# Supplementary material for: Thalidomide promotes degradation of SALL4, a transcription factor implicated in Duane Radial Ray syndrome
Source: eLife. 2018 Aug 1;7:e38430. doi: 10.7554/eLife.38430 (PMC6156078; doi:10.7554/eLife.38430)
Supplement: Figure 1—source data 1. [file elife-38430-fig1-data1.csv]

	ID	logFC	AveExpr	t	P.Value	adj.P.Val	B
Q9UJQ4	SALL4	-1.58227644939128	3.49396961978886	-47.738194384179	2.30439894115365e-08	0.000223826269154254	7.51034081141591
Q9H8Y1	VRTN	-0.409796145237551	3.48529989665644	-16.3544200395848	7.62400865999451e-06	0.0370259980572634	4.1857781096059
Q15181	PPA1	-0.128188635549644	3.1185645550017	-10.9229025831013	6.50547546809725e-05	0.126375366443257	2.56948122367166
O00622	CYR61	0.440195439015154	3.37351666708979	11.0434538414508	6.14116400159033e-05	0.126375366443257	2.10431008816762
P08708	RPS17; RPS17L	-0.132094965325272	3.35163551144182	-8.82437268826474	0.000197282412066287	0.295897870458224	1.41961924229341
Q8NEG4-1	FAM83F	-0.559922860738185	3.70348966102696	-14.4442761326564	1.48135997839201e-05	0.0479614982337388	1.38348383960133
P37837	TALDO1	-0.103851879540195	3.24706664378636	-8.21473670668819	0.000284697025414179	0.295897870458224	1.06179681530282
O15060	ZBTB39	-0.563448333112555	3.48496799732437	-8.50534782009734	0.000238339486051458	0.295897870458224	1.03694768577919
Q86YP4-3	GATAD2A	-0.10996976549884	3.38318521666153	-7.4692990473683	0.000461067246990102	0.295897870458224	0.597879773114611
O15212	PFDN6	-0.188072013659089	3.2659336490793	-7.27968116687654	0.000524639682066695	0.295897870458224	0.500426124496498
P26599-3	PTBP1	0.14421392973966	3.34093454258398	7.77067676869108	0.000377608141566853	0.295897870458224	0.482587422905569
P43034	PAFAH1B1	-0.131892233759562	3.31514527390743	-7.30720797152152	0.000514803794143957	0.295897870458224	0.434735011067472
Q8IY67-2	RAVER1	0.0910165014247462	3.30891380746174	7.12570662585737	0.000583879928040962	0.295897870458224	0.378902751867156
Q14566	MCM6	-0.0764001869768171	3.35821616509371	-7.42086484439258	0.000476406655777633	0.295897870458224	0.37549202795466
Q9UKK9	NUDT5	-0.18405224595854	3.29088426352119	-6.93871165033536	0.000666634636095076	0.295897870458224	0.294285723470911
Q6GMV3	PTRHD1	-0.245143943806778	3.36690880786932	-7.37445857275302	0.000491665781700331	0.295897870458224	0.262468038817226
Q8TD10	MIPOL1	0.14760500078066	3.36164614545876	6.83816149366995	0.000716758938179157	0.295897870458224	0.225440500614785
P63151-2	PPP2R2A	-0.118336074792672	3.33156937849917	-6.76662408231255	0.000755102394169749	0.295897870458224	0.179382786241503
P61587	RND3	0.277649652607399	3.36130780384812	6.94751044323039	0.000662446231116261	0.295897870458224	0.170336819157559
Q8N5C7-1	DTWD1	-0.252722397046313	3.6142133216002	-6.8452307995849	0.000713094536891141	0.295897870458224	0.107200084829033
Q01844-5	EWSR1	0.121269157775069	3.33546949862434	6.45713550547629	0.000951090567616819	0.30786053567867	-0.0600497394212498
O15020	SPTBN2	0.10958596762214	3.32901130766862	6.65053723281038	0.000822530886685066	0.295897870458224	-0.0670986933446214
P31943	HNRNPH1	0.0915880792893756	3.32427414586356	6.89013587753553	0.000690321141951684	0.295897870458224	-0.131936492199284
Q8TDN6	BRIX1	0.0969388126009522	3.36872848695492	6.40658398625695	0.000988455610345149	0.30786053567867	-0.135900522809386
Q96JP5-1	ZFP91	-0.543080212048769	3.21357930049691	-7.69850192943735	0.000395863250319598	0.295897870458224	-0.156316507330001
Q15643	TRIP11	0.106818301754964	3.32820469994736	6.4723576148851	0.0009401628584861	0.30786053567867	-0.236387253699951
O95989	NUDT3	-0.200369819375173	3.30095537323987	-6.19739848422914	0.00116237602109498	0.331363759043316	-0.254296555016771
Q9BT78	COPS4	-0.0891378917708842	3.26703989989892	-6.42238704444742	0.000976594298844526	0.30786053567867	-0.257923810345051
Q9HCL2	GPAM	0.275112141930756	3.30288033342573	6.31964130643601	0.00105678845775368	0.311048069398833	-0.26244293180167
P54577	YARS	-0.0835888916829509	3.26429061304025	-6.71529882246541	0.000784087926687407	0.295897870458224	-0.32398383558139
Q66GS9-1	CEP135	0.14199003568385	3.28803953217578	6.08213566650327	0.00127331530364756	0.334262474171046	-0.334440038916841
Q5U5X0	LYRM7	-0.508018854419584	3.19498792777806	-8.26052458742793	0.000276735380952699	0.295897870458224	-0.387403670759369
O75828	CBR3	-0.325238174919078	3.14500119700127	-6.67411880719313	0.00080828389442677	0.295897870458224	-0.390294324046485
P26006-1	ITGA3	0.281413127455335	3.35921425360066	6.74301212845739	0.000768279193637544	0.295897870458224	-0.391339094223804
Q9HCK1	ZDBF2	0.159978365211403	3.23951177111763	5.97902003640187	0.00138309554702979	0.33585017620751	-0.400606228777153
Q96EP5	DAZAP1	0.163225227500858	3.31661126119918	5.98804918164292	0.00137305561931522	0.33585017620751	-0.42067290847547
P55786	NPEPPS	-0.0813507033696131	3.31574552075246	-6.37294936986354	0.00101426306411175	0.30786053567867	-0.449593146065787
Q9H993	C6orf211; ARMT1	-0.251197659523493	3.32247890327227	-5.83865118771665	0.00155067620509796	0.358612332859916	-0.543751144439195
Q96MT8-2	CEP63	0.267871008839319	3.3099427277188	6.1275901436547	0.00122815765732105	0.331363759043316	-0.6251583763056
Q8IYD1	GSPT2	-0.172334328454218	3.42630063725987	-5.685847941249	0.0017605055401112	0.371734571980436	-0.630057970086924
Q9BYT8	NLN	-0.103137595009973	3.37990833252479	-6.0378585490064	0.0013191668600985	0.33585017620751	-0.652434009645776
Q9BRJ2	MRPL45	-0.113197954657014	3.30336982555131	-5.59840900032106	0.00189531428880054	0.372382047745687	-0.724339390186128
O95235	KIF20A	0.103878689117916	3.36531417431846	5.85082987419023	0.00153523783805065	0.358612332859916	-0.744422259716896
Q9UK61	FAM208A	0.0805257200088908	3.3116119318039	5.7700035457026	0.0016411387825126	0.362281386239657	-0.802243695898323
Q13151	HNRNPA0	0.211840674270025	3.37048767673874	5.79213080388895	0.00161132790851559	0.362281386239657	-0.802936388483096
Q8NDT2	RBM15B	0.102982553280966	3.35236910315218	5.58820753223721	0.00191180735022237	0.372382047745687	-0.808554805471475
Q9UL46	PSME2	-0.11951529891247	3.09418896792108	-5.48458076777264	0.00208910407463695	0.375767923647199	-0.816486186038098
O95490-6	LPHN2; ADGRL2	0.102723497967872	3.396857110797	5.52782941916334	0.00201289157954514	0.372382047745687	-0.837444635583053
O75935	DCTN3	-0.180701621426165	3.24085560176979	-5.51684365772691	0.00203194157629171	0.372382047745687	-0.857503954028521
Q9Y4E8	USP15	-0.070333449673473	3.30318957832526	-5.53157931199379	0.00200643637240014	0.372382047745687	-0.943584485531729
Q96GM5	SMARCD1	0.0774448264176553	3.37929815023376	5.5286721156675	0.00201143884026397	0.372382047745687	-0.94889820679081
Q9BYN8	MRPS26	-0.200029103788131	3.31917067333591	-5.35728176536756	0.00233354204206586	0.390787825079063	-0.949477774201146
P04080	CSTB	-0.248316340310748	2.56237988339308	-5.27866253195478	0.00250098728558843	0.411730330591871	-0.995572020701649
P51157-1	RAB28	-0.278141885832905	3.3929536821179	-5.59894950044504	0.00189444504652805	0.372382047745687	-1.03450661311144
Q86W42	THOC6	0.128907590179591	3.31916645822197	5.15186289504831	0.00280115682056906	0.422869535436769	-1.07388705939319
Q9Y224	C14orf166; RTRAF	-0.0779174380773613	3.33385775512284	-5.42617554542369	0.00219738190042602	0.388057643615236	-1.09777432494872
Q99417	MYCBP	-0.174108548894979	3.28270018690818	-5.09658049652563	0.0029448897825774	0.422869535436769	-1.1168220516991
P35268	RPL22	-0.118603479870144	3.38663288633235	-5.02592229707755	0.00314114282866368	0.442172757895802	-1.20272696458308
P25054-1	APC	0.115925502775025	3.3490508038558	5.09077223467963	0.00296047857610422	0.422869535436769	-1.21629515568634
O75937	DNAJC8	-0.0998652078632436	3.2479588870277	-5.11776067966301	0.00288884000148923	0.422869535436769	-1.24894706700909
Q8TAT6-2	NPLOC4	-0.108574566844011	3.27824836323288	-5.09957222138126	0.00293689720161429	0.422869535436769	-1.26369658719763
Q9BZK7	TBL1XR1	0.114072922971857	3.18437782478954	4.94028912251646	0.00339949757924816	0.465060844890668	-1.29154248198174
Q9BX68	HINT2	0.123753332803673	3.13711332292613	4.90685002374873	0.00350695927165472	0.46661774528195	-1.29373134569181
Q12893	TMEM115	0.158916784988866	3.23353372830138	4.86991030820491	0.00363023895966805	0.467329801138881	-1.31092200736136
Q8NEY1-2	NAV1	-0.0495173063478836	3.42961769275548	-5.3672448922657	0.00231326085333556	0.390787825079063	-1.33422390443969
P61978-3	HNRNPK	0.228080937283677	3.41112159354022	5.09187810065589	0.00295750323008706	0.422869535436769	-1.34198253157774
Q86Y13	DZIP3	0.0958113842262305	3.37036145662473	4.86218323045105	0.0036566524129059	0.467329801138881	-1.36660015489901
O60684	KPNA6	0.152048940968685	3.30092461379421	4.81592386974584	0.00381947707413166	0.473510227338799	-1.37507425846451
P30085-1	CMPK1	-0.132873454608885	3.08937356946129	-4.79291393532375	0.00390356003141547	0.473940982314231	-1.44973184892795
Q8WV24	PHLDA1	0.330306185094775	3.3719313464858	5.73413377637049	0.00169083253242988	0.36495680861092	-1.45861409663727
Q86VY9	TMEM200A	0.317062802136206	3.40495428490759	5.3828225983506	0.00228195705888314	0.390787825079063	-1.47360887704909
O75531	BANF1	-0.373554932144216	3.09297677719477	-4.74127095014418	0.00410012894131692	0.474101814369181	-1.4990093253951
Q8WXI9	GATAD2B	-0.131420463042134	3.24797235873194	-4.71135378991351	0.00421919050569174	0.47882434278373	-1.52655564173644
Q9HD67	MYO10	-0.12124844191928	3.39637370332024	-4.60050469592982	0.00469624937112431	0.49581163197533	-1.55371877692424
Q15642-2	TRIP10	-0.122228825617998	3.32992201585545	-4.74571569043076	0.00408277114305808	0.474101814369181	-1.57713983530421
P47974	ZFP36L2	-0.197004184924121	3.35533079328057	-4.55189889328215	0.00492472183714043	0.498588660571465	-1.5988768187531
Q6IAA8	LAMTOR1	0.0966505583146982	3.258791031885	4.62140578843698	0.00460175343218001	0.491173967986422	-1.60546717523374
Q9UQR0	SCML2	0.0877690216902087	3.2477839149191	4.80781008144696	0.00384888684340798	0.473510227338799	-1.61915327323617
Q6P1K2	PMF1; PMF1-BGLAP	0.115662759978496	3.20602101805247	4.49851052683673	0.00519047089321613	0.508137634482933	-1.65424332320587
P52701	MSH6	-0.0531248852460462	3.38380629657	-5.22264010098207	0.00262878440976568	0.42048847006415	-1.65786954228351
P46939	UTRN	0.0601434120909434	3.35014162638092	5.1782909881936	0.00273531154584767	0.422869535436769	-1.66790434174867
P56556	NDUFA6	-0.192801215202635	3.27771761367906	-4.43917980784905	0.00550524094564152	0.524239267696236	-1.70803250321038
Q92610	ZNF592	0.0953660946121378	3.34147648935343	4.52122924756903	0.00507542836985195	0.508137634482933	-1.7103675654433
Q03252	LMNB2	0.152326381844479	3.33452471526394	5.00690907161424	0.00319649556400343	0.443536591616647	-1.7286038390772
Q14678-1	KANK1	0.0817954324682449	3.39341370188994	4.66975980041197	0.00439137240794193	0.47882434278373	-1.73738940198942
Q16649	NFIL3	0.192284617086343	3.20333473403736	4.46940578076053	0.00534223490212986	0.5137537386573	-1.74786119843026
Q53T59	HS1BP3	-0.167958838111484	3.1162578470632	-4.38265191872974	0.00582558651020246	0.535989097248835	-1.76195452268478
O43791	SPOP	0.161205695592847	3.30099983151416	4.34502474932031	0.00605062148581095	0.539171435703502	-1.79270744901698
O94855-2	SEC24D	-0.0828216790347836	3.37492865051499	-4.67568976103468	0.00436633916575867	0.47882434278373	-1.81578053156209
P11177	PDHB	-0.11952928593254	3.29919215044207	-4.68662113066167	0.00432062011436488	0.47882434278373	-1.82973630978007
Q2NKX8	ERCC6L	-0.100660143998922	3.38261454153998	-4.75036540646922	0.00406470304937999	0.474101814369181	-1.8316312878616
Q9UHI8	ADAMTS1	0.325289289341387	3.2124771076497	4.55245976360818	0.0049220138808611	0.498588660571465	-1.83778489745784
Q5H9R7-5	PPP6R3	-0.0481175964016756	3.3478973055735	-4.86751265426964	0.00363841132194773	0.467329801138881	-1.84678232017085
Q9UHB7-1	AFF4	0.0965851190913838	3.30135230854591	4.41168109824344	0.00565849285811529	0.528470587796864	-1.87305871515341
Q86YC2	PALB2	0.130315858431841	3.34889334113161	4.25319385399341	0.00664270651463627	0.556212141178121	-1.8742282516491
Q05209-1	PTPN12	-0.0860024130114781	3.42384594474525	-4.42324075056495	0.00559348397061569	0.527470968996021	-1.88745296493353
Q96LT9	RNPC3	0.0973136169100796	3.31640710908532	4.29450691671547	0.00636852423637805	0.553736873632422	-1.89690154142705
Q9HB71	CACYBP	-0.0746463100649122	3.30185395284263	-4.77702307412868	0.0039628696171834	0.474101814369181	-1.92763363581663
P62253	UBE2G1	-0.0839704483394039	3.33659600735336	-4.35414637475763	0.00599517051280573	0.539171435703502	-1.93014503221112
Q92993-3	KAT5	0.106986539961756	3.35600736198374	4.22525498673786	0.00683575377189034	0.562675223613313	-1.93249310863754
Q8NFD5-3	ARID1B	0.0595754063338212	3.37210220010344	4.67289903792033	0.00437809972532282	0.47882434278373	-1.95962544372598
Q92574-1	TSC1	0.0774204419684636	3.30519339793095	4.26176508816938	0.00658473314846671	0.556212141178121	-1.99279838455919
P14927	UQCRB	-0.213898404873694	3.25915126187293	-4.15124975611165	0.007378740584435	0.574880171231128	-2.00855019435855
Q9UBF2	COPG2	-0.0544125318910083	3.38613293232416	-4.55767941230346	0.004896894300294	0.498588660571465	-2.00989209187483
Q8IYN2	TCEAL8	-0.164915561641797	3.4535570949874	-4.18339407268294	0.00713707835560883	0.572702083531145	-2.01684424640398
P14902	IDO1	-0.112953981501541	3.43302165428859	-4.1460568634465	0.00741864802257933	0.574880171231128	-2.02396815296123
P31689-1	DNAJA1	-0.0936173310337254	3.32477096285704	-4.65910783438319	0.00443675392263314	0.47882434278373	-2.05073176389214
Q8IX03-2	WWC1	-0.143811520208077	3.32640406636884	-4.04172833118645	0.0082747968563564	0.576498664140451	-2.07194730522191
P30414	NKTR	0.0989809487030146	3.28914406141672	4.20702479429605	0.00696516201820057	0.568509400695648	-2.08919998946335
O95376	ARIH2	-0.127472993569226	3.27922819836762	-4.08258130508064	0.00792682949736585	0.574880171231128	-2.09227158684852
Q9GZN8-2	C20orf27	-0.0848419811604569	3.32612848549295	-4.12988416135364	0.00754451702567594	0.574880171231128	-2.09537606512957
P58546	LUZP6; MTPN	-0.15611875463921	2.9065757172681	-4.03078664362939	0.00837091571799619	0.576498664140451	-2.10253459288808
Q96KG7-1	MEGF10	0.146750690323569	3.38898571107837	4.0078208422312	0.00857681195499823	0.582122986263019	-2.1030321691969
P39019	RPS19	0.0907952987697923	3.35528106932323	4.4905430013056	0.00523152099745633	0.508137634482933	-2.10371905610734
P58340-1	MLF1	0.181274743873245	3.34670493088271	4.02977016859409	0.00837990924127699	0.576498664140451	-2.10515317787671
Q02790	FKBP4	-0.0514634207943992	3.34148598905162	-4.91725713231142	0.00347310119433421	0.46661774528195	-2.1125940888852
P29375-1	KDM5A	0.0943295636780426	3.26647576988261	4.18776825091233	0.00710489462718901	0.572702083531145	-2.1256229581927
Q9UHD1	CHORDC1	-0.0730535751044877	3.29405070136392	-4.49183593616233	0.00522483439958449	0.508137634482933	-2.14370938697665
Q8TED0	UTP15	0.058323842838609	3.37227077049802	4.29195134360047	0.00638510551290346	0.553736873632422	-2.15144645946001
O00154	ACOT7	-0.0813641095996324	3.34394913574223	-4.25337543508942	0.00664147233738066	0.556212141178121	-2.1595905837066
Q14108-1	SCARB2	0.121007816460625	2.90706162769103	4.02433671422734	0.0084281694953098	0.576498664140451	-2.1597069598247
P04198	MYCN	-0.208403735054464	3.3346770001945	-3.96272763793468	0.00899802560718625	0.582122986263019	-2.16184486439146
P49959-3	MRE11A; MRE11	0.0598019675114517	3.2094082050327	4.31545819850227	0.0062344225652092	0.550499512507972	-2.16222712879864
Q5QNW6-2	HIST2H2BF	1.5895293018478	2.62309905556867	3.99065429639377	0.00873447098910447	0.582122986263019	-2.16422412446436
Q8TF72	SHROOM3	0.0741800281763404	3.40153810798953	4.27139089642355	0.0065203132015648	0.556212141178121	-2.16819895102855
O00487	PSMD14	-0.124734523761285	3.32455037799952	-4.22825658146856	0.0068147103562627	0.562675223613313	-2.19569051628214
Q8IZT6-1	ASPM	0.0495194004331697	3.39535944958367	4.37859892743364	0.0058493610942424	0.535989097248835	-2.20706917987099
Q9HCM1	KIAA1551	0.0893613029887574	3.40472224025307	4.10864698104344	0.0077135067102023	0.574880171231128	-2.24061975907227
O60869-1	EDF1	-0.0829164912488243	3.34925943625108	-4.04204623267648	0.00827202299264888	0.576498664140451	-2.24486862335641
P15498-1	VAV1	0.172589880336862	2.43465731019422	3.85593861217047	0.0100923424370954	0.582122986263019	-2.26450581656473
Q9NSB8	HOMER2	0.112565943273713	3.29411412157989	3.85969399334137	0.0100513932584785	0.582122986263019	-2.26645355356676
Q9H0C8	ILKAP	-0.108834753138603	3.27310275877023	-3.89078841278467	0.00971946398942222	0.582122986263019	-2.28747438100358
Q92794	KAT6A	0.105764452665921	3.19501830956922	3.83640860930868	0.0103083654522021	0.582122986263019	-2.31714909022881
Q07352	ZFP36L1	-0.173282588747075	3.39435296460152	-3.78268215942902	0.0109301060259674	0.590189222572829	-2.31883222569216
Q15170-2	TCEAL1	-0.165079510807358	2.94398144604141	-3.79099484009797	0.0108311963982986	0.590189222572829	-2.32028265864666
Q14693-7	LPIN1	0.195169877908283	2.74030869889008	3.84228427074518	0.0102428292642376	0.582122986263019	-2.33696815821048
Q13127-1	REST	0.107077716597942	3.36785154878906	3.84603207779444	0.0102012729188564	0.582122986263019	-2.35384550779665
Q99584	S100A13	-0.175771069204331	3.29082665167592	-3.83746769201434	0.0102965176723968	0.582122986263019	-2.35520699114947
P62266	RPS23	-0.23197117994744	3.34577265514313	-3.896124713767	0.00966375566900192	0.582122986263019	-2.36483933754681
Q5H9R4-1	ARMCX4	0.152627977418882	3.39867861912794	3.75031417009413	0.0113250763672955	0.590576802787346	-2.37291223537745
Q9UPT5	EXOC7	-0.0727962928857282	3.32411218229999	-4.07797223558217	0.00796524375688928	0.574880171231128	-2.37646335764194
O60907	TBL1X	0.140188669009583	3.21212572592345	3.76202388813374	0.0111803579690518	0.590189222572829	-2.37900637243458
Q92997	DVL3	-0.150225700540404	3.36461670899508	-3.70949574427514	0.0118463174500853	0.596182805143412	-2.38600356025197
Q15287-1	RNPS1	0.0844390558750294	3.3192419828176	3.91191499162758	0.00950101862051986	0.582122986263019	-2.38765785488503
Q9P1F3	ABRACL	-1.16173551784621	3.32936912543662	-4.13886561715085	0.00747431886775769	0.574880171231128	-2.39225423890752
Q5VWN6-1	FAM208B	0.0496310342492443	3.34697914405459	4.17579078353692	0.00719341647182124	0.572702083531145	-2.39240077558808
Q13303-3	KCNAB2	0.256658491161417	1.84362435506363	3.71854511041183	0.0117284656626482	0.596182805143412	-2.39553674638115
O43447	PPIH	-0.108920020385843	3.29884889867018	-4.00042671158472	0.00864432113627558	0.582122986263019	-2.39568927407325
P25786-2	PSMA1	0.115956031882686	3.31241809493172	4.35937539192892	0.00596364461147897	0.539171435703502	-2.41106189221729
Q96L58	B3GALT6	0.156001132591074	3.27106049434346	3.69371930176816	0.0120549832768147	0.599039984090169	-2.42012591291448
P54198	HIRA	0.0558214849009895	3.35201316856753	4.07640174861042	0.00797838124348075	0.574880171231128	-2.43306993881411
Q96D46	NMD3	-0.0729470977360724	3.31387219017848	-3.98005550588239	0.00883345151276544	0.582122986263019	-2.43427544713747
Q02487	DSC2	0.178258136352429	3.41122181484768	3.81764763553673	0.0105208166602198	0.587323193847202	-2.45336373493852
Q9Y6X4-1	FAM169A	0.0693798426972068	3.3690499352682	3.92269502431977	0.0093917002703921	0.582122986263019	-2.45493941297375
P40925-3	MDH1	-0.0923579380877366	3.29511568107497	-4.09578318208173	0.00781795825580151	0.574880171231128	-2.45498464415449
P17987	TCP1	-0.0530934537510524	3.31506729871862	-4.55124494581234	0.00492788133582422	0.498588660571465	-2.45505628965528
P49189	ALDH9A1	-0.0851771115972649	3.27413689242428	-4.04404272551408	0.00825462661764885	0.576498664140451	-2.45931614688767
Q8NDZ4	C3orf58	0.151115419815575	3.3319254746932	3.63805169108265	0.0128250416163516	0.608708786138534	-2.51149034843369
Q16854	DGUOK	-0.238714032184371	3.26881882457807	-3.57164907269824	0.0138169329413507	0.609185938815165	-2.5207041411934
O14561	NDUFAB1	-0.242243485815451	3.19703978908047	-3.61907498336513	0.0131000852062489	0.608708786138534	-2.52070844043554
Q96MN5	TCEANC2	-0.158907624282397	3.31624011025249	-3.56717623162251	0.0138867842232306	0.609185938815165	-2.53194428679885
Q9Y6E2	BZW2	-0.0842082137495948	3.32625819653223	-3.79128001385025	0.010827821194307	0.590189222572829	-2.54728805800515
Q9HCE6	ARHGEF10L	-0.156779858780523	3.43135593764099	-3.54801947545192	0.0141904707845115	0.612586856577603	-2.54766615303172
P23508-1	MCC	0.0980594765393976	3.209371133921	3.64603030027893	0.0127113464941576	0.608203490136713	-2.54910402928994
O60826	CCDC22	0.121682167164794	2.9306270412259	3.67318757061888	0.012332773811016	0.600797018486953	-2.56951709293425
P62318	SNRPD3	0.0950695646536888	3.34520997366991	3.7439241135289	0.0114049406706147	0.590576802787346	-2.56980480776039
P41250	GARS	-0.0731550875229735	3.31246699764204	-4.07408965336143	0.00799776727337101	0.574880171231128	-2.57699777370736
Q15678	PTPN14	0.0743713906092977	3.41553407003112	3.83994149879516	0.0102689035386756	0.582122986263019	-2.57772293687792
Q9ULM3	YEATS2	0.0692580266713696	3.31266773357578	3.95492019086199	0.00907331177301218	0.582122986263019	-2.59214130545639
Q9Y467	SALL2	-0.119626888778137	3.43207993464755	-3.85170936851158	0.0101386847275799	0.582122986263019	-2.60082774604848
P16050	ALOX15	0.282617094006111	3.45483139866122	3.84847480024623	0.0101742902042444	0.582122986263019	-2.62192199243234
O75818-1	RPP40	0.0770652951060764	3.28940809541938	3.70317301176713	0.011929451864581	0.597271989488018	-2.63322705944756
Q6PL18-1	ATAD2	0.137615514144307	3.1517019311247	3.852734953084	0.0101274247360851	0.582122986263019	-2.63377120403164
Q14563	SEMA3A	0.183544982040594	3.4019117237354	3.46158418441825	0.0156566272676606	0.621138707454478	-2.63600193745435
P52823	STC1	0.578822885208316	3.39741772069652	4.80715791037762	0.00385126201583086	0.473510227338799	-2.64195246823749
Q8N954-1	CCDC75; GPATCH11	0.167146668339655	3.01335157358663	3.45485338684501	0.0157777390336437	0.621138707454478	-2.64229900330684
Q13610	PWP1	0.0984503938056287	3.37930098563624	3.77688736676346	0.0109996594899963	0.590189222572829	-2.64530882895557
Q9ULD4	BRPF3	0.0769685380049974	3.38060527259053	3.64892280153258	0.0126704088643417	0.608203490136713	-2.64703026867223
P29762	CRABP1	-0.157125841056519	3.42933103997743	-3.74185705750907	0.0114309110392279	0.590576802787346	-2.65151918214732
P21399	ACO1	-0.0850526588461442	3.26868028400502	-3.8808436971176	0.0098242544276874	0.582122986263019	-2.66198434027924
Q9BYD2	MRPL9	-0.142254379404563	3.31162920234803	-3.52763690499467	0.0145218022045263	0.621138707454478	-2.67223906892106
O95340-2	PAPSS2	-0.071999570635154	3.35885520341071	-3.72188721008108	0.0116852754708773	0.596182805143412	-2.67856466832296
Q4VC31	CCDC58	0.0797494366682241	3.36368397841048	3.56054948023516	0.0139910028480809	0.609185938815165	-2.69323034762023
P56211	ARPP19	-0.133544083274293	3.34549045944954	-3.44582423155193	0.0159418572782515	0.621138707454478	-2.69536139385353
Q9BRA2	TXNDC17	-0.163752697264259	3.33568560384868	-3.39950086588291	0.0168144681537809	0.625030912703638	-2.70193672505038
P42166	TMPO	0.0884862955533497	3.28613306202084	3.88644874969302	0.00976503596926452	0.582122986263019	-2.70410993365219
Q5SW96	LDLRAP1	-0.138415331121223	3.2937379780292	-3.38389519671216	0.0171203642610342	0.625030912703638	-2.70860958032065
Q8N8A2	ANKRD44	0.151657403085339	2.52343737681127	3.38110962895889	0.0171756172588144	0.625030912703638	-2.71091970441317
P40617	ARL4A	0.512590963126907	3.28354759814885	5.21754782945246	0.00264076975948864	0.42048847006415	-2.71634112751526
Q96NJ5-3	KLHL32	-0.528346104560948	3.48115862773232	-3.75238123083331	0.0112993770088138	0.590576802787346	-2.72237778216098
Q8IXM2-3	C17orf49	0.138893470349598	3.26264151533423	3.38244521785744	0.0171491004280293	0.625030912703638	-2.72255419006838
Q7LDG7-2	RASGRP2	-0.123260075960554	3.42125752265102	-3.40411901039645	0.0167251200507893	0.625030912703638	-2.72632051295047
Q9BW91-1	NUDT9	-0.0812035359163589	3.35683986040208	-3.62254335023532	0.0130493239275692	0.608708786138534	-2.72644908210836
Q6YHK3-1	CD109	0.0970028663872131	3.3621510360174	3.40793282679881	0.0166517334754067	0.625030912703638	-2.73499064574687
P06858	LPL	0.604134317056016	3.33129040262432	6.12980160899784	0.00122600851230503	0.331363759043316	-2.73889251983272
Q9ULP9	TBC1D24	-0.0905504327895802	3.20644014213156	-3.45046820040537	0.0158572088431886	0.621138707454478	-2.74098430602971
O95347-1	SMC2	-0.0839270993670424	3.30376355443017	-4.14017795121923	0.00746412412266207	0.574880171231128	-2.7412332459647
O15318	POLR3G	-0.110600815908073	3.44044425656365	-3.41914570989564	0.0164380488756754	0.625030912703638	-2.76197532067444
Q9P2P1	NYNRIN	-0.0868064097633328	3.43347064131975	-3.51981681669264	0.0146512195241116	0.621138707454478	-2.76742550808139
Q00839-2	HNRNPU	-0.268132640398321	3.42471489394607	-3.32047821260626	0.0184290040480574	0.641980585812425	-2.77057002426172
P29373	CRABP2	-0.149753087122465	3.28083136599858	-3.35221451429285	0.017760664419137	0.629596107675467	-2.7725402348394
Q9H0V1	TMEM168	0.177649654485283	2.98768560463607	3.34221917695445	0.0179681949207864	0.632337236469558	-2.77757551520084
Q99879	HIST1H2BM	1.49786098242861	2.64090645131442	3.69124284716226	0.0120881125174172	0.599039984090169	-2.78214004831979
P01130	LDLR	0.0828773559882349	3.42609359926022	3.46360832507197	0.0156204094112617	0.621138707454478	-2.78740228159135
Q14012	CAMK1	0.218179230547449	2.74301545522703	3.35327160683657	0.0177388731598904	0.629596107675467	-2.79467550548029
Q9H336	CRISPLD1	0.126339572884579	3.39797385696658	3.39675864331017	0.0168677748372671	0.625030912703638	-2.79712921689269
Q99959-2	PKP2	0.0736800939532483	3.27494368413757	3.68472262737594	0.0121758296433493	0.600324027034781	-2.80483346366381
Q9NWV4	C1orf123	-0.0948379080965891	3.32648715183094	-3.44589906694512	0.0159404892049329	0.621138707454478	-2.81572305085395
Q9H2P9-5	DPH5	-0.107816397165053	3.35471592499002	-3.4278216127336	0.0162748154223706	0.624904532863938	-2.81923788887564
Q9BYP7-2	WNK3	-0.0843412053938706	3.40073488044024	-3.6157454473996	0.013149023626714	0.608708786138534	-2.82324747837216
Q14914	PTGR1	-0.0842324104098682	3.43086817269041	-3.50385620009286	0.0149193913914766	0.621138707454478	-2.83319354629713
P08237-3	PFKM	-0.073986739636033	3.30696659361996	-3.86557319224189	0.00998766251588261	0.582122986263019	-2.83950193836138
P27348	YWHAQ	-0.0744759683784877	3.34956993097396	-3.7754540548584	0.0110169401708473	0.590189222572829	-2.83991906810432
Q8N141	ZFP82	0.137151015715168	3.43061647908171	3.25240053402408	0.0199593191098218	0.651758941099826	-2.84067530315149
Q8TEH3	DENND1A	-0.0850925644662156	3.34059008591437	-3.42754819455279	0.0162799319148541	0.624904532863938	-2.84401156280136
Q8TBC4-1	UBA3	-0.0732162579008149	3.27031184395649	-3.49467311783682	0.0150761782007653	0.621138707454478	-2.85329135400398
Q9H8K7	C10orf88	0.108242064495236	3.28016017978406	3.25204422855402	0.0199676919148772	0.651758941099826	-2.85481253822554
Q3T906	GNPTAB	0.098440024946453	3.3844112418275	3.28908508426389	0.0191178201406321	0.641980585812425	-2.85679472127579
Q96EY4	TMA16	-0.185000386797816	3.30258458353059	-3.38286144737683	0.0171408459417272	0.625030912703638	-2.86081751569743
Q9BUJ2-1	HNRNPUL1	0.050197269011508	3.30868960896369	3.93307084503682	0.0092878245582629	0.582122986263019	-2.86564162997178
P49588	AARS	-0.0477541201072798	3.28819487030119	-4.11739201919382	0.00764340437495747	0.574880171231128	-2.86943715608153
Q149N8	SHPRH	0.0535831448292715	3.2958366346599	3.67040395087398	0.0123709877172234	0.600797018486953	-2.87111553957816
Q9HD42-1	CHMP1A	-0.119216455960507	3.28697780112023	-3.39957481956432	0.0168130331612958	0.625030912703638	-2.87784714085956
Q93009	USP7	-0.0410865362140028	3.28002084202557	-4.06796399472787	0.00804938775738015	0.574880171231128	-2.88889983139977
Q9UPQ7-1	PDZRN3	0.140987067619378	3.38718054092596	3.30633672773277	0.0187358073257702	0.641980585812425	-2.90247225472856
Q9UPN6-2	SCAF8	0.054660239117884	3.34585720595461	3.61496032220599	0.0131605935436108	0.608708786138534	-2.90987762075185
O43615	TIMM44	-0.0955265163816959	3.31535759195804	-3.71698151513489	0.0117487338920799	0.596182805143412	-2.91211555106134
Q16204	CCDC6	-0.096314085881036	3.38877820241955	-3.67254914588346	0.012341526429792	0.600797018486953	-2.91436916573113
P55263-1	ADK	-0.0557563005272252	3.12456043078519	-3.57054971621173	0.0138340646763212	0.609185938815165	-2.91858595968017
Q8WTT2	NOC3L	0.0913224220809875	3.30600123386263	3.58740137639149	0.0135740572485733	0.609185938815165	-2.92311909493467
Q96J01	THOC3	0.0791785430551259	3.26973801557549	3.52795111914397	0.0145166290321078	0.621138707454478	-2.92615547150971
P31937	HIBADH	-0.115901056305633	3.2783251539328	-3.28393041797191	0.019233640530363	0.641980585812425	-2.93842734657755
P18583-5	SON	0.0584176493024203	3.36418319709004	3.61731451621418	0.0131259354606165	0.608708786138534	-2.95044552238631
Q9NZI8	IGF2BP1	0.0505452701721621	3.38221713102059	4.10360307952118	0.00775427203126204	0.574880171231128	-2.95160273201241
Q9P0V3-1	SH3BP4	0.0673053061726374	3.39699835716268	3.48631639455718	0.0152204626465637	0.621138707454478	-2.9528680102642
Q9BUQ8	DDX23	0.0641714690943321	3.30655202639961	3.89184215074766	0.0097084347515807	0.582122986263019	-2.95338227517897
Q6P1L8	MRPL14	-0.152306288705296	3.31968817584054	-3.20263867778682	0.0211673923694893	0.651909728874676	-2.9661826010579
Q9H4A4	RNPEP	-0.0596499765980371	3.19050566284376	-3.61035201299657	0.0132287346468457	0.608960661728967	-2.967897683357
Q10472	GALNT1	0.110994652532364	3.37118901547565	3.34713463336673	0.0178658003985421	0.631020070076506	-2.97121539180851
Q7Z7F7-2	MRPL55	-0.328495624464688	3.27894315690386	-3.14233949146077	0.0227413818788014	0.651909728874676	-2.97886508402491
O15287	FANCG	0.105434489833358	3.25435839620684	3.18800387723624	0.0215379804721938	0.651909728874676	-2.9813927270927
Q8WVF5	KCTD4	0.252252000500935	1.63342953950363	3.29569697010711	0.0189703931733479	0.641980585812425	-2.98562431490861
O75934	BCAS2	0.0858057507345799	3.29510749121783	3.51738809775385	0.0146916761371951	0.621138707454478	-2.98818290662945
Q92600-2	RQCD1; CNOT9	-0.0771385083012358	3.35581994079867	-3.28726769246892	0.0191585662937404	0.641980585812425	-2.98839554350096
Q06455-3	RUNX1T1	0.123271822315891	3.38626319757304	3.10306182271668	0.0238362544330448	0.651909728874676	-2.99007814523901
O60890	OPHN1	0.247984090101199	3.23104021366248	3.43764527837737	0.0160921726120022	0.622722201515447	-2.99461204134218
Q9UNH7-1	SNX6	-0.0878585036140114	3.24670190242229	-3.47530594766273	0.015412933536748	0.621138707454478	-3.00488995424419
Q9Y6P5-2	SESN1	0.114976416866104	2.9147475024009	3.09280873984777	0.0241315770596904	0.651909728874676	-3.01228038257527
P27694	RPA1	-0.0967600555387264	3.31518883141481	-3.77015123067392	0.0110811404744472	0.590189222572829	-3.01356736367546
Q9H8M2-5	BRD9	0.0566205156434727	3.16432428108849	3.45330812526508	0.0158056917904327	0.621138707454478	-3.01536848375447
Q96DA6	DNAJC19	-0.147343128606142	3.32301259649479	-3.24072091188279	0.020235823786579	0.651909728874676	-3.01575064924098
Q96T23	RSF1	0.0586256418380953	3.35871216931665	3.89612494086851	0.00966375330587887	0.582122986263019	-3.01751698293603
Q6ZYL4	GTF2H5	-0.241902466176245	3.22369651573264	-3.07768233467422	0.0245746834312219	0.651909728874676	-3.02371808689644
Q8IXM3	MRPL41	-0.197442858091493	3.31500631825516	-3.08270630155267	0.0244265236138694	0.651909728874676	-3.0285365684504
Q5JPI3	C3orf38	0.088451645381222	3.36016706661922	3.21579260351862	0.0208403389501165	0.651909728874676	-3.03373707693713
Q13952-1	NFYC	-0.0768558411474354	3.34979994977408	-3.28468893065237	0.0192165485502392	0.641980585812425	-3.03671707914632
Q16822-1	PCK2	-0.102265994911797	3.32398371218361	-3.37963747229348	0.0172048985925619	0.625030912703638	-3.04524939890253
Q13451-1	FKBP5	-0.071943517796182	3.28761422594144	-3.56438766334413	0.0139305332984244	0.609185938815165	-3.05094768434859
O15550	KDM6A	0.071432792815821	3.3333184794007	3.3079586403075	0.0187003320935882	0.641980585812425	-3.05204607163692
Q9BUL8	PDCD10	-0.145344983775623	3.2953163908907	-3.30211125810547	0.0188285815102739	0.641980585812425	-3.05549448080159
Q3MHD2-2	LSM12	0.148828611975977	3.32257102192414	3.14538126454796	0.0226589447718747	0.651909728874676	-3.06525275057207
P82094	TMF1	0.0442017528533743	3.28264653105956	3.56696315951028	0.0138901216023377	0.609185938815165	-3.06871536109646
O60934	NBN	0.0492672807729627	3.31696162589159	3.51413838302466	0.0147460046906009	0.621138707454478	-3.06918094921392
Q86XK3-2	SFR1	0.200156965544554	3.32407103297725	3.02302957643968	0.0262521836634013	0.651909728874676	-3.07020392402941
P08670	VIM	0.244043401821105	2.46801745124327	3.7757840975369	0.0110129583069824	0.590189222572829	-3.07278193193185
Q01850	CDR2; LOC101060399	0.120471593498352	3.29030309734186	3.05891941191133	0.0251368588840848	0.651909728874676	-3.07296801596982
O75521	ECI2	-0.0777862184401206	3.34091599118542	-3.44812335529787	0.0158998867040198	0.621138707454478	-3.07451134775969
P23193	TCEA1	-0.0964351437341405	3.33479572979467	-3.51095025725472	0.0147995226383913	0.621138707454478	-3.07879586004275
P37840-1	SNCA	0.118810011020668	3.11722798914492	3.03021825022687	0.0260244840529909	0.651909728874676	-3.0795333409259
Q9Y295	DRG1	-0.0531912874828698	3.35480408955807	-3.44334235269052	0.0159873032908082	0.621138707454478	-3.08265510027542
P35080-2	PFN2	-0.105675150324559	3.32059881078533	-3.10785931427235	0.0236994458881629	0.651909728874676	-3.08521330091454
Q8NAV1-1	PRPF38A	-0.088555932064061	3.32679669420036	-3.16646190860391	0.0220966446704279	0.651909728874676	-3.09100376725851
Q9UJ78-4	ZMYM5	0.23648800571979	3.33510808864455	3.19758509996504	0.0212945547017757	0.651909728874676	-3.09156757525139
P36405	ARL3	-0.082293859373525	3.24466839461925	-3.19398449562293	0.0213856735556997	0.651909728874676	-3.09538961544019
P33778	HIST1H2BB	1.21741634493621	2.73393074352685	3.10568589052772	0.0237613167733909	0.651909728874676	-3.09642637342258
Q9GZZ1-1	NAA50	-0.102972431543122	3.31442743094229	-3.57642723374277	0.0137427492041871	0.609185938815165	-3.09780167078312
Q7L945	ZNF627	0.144871935018212	3.38764031436247	2.99613357706841	0.027123799448336	0.651909728874676	-3.09837834592106
P38398-7	BRCA1	0.0513542005456675	3.29553173740513	3.44956329092764	0.0158736636308355	0.621138707454478	-3.09842835484607
Q9Y2D8	SSX2IP	0.196677872412235	3.32766869593337	2.99143598840078	0.0272792806365506	0.651909728874676	-3.10037279039959
Q8WZA1-2	POMGNT1	0.134036958236268	3.31882564267707	2.99504318398041	0.0271598021765663	0.651909728874676	-3.10052692041054
Q9BVK2-1	ALG8	-0.351188096249367	3.20926698871719	-2.99403951489992	0.027192987976398	0.651909728874676	-3.10404270455303
Q92905	COPS5	-0.087715961016581	3.31638317477349	-3.4815089769907	0.0153041667332712	0.621138707454478	-3.1073842126995
Q9Y5X3	SNX5	-0.0632778219577194	3.28243375163889	-3.48217967501174	0.0152924580105141	0.621138707454478	-3.10963950920099
Q7LFL8-1	CXXC5	-0.129478521549514	3.41772242179845	-2.97775919271213	0.0277375732976637	0.651909728874676	-3.11418243500572
Q9Y291	MRPS33	-0.21248786316883	3.32027332210026	-2.99745451856545	0.0270802548562286	0.651909728874676	-3.11680588395697
Q16514	TAF12	0.118462931449141	3.27817776765365	3.00431378548744	0.0268553752972406	0.651909728874676	-3.11728097754282
Q5T6C5	ATXN7L2	-0.213971198375978	3.36278584878721	-2.97884135223636	0.0277010043195048	0.651909728874676	-3.12640479373051
Q3B726	TWISTNB	0.089195866626601	3.33675415286811	3.30231794915662	0.0188240315229655	0.641980585812425	-3.12894433097304
Q9NP61-1	ARFGAP3	-0.0771397909189038	3.14960837777059	-3.16522641226146	0.0221291697492351	0.651909728874676	-3.12992102990859
P01023	A2M	0.24764440321039	2.04346414923449	3.01331808143051	0.02656328967466	0.651909728874676	-3.13169970347463
P56192	MARS	-0.0683756230743591	3.32399341645625	-3.62736736329595	0.0129790895159418	0.608708786138534	-3.14259835376624
P41091	EIF2S3	-0.0839211176543652	3.3089016631497	-3.58900404488446	0.0135496166631048	0.609185938815165	-3.14370999434731
Q4G0S7	CCDC152	0.1388052317352	3.39817428216516	2.95950980310822	0.0283623389435587	0.651909728874676	-3.14386778054207
Q86V25	VASH2	-0.202240855148838	3.44167603450178	-3.02903167067334	0.0260619180878101	0.651909728874676	-3.14750800936247
O00219	HAS3	-0.196132854346352	3.44559648402582	-2.96888627830182	0.0280394240084763	0.651909728874676	-3.1494809491144
Q8N6N7	ACBD7	-0.14521639561621	3.25540968101226	-2.94455399718647	0.0288858975768781	0.657880332287506	-3.15512454908973
Q8TD26	CHD6	0.0761336211954663	3.35432204091315	3.18091638608573	0.0217200367300348	0.651909728874676	-3.15761496205523
Q13889	GTF2H3	0.137122678485573	3.34052087187808	3.02586632173453	0.0261620689508795	0.651909728874676	-3.15944860151794
Q14168-4	MPP2	0.0724290631107325	3.29371556782947	3.16409985576977	0.0221588732145862	0.651909728874676	-3.15971539435864
Q5T7P8	SYT6	-0.114485788083387	3.38736781423629	-3.10292399759842	0.0238401976400468	0.651909728874676	-3.16524102910388
Q8IUC4	RHPN2	-0.0904428497842732	3.4240884845172	-3.22769879943246	0.0205491438899878	0.651909728874676	-3.16557281167001
O75386-2	TULP3	0.194527767024399	3.31371499675742	3.04443119303725	0.0255806779839442	0.651909728874676	-3.1659826125459
P41236	PPP1R2	-0.0978105969813362	3.23578523122709	-3.08614699305414	0.024325625366487	0.651909728874676	-3.17144454008811
Q15361	TTF1	0.0664404926932001	3.38608323476872	3.36038395012427	0.0175930304881967	0.629596107675467	-3.18205466710033
A6NDG6	PGP	-0.0821906704641248	3.27388151646137	-3.23233846068998	0.0204368964730571	0.651909728874676	-3.18589393911805
P20962	PTMS	-0.237874776204751	3.25338954696324	-2.91094971751842	0.0301014554770401	0.668408737362135	-3.1942891389934
Q14978-2	NOLC1	0.048669907441472	3.35032006223128	3.87502656577223	0.00988614363967665	0.582122986263019	-3.20000734919442
Q96G01	BICD1	0.0845573830166413	3.36557012427132	3.09298477483816	0.0241264726511247	0.651909728874676	-3.20458257714555
O00571	DDX3X	0.029270734759701	3.31492602225355	3.76547911001568	0.0111380550769656	0.590189222572829	-3.21021807225138
Q9H9B1	EHMT1	0.0444025216214028	3.41125419065723	3.57834170587079	0.0137131515423624	0.609185938815165	-3.21114687898736
Q8TCG2	PI4K2B	0.0874320180940827	3.25911166230854	3.02740384906661	0.0261133690389537	0.651909728874676	-3.21215426078312
Q96MW7	TIGD1	0.118540834440636	3.30347020537575	2.90140455347943	0.0304568927835762	0.669293664268949	-3.21798972326309
Q9BVI0	PHF20	0.0771969108179406	3.37056999231298	3.13706211094913	0.022885197300991	0.651909728874676	-3.21854198347589
P24666-2	ACP1	-0.744350489113218	3.14369497527466	-3.92720450809209	0.00934639354070276	0.582122986263019	-3.21913548165688
Q8WUX2	CHAC2	-0.0961746186685052	3.0987411744362	-2.95676300110446	0.0284577087452757	0.651909728874676	-3.22398292141149
O43736-1	ITM2A	0.107959190302169	3.43844153956496	2.88352115926936	0.031135282723639	0.670315190687529	-3.2331491958568
Q9H1B5	XYLT2	0.132743051420615	3.36543499418294	2.86511852726863	0.0318507029473035	0.670315190687529	-3.23325955920088
O15160	POLR1C	0.0699047354452014	3.32376178014514	3.16288888295457	0.0221908517704264	0.651909728874676	-3.238663102468
Q16563-2	SYPL1	0.149320637751829	3.16739010079058	2.87047406926942	0.031640660518655	0.670315190687529	-3.23972895222891
Q96AY2-2	EME1	0.0857447791476088	3.12844520212608	2.97401954308154	0.0278643554753101	0.651909728874676	-3.24231140810614
Q15120-2	PDK3	-0.119249914431677	3.33420772004614	-3.16358724669513	0.0221724036083165	0.651909728874676	-3.24306720319964
P61218	POLR2F	-0.277417937884795	3.26058089459988	-2.91536007016346	0.0299387650885458	0.668408737362135	-3.24332076326623
P30825	SLC7A1	0.140239488170208	3.34942337919544	2.92428107533523	0.029612627568411	0.66580428604624	-3.24695999376765
O60858-3	TRIM13	0.282494426057646	3.36751835866105	2.96410375114778	0.0282036203840355	0.651909728874676	-3.24861430494301
P17029	ZKSCAN1	0.364170285840245	3.12918860795247	3.06588949796021	0.0249263788163103	0.651909728874676	-3.25431409732757
Q9H7H0-3	METTL17	-0.160867436486801	3.34080586135814	-2.89067223016538	0.0308620453993484	0.670315190687529	-3.25712684693726
Q9Y620-1	RAD54B	0.0704257300537996	3.36608665817237	3.2249978555163	0.0206148033572103	0.651909728874676	-3.26534501504728
Q9HCL0	PCDH18	0.418310907068991	3.32355344915015	3.49986710390934	0.0149872733291649	0.621138707454478	-3.26626071642618
P48426	PIP4K2A	0.105597244640148	3.29219505090299	2.95965033142488	0.0283574692191697	0.651909728874676	-3.2715075333279
Q99457	NAP1L3	0.105424532337111	3.42063692428455	3.01924267090827	0.0263730160364349	0.651909728874676	-3.28835885271871
Q9Y4C8	RBM19	0.0530853184291456	3.38130910689574	3.2701577373364	0.0195469507611311	0.645780723615192	-3.29004923118482
Q9NQR1-1	SETD8; KMT5A	0.195824035190067	3.36773181311392	2.92638988754088	0.0295361042150001	0.665624548121336	-3.29018468315652
Q96LB3-1	IFT74	0.0823591278077434	3.29813257044602	3.19594404066491	0.0213360306729726	0.651909728874676	-3.30039459755289
Q8TDX7-1	NEK7	0.137651039256324	2.51918496971044	2.78564272708979	0.0351538168834025	0.686080848399785	-3.30725551874376
Q6NXT4-2	SLC30A6	0.116218814093007	3.34856067164937	2.81378169732448	0.0339433684316665	0.681269424110712	-3.30729586383272
Q9BV29-2	C15orf57; CCDC32	-0.173775439387938	3.13422237361831	-2.80758996017418	0.0342057585361155	0.681269424110712	-3.30833996454917
Q92616	GCN1L1; GCN1	-0.0319158593398305	3.34619571854982	-3.88303771730708	0.0098010259120297	0.582122986263019	-3.30949627448433
Q9NS73	MBIP	0.118818463475152	3.34850215262252	3.01100995651198	0.0266378264875858	0.651909728874676	-3.30989741021705
Q9Y2J4-4	AMOTL2	-0.104903778129593	3.36851959823535	-3.00199226474368	0.0269312546390201	0.651909728874676	-3.31693000160091
P41134	ID1	-0.249679180493227	3.31878053604269	-2.90171844447542	0.0304451313312975	0.669293664268949	-3.31976861908923
Q9Y4A5	TRRAP	0.0510592738318362	3.33755807954169	3.81759781421448	0.0105213873910649	0.587323193847202	-3.32977280352209
Q7Z7K0	CMC1	0.109093587101901	3.24289839881846	2.78426494438727	0.0352142825599231	0.686080848399785	-3.32992847061621
Q8IUF8	MINA; RIOX2	0.0717358665276274	3.01962111957305	3.01260565893797	0.0265862715381271	0.651909728874676	-3.3374472821418
P35580-2	MYH10	0.101845512111216	3.4500744655381	2.8084753449128	0.0341681027970264	0.681269424110712	-3.34360483352312
O60318	MCM3AP	0.0609002866315565	3.34254152059261	3.35423865222703	0.0177189642973326	0.629596107675467	-3.3442709002975
Q8NFW8	CMAS	-0.0614279901987457	3.31218353728686	-3.27028273263636	0.0195440818574982	0.645780723615192	-3.34522132348454
P55201-2	BRPF1	0.0667788907386341	3.27255887616601	2.97063198220259	0.027979751813248	0.651909728874676	-3.34528452566101
O60293	ZFC3H1	0.0902004461034194	3.31102392429568	3.24148804433394	0.0202175324686863	0.651909728874676	-3.34749096618531
Q92878-2	RAD50	0.0512832257843646	3.28284668971676	3.56535953348838	0.0139152683485244	0.609185938815165	-3.34937885892657
Q8IVL1-1	NAV2	-0.0507609066193476	3.4316378960931	-3.24798261210147	0.0200634122710644	0.651758941099826	-3.35431366349235
Q8NHQ8-1	RASSF8	0.0942028502989087	3.36484660453672	2.82802011650183	0.0333482854238727	0.681269424110712	-3.35490840776259
Q9GZV8	PRDM14	-0.0999715061499491	3.44364553255919	-3.08954276179531	0.0242264961462376	0.651909728874676	-3.35727716376022
Q9Y520-4	PRRC2C	-0.0358913092751222	3.38136274563633	-3.87585427222288	0.00987731070446077	0.582122986263019	-3.35856967823905
P05783	KRT18	-0.0760810080139376	3.41971621906193	-3.66149322127995	0.0124942148660067	0.603762731311059	-3.35897316080583
Q8TDN4	CABLES1	0.163278184382563	3.23255729803374	2.81649712917432	0.0338289896366167	0.681269424110712	-3.365471516871
Q96PE7	MCEE	-0.0914507105016045	3.06928624396484	-2.81227981722993	0.0340068116973152	0.681269424110712	-3.36673355044265
Q5TCS8	AK9; AKD1	0.225799359718341	3.34306876335008	2.83101203443474	0.0332246962140089	0.681269424110712	-3.36732324892956
Q9NXH9-1	TRMT1	-0.0543359174553748	3.3625418892398	-3.11891203729387	0.023387554232691	0.651909728874676	-3.37365314492711
O14595	CTDSP2	0.137570489838233	3.38427292052357	2.71351296973566	0.0384769991443706	0.68651157306539	-3.37967522924189
O95671-1	ASMTL	-0.149592460473264	3.39333961881521	-3.09593447098466	0.0240411190343098	0.651909728874676	-3.38108054512917
P42126	ECI1	-0.128922238375829	3.11209640748427	-3.01551223674753	0.0264926464471472	0.651909728874676	-3.38639034574958
Q8TDB6-1	DTX3L	-0.10491392144386	3.36647983565237	-2.73782410275285	0.0373202132258712	0.686080848399785	-3.38790539415876
P51825-2	AFF1	0.110448697577249	3.32690556785407	2.75378671819117	0.0365812811438322	0.686080848399785	-3.38793977881658
A8MTY0	ZNF724P; ZNF724	0.124746734731037	3.41690875781394	2.71693237400503	0.0383119646575037	0.68651157306539	-3.38983144836997
Q9Y5J6	FXC1; TIMM10B	0.158098982470571	3.27992581000467	2.76003030703957	0.0362966043002484	0.686080848399785	-3.39136678655162
O60814	HIST1H2BK	1.05429844116174	2.92435197215744	3.79703220055845	0.0107599935618648	0.590189222572829	-3.39290906648502
Q8N0U4-1	FAM185A	0.168139100667424	3.32699213081846	2.74483984054069	0.0369934622450305	0.686080848399785	-3.39316716707504
P29466-1	CASP1	0.175550905153338	2.48373375602486	2.72056980580711	0.0381372515052639	0.686080848399785	-3.39645190504724
Q96MG7	NDNL2; NSMCE3	0.101998612194181	3.27827327926791	2.88871166268845	0.0309366947529844	0.670315190687529	-3.3975721978595
P59768	GNG2	-0.251961206970717	3.36580542612698	-2.72237745893427	0.0380507486669715	0.686080848399785	-3.39820965598401
Q9Y467-3	SALL2	-0.247137901505445	3.3294206466553	-2.73591912975672	0.0374094767447201	0.686080848399785	-3.39920875208261
O60930	RNASEH1	0.112158250786672	3.3548563689257	2.74767970309498	0.0368620850510509	0.686080848399785	-3.40334742735068
Q6P4F7	ARHGAP11A	0.0878747332784986	3.37368345736878	2.96264049435344	0.028254068858814	0.651909728874676	-3.40621253139485
Q96MH2	HEXIM2	-0.140047225468333	3.28346254861014	-2.71455209123416	0.0384267652935165	0.68651157306539	-3.40711286553421
Q9NZM4	GLTSCR1; BICRA	0.0679442733440724	3.37578118385144	2.97345702831574	0.0278834810650764	0.651909728874676	-3.40858876459008
Q99543-1	DNAJC2	-0.0631587473911979	3.3254748663848	-3.17553305254998	0.0218594595842149	0.651909728874676	-3.40909729302192
Q9H910-2	HN1L; JPT2	-0.185018576128985	3.36315652010323	-2.72847507115003	0.0377605256724021	0.686080848399785	-3.41690561870552
Q9NP66	HMG20A	0.0855285900158062	3.3243666006979	2.84528553162287	0.0326419458412405	0.674577063736105	-3.41711932175609
Q9NS37	CREBZF	0.293124398719339	3.3092637037746	3.18886191535869	0.0215160552329471	0.651909728874676	-3.42207373922235
O75695	RP2	0.177003640554446	3.23374989502925	2.68001606982466	0.040135159553062	0.686678527052601	-3.42294143704017
P84157-1	MXRA7	-0.154146292522396	2.94294286025082	-2.70216487115805	0.0390302650433401	0.686678527052601	-3.42459823720123
Q5BKZ1	ZNF326	0.0764273623224263	3.35354818934379	3.09135879810459	0.0241736658411526	0.651909728874676	-3.4256542366531
Q9UM82	SPATA2	0.11674399397354	3.34633738999231	2.66538139044418	0.0408838066363361	0.686678527052601	-3.4304898000528
Q9UKG1	APPL1	-0.0747485531084676	3.26501022965021	-3.11737047724198	0.0234307808608481	0.651909728874676	-3.43321480657491
Q9NVK5-1	FGFR1OP2	0.0884740259386275	3.21543379495791	2.8261006453828	0.033427838955188	0.681269424110712	-3.4359016179744
P01033	TIMP1	0.134636734794065	3.34860917757954	2.66546480362703	0.0408794969176263	0.686678527052601	-3.43826034023645
P09622	DLD	-0.0627042843857081	3.26772408376377	-3.37758666089394	0.0172457824157907	0.625030912703638	-3.44514402867663
O00560-1	SDCBP	0.0941674997678803	3.31928165698232	2.94632836286791	0.0288232302300624	0.657880332287506	-3.44632494485933
Q8IXT5	RBM12B	0.106876441038024	3.32539510321831	3.10781894728408	0.0237005933896667	0.651909728874676	-3.44882346115926
Q6NSI4-1	CXorf57	0.0973798413152041	2.94015072359575	2.73240297338827	0.0375748481025832	0.686080848399785	-3.44951785778331
Q15006	EMC2	0.0586679660152328	3.31562494457712	2.95709433387054	0.0284461860857419	0.651909728874676	-3.45199992140955
Q96BP2	CHCHD1	-0.121536446100515	3.32355940072042	-2.6589753320265	0.0412162649306771	0.686678527052601	-3.45304588894844
Q53TQ3-2	INO80D	0.0793303541868437	3.38025550932818	2.83286375159319	0.0331484570108642	0.681269424110712	-3.45776096157113
P27708	CAD	-0.0374803027166911	3.38312916992497	-3.71279845238433	0.0118031515806103	0.596182805143412	-3.45899575704332
P39880-3	CUX1	0.0896286811500115	3.11086579389049	2.74352950989262	0.0370542523107682	0.686080848399785	-3.46003304493384
Q00535	CDK5	0.0878341477875902	3.0129225553744	2.7630403965096	0.0361602221441292	0.686080848399785	-3.46220102375333
O14524-1	TMEM194A; NEMP1	0.193997705414506	3.29338171744851	2.62486246116492	0.0430366579598542	0.700192728248014	-3.46753114114561
Q9H4E7	DEF6	0.122222179992379	3.04287647700416	2.64284073783272	0.0420666589432841	0.693707059959454	-3.46827070877282
P51587	BRCA2	0.0664047313788253	3.37719484539003	3.38674564518476	0.0170640298129453	0.625030912703638	-3.47071250286305
Q8NBN3-1	TMEM87A	0.103548170271286	3.38550588481673	2.97125756762475	0.027958401882045	0.651909728874676	-3.47524251622163
Q14687	GSE1	-0.0530306240085692	3.32265567453962	-3.04879862186301	0.0254459857826411	0.651909728874676	-3.47621403087939
P51688	SGSH	0.137253334493329	3.18057666807527	2.66721562584321	0.0407891505360353	0.686678527052601	-3.47628368128545
Q96N46	TTC14	0.0993482503316893	3.33730650180281	2.77512446181356	0.035618307981896	0.686080848399785	-3.47819222192715
Q96CS4	ZNF689	0.114643997465518	3.35803261629649	2.68605637726257	0.0398305101868924	0.686678527052601	-3.48135193494353
Q8NEJ9	NGDN	0.0710741683558365	3.36523777164219	2.8927930880326	0.0307815152611516	0.670315190687529	-3.48399729073238
Q86SF2	GALNT7	0.135746622676324	3.41778914025037	3.17703914754967	0.0218203534756879	0.651909728874676	-3.48444263971497
Q9BRL6-1	SRSF8	0.188294361754961	3.22030788119763	2.61972054609285	0.0433185140490346	0.702425253686599	-3.48470944695466
A6NI72	NCF1B	0.262375610613504	1.63833090650723	2.72309982408428	0.0380162405250528	0.686080848399785	-3.4862151729165
Q9NUL3-7	STAU2	0.297734340378579	3.1817716914043	2.80706045814496	0.0342283001097526	0.681269424110712	-3.48910285491066
Q9UMN6	KMT2B; MLL4	0.0575227717170445	3.36995575018246	3.17087034138478	0.0219810217946966	0.651909728874676	-3.49101014080948
P62888	RPL30	0.149250246949378	3.39393739213348	3.22610655247015	0.0205878229592239	0.651909728874676	-3.49298912573584
Q9H1I8-1	ASCC2	-0.0570547699289895	3.30512198468757	-2.97326852943006	0.0278898932882694	0.651909728874676	-3.49508097553975
Q96AV8	E2F7	0.120815741011377	3.2908370652602	2.60725750492619	0.0440099940961965	0.704045395420838	-3.49875373182144
Q14188	TFDP2	0.132769643806177	3.37715441989727	2.60839289352694	0.0439465088371903	0.704045395420838	-3.49954462057929
Q9BRQ8-1	AIFM2	0.11483773393195	3.29386327663368	2.60290641164699	0.0442542043328611	0.704045395420838	-3.50810734639289
Q14568	HSP90AA2; HSP90AA2P	-0.132440538613325	3.41060258141278	-2.59387668098127	0.0447656911277978	0.704715004739546	-3.51092335115563
P21964-1	COMT	-0.110747863627148	3.11880333424121	-2.8155898153777	0.0338671603844175	0.681269424110712	-3.51108977096458
Q13247	SRSF6	0.0538079560757602	3.33305985780043	3.09454126663171	0.0240813916732591	0.651909728874676	-3.51273297078226
Q9NQX4	MYO5C	0.062741283552829	3.3980631929302	3.01645989397966	0.0264621996598992	0.651909728874676	-3.51316508353785
Q7L5Y9-1	MAEA	-0.14199458277591	3.33596094855859	-2.59863521768993	0.044495354149442	0.704045395420838	-3.51411470029798
Q14692	BMS1	0.0640923037057338	3.38298909328283	3.29494802048145	0.018987028929048	0.641980585812425	-3.51522039120423
Q9P2I0	CPSF2	0.0495399150377814	3.35446195415728	3.35798979723208	0.0176419739813597	0.629596107675467	-3.51588835734752
Q8WZ74	CTTNBP2	0.123893235304914	3.40774088471327	3.0000365349228	0.0269953614054326	0.651909728874676	-3.52835605241615
O95602	POLR1A	0.0446148481584402	3.35715213602676	3.56211440109562	0.0139663124189521	0.609185938815165	-3.5290532627232
P82673-1	MRPS35	-0.166445900740769	3.31904923939205	-2.83012066812813	0.0332614640384575	0.681269424110712	-3.53389771028613
Q96PM9	ZNF385A	-0.14663599522568	3.22689037411722	-2.55799805404354	0.0468619426442234	0.71181239071986	-3.5395876969659
Q9P275-2	USP36	0.0394749835637754	3.36581144659646	3.2291640715604	0.0205136206656047	0.651909728874676	-3.54050063825718
Q06787-9	FMR1	-0.261667913001479	3.10126947383606	-2.74865609121139	0.0368170329899935	0.686080848399785	-3.54207716961845
Q9BVC3	DSCC1	0.0810251070990729	3.36641963997838	2.8406388888133	0.0328304195588128	0.677031560880571	-3.5435248696956
Q96EE3-1	SEH1L	-0.0460634272173842	3.35441826046004	-3.13742498999941	0.0228752761831413	0.651909728874676	-3.54365294771471
P30049	ATP5D	-0.2232307453329	3.27148978606704	-2.6531211584626	0.0415226445393636	0.689417857112545	-3.54744629522679
Q6P161	MRPL54	-0.14003990522051	3.27447623215612	-2.55126918869081	0.0472667375243878	0.71181239071986	-3.55054667393011
Q9BS26	ERP44	0.0679016752294057	3.20527730756932	3.10394958347956	0.0238108726898369	0.651909728874676	-3.55397455100804
P78364	PHC1	0.063565477256583	3.41116248513033	3.04806006501626	0.0254687078800352	0.651909728874676	-3.55586745260636
Q969G5	PRKCDBP; CAVIN3	0.195326069439393	3.47471174377655	2.53086795393492	0.0485172065993655	0.71181239071986	-3.56069666949786
Q7Z460-3	CLASP1	-0.0578720279930131	3.34317035413111	-3.35674466284599	0.0176674882408133	0.629596107675467	-3.56216034595301
Q16718	NDUFA5	-0.13738765201893	3.26962439950531	-2.80894183270937	0.0341482811130905	0.681269424110712	-3.56222199138824
Q15019-2	SEPT2	-0.0736392158313545	3.31649133059741	-3.19991141322585	0.0212359130076866	0.651909728874676	-3.56320899122298
Q8IW92	GLB1L2	0.236605145155893	3.19715741350326	2.59845251796881	0.0445057008945119	0.704045395420838	-3.57278766512542
Q53GS7-1	GLE1	0.0834268870213751	3.33882440800373	2.97448133354273	0.027848665319477	0.651909728874676	-3.57320525847518
Q96FZ2	C3orf37; HMCES	-0.0863862664313633	3.22267147121247	-2.7416558080711	0.037141367815798	0.686080848399785	-3.57500230428528
Q8NEZ4-3	KMT2C; MLL3	0.0551468716774941	3.25854815176318	2.97664205745634	0.027775379952113	0.651909728874676	-3.57721520788778
Q9UKK6	NXT1	0.130268862237872	3.22332996155696	2.5593388421718	0.0467817304892583	0.71181239071986	-3.57877691937277
P35221	CTNNA1	-0.0528569256053625	3.39570655151762	-3.45074232627241	0.0158522279335112	0.621138707454478	-3.58081385899585
Q14686	NCOA6	0.0803678469687143	3.17807124139069	2.63595131143458	0.0424355460156388	0.696209624055589	-3.58496030512393
Q8WUU4	ZNF296	-0.244380573086244	3.35088061641482	-2.72441072533613	0.0379537042793829	0.686080848399785	-3.58719212595564
Q99961	SH3GL1	-0.0627268830545942	3.36612944451709	-3.01768852738835	0.0264227829573216	0.651909728874676	-3.59087306267762
Q07955-1	SRSF1	0.130590651894363	3.33937416236575	3.24890173754342	0.0200417065867006	0.651758941099826	-3.59115023697856
P52657	GTF2A2	-0.13903773763816	3.35140205159726	-2.52868841281326	0.048652887968438	0.71181239071986	-3.59235400753711
Q96FH0-1	MEF2BNB; BORCS8	0.119272345700653	3.10543142721975	2.52153311234758	0.0491011965815847	0.71181239071986	-3.5976154449384
Q17RN3-1	FAM98C	0.163375886917347	3.03576669639328	2.49269588003393	0.0509534510923881	0.71343433080652	-3.59921456983586
P62081	RPS7	-0.104528762274196	3.36065861337248	-2.88625823214459	0.031030389074531	0.670315190687529	-3.60302364244164
P49591	SARS	-0.0632728326780497	3.22289903418006	-3.09270017683931	0.0241347256085511	0.651909728874676	-3.60375467389547
Q5T2E6-1	C10orf76	-0.106279743880649	3.31818837174745	-2.52917875156428	0.0486223277477506	0.71181239071986	-3.60416579967681
Q7Z478	DHX29	-0.0692220594514656	3.37451058220822	-3.31060329529281	0.0186426474064558	0.641980585812425	-3.60682751426585
O96028-1	WHSC1; NSD2	0.0548762669696284	3.33778123138632	3.21916793088997	0.0207573240686439	0.651909728874676	-3.60755869374796
O75607	NPM3	0.109701330027906	3.32435020529896	2.54452508537292	0.0476762287009342	0.71181239071986	-3.60795793810326
P52732	KIF11	-0.0617177729982745	3.33202699164941	-3.29953310285909	0.0188854387513443	0.641980585812425	-3.6090541105916
Q06730-3	ZNF33A	0.250631360372577	3.29207986753201	2.56260791483079	0.0465867786163086	0.71164313027931	-3.60927775277825
Q9Y6J0	CABIN1	0.0393265335886837	3.34244388037075	3.12911698333904	0.0231036163239873	0.651909728874676	-3.61088217193931
Q9NZ32	ACTR10	-0.0596635978029667	3.24950059766689	-2.8686845044495	0.0317106773277669	0.670315190687529	-3.61097263424384
Q9H1P3-1	OSBPL2	-0.0804576659429762	3.30168848222322	-2.72044833524939	0.0381430719793971	0.686080848399785	-3.61260152431086
P13995	MTHFD2	-0.144518174295644	3.30926885836304	-2.99526775629301	0.027152382918714	0.651909728874676	-3.61267825086063
Q969T7	NT5C3B; NT5C3L	0.38049721008295	2.89681882514138	2.52453100885498	0.0489128281429303	0.71181239071986	-3.61311306757461
P82933	MRPS9	-0.110105928763257	3.30920616960629	-2.91178506901847	0.0300705664414263	0.668408737362135	-3.61722414071859
Q7L1Q6-3	BZW1	-0.0660064015027494	3.36723711163699	-3.04093987087781	0.0256889170380753	0.651909728874676	-3.61758133573129
Q9NQ55-3	PPAN-P2RY11; PPAN	0.086510000258686	3.38548774567465	2.82510679460275	0.0334691111455607	0.681269424110712	-3.61835567197718
P22681	CBL	-0.057268039140186	3.37007936064819	-2.96534948706562	0.0281607494341565	0.651909728874676	-3.62670862523663
Q12926	ELAVL2	0.117075955680796	2.93869576598569	2.52570606198488	0.0488392073804466	0.71181239071986	-3.62895275294337
P22304	IDS	0.18110243596073	3.29761271889174	2.50612097934844	0.0500819751446724	0.71343433080652	-3.63272120361664
Q9Y6Q9-1	NCOA3	0.117540576090684	3.25237307886317	2.78119387987187	0.0353494686659872	0.686080848399785	-3.6335095664737
P62877	RBX1	-0.623114402917063	3.38824417779113	-3.2877864620829	0.0191469255578413	0.641980585812425	-3.63364229607688
Q68CZ1	RPGRIP1L	0.140895982867269	3.32034602419309	2.46553804772565	0.0527664838016663	0.71606230481679	-3.63506991252108
Q8NI17-2	IL31RA	-0.590170253126718	3.38635421113992	-2.75850199821545	0.0363660638697343	0.686080848399785	-3.63623891682604
Q8N448	LNX2	0.111303200679729	3.38045925748184	2.53675847246382	0.0481525400066365	0.71181239071986	-3.63650825143235
Q9UNY4-1	TTF2	-0.0752840735340536	3.36625497503117	-3.15965396645805	0.0222765285079609	0.651909728874676	-3.64439817760096
O14763	TNFRSF10B	0.141115986308466	3.34872585563898	2.44380034651827	0.0542674298647787	0.717477243408053	-3.64660156326857
Q15648	MED1	0.0406033842890797	3.32138488173952	3.20023947475061	0.0212276576707793	0.651909728874676	-3.65269753215094
Q5GFL6-3	VWA2	-0.843698769711578	3.45488902977995	-2.44863234400706	0.0539298865117377	0.717477243408053	-3.65509322536183
Q9BV20-1	MRI1	0.0937020505485115	2.99021246479667	2.50118862798224	0.0504002805295087	0.71343433080652	-3.65522233769063
Q8N0S6-2	CENPL	0.0944593170227476	3.28039726581996	2.56598966369343	0.046386027927741	0.71164313027931	-3.65618873383671
Q9BSB4	C12orf44; ATG101	-0.109497331687563	3.34061989043319	-2.57822054491138	0.0456677138017484	0.708823903154192	-3.65809253710379
P58317	ZNF121	0.104204774885885	3.40172689766128	2.68073321493948	0.0400988576643383	0.686678527052601	-3.65925836889402
Q53GL0-1	PLEKHO1	-0.0753161540574087	3.32783883179653	-2.6627972853818	0.0410175641466842	0.686678527052601	-3.66161385389355
P78406	RAE1	0.0372659651766288	3.29832722030558	3.1204807469038	0.0233436569252661	0.651909728874676	-3.66326629241117
Q9Y2L1-1	DIS3	0.0587325314913384	3.21039291792454	3.2727670082203	0.0194871596572136	0.645780723615192	-3.66357034109198
P37108	SRP14	0.0665214722782181	3.33836396832616	2.92165680143324	0.0297081599222207	0.666409601211384	-3.6642352164317
Q8N668	COMMD1	0.117915199528817	3.23705981154049	2.51762582484053	0.0493478761041067	0.71181239071986	-3.66950630980123
Q6ZVM7	TOM1L2	0.138206019793194	2.48237374729087	2.41769059995148	0.0561308236302773	0.72362862881069	-3.67225872939571
Q6NSW7	NANOGP8	-0.161542082584118	3.44146545023448	-2.41700622754827	0.0561805750307998	0.72362862881069	-3.67586054632615
Q6PGP7	TTC37	-0.0399660785107461	3.29730068574672	-3.15363387713952	0.022436948632588	0.651909728874676	-3.6783876711104
Q56A73	SPIN4	0.140458674558608	3.33072767748624	2.41217501692928	0.0565331274667353	0.72362862881069	-3.6808385655307
P05771-2	PRKCB	-0.100650036366194	3.31693853753502	-2.44257211269714	0.054353588689365	0.717477243408053	-3.68303857440929
Q7LC44	ARC	-0.389659593714507	3.40400161096036	-3.22395989783403	0.0206400979187828	0.651909728874676	-3.68414872958756
Q05655	PRKCD	-0.0595699488206884	3.31683739907793	-2.87602825971378	0.0314244289354413	0.670315190687529	-3.68474222640773
Q9BW27	NUP85	0.0842343921651239	3.34814068951323	2.9949810857621	0.027161854126786	0.651909728874676	-3.68689198379703
Q9NUK0	MBNL3	-0.147790514546542	3.35466050807044	-2.40065509273958	0.0573833356133275	0.72362862881069	-3.68708751255942
Q9UBK8-1	MTRR	0.0829080795806237	3.31966999675544	2.54273837028702	0.04778535377339	0.71181239071986	-3.6871712144335
Q8TAD4-1	SLC30A5	0.133112505663661	3.27452453646158	2.52969506502333	0.0485901709641594	0.71181239071986	-3.69110470773446
Q13526	PIN1	-0.0761389458628272	3.2419669541716	-2.89490867950605	0.0307014146197108	0.670315190687529	-3.69171973962285
Q12996-1	CSTF3	0.0726767435094024	3.33906214113636	3.10412309487498	0.0238059153639295	0.651909728874676	-3.69220032681932
P57682	KLF3	-0.215819513523942	3.23708296904608	-2.46754768630296	0.0526299824987757	0.71606230481679	-3.69294250210586
Q96MM7-4	HS6ST2	0.108427102163861	3.3768033420437	2.46046780636684	0.0531125583286933	0.71606230481679	-3.6946422997641
P82932	MRPS6	-0.099182191209048	3.32374166572301	-2.66013820980741	0.041155697519461	0.686678527052601	-3.69617933695806
Q9NRN5-1	OLFML3	-0.151515392897722	3.41083453041438	-2.45664671689511	0.0533749754892577	0.716065106252983	-3.697541069257
Q8NEM2	SHCBP1	0.0901929418866319	3.23433003516547	2.76232187056783	0.0361927265493976	0.686080848399785	-3.69812997230858
Q15628	TRADD	0.132771613049628	2.55173338780149	2.38873584424495	0.0582773729137295	0.72362862881069	-3.69987427609305
O60861-3	GAS7	-0.552780280200653	3.43075814648237	-2.40079084567882	0.0573732376234013	0.72362862881069	-3.70060031487989
Q99728	BARD1	0.0690507500026262	3.32599742384432	2.86430154716005	0.0318828786590301	0.670315190687529	-3.70190006461298
P07197	NEFM	0.169799758966196	2.34813630379015	2.93041347430027	0.0293907004751037	0.663888078406238	-3.70191122728289
O95793-3	STAU1	0.132303846885065	3.16290287564253	2.38625068810546	0.0584656410793744	0.72362862881069	-3.70487268067021
Q08AM6	VAC14	-0.0677747117405153	3.32026352647936	-2.72436560537507	0.0379558548569324	0.686080848399785	-3.7057156338291
Q9BQG0-2	MYBBP1A	0.0801116672841576	3.39458941813344	3.4578742451516	0.0157232534273469	0.621138707454478	-3.70969188398612
Q9BQ61	C19orf43; TRIR	-0.137163051878916	3.26558416953151	-2.58702230419237	0.0451582154518377	0.70611446930961	-3.70976771601769
O75063	FAM20B	0.115693151858644	3.28220395445865	2.44547986034993	0.0541498506097803	0.717477243408053	-3.71074947812385
Q9UIF8-1	BAZ2B	0.0632076487711678	3.32572972983293	2.67944103993755	0.0401642933235458	0.686678527052601	-3.71129675486275
Q9UKY1	ZHX1	0.174158857730126	2.82851595132751	2.38199973783365	0.0587891829655533	0.723749707466914	-3.7118658953765
P31483	TIA1	0.0728392646399803	3.36544331481776	2.64009273846096	0.0422133799026254	0.694946710159663	-3.71320195665855
P50851-2	LRBA	-0.287550094392512	3.38290129166714	-2.64663285205992	0.0418650965134488	0.692735404489145	-3.71341027563376
P26640	VARS; VARS2	-0.0583831447455714	3.23717781697517	-3.30265551257192	0.0188166032150246	0.641980585812425	-3.71531082970684
P14635	CCNB1	-0.0579455177575461	3.40398025413349	-2.78886765876	0.0350127292136168	0.686080848399785	-3.71799653375888
Q14738-1	PPP2R5D	-0.083351842847318	3.34733306676928	-2.7887457198875	0.0350180526692434	0.686080848399785	-3.71923138235068
O94875-11	SORBS2	0.166339759499772	3.28368531978146	2.38502444046236	0.0585587764539519	0.72362862881069	-3.71995264957514
Q8IUH5-1	ZDHHC17	0.117916225151268	3.30318193252104	2.50150983774916	0.0503794855613426	0.71343433080652	-3.72407102137671
P35236-3	PTPN7	0.203817076874086	2.7442369099751	2.37706709193	0.0591669985449426	0.723749707466914	-3.72440082974313
Q5T230	UTF1	-0.303207093555664	3.46072723841146	-2.5048925352205	0.050161049534864	0.71343433080652	-3.72467998098696
Q9C0J8	WDR33	0.0461747891443689	3.34928221069845	3.11029840392819	0.0236302245070832	0.651909728874676	-3.72515692754001
Q13608	PEX6	0.0671989105911774	3.39875945195786	2.68413353502677	0.0399272176623875	0.686678527052601	-3.72556292538188
Q8WTS1	ABHD5	0.256988186782494	3.23420529465086	2.66632105208968	0.0408352854898103	0.686678527052601	-3.72775583788255
Q99766-1	ATP5S	-0.140099736766649	3.25639594143909	-2.35960244392334	0.0605255916780994	0.725142454568805	-3.72859181299225
P23246-1	SFPQ	0.0704953497411654	3.33237637909415	3.55688754855478	0.0140489704823018	0.609185938815165	-3.72944477515634
Q9UKI2	CDC42EP3	-0.165812122931774	3.42279001300821	-2.38689753895656	0.0584165753048165	0.72362862881069	-3.72954510025723
Q6W2J9-1	BCOR	-0.0545278944980275	3.27565943110908	-2.98856273181186	0.0273748636428104	0.651909728874676	-3.73251822768239
Q9Y2T7	YBX2	-0.150071738810283	3.42219697293909	-2.47641736654599	0.0520320256052018	0.71382353771656	-3.73339804807694
O00231-2	PSMD11	-0.0500632749159935	3.32472270013946	-3.26413037646632	0.0196858491623171	0.648164925130801	-3.73381790685407
P49757	NUMB	0.0687390719748635	3.376999095222	2.76555984671237	0.0360464992996102	0.686080848399785	-3.73488529150526
Q69YQ0-1	SPECC1L	0.0450837501661268	3.35276587719563	3.04629671542825	0.0255230489173474	0.651909728874676	-3.73609297476532
Q8TEA1	NSUN6	0.0677782173465027	3.33272387949609	2.62797390475224	0.0428670664970846	0.698603719607689	-3.73645351054648
Q96GC6-1	ZNF274	0.122401862035863	3.39280663529581	2.38636670409075	0.0584568376562545	0.72362862881069	-3.73816696233335
P49458	SRP9; SRP9P1	0.0970688251178914	3.35163969903501	2.75032452299348	0.0367401876610166	0.686080848399785	-3.741281419755
P30990	NTS	0.1144322548584	3.42545699562667	2.37763061702328	0.0591237049963552	0.723749707466914	-3.74276631824623
Q9ULZ3	PYCARD	-0.200972417742584	3.30932493503251	-2.47219879610609	0.0523155116584792	0.713907745534489	-3.74747318155437
Q5T9S5-1	CCDC18	0.163812454696027	3.32822534073194	2.33739540628221	0.0623011317714808	0.72541620349459	-3.74811637277628
Q9ULW3	ABT1	0.073048093232476	3.31482126365617	2.60809313938892	0.0439632599737152	0.704045395420838	-3.74839699914697
P60510	PPP4C	-0.0832168194223329	3.33582545285971	-2.66821362750346	0.0407377482697289	0.686678527052601	-3.74967694040513
Q56NI9	ESCO2	0.136203250025112	3.29598420787359	2.6380227786049	0.0423242647687937	0.695593204228923	-3.75494882611578
Q01081	U2AF1; LOC102724594; U2AF1L5	0.0793031721292721	3.28205127827637	2.96750879904155	0.0280866082847539	0.651909728874676	-3.75610877227832
Q15878	CACNA1E	-1.40182235957511	2.82292083153982	-2.45986885505957	0.0531536005119845	0.71606230481679	-3.76098924944647
P09651-2	HNRNPA1	0.0929406936045365	3.35563367286282	2.95923899482209	0.0283717258510903	0.651909728874676	-3.76414726273688
Q16626	MEA1	-0.124115096930193	3.2650393232722	-2.33577071750098	0.0624331835539428	0.72541620349459	-3.76566106839606
P26368	U2AF2	0.0509574789240191	3.30960111437523	3.14076647141415	0.0227841436707015	0.651909728874676	-3.76661761118756
O00522	KRIT1	0.103923877077992	3.15965713790867	2.35709377555745	0.0607234505327307	0.725142454568805	-3.7709644623463
Q96JN8-1	NEURL4	0.0823083277939936	3.32303495395903	2.57810736936951	0.0456743053137792	0.708823903154192	-3.77106518329924
P52294	KPNA1	-0.107122407293324	3.27049795503914	-2.47450483592486	0.0521603423915184	0.713907745534489	-3.7725627410061
P29279-1	CTGF	0.0979303289299507	3.43112454211942	2.5061193003344	0.0500820831306852	0.71343433080652	-3.77542456574228
O76095-1	JTB	-0.583436549539944	3.29312770430432	-2.59858390703955	0.0444982597384229	0.704045395420838	-3.7771210516295
P51864	TDGF1P3	-0.216687161270635	3.38810398217942	-2.37179840556058	0.0595734073006035	0.723749707466914	-3.77759604457646
O75147	OBSL1	0.0547339541413991	3.28112453944955	2.81195435259484	0.0340205772293511	0.681269424110712	-3.77873495788047
Q96HI0	SENP5	0.0755905745416938	3.28820615683145	2.59527468406679	0.0446860857780722	0.704603816822103	-3.78147163375856
Q04837	SSBP1	0.0817050483512042	3.26498487604232	2.84992582329262	0.0324549105972943	0.672141890472324	-3.78341139919594
P62995	TRA2B	0.103878228580758	3.34277098924416	2.85956872155546	0.0320699767339781	0.670315190687529	-3.78341911616832
P60660-2	MYL6	-0.0698675751742263	3.31170962626473	-2.94354674988106	0.028921538339006	0.657880332287506	-3.78532375466451
Q5VYK3	KIAA0368	-0.0382928329295464	3.3691157997864	-3.38767401584038	0.0170457268219983	0.625030912703638	-3.78627207709281
Q13867	BLMH	-0.09212956554446	3.28117991353969	-3.02888005937933	0.0260667053766928	0.651909728874676	-3.78662354967667
O60343-1	TBC1D4	0.0357028416962637	3.29312402183523	3.01420515927342	0.0265347042558032	0.651909728874676	-3.7867239130322
P32856	STX2	0.163073735638908	3.25757291452161	2.33984626241439	0.0621024906940671	0.72541620349459	-3.78690604033053
Q07343-1	PDE4B	0.228319260793443	3.2924624280333	2.42196806977498	0.0558209301836882	0.72362862881069	-3.78736820511255
Q27J81	INF2	-0.0937269227893908	3.35454425499477	-2.68004990339135	0.0401334460966601	0.686678527052601	-3.79113048350326
P63010-2	AP2B1	0.0502673216118061	3.36530610004978	3.02544596393155	0.0261754008710965	0.651909728874676	-3.79120135449918
Q6P996-1	PDXDC1; LOC102724985	-0.0511886631206351	3.33482513716748	-2.9754119545774	0.0278170753440035	0.651909728874676	-3.79277043168872
O43172-1	PRPF4	0.0533531055069764	3.30096793975412	3.05334766951076	0.0253065244419158	0.651909728874676	-3.79337383537597
Q96F10	SAT2	-0.160567578261616	3.30115486933216	-2.28883045905683	0.0663792839967648	0.73589893209232	-3.79439235077625
Q14703	MBTPS1	0.169587105956555	3.28741328084899	2.29580250503095	0.0657768620667033	0.732088105350115	-3.79720418316009
P25445-1	FAS	-0.23852310507247	3.3436566164245	-2.29751687261415	0.065629618351879	0.732088105350115	-3.79853347196251
Q9UL12	SARDH	-0.118993761554994	3.38362513836163	-2.2946607804538	0.065875116243797	0.732088105350115	-3.79912614428684
P31146	CORO1A	0.259027455032623	2.11292358680357	2.68030487443841	0.0401205359761392	0.686678527052601	-3.80142179914322
Q9UMS4	PRPF19	0.0847560089121667	3.28678106521345	3.15952181934023	0.0222800362128138	0.651909728874676	-3.80195233002442
Q9NVA2-2	SEPT11	-0.0609321828554747	3.33897130725576	-2.68514544185092	0.0398762930727485	0.686678527052601	-3.80205258804608
P35968	KDR	-0.133592928794664	3.46962936977672	-2.61456261772256	0.0436032539202066	0.70383228743766	-3.80217234105424
Q96FN9	DTD2	-0.235513362253431	3.39249837999802	-2.45712062827622	0.0533423539270941	0.716065106252983	-3.80451592027062
Q14320	FAM50A	0.0743144288561495	3.10944589490736	2.66137804553198	0.0410912280401666	0.686678527052601	-3.80544556833566
Q96A09	FAM46B	-0.141078762487391	3.46227525560114	-2.27064559616721	0.0679781327281342	0.740655432019263	-3.81302967251056
Q96TA1	FAM129B	-0.0789609553714521	3.3706378457535	-2.85752181667514	0.03215126712129	0.670315190687529	-3.81947271131454
O60841	EIF5B	-0.0429399983649246	3.32256002894391	-3.42426142752525	0.016341578435853	0.624904532863938	-3.82118139260481
Q8TBA6	GOLGA5	0.101459459131056	3.35120475952416	2.88238947421037	0.031178766150788	0.670315190687529	-3.82209847049682
Q5BKZ1-3	ZNF326	0.136082223152318	3.34920667152205	2.27296025309244	0.0677723857648606	0.740655432019263	-3.8243580744651
Q15746-1	MYLK	0.0515616256487529	3.40472301471576	2.78780574051473	0.0350591187757614	0.686080848399785	-3.82444238053146
P42025	ACTR1B	-0.103819364649978	3.25940222188389	-2.29750468148156	0.0656306641938514	0.732088105350115	-3.8246036128853
P30419	NMT1	-0.0786954357705165	3.2823680809022	-2.79443321417037	0.0347706926172999	0.686080848399785	-3.82604791720857
P62834	RAP1A	0.129565492248887	3.22988513921239	2.46294264325112	0.0529433332912302	0.71606230481679	-3.82649852531341
O43482	OIP5	-0.149761538079125	3.38341795476586	-2.42881769901474	0.055328486245747	0.723291503236798	-3.82788840663038
Q8IUH4	ZDHHC13	0.0951967591274127	3.33165542059238	2.6283994025147	0.0428439306732442	0.698603719607689	-3.82813555467885
Q9H410	DSN1	0.0616331351210119	3.2280410426864	2.58012917098556	0.0455567069667602	0.708823903154192	-3.8287945652594
P51532-4	SMARCA4	0.195145990046155	3.37450314130253	2.25095993669315	0.0697548098806563	0.745159327016682	-3.82985930368376
Q9NVV4	MTPAP	-0.103244909304613	3.35923309139648	-2.70109682763316	0.0390827797885391	0.686678527052601	-3.83025851608042
P08133-1	ANXA6	-0.0398448342712226	3.11019676440908	-3.15848944408481	0.0223074606076544	0.651909728874676	-3.83235485911888
Q8TAE8	GADD45GIP1	-0.160734868430439	3.3195810194148	-2.46052430561625	0.0531086885583913	0.71606230481679	-3.83378280249283
O43251-8	RBFOX2	0.168405188794868	3.31205628545164	2.4857107459078	0.0514133044660836	0.71343433080652	-3.83386803861666
Q86T24	ZBTB33	-0.0699040468018907	3.28829552200149	-2.5742788090558	0.0458978918131563	0.709507460732655	-3.83458940707561
A4D256	CDC14C	-0.196184857132464	3.37962028387185	-2.27218502541773	0.0678412215299901	0.740655432019263	-3.83474434114771
Q14980-1	NUMA1	0.292908304986483	1.55578869294895	2.33480993543187	0.0625114138088101	0.72541620349459	-3.83572085180214
P09417	QDPR	-0.0769757018481208	3.28740568322453	-2.76111241869179	0.0362475111985858	0.686080848399785	-3.83681209135914
Q53SF7-1	COBLL1	0.091847585562992	3.02599345413065	2.39305079973647	0.0579520160584446	0.72362862881069	-3.83838137652507
Q96RQ1	ERGIC2	0.15277623956713	3.09510707612449	2.26559828996191	0.0684290692083877	0.740655432019263	-3.83957591056721
Q8IYM9-1	TRIM22	0.187931797414218	3.42649774532884	2.24948530729824	0.0698898534862759	0.745159327016682	-3.84022510785424
O95372	LYPLA2	-0.0922735337396717	3.35671748391684	-2.70638548600716	0.0388234898578803	0.68651157306539	-3.84190813086554
Q9UN79	SOX13	-0.0719748007426742	3.42802391273184	-2.48160691853625	0.0516855454969941	0.71343433080652	-3.8437409781921
Q9Y221-1	NIP7	-0.0873617795035518	3.34948203720517	-2.67890172079292	0.040191638666175	0.686678527052601	-3.84375577632137
Q96DR4	STARD4	0.212754095815314	3.39154788723676	2.38783446556326	0.0583455840328808	0.72362862881069	-3.84797159968225
P25325-2	MPST	-0.0576281749094591	3.2521565165975	-2.58840730125015	0.045078603475583	0.70611446930961	-3.84830947671798
Q8IWA0	WDR75	0.0463471181808796	3.36939291485144	3.08117109940019	0.0244716926154007	0.651909728874676	-3.85007197210244
P27816-1	MAP4	-0.0542200184349994	3.34403465656956	-3.17898128317956	0.0217700400085321	0.651909728874676	-3.85068706438767
Q9H3K6-1	BOLA2B; BOLA2; LOC107984053	-0.0719642892182647	3.18430264782715	-2.4481256856186	0.0539651740034625	0.717477243408053	-3.85292353444068
O95343	SIX3	-0.286471419354168	3.28231305123809	-2.48296114076813	0.0515955382559445	0.71343433080652	-3.85951912062558
Q5TKA1-2	LIN9	0.102779519759532	3.25618634589113	2.30283227048087	0.0651752999794347	0.732088105350115	-3.86055162163845
Q9Y3C8	UFC1	-0.188968500469497	3.10235123878082	-2.50650094937399	0.0500575437485903	0.71343433080652	-3.86381025742187
Q14331	FRG1	0.0673228760225392	3.34671345818134	2.72616745080856	0.037870075439236	0.686080848399785	-3.86383279045624
Q9BPX3	NCAPG	-0.0518171377053441	3.32572057571524	-2.9644766045633	0.0281907814238614	0.651909728874676	-3.86399489021152
Q9UKY7	CDV3	-0.0881951217109424	3.07538078127905	-2.70782610656982	0.0387531840535247	0.68651157306539	-3.86850605042685
O95619	YEATS4	0.0794806263906876	3.36436898657287	2.61445861293369	0.0436090161989028	0.70383228743766	-3.869427974381
Q03164-3	KMT2A; MLL	0.0592024269607963	3.36381936208041	3.01289016757229	0.0265770910154712	0.651909728874676	-3.87049473712105
Q86WB0	ZC3HC1	0.0656505052435672	3.33121365022177	2.98058446616386	0.0276422115281873	0.651909728874676	-3.8710122629123
P62736	ACTA2	0.107783583709184	3.3869633904956	2.31831559984086	0.0638707654914609	0.731576350493584	-3.87120729491763
Q96H79	ZC3HAV1L	0.0814093425663354	2.66811899866724	2.44672725532704	0.0540626993426171	0.717477243408053	-3.87529171537241
Q9P206-2	KIAA1522	-0.0681342295616447	3.34466285974519	-2.51571320729315	0.0494691107983417	0.71181239071986	-3.87768879541165
Q8WWI1-3	LMO7	0.172832649896315	3.35894006638431	2.24346487725367	0.0704440544100985	0.748602954579089	-3.88025608891493
Q96DH6-1	MSI2	0.0672064296327784	3.16950460641488	2.61057424297005	0.0438248161388436	0.704045395420838	-3.88135729594427
Q99715-1	COL12A1	-0.332018409832214	3.39233484409015	-2.57220087026977	0.0460197364626349	0.709507460732655	-3.88300331205521
Q8N895	ZNF366	-0.891785901565332	3.11976331013066	-2.24762303609032	0.0700607899500958	0.746162777176842	-3.88376738265014
Q6ZRI6	C15orf39	-0.09046746765352	3.28829736476022	-2.4861095995107	0.0513869272543394	0.71343433080652	-3.88636263561288
Q9HBM1	SPC25	0.114214255836334	3.27310563554369	2.48448378925382	0.0514945372902985	0.71343433080652	-3.886925171448
P13682	ZNF35	0.138904453686657	3.40703950062614	2.31406436212234	0.0642261747055867	0.732088105350115	-3.88889174053793
Q14596-1	NBR1	0.0810864191566227	3.28130845376834	2.5988489998074	0.0444832504274474	0.704045395420838	-3.88986825718945
P49006	MARCKSL1	-0.0384994924750621	3.3860240064713	-2.85059374880968	0.0324280853617097	0.672141890472324	-3.89343469806386
Q01459	CTBS	0.152635380998866	3.22424327912206	2.1816568619735	0.0764081397561127	0.760401907224511	-3.89472802005959
O95625	ZBTB11	0.0809490035185162	3.30738631683017	2.38462931289432	0.0585888206223369	0.72362862881069	-3.89663963992109
Q8N6R0-5	METTL13	0.0502160496896865	3.32848426231609	2.87042192224783	0.0316426983761001	0.670315190687529	-3.89697512183804
Q9H9J2	MRPL44	-0.174841895742604	3.31690045343982	-2.48412032506172	0.0515186274814014	0.71343433080652	-3.89845634210758
Q9H1B7	IRF2BPL	-0.0944939573911621	3.39331870687922	-2.74905906174669	0.0367984567865061	0.686080848399785	-3.90035237511953
Q969S8-1	HDAC10	-0.260471264041788	3.31910086898744	-2.32351051933847	0.0634392881779654	0.729995735946469	-3.90118822781621
Q8N5C1	FAM26E; CALHM5	0.253159896340521	3.07062645743553	2.35501073256191	0.0608882622908382	0.725142454568805	-3.90495092201783
Q12789-2	GTF3C1	0.0337103963928654	3.3442896488041	3.20529125952073	0.0211009835468826	0.651909728874676	-3.90816573260632
Q8N697	SLC15A4	0.117730253200308	3.32069866952069	2.22280972425067	0.0723808286210732	0.753550134266562	-3.90899695597713
Q9ULD8	KCNH3	0.208997876583897	3.27774164227118	2.1792068222792	0.0766551919373333	0.760634680440322	-3.91735110992906
P14868	DARS	-0.0564811451462766	3.29242552785707	-3.08347993726122	0.0244037964947492	0.651909728874676	-3.91760672344717
P14550	AKR1A1	-0.0801854219169162	3.28088898818151	-2.72162969744036	0.0380865058999987	0.686080848399785	-3.91795745789081
Q96DI7	SNRNP40	0.0534975981845514	3.31147667655762	2.90304765996281	0.0303953810100775	0.669293664268949	-3.92100562640689
Q12979	ABR	-0.0712355296077243	3.17130170902365	-2.42544217849323	0.0555705821903839	0.72362862881069	-3.92138871912854
Q9NPH0-1	ACP6	0.0927158921150152	3.19574082392581	2.37035427493111	0.0596853202595489	0.723749707466914	-3.92304367183266
P31323	PRKAR2B	0.0658802590361103	3.36793086674119	2.40878955460409	0.0567815835439116	0.72362862881069	-3.93644233423351
Q7Z7G8-2	VPS13B	0.0656612423007657	3.35419039335135	2.59602440036435	0.0446434582532608	0.704603816822103	-3.93747927801785
P43243-2	MATR3	0.181064571801931	3.40971455952562	2.13269926523858	0.0815065280419275	0.776258532323223	-3.93880199141269
O75380	NDUFS6	-0.170693720347659	3.30567957746147	-2.48138556042768	0.0517002738708931	0.71343433080652	-3.94209743263195
Q9Y2P8	RCL1	0.0550849680627986	3.36014788957389	2.55886580006565	0.0468100131632215	0.71181239071986	-3.94285054362074
Q15366-3	PCBP2	-0.172993557849678	3.41851237508644	-2.1590743063615	0.0787171802281093	0.769969759874749	-3.94372668055591
O43716	GATC	-0.10956642193428	3.32328971421153	-2.24573325104416	0.0702347018331917	0.747195683357932	-3.9463448270306
Q9NXK8	FBXL12	0.0718291472925861	3.34520780608249	2.34570706862105	0.0616301933652715	0.725142454568805	-3.94779158526658
Q9BX63	BRIP1	0.0564270972662372	3.30664082758342	2.57255038643772	0.0459992174210455	0.709507460732655	-3.94874400750496
Q8N7A1	KLHDC1	-0.685481979158367	3.32633496970081	-2.4983161312823	0.0505866545864777	0.71343433080652	-3.94898024429764
Q06413-5	MEF2C	0.332575065347554	1.53056598727275	2.13691326337462	0.0810540412356132	0.776258532323223	-3.94919755325855
Q53GG5-2	PDLIM3	0.131079410758784	2.38225646439081	2.33077624247696	0.0628409870380235	0.726809435018268	-3.9505659326825
Q9NR45	NANS	-0.048904325930452	3.12917189444975	-2.68878167135642	0.0396938793732082	0.686678527052601	-3.95070298099787
Q9BV44	THUMPD3	-0.067759245635761	3.09597043065176	-2.37261225352166	0.0595104364367073	0.723749707466914	-3.95200034627959
Q9NQS3-1	PVRL3; NECTIN3	0.128796576609266	3.32039380685828	2.19719170655114	0.0748609427260082	0.755440817412904	-3.95255270151932
Q63HK3	ZKSCAN2	0.318842137755385	3.31740447198787	2.39555820684038	0.0577638412619267	0.72362862881069	-3.95290553730978
Q14469	HES1	-0.111715135324159	3.29645117305783	-2.15115601419371	0.079543980152013	0.770493283150447	-3.95460974435862
Q6ZNG0-1	ZNF620	0.109071831553845	3.3845976816775	2.15431306834193	0.0792132504348743	0.770493283150447	-3.95628571973067
Q6ZVC0-2	NYAP1	0.213304626833377	3.34748232636552	2.20483031952498	0.0741122446967117	0.75387535623549	-3.95664124082973
Q96QT6-1	PHF12	0.0610402803928478	3.35348585391108	2.60425277988518	0.0441784818157853	0.704045395420838	-3.95720229715289
Q9HC24	TMBIM4	0.224006012080285	3.32593970708327	2.13474537155624	0.081286495347598	0.776258532323223	-3.95834601433024
P62745	RHOB	0.128596211957465	3.18423622179551	2.20644732418171	0.0739547634185964	0.75387535623549	-3.95934331405337
O95785-4	WIZ	-0.185635927216286	3.4578842555838	-2.14063572224035	0.0806565118462615	0.774892877905775	-3.95981159916642
Q9UL45	BLOC1S6	0.123938310872228	3.15107896177106	2.11136247807242	0.0838383168159978	0.777767670315573	-3.96312869186639
Q00613	HSF1	0.0698686541970037	3.25068347814693	2.36033352344753	0.0604680603304276	0.725142454568805	-3.96444680664538
Q15276	RABEP1	0.0554797055199854	3.20536069621197	2.8573595175243	0.0321577222852369	0.670315190687529	-3.96535513688393
Q8TAP4-2	LMO3	0.239714229295464	3.36810386256395	2.13099129287255	0.0816906737840232	0.776258532323223	-3.96897134801076
Q9HC52	CBX8	0.135562867466782	2.5298120490326	2.21576673579319	0.0730539550154406	0.75387535623549	-3.96913375960605
Q9H7E9-2	C8orf33	0.0913846414698112	3.30768087896548	2.29748120300989	0.0656326783936026	0.732088105350115	-3.97207503209577
Q15262-4	PTPRK	0.0932699913490102	3.38993438003637	2.59026786072525	0.0449718936555036	0.705673672174323	-3.97244693486096
Q8ND25-2	ZNRF1	0.136414583733055	3.32762605786603	2.12124066269324	0.0827502697434366	0.777767670315573	-3.97400920048895
Q9HD33-1	MRPL47	-0.133386469372003	3.31629895713745	-2.61290595793912	0.0436951373751579	0.70383228743766	-3.97650583690204
Q96JA3	PLEKHA8	0.0761013653305873	3.33293039450638	2.26865795725613	0.068155337223507	0.740655432019263	-3.97716427870972
Q8IX15-3	HOMEZ	0.0962391863049389	3.29991416028057	2.22613793558432	0.0720650076276194	0.753550134266562	-3.97953736612142
Q8WTV0-1	SCARB1	0.211529581110084	3.0912924902117	2.10270618507562	0.0848040013759859	0.777767670315573	-3.98007868547685
Q5T5U3	ARHGAP21	-0.0665211940856993	3.37751776452736	-2.40113113992997	0.0573479331378249	0.72362862881069	-3.98062591908362
P15336-1	ATF2	0.064609288230211	3.31267382328447	2.41393904571656	0.0564041266114326	0.72362862881069	-3.98403832586318
O95983-1	MBD3	-0.0903570725075842	3.3949701782859	-2.48277685698271	0.0516077766422637	0.71343433080652	-3.98459500197713
Q13206	DDX10	0.0637044881919236	3.3548292497881	2.90871180164232	0.0301843792991041	0.668408737362135	-3.98603997036447
Q9UPT9-1	USP22	0.0958266681070009	3.22710987360821	2.45405203139931	0.0535539586634017	0.717475311031201	-3.9862354894958
Q9ULW6	NAP1L2	0.121894071200125	3.44385379932438	2.26507364679713	0.0684761225114072	0.740655432019263	-3.98756711769928
Q9P1Y6-1	PHRF1	0.0491907649340647	3.3507993344359	2.56242167183308	0.0465978617170433	0.71164313027931	-3.98830783882523
Q16643-2	DBN1	0.807948243447926	3.21576884137597	2.31383134171796	0.0642457159480607	0.732088105350115	-3.98898435023055
Q8TEA8	DTD1	-0.0935084096083083	3.35311458068616	-2.26337233827185	0.068628941349837	0.741482655540563	-3.98941476473925
Q9NQB0-6	TCF7L2	0.245445457057261	3.36927872814718	2.20154927152456	0.0744328700329285	0.75387535623549	-3.98952773644593
P56962	STX17	0.0989589984215858	3.25459420654009	2.27829811942802	0.0673004098825506	0.740304508708057	-3.99061236924134
Q5KSL6	DGKK	0.113878467830501	3.35757882794091	2.2357538646281	0.0711606415239264	0.749346825576714	-3.99236117526493
P00568	AK1	-0.092859896095302	3.12904190997685	-2.48124167997482	0.0517098495714805	0.71343433080652	-3.99242159949205
Q01082-1	SPTBN1	0.0890258029772652	3.36982722805045	2.75129226858784	0.0366956948797334	0.686080848399785	-3.99580010815543
P46531	NOTCH1	-0.0748109371997579	3.43699996872308	-2.55336795624254	0.0471400773923671	0.71181239071986	-3.99672430301502
P13631	RARG	-0.205179567547601	3.32793673697815	-2.09652267329353	0.0855008942328801	0.777767670315573	-3.99733892615608
Q96SN8	CDK5RAP2	0.049911789209932	3.2934537823646	2.78656463594527	0.0351134210442349	0.686080848399785	-3.99795339394324
P40818	USP8	-0.14544887667584	3.39926365844404	-2.07577630160341	0.0878827656827904	0.781347442602321	-3.99885338356519
Q9Y2T2	AP3M1	-0.0510411354543647	3.31850847978644	-2.59194721644061	0.044875810571701	0.705305417609922	-4.00118707327751
O43463-2	SUV39H1	-0.0773338753582545	3.40232977222544	-2.41291576186133	0.0564789195872989	0.72362862881069	-4.00241293291444
Q9BRT2	MNF1; UQCC2	-0.0980329240800863	3.22207140692931	-2.32921210672693	0.06296927999283	0.726908416537465	-4.00260218459404
Q96KP4	CNDP2	-0.0569601290941001	3.29570262422852	-2.86789289862432	0.0317417030724695	0.670315190687529	-4.0041515252163
P15822-1	HIVEP1	0.127204662954028	3.28741588350904	2.06798020851391	0.0887955079661356	0.783352196980087	-4.00456171197435
P40692-1	MLH1	-0.0498973101576607	3.42196946154368	-2.72230403578454	0.0380542580744621	0.686080848399785	-4.00530550544303
Q92888-3	ARHGEF1	-0.0424652247852532	3.30080341398291	-2.73687752477551	0.0373645391166602	0.686080848399785	-4.00576325260182
Q96Q89-3	KIF20B	0.062682049627245	3.38410394977734	3.0973349734311	0.024000710504904	0.651909728874676	-4.0084247007866
Q9NPJ6-1	MED4	0.0772886354206038	3.29835881787051	2.32194316211514	0.0635691429083657	0.729995735946469	-4.00974321960157
O00472	ELL2	0.308064102261011	3.26958912367787	2.30681199550628	0.0648373221326679	0.732088105350115	-4.01339378310027
C9JRZ8-2	AKR1B15	0.179916271805912	3.15377711616769	2.04869328142182	0.0910959429796592	0.783925548506446	-4.01434643682573
Q9H7X0-3	NAA60	0.164327046676596	3.2259546785434	2.05016168315907	0.0909186535771984	0.783925548506446	-4.01481816830754
Q86YF9	DZIP1	0.176993567187133	3.38955325073222	2.04763868364417	0.0912234914736882	0.783925548506446	-4.01505202611957
Q8TCC3-2	MRPL30	-0.1521773257177	3.34333639657219	-2.30053551008473	0.0653711996537392	0.732088105350115	-4.01622718580336
P26639-1	TARS	-0.0543375664984676	3.38767901216856	-3.13156591784437	0.0230360476199708	0.651909728874676	-4.01800065460541
Q14CB8-2	ARHGAP19	0.0872535180661564	3.33761394535882	2.2772849411923	0.0673897280341279	0.740448448411182	-4.02353471418642
P48436	SOX9	-0.125474642557035	3.35305351723944	-2.10134105330103	0.0849573452434662	0.777767670315573	-4.02398593171861
Q9BYC5	FUT8	0.110971118462378	3.30364785875547	2.22167352878596	0.0724889772061963	0.753550134266562	-4.02522846646292
Q8N8D1	PDCD7	0.0876553918267252	3.34554653724765	2.17445492140735	0.0771367397171475	0.76296247746706	-4.02553151545613
Q9Y2R5	MRPS17	-0.13939505671004	3.3000708375101	-2.39788230392179	0.0575900045494285	0.72362862881069	-4.02737617485809
Q86W50-1	METTL16	-0.0407561369139264	3.31957220752325	-2.66127421545631	0.041096622837434	0.686678527052601	-4.02981140202763
Q9Y5A6	ZSCAN21	-0.0954499700102809	3.28516371178403	-2.09857981725607	0.0852683928500505	0.777767670315573	-4.02999690065941
Q92777-1	SYN2	-0.103081491348772	3.24411158988962	-2.16426844502801	0.0781797045784882	0.769969759874749	-4.03017990640432
Q15054	POLD3	-0.0559611971031974	3.34892232509496	-2.57464015275828	0.045876739126629	0.709507460732655	-4.0310066769662
Q9BT73	PSMG3	-0.0809673945804634	3.338504004193	-2.33515128738543	0.0624836078359437	0.72541620349459	-4.03166666609981
Q9UBI1	COMMD3	0.113332310096073	2.51140542699883	2.22134311395029	0.0725204595336105	0.753550134266562	-4.03181531199338
Q8TB45	DEPTOR	0.123468195030256	2.31131438235401	2.09811216441843	0.0853211899499105	0.777767670315573	-4.03582206572608
Q96EU7	C1GALT1C1	0.157715533017824	3.37722077598626	2.21546215292509	0.0730832130584491	0.75387535623549	-4.03730267217812
O95396	MOCS3	-0.0598057290794414	3.27468861486399	-2.37839208807623	0.0590652575150414	0.723749707466914	-4.03743230826785
Q9NYF8-1	BCLAF1	-0.176454692082909	3.35938815929067	-2.08367673986846	0.0869677156025032	0.781347442602321	-4.03999680271237
Q8WUA4-1	GTF3C2	0.0532859299025802	3.33242313574376	2.67066509459562	0.0406117828665911	0.686678527052601	-4.04005262490705
Q53FA7-1	TP53I3	-0.0492904985465695	3.3779850891271	-2.53704113619966	0.0481351153131392	0.71181239071986	-4.04211886305366
Q9Y261-2	FOXA2	-0.110944541797517	3.40104247085705	-2.05450932654152	0.0903958220675587	0.783925548506446	-4.04243501284282
Q9H6Z4	RANBP3	-0.167565888780252	3.38128208671954	-2.10802781104237	0.0842089678082551	0.777767670315573	-4.04350033081188
P51946	CCNH	-0.0769694047260254	3.32936984804714	-2.47195174458648	0.0523321646062551	0.713907745534489	-4.04355583379201
P46013-2	MKI67	0.11407559775888	3.4086231685748	2.04004194543035	0.0921477445778386	0.783925548506446	-4.0436728471512
Q96KB5-2	PBK	0.0535713598747097	2.79097615621719	2.5156572790283	0.0494726607225083	0.71181239071986	-4.04590917652872
Q9NRL2	BAZ1A	0.0741750276276479	3.20084774550525	2.81030669767845	0.0340903582928707	0.681269424110712	-4.0476634775499
Q96EK6	GNPNAT1	-0.117606564815216	3.31300354295905	-2.35360712405889	0.0609995845672578	0.725142454568805	-4.04968761600032
Q9H116	GZF1	-0.118841536637248	3.46733780575196	-2.08161638615789	0.0872053956380542	0.781347442602321	-4.0497359400836
P35219	CA8	0.0831514503893507	2.29781242639009	2.18492533806781	0.0760798562646679	0.759832666085235	-4.05057364311532
Q8TC05	MDM1	0.177114328632574	3.22978159852689	2.00549417654811	0.0964743374721349	0.787857080171021	-4.05174061728821
Q9BUU2-1	METTL22	0.14418899416148	3.10555483068684	2.06394715259853	0.0892715306101955	0.783925548506446	-4.05216773519826
P21675-4	TAF1	0.0483059426240444	3.33097474194232	2.7709199706788	0.0358058489121599	0.686080848399785	-4.05241886979979
Q68DQ2	CRYBG3	0.05913225399601	3.31171909485803	2.52607017322143	0.0488164188462496	0.71181239071986	-4.05305461506815
Q8N111	CEND1	0.182297413160593	3.05603673455001	2.04047079993592	0.0920953117235513	0.783925548506446	-4.05558658553941
Q9UKL3	CASP8AP2	0.0527836687494714	3.36392197013678	2.49284129966982	0.0509439246506335	0.71343433080652	-4.0558543692901
Q9NX55-2	HYPK	-0.136538015216591	3.31423630756653	-2.30499891204763	0.0649910676414898	0.732088105350115	-4.05840327080473
Q6AHZ1-1	ZNF518A	0.0751110299010793	3.37126543423203	2.36043155625591	0.0604603501849472	0.725142454568805	-4.0586337824784
O43708	GSTZ1	0.0590830164713436	3.29071703011312	2.3716971844359	0.0595812441601244	0.723749707466914	-4.06197913029898
O15078-1	CEP290	0.0598856184250031	3.21480512631003	2.60176015120888	0.0443187828500488	0.704045395420838	-4.06255384378162
O60266	ADCY3	0.150079749589074	3.25507145617039	2.00384047752612	0.0966866076271249	0.787857080171021	-4.06369624492914
O43166-2	SIPA1L1	0.0450119064808865	3.41124173929434	2.89077790826521	0.0308580272793112	0.670315190687529	-4.06708035850722
Q9GZQ3	COMMD5	-0.500766451339088	3.1652293389475	-2.0991627306646	0.0852026305350874	0.777767670315573	-4.07015102345839
Q99536	VAT1	-0.0496638653858263	3.37157180782333	-2.70951013691052	0.0386711745751629	0.68651157306539	-4.07059560246717
Q9BZL6	PRKD2	0.0681533935259239	3.27185684930363	2.46241022679596	0.0529796902248824	0.71606230481679	-4.07227673234292
O43237	DYNC1LI2	-0.045877158193285	3.3689465209331	-2.63465905057652	0.0425051278765535	0.696209624055589	-4.07306165543033
Q2TB10	ZNF800	0.276687757640103	3.05991864805264	2.25185026268148	0.0696734086504621	0.745159327016682	-4.0748606415615
Q9H5Q4	TFB2M	-0.0674201171056777	3.3316860185651	-2.48138655085751	0.0517002079612315	0.71343433080652	-4.07510070264441
Q53QV2	LBH	-0.263906042966236	3.33195257267203	-2.15778941755884	0.0788507315551985	0.770493283150447	-4.07655028783008
Q9P0V9-2	SEPT10	0.0612479740459009	3.39094585768596	2.5564534034426	0.0469545344556838	0.71181239071986	-4.07911805096824
Q5T3I0-3	GPATCH4	0.0440585130108167	3.36842909857706	2.66584449334328	0.0408598856660369	0.686678527052601	-4.07956224832294
Q9H9R9-3	DBNDD1	-0.158909361852883	3.24731185783498	-1.97179927593181	0.100895436121279	0.787859208079156	-4.08080933260512
P98173-1	FAM3A	0.0992017463265308	3.24929919548323	2.07454314633649	0.0880264904101728	0.781347442602321	-4.08181713051363
Q9H2K2	TNKS2	0.135757311475597	3.33807483256492	1.97037404629424	0.101086954841915	0.787859208079156	-4.08257606591464
Q6PCB5-1	RSBN1L	0.0501845741286953	3.23991035001257	2.51791997879252	0.0493292589622424	0.71181239071986	-4.08306101826355
Q09028	RBBP4	-0.140863102149745	3.36733538340046	-1.98538453891405	0.0990884341152721	0.787859208079156	-4.08417767376393
Q05397	PTK2	-0.0373489072087123	3.40090139488095	-2.79786116248172	0.03462252607233	0.686080848399785	-4.08470597868495
P41225	SOX3	0.0785282483465304	3.42976458228379	2.33059353683205	0.0628559585519762	0.726809435018268	-4.08633201871777
A6NDE4	RBMY1B	0.477631657573735	3.36096559758013	2.71861872095691	0.0382308580754544	0.686388769846374	-4.08689329687925
Q9NRH2	SNRK	-0.112243574187391	3.20081587043608	-2.01435014392847	0.0953457036098764	0.787493893845859	-4.08744568542508
A6NCF6	MAGEA13P	-0.285645046611681	3.33435320145957	-2.26094153244498	0.0688479107895114	0.74199030551135	-4.08814053916542
Q69YL0	LOC152217; NCBP2-AS2	-0.206554443581352	3.37190593069194	-1.96287619740801	0.102100641536307	0.787859208079156	-4.08945073616063
P09651-1	HNRNPA1	0.0744374336476031	3.39293743736744	2.26720280488427	0.0682853776262429	0.740655432019263	-4.08981463088417
Q06210-1	GFPT1	-0.045018648535529	3.31281043874151	-2.93583612052902	0.0291959803374577	0.66102693943526	-4.09056622564279
Q9UHQ7	WBP5; TCEAL9	-0.254462178921325	3.36703758878772	-1.96022711597037	0.102461270422231	0.787859208079156	-4.09136069816238
O43542	XRCC3	0.0795321399320164	3.20795886594582	2.14807943992005	0.079867665324554	0.770493283150447	-4.09305383915665
P01911	HLA-DRB1	0.199438548975223	2.1773185954698	1.95713651991222	0.102883650791109	0.787859208079156	-4.09314028604849
Q3SY52-1	ZIK1	0.137603422510817	3.39563541239201	2.00565614451721	0.0964535729009758	0.787857080171021	-4.09322964759843
P62714	PPP2CB	-0.192594380735908	3.3593151639131	-1.96330963170385	0.102041760271355	0.787859208079156	-4.09468867982632
Q9BT23	LIMD2	-0.1054890284748	3.30162554561355	-2.32178266682482	0.0635824557408332	0.729995735946469	-4.09469550927579
Q8WTS6	SETD7	0.167572396328179	2.35280808003532	1.95469580321513	0.103218471993212	0.787859208079156	-4.09672699020209
Q13404-1	TMEM189-UBE2V1; UBE2V1	-0.0976320963172925	3.27872917482339	-2.40070232318522	0.0573798221592009	0.72362862881069	-4.09696839613338
Q9Y2V2	CARHSP1	-0.0952643063569478	3.35425794848071	-2.27894307870205	0.0672436176765775	0.740304508708057	-4.09716913204293
Q96HS1-1	PGAM5	-0.110274312531663	3.3262147047975	-2.48792571762159	0.0512670059860932	0.71343433080652	-4.0977179957919
Q69YN4	KIAA1429; VIRMA	0.0638549948632243	3.34453636660163	2.75729353589704	0.0364210893743302	0.686080848399785	-4.09878798456986
Q96S15-2	WDR24	0.0511428817845407	3.31564151432345	2.4727819101878	0.0522762283170224	0.713907745534489	-4.10070180810894
O15156-2	ZBTB7B	-0.106739250343484	3.29881981433549	-1.99447314547631	0.0978980960758719	0.787859208079156	-4.10101700279595
Q2M2Z5	PLK1S1; KIZ	0.143418941531573	3.31594097306344	1.95265024061922	0.103499942866169	0.787859208079156	-4.10300399643455
Q8IX21	FAM178A; SLF2	0.107284365058117	3.29585736124873	2.17344487864924	0.0772395024609986	0.763201716585635	-4.10402848783932
Q9NRS6	SNX15	0.106826874188561	3.22438387099977	2.12866447975045	0.081942237544295	0.776258532323223	-4.10582417700324
Q9BTT0-3	ANP32E	-0.406415312637474	3.36340280037402	-2.23728240314372	0.0710179870073896	0.749033750199783	-4.10611802842099
Q00534	CDK6	0.0951342399321057	2.85653073058272	2.24074291008634	0.0706961370270165	0.749033750199783	-4.10638125473048
P00505	GOT2	-0.119467253387035	3.3418530583192	-2.89849782329303	0.0305660446760474	0.670176054037128	-4.10702665677685
Q06945	SOX4	0.0888184084245252	3.38563518526246	2.16746478331292	0.0778508627814176	0.768460803044623	-4.10757625413436
Q5JVS0	HABP4	0.0748198834753302	3.1878811848375	2.15351179039073	0.0792970553505884	0.770493283150447	-4.10911408793948
Q9NZN5-2	ARHGEF12	0.0418455021554754	3.21404022014571	2.64456102757549	0.0419750903982871	0.693374239861501	-4.10940677229059
Q8TD17	ZNF398	0.107482614856386	3.41758540947701	1.97256512940357	0.100792676175435	0.787859208079156	-4.11102535653835
Q9H446	RWDD1	-0.203125790956793	3.17806265849081	-2.20181529440076	0.0744068200737775	0.75387535623549	-4.11139649855049
Q9H6W3	C14orf169; RIOX1	0.070450959589245	3.3922153503205	2.39397314024619	0.057882720852777	0.72362862881069	-4.11440972154829
P09455-1	RBP1	-0.0920100429177674	3.27857794156922	-2.37313225597018	0.0594702387053128	0.723749707466914	-4.11504545946414
P62136-1	PPP1CA	0.0866806799131452	3.30500417210002	2.1438687037968	0.0803129038775733	0.773121145057354	-4.11616602327304
Q6UXI7-4	VIT	0.153638869177932	2.81984422401958	1.93402878233815	0.106098583233427	0.787871207145468	-4.11746728354697
Q9H3Y8	PPDPF	0.187475755108765	3.43886510130718	1.94701246666468	0.104279769554219	0.787859208079156	-4.11853100092869
Q16533	SNAPC1	0.106379961193155	3.36615370864392	2.04372115781644	0.0916989141775302	0.783925548506446	-4.1195650721041
Q9NZL9	MAT2B	0.126116452195252	3.11273633879877	1.94658919536118	0.104338558752472	0.787859208079156	-4.12049785208104
Q8WV19	SFT2D1	0.240061993073715	3.22969249850863	2.03527504695976	0.0927326356345245	0.783925548506446	-4.12117176186308
Q9BVX2	TMEM106C	0.242447933030599	3.05148615361985	1.97900866317321	0.0999323354228281	0.787859208079156	-4.12269850880919
Q9UIS9-9	MBD1	-0.281834548839325	3.37042933879409	-1.94914390644149	0.103984242117775	0.787859208079156	-4.12394846992505
O95759-1	TBC1D8	0.174656064716627	3.37905841124033	1.9297392349923	0.106706564837302	0.788322204961096	-4.12464720405343
P05997	COL5A2	0.139340969618902	3.45981740914011	2.02328942351419	0.0942202237896974	0.78689684752307	-4.12468587620507
Q9BW30	TPPP3	0.255010792186532	2.06401531180511	1.93955290055847	0.105320817036881	0.787859208079156	-4.12471348897419
Q99574	SERPINI1	0.242918973674508	3.2778293828852	1.9365662967555	0.105740590244179	0.787859208079156	-4.12593453008524
Q14865	ARID5B	0.278524421368307	2.96949706278998	2.00642264137425	0.0963553689826587	0.787857080171021	-4.12676423482863
Q9BWT3	PAPOLG	0.0434618588165072	3.37009059496103	2.5430397072361	0.0477669305495735	0.71181239071986	-4.12677069662322
O43524	FOXO3	0.0873398906354239	2.96893626835242	2.09635378426295	0.0855200115203369	0.777767670315573	-4.12912000487705
Q13033-2	STRN3	-0.26421594330604	3.36529854076465	-2.03198888461663	0.0931380709334334	0.783925548506446	-4.13030796933096
O00754	MAN2B1	0.056526945534602	3.36712973470322	2.56377188761323	0.0465175762769107	0.71164313027931	-4.13064129646251
P41594-1	GRM5	0.0895347120253442	3.35064060721712	2.05021755184012	0.0909119152404225	0.783925548506446	-4.13224860579332
Q9H6B9	EPHX3	0.144141014236988	3.36882517728194	1.91125990190226	0.109366570489974	0.795167703853367	-4.13332277282248
P02545	LMNA	0.0794391740972162	3.27722673219781	2.96108815134978	0.0283076972900128	0.651909728874676	-4.13338547588182
P62380	TBPL1	0.0857836232560908	3.36612167724977	2.06240399442033	0.0894543675652966	0.783925548506446	-4.13402159797346
O43516-3	WIPF1	0.0916569122987313	2.53512464221489	2.05667335261442	0.0901367432431409	0.783925548506446	-4.13420771602572
Q9BW60	ELOVL1	-0.190680381991703	3.22603786415717	-1.90736004887126	0.109936497871729	0.795941081641315	-4.13495248926273
Q5VST6-1	ABHD17B; FAM108B1	0.0902305378308956	3.3684980043306	2.16329598748018	0.0782800394642265	0.769969759874749	-4.13586461026826
Q9UL01	DSE	0.0978912814131875	3.39165595711891	2.07089268811	0.0884533810701151	0.781347442602321	-4.13732240388984
O95391	SLU7	0.0845928797222791	3.31023515892067	2.68081476841978	0.0400947316831185	0.686678527052601	-4.13740437261494
Q7L0Y3	TRMT10C	-0.144339397396769	3.31480500201581	-2.74739096245281	0.0368754194896733	0.686080848399785	-4.13780718476676
Q96BU1-1	S100PBP	0.110539764076521	3.31458831958155	2.1876642773211	0.0758058961289299	0.759832666085235	-4.13905846012634
O14686-1	KMT2D; MLL2	0.0406379343321282	3.36368742572321	2.86096762628544	0.032014550367394	0.670315190687529	-4.14235090281262
Q9H6P5	TASP1	-0.128497241876978	3.26167554510563	-1.93533303008044	0.105914425668913	0.787859208079156	-4.14279057794917
Q9HAV4	XPO5	-0.0406911549246073	3.35964660213127	-2.87429216242388	0.0314918429165349	0.670315190687529	-4.14281166575718
Q9BTU6	PI4K2A	0.0518758726290057	3.30250148882078	2.53458399229216	0.0482868120172683	0.71181239071986	-4.14434557160718
Q9UKF7-2	PITPNC1	-0.116235246988862	3.41003309954938	-2.35350386115644	0.061007783031466	0.725142454568805	-4.14655598773131
O75954	TSPAN9	0.142796696125904	2.99800433318089	1.91364360683129	0.109019693642014	0.795167703853367	-4.1470804845707
Q8TE82	SH3TC1	-0.246274366469342	3.34656299662756	-2.03802635178261	0.0923945890797039	0.783925548506446	-4.14750802305001
Q9HCC0-1	MCCC2	0.160937343976542	1.8064516141649	2.20957869410364	0.0736507941271948	0.75387535623549	-4.14782079607327
Q16825	PTPN21	-0.189232223625727	3.40038458342584	-1.97697729476824	0.100202748771835	0.787859208079156	-4.14825430871661
P49750-4	YLPM1	0.0803143531604349	3.34221538432134	2.67188864990975	0.0405490701366751	0.686678527052601	-4.14976895944446
P30613	PKLR	-0.282320427194465	3.23002310161482	-1.8905959263113	0.112420967964029	0.796330960524446	-4.15216007255669
Q86U28	ISCA2	-0.116122323442163	3.3320671952877	-1.95820186438297	0.102737853426475	0.787859208079156	-4.15387566230376
Q9UGY1	NOL12	0.203514766974988	3.38496157271789	2.23820365598769	0.0709321541644753	0.749033750199783	-4.15479057477805
Q8IYS1	PM20D2	0.0873002926745446	2.52117152662384	2.26756239810853	0.068253218083131	0.740655432019263	-4.1556704451678
O43768-4	ENSA	-0.143823026086115	3.3132318955334	-2.19681618413314	0.0748979533620194	0.755440817412904	-4.15767555706083
P12757	SKIL	0.0816416560647201	3.40525576183451	2.43827050512015	0.0546564946439096	0.717477243408053	-4.15856058988922
Q8NHQ9	DDX55	0.052934919213715	3.32676783157594	2.34937625731356	0.0613364501892927	0.725142454568805	-4.16076484446427
P20336	RAB3A	-0.164638139877183	3.14822432963994	-1.87609625483641	0.114615718113147	0.796592023301127	-4.1608006109905
Q14376	GALE	-0.0731649406345035	3.25928206587435	-2.23729907348435	0.0710164328668417	0.749033750199783	-4.16179237379303
Q9Y463	DYRK1B	0.218059601201457	3.31557757860638	1.92939964885288	0.106754847658704	0.788322204961096	-4.1630214156596
Q08379	GOLGA2	0.0373781817189567	3.32958643318921	2.77449593825562	0.0356462750026911	0.686080848399785	-4.16379090629439
Q96ND0	FAM210A	-0.285153678169936	3.41075143474536	-1.94829518356693	0.104101816270688	0.787859208079156	-4.1639945069352
Q9UQL6-3	HDAC5	-0.176927951075386	3.21681764452618	-1.87568935567045	0.114677930510537	0.796592023301127	-4.16491064077545
Q15059	BRD3	0.0554814561077093	3.33004992989749	2.4359972367623	0.0548172992046645	0.71757469969664	-4.16586760717631
P12755	SKI	-0.127548164297826	3.38858061380547	-2.00389618903532	0.0966794486453302	0.787857080171021	-4.16662932306542
O43505	B3GNT1; B4GAT1	0.139342620060298	3.1800846598962	1.87344528765917	0.115021649074375	0.796592023301127	-4.16693033394842
Q9UBB5-1	MBD2	0.146613888230181	2.68260390045236	1.86958215428896	0.115615798699341	0.796592023301127	-4.16801130864908
P35269	GTF2F1	-0.0864268202090226	3.36546737419703	-2.57036449825458	0.046127706555428	0.710045029750986	-4.16811799496838
Q9HAU5	UPF2	-0.0669213802492925	3.3609905100418	-2.74651904986328	0.0369157174933995	0.686080848399785	-4.16923837291247
P67936	TPM4	-0.125627879333793	3.37457222637127	-2.41509476036653	0.0563197811307267	0.72362862881069	-4.16954932213746
Q9P2N6-3	KANSL3	0.055917117436724	3.36044846195168	2.40915731337824	0.0567545377723324	0.72362862881069	-4.17085478560745
Q9NRG4	SMYD2	0.127489468354652	2.85288920435295	1.89661176485566	0.111522922884024	0.796223534477974	-4.17263025067725
Q11201	ST3GAL1	0.202533466078114	2.86930821943571	1.9677673823878	0.101438194965061	0.787859208079156	-4.17324050199399
Q9BTM9-2	URM1	-0.251389696894427	3.21409107006625	-1.99168329957501	0.0982619143614763	0.787859208079156	-4.17622771258209
P01024	C3	0.569671452533635	2.50626824769114	2.61328223256708	0.0436742496749394	0.70383228743766	-4.17684860004887
Q8TBC5-3	ZSCAN18	0.0757703754635649	3.36812492537456	2.18378240654809	0.0761944833488129	0.759832666085235	-4.17800832125331
Q9HB58-7	SP110	0.18719354888887	3.37704740376259	1.89016934944942	0.112484925135338	0.796330960524446	-4.17837549847195
Q03052	POU3F1	-0.291157739392268	3.46193412066592	-2.00959136166054	0.0959504806723423	0.787857080171021	-4.1806753674862
Q92581-2	SLC9A6	0.10475355127917	3.32879121086424	2.03594268690607	0.092650487198792	0.783925548506446	-4.18246235096231
Q9NR56-1	MBNL1	0.156018016678843	2.21243645762304	1.85759333571123	0.117479501116542	0.802616528234888	-4.18255241017309
Q9UKD1	GMEB2	0.145545722639446	3.35929777511626	1.95662346324954	0.102953940420939	0.787859208079156	-4.18285123628393
Q9H6D7	HAUS4	-0.129710302087355	3.25500701458608	-2.49157046620055	0.0510272415994707	0.71343433080652	-4.18376802045572
P21926	CD9	-0.158630733736329	3.25105331159161	-2.09280666230676	0.0859225523197071	0.779170744913581	-4.18406147559036
Q15154-1	PCM1	0.115481497498292	3.37669790601635	1.8784557461853	0.114255638894387	0.796592023301127	-4.1872657445922
Q3SXY8	ARL13B	0.137457858201955	3.07695877733906	1.89941838121642	0.111106443631867	0.796223534477974	-4.18744245345524
Q9NYH9	UTP6	0.0521419105606645	3.38637105092272	2.75536053878392	0.0365092941390098	0.686080848399785	-4.18826844501537
Q5VIR6-4	VPS53	-0.0483044879622887	3.24585458740635	-2.53427895678532	0.0483056798412838	0.71181239071986	-4.18904103303976
Q3KQV3	ZNF792	0.269737898537114	3.25760630577653	2.03885546708225	0.0922929670037622	0.783925548506446	-4.18923728788436
Q9NUD5	ZCCHC3	-0.0786122279405479	3.42866208144517	-2.31556670178809	0.0641003384694932	0.732088105350115	-4.19282539498802
Q9NZ71-2	RTEL1	0.082042939392881	3.27044381221258	2.02119707526918	0.0944824243106011	0.787328761444395	-4.19359254295523
Q9BXU9-2	CALN1	-0.166974479352017	3.28030033833455	-1.83900159892676	0.120429794596796	0.803964241201486	-4.19495056639223
Q9NVR5	DNAAF2	-0.0777570943064553	3.42830559929311	-2.40703024761633	0.0569111569982478	0.72362862881069	-4.19528090941081
Q9BRJ7-1	NUDT16L1	-0.0833677508276236	3.34271905276392	-2.02049233164016	0.0945709076018909	0.787328761444395	-4.19566783945794
Q96H22-3	CENPN	0.067135855616636	3.27020526556164	2.09911959010999	0.0852074957016021	0.777767670315573	-4.19568206677476
Q8N531-1	FBXL6	0.0853682416097505	3.41113488935471	2.09288427034921	0.0859137240617633	0.779170744913581	-4.19626806434005
P20338	RAB4A	-0.0991510707892226	3.23579396656315	-2.01241748309798	0.0955908445114796	0.787857080171021	-4.1973338554355
O95182	NDUFA7	-0.134069406736104	3.27515566858577	-2.38866950023057	0.0582823905491545	0.72362862881069	-4.19758368145602
Q9H2M9	RAB3GAP2	-0.0468664463509249	3.3447131108513	-2.76980555970735	0.0358557374047716	0.686080848399785	-4.19945378771184
O14593	RFXANK	0.0958112763689076	3.2143734420389	1.97392133224718	0.100610967746726	0.787859208079156	-4.20046276513962
Q2TAY7-2	SMU1	-0.205327662550828	2.6808320311348	-1.88071193546385	0.113912395354905	0.796592023301127	-4.20060867396983
O75821	EIF3G	-0.0457542058293767	3.33860190972847	-2.75821915804846	0.0363789344462064	0.686080848399785	-4.20240208146956
Q9UHV7	MED13	0.0662072141540197	3.25071579712136	2.13529772282036	0.0812272031329166	0.776258532323223	-4.20266115721127
P0CAP2-1	POLR2M	-0.0766577176197901	3.37869121542074	-2.10515648334434	0.0845294824482479	0.777767670315573	-4.2032291509239
Q96L73-1	NSD1	0.0489469592800854	3.39316004195743	2.90801699657841	0.0302101756102108	0.668408737362135	-4.20419043618281
P48556	PSMD8	-0.050303748853285	3.37036447832734	-2.52189829383406	0.049078209299928	0.71181239071986	-4.20623748574279
P31942	HNRNPH3	0.135259747858591	3.35797878925746	1.82287368474273	0.123049480681026	0.808283558432951	-4.20831999171952
Q96QK1	VPS35	-0.0404774780492721	3.23891152875367	-2.67774558291828	0.0402503269237389	0.686678527052601	-4.20854266410223
Q9NUS5	AP5S1	0.135302670969683	3.30045710855419	1.82270329269544	0.12307746143543	0.808283558432951	-4.2089872678831
O94915-1	FRYL	0.0493345583978029	3.31915032566101	2.48215642737593	0.0516490025837889	0.71343433080652	-4.21271583572804
Q0ZGT2	NEXN	0.0609804060423512	3.37141798546901	2.42211834952392	0.0558100759924367	0.72362862881069	-4.21443508463722
Q86V85	GPR180	0.166184431939634	3.02805635845078	1.84247770211255	0.119872557160526	0.802616528234888	-4.21448648562366
O75717	WDHD1	-0.0358971727046597	3.37555300946693	-2.77942135533242	0.0354277515248033	0.686080848399785	-4.21460527002623
Q15233	NONO	0.0670978631036713	3.33086025437522	3.18359639709216	0.0216509952962095	0.651909728874676	-4.21497342197748
Q969R5-1	L3MBTL2	0.0641845040782666	3.35570315283012	2.40768817299612	0.0568626637474551	0.72362862881069	-4.21655486033885
Q9BUF7-2	CRB3	0.216477505726506	3.40652370142081	1.88647508882687	0.113040354906821	0.796592023301127	-4.21868381584129
Q92835	INPP5D	-0.228094347844397	2.45845678415506	-1.80563469427477	0.125912973510714	0.809335101746825	-4.21931671525216
Q4G0N4	NADK2; NADKD1	-0.102230212745341	3.24764804534309	-2.05440074596794	0.0904088416725422	0.783925548506446	-4.22012676634957
P22059	OSBP	-0.057172283138157	3.29611580782197	-2.58598260411906	0.0452180788541725	0.70611446930961	-4.22064149204699
Q9P016	THYN1	-0.10876109615261	3.31487509729951	-2.53036854556904	0.0485482599346874	0.71181239071986	-4.22101555553443
O43294-1	TGFB1I1	-0.318325994450591	2.9508828531483	-1.80101482020838	0.12669164987272	0.809335101746825	-4.22116849794486
Q9BQ48	MRPL34	-0.198154011382469	3.32821218545546	-1.82044917599522	0.123448220959875	0.808677238875321	-4.22261456546377
Q9NRW7	VPS45	-0.0527217135565246	3.28504393374219	-2.39391903297398	0.0578867834808059	0.72362862881069	-4.22262228059354
P49760-1	CLK2	0.0843453101790807	3.34315302747447	1.97309905153241	0.100721099492504	0.787859208079156	-4.22329667889983
Q07157	TJP1	0.103892958353406	3.30616507141187	1.9656732510445	0.101721277486069	0.787859208079156	-4.22506946894059
Q02218	OGDH	-0.124522333022128	3.33644494422698	-2.72194734658716	0.038071311762494	0.686080848399785	-4.22664643230693
Q05682-1	CALD1	0.0999706914316722	3.43065636410166	1.8908355201651	0.112385061543933	0.796330960524446	-4.22671229734573
O60437	PPL	-0.0430292855165355	3.47216857076278	-2.47877306196326	0.0518744403072959	0.713521182811096	-4.22878149661321
Q86XJ1	GAS2L3	0.138282944804178	3.39172427294256	1.79031548826202	0.128513577321958	0.809335101746825	-4.22910405270083
O15127	SCAMP2	0.129057633024702	3.1840155631908	1.86167037868917	0.116842330158596	0.801475672902853	-4.22965887510442
Q9ULJ6-1	ZMIZ1	-0.0824273696994557	3.2790411389467	-2.07472378880071	0.0880054212530232	0.781347442602321	-4.23095446367543
O00311-1	CDC7	0.0591226606471671	3.37203267233272	2.26648376119425	0.0683497318696904	0.740655432019263	-4.23338737810669
P60763	RAC3	0.118302624406782	3.25707407658705	1.88421716070575	0.113381200483889	0.796592023301127	-4.23464778755314
Q8NCG7	DAGLB	0.0808514331701449	3.30924210380823	2.22115068361042	0.0725388011468378	0.753550134266562	-4.23465195653839
Q9UN81	LOC440264; L1RE1	0.0873803346585105	3.41291310977522	2.3020694596193	0.0652402941613925	0.732088105350115	-4.23466034553497
Q96D31	ORAI1	0.211445046618058	3.41835126264424	1.85154251543671	0.11843160967399	0.802616528234888	-4.23775323925237
Q96EX1	C1orf212; SMIM12	-0.0644231846421431	3.35557709336951	-2.09076092349618	0.0861556038337472	0.779170744913581	-4.23938965124249
Q9BXV9	C14orf142; GON7	-0.125814131933226	2.93994785366931	-1.79613109461857	0.127520042500824	0.809335101746825	-4.23948344950759
O60563	CCNT1	0.063963733689975	3.21449549862699	2.26553001592039	0.068435190524655	0.740655432019263	-4.23965800354079
P68036-3	UBE2L3	-0.102169498517992	3.25742823945316	-2.24959353067133	0.0698799332534583	0.745159327016682	-4.24180441826369
Q13487	SNAPC2	-0.0898661794140989	3.33356310698804	-1.89111849709408	0.112342668549867	0.796330960524446	-4.24257043144493
P45985-2	MAP2K4	-0.0904095883215779	3.31763271927665	-2.15239838413171	0.0794136591319057	0.770493283150447	-4.24405162665088
Q8N474	SFRP1	-0.0578273695282936	3.43813844126556	-2.36653874567897	0.059982081537762	0.724733131257005	-4.24427127343225
P51810	GPR143	0.125769095352349	3.46518896867353	1.82315026119366	0.123004076568336	0.808283558432951	-4.24520105154607
Q9BU40-4	CHRDL1	-0.11696924816105	3.44989133272937	-1.90054395242293	0.110939861669276	0.796223534477974	-4.24547748131496
Q8N183	NDUFAF2	-0.108992022286196	3.32796020821091	-2.41421891028171	0.0563836893950125	0.72362862881069	-4.24587001396397
P02795	MT2A	-0.191583173005269	3.36771804534888	-1.98274806957348	0.0994365038261279	0.787859208079156	-4.24745437379955
Q9Y2L8	ZKSCAN5	0.285756227204956	3.39742606224342	1.88677379897523	0.112995340927258	0.796592023301127	-4.24849239091019
Q9P2Y4	ZNF219	-0.0611623102786358	3.37708619049248	-2.35738732861902	0.060700262532178	0.725142454568805	-4.24948554976855
P40123	CAP2	-0.0520702953291478	3.2921132233886	-2.38085858898926	0.0588763603627446	0.723749707466914	-4.24986247749324
P59780-1	AP3S2	0.191858794985871	3.3706487626698	1.7887976270948	0.128774159421699	0.809335101746825	-4.24997664035536
O60885-1	BRD4	0.056140129293153	3.34326004787023	2.68647708503099	0.0398093850093029	0.686678527052601	-4.25097776819927
P23434	GCSH	-0.0944677117139124	3.28106249774478	-2.23721352307356	0.0710244089296819	0.749033750199783	-4.25166392599247
P58418-1	CLRN1	0.17766077883184	3.30632315889966	1.77431737082907	0.131286781911207	0.810855690627793	-4.25190420747924
Q9UJW7	ZNF229	0.25466386428855	3.21297450794911	1.88234769459367	0.113664193427187	0.796592023301127	-4.2522361959912
O75914-3	PAK3	-0.271413518081075	3.33190836711983	-1.78766985026314	0.128968114937531	0.809335101746825	-4.25320069589562
Q86WZ6	ZNF227	0.266639233972625	3.38576631298175	1.84998763586231	0.118677527675329	0.802616528234888	-4.25437529469499
Q8WVM0	TFB1M	-0.0970870675893619	3.31567790766409	-2.23822699746511	0.0709299808639756	0.749033750199783	-4.25463923491527
Q9NY74	ETAA1	0.124695930211372	3.32718862142348	1.7724659651536	0.131611547608657	0.810855690627793	-4.25517397188481
P16220-1	CREB1	0.0760880744765436	3.36077252900608	2.12815477204037	0.081997452297295	0.776258532323223	-4.2562268379929
Q9UHL4	DPP7	0.0844653187818189	2.73749791083129	2.20424366151823	0.0741694666597701	0.75387535623549	-4.25658115479082
P52799	EFNB2	0.178650322810308	3.19417904807836	1.82361511140197	0.122927802449368	0.808283558432951	-4.25848534938817
P42224-1	STAT1	-0.054626384074637	3.36130604880704	-2.69528074139551	0.0393701015539935	0.686678527052601	-4.25972594301335
P61204	ARF3	0.0404376661475927	3.2381397054918	2.50847726923347	0.0499306760615758	0.71343433080652	-4.26262755999833
Q01518-1	CAP1	-0.0517003465598947	3.33883631411268	-2.79852344593616	0.0345939796477128	0.686080848399785	-4.26316049147685
Q13595-1	TRA2A	0.0723035310180362	3.33420318255813	2.32182273197126	0.0635791321232737	0.729995735946469	-4.26358407961245
Q9H9Y6-3	POLR1B	0.0344357363668186	3.35716425611036	2.69107742723312	0.039579177889599	0.686678527052601	-4.26376198881658
P42830	CXCL5	0.277106773528351	3.45365485679955	1.85924824147146	0.117220446207567	0.802369410862652	-4.263805512849
O60476	MAN1A2	0.125908205820983	3.1645073245522	2.01912782199038	0.0947424696487897	0.787328761444395	-4.26459850354993
Q8WVR3	C7orf43	0.194207735594982	3.35318529412923	1.74455958485242	0.136604821223416	0.815558798780079	-4.26479017587962
Q9Y247	FAM50B	0.594806825916009	3.06549084476526	1.77612275007929	0.130970859898332	0.810855690627793	-4.26552322078842
O00217	NDUFS8	-0.0730715224099673	3.21128657345662	-2.25136955098628	0.0697173470016213	0.745159327016682	-4.26682969140693
Q96ET8-1	FAM18B2; TVP23C; FAM18B2-CDRT4; TVP23C-CDRT4	0.14783202239601	3.13651702698087	1.76966645451033	0.132104148153377	0.810855690627793	-4.26721806969105
O95758-4	PTBP3	0.0620737843292337	3.38688529581256	2.2144481327829	0.0731807078778874	0.75387535623549	-4.26779947792337
Q9Y388	RBMX2	0.0840110869444039	3.35240653751779	2.12878274858783	0.081929431452204	0.776258532323223	-4.26847652782189
P14735	IDE	-0.0481448905921538	3.33046984731941	-2.62222076550615	0.0431812150485592	0.701369802285377	-4.26937936685637
Q02641-2	CACNB1	0.184075064055821	3.30868680750996	1.7382018807355	0.137768488943977	0.815558798780079	-4.26974902566542
Q9HCC8-3	GDPD2	-0.187817907720335	3.31059122496492	-1.75557022051755	0.134612566464741	0.815558798780079	-4.27283037258423
O15247	CLIC2	0.130508499177703	1.59433780062619	1.91175934964064	0.109293798042727	0.795167703853367	-4.27415029559193
Q9UBE8	NLK	0.205886020304179	3.43913510712613	1.7421207168243	0.137050055739696	0.815558798780079	-4.27666939165748
O15144	ARPC2	-0.0670716732243661	3.25386663236514	-2.54221655022842	0.0478172750414602	0.71181239071986	-4.27776557710003
Q8IVU1	IGDCC3	0.113479430962574	3.38844211162181	1.82122588259084	0.123320340927252	0.808677238875321	-4.27927595469995
Q4U2R6	MRPL51	-0.278657677967564	3.32918840631006	-1.76663667819966	0.132639337320389	0.812311401887096	-4.27930299482441
Q14159	KIAA0146; SPIDR	0.174275662942178	3.37173607326324	1.73734119749226	0.137926776300736	0.815558798780079	-4.27935811771299
Q6IA17-1	SIGIRR	0.104133225925705	3.38561321691258	1.97848025506016	0.100002604449097	0.787859208079156	-4.27940385608417
Q0VGE8	ZNF816	0.255535051107226	3.28843078407337	1.81724580527391	0.123977045135476	0.809335101746825	-4.28015681869222
Q9Y2L9-2	LRCH1	0.067359150764371	3.26116965420863	1.99852778566544	0.0973718021589071	0.787859208079156	-4.2825384995583
P13473-3	LAMP2	0.206477646617011	3.00986051551697	1.72907721620222	0.13945580510633	0.815558798780079	-4.28309177630943
P27449	ATP6V0C	0.19838200031183	3.23356622839287	1.78794703480314	0.128920417578917	0.809335101746825	-4.28404622454272
Q49A26-2	GLYR1	0.10423476133238	3.33617631463424	1.80218683968996	0.126493651361421	0.809335101746825	-4.28521443788078
Q8WZ73-1	RFFL	0.118409813957106	3.32852711005236	1.74562828042481	0.136410175350628	0.815558798780079	-4.28524759277457
P35869	AHR	0.246603751479543	3.20666895644935	1.80949020872833	0.125266802007561	0.809335101746825	-4.286913001535
Q9NV06	DCAF13	0.0578299506595623	3.37529841578457	2.43676290894869	0.0547630813475634	0.71757469969664	-4.28851712729408
O75419-3	CDC45	0.0516002155081656	3.09447994934705	2.21771305185715	0.0728672831829549	0.75387535623549	-4.28859127935082
P53618	COPB1	-0.0414118373046796	3.32608174253661	-2.85731054331133	0.0321596704273024	0.670315190687529	-4.28969142767993
P08473	MME	0.0843815844621107	3.42046873542649	2.40523960398765	0.0570433621366035	0.72362862881069	-4.28999031993076
P16070	CD44	0.242899946767754	1.65205203930997	2.12867396526585	0.0819412103804395	0.776258532323223	-4.29016824847186
Q8N300	CCDC23; SVBP	-0.127837530874408	3.38562342461298	-1.71593752488174	0.141921594242077	0.815558798780079	-4.29101066290189
Q9H4B6	SAV1	0.0685035368077367	3.36341762849285	1.9842086930747	0.0992435160389714	0.787859208079156	-4.29183040126876
P43405-2	SYK	-0.0915290421810195	2.73014720281563	-1.88649112829958	0.113037937384791	0.796592023301127	-4.2919507129668
Q14194-2	CRMP1	-0.0605815673687732	3.37386697939216	-2.64764351013567	0.0418115536101957	0.692735404489145	-4.29230802620189
Q16236	NFE2L2	0.145815634766393	3.34434966539811	1.737909761793	0.137822192019946	0.815558798780079	-4.29231001326772
Q8NCD3-1	HJURP	0.0640505472569305	3.33588337218836	2.06646587763586	0.0889739361749466	0.783925548506446	-4.29283909575748
Q16539-2	MAPK14	0.187273730001624	3.35287136733677	1.7322969424281	0.138858092953501	0.815558798780079	-4.29297004556548
Q9BRD0	BUD13	0.0504606735892738	3.3657794287004	2.38518567200547	0.0585465216617856	0.72362862881069	-4.29358537597823
P07196	NEFL	0.132139760244949	2.38527391488326	1.84409475981778	0.119614220149459	0.802616528234888	-4.294908029009
P68133	ACTA1	0.147611748024846	3.44508792765263	1.72760362561796	0.139730213147943	0.815558798780079	-4.29512704986982
Q9H672-1	ASB7	0.182857807246349	3.08974263170274	1.7017354324331	0.144635238387153	0.817243787349865	-4.29628181871657
Q7L4P6	BEND5	0.097923835272477	3.33646015290131	1.80427176195505	0.126142194802731	0.809335101746825	-4.29637183082128
Q01085	TIAL1	0.161081895956158	3.35537198290861	1.70461439647867	0.14408103612018	0.815918662705396	-4.29718050576245
Q32MK0-3	MYLK3	0.184952199415957	3.40517966223876	1.69955720242562	0.145055945885507	0.818042651507421	-4.29737676765297
Q8WVQ1	CANT1	0.113958553269918	3.25669159958781	2.29128754767158	0.0661663159471008	0.734483916336218	-4.29751910253651
P23443-1	RPS6KB1	-0.153539322450397	3.21618998576896	-2.07192238936692	0.0883327495150984	0.781347442602321	-4.29756760912328
P10070-5	GLI2	-0.142457704268459	3.33069433603727	-1.72762057547598	0.139727053752558	0.815558798780079	-4.29806351763455
P20042	EIF2S2	-0.147227664022199	3.29196424605733	-2.78342794898727	0.0352510705175465	0.686080848399785	-4.29843186500793
P40227-1	CCT6A	0.0336793160804093	3.3210827675142	2.91722340622328	0.0298703200604411	0.668408737362135	-4.29948519904791
Q96FX2-1	DPH3	-0.168832391313143	3.35055759524037	-1.70426225714144	0.144148710511939	0.815918662705396	-4.3005355373823
P29374-1	ARID4A	0.0870591872619509	3.35393441207944	2.29978188884974	0.065435614536674	0.732088105350115	-4.30219764018237
P13010	XRCC5	-0.0465410712713935	3.34354915861667	-3.1109665107575	0.0236113026924149	0.651909728874676	-4.30857733918962
P40337	VHL	-0.105966465851379	3.09710180084229	-1.74113943356302	0.137229602903677	0.815558798780079	-4.30939355779132
Q86XK2-5	FBXO11	0.058073076942801	3.33965384794975	2.22829587935678	0.0718610097411853	0.753550134266562	-4.31032617060591
Q08AN1	ZNF616	0.106150186926378	3.41107262222796	1.88467602773876	0.113311848013817	0.796592023301127	-4.31060002628213
Q96DX4	RSPRY1	0.10886463629826	3.31432211780778	1.88390016959066	0.113429135150316	0.796592023301127	-4.31120255123944
P46020-1	PHKA1	0.0755758286981146	3.05298980620714	2.08844646570204	0.0864200586227504	0.780109692753508	-4.3121678150566
Q12824-1	SMARCB1	0.141004840244074	3.16981031383874	1.68322824686235	0.148248385968365	0.821048790035551	-4.31276214274075
Q9NV92	NDFIP2	-0.294152166325621	3.44080807803631	-1.70370946612322	0.144255009565055	0.816044792024102	-4.31517383162562
Q5VTJ3	KLHDC7A	0.10857326375328	3.43399044640966	1.95581612339971	0.103064646739237	0.787859208079156	-4.31622343181341
Q9UKX3	MYH13	-0.179626877529833	3.43749725557706	-1.67269999261218	0.15034328856086	0.823993864939047	-4.3165999889235
P51532-1	SMARCA4	0.18087529092865	3.36769563761972	1.67246956286273	0.150389462940297	0.823993864939047	-4.31731569128784
Q96Q45-3	TMEM237	-0.166807902894909	3.34270003441561	-1.72434746109623	0.140338465179179	0.815558798780079	-4.31769119654563
Q9UH65	SWAP70	-0.0495368847064676	3.38161042348257	-2.47784404867485	0.0519365259186085	0.713521182811096	-4.31831810425478
O60502	MGEA5	-0.0801132207317409	3.37935655738126	-2.68861700889688	0.0397021201617201	0.686678527052601	-4.32133765182705
Q5TF39	KIAA1919; MFSD4B	0.231094845793526	3.26250941601838	1.69202205473018	0.146520624689461	0.820357814495522	-4.32137628331657
O43159	RRP8	0.0841876964753002	3.30524449094506	2.48010663249368	0.0517854572508397	0.713464037272917	-4.32155188747223
Q3YEC7-1	RABL6	-0.071996222311852	3.3141185100808	-2.35010851347735	0.0612780062345421	0.725142454568805	-4.32345477893441
O94805	ACTL6B	-0.779315891968691	3.02780256603904	-1.6625123170696	0.1523980799009	0.824159757926041	-4.3250089377366
A7E2V4-2	ZSWIM8	-0.0664351974404199	3.31231462400451	-2.07385555927014	0.0881067346259495	0.781347442602321	-4.32559212130626
Q9Y3Q4	HCN4	-0.289234851162732	3.44733237083628	-1.73564774777051	0.138238743741248	0.815558798780079	-4.32605039024754
Q9UQ16-4	DNM3	0.160198973066927	3.28122903257765	1.72893830145595	0.13948165062554	0.815558798780079	-4.32704609370263
P17706-1	PTPN2	-0.0895242216819837	3.37522426263354	-2.28441473555894	0.0667638384794875	0.737449122645659	-4.32804931688915
Q92630-1	DYRK2	-0.112443615542613	3.3874437327957	-1.73477514170919	0.13839976841369	0.815558798780079	-4.32836360689045
Q14587-8	ZNF268	0.175393333407715	3.38954428619115	1.66058608468126	0.152789672732089	0.824722037879842	-4.32843658686075
Q9H2F5-2	EPC1	0.06642214441912	3.37152970292041	2.1794356300357	0.0766320845384252	0.760634680440322	-4.32962420330511
A6NGR9	C8orf73; MROH6	0.191049841622054	3.48301176891512	1.66730054994057	0.151428914744795	0.823993864939047	-4.32963996488277
Q9ULL5-3	PRR12	0.0387676379347885	3.39047574062046	2.5222891138654	0.0490536209439543	0.71181239071986	-4.32972128280079
Q13753-1	LAMC2	-0.189157234931842	3.39311628370859	-1.77206266509702	0.131682399003241	0.810855690627793	-4.32974643812438
O75362	ZNF217	0.054534963211449	3.34457726410715	2.45754857666782	0.0533129145418288	0.716065106252983	-4.33153661169792
Q13155	AIMP2	-0.0492797225398509	3.31504544049129	-2.4381908764854	0.0546621188223987	0.717477243408053	-4.33183401799467
Q9Y651	SOX21	0.74675769282368	3.53792770222942	1.70933981745394	0.143175929866328	0.815558798780079	-4.33238647466029
Q14141-1	SEPT6	-0.0787491013389263	2.90945401382703	-2.0914628642764	0.0860755646062668	0.779170744913581	-4.33339709261839
Q9GZN2-1	TGIF2	-0.0946463970676175	3.37336006583919	-1.76939962537139	0.13215119512651	0.810855690627793	-4.33380957979491
A4D1E9-1	GTPBP10	-0.114431791021627	3.29772534777819	-2.34620958617558	0.0615898753875354	0.725142454568805	-4.33385757898981
Q6P6C2-2	ALKBH5	0.0748262427469544	3.04139008319436	1.93213500971861	0.106366561858893	0.788322204961096	-4.33388116875374
Q8IXS8	FAM126B	-0.230460407092784	3.08316602439237	-1.72143166252524	0.140885361052272	0.815558798780079	-4.33432374947952
Q15375-1	EPHA7	0.168872781940348	3.22806343525161	1.67806665897943	0.149271825056191	0.823326085616571	-4.33463147325168
P52737	ZNF136	0.129970269208051	3.38556597404635	1.73256183490701	0.138809031322644	0.815558798780079	-4.33562163319802
P36873-2	PPP1CC	-0.0731821457604716	3.29371048917307	-1.94755806688743	0.104204039673914	0.787859208079156	-4.33580896435899
Q9BWQ6	YIPF2	0.21504431487296	3.37144842602631	1.68142397140682	0.148605350857871	0.821048790035551	-4.33591778950408
Q9Y5S9	RBM8A; LOC101060541	0.0820036427828899	3.29412355506735	2.28748303301935	0.0664963793940001	0.73589893209232	-4.33637715358268
P16930-2	FAH	-0.361434398692859	3.29980777567834	-1.64618058642049	0.155749630801098	0.826845892874655	-4.33642056354554
Q9Y519	TMEM184B	0.172043259099916	3.19345894007832	1.65838161577708	0.153239039322368	0.824722037879842	-4.33759236872394
Q0D2I5-5	IFFO1	0.365353402547992	3.29114078843224	1.94757100047079	0.104202245160458	0.787859208079156	-4.3376476585816
Q9UI36-1	DACH1	0.223041009381704	2.06366049533791	1.71364226204712	0.142356725760062	0.815558798780079	-4.33811648611515
Q14681	KCTD2	0.0890723830134608	3.37801389722854	1.78412229514181	0.129580130646496	0.809335101746825	-4.33841546492999
Q8N3P4-1	VPS8	-0.0547293393263492	3.32005585872995	-2.20473710384913	0.0741213337545969	0.75387535623549	-4.3389418021926
Q03468	ERCC6	0.09110711972041	3.30137309269206	1.82319864562158	0.122996135279217	0.808283558432951	-4.33937434688881
P31327-3	CPS1	-0.0872624223036108	3.26999881768416	-2.1531107267805	0.079339036966372	0.770493283150447	-4.34004589213815
Q8IUY3	GRAMD2; GRAMD2A	0.457355986047642	3.42577738242354	1.73856976047104	0.137700887558057	0.815558798780079	-4.34086534714155
Q9BX67	JAM3	0.140270213103351	3.30324067435105	1.98596472289639	0.0990120054205443	0.787859208079156	-4.34166166465676
Q9P0P8	C6orf203	-0.151763308759564	3.31180007044345	-2.01954832576469	0.0946895648880637	0.787328761444395	-4.34178960660001
O00165-2	HAX1	0.242578783707382	3.32046206450013	2.07878655506892	0.0875329393594616	0.781347442602321	-4.34228506439429
Q96KV7	WDR90	0.226442731787579	3.38777312155693	1.7142185255663	0.142247355003416	0.815558798780079	-4.34289948869897
Q8N960	CEP120	0.0561382021756992	3.27348495218932	2.12035168756818	0.0828475830707272	0.777767670315573	-4.34338420954617
O75462	CRLF1	0.201513652180233	3.33391402276313	1.65192296628805	0.154563055269215	0.825781603866821	-4.34453547271224
P28290	SSFA2	-0.115546810510043	3.13056190831448	-1.77821015009964	0.130606532780264	0.810855690627793	-4.34453760321901
P14921-3	ETS1	0.114606681827123	3.40039614868053	1.84110892983501	0.120091667889149	0.803340475349384	-4.34615998836593
Q9ULL8-1	SHROOM4	0.110283386817296	3.36546160438843	1.7617586882907	0.133505543393163	0.814057594434982	-4.34678014022125
P47712	PLA2G4A	0.100658814017478	2.50995755704922	1.8008548762207	0.126718694533752	0.809335101746825	-4.34678757188145
Q9HBG7-1	LY9	0.410642677988692	1.32092555260269	1.63346821827494	0.158408192527184	0.829587925873	-4.34699980973997
O15315-3	RAD51B	0.167744307920685	3.3040779799009	1.62827827411592	0.15950625600924	0.829599375243401	-4.34808966438687
P42568	MLLT3	0.103046988305233	2.96752703537163	1.69168649212756	0.146586189011256	0.820357814495522	-4.35020625320323
Q16537	PPP2R5E	-0.0637488711449841	3.38401273626284	-2.2594626134381	0.0689814934496808	0.74199030551135	-4.35046222374079
Q9H9C1-1	VIPAS39	0.0550861878037445	3.34700005648312	2.20331714468571	0.0742599324503708	0.75387535623549	-4.35150247050024
O60346	PHLPP1	0.055757453173175	3.36996009925193	2.44002095594808	0.0545330161844487	0.717477243408053	-4.35231264492423
Q9H9E3-1	COG4	0.0608027121948899	3.25306302044229	2.224298749002	0.0722393525648133	0.753550134266562	-4.35447383661839
Q9BVK8-1	TMEM147	-0.178352589804091	3.432622458867	-1.64771758492081	0.155431163374063	0.826845892874655	-4.35449315461779
Q13153	PAK1	-0.060213164418882	3.39534378489586	-2.35199718814755	0.0611275371195288	0.725142454568805	-4.35473187767629
P30466	HLA-B	0.344772349260648	1.77685887053722	1.65010336539159	0.154938088181646	0.826443673170659	-4.35577230920623
Q8WWN8	ARAP3	-0.0623675184439225	3.43510193961205	-2.33762476144178	0.0622825140656686	0.72541620349459	-4.35609980960983
Q96IZ5	RBM41	0.0718266771939493	3.38883690002609	1.90690354272177	0.110003409011529	0.795941081641315	-4.35691493400385
Q99501	GAS2L1	0.14561569737719	3.40792872444665	1.61192149822553	0.163015644425631	0.831749171844512	-4.35968863480718
Q9NQS3-3	PVRL3; NECTIN3	0.188172080556882	3.24429122549225	1.61481106696871	0.16239026652363	0.831749171844512	-4.36012060663287
Q8NBT0	POC1A	-0.0703537506654496	3.3115493233617	-1.99419799821898	0.097933915946546	0.787859208079156	-4.36019119195472
O94875-12	SORBS2	0.322328585056366	3.3150208886187	1.86248584010313	0.116715307083566	0.801475672902853	-4.36073480032756
A1X283	SH3PXD2B	-0.0708261170071185	3.37964776074583	-2.57794965448781	0.0456834925743358	0.708823903154192	-4.36166732584338
P04066	FUCA1	0.069502951119239	3.03641781560631	2.04028692488357	0.0921177889894047	0.783925548506446	-4.36185739671537
Q96B54	ZNF428	-0.119096825070429	3.30366056674559	-1.7244844789898	0.140312817455286	0.815558798780079	-4.36194295363026
O75317	USP12	0.16658163851722	3.33540143121611	1.6066725581471	0.16415764052568	0.831749171844512	-4.36205591813712
Q6I9Y2	THOC7	0.0884066577266155	3.33995842072487	2.34968788851273	0.0613115705722506	0.725142454568805	-4.36224539107637
Q9ULQ1-3	TPCN1	0.167360058079198	3.28095926369872	1.68898255691285	0.147115556172649	0.820357814495522	-4.3631884601391
Q8IYX7	FAM154A; SAXO1	0.206304672955087	3.35692891721175	1.63199496336071	0.158719145568375	0.829587925873	-4.36447165620982
P98153-1	DGCR2	0.172904555973275	3.40171689477682	1.72132012353069	0.140906323473295	0.815558798780079	-4.36481223449981
Q9BQ75	CMSS1	0.0613799424988071	3.28786617657609	2.10482214367892	0.0845668857155957	0.777767670315573	-4.36516043236503
O43678	NDUFA2	-0.0971016130581362	3.30283344257808	-1.92543102383041	0.107320764545021	0.789872805696821	-4.36559055193896
Q12824-2	SMARCB1	0.111588086890737	3.3707277986993	1.66553957334384	0.15178464167075	0.824159757926041	-4.36642104590991
Q96EN8	MOCOS	-0.0677305457780856	3.3345877805446	-1.89269592016329	0.112106650476561	0.796330960524446	-4.36719569004003
Q8TCT8	SPPL2A	0.125923129797	3.36667453518247	1.61533378007238	0.162277387080247	0.831749171844512	-4.36798869904696
O95456	PSMG1	-0.0666229536333531	3.31157756491877	-2.17832047201695	0.0767447736879971	0.760634680440322	-4.36890784227236
Q96MT3	PRICKLE1	0.0846930601226024	3.39769934532882	1.89630953622554	0.111567865543001	0.796223534477974	-4.36899466174742
Q9P086	MED11	0.0704127486162934	3.09048592426937	1.96604881153359	0.10167045018493	0.787859208079156	-4.36955182049836
Q9BX10	GTPBP2	-0.0619306621904501	3.27976565983122	-2.10401424849451	0.0846573375918138	0.777767670315573	-4.36983131445352
P48729-3	CSNK1A1	-0.226807598557241	3.71898978033268	-1.65720773848111	0.153478854435064	0.824980693485209	-4.37147770523153
Q03933-2	HSF2	0.123175772626484	3.25238385522237	1.94280958164137	0.104865020710343	0.787859208079156	-4.37178450965073
Q13510-2	ASAH1	-0.0770338481447619	3.24672508409215	-2.20339031576872	0.0742527837654467	0.75387535623549	-4.37187240604801
Q9Y4F9	FAM65B; RIPOR2	0.128402711097832	3.24378252545891	1.79286580072789	0.128076933653746	0.809335101746825	-4.3719629309656
Q8NF99-1	ZNF397	0.129320089471436	3.31649282787247	1.65923175675329	0.153065590489021	0.824722037879842	-4.3737889036482
P40763	STAT3	-0.132842777806027	3.341359224524	-1.66868523787992	0.151149774587516	0.823993864939047	-4.37481022959945
Q92902-1	HPS1	0.146565069181581	3.33570850034627	1.71658928690381	0.141798274330814	0.815558798780079	-4.3748909228816
Q15121-2	PEA15	-0.0828123896682191	3.24175820303385	-1.96480356104428	0.101839078715688	0.787859208079156	-4.37568958149086
Q96LW9	ZNF323; ZSCAN31	0.130169467494471	3.38191903474156	1.60965453157645	0.163507912087422	0.831749171844512	-4.3757218835943
Q96FA3	PELI1	0.101991252415068	3.36177882962107	1.71783041389873	0.141563733589653	0.815558798780079	-4.37680916507821
Q96F85-1	CNRIP1	0.130207264530974	2.60584888756231	1.60309358702801	0.164940754410214	0.83201805443143	-4.37829316437242
Q9Y6X9-1	MORC2	0.0704131962586243	3.33587840934462	2.51698035393231	0.049388754718786	0.71181239071986	-4.37871664684629
Q9Y6I4-1	USP3	0.0574212714549269	3.33438439756281	2.15611810545841	0.0790248018066137	0.770493283150447	-4.3815820577957
O43462	MBTPS2	0.148825469952668	3.29736291284933	1.57564670765693	0.171067835503599	0.837674855217461	-4.38246896775346
Q9C0K1-1	SLC39A8	0.216405456820189	3.27762976977515	1.57403754538139	0.171433799966366	0.837674855217461	-4.38375714231418
Q9C099-1	LRRCC1	0.141383368823665	3.34524792305439	1.67483876145768	0.149915377658853	0.823993864939047	-4.38414249293934
Q6N075-2	MFSD5	0.136301397686758	3.30672610615703	1.5959483514311	0.166515050776835	0.833580071516392	-4.38440288552286
Q9UH17-1	APOBEC3B	-0.108026686245197	3.2497972232327	-1.99006581571989	0.0984734823918742	0.787859208079156	-4.38460735109481
Q9Y2S0-1	POLR1D	0.133970551411973	3.3830408389834	2.02349519996377	0.0941944776231074	0.78689684752307	-4.38580505352209
Q9NX05-1	FAM120C	0.0971039108376387	3.35288418953986	1.74167505250068	0.137131570819784	0.815558798780079	-4.38627160482734
Q9H115	NAPB	0.121190256241852	3.27511224570407	1.87434586251289	0.114883585142253	0.796592023301127	-4.38687507155688
Q92765	FRZB	0.158821291100462	3.35329322030502	1.56501710030206	0.173499294563804	0.839859959225252	-4.38962209807134
Q9UHJ9-2	PGAP2	0.24113718628387	3.48554229680026	1.58196114738121	0.169639041797769	0.837635232783651	-4.39018424653444
P27037	ACVR2A	0.165596057133233	3.40382832647803	1.91856636261347	0.10830687033261	0.793351909155837	-4.39052309014161
P07992-3	ERCC1	0.0717525105930126	3.21768701704521	1.89844278918139	0.111251034379379	0.796223534477974	-4.39226726921906
Q8NFM7-1	IL17RD	-0.110535019492983	3.44661531494835	-1.88838772220576	0.112752445545632	0.796592023301127	-4.39362709861859
Q9H0N5	PCBD2	0.0760743203040773	3.31989003476381	1.83740028384224	0.120687370540764	0.804319389708041	-4.39385947958831
P42684	ABL2	0.258542451088277	3.21512393811534	1.62955128027049	0.159236234835406	0.829587925873	-4.39589438620295
P60606	CTXN1	0.16424422336018	3.35836153684884	1.55440938436623	0.175958900624556	0.840822349490261	-4.39614630689036
Q9BSR8	YIPF4	0.113667088305186	3.31064154237894	1.67059212691319	0.150766189725352	0.823993864939047	-4.3965874856572
Q8N3R9-1	MPP5	0.0805804942885762	3.34431722757814	2.27884060731498	0.0672526374641821	0.740304508708057	-4.39677208384991
O43264	ZW10	-0.0409151857024837	3.32299257500705	-2.5260818806423	0.048815686306647	0.71181239071986	-4.39686435426244
Q12805	EFEMP1	0.147329585159641	3.33320205645638	1.5725381743827	0.171775474618035	0.837674855217461	-4.39710305235639
P49796-3	RGS3	-0.106147157875987	3.12945698812829	-1.70823843057132	0.143386386248157	0.815558798780079	-4.397256633252
P56545-2	CTBP2	-0.0501865031015919	3.37363457934316	-2.18408801909884	0.0761638151074309	0.759832666085235	-4.39753054026478
Q9HB19	PLEKHA2	-0.0891561803626247	3.1908875314828	-1.88014729015638	0.113998199161384	0.796592023301127	-4.39793703153658
Q15393-1	SF3B3	0.034433774242142	3.34055108008096	2.93611513297785	0.0291859997781838	0.66102693943526	-4.39851588148005
P57764	GSDMD	-0.0585457649295812	3.29170271822595	-2.04962680713661	0.0909831912353648	0.783925548506446	-4.39873880332518
Q9UJY5-6	GGA1	-0.0745929500482825	3.21113873409621	-1.9854911766575	0.0990743819939932	0.787859208079156	-4.40025309085624
Q8NAX2	C1orf172; KDF1	0.0689692039575485	3.44239938014036	1.8722566614868	0.115204130093783	0.796592023301127	-4.40058225609429
O94885	SASH1	-0.0579504952495374	3.43922297235061	-2.20266596574053	0.0743235832735666	0.75387535623549	-4.40139831180419
Q9NP79	VTA1	-0.0610434783331475	3.28677115372769	-2.33561381779502	0.0624459517849469	0.72541620349459	-4.40142549206036
O43663-4	PRC1	0.262875846683182	3.17460398829848	1.61471419363231	0.162411194617128	0.831749171844512	-4.40173646636574
P35612-1	ADD2	-0.0539060224900825	3.42566608197737	-2.43924115499174	0.0545879872270775	0.717477243408053	-4.40254856940646
O43597	SPRY2	0.447955877246402	3.05010322427254	1.98038767951685	0.0997491886316073	0.787859208079156	-4.40674551675385
P24752	ACAT1	-0.110066591556716	3.14087436744984	-2.52867841637498	0.0486535112082872	0.71181239071986	-4.40677261210713
P49247	LOC101060545; RPIA	0.058526329582589	3.25994777279724	2.2147306306483	0.0731535328939319	0.75387535623549	-4.40989381376937
Q96DT6	ATG4C	-0.0827552856575437	3.21198807732913	-2.0114756934332	0.0957105370404622	0.787857080171021	-4.4105362056705
Q86YD1-1	PTOV1	0.0737561872774905	3.35855916721088	1.83064598928802	0.121779932770655	0.807956616804218	-4.41054161474859
Q9H008-1	LHPP	-0.0657115279636072	3.34356684012033	-1.8710276338909	0.115393121533974	0.796592023301127	-4.4111663667763
P40763-2	STAT3	-0.175150370046127	3.34939559062691	-1.52880902512889	0.182033471206912	0.846697163915208	-4.4123686296011
Q9H9S3	SEC61A2	0.469301070351779	3.56273934309544	1.55482870790649	0.175861039008019	0.840822349490261	-4.41354997414821
O15481	MAGEB4	0.0977477321981538	3.15584304508467	1.83423040558006	0.121198890639104	0.805752789033277	-4.41392116948818
Q9H3T3	SEMA6B	-0.318191597466049	3.40520655240023	-1.55787908383197	0.175150715759404	0.840361456789058	-4.41517370639247
Q9BZJ4	SLC25A39	0.213551421144028	3.30596777915286	1.53264012388506	0.181111800005853	0.846348356905565	-4.41560504028914
Q06323-2	PSME1	-0.0820039703476909	3.13656156913161	-2.37675358962401	0.0591910983643439	0.723749707466914	-4.41688834333061
Q9UFN0	NIPSNAP3A	-0.108185578138474	3.16699415069299	-1.94391377338002	0.104710938267897	0.787859208079156	-4.4170702873687
P31949	S100A11	-0.106943136356234	2.84440636348022	-1.71730999877961	0.141662031777375	0.815558798780079	-4.41740389118558
Q9NXX6	NSMCE4A	0.0740651556797287	3.25503072274921	1.91045897419313	0.109483373154215	0.795371730326772	-4.41750464669925
Q9Y4G8	RAPGEF2	0.0541481919430579	3.36749001736142	2.22512439294607	0.0721610312378074	0.753550134266562	-4.41766035227575
P98194-2	ATP2C1	-0.190794840060327	3.28340492043391	-1.5299313262457	0.181763008785407	0.846348356905565	-4.41850902678333
O94768	STK17B	0.158729896265392	2.86216794511009	1.57928984615463	0.170242076265098	0.837635232783651	-4.41886834973361
Q8WVI0	SMIM4	-0.231678730798533	3.34132298052518	-1.53594629317782	0.180320004579584	0.845293534981418	-4.41936065755385
Q9UQ53-3	MGAT4B	0.179297149779549	3.26419464975907	1.51422105554858	0.185584169811108	0.847333083449215	-4.42083009870154
Q6NUK4	REEP3	0.138266580308962	3.38112031300767	1.65441141714469	0.154051604953733	0.825677936819126	-4.42153398308183
Q9NQC8-2	IFT46	-0.101781469324301	3.24238975795323	-1.71853792158768	0.141430204761769	0.815558798780079	-4.42183845131919
Q7Z589-5	C11orf30; EMSY	0.0346377194754254	3.35676236020764	2.44152532725446	0.0544271345712681	0.717477243408053	-4.42285279575955
P25789	PSMA4	-0.0390057570886821	3.33006616863612	-2.56649050952634	0.0463563755579658	0.71164313027931	-4.42360896584196
Q96CC6	RHBDF1	0.22858888992253	3.44201110212318	1.51186504795825	0.186163780508661	0.847333083449215	-4.42395592188603
Q92543	SNX19	0.130352315620431	3.33993718522779	1.6169344338666	0.161932201433113	0.831314731775808	-4.42402155811836
O14490	DLGAP1	0.139940782099872	3.32593173031217	1.53328901565249	0.180956134779946	0.846342638139705	-4.42423791414571
Q10469	MGAT2	0.0912454271829707	3.20721702275885	2.10918846687235	0.0840797671254214	0.777767670315573	-4.42477583503484
Q13428-7	TCOF1	0.0725613684044661	3.33417753026741	1.97601422914508	0.100331212771002	0.787859208079156	-4.42512719957686
Q9H7F0-1	ATP13A3	0.102261951410003	3.39299643394033	1.98759633906787	0.0987973935691417	0.787859208079156	-4.42557739167695
Q7L0J3	SV2A	0.0790321315951785	3.43570644780238	1.95988884139973	0.102507414632522	0.787859208079156	-4.42639140445702
P42684-5	ABL2	-1.15336000206644	2.94340525200767	-1.6835008459348	0.148194527278927	0.821048790035551	-4.42662355919845
Q15040	JOSD1	0.329236850573243	3.25009559625524	1.56514958873999	0.173468784707937	0.839859959225252	-4.42668675407838
Q92504	SLC39A7	0.173429691209099	3.26362456045149	1.59456168619541	0.166822254361253	0.833580071516392	-4.42770246675668
P43243	MATR3	0.0515814930077695	3.36278120990357	2.71168441986562	0.038565569413199	0.68651157306539	-4.42892929155018
Q13444	ADAM15	-0.124383238103008	3.38947338425476	-1.64784592697636	0.155404599601088	0.826845892874655	-4.4321793205849
O75564	JRK	0.0782050382737092	3.34056118498022	1.73512106076793	0.13833591266765	0.815558798780079	-4.43269672833705
P14678-3	SNRPB	0.0561224830036078	3.34054301703808	2.7053560239901	0.0388738150093652	0.68651157306539	-4.43317923597422
Q9NVU7	SDAD1	0.0626637563349837	3.37679630095261	2.40711908963382	0.0569046062072344	0.72362862881069	-4.43368284072346
Q96BZ9-3	TBC1D20	-0.132618848149613	3.39033735266293	-1.704690295846	0.144066453833001	0.815918662705396	-4.43563624467605
Q8WWM7-1	ATXN2L	0.162660942040127	3.26085730421542	1.55035288177774	0.176908310934297	0.840822349490261	-4.43596286281437
Q00536-2	CDK16	-0.0693001448603775	3.34347621753982	-1.84541666639782	0.119403452469175	0.802616528234888	-4.4360404544651
Q9UMS0	NFU1	-0.0992329844462523	3.31265645343512	-1.79350564993716	0.127967616945277	0.809335101746825	-4.43641712154147
Q8N3J2	METTL4	0.417580554477167	3.47553962812356	1.48785757352547	0.192168956118085	0.854901811652157	-4.4367322505404
Q86V42-2	FAM124A	-0.0725104783156315	3.41691607829583	-1.82974369657051	0.121926637376077	0.808237275451373	-4.4370346089493
P62277	RPS13	0.0464131061500961	3.38571890953154	2.31939719770245	0.063780675127675	0.731406962827753	-4.4399408431744
P42679-2	MATK	-0.270190449915327	3.22605632419933	-1.57841478379234	0.170440067431797	0.837635232783651	-4.44126336690296
P04424	ASL	-0.0643032587058268	3.25805613398696	-2.10394397095	0.0846652106091077	0.777767670315573	-4.44135923475217
Q14147	DHX34	0.0425927326570251	3.34016584793606	2.39253900069629	0.0579905054964403	0.72362862881069	-4.4419822454004
P28074-1	PSMB5	-0.135155362436444	3.32224276061682	-1.62469594981522	0.160268509393979	0.829652092837504	-4.44207071843297
Q6P3S1	DENND1B	0.182193115519266	2.60841255869495	1.47746185054733	0.194825936799513	0.856591866473545	-4.4434353006003
Q7L099-3	RUFY3	0.053944774137045	3.12623635331614	2.02496801532359	0.0940104145340644	0.786497120042522	-4.44375042335547
P51790-2	CLCN3	0.0801222391335039	3.19826348430302	1.89462801604319	0.111818250297839	0.796254153330582	-4.44384636669188
Q9NXJ5	PGPEP1	-0.122242431355165	3.2937552516792	-1.61015259932537	0.163399633998791	0.831749171844512	-4.44424406844628
Q7Z3T8	ZFYVE16	0.0444002352600942	3.27199568715514	2.39074629181122	0.0581255395478191	0.72362862881069	-4.44596491983573
Q96F45	ZNF503	0.194213428391478	1.09206306841415	1.7105749187253	0.142940285812811	0.815558798780079	-4.44610763562447
Q7L590-1	MCM10	0.0776782467459423	3.32033409416137	1.8086063467786	0.125414640049329	0.809335101746825	-4.44679500706296
P25440-2	BRD2	-0.0435982831961664	3.23320420620036	-2.36890777911009	0.0597976405934988	0.724207584893584	-4.44726194833214
Q8NDX5-7	PHC3	-0.225011789097376	3.20836061361837	-1.48505855644322	0.19288094477562	0.854901811652157	-4.44776575031778
A5YKK6-2	CNOT1	0.131397006460976	3.30193894447622	1.54913882987294	0.177193410658184	0.840822349490261	-4.44927941065256
Q13370	PDE3B	-0.196623986885833	3.34202184536652	-1.68917402706108	0.147078008963135	0.820357814495522	-4.44957249674773
P29322	EPHA8	-0.258356423393784	3.36867022994723	-1.51979248846496	0.184220356070115	0.847333083449215	-4.44958394719727
P62308	SNRPG	0.0636443047097442	3.33653824855886	1.90792573694567	0.109853641048971	0.795941081641315	-4.44968851922532
Q8TDD1-2	DDX54	0.0604816288287812	3.38324801279425	2.46033685809255	0.0531215284529834	0.71606230481679	-4.45071664453852
Q8WXW3	PIBF1	0.0700449257570636	3.28269472982886	2.34525362460814	0.0616665981132331	0.725142454568805	-4.45247866306686
O43677	NDUFC1	-0.251766073973938	3.11076777911411	-1.76172724784751	0.133511144644798	0.814057594434982	-4.45310480715806
Q9NR50-1	EIF2B3	-0.059100210823481	3.21466935506286	-2.36392118693033	0.0601865747227206	0.725142454568805	-4.45373247876293
Q9NPC8	SIX2	0.232244445208388	3.03603841999135	1.45682742908817	0.200202935997969	0.858936548041138	-4.45399082126637
P61289-2	PSME3	-0.10976289297502	3.34480659016609	-2.33127505557437	0.0628001318602276	0.726809435018268	-4.45429671107843
Q9NXR8-1	ING3	-0.109275985675252	3.33779445407045	-2.15952143956999	0.0786707606259689	0.769969759874749	-4.45432831148234
Q8NI36	WDR36	0.04011615300572	3.35384000266194	2.51459206768303	0.0495403249383944	0.71181239071986	-4.45508220744325
O00203-1	AP3B1	-0.0481448000352893	3.32752848183491	-2.50361648803147	0.0502433300260599	0.71343433080652	-4.45574233723807
Q96JB3-1	HIC2	0.14437589426944	3.33717694335663	1.45905845170268	0.199614890819463	0.858936548041138	-4.45673023245434
O94929-1	ABLIM3	0.465028618852493	3.41730379192042	1.70003553458451	0.144963456607086	0.818042651507421	-4.45806150013268
P62273-2	RPS29	-0.105410971793473	3.36564270607336	-2.04315848895432	0.091767408253107	0.783925548506446	-4.45923299140542
Q86UV5-8	USP48	0.159352517546454	3.35475815219583	1.4493576565176	0.202183680218833	0.858936548041138	-4.45961599918956
Q86UE8-3	TLK2	-0.150187537255227	3.27853400738034	-1.4677672892905	0.197334985441527	0.858936548041138	-4.46049897760817
P15291	B4GALT1	0.119034704273293	3.26330002136606	1.64321388448478	0.156366138248045	0.826845892874655	-4.4608352930393
Q9Y2G3	ATP11B	0.146035842822085	2.9529624902759	1.61613755340727	0.16210396170813	0.831749171844512	-4.46178176481888
P53367-2	ARFIP1	-0.138987539375737	3.29495378084059	-1.45007955096199	0.201991455580172	0.858936548041138	-4.4631125751767
Q5TBB1	RNASEH2B	-0.0814166496922054	3.30053963357295	-2.06471574659269	0.0891806100614824	0.783925548506446	-4.46367003131074
P51659-1	HSD17B4	-0.0830105739839372	3.35918873050991	-2.81488265769743	0.0338969431842182	0.681269424110712	-4.46457174793438
Q8NDW8-7	TTC21A	-0.165938350723658	3.26086027775303	-1.44253383390087	0.204009222815409	0.859205498162356	-4.46458038681856
Q5T5U3-3	ARHGAP21	0.132701238499581	3.41579493995227	1.45891259244754	0.199653286149025	0.858936548041138	-4.46491364130232
Q6IE81-1	PHF17; JADE1	-0.0543743151009704	3.39216503523987	-2.340035329441	0.0620871948071618	0.72541620349459	-4.4659846886711
O43663-1	PRC1	0.420283289992996	2.87589608917049	1.44400308867266	0.20361485809723	0.858936548041138	-4.46646193077337
Q9UK41-1	VPS28	-0.0549959329200021	3.27078875092529	-1.93548497852379	0.1058929920093	0.787859208079156	-4.46675958498491
Q96S90-1	LYSMD1	0.134185976184515	3.25729124430427	1.74428371142555	0.136655111951691	0.815558798780079	-4.46809719753656
Q6JQN1-5	ACAD10	-0.116040881055433	3.26093609822929	-1.52157757245894	0.183785417004711	0.847333083449215	-4.46923873409146
Q96M86	DNHD1	-0.137342504891976	3.31924353279294	-1.45071670037232	0.201821939406596	0.858936548041138	-4.46926977647365
Q9Y676	MRPS18B	-0.15452765679918	3.30893267716602	-1.90433128740301	0.110381204259328	0.795941081641315	-4.46949173338174
Q7Z408-4	CSMD2	0.157852295916179	3.43585651210519	1.56088402913765	0.174453669437216	0.839859959225252	-4.46997733732081
Q8NB91	FANCB	0.0621924066322874	3.33152136609347	1.92902171302719	0.106808609258602	0.788322204961096	-4.47066552807887
Q9NUL5	C19orf66	-0.104024626472768	3.37782850621358	-1.60243920235461	0.165084331487914	0.83201805443143	-4.47198328509897
P49759-3	CLK1	0.0929313451426664	3.3271029141875	2.10313455659927	0.0847559421075286	0.777767670315573	-4.47299496761175
P16591-1	FER	-0.165535867485741	3.21040446027139	-1.53535766404475	0.180460732694504	0.845491223629636	-4.47431043334508
P21283	ATP6V1C1	-0.0679933709711329	3.3456828020364	-2.18450513136413	0.0761219787112197	0.759832666085235	-4.47510626831462
Q9Y5Z4-1	HEBP2	-0.0633647560206248	3.2342173995546	-1.96157177002368	0.10227805538	0.787859208079156	-4.47554560714266
O15235	MRPS12	-0.0887288418821041	3.32173132273866	-1.93062318026509	0.106580988584704	0.788322204961096	-4.47657252355221
Q9Y2B1	TMEM5	0.140937563911598	3.25555367925171	1.44596188997621	0.203090206358815	0.858936548041138	-4.47732031946989
Q86VZ5-1	SGMS1	0.187252723220403	3.32812077444887	1.41880571556259	0.210478037280071	0.862676926244158	-4.47761351715589
Q6PI47	KCTD18	0.159920037401092	3.13247293595956	1.41950563781947	0.210284509092163	0.862574752404519	-4.47873052202208
Q5T1V6	DDX59	0.0687423130200701	3.18437606468312	2.11796634459813	0.0831092878464812	0.777767670315573	-4.47905418256925
Q96NE9-1	FRMD6	0.1074087598635	3.27443911072927	1.54608087421669	0.177913475721114	0.842962726672773	-4.4795798094886
Q6UWI4	SHISA2	-0.224107809073165	3.42931909345441	-1.41207275630178	0.212348201326682	0.863770046365939	-4.48023587994235
O75530	EED	0.0556247551767908	3.26779356225587	2.34771377702552	0.0614693583733772	0.725142454568805	-4.48047078914975
P56377	AP1S2	-0.121581491555898	3.26840718082961	-1.45240707458631	0.201372856387294	0.858936548041138	-4.48158564836524
P30291-1	WEE1	0.0507766212740733	3.39331548247005	1.99498298112398	0.097831758991065	0.787859208079156	-4.48359666510994
Q9H0Y0	ATG10	0.134290991689877	3.33918373364344	1.48486689654797	0.192929788798004	0.854901811652157	-4.48435614405099
Q9GZS1-2	POLR1E	0.0870248486392469	3.37395575776295	2.29660989205254	0.065707473706197	0.732088105350115	-4.48445042045941
Q9NRP7	STK36	-0.119983195284553	3.4049067892261	-1.59096712653106	0.167621154572297	0.833580071516392	-4.48517863329262
Q96IW2	SHD	-0.354565164643828	2.73707367868416	-1.63408511693668	0.158278163118741	0.829587925873	-4.48548478754065
O75190	DNAJB6	0.142526427651903	3.27362024503403	1.75704991745564	0.134347042945826	0.815558798780079	-4.48549753458563
Q9BQD7	FAM173A	0.185097755228274	3.40898082537581	1.3998202809357	0.215791240650104	0.864321781622456	-4.48616419487995
Q9NYF3	FAM53C	-0.144836817190926	3.31732481843267	-1.42014901498503	0.210106762096562	0.862574752404519	-4.48735998965223
Q93015-2	NAT6	0.146884115536514	3.1443891206787	1.4600912088746	0.199343231386472	0.858936548041138	-4.48831582959796
P05549	TFAP2A	0.200213049874429	1.73622194330928	1.38967163222388	0.21868228324665	0.867050627550446	-4.48946289686841
O94923	GLCE	-0.230120207665147	3.07459075500602	-1.3983974483814	0.216194413466428	0.865223048207421	-4.48966115336698
O95155-4	UBE4B	-0.0501548363692724	3.37289930547936	-2.53275898365462	0.0483998152973767	0.71181239071986	-4.48974347829006
P0DOX5		0.288876745026821	2.33718906037518	1.43684666826769	0.205542486948292	0.859748666420633	-4.49026176982767
O96018	APBA3	0.126544855774857	3.38334770872784	1.54203970728175	0.178869366734399	0.844694154660524	-4.49062725393797
Q00013-1	MPP1	0.0691653972665648	3.01177858246014	2.14988952498108	0.0796770609305305	0.770493283150447	-4.49297333548446
Q8ND83-1	SLAIN1	0.0716031685339411	3.16748266353487	1.87347187465988	0.115017570712459	0.796592023301127	-4.49304044741542
Q76G19	PDZD4	-0.112882864858606	3.40544780110352	-1.85203437415223	0.118353924897769	0.802616528234888	-4.49316252635261
O00232-1	PSMD12	-0.0790370697475082	3.31228021379326	-2.50116616583272	0.0504017350629571	0.71343433080652	-4.4932962992545
Q9H633-2	RPP21	-0.141018144569337	3.2640127481517	-1.47539312750807	0.195358799641231	0.856591866473545	-4.49365568086835
O60507	TPST1	0.150340389465697	3.29658562943183	1.71235161333144	0.142601983400917	0.815558798780079	-4.49382698295044
P38935	IGHMBP2	0.0785680102202663	3.29202242410242	1.79843504232397	0.127128566256638	0.809335101746825	-4.4942018628547
P78330	PSPH	-0.0510951825350648	3.25955924747423	-2.0850461059655	0.0868101186097182	0.781347442602321	-4.49432991478852
Q15147-4	PLCB4	0.0570733580432161	3.36593173886541	1.93814018714289	0.10551916455076	0.787859208079156	-4.49492514045304
Q96QD9-2	FYTTD1	0.121356325918996	3.4508790591344	1.45004540673615	0.20200054356643	0.858936548041138	-4.49500403250684
Q8IUX1-1	TMEM126B	-0.185627927567883	3.23556770305423	-1.80601578980632	0.125848954638171	0.809335101746825	-4.49525509114989
A6NKF1	SAC3D1	0.14394524547224	3.24103614468873	1.76000396547882	0.133818513034376	0.814908600064508	-4.49533393443192
Q9H910-3	HN1L; JPT2	-0.107867852580364	3.28568304830914	-1.59686422152438	0.166312448262533	0.833580071516392	-4.49597822773713
Q9NRX6	TMEM167B	0.140553416683649	3.38801779754613	1.39628307655924	0.216794832446071	0.865842190603901	-4.49696403708847
O15239	NDUFA1	0.346008019733114	3.20775040462168	1.51892524155921	0.184432016746856	0.847333083449215	-4.49717281872721
Q8N6N3	C1orf52	-0.11754341246941	3.21545113179894	-1.93728422697362	0.105639528189435	0.787859208079156	-4.49742571175812
Q9BTN0	LRFN3	0.171270864530801	3.29784720144866	1.37679383851002	0.222402429272137	0.867857289462539	-4.49745362402357
O43181	NDUFS4	-0.113520130811503	3.28707330184444	-1.63166300430866	0.158789292723954	0.829587925873	-4.4979460326654
Q9P2J2	IGSF9	0.191392846818444	3.35369189969497	1.37421414864032	0.223154649338879	0.867857289462539	-4.49846091835736
Q9UJT0	TUBE1	0.10152752937847	3.24025603408646	1.51271647147997	0.18595411970883	0.847333083449215	-4.49911800038268
Q5TB80	KIAA1009; CEP162	0.160411722082658	3.37760803236145	1.84419156454351	0.119598772679297	0.802616528234888	-4.50213124339622
Q8TEW0-8	PARD3	0.0739513242412564	3.39181086821187	1.71853209528674	0.1414313038581	0.815558798780079	-4.50226731682503
Q9UBZ9	REV1	-0.148043711682256	3.29773615063191	-1.42175198895577	0.209664515366223	0.862574752404519	-4.50573713060606
Q6NT76-5	HMBOX1	0.166272990542025	3.30125749929442	1.49484067846759	0.190403503956875	0.852253103194989	-4.50684799126979
Q9NXV6	CDKN2AIP	0.063678024141423	3.30275730553853	2.2185676965719	0.0727854722073933	0.75387535623549	-4.50775063961915
Q9H967	WDR76	0.0934531143827509	3.25419865862901	2.14430661210787	0.0802664795766382	0.773121145057354	-4.5078930770949
Q9UMX0-2	UBQLN1	0.321261628887094	3.36808004062001	1.38381773870678	0.220366164634866	0.867857289462539	-4.50840399291422
Q5W111	SPRYD7	0.0840164904135494	3.13058393738015	1.5781781185226	0.170493653373137	0.837635232783651	-4.50912207195354
Q5T7W0-2	ZNF618	0.0608681791702887	3.36427560020366	2.10620680891225	0.0844120921147039	0.777767670315573	-4.50913720314115
Q96SL8	FIZ1	-0.117580052984172	3.4802522466816	-1.56185860864242	0.174228173372955	0.839859959225252	-4.50950930274016
P46777	RPL5	0.0271566047806915	3.34628320557906	2.87176523726798	0.031590248691289	0.670315190687529	-4.50982843489252
Q9NQG7-4	HPS4	0.262855481415989	3.27775861375409	1.36410665991432	0.226124592433678	0.867857289462539	-4.51026284856778
P50443	SLC26A2	0.340470159561899	3.25558813307863	1.42182673564469	0.209643914621456	0.862574752404519	-4.51060809144492
Q9UBK9	UXT	-0.0800282829921879	3.24107869326481	-1.81035783120472	0.125121850194906	0.809335101746825	-4.51062832992601
O75110	ATP9A	0.110886778188208	3.25693001312002	1.49586310320587	0.190146312112923	0.852232860476714	-4.51133812307446
P26572	MGAT1	0.0803254663600235	3.24475528842327	1.90049408125439	0.110947237118304	0.796223534477974	-4.51155323348657
Q8N0X7	SPG20; SPART	-0.0467926836348562	3.16672329496556	-2.21283925996435	0.0733356761050577	0.75387535623549	-4.51169075183923
Q9NU23	LYRM2	-0.126362734815506	3.27088997608921	-1.38764442188477	0.219264060084094	0.867050627550446	-4.51195340594644
Q969L4	LSM10	-0.150968049548664	3.32202582447183	-1.34995869166034	0.230342895239354	0.867857289462539	-4.5122740989532
Q9H0F6-1	SHARPIN	0.0856898245209082	3.32404533309467	1.56071650145453	0.174492459896068	0.839859959225252	-4.51313846346547
Q9Y6N1	COX11	0.174448419656476	3.08417030489823	1.49775508800085	0.18967125138826	0.851130553570049	-4.51361235294906
O75319-1	DUSP11	0.0696199502937755	3.32931544741245	1.84832871001184	0.118940469274126	0.802616528234888	-4.51388184721488
Q96JF0	ST6GAL2	0.105833292705568	3.38440878057231	1.45719637546249	0.200105577968553	0.858936548041138	-4.51409987226105
Q9NP58	ABCB6	0.0992834505788413	3.31273800116774	1.87438265155467	0.11487794871019	0.796592023301127	-4.51458865397215
Q6NUJ5	PWWP2B	0.19951977141219	3.34878481005119	1.33618082494252	0.234520109021667	0.871747922450065	-4.51500294825794
Q9H6R4-1	NOL6	0.0578090286963091	3.38154308524903	2.40673036761993	0.0569332746708022	0.72362862881069	-4.51502407689057
P20290-2	BTF3	-0.193162863528722	3.35091015109836	-1.59473506196323	0.166783814473789	0.833580071516392	-4.51623706052916
Q99729-3	HNRNPAB	0.0803899706527585	3.33901383161191	2.76349378756855	0.0361397281806182	0.686080848399785	-4.51716454293263
O75582-1	RPS6KA5	-0.184290991015307	3.09521204272527	-1.38263558299827	0.220707666663284	0.867857289462539	-4.51742077492061
Q7LBR1	CHMP1B	0.0734778311641268	3.38757078035981	2.05365690258166	0.0904980860564513	0.783925548506446	-4.5175494942939
Q96BW5-1	PTER	-0.0621467287287827	3.14840290885608	-1.83898021370833	0.120433230819331	0.803964241201486	-4.51768730581255
Q8WUI4-5	HDAC7	-0.0608908274140454	3.34731967941284	-2.03854901480709	0.0923305144640905	0.783925548506446	-4.51820556617478
Q5CZA5	ZNF805	0.115953176976309	3.3328159754818	1.48718336441521	0.192340227294446	0.854901811652157	-4.51835230768899
Q5TC12-1	ATPAF1	-0.0647938370260286	3.28676918694414	-1.83644716657625	0.120840945277395	0.804474367018051	-4.51899058318101
Q9UNM6	PSMD13	-0.0420685938967672	3.29978455839614	-2.51587011057557	0.049459153166373	0.71181239071986	-4.52018466398139
O75529-1	TAF5L	0.0613159523492086	3.29236321894964	2.04703540880034	0.0912965375486303	0.783925548506446	-4.52046777073011
P68371	TUBB4B	0.0839011014160654	3.27325270146805	1.83270144046061	0.121446397558939	0.806294504094311	-4.52056986524329
Q9H6K1	C6orf106	-0.0942968048508937	3.32660086935743	-1.84953673972322	0.118748937163755	0.802616528234888	-4.52068282848542
Q969Q4	ARL11	0.109310327726533	3.27917844421186	1.64147367255912	0.156728878600857	0.826845892874655	-4.52068594849982
Q9Y2F9-1	BTBD3	0.112144026982875	3.35623870720962	1.48001610649648	0.194169906305613	0.856189847201608	-4.52167615248664
Q8NBE8	PHOSPHO2-KLHL23; KLHL23	-0.268957620795733	3.31805286407688	-1.31750807822392	0.240291836188927	0.871747922450065	-4.52333170978978
Q7KZI7-14	MARK2	-0.182712896838013	3.31160739673069	-1.34309049217275	0.232416623924864	0.870561006959057	-4.52449350089637
Q9Y6H5-3	SNCAIP	-0.206489866486646	3.33902505558102	-1.31562478201054	0.240881084173611	0.871747922450065	-4.52455471999574
P57775	FBXW4	0.0885213839988446	3.39634269444987	1.53134330652043	0.181423282599092	0.846348356905565	-4.52470962482922
Q9Y3P4	RHBDD3	-0.125199589802219	3.39785423792958	-1.41677058766123	0.211041693715644	0.862676926244158	-4.525252362291
Q8N2I9-4	STK40	0.293264872767116	3.32037870592892	1.36446081114557	0.226019917365209	0.867857289462539	-4.52602230530418
Q719H9	KCTD1	0.106686541095542	3.34776256969063	1.43622976899982	0.205709451329306	0.859748666420633	-4.52843625021862
O94886	TMEM63A	0.116902652437841	3.18949920119206	1.46037036867735	0.199269860197607	0.858936548041138	-4.52843908902855
Q86TU7	SETD3	-0.0690330487390442	3.34173763367202	-2.19681024584844	0.0748985387798442	0.755440817412904	-4.52885524026785
Q13164-1	MAPK7	0.07514666198941	3.32500397845475	1.96524566410941	0.101779177550228	0.787859208079156	-4.53094326684398
Q15118	PDK1	-0.117287410293892	3.01988387692629	-1.98437657554258	0.0992213588537487	0.787859208079156	-4.53226125210155
Q9NUG6	PDRG1	-0.105569732985629	3.24089641179447	-1.79543149533204	0.127639153846241	0.809335101746825	-4.53278583407252
Q2M2I8-1	AAK1	-0.0372151986184263	3.32505169447335	-2.27373864840197	0.0677033428594008	0.740655432019263	-4.53342880854581
Q7Z6I8-1	C5orf24	0.11645870178537	3.16917404098037	1.53665648201736	0.180150354090523	0.844906030555892	-4.53405715109871
Q5VVQ6-1	YOD1	0.308925877860166	3.10233406748538	1.56305736693468	0.173951191964492	0.839859959225252	-4.53407802541818
Q9P2R6	RERE	0.0547728212831155	3.39751239499476	1.97110124236212	0.100989189631497	0.787859208079156	-4.53511656348414
Q9UPY8	MAPRE3	-0.111378969854161	2.89417736987343	-1.48436741995538	0.193057134153741	0.854901811652157	-4.53536228133062
Q9NY12-1	GAR1	0.134357288803645	3.3441625792075	1.98521693246532	0.0991105244800087	0.787859208079156	-4.53573320720049
P78381-4	SLC35A2	0.119089892118081	3.39074964860905	1.48281245268575	0.193454094732213	0.855266100197537	-4.53588254529037
Q9P2R7	SUCLA2	-0.119020192331887	3.30464497116488	-2.26211653463339	0.0687419736121226	0.741878655216163	-4.53642323693111
O95996-1	APC2	0.213438433657151	3.48111540215528	1.37497462732442	0.222932655114596	0.867857289462539	-4.5365629938915
P78318	IGBP1	-0.106786703383597	3.29655533025633	-2.0390595896263	0.0922679660324148	0.783925548506446	-4.5368761525698
Q15904	ATP6AP1	0.0752530072360919	3.24167775292845	1.72305594430439	0.140580446189568	0.815558798780079	-4.53696205155749
Q6UWJ1	TMCO3	0.140080892098858	3.2720526473255	1.45242129464771	0.201369082521175	0.858936548041138	-4.5381734134052
Q86TG7-2	PEG10	-0.217276054683739	3.41947399929252	-1.3474876904135	0.231087008294522	0.867857289462539	-4.53872151476083
P61978-2	HNRNPK	0.2612917520503	3.20783635204461	1.29550521305658	0.247258447150762	0.872794623694754	-4.53874794527844
Q9C0B9	ZCCHC2	0.103564993119532	3.37301773298459	1.45944314359526	0.199513659623518	0.858936548041138	-4.53911010756672
Q06481-6	APLP2	-0.197558404153351	3.41860333460728	-1.27357834742017	0.254382077681969	0.873697666226038	-4.54005212346151
Q6JBY9	RCSD1	0.11799399820527	1.87426958920615	1.80034398305508	0.126805119337508	0.809335101746825	-4.54025198706759
Q02338	BDH1	-0.0698991046268852	3.25838222911308	-1.65008326962382	0.15494223502973	0.826443673170659	-4.54123908021228
Q86W54-1	SPATA24	0.149665805311323	3.42386631408923	1.40110592904027	0.215427541058118	0.863974056829949	-4.54146556691397
P14672	SLC2A4	-0.103340322180084	3.28552405943807	-1.49221179310217	0.191066319133738	0.853646346709289	-4.54198793732489
P17038	ZNF43	0.128788827002813	3.39115857842785	1.45065466323663	0.201838438758796	0.858936548041138	-4.54228186050706
Q6UX65	DRAM2	0.321544771307752	3.21501848875434	1.32172957900925	0.238975767952192	0.871747922450065	-4.54242654017959
P35318	ADM	-0.132788612005077	3.48304563691263	-1.35189040758125	0.229762712950996	0.867857289462539	-4.54272240394063
P13611-2	VCAN	-0.156547193643555	3.44389655100395	-1.38100650186137	0.221179078945227	0.867857289462539	-4.54291495824489
Q6ZT21-1	TMPPE	0.198675002723124	3.3632589743314	1.31356574298345	0.241526821302834	0.871747922450065	-4.54392180410843
Q9BS91	SLC35A5	0.111736356660639	3.2922541926079	1.51419296725437	0.185591069783199	0.847333083449215	-4.54406660140687
Q96NU0	CNTNAP3B	0.136370127961614	3.27164694116543	1.34282817084	0.232496165144836	0.870561006959057	-4.54469821215735
Q8WWZ3-1	EDARADD	-0.142362753558899	3.31058941586207	-1.50622905972415	0.187557315377119	0.849860146845523	-4.54528614345825
P36955	SERPINF1	-0.107714472660547	3.18301405141808	-1.52811219821128	0.182201592500282	0.846697163915208	-4.5454038666139
Q9H825-1	METTL8	-0.0631733066596955	3.37264986901817	-1.75412271136951	0.134872819193731	0.815558798780079	-4.5454831829728
Q9UL41-1	PNMA3	-0.0878890043746256	3.40762086970019	-1.72981044991689	0.139319463301621	0.815558798780079	-4.54585005540767
Q9BR76	CORO1B	-0.0588918040873158	3.35933032501906	-2.2979427549074	0.0655930941977449	0.732088105350115	-4.5459719037649
P10070-2	GLI2	-0.169974315635252	3.31839288039352	-1.26474679536171	0.257303033074188	0.873697666226038	-4.5468104226815
P15259	PGAM2	-0.13090246538254	3.42156414960835	-1.34961376529961	0.230446633646169	0.867857289462539	-4.54716264031242
Q02763	TEK	-0.184494550122344	3.30710435783446	-1.30083524067833	0.245554248054918	0.872794623694754	-4.54742499605047
P26992	CNTFR	0.176736072169222	2.05734748404993	1.36260165534671	0.226569918599017	0.867857289462539	-4.54744430009554
Q9GZP1	NRSN2	0.117658722323615	3.35611093393075	1.38224108173055	0.220821739383597	0.867857289462539	-4.547694050741
Q9UDT6-1	CLIP2	-0.0683007557726267	3.40373434260368	-2.45147181436377	0.0537325805474395	0.717477243408053	-4.54909987193264
Q9UKT9-1	IKZF3	-0.16624475762853	2.19523838789214	-1.42394581854069	0.209060665470547	0.86240788042664	-4.54932098372896
Q9BYJ9-1	YTHDF1	-0.0662753708106896	3.3674297808437	-2.0727289825017	0.0882383744852619	0.781347442602321	-4.54959174112248
P11309	PIM1	-0.158844579191742	3.34234941514893	-1.28613340334344	0.250280877452819	0.873697666226038	-4.54984959905747
Q8N7F7	UBL4B	0.238363589351705	3.54797933876214	1.4043762142132	0.21450496934532	0.863974056829949	-4.55022499051869
P10412	HIST1H1E	-0.115434730568585	3.38269735804655	-1.9879818644644	0.0987467538680539	0.787859208079156	-4.550286436633
Q9NV72-1	ZNF701	0.139718950642965	3.41147413946545	1.36026618815782	0.227262574196705	0.867857289462539	-4.55091323856147
Q7Z7K6-1	CENPV	0.166460538155664	1.36920098435082	1.39388359311102	0.217478089126864	0.867050627550446	-4.55116186326722
Q9Y6X8	ZHX2	-0.067267040001147	3.37235746460926	-2.18417342914421	0.0761552465134325	0.759832666085235	-4.55123689076826
Q7Z2W4-3	ZC3HAV1	0.240386434369069	3.44444006621665	1.68193538305018	0.14850408544477	0.821048790035551	-4.55196069353369
Q9NZM3	ITSN2	0.055891085542348	3.14882382736838	1.92175524200915	0.107847647333396	0.791779439568611	-4.55276660254362
O43324-1	EEF1E1	-0.103648938254754	3.26878745825522	-1.93054147190653	0.106592590032218	0.788322204961096	-4.55309482403249
Q15154-2	PCM1	0.179609539527073	3.40569333846289	1.24723681490505	0.263183206935552	0.873697666226038	-4.55350935964742
Q6TCH7-1	PAQR3	0.280126579928019	3.3130063899118	1.23629894042307	0.266916858700992	0.876022676652517	-4.55436957309669
Q9H0A0	NAT10	0.0685576156020172	3.36960089624553	2.6298029462928	0.0427677107195704	0.698603719607689	-4.5551970525149
Q9Y2E6	DTX4	-0.0983518216386768	3.43296823614854	-1.44993615759139	0.202029624410029	0.858936548041138	-4.55707594883418
P13385	TDGF1	-0.132507765179353	3.3862485357162	-1.36580408115437	0.225623297819093	0.867857289462539	-4.55748599221481
Q9Y210-1	TRPC6	-0.129556720309359	3.35248210891335	-1.35860665430698	0.22775594380349	0.867857289462539	-4.55765030314891
Q5T3F8	TMEM63B	0.148476507093787	3.3379938766058	1.62517468773688	0.160166437701593	0.829652092837504	-4.55829622159719
Q9BV40	VAMP8	0.100663810605319	3.28062544065976	1.62179581086193	0.160888202948547	0.829958282265997	-4.55852344200317
Q9BSY4	CHCHD5	0.0554343381261427	3.29162825697189	1.90601655036097	0.110133535792152	0.795941081641315	-4.55936626408114
Q60I27-6	ALS2CL	0.174725568415099	3.43827716513477	1.26324517113715	0.257802661017912	0.873697666226038	-4.55964766125612
Q5T1Q4	SLC35F1	0.156599466851295	3.2121824892646	1.31622919218502	0.240691832615444	0.871747922450065	-4.56092092099136
Q9Y508-1	RNF114	-0.0620714160217494	3.3349711650478	-2.07059899462538	0.0884878190942606	0.781347442602321	-4.56130538210439
Q9Y3E0	GOLT1B	0.174066391134731	3.38626738531995	1.33419073100445	0.235129166576575	0.871747922450065	-4.56152613670527
Q8N1T3-1	MYO1H	0.12772256966322	3.33543622100518	1.29707148134668	0.246756549228986	0.872794623694754	-4.5616309719527
Q96HE9	PRR11	0.0545797563640447	3.36219377431252	1.91535802859584	0.10877090261685	0.794952428229842	-4.56243169203428
Q99611	SEPHS2	0.0662253880798947	3.27934594883691	1.71165502550437	0.142734527089617	0.815558798780079	-4.56369123740318
P00352	ALDH1A1	-0.102524219358245	3.36020898706339	-1.60134676097294	0.165324291676378	0.83201805443143	-4.56450041107997
Q96FE5	LINGO1	-0.0968888138622789	3.45231359072978	-1.57583389302828	0.171025313752211	0.837674855217461	-4.56497661071097
Q9Y4U1	MMACHC	0.904485101881063	3.4688114107165	1.31868183117013	0.239925254236126	0.871747922450065	-4.56655452264867
P22695	UQCRC2	-0.133538335785605	3.2785608382472	-2.26646092119119	0.0683517770922229	0.740655432019263	-4.5670909830109
Q9UK96	FBXO10	0.0749184959987638	3.36036904489205	1.62397144618968	0.16042310123459	0.829652092837504	-4.56749778647571
Q9UKU7	ACAD8	-0.108415286523738	3.348445000896	-2.1854575705019	0.0760265391320549	0.759832666085235	-4.56782330401212
Q9Y6B7	AP4B1	-0.0686854701463176	3.34086750125918	-1.82591322448745	0.122551418298039	0.808283558432951	-4.56793505608403
Q9BTL4	IER2	0.650352914714434	3.65062269983486	1.38680080163299	0.219506587696424	0.867050627550446	-4.56801525065014
Q5T4D3-3	TMTC4	0.152522418173452	3.35327213877453	1.23577431290679	0.267097118109254	0.876161536033496	-4.56823292652794
Q9NWD8-1	TMEM248	0.103158947107563	3.36388778815207	1.52627610109937	0.182645292989196	0.847198534290382	-4.56843503167307
Q92484	SMPDL3A	0.0926434647350073	3.22137635004561	1.51914592946656	0.184378133556946	0.847333083449215	-4.56856040836913
Q9Y2I6-1	NINL	0.0682101698949068	3.44644933921924	1.67499766166897	0.14988363371402	0.823993864939047	-4.57009288724583
Q96EA4	SPDL1	0.0875634887055588	3.28825832816127	2.0767865124656	0.0877652063173043	0.781347442602321	-4.57076923653774
Q5GLZ8-1	HERC4	-0.0460925953284944	3.33008376869151	-2.29796012751501	0.0655916047591745	0.732088105350115	-4.5712184192581
Q9NUM4	TMEM106B	0.0944927737589498	3.29292129733845	1.79371261043501	0.127932278220803	0.809335101746825	-4.57146943598421
Q9UPW6	SATB2	0.183324878413582	3.11888146478075	1.19625692556792	0.280988504860731	0.88035727913062	-4.57165145574018
Q8N782	ZNF525	0.107388148194407	3.43910067309392	1.39893364936398	0.216042393869017	0.864971051792975	-4.57172108544103
O94992	HEXIM1	-0.0766077374605688	3.34873139284571	-1.98631664695896	0.098965675281564	0.787859208079156	-4.57346478798793
P41220-1	RGS2	0.177456699187716	3.33393739961514	1.26028950522979	0.258788622805382	0.873697666226038	-4.57428369096055
Q96GD0	PDXP	0.0566812810907428	3.08033699816858	1.97102941100916	0.100998842424461	0.787859208079156	-4.57433661140741
Q9NRB3	CHST12	0.130051605667732	3.23691223561493	1.43723343228581	0.205437873667612	0.859748666420633	-4.57485000989809
P21860-1	ERBB3	-0.0956714170892224	3.48430099298236	-1.51567665406068	0.185226932233367	0.847333083449215	-4.57492485576018
A5D8V6	VPS37C	0.0816986274358799	3.31995379285761	1.50039057018479	0.189011383643354	0.851130553570049	-4.57560806769576
Q96PK6-5	RBM14-RBM4; RBM14	0.0687013830711988	3.34121924834565	1.79377942865166	0.127920871024443	0.809335101746825	-4.57619641551607
Q8NHU6	TDRD7	-0.105879200214061	2.96889586521519	-1.3466911476751	0.231327347103728	0.867857289462539	-4.57717167472417
Q99519	NEU1	0.0789640719475926	3.34426058654459	1.86896856687493	0.115710453577145	0.796592023301127	-4.57834915580643
Q5QJ74	TBCEL	-0.0735860937283563	3.2418635076934	-1.71113739233324	0.142833098893556	0.815558798780079	-4.57842054021472
Q96IK1	BOD1	-0.0848353692225044	3.33118512060287	-1.82610953380746	0.122519320564642	0.808283558432951	-4.57889356679154
O95863	SNAI1	-0.129009915873481	3.27357891189136	-1.26260185013972	0.258016975671365	0.873697666226038	-4.5800068941691
P55058	PLTP	-0.0760912458795272	3.39001317226519	-1.69284395530853	0.146360158593889	0.820357814495522	-4.58046219726094
Q6V9R5-1	ZNF562	0.158842214094059	3.36268664715856	1.27866162447289	0.252714360914225	0.873697666226038	-4.58060940155219
Q8TBF2-8	FAM213B	-0.0962407972022777	3.38394233944512	-1.51364402881581	0.185725967215542	0.847333083449215	-4.58144507024934
P0DJD1	RGPD2	0.0586766645498122	3.44422328673197	1.85971215636178	0.117147929645299	0.802369410862652	-4.58172286593406
Q9Y2K9	STXBP5L	0.149837815279072	3.36507028258118	1.22328980801568	0.271418706026558	0.877910818385167	-4.58247201921496
P52564-1	MAP2K6	-0.0556611337911113	3.30571043731777	-2.0858054953608	0.0867228499801889	0.781347442602321	-4.58288416412616
Q14789	GOLGB1	0.137924456673891	3.30869357057829	1.28785143964242	0.249724323969665	0.873697666226038	-4.58308993299304
Q9NY47	CACNA2D2	0.236126393032764	3.59238404113207	1.14305365472839	0.300687634994074	0.885197462313977	-4.58354316512313
Q9Y5X0	SNX10	0.283717033257124	3.33568298595614	1.12705381266473	0.30684043066513	0.888244838922717	-4.58357081203268
P0C024	NUDT7	0.104444252557468	3.28906868772604	1.32734958317049	0.237233895253447	0.871747922450065	-4.58380147018434
Q9Y3B2	EXOSC1	0.081649151229698	3.34356744143781	2.0343685718829	0.0928442913019158	0.783925548506446	-4.58495383106333
O95897	OLFM2	-0.151423534164689	3.44883997185646	-1.23717841656459	0.266614917408362	0.876022676652517	-4.58524171828786
Q8NI22	MCFD2	0.155137061993564	3.20196784485486	1.58541973549692	0.168861345490433	0.836811351402337	-4.58525172711992
Q8N0W3-2	FUK	0.0762667367341957	3.17398847517145	1.63656637468606	0.157756216198086	0.828225809295864	-4.58672174079822
Q16585	SGCB	0.203831404926416	3.46610919659384	1.12615588649777	0.307188906184914	0.888244838922717	-4.58701404835974
Q5T6L9-1	C6orf70; ERMARD	-0.286510988092871	3.36302336152162	-1.2815628483916	0.251766943100228	0.873697666226038	-4.58706027464455
P17931	LGALS3	0.0600633027029152	3.13588045865934	1.80187194612658	0.126546818350116	0.809335101746825	-4.58719687132707
Q8TAD8	SNIP1	0.0660323440719497	3.34715675457008	1.84338620934581	0.119727347256205	0.802616528234888	-4.58755585639265
P13686	ACP5	-0.111834655044099	3.42517108807412	-1.29864153046544	0.246254364414842	0.872794623694754	-4.58801986831736
P04637	TP53	0.189822344591287	1.67239305472525	1.95265303173239	0.103499558273227	0.787859208079156	-4.58829312492841
Q99704	DOK1	-0.0713960043470733	3.24529419471734	-1.58334941077952	0.169326462731652	0.837635232783651	-4.58864594143247
Q4G0J3-3	LARP7	0.0697486840206714	3.17353982751315	2.17896645311775	0.0766794747795033	0.760634680440322	-4.59017664216435
Q9NPH3-5	IL1RAP	0.189167591622286	3.29986703834269	1.12117186787607	0.309129308413362	0.888244838922717	-4.59077224365927
Q6T4P5-3	LPPR3; PLPPR3	-0.225190977140284	3.46562030907222	-1.10042936558509	0.317317489326131	0.88874558363696	-4.59102505824614
Q53S33	BOLA3	-0.0592836831075057	3.25267584510054	-1.72419063786876	0.140367825864972	0.815558798780079	-4.59137731319654
Q8N9N5-7	BANP	0.050034502844648	3.35329438781984	1.92526865681837	0.107343982654155	0.789872805696821	-4.59181154120296
Q15669	RHOH	0.151273587540552	3.31243624365865	1.2290501420847	0.269417093082734	0.877910818385167	-4.59217893610812
Q5MNZ9	WIPI1	0.0990769076361957	3.00008284919912	1.35964040467412	0.227448500391083	0.867857289462539	-4.59288743778401
O75503	CLN5	0.0788502297046661	3.19487741631403	1.85020527931809	0.118643074461937	0.802616528234888	-4.59318474640771
Q5H9F3-3	BCORL1	-0.0759528401677992	3.17263547952828	-1.65476364256302	0.153979346131323	0.825677936819126	-4.59362083129927
Q03181	PPARD	0.108306109915592	3.31279732727214	1.32913400099783	0.236683255370576	0.871747922450065	-4.5937082258964
Q8TDY4-3	ASAP3	-0.0509361119719081	3.40412087737923	-2.17622918671182	0.0769565702494922	0.761956337240894	-4.59372769045692
Q92685-1	ALG3	0.13954153734884	3.35769897327596	1.18756676869119	0.284127187224673	0.881310667790445	-4.59431768442956
Q9BZZ5-1	API5	0.218757835152192	3.11233890078404	1.08035666387146	0.325415469728807	0.890355058443916	-4.59446085735282
A6NK58	LIPT2	0.127123586369028	3.21723386232053	1.30089523406551	0.245535126665814	0.872794623694754	-4.59463159868112
Q6P4F2	FDX1L	-0.102815118878951	3.25079133709437	-1.61429980652555	0.162500746592761	0.831749171844512	-4.59486760994698
P24385	CCND1	-0.119366391472342	3.29694432926679	-1.35848122852511	0.22779327214521	0.867857289462539	-4.59536173808398
Q6ZMT4	JHDM1D; KDM7A	0.238290437605605	3.25825898938117	1.06954256328642	0.329849834409425	0.892432156439761	-4.59600505906776
P27216-2	ANXA13	-0.125367195961116	3.34197979743512	-1.46349268672828	0.198450957727333	0.858936548041138	-4.59692390353643
Q08431	MFGE8	-0.0709220010023047	3.38114904378417	-1.81695439359608	0.124025265153048	0.809335101746825	-4.5972360629844
Q96A73-1	KIAA1191	0.069121696176456	3.3528818235006	1.75199014368007	0.135257152965689	0.815558798780079	-4.59785623128588
O00193	C11orf58	-0.0775290815784554	3.29312048048857	-2.20196254306946	0.0743924050407643	0.75387535623549	-4.59795745132
Q9NWZ3-1	IRAK4	0.0992644078282105	2.67071313633452	1.54982750002189	0.177031633935784	0.840822349490261	-4.5980287936642
Q14651	PLS1	-0.0415272787990338	3.29581121053864	-2.16078191828207	0.0785400565266689	0.769969759874749	-4.59811153800952
O94766	B3GAT3	0.0921911243857227	3.17952042808382	1.71835003829899	0.141465652061332	0.815558798780079	-4.59816018375188
Q7Z2W4	ZC3HAV1	-0.0374604932836261	3.34498741985602	-2.32866529176765	0.0630141961005401	0.726908416537465	-4.59825118404775
P16870	CPE	0.184343737839729	3.359707391421	1.26536891081779	0.257096293897053	0.873697666226038	-4.59845103380902
Q9NSY2	STARD5	0.12521331878264	1.80345471650864	1.33061413009213	0.23622739847944	0.871747922450065	-4.59860467324209
P22087	FBL	0.0703081988575411	3.37105967618269	2.66251121405162	0.0410324008018045	0.686678527052601	-4.59870539467581
P49755	TMED10	0.0743115978556983	3.34015175884305	2.2041306468977	0.0741804953000632	0.75387535623549	-4.59897298350743
Q96ST8	CEP89	-0.0831031219879403	3.32310428276688	-1.4468986759002	0.202839743496709	0.858936548041138	-4.59911205169019
Q9Y343	SNX24	0.122475855314504	3.24799437363614	1.38252140635296	0.220740676009798	0.867857289462539	-4.59955332533786
Q9Y2Y9	KLF13	0.230122640485511	3.04412701404764	1.08796879224914	0.322324213152373	0.890041214451503	-4.59995264575852
B1AJZ9-3	FHAD1	0.278252912745307	2.63200728383533	1.47386193287217	0.195754092508116	0.856591866473545	-4.59995498829911
Q7Z7N9	TMEM179B	0.239555814720574	3.20792931886346	1.05318940664692	0.336651423868463	0.893909840298727	-4.60105391826189
Q96IW7	SEC22A	0.113554248997022	3.24787241989598	1.34991903738215	0.230354819291387	0.867857289462539	-4.60109115441274
Q96NC0	ZMAT2	-0.0719688207278563	3.29722895115125	-2.1189160008173	0.0830049946812442	0.777767670315573	-4.6011659919988
Q5VYV7	SLX4IP	-0.116292307325462	3.23910814165839	-1.40486057761737	0.214368639563287	0.863974056829949	-4.60134830028031
Q9UIY3	RWDD2A	0.0944348501298476	3.23159232612916	1.55612556178566	0.175558710502293	0.840822349490261	-4.60191226025204
Q9BR77-1	CCDC77	0.0888833832627942	3.34807224219872	1.87174826335904	0.115282270084616	0.796592023301127	-4.60304748318354
O75204	TMEM127	0.171420626229607	3.32092530720797	1.13451542984093	0.303957728758342	0.887713795688308	-4.6030550360262
Q13111-1	CHAF1A	-0.0375747105253307	3.34111094559191	-2.37051587396352	0.0596727860372296	0.723749707466914	-4.60433826936041
P16066	NPR1	-0.119105414715182	3.15683005413386	-1.52992338799545	0.181764920467931	0.846348356905565	-4.60456369363527
Q96FZ7	CHMP6	0.160092085985512	3.38122662130214	1.807242805555	0.125643054184176	0.809335101746825	-4.60469611122063
P18847	ATF3	0.185574811375378	3.05586818495519	1.14896392128063	0.298441805287505	0.885197462313977	-4.6048193973737
Q9P2N2-1	ARHGAP28	-0.127399843796789	3.42551187776761	-1.57885106637328	0.170341326585506	0.837635232783651	-4.60523675242387
Q8N302-1	AGGF1	0.0586601062317233	3.28200164842749	1.84262511405547	0.119848983739557	0.802616528234888	-4.60529444331519
P19838-2	NFKB1	0.0590153507875198	2.90002488392126	1.90499662438062	0.110283357954123	0.795941081641315	-4.60546093477132
O00139-2	KIF2A	0.226634715102036	3.32480949162396	1.01134685266343	0.354585197411796	0.901298464868583	-4.60547820946586
O60268-1	KIAA0513	-0.14011851911349	3.23078696551602	-1.18626115426488	0.284601385086557	0.881483818031163	-4.60554460045833
Q02539	HIST1H1A	-0.132444373855412	3.44738277265649	-1.78706352779725	0.129072511189261	0.809335101746825	-4.60690159009445
O15075-1	DCLK1	-0.0717498379898424	3.3976686296302	-2.00489984616838	0.0965505710149082	0.787857080171021	-4.60732438388789
Q8WV60	PTCD2	-0.101228286534491	3.31117990639288	-1.5796740850625	0.170155208738616	0.837635232783651	-4.60753700815191
P38117	ETFB	-0.119165318025291	3.293015033343	-2.1633983336062	0.078269473405499	0.769969759874749	-4.60767940868098
P01116	KRAS	0.14639602422364	3.42200344553705	1.34137918053282	0.232935977970211	0.870936385544489	-4.60794536363999
P01116-2	KRAS	0.270403068921481	3.39365859631765	0.999298450963549	0.35989189208216	0.901878349597986	-4.60814526253418
Q13362-2	PPP2R5C	0.0910363049260963	3.30084327425671	1.44151152086104	0.204284045998471	0.859205498162356	-4.60828896952812
Q92889	ERCC4	0.057930983644037	3.08912762640825	1.94132378307557	0.105072718948021	0.787859208079156	-4.60873188070208
P98170	XIAP	0.0526591642987967	3.31353876677202	2.10877056899169	0.0841262625008127	0.777767670315573	-4.60873793809383
P86452	ZBED6	-0.232124648710744	3.31650096888506	-1.0392834770111	0.342526530555311	0.893909840298727	-4.60882937089386
Q9H7N4	SCAF1	0.0672590584540138	3.33976512222418	2.14871291787677	0.0798009051938621	0.770493283150447	-4.60885294317434
Q5J8M3-1	EMC4	-0.202861428658736	3.35769525757756	-1.48600665185084	0.1926394973885	0.854901811652157	-4.60917216713972
O14519	CDK2AP1	-0.10264943588402	3.39877583351395	-1.41512078596046	0.21149966173784	0.862787154329963	-4.60957571788857
Q14542	SLC29A2	0.166944930706671	3.42029981981837	1.26202418706396	0.258209553058968	0.873697666226038	-4.60969682414447
Q8N573-1	OXR1	-0.296583161436279	3.33601085576764	-1.14764559254634	0.298941497547649	0.885197462313977	-4.60977604925539
P10109	FDX1	-0.0823855690156261	3.30176379222671	-1.78728110889493	0.12903503848848	0.809335101746825	-4.60994924722038
Q6PK81-1	ZNF773	0.180391203651958	3.2996390102478	1.09903356169784	0.317875038835264	0.88874558363696	-4.60999066602282
Q969W3-2	FAM104A	-0.187715899214866	3.19496630589938	-1.188943753678	0.283627816110231	0.881310667790445	-4.61039178139045
P35442	THBS2	-0.121347746690943	3.47567418336692	-1.40403234000839	0.214601805721782	0.863974056829949	-4.61045800110164
P16152	CBR1; SETD4	-0.0574620859782624	3.23006077787401	-2.34949574247983	0.0613269096174437	0.725142454568805	-4.61105908246566
Q8NDN9	RCBTB1	-0.0846639678915038	3.32088592068122	-1.47313510657969	0.195941994249255	0.856591866473545	-4.61139054210846
Q96QE3-1	ATAD5	0.100014966668252	3.38073088655213	2.15992585203117	0.0786288007425087	0.769969759874749	-4.6116167210847
Q12959-3	DLG1	-0.200581946462839	3.27790278473064	-1.10771486547608	0.314420756964729	0.88874558363696	-4.61188085421263
Q9H4L7-2	SMARCAD1	0.109885206469074	3.44560314240812	1.32671891037857	0.237428788973672	0.871747922450065	-4.61204706413917
Q9HCU0	CD248	-0.159683427495479	3.32389162187598	-1.25952056992831	0.259045679432442	0.873697666226038	-4.61370585797212
P48960-1	CD97; ADGRE5	-0.161455042288708	3.08146510415374	-1.13955960504294	0.302022163080722	0.885197462313977	-4.61407517833623
Q9H9K5	ERVMER34-1	0.243329811900559	3.47801905036842	1.53093055222388	0.181522529513339	0.846348356905565	-4.61468499765488
Q6IQ21	ZNF770	-0.128267146171873	3.42597779582387	-1.40757301447905	0.213606680512514	0.863770046365939	-4.61509303860516
Q8WZA0-2	LZIC	-0.0686825243981321	3.22151632212368	-1.77129282278363	0.131817749834054	0.810855690627793	-4.61519855168691
Q9BSU1	C16orf70	0.0998278464524161	3.19500614023743	1.56174921514729	0.17425347061956	0.839859959225252	-4.61540906241084
Q7Z699	SPRED1	-0.258399812771342	2.13315186099669	-1.14708655010546	0.299153611708483	0.885197462313977	-4.61593221132851
P09493-7	TPM1	0.129088703567966	3.44955024969152	1.96406905383886	0.101938677874946	0.787859208079156	-4.61647318726556
P09496-2	CLTA	-0.0809379797416764	3.30068929346231	-2.07737114112508	0.0876972468452998	0.781347442602321	-4.61679563721074
Q9H0U4	RAB1B	-0.0807450897982311	3.23801422836252	-1.64265408783153	0.156482736116329	0.826845892874655	-4.61772082431426
P49802-1	RGS7	0.180184194887826	3.37886784003288	1.12264209107607	0.30855582799211	0.888244838922717	-4.61779835357108
P22466	GAL	0.148126900847279	3.18404046476625	1.09286051384653	0.320350794408273	0.888765285943319	-4.61782037359155
O15321-1	TM9SF1	0.118470147907934	3.16060504823323	1.73437159191944	0.138474299580797	0.815558798780079	-4.61795218264078
O95819-6	MAP4K4	-0.0982145564607656	3.34670035978573	-1.29926296160351	0.246055853321984	0.872794623694754	-4.6198342259107
Q7Z3D6-2	C14orf159; DGLUCY	-0.168647742003595	3.29253896982026	-1.67352467951913	0.15017814871501	0.823993864939047	-4.62012856155265
Q9Y3B6	EMC9	0.0779563083382606	3.2801874034777	1.60985940787512	0.163463364304637	0.831749171844512	-4.62094064213668
Q7Z3D4	LYSMD3	0.115799308394456	3.2652021123513	1.37875310694442	0.221832685350415	0.867857289462539	-4.62115510559096
P53611	RABGGTB	-0.0637716453451754	3.27883705615373	-1.71474279151136	0.142147925174964	0.815558798780079	-4.62128498517471
Q8TEL6	TRPC4AP	0.180227716122702	3.41385545021012	0.999206103710025	0.359932814217396	0.901878349597986	-4.62135554414182
Q13098-7	GPS1	0.0523580844459223	3.30873200273938	1.98362356691767	0.0993207808507162	0.787859208079156	-4.62152080830107
Q9NQT5	EXOSC3	0.05080444365701	3.35506653773866	2.18655026522577	0.0759171994513358	0.759832666085235	-4.62164568377149
Q9GZR2-1	REXO4	0.0576160177494069	3.34932738558791	2.03379562461308	0.0929149359521965	0.783925548506446	-4.62199043426635
Q96HN2	AHCYL2	0.111097572445727	3.22574449631081	1.36435325562242	0.226051702404807	0.867857289462539	-4.62237872151959
P07203	GPX1	-0.0662836737154106	3.36690313461949	-2.08368686803017	0.086966548889186	0.781347442602321	-4.62257898702607
P50990-2	CCT8	0.0848912919313348	3.33217060876114	1.48629309597554	0.192566606234388	0.854901811652157	-4.6231380978045
Q76KP1	B4GALNT4	-0.188133357735969	3.35655846211343	-0.994744007442332	0.361914619781472	0.901878349597986	-4.62336495453059
Q5U623	ATF7IP2	0.126888480842898	3.41441311555397	1.52252618463099	0.183554684865198	0.847333083449215	-4.62336964475519
Q9BQA5	HINFP	0.128855684575302	3.40491564849484	1.23441906015481	0.267563276518725	0.876417383890876	-4.62386112100333
Q9UEG4	ZNF629	0.0528086664663079	3.23999504619673	1.98148677046662	0.0996034650255251	0.787859208079156	-4.6247333486951
Q5H9L2	TCEAL5	-0.0804694268131773	3.38546393147832	-1.68868025971296	0.147174855726571	0.820357814495522	-4.6249011073241
P17014-1	ZNF12	0.111056807655995	3.33451217788269	1.40763129224409	0.213590337211576	0.863770046365939	-4.62522858857038
O75165	DNAJC13	0.0442599328457269	3.26499363806661	2.450135864102	0.0538253152531539	0.717477243408053	-4.62542785654612
O15027-5	SEC16A	-0.115212034954787	3.21872570020284	-1.20439594682661	0.278076486277137	0.880102226816885	-4.62591080209186
Q96FQ6	S100A16	-0.147604024664769	3.47069709230807	-1.17021690678158	0.290485259554129	0.884235501521655	-4.6260687033824
Q9UGP5	POLL	0.124966849124243	3.24137701498748	1.29435146698695	0.247628745611317	0.873370428576402	-4.6262307885126
Q6NVV7	CDPF1	0.0849616832685932	3.31979407303713	1.44254280222313	0.204006813442826	0.859205498162356	-4.62628391434454
Q9UJQ1-1	LAMP5	0.220279796717872	1.83391945855571	1.11303172957281	0.312320962306648	0.888712600495434	-4.62648964864716
P0C5J1	FAM86B2	0.263526881465665	3.15677162843606	0.902786357436758	0.404737765301887	0.915410441783156	-4.62677964811092
Q96GP6-1	SCARF2	0.197249702862281	3.25250154777727	1.09362593329731	0.320042933659212	0.888765285943319	-4.62768524813951
Q9NY47-5	CACNA2D2	-0.190379323064019	3.53238140786321	-0.964706390360468	0.375485957854192	0.906335762583937	-4.62802904251498
Q9BQE6-1	C11orf48; LBHD1	0.252399603381802	3.24112726657196	0.972061975574256	0.372125439991698	0.904744530322743	-4.62810121337538
Q8WXI2-1	CNKSR2	0.0613502207199944	3.40179502617524	1.84232325704145	0.11989726029625	0.802616528234888	-4.62947318275663
P46527	CDKN1B	0.153089504747584	2.67891619885313	1.05160588822622	0.337316196284883	0.893909840298727	-4.62989912296201
O95628-10	CNOT4	0.0482399368188884	3.33688826805233	1.96082145170015	0.102380248208937	0.787859208079156	-4.63008510811369
P62854	RPS26; RPS26P25; LOC101929876	0.16590753855949	3.39543010496408	2.05259190561625	0.0906260200916885	0.783925548506446	-4.63070628270828
Q9H3H9	TCEAL2	-0.0904819842478089	3.45240937442906	-1.45116952326664	0.201701545352399	0.858936548041138	-4.63213483595667
Q9HCF6-11	TRPM3	0.162148794586481	3.25662493996548	1.16301109403163	0.293162078730829	0.885197462313977	-4.63270323338356
P35226	BMI1; COMMD3-BMI1	0.145786882800759	2.65750599825922	1.64954999353822	0.155052318508003	0.826513369308425	-4.63419184458111
P50548	ERF	-0.123098055921712	3.40272375219714	-1.77504942341977	0.131158589015849	0.810855690627793	-4.63447042656571
Q96HJ3-1	CCDC34	0.102873086006183	3.35535023435616	1.34956098105708	0.23046251256319	0.867857289462539	-4.63447139177318
Q96EK5	KIAA1279; KIF1BP	-0.0435253537916738	3.28280058321081	-2.19720707825134	0.0748594281345517	0.755440817412904	-4.63536429752975
Q8TCA0-1	LRRC20	0.137097136655454	3.30725468073617	1.8100662640496	0.125170542916132	0.809335101746825	-4.6354320500109
P0C2W1	FBXO45	0.151092361226476	3.22329258530635	1.16631994570341	0.291930258505989	0.885197462313977	-4.63571877032147
P15884	TCF4	0.128490554534989	3.36800538151797	1.1706866844274	0.290311485661955	0.884235501521655	-4.63653796639339
Q86YT6	MIB1	0.0569919618779929	3.3016027423151	2.07741234007828	0.0876924597777637	0.781347442602321	-4.6366055783548
P21802-16	FGFR2	0.0650596319368156	3.36788613828036	1.67632365482584	0.149618993590611	0.823993864939047	-4.63680324009092
Q86UA1	PRPF39	-0.0479579968252873	3.28042259474772	-2.0164306520117	0.0950825323972279	0.787328761444395	-4.63683298866621
Q7Z6K5-2	C15orf38-AP3S2; C15orf38; ARPIN; AP3S2	-0.0749513244427413	3.13765841911075	-1.52705679956857	0.182456507929363	0.847011936813157	-4.63687740813481
Q9NX65-3	ZNF434; ZSCAN32	0.165266381530088	3.31166615052948	1.3387377302675	0.233739698366167	0.871747922450065	-4.63696759836001
Q6NZ36-3	C1orf86; FAAP20	0.104599223603971	3.3791180990925	1.4613242088715	0.199019355624836	0.858936548041138	-4.6378120600757
Q9UHF7-2	TRPS1	-0.192275583013643	2.77207649947826	-0.957757613044311	0.378682839939298	0.908656859354787	-4.63789994478672
Q8N1F7-1	NUP93	0.0588919546679358	3.35373517388524	2.65745249757777	0.0412957264473259	0.686824299628213	-4.63883025835945
Q9Y4P8-1	WIPI2	-0.110094471594561	3.34312198070345	-1.19097623780083	0.282892127394063	0.881247990179132	-4.63931901455785
Q6DN03	HIST2H2BC	0.1397311201974	3.3217354165032	1.07786897953763	0.326431098753017	0.891376233395575	-4.63978248444226
P0C874	SPATA31D3	0.179483979901049	3.34806405318238	0.851546380996476	0.430253410725106	0.925532544613036	-4.63990484961326
Q96NA8	TSNARE1	-0.143138960738749	3.37874834097016	-1.03491152965367	0.344391062991741	0.894853701739109	-4.64002077585539
P53355-3	DAPK1	0.0482700093072846	3.39282870613273	2.2947043275908	0.065871365834057	0.732088105350115	-4.64031911323561
Q6NUT3-3	MFSD12	0.161430848323327	3.36774558889301	1.00692498063186	0.356525349585574	0.90163105366874	-4.640846590201
Q8NCY6	MSANTD4	0.0807341485850919	3.31428395838593	1.41716177669805	0.21093323937637	0.862676926244158	-4.64164798655942
Q96ID5	IGSF21	-0.198887324479823	3.34600007268775	-0.860796579868352	0.425559168184605	0.924213845929579	-4.64191371611718
Q2TB18	ASTE1	-0.134702525439873	3.2444197359491	-1.26213807955804	0.258171574175243	0.873697666226038	-4.64233811585496
Q96QF0-1	RAB3IP	0.0929517846239701	3.24342782082779	1.42756666589342	0.208067583047505	0.862342051016932	-4.6427157998223
O43291	SPINT2	0.0685360548510981	3.50737653960863	1.86201958829547	0.11678791727231	0.801475672902853	-4.64274024162429
Q8NCI6	GLB1L3	-0.178524451314207	3.39897447175274	-1.18195148959761	0.286171561523543	0.882968353582646	-4.64311130702279
O95260	ATE1	-0.168670789057244	3.13830804296847	-0.915607364377949	0.398539191858131	0.914442201173798	-4.64327716521476
Q15599-2	SLC9A3R2	0.145744838064653	3.33132111379137	1.31653390986119	0.240596471354714	0.871747922450065	-4.64338354290687
Q15911-1	ZFHX3	0.118868659995032	2.62464523745534	1.17060912940211	0.290340167556456	0.884235501521655	-4.64340437666755
Q9NVV0	TMEM38B	0.139433749577571	3.10705927208738	1.22654879498366	0.270284655566505	0.877910818385167	-4.64397272949706
Q92844	TANK	0.0594754190732019	3.27236302988307	1.73793477250165	0.137817593244425	0.815558798780079	-4.64417626201878
Q8N0W4-2	NLGN4X	0.103311911068553	3.47113959611069	1.90272024431445	0.11061849405558	0.796223534477974	-4.64422296835679
Q09028-4	RBBP4	0.18175052730014	3.33884203016694	0.967766415130696	0.374084999973566	0.905505971206111	-4.64436192527343
Q02750	MAP2K1	-0.059632548167346	3.26298188777034	-2.25229183464461	0.069633073471395	0.745159327016682	-4.6446181194564
Q15427	SF3B4	0.0572125347679126	3.36032401244373	1.77115391738893	0.131842186437131	0.810855690627793	-4.64464828819043
Q6ZMS4	ZNF852	0.114343193411719	3.39778736742377	1.21155566732678	0.27553681064995	0.877910818385167	-4.64477588278757
Q92567	FAM168A	0.0962321654601166	3.2127420295244	1.3850908816048	0.219998924997257	0.867857289462539	-4.64537242977213
Q5SRI9	MANEA	0.145369941549126	3.00651734278713	1.16755547382082	0.291471448621262	0.88511493254416	-4.64616294419061
Q9UDX5	MTFP1	-0.135125510938862	3.37165225718969	-1.13849526689667	0.30242969029438	0.885322357392801	-4.64654476096266
P17097-2	ZNF7	0.169332295253693	3.30563404135861	0.823052697822181	0.444956901594226	0.927695579320477	-4.64705919919601
Q53F19	C17orf85; NCBP3	0.0442212459144726	3.2872818788282	2.04238646522305	0.0918614731820613	0.783925548506446	-4.64714889711796
P06681-1	C2	0.537180765674077	2.56351593955728	0.838029148433761	0.437182802427831	0.92725518707503	-4.64722706283178
O43900	PRICKLE3	-0.167142505302479	3.33755688158884	-1.14507416552666	0.299918233059748	0.885197462313977	-4.64727157771527
Q9NYA4	MTMR4	0.131913007351223	3.28383790903198	1.16053502407741	0.294086815905517	0.885197462313977	-4.64739777559553
Q9Y2L5-1	TRAPPC8	-0.0310097895708404	3.34248639103735	-2.34404383632098	0.0617638376456931	0.725407684465076	-4.64774941176151
Q9P1Y5-2	CAMSAP3	-0.117374414149262	3.44105578285962	-1.17600045421615	0.288352172039641	0.883631907313494	-4.64886444936041
Q9UKV0-7	HDAC9	0.175021974685276	3.32794823073468	0.835276408987007	0.438604096908158	0.92725518707503	-4.64933789272297
Q53GI3	ZNF394	0.111665707265356	3.32058374248887	1.21674782288354	0.273707867181268	0.877910818385167	-4.64952507444359
O00220	TNFRSF10A	0.198343699089243	3.41058179379518	1.41103453708233	0.212637954214281	0.863770046365939	-4.65008499210334
O15121	DEGS1	0.127040671428168	3.24849957050154	1.31176327831036	0.242093384180504	0.87220068269482	-4.6503350092012
Q96DU9-1	PABPC5	0.139188684893691	3.31085950930672	1.10043769165974	0.317314165988426	0.88874558363696	-4.65088212542364
O00299	CLIC1	-0.1046325760542	3.22464334875667	-2.3565433480397	0.0607669546216554	0.725142454568805	-4.65090841365258
Q9P2Z0	THAP10	0.155365891987077	3.30931861817141	0.899974994741624	0.406106904360857	0.915410441783156	-4.65116075928861
Q12800-1	TFCP2	0.152642252896033	3.38764125697798	1.06451126115249	0.331930123034117	0.893909840298727	-4.651274255841
Q99941-1	ATF6B	-0.101270318032273	3.31793485146206	-1.47147067974089	0.196372929914059	0.856591866473545	-4.6513230658674
Q9HD43	PTPRH	-0.154450675120111	3.28905840139085	-0.937603578049317	0.388077417645612	0.913088447438546	-4.65147542360791
Q9UBI4-1	STOML1	0.210365046010794	2.16496147198601	1.15684000283307	0.295471491558229	0.885197462313977	-4.65172484840999
Q08211	DHX9	0.0414603086583661	3.34787656266067	2.9766768692235	0.0277742009788318	0.651909728874676	-4.65310478783902
Q9UPS8-3	ANKRD26	0.0709495153833049	3.31139012757069	1.61991634973984	0.16129104547414	0.830217236189891	-4.65334230415039
Q92796-2	DLG3	0.0786846925818186	3.3493009852498	1.52400951295541	0.183194447295398	0.847333083449215	-4.65339777546593
Q15776	ZKSCAN8; ZNF192	0.135239229836543	3.14857844177167	1.2933227726916	0.247959330742168	0.873543836420889	-4.65386364715721
P19823	ITIH2	-0.164294486858888	2.93115375377841	-0.928781380935898	0.392247224698449	0.914059480829853	-4.65425319371025
P53804-1	TTC3	0.174153829065024	3.26438489039449	0.85115786454811	0.430451421642762	0.925532544613036	-4.65484053606585
Q16206	ENOX2	0.248957898846786	3.39018305513963	1.59063851166655	0.167694374523117	0.833580071516392	-4.65490495570976
Q9HAC8	UBTD1	0.109725009654965	3.39323339968487	1.20014577451265	0.279593811219773	0.880290012440082	-4.65531713725927
P24278	ZBTB25	0.0959367132762284	3.38697136645755	1.27145166374045	0.255082726428138	0.873697666226038	-4.65573864338744
P23327	HRC	-0.144925029692966	3.47413946516335	-1.12996161680049	0.30571426403556	0.887713795688308	-4.65612261164079
Q3V6T2-3	CCDC88A	0.0555500167867816	3.30199088209999	2.44289436966162	0.054330968691435	0.717477243408053	-4.65631828375075
Q9Y241	HIGD1A	-0.125410108838142	3.37342079531403	-1.07305414476671	0.328404376346345	0.891700819307055	-4.65712197985037
P23497	SP100	0.101067131387873	3.04070396425518	1.24891872778465	0.262613227822008	0.873697666226038	-4.65751065025148
P0DI83	NARR; RAB34	-0.126171249704482	3.35715382962212	-1.3598215464704	0.227394667069228	0.867857289462539	-4.65910012974267
Q8NHX9	TPCN2	0.118534112058182	3.33461347302525	1.20335521822671	0.278447359281959	0.880102226816885	-4.6591626124148
O60486	PLXNC1	0.177244409348876	2.25785876496661	1.09988756019388	0.317533813366896	0.88874558363696	-4.66027046434162
Q9UPQ8	DOLK	0.187152867002785	3.32427721032068	0.915793916147157	0.398449547542827	0.914442201173798	-4.6605371050519
Q9P2G3	KLHL14	-0.1841364276846	3.29297871476922	-0.774462200112457	0.470877807592472	0.931646614331602	-4.66054038686755
Q9NUE0	ZDHHC18	0.168404456430919	3.3104217958535	0.892234317646525	0.409895098797919	0.91563744336913	-4.66067741248902
Q8N2G6	ZCCHC24	-0.169947313149793	3.29372725544356	-0.806361889537658	0.453740515798129	0.927760906708106	-4.66114308640385
Q8WWU5-4	TCP11	-0.121133875031472	3.39106375987456	-1.20376324155533	0.278301904721862	0.880102226816885	-4.6611585445217
Q15543	TAF13	0.110664193695113	3.27989146357013	1.1851104734847	0.285019884348071	0.881565441826051	-4.66146255475245
P51798-1	CLCN7	0.0811920128148757	3.29152892280934	1.57771215622672	0.170599204464297	0.837674855217461	-4.66188962574545
Q8TDM6-1	DLG5	0.0459763711288776	3.41156956555497	2.20730038857997	0.0738718243000421	0.75387535623549	-4.66227246207406
Q9BYV1	AGXT2	0.164588531918133	3.31654245385869	0.792567815866997	0.46109472680235	0.929395610921138	-4.66228223218643
Q9Y252	RNF6	0.164523003968066	3.31013895279983	0.895704861188039	0.408193304599391	0.915485167741539	-4.66241096034472
Q99967	CITED2	-0.146622219375659	3.37182030650019	-0.894615637786642	0.408726822677569	0.915485167741539	-4.66273233022894
Q15056-2	EIF4H	-0.13207620489469	3.30929826805946	-1.05734252089734	0.334913089896019	0.893909840298727	-4.66305056651654
Q9Y2H0	DLGAP4	-0.0516468219085716	3.37073939051056	-2.06328893065764	0.0893494709522761	0.783925548506446	-4.66322765717441
Q15583	TGIF1	0.0846118455479383	3.44643392473509	1.7334859492332	0.138638007494614	0.815558798780079	-4.66369764120402
P05362	ICAM1	-0.0650135753084527	3.02998585273899	-1.6263729312335	0.15991123766441	0.829652092837504	-4.66392181659089
Q06190-3	PPP2R3A	-0.12082123785832	3.33321770307554	-1.2757781943138	0.253659143857419	0.873697666226038	-4.66441742506808
Q96QR8	PURB	-0.0727965653374664	3.29561158118631	-2.00805120051337	0.0961470582958948	0.787857080171021	-4.66482270268247
P14543-1	NID1	-0.133323525884353	3.35048561916755	-1.60429197099517	0.164678133562114	0.83201805443143	-4.66504511957545
Q8N8Q9	NIPA2	0.117169962136263	3.30521698646444	1.19429703938348	0.281693705957594	0.880621488885132	-4.66608933249851
Q9P2C4	TMEM181	0.0956711229137704	3.21120261105595	1.28611415312326	0.250287119842101	0.873697666226038	-4.6667306992689
Q9UMX3	BOK	-0.146186629600718	3.32301719153358	-0.862143573645	0.424878837562592	0.924213845929579	-4.66713885857985
Q8NHQ1-1	CEP70	-0.172559579167245	3.35420907122731	-0.750987591163022	0.483781202714439	0.937169290380006	-4.66717106275462
Q92834	RPGR	0.0795842956592892	3.35766887058272	1.81770356004495	0.123901338248556	0.809335101746825	-4.66741413624331
Q12959-4	DLG1	0.144764782817408	3.33312143623419	1.03639824967223	0.343756074239862	0.894853701739109	-4.66758311469979
Q96EG1	ARSG	0.1497346246507	3.22363655418112	1.40037971325779	0.215632911661188	0.864043923665478	-4.66782016045341
Q7Z434-4	MAVS	0.101382323860941	3.28439248330871	1.23085181628291	0.268793733170569	0.877220556397273	-4.6688458098028
Q96I76	GPATCH3	0.105569537214477	3.29574150602615	1.65844613464677	0.153225869202073	0.824722037879842	-4.66952291133691
Q6PJT7-4	ZC3H14	0.176152993920567	3.49490664779248	0.882154220030369	0.41486882260499	0.918923134769835	-4.6701511964322
Q9BSW2-2	EFCAB4B; CRACR2A	0.11332012782166	3.06479933117677	1.27698059808077	0.25326477969354	0.873697666226038	-4.67063381609906
Q2QGD7	ZXDC	-0.16006780901986	3.34782853353909	-1.5178878655498	0.184685503949377	0.847333083449215	-4.67110229636155
P35240-2	NF2	0.0511098906994538	3.24103329112717	1.97372731541466	0.10063694217072	0.787859208079156	-4.67130612530198
Q9H9V9	JMJD4	0.0802148773695171	2.95280419225431	1.47467241818689	0.195544763731859	0.856591866473545	-4.67143945955445
O76074	PDE5A	-0.0469822946894571	3.37675668926859	-2.09503696622239	0.0856692201266324	0.778395823283424	-4.67155150789804
O14525-1	ASTN1	-0.152780493040936	3.27225631529022	-0.805719371298216	0.454081161766102	0.927760906708106	-4.6719455553614
Q9H0F7-2	ARL6	0.0732256490721468	3.05507439450954	1.62427538289798	0.160358230702702	0.829652092837504	-4.67245332535413
Q7Z7H5	TMED4	0.0716463527861268	3.29963942953337	1.89081381904004	0.112388313275836	0.796330960524446	-4.67248967125847
Q9BR11	ZSWIM1	0.0992074640412727	3.34516737170298	1.18546388523192	0.284891292359354	0.881565441826051	-4.67305378769134
Q9H4A5	GOLPH3L	-0.115573147180247	3.37798381987938	-1.17971944335573	0.286987749336722	0.883193261377056	-4.673647358804
Q6L9W6	B4GALNT3	0.139872038343439	3.33420760624015	1.05679305553856	0.335142645330334	0.893909840298727	-4.67388456467372
Q9NVJ2	ARL8B	-0.146479065184899	3.12412945787766	-0.886039253157624	0.412946420978779	0.917727289064026	-4.67447954468425
O15240	VGF	-0.119224444685235	3.44893598452807	-1.10258581655721	0.316457730605938	0.88874558363696	-4.67451937574488
Q96GZ6	SLC41A3	-0.152989983628156	3.31453092121461	-1.09938326743296	0.31773527213957	0.88874558363696	-4.67457504328654
O95409	ZIC2	-0.0596783978672248	3.36921406732185	-1.85121841185532	0.118482827101822	0.802616528234888	-4.67500648840788
Q9NSI6-2	BRWD1	0.0576112430591942	3.38161581278222	2.03598390309417	0.0926454182946635	0.783925548506446	-4.67502602724902
O15525	MAFG	0.0808591932674747	3.27421912069398	1.69852568330246	0.145255596293889	0.818042651507421	-4.67538959178501
Q00005-7	PPP2R2B	0.156690091245662	3.4026769699932	0.826677743093204	0.443065866130228	0.92725518707503	-4.67599801528168
Q9H920	RNF121	0.0874339188201249	3.29950849992716	1.37788867506967	0.222083890712589	0.867857289462539	-4.67611858692462
O14682	ENC1	-0.174462422445488	3.34626361155757	-1.14853714728894	0.298603488508785	0.885197462313977	-4.67635864899718
Q9Y5Z6	B3GALT1	0.149162429569375	3.37264956005677	0.803414510763486	0.455304671760069	0.927878262629939	-4.67678692421459
Q96N11	C7orf26	0.0746383251890295	3.33810464520549	1.4983233657256	0.189528782127143	0.851130553570049	-4.67778656974985
Q5SXM1	ZNF678	0.129106712578734	3.39932071564333	1.10707714470289	0.314673416747392	0.88874558363696	-4.67780036456822
Q9Y3D3	MRPS16	-0.1122006266691	3.28399210467095	-1.32141451131216	0.239073764472456	0.871747922450065	-4.67825210927153
Q9H3H5-1	DPAGT1	-0.175092575393297	3.26395189782183	-1.37503872956192	0.222913952106043	0.867857289462539	-4.6784120016567
Q9Y6Q6	TNFRSF11A	0.140092303276605	3.30359401011438	0.637703084276267	0.549475262057436	0.952736442495448	-4.67841595105869
Q3ZAQ7	VMA21	0.165305170489537	3.27398759223753	1.25245438251628	0.261418626238335	0.873697666226038	-4.6786479660887
P63215	GNG3	-0.163117910955267	3.34770076376677	-0.832118641462728	0.44023874291467	0.92725518707503	-4.67884709870608
O00499-2	BIN1	-0.13228255756114	3.19382485723217	-1.29885914585675	0.246184832480722	0.872794623694754	-4.67891525792468
O75752	B3GALNT1	0.0981862169663828	3.34165836373257	1.31287121786954	0.241744986381213	0.871915726966478	-4.67943962882682
P68543	UBXN2A	0.109846211075455	3.36526868400215	1.11514370924873	0.3114901936014	0.888622668375313	-4.67978907064009
Q9BT17-1	MTG1	-0.0834342210919766	3.34789979851064	-1.79208386224254	0.128210652815092	0.809335101746825	-4.67985023011784
Q96ST8-2	CEP89	0.155514441874122	3.34979681883345	0.959107227282052	0.378060239968538	0.908656859354787	-4.68048540296373
Q9NX63	CHCHD3	0.0778606641187616	3.29052242591191	2.10821690446497	0.0841879044434468	0.777767670315573	-4.68066527767639
Q7Z494-1	NPHP3	0.0630544682765133	3.33556947825245	1.73400527099633	0.138541989449313	0.815558798780079	-4.68090706242418
Q9NP80-1	PNPLA8	0.128467076525562	3.18653909359485	0.995797517030292	0.361445915762713	0.901878349597986	-4.68118343907327
P32119	PRDX2	-0.110150869269133	3.31588481882483	-2.11128615289027	0.0838467814353856	0.777767670315573	-4.681204764776
O14732-1	IMPA2	-0.0976912656884054	3.41895784311938	-1.55276283471143	0.176343678274961	0.840822349490261	-4.68174616346525
Q15417-2	CNN3	-0.211174265874623	3.40356717418766	-0.983810152826266	0.366808160175133	0.902433551109692	-4.68204265968795
P53801	PTTG1IP	0.101626556892017	3.38376470946817	1.28010505346151	0.252242597446465	0.873697666226038	-4.68227978763359
Q9NSC5-1	HOMER3	-0.0908148593148707	3.19495158544877	-1.686980823603	0.147508660530905	0.820357814495522	-4.68278898566158
Q9UDW3	ZMAT5	0.0753476303960292	3.29619821679032	1.4733746719319	0.195880042135124	0.856591866473545	-4.68313254099187
Q9NYK5-1	MRPL39	-0.0868716710729261	3.30662629552922	-2.2178968442819	0.0728496814843661	0.75387535623549	-4.68333435280883
Q8TBP6	SLC25A40	0.140994924231745	3.22676836964089	1.08120046483357	0.325071580824194	0.890179629656638	-4.68356189361243
Q8WWY6	MBD3L1	0.16903211091641	3.28950077069897	1.247223925587	0.263187579216458	0.873697666226038	-4.68367681432225
Q9NSK7-1	C19orf12	-0.14624609760369	3.18560510025962	-0.913965626020433	0.399328778997496	0.915058760088352	-4.68388692063302
Q9H0R4-1	HDHD2	-0.057639207412999	3.24811452485127	-1.70911906684945	0.143218087109474	0.815558798780079	-4.68408321857557
Q92928	RAB1C	-0.137290140578592	3.3894298167146	-1.02035594152213	0.350659024606487	0.89751519261528	-4.68447980308767
Q5XKK7	FAM219B	0.142235333120825	3.38550488293959	0.727315889826369	0.497042294397318	0.940170341597348	-4.68476347838004
Q8WWC4	C2orf47; MAIP1	-0.0541885105938711	3.30096126521751	-1.74246398829425	0.136987301816393	0.815558798780079	-4.68476464738986
Q5W0U4	BSPRY	0.137210764509269	3.29504578443353	1.40267859561615	0.214983420756384	0.863974056829949	-4.68510284045904
P16333-1	NCK1	-0.0483576723784788	3.29799791774567	-2.04100836709176	0.0920296308557958	0.783925548506446	-4.68529080896777
Q9BV73-1	CEP250	0.0574206210384077	3.23773983479053	2.0486046787954	0.0911066519484347	0.783925548506446	-4.68536653485641
O00151	PDLIM1	-0.0444895723934405	3.33702221263187	-2.28719910667452	0.0665210812701593	0.73589893209232	-4.68590434911384
Q11203-3	ST3GAL3	0.132984853869818	3.20219896235508	0.526883617826997	0.618995563076758	0.96715655816142	-4.68603549985647
Q12982-2	BNIP2	-0.117657028282038	3.38743826038012	-1.08319518179747	0.324259853956895	0.89005233753322	-4.6863716594398
Q86YS7-3	C2CD5; KIAA0528	0.0429772243795518	3.21559361059251	2.09811809488427	0.0853205201994	0.777767670315573	-4.68675010010472
Q9NVI1-3	FANCI	-0.0527973420112538	3.25861136915485	-2.40341209736735	0.057178626494874	0.72362862881069	-4.68695523630264
Q15018	FAM175B; ABRAXAS2	-0.0506748093962816	3.23643148225692	-1.92355602632048	0.107589196554971	0.790479475142535	-4.68702777064869
O15514	POLR2D	-0.0641159925397064	3.33596067143925	-1.91403741846696	0.108962493901728	0.795167703853367	-4.68706226613374
P17019	ZNF708	0.0916429619260196	3.41997966787048	1.3081739710035	0.243225194061479	0.872794623694754	-4.6872926979042
Q9UN86-2	G3BP2	-0.110421557633823	3.39980552617835	-1.44656777414554	0.202928181568742	0.858936548041138	-4.68754848610671
P0CG47	UBB	-0.153646481761332	3.26198770754535	-1.12352188332507	0.308213087977401	0.888244838922717	-4.68765716149345
Q9BQI6	ANKRD32; SLF1	0.0733170684222889	3.38387201265518	1.4952073079763	0.19031124002615	0.852232860476714	-4.68836608109009
Q6ZRQ5	MMS22L	0.047122472814992	3.26895389538534	1.95192785160743	0.103599531361354	0.787859208079156	-4.68862324917759
O60308	CEP104	0.0855621102400248	3.36505055649347	1.34845539890497	0.230795332047951	0.867857289462539	-4.68887569296423
Q5JR12	PPM1J	0.171154381306912	3.40618412839923	0.642540906736017	0.546556002849785	0.952736442495448	-4.68914546029418
Q9Y3C5	RNF11	0.0834127571439125	3.37775344706424	1.32904732065014	0.236709976437589	0.871747922450065	-4.68964139008128
Q9Y618-1	NCOR2	0.0463462832375659	3.38956306652425	2.34701378676566	0.0615254110093496	0.725142454568805	-4.69043722179791
Q9BT09	CNPY3	-0.0950723417252856	3.3213479494649	-2.00942608182478	0.0959715562643516	0.787857080171021	-4.69044326319287
Q9Y2G2-5	CARD8	-0.111943137259107	3.22812127864484	-1.03817293012429	0.34299936100029	0.893909840298727	-4.69045386371335
Q53T94	TAF1B	0.0665970937643054	3.37757600363729	1.9524435545604	0.103528426599525	0.787859208079156	-4.69055185450751
P32942	ICAM3	0.181457510293711	2.61121998641404	1.11511767450522	0.311500423163709	0.888622668375313	-4.69091172322578
Q9H668	OBFC1; STN1	0.136490173935883	3.22635405519382	0.918685953757806	0.397061836347401	0.914442201173798	-4.69126776907538
Q9BYV2-2	TRIM54	0.125866932858237	3.4904706323746	1.07204939518683	0.32881741447852	0.891700819307055	-4.6919714576714
P57071	PRDM15	-0.0863312481575438	3.34900292834837	-1.33828448732087	0.233877862382132	0.871747922450065	-4.69200908092977
Q9UNN8	PROCR	0.118364791844029	3.1605742089505	1.17366120368477	0.289213287396502	0.884005135539466	-4.69208683890635
Q86YN6-1	PPARGC1B	-0.129709578707305	3.3652571272148	-0.887678127430609	0.412137518562271	0.917088595142117	-4.69352238751121
Q13946-1	PDE7A	-0.133047904287306	3.44408993630057	-0.754685864434336	0.481731973532905	0.9366828150365	-4.69368928532637
O15372	EIF3H	-0.0471860310327164	3.32438692086088	-2.30455651222817	0.0650286406722652	0.732088105350115	-4.69429789193874
Q9BV81	EMC6	-0.177424648091714	3.3663300713454	-1.49870018334161	0.189434368657238	0.851130553570049	-4.69504577889888
Q9H9Y2	RPF1	0.131745089584794	3.39014751277718	2.02966099304574	0.0934263834940498	0.784743963290167	-4.69514551012764
P48061-4	CXCL12	-0.133996773121553	3.31836763435557	-0.751877052130741	0.483287790024069	0.937071034026938	-4.69558009979857
Q9ULD5-3	ZNF777	0.148228237729207	3.37253986475904	0.660646620188146	0.535719256319464	0.950988698800418	-4.6956672921521
Q9UPM9-1	B9D1	0.128514262166306	3.22794334036015	0.805404220842279	0.454248314286514	0.927760906708106	-4.69580158878203
Q16769	QPCT	0.122844786388085	3.08845523700922	0.850970259073495	0.430547060960547	0.925532544613036	-4.69659934466652
Q99952	PTPN18	0.153464082043695	2.83816440043217	0.637400056301822	0.549658447426475	0.952736442495448	-4.69691099043925
P32322-2	PYCR1	-0.132653949215735	3.35623836923375	-0.699905104176782	0.512708470126864	0.945947258284548	-4.69695418964285
Q96HT8	MRFAP1L1	0.120002993550929	3.32231680365225	0.921345038696682	0.395789234368852	0.914442201173798	-4.69733907147401
Q9BX73-1	TM2D2	-0.132174421949758	3.39495104592294	-0.575349529819823	0.58797817246584	0.960483011967827	-4.69739090550093
P28074-3	PSMB5	-0.106576201277749	3.33740145027579	-1.08525380810681	0.323423908999677	0.890041214451503	-4.69741980998326
Q6NZ67	MZT2B	-0.134779466758901	3.15871479590718	-0.568637626048869	0.592217969128689	0.962055737363026	-4.69746041788764
Q9NXF8-2	ZDHHC7	0.140465270982773	3.34333124231842	1.21937290091481	0.272787263336903	0.877910818385167	-4.69747467008176
P31942-2	HNRNPH3	0.130009273218768	3.42570380786704	1.03131664291961	0.345930462310779	0.894853701739109	-4.69787488262562
P17020	ZNF16	0.0844266798272697	3.34200276373466	1.35232781160254	0.229631526930817	0.867857289462539	-4.69790128902488
P16219	ACADS	-0.227702940232473	3.19976173735475	-1.5784630381622	0.170429143633959	0.837635232783651	-4.69836293332832
Q92800-3	EZH1	0.0817060159668899	3.29697552158061	1.29306509555136	0.248042201261074	0.873543836420889	-4.69852488987254
Q9Y4A8	NFE2L3	-0.0813444946683075	3.45644224790125	-1.4546471591175	0.200779179170677	0.858936548041138	-4.6991088229244
P53671-3	LIMK2	0.101394711934131	3.37539978954556	0.478949325284194	0.650562536067935	0.971312164957938	-4.69925515056571
O43379-1	WDR62	-0.130758548256434	3.35929454807144	-0.97552030195087	0.370553796118345	0.903741426827098	-4.69940652961617
Q13522	PPP1R1A	-0.13486528872523	3.38353512190058	-1.25729688433558	0.259790347376092	0.873697666226038	-4.69961692944833
A6NKW6	FAM159B; SHISAL2B	-0.127005182731505	3.418664269912	-0.611880320364656	0.565224593171273	0.955352389585359	-4.69978211295481
O94892	ZNF432	-0.149114948100952	3.33731190546429	-0.631608141871501	0.553167236358896	0.953645678089046	-4.69998985304614
Q9H0W7	THAP2	0.118669296326506	3.25944532143746	1.26123186505073	0.258473901202956	0.873697666226038	-4.70069676497189
Q8N163-1	KIAA1967; CCAR2	0.0523324755905315	3.32789420476228	2.54303762512306	0.0477670578201666	0.71181239071986	-4.70080713203301
Q9NQZ6-1	ZC4H2	-0.0504920802120217	3.4093745049178	-1.88020738546557	0.113989063935165	0.796592023301127	-4.70102769531543
Q7Z7J5	DPPA2	-0.125243680517798	3.39753016603637	-1.1337223474574	0.30426301932906	0.887713795688308	-4.70112980213229
O60513	B4GALT4	0.0969029248279596	3.37390314738862	1.82936256615563	0.121988659097263	0.808237275451373	-4.70116581566869
Q9Y5V0	ZNF706	-0.120245811747272	3.27549721053692	-0.482435224960947	0.648238145333174	0.971312164957938	-4.7014925808581
Q5SV97-2	C1orf170; PERM1	0.126526044482487	3.22218305930102	0.710903331990098	0.506382793334252	0.944977228270742	-4.70150257604193
Q8TDM0-3	BCAS4	0.130780032112406	3.25747792873607	0.844294392380933	0.43396073114137	0.926220817522793	-4.701810135258
Q969H4	CNKSR1	0.0828545013780229	3.38848887052378	1.29197730960307	0.248392315492743	0.873659921627288	-4.70249940885053
Q658Y4	FAM91A1	0.0590878186139839	3.13298848210912	1.85427648418397	0.118000453910977	0.802616528234888	-4.70266728678312
Q6ZS30-2	NBEAL1	0.0960454876722699	3.33869437822688	1.12301188290114	0.308411728812772	0.888244838922717	-4.70281096803366
P47928	ID4	0.139873702888042	3.26925120755574	1.08531841397252	0.323397703932884	0.890041214451503	-4.70303014642511
Q9BYK8-1	HELZ2	-0.0604701334209122	3.34123309286461	-1.71632094113321	0.141849035205508	0.815558798780079	-4.70317775640719
Q8N201	INTS1	0.0400826467499323	3.34390264850651	2.41451260507591	0.0563622507139451	0.72362862881069	-4.70329382594872
P13861	PRKAR2A	0.051067694843548	3.15102429342046	2.03842167362178	0.0923461213256234	0.783925548506446	-4.70351024111298
Q9HAD4	WDR41	-0.0705422811210633	3.28627041027633	-1.94049060377346	0.10518937182275	0.787859208079156	-4.70419011688013
Q5VTB9	RNF220	-0.105709393753804	3.41356076590535	-1.07338809011102	0.328267192507479	0.891700819307055	-4.70422753388881
Q15493-1	RGN	0.157298024974559	2.60017865169635	0.613689258597199	0.564112204272841	0.955233933072195	-4.70427471015626
Q9UKG9-3	CROT	0.121887256407732	3.02764344283115	0.775240449835203	0.470454258299011	0.931646614331602	-4.70451996877874
P51788-1	CLCN2	0.121666176122072	3.34050065589363	0.90760647250879	0.402398673349093	0.915410441783156	-4.70457870774369
Q9BXL8	CDCA4	-0.123920215602562	3.44921490719995	-0.535403535710379	0.613476046125171	0.96715655816142	-4.70458520073179
O15069	NACAD	0.0930066269519199	3.18565550701855	1.21490451929039	0.274355943731529	0.877910818385167	-4.70510508755717
Q9UHI5-1	SLC7A8	0.100723739131342	3.45423141617953	1.81369274261867	0.124566258002426	0.809335101746825	-4.70520791620492
Q8TE57-1	ADAMTS16	-0.118231649515141	3.41563946067484	-1.13289468924149	0.304581900024485	0.887713795688308	-4.70527138021442
Q93050-2	ATP6V0A1	0.0832561685761718	3.26841535733209	0.35519965027141	0.735765405335809	0.982688082451883	-4.7053473088595
Q9UJ55	MAGEL2	0.123194319162662	3.36076813474051	1.09987609521542	0.317538392283117	0.88874558363696	-4.70547627592412
Q9NYW8	RBAK	0.0970035312129841	3.29520661420152	1.36878767886403	0.22474464063345	0.867857289462539	-4.70602961083411
O14646	CHD1	0.0433844099700994	3.34764757375247	2.45070201673526	0.0537859950079195	0.717477243408053	-4.70618061129371
Q92989-1	CLP1	-0.0404063080510679	3.35161203300392	-1.9833213598527	0.0993607108769446	0.787859208079156	-4.70635655664868
B2RNN3	C1QTNF9B	0.121540689450339	3.43165061975897	0.509900080731082	0.63008130460096	0.968897425345469	-4.70732391203193
Q76N32	CEP68	0.0575528036619757	3.37599001310246	1.65408492537497	0.154118614172045	0.825677936819126	-4.70732978284502
Q9BWT7	CARD10	0.0863646739118401	3.37560248991063	1.38679721978911	0.219507617949814	0.867050627550446	-4.70793625970238
O60664-3	PLIN3	-0.171666791579847	3.49721882483964	-1.07916438747717	0.325901900089338	0.891183883887315	-4.70795976054154
P02771	AFP	0.163151933011631	1.6805839127886	1.14146707096119	0.30129298961776	0.885197462313977	-4.70876293038705
Q8N138	ORMDL3	0.155982210385928	3.43325538650092	0.811773769998162	0.450878686166942	0.927760906708106	-4.70912325360473
Q8WWV3-1	RTN4IP1	-0.0990578618719146	3.29542726890816	-1.78784062445984	0.128938726371328	0.809335101746825	-4.70913939319146
Q9UGK3-2	STAP2	-0.0668622504337377	3.41127958529408	-1.56248252471694	0.174083960318496	0.839859959225252	-4.70991953946394
Q9HBH5	RDH14	0.0470018500303279	3.3116644602249	1.91319524261052	0.109084854116978	0.795167703853367	-4.71000418804378
Q9HC36	RNMTL1; MRM3	-0.0729454062278509	3.29603821007684	-1.71172138337815	0.142721895559534	0.815558798780079	-4.71028233173774
Q86YW5-1	TREML1	0.0942639792185398	3.26150025882198	1.20140983314382	0.279141780387266	0.880264299201434	-4.7103346730497
Q02241-2	KIF23	-0.0994641274113608	3.31782698196652	-1.05372258420954	0.336427837270002	0.893909840298727	-4.71035305516117
P20674	COX5A	-0.0874230685205305	3.27172157602655	-1.8689047205662	0.115720307307515	0.796592023301127	-4.71039169459056
Q9H582-1	ZNF644	0.0702340696402691	3.38660943686716	2.18883515591287	0.0756890953002399	0.759832666085235	-4.71106692335278
Q16877	PFKFB4	-0.0590667523298443	3.24219182314045	-1.66212068898529	0.152477616080829	0.824159757926041	-4.71109514350921
P33908	MAN1A1	0.205975222310676	2.41552951067192	1.1063874292749	0.314946870463904	0.88874558363696	-4.71153480138672
P08567	PLEK	0.210179125548883	1.51444825705238	0.805587702360487	0.454150992141799	0.927760906708106	-4.71175622324331
Q9H2J7	SLC6A15	0.141339507042007	2.97219587280079	1.14604995935615	0.299547262482716	0.885197462313977	-4.71193387296512
Q9Y259-1	CHKB	-0.153250788670679	3.33822347446675	-1.36022626615718	0.227274431225499	0.867857289462539	-4.71203947008392
Q96PV7-3	FAM193B	-0.124380559468898	3.3464923142373	-0.872754052558329	0.419548515853493	0.922774796165137	-4.71240882189085
Q9UKV3-1	ACIN1	0.172785661367662	3.31815294584748	1.68285790882459	0.148321586249734	0.821048790035551	-4.712718175885
O76070	SNCG	-0.0804006951019599	3.23473012757523	-1.81952406127991	0.123600709270755	0.808984965732377	-4.71275281627832
P51513-1	NOVA1	0.0784055105009623	3.28683106212278	1.45083766376646	0.201789771715156	0.858936548041138	-4.71292851959192
Q96PV0	SYNGAP1	-0.109624550399664	3.42567781080057	-1.088000000632	0.322311590637196	0.890041214451503	-4.71338522301361
Q96BH1	RNF25	0.0623484396506839	3.33094449022551	1.9297838537427	0.10670022253608	0.788322204961096	-4.71410637386555
P02748	C9	-0.0382726473217	1.9616750538741	-0.171835360645774	0.869761981240188	0.994227586258579	-4.71443656624605
Q9UIQ6-1	LNPEP	0.0709162603044403	2.83477575973189	1.58070579332675	0.169922175063107	0.837635232783651	-4.7145684533228
P49810-1	PSEN2	0.11990577547278	3.2891854467691	0.855573621830755	0.428204920984196	0.9254905201423	-4.71468452535718
Q6P4Q7	CNNM4	0.134195975768476	3.23609246557445	1.37214291671638	0.223760305463473	0.867857289462539	-4.71473149460925
Q9NPB6-1	PARD6A	0.0897934393133773	3.38159155002112	1.18850489559799	0.283786887004583	0.881310667790445	-4.7152508874515
B7U540	KCNJ18	-0.127179627652297	3.2856651133401	-0.435695704013325	0.679764000059297	0.976055966184473	-4.71601298098326
Q92870-4	APBB2	0.0827588517244031	3.34101108655736	1.42380937720184	0.209098173417558	0.86240788042664	-4.71607712513897
Q8N490	PNKD	0.0843737703565762	3.27632613819712	0.351577244123	0.738332334268273	0.982688082451883	-4.71671243794655
Q96BK5-2	PINX1	0.0310801425365593	3.45116090002878	0.116324157326527	0.911558238958998	0.994227586258579	-4.71709903036016
Q9NR55	BATF3	0.0837156942580654	2.80480260301922	0.308035918477903	0.769473748728484	0.984961678733081	-4.71717670635862
P57081-1	WDR4	-0.0879663533488007	3.27552900508692	-1.9677273076438	0.101443604654832	0.787859208079156	-4.71726787439318
Q9BX66-7	SORBS1	0.118071622431368	3.38669063886334	0.527379070223695	0.618673822209879	0.96715655816142	-4.71789694485842
Q7LGA3-1	HS2ST1	0.092327666301104	3.09403529450162	1.72409908382295	0.140384969565573	0.815558798780079	-4.7183127757124
Q96BW9-3	TAMM41	-0.0760741020472201	3.28752984255055	-1.73542682051849	0.138279494550775	0.815558798780079	-4.7183702598669
Q8NHS4-1	CLHC1	0.187057308276948	3.03736353388736	0.683025345310801	0.522520115845968	0.949795684431647	-4.71857307327312
Q92824-1	PCSK5	0.0296157800096746	3.32777988971458	0.130078536649748	0.901166538353616	0.994227586258579	-4.71879725797572
O75251	NDUFS7	-0.134958425063111	3.18226840101032	-1.65785868463729	0.153345825225059	0.824722037879842	-4.71888295782337
Q9NYB9	ABI2	-0.0508964218270542	3.35035527009421	-1.78369755438183	0.129653600156292	0.809335101746825	-4.71890949208104
Q9UHL0-1	DDX25	0.122426712495592	3.31780133799511	0.520406060723887	0.62321069388237	0.96715655816142	-4.7190689556956
Q15700-2	DLG2	-0.0106366643348402	3.34597765362043	-0.0451492014258215	0.965595134180266	0.997616445596899	-4.71911931329189
Q9BUX1	CHAC1	0.13850000850204	3.32706268949515	0.898395638745201	0.406877621513287	0.915485167741539	-4.72030478297867
Q9UJW8	ZNF180	-0.1148357267306	3.39261418002549	-0.958044711716243	0.378550328145423	0.908656859354787	-4.72030517000201
P42331-4	ARHGAP25	-0.11390963250407	2.27319116931438	-1.19576643630541	0.281164846100074	0.88035727913062	-4.72050415070248
Q9NQC3-2	RTN4	0.133211315030411	3.37593156809385	0.926722958030081	0.393225179287833	0.914442201173798	-4.72090063481173
Q14201-2	BTG3	0.118493359429741	3.27093025044281	1.00242346007328	0.358509322563081	0.901878349597986	-4.72092595393646
Q16600	ZNF239	0.0764776248119823	3.31761325325519	1.4614518296045	0.198985861438252	0.858936548041138	-4.7213699131005
Q96CF2	CHMP4C	0.139821088673781	3.27146302742322	0.954382106095339	0.380243590756778	0.909612832800423	-4.72189180163827
Q96L14	CEP170P1	-0.00100027341226836	3.26920600648101	-0.00416851640286619	0.996822216032117	0.999614638262433	-4.7219854231902
O00743	PPP6C	-0.0700506191956353	3.30987881824142	-1.93805607737015	0.105530985723286	0.787859208079156	-4.72199865636227
P43268	ETV4	-0.0745368524574687	3.43547998528919	-1.59708143300289	0.166264433267166	0.833580071516392	-4.72210115440457
Q9ULX9-1	MAFF	0.10557868337598	3.40152309251395	1.10673279186053	0.314809918223954	0.88874558363696	-4.72214634198966
Q9UI10-2	EIF2B4	0.136520757520075	3.25514496363747	0.846779065438015	0.432687846599983	0.926220817522793	-4.72243410151432
O00327-2	ARNTL	-0.020247935567963	3.18582654722662	-0.0849376381643801	0.935341265824201	0.997022075507937	-4.72248316443022
Q5T013	HYI	0.0893067072303314	3.07523382951625	1.15538607267758	0.296017883041041	0.885197462313977	-4.72278292949944
P46100-6	ATRX	0.0867998398453155	3.34860276222474	1.2319895480946	0.26840074909267	0.877220556397273	-4.72286263252473
Q9UEE9-1	CFDP1	-0.0415511680742227	3.29874499940526	-1.98441006822852	0.0992169390845962	0.787859208079156	-4.72334101009215
Q03393	PTS	0.0901397886383606	3.33570437757706	1.38895349178107	0.218888214272822	0.867050627550446	-4.72376020431202
Q13242	SRSF9	0.0511229447310762	3.32301648010369	2.23959916831366	0.0708023424753767	0.749033750199783	-4.72381473172458
Q5BKY9-1	FAM133B	-0.0785088980674902	3.40813699647526	-1.53775436422179	0.179888391800615	0.844906030555892	-4.72391558000842
Q5VSY0	GKAP1	0.136064298315149	3.32915652852951	1.15476967799197	0.296249789635332	0.885197462313977	-4.72485142822614
Q7RTV5	AAED1	0.0934502323772032	3.31973037864256	0.425784172463161	0.686546692385768	0.977856243400117	-4.7249035697404
P0CK96	SLC35E2B	-0.152640514560858	3.35847349313931	-1.11801650728771	0.310363172044016	0.888622668375313	-4.72536459609469
O95721	SNAP29	0.084131161323735	3.08606895016663	1.93416729210669	0.106079010408857	0.787871207145468	-4.7256629937011
Q460N5	PARP14	-0.0430454992023159	3.41930325573945	-2.00474897050893	0.096569933378897	0.787857080171021	-4.72626772958355
Q86YW9-1	MED12L	0.0864594770309258	3.28443864379914	0.434938472308216	0.680281019492262	0.976055966184473	-4.72681299205671
P98174	FGD1	-0.0542353529932184	3.36972257116908	-1.9547284151404	0.1032139909083	0.787859208079156	-4.72709045134919
A0A0U1RRE5	LOC550643; LINC01420; NBDY	-0.107637339998999	3.29722124206915	-1.15214235290323	0.297240031575287	0.885197462313977	-4.72723231356305
Q8WVV9	HNRNPLL; HNRPLL	0.0493009909904161	3.35986910777567	2.15268156510784	0.0793839854584096	0.770493283150447	-4.72724059596957
P48307	TFPI2	0.0739050469175652	3.28697317897475	1.35080782993646	0.230087694969939	0.867857289462539	-4.72735338525724
Q6NUT2	DPY19L2	-0.106533674278982	3.36826989760363	-0.72912758383041	0.496018558068948	0.940170341597348	-4.72749458120598
P08047	SP1	0.0755052636361778	3.31503665588865	1.79511452815777	0.127693156218793	0.809335101746825	-4.72776634389858
Q9H5V8-1	CDCP1	0.0987562461893801	3.3852786973361	1.4227178389979	0.209398465443398	0.862574752404519	-4.72776755633934
Q5VSG8-1	MANEAL	0.0893598265977304	3.16014810176702	1.14596404997425	0.299579907041934	0.885197462313977	-4.72793507859956
Q96MX3	ZNF48	0.0963768459536204	3.38004185239881	1.57393387236221	0.171457403726595	0.837674855217461	-4.72795404104538
Q8N0U8	VKORC1L1	-0.112887452038762	3.26235437677057	-1.10174879943233	0.31679120750155	0.88874558363696	-4.72827119334969
P98194-7	ATP2C1	0.121549283459596	3.43063598190596	0.564117292542329	0.595083603040502	0.963102422219608	-4.7287367849553
Q8NCB2-1	CAMKV	0.028616338959928	3.43549449495925	0.137813912202511	0.895331792865702	0.994227586258579	-4.72878058141187
Q969U7	PSMG2	-0.0524103003829599	3.35031459828974	-1.73829096297537	0.137752116217848	0.815558798780079	-4.72899984710292
Q2NL68-1	C19orf55; PROSER3	-0.0751869366328802	3.24143429500243	-0.346600160708377	0.741865389103821	0.982688082451883	-4.72901781683379
O95436-2	SLC34A2	-0.13680352205262	3.35119130396647	-0.93770053716203	0.388031784528904	0.913088447438546	-4.72968544711807
Q8NEW0	SLC30A7	0.0735575726031889	3.2808201797262	1.38896214769956	0.218885731067574	0.867050627550446	-4.72971680677794
Q03936	ZNF92	-0.113258375514611	3.40359132090545	-0.842996362112769	0.43462681755217	0.926220817522793	-4.73010501814283
Q8NFU3-4	TSTD1	0.020935837397526	3.32083065940503	0.0898260127020242	0.931631489764761	0.996973172265844	-4.73081317743424
Q8NAT1	GTDC2; POMGNT2	-0.117580082829877	3.25242297244507	-1.21765590234668	0.273389097696858	0.877910818385167	-4.73102940094181
Q6FI13	HIST2H2AA4; HIST2H2AA3	-0.0760919846543373	3.27758251941362	-0.35125232928817	0.738562762634886	0.982688082451883	-4.73150293811877
P03905	ND4	-0.134795495735767	3.23712047951093	-1.04574944622302	0.339784248544986	0.893909840298727	-4.7316384173177
Q7Z4F1	LRP10	-0.107528957458519	3.35952631492831	-0.794479925561298	0.460070171999244	0.929126893236779	-4.73199640269284
Q86VI3	IQGAP3	0.0495331973552197	3.35240874679881	2.25657781651578	0.0692428478752185	0.743977634305307	-4.73225874981227
O75325	LRRN2	0.0567315715747373	3.01311413329028	0.261925864901219	0.802984660971783	0.988265333504679	-4.73262512384323
Q6NSJ0	KIAA1161; MYORG	0.122728688797445	3.19675645664091	0.930420753757633	0.391469725630469	0.914059480829853	-4.73276937483057
Q99797	MIPEP	-0.102996261916027	3.32866705904769	-2.07351702927602	0.0881462702800769	0.781347442602321	-4.73345014600658
Q96SI9	STRBP	0.0627208212856697	3.3721583385492	2.35748730510639	0.0606923674532358	0.725142454568805	-4.73359923024199
P46459-2	NSF	0.1277966674723	3.0109275682032	1.02011471714381	0.350763684872604	0.89751519261528	-4.73384186312406
Q86UE8-2	TLK2	0.106168141310342	3.265464997808	0.745188577950877	0.4870067659531	0.938293897594663	-4.73453374842176
Q9H9H4	VPS37B	0.0757505049070552	3.03317909602738	1.51814067306052	0.184623698759571	0.847333083449215	-4.73496154861611
Q9UN70-1	PCDHGC3	0.150332465797089	3.42338604677995	0.801855417231545	0.456133660157066	0.928033070479652	-4.73529534883464
Q15025	TNIP1	-0.0939882228379717	3.38340595034938	-1.28906971121749	0.249330344521897	0.873697666226038	-4.7355882011552
Q9BPU9	B9D2	0.110241562769696	3.37418478894164	0.65627739563713	0.538321491902181	0.951202827626983	-4.73621702829436
Q96PX8	SLITRK1	0.130132444115515	3.2734905510704	0.858073670267134	0.426936948452998	0.924213845929579	-4.73635418129995
Q5M7Z0	RNFT1	0.0826183889584021	3.29091457387732	0.455321536273141	0.666432681034388	0.973685413791668	-4.73637973988284
Q86YL7-3	PDPN	-0.114308353714893	3.35666066360854	-1.04127080669928	0.341681742383136	0.893909840298727	-4.73650441617198
Q86T82	USP37	0.058641978380457	3.38485480017519	1.79146414620558	0.128316729526426	0.809335101746825	-4.73665716241892
Q99608	NDN	0.0606491050501257	3.46277728604766	1.53207449522927	0.18124759541217	0.846348356905565	-4.73746954673704
Q9UPX6	KIAA1024	-0.00583305491637297	3.34907161227358	-0.0231167611793767	0.982379202423517	0.997800638921725	-4.73778062878175
Q9Y6K8	AK5	0.104820033724091	3.35104486676758	1.14124281164279	0.301378639374396	0.885197462313977	-4.73784515601363
Q6TFL3-4	CCDC171	0.103974322276739	3.34484573898331	1.02412788213854	0.349025816599105	0.896091085410396	-4.73795233572912
Q9H211	CDT1	0.109091323412705	3.24317053492044	1.05882477318981	0.334294488021286	0.893909840298727	-4.73803244143925
Q7Z7K6-3	CENPV	0.121409836707417	3.34500780661442	1.02213738782658	0.349886898991216	0.897399379430071	-4.7381930353716
Q8WUN7	UBTD2	0.117767441093799	3.32401505757153	1.21366490286218	0.274792534200139	0.877910818385167	-4.73841574648496
Q9UPW8	UNC13A	0.108542393037456	3.33090460737967	0.991122237240617	0.363529693009845	0.901878349597986	-4.73869310343756
P08183	ABCB1	0.124376919442	2.64857598361811	0.807775185603574	0.452991880546962	0.927760906708106	-4.73889079628125
Q9P2M4-1	TBC1D14	-0.117745748376441	3.34355882159526	-1.10860989327471	0.314066444923076	0.88874558363696	-4.73905866528259
Q99719-1	SEPT5	0.0732580422357398	3.11190893634996	1.44384195322971	0.203658073729923	0.858936548041138	-4.74011242291418
O60825-2	PFKFB2	0.110453246246026	3.26060932239441	0.84995631587043	0.431064234727578	0.925574485720421	-4.74011858741588
Q9BQ89	FAM110A	0.0603570317918569	3.3919830975091	0.273005381766397	0.794886238212335	0.986465585228104	-4.74036418001992
Q9H078-2	CLPB	0.08298035102732	3.23864221079823	2.02675617424723	0.0937874396755711	0.785985678661623	-4.74057665421578
Q96GS4	C17orf59; BORCS6	0.0685747954936655	3.13766181969555	1.55043253326695	0.176889621520104	0.840822349490261	-4.7408743407659
Q5U3C3	TMEM164	-0.146624854083143	3.38707078027291	-0.957030870740794	0.379018436394276	0.908989153752494	-4.74096170897623
A0AVI2	FER1L5	0.0963540459311366	3.34273151539485	1.17835545433903	0.287487514923536	0.883193261377056	-4.74098096438273
P45983-4	MAPK8	-0.0668298019882227	3.36407849103979	-2.03591841613802	0.0926534722325073	0.783925548506446	-4.74100268525614
Q8IWJ2	GCC2	0.0539953137319329	3.33134762719948	2.52403727384589	0.0489437977670513	0.71181239071986	-4.74100576302537
P50579	METAP2	-0.103644499292751	3.39783459641465	-1.89968535607898	0.111066909011173	0.796223534477974	-4.74124619275944
Q96AW1	VOPP1	-0.0844033889524213	3.29462448161986	-0.3164690886446	0.763402167353823	0.98470628615893	-4.74168280007395
Q5U5Z8	AGBL2	0.115571995058954	3.38213108974993	0.692411874682451	0.51704865657955	0.947831246284695	-4.74183120684888
Q00577	PURA	0.0833980308285046	2.57103100784401	1.68169808391857	0.148551064974227	0.821048790035551	-4.74194367226284
Q9H334-1	FOXP1	0.0991345743286608	3.18380092138667	0.904531676546912	0.403889589094991	0.915410441783156	-4.7421251850539
Q9P215	POGK	0.0654479925389472	3.27955043219411	1.94214607625631	0.104957719628007	0.787859208079156	-4.74221987548946
Q67FW5	B3GNTL1	0.0609898186890468	3.31779377851259	0.287284817458553	0.784491124280142	0.98520181243369	-4.74224673189264
Q96K62	ZBTB45	-0.105682109750304	3.37573846967074	-0.710883486307657	0.506394159698261	0.944977228270742	-4.74260809392128
Q92499	DDX1	0.0273116200360912	3.14480794295063	2.70725180621666	0.0387811947201225	0.68651157306539	-4.74261973169558
Q9BUE6-2	ISCA1	-0.106728982353752	3.33469678636946	-1.79238992511868	0.128158296432744	0.809335101746825	-4.74311238393498
Q9NYF0	DACT1	0.113973379558467	3.29969794632354	0.804622696512617	0.45466302027495	0.927760906708106	-4.74324683983292
Q7Z3B3	KANSL1	0.0465963920333338	3.361626936274	1.98953480443808	0.0985430409073729	0.787859208079156	-4.74392231841414
Q9UI32	GLS2	-0.114664833101687	3.26625593675647	-0.552485827925242	0.60249481675034	0.965477086465654	-4.743925468845
Q9BRP0-1	OVOL2	-0.100525995779822	3.46357995475635	-1.1975795429969	0.280513479166899	0.88035727913062	-4.74429181086462
P48454-3	PPP3CC	-0.0968859167502233	3.07601876902992	-1.03880458641106	0.342730358662603	0.893909840298727	-4.7443491606372
Q96GS6-2	ABHD17A; FAM108A1	-0.0839536055328917	3.26122453171392	-0.449721994365662	0.670222705989745	0.974261250375887	-4.74465344227398
O95072-1	REC8	0.0300262136508465	3.1403448877	0.150484283421914	0.885790630521467	0.994227586258579	-4.74481550732656
P01100	FOS	-0.102619865484786	3.4091370838076	-0.949306854940943	0.382599873836188	0.910568876386461	-4.74498949833619
O95674-1	CDS2	-0.106796037251681	3.18683880177622	-1.49398936707542	0.190617903993938	0.852287366643325	-4.7450226624063
O60493-1	SNX3	-0.084403984576369	3.13664099093477	-1.78042237134177	0.130221523937386	0.810855690627793	-4.74524515022171
Q14157-5	UBAP2L	-0.0675172817235356	3.36123301420644	-1.67322883990975	0.150237368772111	0.823993864939047	-4.74572477938451
Q9BRQ3-1	NUDT22	0.0842289990052002	3.30387963936025	1.16571612306287	0.292154714268998	0.885197462313977	-4.74578627044828
Q2M1Z3	ARHGAP31	0.0947090535308619	3.33309245170135	0.404614379604679	0.701143008503596	0.977856243400117	-4.74579991598208
Q96P69	GPR78	0.116110202659211	3.33870224130467	0.801240830311406	0.456460744936071	0.92830888098075	-4.74597260257267
O60895-2	RAMP2	0.106865791687242	3.37384068112977	0.853420244959163	0.429299339726068	0.925532544613036	-4.74598368077519
Q08431-2	MFGE8	-0.0161950251297461	3.18044323626344	-0.0493797287798267	0.962374328150396	0.997457977744031	-4.74648227476714
Q96NG3-1	TTC25	-0.101931820560882	3.3050596614934	-0.796071995317203	0.459218360759068	0.929126893236779	-4.74668703893065
Q2YD98-1	UVSSA	0.121885988143699	3.41466907906327	1.16750491901604	0.291490209715892	0.88511493254416	-4.74680831954943
P20594-1	NPR2	0.130358499019768	3.38162091624239	0.952901112356095	0.380929977166544	0.909612832800423	-4.74716403176729
Q9BRF8-1	CPPED1	-0.0769965068839673	3.30701805160201	-1.74065924904022	0.1373175481945	0.815558798780079	-4.74846709413472
O94910	LPHN1; ADGRL1	0.0586478267763383	3.38488378417571	1.68854566353025	0.147201266099784	0.820357814495522	-4.74912602636905
Q99598	TSNAX	-0.0423390141239445	3.25613723758121	-2.18461429024314	0.076111034037934	0.759832666085235	-4.74941700308444
P78563-5	ADARB1	0.111552297787935	3.32474565597861	1.42658102908211	0.208337473965401	0.862342051016932	-4.75003781047824
Q86X52	CHSY1	0.124030551770139	3.38782457318848	1.4069339435077	0.213785976677002	0.863770046365939	-4.75037988480677
P51687	SUOX	0.0566246224464286	3.35180478622791	1.75802952776546	0.134171544007292	0.815524535008025	-4.75046259143442
Q6UWU2	GLB1L	0.117185362981698	3.35245903020746	0.543731954237171	0.608107875931914	0.966551701973069	-4.75048818398685
P51512-1	MMP16	0.126151449431734	3.40150626750356	0.846834789971439	0.432659331300241	0.926220817522793	-4.75069109476933
P98177-1	FOXO4	-0.0981667768058239	3.32758686343972	-0.703076512170632	0.510878963005302	0.945947258284548	-4.75069179822315
Q9HB58-6	SP110	-0.1186526537883	3.21990679492492	-0.875253971833709	0.418300071950019	0.92167342182016	-4.75132882699668
Q96NT3-3	GUCD1	0.101126320044675	3.3137992716782	0.704893688905025	0.5098326703414	0.945519454726962	-4.75141957171334
P98095-2	FBLN2	-0.0908408148653033	3.3994177097532	-0.529323994218719	0.61741172724638	0.96715655816142	-4.75218838108146
Q99708-2	RBBP8	0.0516902669506868	3.34376955636609	1.716320483898	0.141849121712456	0.815558798780079	-4.75288343722206
Q9Y4D8-5	HECTD4	-0.104806481048436	3.13662459176678	-1.2781489866973	0.252882099889778	0.873697666226038	-4.7529228503653
O43795	MYO1B	0.102506708147185	3.38006425462761	0.928273968358988	0.392488118623144	0.914169610994619	-4.75302077202021
Q16829	DUSP7	-0.118178889330141	3.2747517383177	-0.771645011969414	0.47241329087943	0.932576558932745	-4.75310461661404
Q7L5N7	LPCAT2	0.0881263686175425	3.38572140689604	0.478972447189239	0.650547103873872	0.971312164957938	-4.75326169218702
Q969R2	OSBP2	0.118107379287658	3.20376849317722	0.858611511630276	0.426664536773405	0.924213845929579	-4.75330192235096
P02792	FTL	0.0407799401981618	3.37791835750057	1.92571052162599	0.107280808979582	0.789872805696821	-4.75345791689043
Q6UX53	METTL7B	-0.110472738213087	3.37876135929447	-1.10150747365666	0.316887409666265	0.88874558363696	-4.7544624650046
Q8WUM0	NUP133	0.0424236636097429	3.357081046215	2.50966601492568	0.0498545321265351	0.71343433080652	-4.75452209811134
Q6P9H4	CNKSR3	0.000149397705551334	3.31863521344899	0.000766559629795655	0.999415626872428	0.999724406159824	-4.75466622115431
O95858	TSPAN15	0.110313072344269	3.3147480751508	0.835944623023369	0.438258769109423	0.92725518707503	-4.75500500014335
P0CF97	FAM200B	-0.0662486505828902	3.1917078727551	-0.308906004505797	0.768846460568521	0.984961678733081	-4.75509493672126
Q8TBP5	FAM174A	0.0102778628513289	3.28848113608483	0.0537219055380706	0.959069348758685	0.997078127601889	-4.75514258517734
Q9UL54-1	TAOK2	-0.140515369448378	3.33639706231101	-0.68679635255428	0.520317353947818	0.949795684431647	-4.75570907038439
Q8TE99-1	ACPL2; PXYLP1	0.0958712869088032	3.33813005672039	1.0819067577493	0.324783967926747	0.89005233753322	-4.75581774179136
Q9HCR9	PDE11A	0.128685087019281	3.25867750137308	0.869497286356985	0.421179171468426	0.922774796165137	-4.75634066907249
Q8IUZ0-2	LRRC49	0.106729630772262	3.28370017967138	1.03279547262274	0.34529651404261	0.894853701739109	-4.75656757182946
Q86SQ9-2	DHDDS	0.0695099797590164	3.39559880236776	1.57211967398219	0.171870959089368	0.837674855217461	-4.75697889421513
Q96LC7	SIGLEC10	0.0427073280599056	3.3286743086097	0.177886842718508	0.865231226258808	0.994227586258579	-4.75749893771602
Q8N6I1-1	EID2	0.0826389279449282	3.2707782776732	1.38712214619631	0.219414176891748	0.867050627550446	-4.75757820917431
Q7Z304-1	MAMDC2	0.0883315203939223	3.40458505220245	1.23189025013667	0.268435027308859	0.877220556397273	-4.75772910508249
Q9Y2S6	TMA7	-0.138140677395028	3.28192456828632	-1.24400296475585	0.264282215510852	0.873714485792002	-4.75780074731036
P55265-2	ADAR	0.102210530927748	3.369696732812	1.34742635708053	0.231105506108275	0.867857289462539	-4.75814426911531
Q9H477	RBKS	-0.102737232231812	3.20022556995218	-0.751987508871634	0.48322654079261	0.937071034026938	-4.75827612757482
P48058-1	GRIA4	0.0752650283986696	3.39274061878109	0.458782356796035	0.664095734265623	0.97331457677485	-4.75852909455566
[truncated: 7,714 more rows]
