# Supplementary material for: Thalidomide promotes degradation of SALL4, a transcription factor implicated in Duane Radial Ray syndrome
Source: eLife. 2018 Aug 1;7:e38430. doi: 10.7554/eLife.38430 (PMC6156078; doi:10.7554/eLife.38430)
Supplement: Figure 1—source data 2. [file elife-38430-fig1-data2.csv]

	ID	logFC	AveExpr	t	P.Value	adj.P.Val	B
Q9UJQ4	SALL4	-0.619699710950583	3.87900031516514	-18.7830873796363	3.51303861956836e-06	0.0170610720559338	5.46296047518348
Q8NEG4-1	FAM83F	-1.41136241159877	3.36291384068273	-37.3161509539112	8.42700076074822e-08	0.000818514583891474	4.7771767098004
P31943	HNRNPH1	0.155288093662543	3.34975415161282	11.8940400198386	4.06057991327333e-05	0.0680160573560025	2.61540411392823
Q15181	PPA1	-0.191880605748715	3.09308776692207	-11.3785708499571	5.13282979163043e-05	0.0680160573560025	2.57782018473645
P51157-1	RAB28	-0.713948307451024	3.21863111347066	-12.3870698585653	3.27369957271494e-05	0.0680160573560025	2.47766076484858
P43243	MATR3	0.142966338163354	3.39933514796581	11.1802458672445	5.6319580941325e-05	0.0680160573560025	2.39686928656244
Q5H9R7-5	PPP6R3	-0.107691900584069	3.32406758390054	-11.1406790786224	5.7382478159233e-05	0.0680160573560025	2.36229945282634
Q92616	GCN1L1; GCN1	-0.100674393125313	3.31869230503563	-11.24527548498	5.46225267704075e-05	0.0680160573560025	2.10036760326652
Q9UK61	FAM208A	0.128543920956156	3.33081921218281	10.3504530803357	8.44873844544812e-05	0.0680160573560025	2.08191917418581
Q9BX68	HINT2	0.211373783155811	3.17216150306699	9.48440313987204	0.000133346569253622	0.0680160573560025	1.86242268535349
Q9H2P0	ADNP	0.125772097613544	3.36856710466737	10.1946729249273	9.14742359280746e-05	0.0680160573560025	1.76692158119799
Q8NDT2	RBM15B	0.162797970736945	3.37629527013457	9.48821096599651	0.000133068460134948	0.0680160573560025	1.74533290875458
O43166-2	SIPA1L1	0.158241550035661	3.45653359671624	9.6177779117465	0.000123998581790308	0.0680160573560025	1.60601868615374
P55263-1	ADK	-0.153029123393253	3.08565130163878	-9.26011728054859	0.000150999337093094	0.0680160573560025	1.60552536798951
Q96PK6-1	RBM14; RBM14-RBM4	0.112532670172611	3.37020679705636	9.62936127823818	0.000123223638221515	0.0680160573560025	1.57455791514657
O15381-1	NVL	0.145765267093024	3.37180058883204	9.48478812225821	0.000133318420639283	0.0680160573560025	1.56818972749515
Q02790	FKBP4	-0.11090538820808	3.31770920208615	-10.1112495712427	9.54941095837247e-05	0.0680160573560025	1.4817403477204
P08133-1	ANXA6	-0.122591673574687	3.07709802868769	-9.47285217926014	0.000134194388815288	0.0680160573560025	1.41885053682231
Q3B726	TWISTNB	0.171406216626747	3.36963829286817	8.73146408841139	0.000204653365807423	0.0689612861764086	1.35583929523046
Q9HCK1	ZDBF2	0.215742182942683	3.26181729821014	8.3219528072275	0.00026197608546412	0.0689612861764086	1.16331444345581
Q08211	DHX9	0.129620214847074	3.38314052513615	9.91680363024119	0.00010569701683618	0.0680160573560025	1.15995997968367
Q96T58	SPEN	0.116725524244987	3.32006071079464	9.22699678596833	0.000153832305381811	0.0680160573560025	1.14599854470386
Q9H9Y6-3	POLR1B	0.106759181221036	3.38609363405205	8.66999605076454	0.000212241264128328	0.0689612861764086	1.05853581260263
P63151-2	PPP2R2A	-0.150721647082048	3.31861514958342	-8.21313194846078	0.000280244357099766	0.0689612861764086	1.03959166284274
O95235	KIF20A	0.119854117405681	3.37170434563357	8.61617006255101	0.000219157612514839	0.0689612861764086	0.998769885168072
Q96T37-1	RBM15	0.109798051320671	3.36898694332871	8.48227976643357	0.000237538597427737	0.0689612861764086	0.973440177547335
Q96GQ7	DDX27	0.122645442565645	3.4034509193981	8.66616933724092	0.000212724450284386	0.0689612861764086	0.967058821392223
P26599-3	PTBP1	0.137734741852062	3.33834286742894	9.1456463366638	0.00016105933482838	0.0680160573560025	0.967057012072807
Q9BYW2	SETD2	0.134113896834486	3.39326016625408	8.78807152575998	0.000197945237844106	0.0689612861764086	0.945343136422029
Q9Y490	TLN1	-0.100466741024602	3.265970938664	-9.23114539700643	0.000153474059320836	0.0680160573560025	0.915396414693829
P62995	TRA2B	0.142844005721547	3.35835730010047	8.0740088748901	0.000305815748083539	0.0689612861764086	0.855589508821788
P49756-1	RBM25	0.0973538739249734	3.38650193383927	8.48321951356715	0.000237403436098192	0.0689612861764086	0.843473443043202
Q9P275-2	USP36	0.10601920623345	3.39242913566433	8.29875178636236	0.000265751119031046	0.0689612861764086	0.820711126460266
Q9HCD5	NCOA5	0.141520578835927	3.37213864936354	8.01897509955301	0.000316678002596225	0.0689612861764086	0.815979974735222
P49750-4	YLPM1	0.14823049577095	3.36938184136554	8.0313818970947	0.000314190338272716	0.0689612861764086	0.733088206443412
Q9H2F5-2	EPC1	0.176273508978367	3.4154702487441	7.59453186674379	0.000417475281463364	0.0689612861764086	0.722247376939151
P52948-1	NUP98	0.121119904318266	3.39255304327439	8.53932097757657	0.000229495256835965	0.0689612861764086	0.709618665246179
Q9UMN6	KMT2B; MLL4	0.11347416075012	3.39233630579569	7.86222961205669	0.000350177715059458	0.0689612861764086	0.618438121141944
Q9NWV4	C1orf123	-0.170520814934685	3.2962139890957	-7.48393184172576	0.000449617482083073	0.0689612861764086	0.6143072127992
P23246-1	SFPQ	0.168819588959986	3.37170607478168	8.78302489455844	0.000198532706526843	0.0689612861764086	0.592161261046423
P52272	HNRNPM	0.132469522193506	3.38245676652322	9.22192757649429	0.000154271380200512	0.0680160573560025	0.580836325362217
O94979	SEC31A	-0.09020991700631	3.2609882680842	-8.09164200542226	0.00030242803847197	0.0689612861764086	0.558902865368641
P38398-7	BRCA1	0.111901139216613	3.3197505128735	7.70239337928972	0.000388685297676471	0.0689612861764086	0.540100890767459
Q6GMV3	PTRHD1	-0.229499886922904	3.37316643062287	-7.23929269329664	0.000531556166517436	0.0690911925367998	0.515779565221337
Q9P2I0	CPSF2	0.114796157687415	3.38056445121713	7.93913241578003	0.000333249740284393	0.0689612861764086	0.438701529656802
Q02040-1	AKAP17A	0.115423200605089	3.40018050670527	7.6245728154319	0.000409213711807258	0.0689612861764086	0.432273227609172
P62701	RPS4X	-0.101238191742057	3.34079692735177	-8.15062401015614	0.000291411074675538	0.0689612861764086	0.431382377766031
P54577	YARS	-0.130503348628044	3.24552483026221	-8.27564821717383	0.000269573717961028	0.0689612861764086	0.391556768085621
Q9Y6J0	CABIN1	0.10120064338391	3.36719352428884	7.6297734925601	0.000407802943619495	0.0689612861764086	0.390082675836874
Q5T3I0-3	GPATCH4	0.135287458483748	3.40492067676624	7.46828828432608	0.00045439331980749	0.0689612861764086	0.386017021268712
O14497	ARID1A	0.107111619004176	3.4006431447228	8.22023360509967	0.000279007635957319	0.0689612861764086	0.360061318818085
Q8TDN6	BRIX1	0.106608559517634	3.37259638572159	7.38473770379835	0.000480926229407515	0.0690911925367998	0.310754058771955
P09622	DLD	0.153393316572474	3.35416312414705	7.68851700301222	0.000392256003638807	0.0689612861764086	0.296110589070504
Q07955-1	SRSF1	0.122502908565304	3.33613906503413	7.65438665648543	0.000401202818142288	0.0689612861764086	0.286899485903155
Q5VWN6-1	FAM208B	0.109620242839253	3.37097482749059	7.50913747816627	0.000442045163785766	0.0689612861764086	0.252948029204802
P11586	MTHFD1	-0.0675949384421837	3.29088222177162	-8.20483497017795	0.000281697372039612	0.0689612861764086	0.243209712060152
Q7Z6Z7-2	HUWE1	-0.0749030353904161	3.30599216617408	-8.25238736450925	0.000273487513133135	0.0689612861764086	0.235364431749323
Q8TED0	UTP15	0.104415229862329	3.39070732530751	7.32577272496125	0.000500742505172775	0.0690911925367998	0.225727469089425
Q01518-1	CAP1	-0.142976773049629	3.30232574351679	-7.63898576272364	0.000405317887566963	0.0689612861764086	0.200091716489266
Q13151	HNRNPA0	0.172021578872718	3.35456003857981	7.47683265544056	0.000451777499194219	0.0689612861764086	0.173993672123711
Q86X55	CARM1	-0.107037175898026	3.34709427061233	-7.20882105659959	0.000542936776589349	0.0690911925367998	0.145198218114738
P09651-2	HNRNPA1	0.154931375600901	3.38042994566137	7.22786833316769	0.000535790042133306	0.0690911925367998	0.142794839075883
Q8TDD1-2	DDX54	0.105315247005747	3.40118146006504	7.19931546333058	0.000546544939692553	0.0690911925367998	0.0993051567373699
Q9BVI0	PHF20	0.153546913166279	3.40110999325231	6.81247435979367	0.00072021081817496	0.0690911925367998	0.0889963384553036
Q14978-2	NOLC1	0.11663143927917	3.37750467496636	7.88499063540559	0.000345064893623608	0.0689612861764086	0.0870057455097282
Q9H307	PNN	0.112560036402832	3.37487676363739	7.67623741170569	0.00039544782168037	0.0689612861764086	0.082342573103567
Q9ULI0	ATAD2B	0.159835161876777	3.39650444738958	7.29462015615167	0.000511595975406482	0.0690911925367998	0.0822899379710611
Q8IXT5	RBM12B	0.16646271628407	3.34922961331673	7.00648172264167	0.000626147247257278	0.0690911925367998	0.078427838131276
Q15061	WDR43	0.0966729828413687	3.41016318471095	7.31001547278398	0.000506198342379779	0.0690911925367998	0.0574460933673722
Q9H6R4-1	NOL6	0.152977990333679	3.41961066990398	7.11525166569653	0.000579701652165002	0.0690911925367998	0.0399679936063011
Q5UIP0	RIF1	0.124752630525241	3.43124117478867	8.00244730652443	0.00032002783536189	0.0689612861764086	0.0217562374069775
Q9BUQ8	DDX23	0.105326368767772	3.32301398626899	7.49639602055317	0.000445854200967476	0.0689612861764086	0.0150308746395762
Q96D46	NMD3	-0.111113082938093	3.29860579609767	-6.91100557449861	0.000670523330463242	0.0690911925367998	-0.0320037419574692
Q5T440	IBA57	0.200352088930972	3.36233126117545	6.52227865320753	0.000893458067177511	0.0713534051904369	-0.033062419607683
O95602	POLR1A	0.104218614949666	3.38099364274325	7.65022763034581	0.000402309266181275	0.0689612861764086	-0.0355779578502284
Q96GN5-1	CDCA7L	0.16988059653493	3.4507582403297	6.64701594718903	0.000813634090238654	0.0713534051904369	-0.0683260817398565
Q5BKZ1	ZNF326	0.143442819960754	3.38035437239912	6.72272420637523	0.00076923723366135	0.0704868042504971	-0.110258854656142
P78406	RAE1	0.132310808904291	3.33634515779664	7.01526018435371	0.000622241739429105	0.0690911925367998	-0.12392085691719
Q13616	CUL1	-0.107596887073967	3.30308128466317	-7.07436459163596	0.000596673326744031	0.0690911925367998	-0.126811111242486
Q96L73-1	NSD1	0.12116099350015	3.42204565564546	7.31202669767264	0.000505498121798501	0.0690911925367998	-0.133679261100608
Q14151	SAFB2	0.15741057460319	3.39141265867963	6.97673155251551	0.000639597139951438	0.0690911925367998	-0.142108774712293
P08237-3	PFKM	-0.137324993196857	3.28163129219563	-7.11308767236341	0.000580585666049981	0.0690911925367998	-0.142813674175935
Q12789-2	GTF3C1	0.0784629515209766	3.36219067085535	7.40132585217732	0.000475517462332634	0.0690911925367998	-0.15426696683449
Q8WTP8-2	AEN	0.32391733420374	3.3965374545687	6.28787217612793	0.00106947926220288	0.0724698475555331	-0.159634962567915
Q2NKX8	ERCC6L	-0.117881852849952	3.37572585799957	-7.05646140140515	0.000604286639214418	0.0690911925367998	-0.170168233933618
Q96LT9	RNPC3	0.165825037395756	3.34381167727959	6.45942490531074	0.000937114082711366	0.0713534051904369	-0.176845076775212
Q15007	WTAP	0.104380117602233	3.36719175253743	6.86640003516206	0.000692505319722827	0.0690911925367998	-0.181319623882954
Q9H2Y7	ZFP106; ZNF106	0.127220345021436	3.42633019518157	6.51532972839534	0.000898166438767272	0.0713534051904369	-0.183120023243839
Q9C0J8	WDR33	0.115618096618812	3.37705953368823	6.98372091884101	0.000636407267504017	0.0690911925367998	-0.195085199056432
Q8IY67-2	RAVER1	0.100128166005942	3.31255847329422	6.80470519272968	0.00072430790272929	0.0690911925367998	-0.21294858704292
Q9UKK9	NUDT5	-0.175774022148333	3.29419555304527	-6.59113556924465	0.000848321806714714	0.0713534051904369	-0.234582181377032
P58107	EPPK1	-0.0984630460797703	3.38500490725643	-7.1857273475794	0.000551751446105314	0.0690911925367998	-0.249737438311151
O95340-2	PAPSS2	-0.144849721374246	3.32971514311508	-6.53712869834981	0.00088349204208484	0.0713534051904369	-0.283446405415482
Q8TAT6-2	NPLOC4	-0.158654081370553	3.25821655742226	-6.59580708235356	0.000845356921081214	0.0713534051904369	-0.294196245675875
Q99728	BARD1	0.126488998816567	3.3489727233699	6.47229206910767	0.000927978626487681	0.0713534051904369	-0.305103150918931
O60318	MCM3AP	0.126557973099622	3.36880459517984	6.76008844932288	0.000748368997913629	0.0692276959689055	-0.312465895211576
Q03164-3	KMT2A; MLL	0.133684504963551	3.39361219328151	6.85614412655602	0.000697677551909657	0.0690911925367998	-0.316846174221803
Q9UBF2	COPG2	-0.110358026107162	3.3637547346377	-6.82885419567476	0.0007116609995219	0.0690911925367998	-0.327092206743909
Q08379	GOLGA2	0.0945662312757752	3.35246165301193	6.7890119976569	0.000732666820888539	0.0690911925367998	-0.352000950675821
Q8WUM0	NUP133	0.0955313493341112	3.37832412050475	7.05376998874615	0.000605440926309582	0.0690911925367998	-0.352782263766762
Q96Q89-3	KIF20B	0.116219592398309	3.40551896688577	7.07300003152735	0.000597249651781349	0.0690911925367998	-0.376899788562627
O95490-6	LPHN2; ADGRL2	0.125140144449576	3.40582376938968	6.44246092310076	0.000949318496796939	0.0713534051904369	-0.379017686447613
Q9HAV4	XPO5	-0.112157138599664	3.33106020866125	-6.87868709294747	0.000686367450002012	0.0690911925367998	-0.382790499800276
P53618	COPB1	-0.0801471398224172	3.31058762152951	-7.02156370073041	0.00061945483791623	0.0690911925367998	-0.383654660569128
P41236	PPP1R2	-0.202853583025088	3.19376803680959	-6.11496710877662	0.00122538377277835	0.0744640526882475	-0.387491947812117
O96028-1	WHSC1; NSD2	0.0921923363902286	3.35270765915456	6.77211101210922	0.000741794996766875	0.0692276959689055	-0.390720477240458
Q8WUM4	PDCD6IP	-0.124951761929029	3.16907472089266	-6.82397900016943	0.000714193298721135	0.0690911925367998	-0.410731016434313
Q9BSY4	CHCHD5	0.177307966715847	3.34037770840777	6.00240075518011	0.00134107839004111	0.0745119100226826	-0.429031954105497
P30085-1	CMPK1	-0.21652371608193	3.05591346487207	-6.22995127321694	0.00111898935884269	0.07299455632212	-0.443554598214413
O00622	CYR61	0.248845773434048	3.29697680085735	6.10261206663436	0.00123749966431186	0.0744640526882475	-0.447557430899642
Q8N163-1	KIAA1967; CCAR2	0.151691379983618	3.36763776651951	6.91941324123679	0.000666471593128945	0.0690911925367998	-0.455040217006072
P53355-3	DAPK1	0.132516908156753	3.42652746567251	6.48306930763069	0.00092040660265876	0.0713534051904369	-0.456824878861945
Q8IYD1	GSPT2	-0.190309783042368	3.41911045542461	-6.11344087044263	0.00122687299149452	0.0744640526882475	-0.457223439042285
Q9H5Q4	TFB2M	0.163431531233101	3.42402667790062	6.16918348977389	0.00117381846531273	0.0740344074907957	-0.457820601537296
Q15233	NONO	0.124649580712748	3.35388094141885	7.3476356360961	0.000493285878841336	0.0690911925367998	-0.467633551949129
Q8N0X7	SPG20; SPART	-0.130086875175466	3.13340561834932	-6.22370036733997	0.0011244900291517	0.07299455632212	-0.477609449837303
Q92610	ZNF592	0.138681444935258	3.35880262948268	6.15134594319207	0.00119050068341545	0.0742537368276304	-0.499131467459696
P12270	TPR	0.145428641184283	3.36452380218665	7.49731644084197	0.000445577761923181	0.0689612861764086	-0.501014430637583
P22102-1	GART	-0.105515149046309	3.28828563846855	-7.02738243061813	0.000616895176844537	0.0690911925367998	-0.504368870541076
Q06730-3	ZNF33A	0.572915211677531	3.42099340805399	6.81673223648501	0.000717976871502357	0.0690911925367998	-0.506576066419149
Q96JH7	VCPIP1	-0.097092815827218	3.29705736022507	-6.34308214092829	0.00102464063352859	0.0722091284534425	-0.522865653017767
P35268	RPL22	-0.128240592008926	3.38277804147683	-6.05942608641092	0.00128095557455817	0.0745119100226826	-0.538537962883855
Q96RU2-1	USP28	-0.0921771092190018	3.35232240880089	-6.42213558748893	0.000964185313403171	0.0713534051904369	-0.548321718169105
P32929	CTH	-0.141306535659771	3.15905313814199	-5.98533366678742	0.00135970454293217	0.0745119100226826	-0.552174264600306
P49588	AARS	-0.101634869484311	3.26664257055038	-7.01270468108929	0.000623375736736801	0.0690911925367998	-0.552310623499594
Q9NR45	NANS	-0.111516883300184	3.10412687150186	-6.20198275721239	0.00114384665281051	0.0730933061759769	-0.554484507188591
Q14966-1	ZNF638	0.125396244352231	3.38366646552534	6.89042538233894	0.000680562832292591	0.0690911925367998	-0.560890748293763
Q9H9B1	EHMT1	0.102562337363387	3.43451811695403	6.6245299951501	0.000827389981592091	0.0713534051904369	-0.56961627339082
Q92797-1	SYMPK	0.0919681008666432	3.35993800267642	6.79657742657619	0.000728623178960446	0.0690911925367998	-0.572619955134582
O00154	ACOT7	-0.123901201703083	3.32693429890085	-6.28834102545197	0.00106908900666616	0.0724698475555331	-0.58653786822138
Q13242	SRSF9	0.167002672188062	3.36936837108648	6.34040022931465	0.00102676761606413	0.0722091284534425	-0.587908104154193
P18583-5	SON	0.138411388753533	3.39618069287049	6.3321231735712	0.00103336444507655	0.0722091284534425	-0.608109838565196
Q96PZ0	PUS7	-0.107423577155648	3.33888490899022	-6.52737366792711	0.000890024083454138	0.0713534051904369	-0.61763334640359
Q00796	SORD	-0.0987577792419281	3.3155145125172	-6.13603244338779	0.00120504219438522	0.0744640526882475	-0.63356331192506
Q8N5C7-1	DTWD1	-0.216797831369965	3.62858314787074	-5.78828835585454	0.00159799381429387	0.0769209659850907	-0.636901496649508
P37837	TALDO1	-0.119424749224175	3.24083749591277	-6.47351099612146	0.000927118592248878	0.0713534051904369	-0.644342173293337
Q8NFD5-3	ARID1B	0.112523389265667	3.39328139327618	6.5447714556816	0.000878413334373579	0.0713534051904369	-0.645928117869589
Q06210-1	GFPT1	-0.116426132001776	3.28424744535501	-6.53609741608301	0.000884179954124802	0.0713534051904369	-0.700074967338181
Q8TBC4-1	UBA3	-0.124891462290206	3.24964176220073	-5.93976512189016	0.00141092380063764	0.0745119100226826	-0.703964325025371
Q15059	BRD3	0.129066153079887	3.35948380868636	5.91285934271512	0.00144221549307776	0.0745119100226826	-0.708532206640985
O95639	CPSF4	0.125879739974252	3.40839951179743	5.86027450087912	0.00150572439554138	0.0747154863160952	-0.714508337157669
P50748	KNTC1	-0.0856749689564291	3.32925453816058	-6.43724057498853	0.000953111292266086	0.0713534051904369	-0.719800417912746
P54198	HIRA	0.111012789034773	3.37408969022105	6.22875065501877	0.00112004344963663	0.07299455632212	-0.721719450956218
Q9H0C8	ILKAP	-0.159441539990464	3.25286004402948	-5.74794311481136	0.00165256474717244	0.0772081486200932	-0.739895653633951
Q9BTE3-1	MCMBP	-0.0906268270470044	3.32891726731134	-6.18131703891981	0.00116262583944772	0.0738077436506908	-0.744551386509117
Q16204	CCDC6	-0.111756296762399	3.382601318067	-6.21209482181132	0.00113478616335222	0.07299455632212	-0.744859033612891
Q9H8Y1	VRTN	-0.122561681347815	3.60019368221233	-6.08756997401787	0.00125243872536636	0.0745119100226826	-0.74685776152509
Q9UGU0	TCF20	0.105809893180177	3.40656994948831	6.36915067317234	0.0010042306538856	0.0722091284534425	-0.774971461501022
Q99460	PSMD1	-0.0662178955811241	3.34521567246322	-6.63452699813708	0.00082124111597117	0.0713534051904369	-0.781158171828852
P55786	NPEPPS	-0.100394142795859	3.30812814498196	-6.52550355031453	0.000891282735796365	0.0713534051904369	-0.793688398158216
Q6ZRS2	SRCAP	0.167716079885153	3.29537961236785	5.95996656618374	0.00138794607972626	0.0745119100226826	-0.79592955216451
Q04837	SSBP1	0.191278478623153	3.3088142481511	5.97285727399637	0.00137351056047893	0.0745119100226826	-0.797511488913199
Q12923-3	PTPN13	0.102257200988108	3.42945543285617	6.48413492571571	0.000919661816536817	0.0713534051904369	-0.82313698691675
Q5VT52	RPRD2	0.127096338675915	3.33661514164564	6.2949250359573	0.0010636261179007	0.0724698475555331	-0.823526557596033
Q9HCM1	KIAA1551	0.126400101682409	3.41953775973053	5.87831230161007	0.00148358097504898	0.0747154863160952	-0.862029038439733
Q9UL46	PSME2	-0.169320476317184	3.07426689695919	-5.75516340014033	0.00164264197766133	0.0772081486200932	-0.863196046374203
P22234	PAICS	-0.105147250991735	3.33798475691417	-6.527852258379	0.000889702308230282	0.0713534051904369	-0.875240697267811
Q92993-3	KAT5	0.151237698905955	3.37370782556142	5.58758202587088	0.00189189834388888	0.0785711940809503	-0.875606053652953
O75152	ZC3H11A	0.117151448334169	3.32782530802673	6.11321829421857	0.00122709034447262	0.0744640526882475	-0.881075113479317
Q96EP5	DAZAP1	0.17230310898759	3.32024241379387	5.8052804775409	0.00157563682587203	0.0769209659850907	-0.890166398016842
O75683	SURF6	0.125668718474435	3.40317008314142	5.72832564275311	0.00167987720069678	0.0773300817552976	-0.906625784597851
P61254	RPL26	-0.141830370709023	3.32502497045307	-5.97011386522646	0.00137656809810096	0.0745119100226826	-0.906687661654509
Q9BV44	THUMPD3	-0.161047254846007	3.05865522696766	-5.42006082179153	0.00218582792197598	0.0819727668191225	-0.921035251983995
Q9NY33	DPP3	-0.117498278923282	3.27455551302141	-5.91297657132215	0.00144207742100827	0.0745119100226826	-0.932807067763123
O43765	SGTA	-0.151904930141381	3.26760350173023	-5.58282381912075	0.00189959001333464	0.0785711940809503	-0.937456906188778
P46939	UTRN	0.0999970784925181	3.36608309294155	6.49950385098278	0.00090899766976217	0.0713534051904369	-0.937655082843777
Q9H4A4	RNPEP	-0.122948765237783	3.16518614738786	-5.96907726258065	0.00137772544883303	0.0745119100226826	-0.941468674880337
P17655-1	CAPN2	-0.112495105594727	3.03766995311272	-5.73457175929134	0.00167112472181139	0.0773300817552976	-0.956096119885237
P40123	CAP2	-0.112389768790022	3.26798543400425	-5.65176325436231	0.00179159005582685	0.0776862241618134	-0.956554022293265
Q9UNH7-1	SNX6	-0.142788226390387	3.22473001331174	-5.8077188006844	0.00157245847220604	0.0769209659850907	-0.958101537427703
Q14008	CKAP5	-0.0742765574204694	3.29249165283658	-6.6641758772046	0.000803315309219884	0.0713534051904369	-0.96086649247483
Q6PGP7	TTC37	-0.0780888694688027	3.2820515693635	-6.09809701736726	0.00124196196185484	0.0744640526882475	-0.963305846215679
Q99729-3	HNRNPAB	0.102158096356061	3.34772108189323	6.44251174189843	0.000949281661208576	0.0713534051904369	-0.971722919577343
Q9HCE3	ZNF532	0.121588183957361	3.47361850559938	6.27879704936139	0.00107706581569001	0.0724698475555331	-0.97816486872367
Q96P48-6	ARAP1	-0.0807357048424999	3.36153764852871	-5.92475665909214	0.00142828061240076	0.0745119100226826	-0.979632206203549
P26639-1	TARS	-0.0848461320970059	3.37547558592914	-6.42120197397184	0.00096487467393037	0.0713534051904369	-0.98093327001506
P30414	NKTR	0.136004166576185	3.30395334856598	5.67351158250379	0.0017590054352077	0.0776862241618134	-0.997550843444492
Q96QC0	PPP1R10	0.127342670478867	3.34882184400105	5.91478892881388	0.0014399447712161	0.0745119100226826	-0.998403115274403
P14866	HNRNPL	0.117308044852767	3.38208676291005	6.86656220786926	0.000692423892698034	0.0690911925367998	-0.999115444482901
O75934	BCAS2	0.145926274237511	3.319155700619	5.79643261822565	0.0015872326610445	0.0769209659850907	-1.0044525164969
O60216	RAD21	0.0966538154952835	3.34264816417365	6.01261973293229	0.00133006758040807	0.0745119100226826	-1.00493068642814
Q9UPU5	USP24	-0.0781256148594994	3.29203397265101	-6.14913715511039	0.00119258549831261	0.0742537368276304	-1.01034720411837
Q9NR09	BIRC6	-0.06664097778307	3.34223308069804	-6.34500919787416	0.00102311547552276	0.0722091284534425	-1.01171250549209
Q9BRT2	MNF1; UQCC2	0.192673028939104	3.33835378813699	5.30070017771589	0.00242759056618217	0.0848172200335518	-1.0277631300252
O75648-1	TRMU	0.200949558353844	3.33683532099949	5.3210605626077	0.0023842493874647	0.0848172200335518	-1.03245082515202
Q15020	SART3	-0.0739617797933655	3.28619027267698	-6.21548184822362	0.00113177001220468	0.07299455632212	-1.03601245267136
Q9ULM3	YEATS2	0.101018429216871	3.32537189459398	5.89863814982765	0.00145907949360827	0.0745243920760305	-1.0411642924406
P14635	CCNB1	-0.116280541362951	3.38064624469133	-5.55390700181362	0.00194711937255282	0.0785711940809503	-1.04826835768923
P13798	APEH	-0.0849005371825794	3.29978036108155	-5.7713951142246	0.00162058568670166	0.0771605332104571	-1.05435613297621
Q9H6W3	C14orf169; RIOX1	0.130703400378695	3.41631632663628	5.43728238679095	0.00215329284061073	0.0817974166405658	-1.05518655095926
P60900	PSMA6	-0.0814862933482652	3.30155837087704	-6.06615213224631	0.00127407248280913	0.0745119100226826	-1.0555259236922
O75525-1	KHDRBS3	0.140864986113808	3.30648100448722	5.38013448521491	0.00226346485438779	0.083635583137388	-1.06128633615591
Q9GZZ1-1	NAA50	-0.120114795837257	3.30757048522464	-5.91531757539157	0.00143932338740524	0.0745119100226826	-1.08221254710459
Q9UHD1	CHORDC1	-0.129799139601112	3.27135247556527	-6.03827892110497	0.00130287922398832	0.0745119100226826	-1.08284271275902
Q9BTC0	DIDO1	0.103841258357489	3.37272792988309	6.25871626300469	0.001094076099001	0.0727860352712102	-1.08633340014689
Q9BSJ2-4	TUBGCP2	-0.0958732006407293	3.23157135770714	-5.67790859903393	0.00175250119533711	0.0776862241618134	-1.08976801098874
Q96T88-2	UHRF1	0.189358816109008	3.35420740707011	5.78699136163812	0.00159971534325011	0.0769209659850907	-1.09545447376684
Q12996-1	CSTF3	0.114472951618298	3.35578062437992	5.89380737079231	0.00146485992788097	0.0745243920760305	-1.10114502978847
P35573-1	AGL	-0.0947213186374197	3.28067548424226	-6.01637663503777	0.00132604595431548	0.0745119100226826	-1.10602675093677
P54819	AK2	0.0933083266620596	3.19863389474312	5.94244008732844	0.00140785602460729	0.0745119100226826	-1.10710104825112
Q8TF72	SHROOM3	0.101005456864962	3.41226827946498	5.74735101289319	0.00165338154154014	0.0772081486200932	-1.10877921498132
P31150	GDI1	-0.11380374012878	3.03886006945265	-5.89329463018473	0.00146547502177719	0.0745243920760305	-1.10960533741583
Q9H336	CRISPLD1	0.131584929685511	3.40007199968695	5.27105986654662	0.00249232101826292	0.0856723123962668	-1.12977866410602
O15212	PFDN6	-0.222186755081136	3.25228775251048	-5.40096070621358	0.00222257796349469	0.0828366223084224	-1.13864584712691
Q8IZ73	RPUSD2	-0.100760191533588	3.32589973448981	-5.5805441397333	0.00190328793732454	0.0785711940809503	-1.1397077701877
Q53TQ3-2	INO80D	0.14332153047364	3.40585197984289	5.24474775157728	0.00255145570487007	0.0863494399352022	-1.14653195751728
Q15746-1	MYLK	0.0920018634272651	3.42089910982717	5.55397655851014	0.00194700340697623	0.0785711940809503	-1.14840939207798
Q14914	PTGR1	-0.133853302712464	3.41101981576937	-5.43459746586894	0.00215832821466366	0.0817974166405658	-1.16168272789467
Q5QJE6	DNTTIP2	0.10849665932858	3.41302115942005	5.93171703457914	0.00142020056369638	0.0745119100226826	-1.17155162714239
P27348	YWHAQ	-0.106034506210838	3.33694651584102	-5.79847900278601	0.00158454194679021	0.0769209659850907	-1.17334286400519
Q96KR1	ZFR	0.116548757280603	3.34285200899462	6.01462091691684	0.00132792362827217	0.0745119100226826	-1.18436253191196
Q8WVF5	KCTD4	0.374279420353327	1.68224050744459	5.18289861363365	0.00269694076875065	0.088497924617821	-1.18802131913795
Q15717	ELAVL1	0.116279839841407	3.36055748387368	5.69932414538115	0.0017212176490586	0.0776862241618134	-1.18974563629738
P30042-1	C21orf33; LOC102724023	0.204036759756395	3.26025435055772	5.5068312262745	0.00202746855891323	0.0802285283155203	-1.19218796674118
Q9UH65	SWAP70	-0.114179856098106	3.35575323492591	-5.58187321391269	0.0019011310026342	0.0785711940809503	-1.2017451046308
Q13177	PAK2	-0.151092860026428	3.20097125288467	-5.50974742944707	0.00202238121247039	0.0802285283155203	-1.20966055913061
Q9UQR0	SCML2	0.111336848608638	3.25721104568647	5.66530943337637	0.00177121317727644	0.0776862241618134	-1.21033410730556
Q9Y224	C14orf166; RTRAF	-0.0914549751261336	3.32844274030333	-5.78024138802828	0.0016087094816147	0.0769723901227762	-1.21198191410507
O60841	EIF5B	-0.0854674356841905	3.30554905401621	-6.36324010622951	0.00100881651273229	0.0722091284534425	-1.21216697007218
Q96DI7	SNRNP40	0.105587154686694	3.33231249915848	5.73286723342845	0.00167350796980986	0.0773300817552976	-1.21896493524448
Q9NYV4-2	CDK12	0.0808866787167309	3.36640898903624	5.66102208691854	0.00177763328719001	0.0776862241618134	-1.21956908616341
Q7Z7F0-1	KIAA0907; KHDC4	-0.0972299135880018	3.28208186581797	-5.47326904536892	0.00208709542775669	0.0810878315592031	-1.22833995444552
Q9Y295	DRG1	-0.0939447738499544	3.33850269501124	-5.56198718894233	0.00193370126246448	0.0785711940809503	-1.23005133914516
Q03252	LMNB2	0.184163417981703	3.34725952971883	6.0296821843491	0.00131191584253217	0.0745119100226826	-1.23454936055911
Q9Y4E8	USP15	-0.101695043948127	3.2906449406154	-5.66948388680124	0.00176498788452562	0.0776862241618134	-1.24182049893392
Q15287-1	RNPS1	0.144092845536054	3.34310349868201	5.37087173461728	0.00228192840970296	0.0839559494069882	-1.25243765556203
Q9H3K6-1	BOLA2B; BOLA2; LOC107984053	-0.170857264443781	3.14474545773694	-5.05208444511798	0.00303730353252668	0.090223740727296	-1.25977560170463
Q9ULD4	BRPF3	0.127387167489887	3.40077272438449	5.30317013646484	0.00242228460867908	0.0848172200335518	-1.26946217774077
P46821	MAP1B	-0.0798127233012412	3.30648736930792	-6.41290126384734	0.000971029002330417	0.0713534051904369	-1.27984465543657
Q8IVS2	MCAT	0.182902771952093	3.30696117417348	5.11546075544272	0.00286658569606887	0.0901491568230055	-1.28165694133786
Q9Y4A5	TRRAP	0.123155934781362	3.3663967439215	6.27309774248509	0.00108186223572041	0.0724698475555331	-1.29147360115458
Q13206	DDX10	0.103059137006787	3.37057110931404	5.71493595763528	0.00169881914961057	0.0776862241618134	-1.30720749291315
Q8N1G0	ZNF687	0.164433455703993	3.39859287308895	5.5476366791986	0.00195760619454236	0.0785711940809503	-1.31418621309013
P29375-1	KDM5A	0.124230635681648	3.27843619868406	5.36072743201929	0.00230234895458963	0.084011701482125	-1.31629163025681
Q9BRK4	LZTS2	0.134592301481723	3.41153420292397	5.0682837221591	0.00299257910957044	0.0901491568230055	-1.31834044346675
P23434	GCSH	0.220314552241662	3.40697540332701	5.09231630433127	0.00292761695264857	0.0901491568230055	-1.33152463892994
Q9NP61-1	ARFGAP3	-0.129532931308324	3.12865112161482	-5.13440819901674	0.00281771090004232	0.0901491568230055	-1.3326962748466
P61587	RND3	0.22097276692363	3.33863704957461	5.03638163975465	0.00308139301693428	0.090223740727296	-1.33407934258543
P14923	JUP	0.114280977212135	3.42711318806626	5.59509045825539	0.00187983405345157	0.0785711940809503	-1.3434326763048
Q5T5X7	BEND3	0.160427375300597	3.46391398395498	5.62205520358654	0.00183723553592545	0.0785711940809503	-1.34507357744735
P62253	UBE2G1	-0.104571550921818	3.3283555663204	-5.30581741892024	0.00241661257328123	0.0848172200335518	-1.34699018733348
Q2M1K9	ZNF423	0.111974791227477	3.44111198690097	5.2559494974427	0.00252608492339031	0.086090746880316	-1.3484121154911
Q9HB71	CACYBP	-0.102297911857636	3.29079331212554	-5.85868469382143	0.00150769435992532	0.0747154863160952	-1.34886986605471
Q01813	PFKP	-0.106841327467905	3.36089722268165	-5.67215257180809	0.00176102138522183	0.0776862241618134	-1.35005859491387
A6NDG6	PGP	-0.135169007501296	3.2526901816465	-5.26536403348224	0.00250498679301346	0.0856723123962668	-1.35307835020797
Q99598	TSNAX	-0.10517768394044	3.23100176965461	-5.45901319381411	0.00211303386824526	0.0812924358339062	-1.35533139685155
Q96I51	WBSCR16; RCC1L	0.231992457521522	3.36467671912607	5.07476572768965	0.00297489569350324	0.0901491568230055	-1.3554365191771
Q53T59	HS1BP3	-0.164403615802836	3.11767993598666	-4.88101951223502	0.00355969601263215	0.0922277022165441	-1.36488843312026
Q0VF96	CGNL1	0.0883828487409219	3.47064965754288	5.67020967994866	0.00176390810673641	0.0776862241618134	-1.36606811459322
Q96QT6-1	PHF12	0.131616879145582	3.38171649341217	5.2197304013384	0.00260918553691019	0.0873897211034783	-1.37084710419521
P46976-1	GYG1	-0.200426474674868	2.82263861108745	-4.98665714662387	0.0032259421918906	0.0907636737797234	-1.37193184930138
Q9HC35	EML4	-0.0904592580712328	3.30374083057542	-5.86230406251845	0.0015032138540347	0.0747154863160952	-1.37326049156637
O43615	TIMM44	0.148429145273754	3.41293985662022	5.58357891233174	0.00189836699021871	0.0785711940809503	-1.38025408510776
Q16629	SRSF7	0.0990960786483526	3.37250846226936	5.24855479128238	0.00254280034002113	0.0863494399352022	-1.39318832484101
Q8N3Z6	ZCCHC7	0.127193058271448	3.41286918133631	5.02334849452474	0.00311854668425982	0.0907636737797234	-1.40550093619328
O95391	SLU7	0.142606976752501	3.33344079773276	5.45821678381855	0.0021144938802543	0.0812924358339062	-1.40719916593039
P52630-3	STAT2	-0.116546595805774	3.14716490217271	-5.03555033712041	0.00308374755287418	0.090223740727296	-1.41528261945619
Q9UGM6-1	WARS2	0.245055620698889	3.33113724541407	4.76323096611097	0.00397957863885034	0.0947044306246393	-1.41934319940545
P51688	SGSH	0.246843223962938	3.22441262386312	4.78079001878989	0.00391352008353785	0.094444916266669	-1.4194942123813
P58317	ZNF121	0.193483969666457	3.43743857557351	4.97233033430251	0.00326902705662324	0.0909801140429269	-1.42422574285136
O95219	SNX4	-0.123227074182728	3.20798619255087	-5.08118909507948	0.00295749080205176	0.0901491568230055	-1.4243745176382
P49792	RANBP2	0.100787306220511	3.40527457125814	6.40485086305867	0.000977041376539494	0.0713534051904369	-1.42755502764232
Q13523	PRPF4B	0.100361772807248	3.37599857666838	5.63271050913448	0.00182071097233055	0.0785711940809503	-1.43190090290195
O75937	DNAJC8	-0.102563985078468	3.24687937614161	-5.34455584675434	0.0023353402038684	0.084011701482125	-1.43519270555684
P61247	RPS3A	-0.151399126024734	3.3514795720335	-5.95182373597917	0.00139715539120201	0.0745119100226826	-1.43652390949284
Q9BTV5	FSD1	-0.108086304321142	3.3212392080072	-5.17887312457038	0.00270673647267916	0.0885203076065072	-1.4434624666146
Q9NVA2-2	SEPT11	-0.117918292999388	3.3161768631982	-5.09692736531997	0.00291533929655401	0.0901491568230055	-1.44441143576297
Q15424-3	SAFB	0.124234649983486	3.37514914594415	5.68203224015306	0.00174642662003962	0.0776862241618134	-1.44505045883689
Q68CP9-1	ARID2	0.0936023151958607	3.38919089084325	5.61997415782403	0.00184048309688516	0.0785711940809503	-1.44680082928956
P40925-3	MDH1	-0.132209119775511	3.27917520839986	-5.49977373858831	0.00203984174267552	0.0802285283155203	-1.44748917856164
P13196	ALAS1	0.162540860490798	3.37609791189071	4.86308599751835	0.00362021325752931	0.0929000743055906	-1.45121946059205
O60749	SNX2	-0.10676252153686	3.27459398719059	-5.35721729381872	0.00230946394759675	0.084011701482125	-1.45385952689799
P08708	RPS17; RPS17L	-0.0933190790243874	3.36714586596217	-5.65355483543624	0.00178887956138103	0.0776862241618134	-1.45776313851998
Q8IYQ7	THNSL1	0.185134406169602	3.35918951965283	5.06211201970403	0.0030095285251138	0.0902208350754024	-1.46476346085886
Q14738-1	PPP2R5D	-0.150612392973369	3.32042884671886	-5.10900458486294	0.00288346184021122	0.0901491568230055	-1.48204733326808
P02545	LMNA	0.155105223048404	3.30749315177828	5.75615557147798	0.00164128384411276	0.0772081486200932	-1.48208780900217
Q05397	PTK2	-0.080445237696574	3.3836628626858	-5.47709515663858	0.00208019657988273	0.0810878315592031	-1.48950976998627
Q6P4R8-2	NFRKB	0.0854653129312273	3.34683309577911	5.37955738365877	0.00226461014775384	0.083635583137388	-1.4930220012245
Q9ULL5-3	PRR12	0.093016115934715	3.41217513182044	5.35035268101773	0.00232345188054295	0.084011701482125	-1.49448626529182
Q9UPX8-3	SHANK2	0.108408986691153	3.47133399827567	5.49722989294319	0.00204432299015794	0.0802285283155203	-1.49561216482163
P18621-3	RPL17-C18ORF32; RPL17	-0.075752701342212	3.36047363624741	-5.91662574240023	0.00143778707236499	0.0745119100226826	-1.49723110498091
Q8NEJ9	NGDN	0.123960247366759	3.38639220324656	4.97890005276903	0.00324918838997035	0.0907636737797234	-1.50831777770818
O14686-1	KMT2D; MLL2	0.0809762312200123	3.37982274447837	5.59441006679634	0.001880923609831	0.0785711940809503	-1.51486267727453
P15374	UCHL3	-0.0982662670847896	3.18013220836385	-5.13714857444648	0.00281072186540909	0.0901491568230055	-1.52460570584603
O95571	ETHE1	0.169646817490431	3.36628372189442	4.74960610074051	0.00403171858224619	0.0947044306246393	-1.52709598072468
Q9BVL2	NUPL1; NUP58	0.0957178846808138	3.41827421646419	5.16604115543027	0.00273823677740586	0.0886549793964769	-1.52900486606582
Q01082-1	SPTBN1	0.132705094929949	3.38729894483152	5.28092942144473	0.00247054863080816	0.0853965795410664	-1.5351582222445
Q16822-1	PCK2	0.131052062558151	3.41731093517159	5.11786729983755	0.00286032421743268	0.0901491568230055	-1.54322818044336
Q9BT78	COPS4	-0.110262560674842	3.25859003233734	-5.49488815999078	0.00204845825411809	0.0802285283155203	-1.54449467437827
Q9H501	ESF1	0.115736730780371	3.3771752012766	5.45659532130307	0.00211747001605871	0.0812924358339062	-1.55082794504392
Q9H6F5	CCDC86	0.0877046350495885	3.36000733910367	5.21089527639677	0.0026299321650547	0.0877818938803311	-1.55579413187144
Q8NBF2-1	NHLRC2	-0.111303607091919	2.99905135492134	-5.23745116202931	0.00256813974098466	0.0864434550025731	-1.55805694163069
Q8WW12	PCNP	-0.0969271202329479	3.30277465316621	-5.08923561266686	0.00293585294046216	0.0901491568230055	-1.56277124158842
P26368	U2AF2	0.0850181351337982	3.32322537685914	5.52940940503955	0.00198846319666615	0.0794812470338203	-1.57011695624287
Q14683	SMC1A	0.0847535952290755	3.306006571269	5.93007433101269	0.00142210273156531	0.0745119100226826	-1.57128803607305
P20073-1	ANXA7	-0.0971714009171517	3.24914840567764	-5.20070487572629	0.00265409780032713	0.0882851093649911	-1.57266720667898
O95989	NUDT3	-0.200541399807272	3.30088674106703	-4.86697682191338	0.00360698379890826	0.0929000743055906	-1.57488099317852
Q9HCL2	GPAM	0.191319500913967	3.26936327701902	4.74747300788671	0.00403995229016224	0.0947044306246393	-1.57624594625888
Q96KQ7-2	EHMT2	0.0919399447272153	3.41384503220941	5.43141767366969	0.00216430928411669	0.0817974166405658	-1.57629363663839
Q2TAY7	SMU1	0.0932680251584418	3.33925643313839	5.13228758525116	0.00282313303912767	0.0901491568230055	-1.57651181332957
Q9NYH9	UTP6	0.0804662580897965	3.39770078993437	5.43263256097032	0.00216202186992327	0.0817974166405658	-1.57954989365501
Q9H8H0	NOL11	0.0971955201517678	3.39684470563422	5.55261209688048	0.00194927970892312	0.0785711940809503	-1.58799761726316
Q9Y6E2	BZW2	-0.110994469914173	3.31554369406639	-5.05663257907168	0.00302466942579918	0.090223740727296	-1.59255258213832
Q96T23	RSF1	0.0917120942464116	3.37194675027998	5.70841043440857	0.00170814012959447	0.0776862241618134	-1.59459914581849
Q9Y6W3	CAPN7	-0.0989075697795835	3.12936881982688	-5.00424809896009	0.00317393140825813	0.0907636737797234	-1.59644865419918
Q9Y5X3	SNX5	-0.107743342554576	3.26464754340014	-5.26799008736415	0.0024991380594823	0.0856723123962668	-1.59738139804841
Q9Y6Q3-2	ZFP37	0.267313478478781	3.44159663743039	4.53196500212403	0.00498057545583575	0.100979321862451	-1.60706584574551
Q15393-1	SF3B3	0.050373144063223	3.3469268280094	5.86552521776067	0.00149923927724404	0.0747154863160952	-1.60840178355554
Q96I15-1	SCLY	-0.114059215326519	3.1921556412947	-4.81766047683814	0.00377886343883018	0.0938336548089059	-1.60880921484551
Q99757	TXN2	0.258214028034316	3.29939626348927	4.75299919942235	0.00401866089650016	0.0947044306246393	-1.61070080825117
P18754-2	RCC1	0.106925753009464	3.28273603359307	5.56878629710218	0.00192249331254212	0.0785711940809503	-1.61093129836852
P55201-2	BRPF1	0.117621942851307	3.29289609701108	4.8320428733189	0.00372778435528881	0.0938336548089059	-1.61253720701626
Q9GZN8-2	C20orf27	-0.105036550439852	3.31805065778119	-4.93363337512037	0.00338874648174281	0.0917700882846853	-1.61495453260819
P32321-2	DCTD	-0.167899033066623	3.31964549322966	-4.68136074511755	0.00430496514996476	0.0972398391430143	-1.62985303942789
P14902	IDO1	-0.131392078498616	3.42564641548976	-4.82600807650227	0.00374911980857837	0.0938336548089059	-1.6340255323892
P55795	HNRNPH2	0.125806150660437	3.31552918815143	5.03548341498228	0.00308393718948443	0.090223740727296	-1.64658873935877
P98179	RBM3	0.0996783408736836	3.29449009060848	4.88070962076743	0.00356073183683765	0.0922277022165441	-1.65789956421814
Q92979	EMG1	0.100278519638031	3.39730797915919	4.99124093753803	0.00321229556653372	0.0907636737797234	-1.66028975225733
Q96GM5	SMARCD1	0.107590521429373	3.39135642823845	5.2357562612201	0.0025720332024857	0.0864434550025731	-1.67078093925794
P28482	MAPK1	-0.129148437914911	3.22305447427869	-4.90817527286532	0.003470256577584	0.0921025548548725	-1.68284252955466
O15297	PPM1D	0.217187241008606	3.28766809255132	4.49978004899824	0.00514155861790983	0.101563389079391	-1.69097901996077
Q8N0S6-2	CENPL	0.178787216808579	3.31412842573429	4.56542318257099	0.00481930460594473	0.100235343977604	-1.69226280236264
Q9NTZ6	RBM12	-0.0921985039309397	3.30701129407967	-5.3550751783813	0.00231381844956349	0.084011701482125	-1.69290706656743
O95394-4	PGM3	-0.109395389012421	3.22424138619799	-5.17189086362422	0.00272382463912282	0.0885781820941107	-1.70243345429775
Q5GLZ8-1	HERC4	-0.0989932937432057	3.30892348932562	-5.08657409247009	0.00294298978963315	0.0901491568230055	-1.70278466358858
Q92794	KAT6A	0.138500915910861	3.20811289486719	4.69835749882901	0.00423497767021891	0.0965988947606167	-1.70590992358982
P36405	ARL3	-0.119023571655016	3.22997650970665	-4.75989530517469	0.00399227175704516	0.0947044306246393	-1.71125143658954
P49790	NUP153	0.14392975018751	3.41934608673479	5.55236494206427	0.00194969236102351	0.0785711940809503	-1.71389174200683
Q9Y520-4	PRRC2C	-0.0662116878388042	3.36923459421086	-5.91472320368605	0.00144002204783103	0.0745119100226826	-1.72179327155614
Q13451-1	FKBP5	-0.125610869074866	3.26614728542996	-5.18691015246183	0.00268721962950019	0.0884778449536791	-1.72409012122914
Q86TU7	SETD3	-0.102020370224769	3.32854270507773	-4.9022580224392	0.0034895233384735	0.0921025548548725	-1.72505124448547
Q3SY52-1	ZIK1	0.303152873747212	3.46185519288657	4.39814021718304	0.00569036333619893	0.105576879964656	-1.72754696640821
Q14240-2	EIF4A2	-0.0895321582793559	3.25515273191943	-5.0403784952194	0.00307010138638372	0.090223740727296	-1.73003465116726
Q9BS26	ERP44	0.101675319146196	3.21878676513604	5.09554105306008	0.0029190243220051	0.0901491568230055	-1.73999680130334
Q9BRA2	TXNDC17	-0.183119392019446	3.32793892594661	-4.49750304071077	0.00515317129614161	0.101563389079391	-1.74151293362227
Q9UKG1	APPL1	-0.120491852946261	3.24671290971509	-4.98619649197482	0.00322731731240668	0.0907636737797234	-1.74451533923709
Q14997	PSME4	-0.0925316724352696	3.3295824877556	-5.33296272501716	0.0023593269477797	0.0842505244256772	-1.74875633912408
Q9BRD0	BUD13	0.101344306687887	3.38613288193985	4.8906076423981	0.00352781771057035	0.0922277022165441	-1.75068133366143
Q86SQ0-1	PHLDB2	0.0837961763017016	3.43569362941362	5.12436111762275	0.00284350669105061	0.0901491568230055	-1.75737322009791
P40617	ARL4A	0.538472911203402	3.29390037737945	4.93263745176656	0.00339189351325049	0.0917700882846853	-1.76600413453819
O94855-2	SEC24D	-0.1030423438041	3.36684038460726	-5.17070255398555	0.00272674523279513	0.0885781820941107	-1.77135709023703
Q66K14-1	TBC1D9B	-0.0976406399369522	3.18851162966956	-4.80824527627032	0.00381273665152316	0.0938336548089059	-1.77192599386686
Q86Y91	KIF18B	0.122813393058157	3.35667250439572	4.80599844896771	0.00382087152194303	0.0938336548089059	-1.78119394094075
P43897	TSFM	0.154291465096461	3.36268898647097	4.71996254181937	0.004147889211072	0.0956970259077015	-1.7870336119056
Q14204	DYNC1H1	-0.056363656537136	3.33486729628608	-6.31471305290744	0.00104740175624743	0.0724698475555331	-1.80065834422348
P48729-3	CSNK1A1	-1.31479449522315	3.28379502166632	-7.77839872801798	0.000369788125315593	0.0689612861764086	-1.80075326020354
Q86WB0	ZC3HC1	0.121141634899938	3.35341010208432	5.19255201425322	0.00267361598862297	0.088329360875833	-1.8011145166437
P00568	AK1	-0.161136619482384	3.10173122062202	-4.67768516637762	0.00432027384254059	0.0972398391430143	-1.8036439521343
Q86Y56	HEATR2; DNAAF5	-0.101282037640168	3.29365350522166	-4.9564204848782	0.00331765001795901	0.091728939492629	-1.80982275221126
Q96CS4	ZNF689	0.191510444872637	3.38877919525934	4.413702550384	0.00560215105095077	0.105452893716831	-1.81127157218644
P49757	NUMB	0.123480347440541	3.39889560540827	4.77327857012316	0.00394162356729123	0.0945308387879005	-1.81252514345469
Q96JM3	CHAMP1	0.0971477928118332	3.39172927684658	5.39924199476732	0.00222591973875201	0.0828366223084224	-1.81558168032499
P78364	PHC1	0.100108459004995	3.4257796778297	4.94122718256104	0.00336486075879171	0.0917700882846853	-1.82719180815371
Q96FN4	CPNE2	-0.107627643578218	3.27459287006611	-4.65572347959277	0.00441305420021545	0.0972398391430143	-1.8273237139243
Q13127-1	REST	0.12338526665659	3.37437456881252	4.65695905962379	0.00440777410425136	0.0972398391430143	-1.82847240064388
Q92785	DPF2	0.10586605991007	3.42059463275947	4.88334132780234	0.00355194625718384	0.0922277022165441	-1.8335449057255
Q15437	SEC23B	-0.0686293452692222	3.28735174336933	-5.04745345337906	0.00305023025306275	0.090223740727296	-1.84654622259477
P00390	GSR	-0.0667455034214452	3.20645442363485	-5.09375083021466	0.00292379093950218	0.0901491568230055	-1.84863981296749
Q8WUA2	PPIL4	-0.0737607770749831	3.3051001349519	-4.98575582877196	0.00322863338650307	0.0907636737797234	-1.85438799240086
Q13107-1	USP4	-0.0990639210290236	3.32677189509146	-4.91028478062388	0.00346341752905822	0.0921025548548725	-1.86125189506675
Q96JM2-3	ZNF462	0.138467045411891	3.46589866789456	5.00354365552676	0.00317599559104698	0.0907636737797234	-1.86567160691286
Q96MT8-2	CEP63	0.205818449623865	3.28512170403262	4.33327683887658	0.00607551070246885	0.106711456515515	-1.86593351079821
Q99459	CDC5L	0.115004314856629	3.33262188032391	5.28468563705337	0.00246232005444163	0.0853965795410664	-1.86922622309559
Q15054	POLD3	-0.107484702569681	3.32831292290837	-4.76528714713318	0.00397177736367231	0.0947044306246393	-1.86951275008661
Q9BSC4-1	NOL10	0.0961382967974094	3.37329061924423	4.97807541273216	0.00325167095244181	0.0907636737797234	-1.8703988793329
Q7Z3U7-1	MON2	-0.0835645522796193	3.28828653096814	-4.87218700608358	0.00358935516443715	0.0927218263621755	-1.87407594428828
P78330	PSPH	-0.11474398224392	3.23409972759069	-4.6007406966444	0.00465551897588092	0.099248465812976	-1.87452621137343
P0DJD1	RGPD2	0.135825649238951	3.47508288060763	4.43724221037994	0.00547167125834662	0.105239692962556	-1.87630910660221
Q15029	EFTUD2	0.0695002607509936	3.33210111827835	5.42368534019603	0.00217893355529854	0.0819727668191225	-1.87679533658942
Q92905	COPS5	-0.118355630088172	3.30412730714486	-4.98897600059643	0.00321903030401178	0.0907636737797234	-1.87916065509523
Q96IT1-2	ZNF496	0.183570947397506	3.46463615404176	4.3144755380799	0.00619264846931486	0.107794255524113	-1.87932383604149
Q53GS7-1	GLE1	0.113263592769571	3.35075909030301	4.80653466816815	0.00381892827657122	0.0938336548089059	-1.88812949686997
Q96PE7	MCEE	0.144591745713161	3.16370322645075	4.37573534509148	0.00582016022608117	0.106092130247327	-1.89011719983696
Q562F6	SGOL2; SGO2	0.121785165990566	3.42799576332537	4.90432240083943	0.00348278772796218	0.0921025548548725	-1.89027970154913
P16152	CBR1; SETD4	-0.121252342325808	3.20454467533499	-5.00555815925174	0.0031700967296879	0.0907636737797234	-1.89172034230082
P35606	COPB2	-0.0891051658522982	3.25974986430843	-5.34800571163425	0.00232825668215005	0.084011701482125	-1.89378379410348
O75818-1	RPP40	0.105595771942889	3.3008202861541	4.73807989492284	0.00407643977402509	0.0949507422664405	-1.90418124487846
Q96E11	MRRF	0.134399209891801	3.37199552588762	4.43329425042258	0.00549331044291318	0.105239692962556	-1.91159565370001
Q6PKG0-1	LARP1	-0.0698759806408496	3.35994973990026	-5.33966269984872	0.00234542987994891	0.0840633225975784	-1.91460544000943
Q69YN4	KIAA1429; VIRMA	0.136875776207595	3.37374467913938	5.01648427841572	0.0031383216263158	0.0907636737797234	-1.91500147073398
Q15642-2	TRIP10	-0.127395608068551	3.32785530287523	-4.81779992128689	0.00377836435974704	0.0938336548089059	-1.91735156349446
Q9Y2T2	AP3M1	-0.0985486377861333	3.29950547885373	-4.70063649625839	0.00422569297278522	0.0965988947606167	-1.93098219326455
Q13153	PAK1	-0.10165572308476	3.37876676142951	-4.72370151957531	0.00413302696442583	0.095581168822543	-1.94289471100203
Q8IX15-3	HOMEZ	0.162353835011118	3.32636001976304	4.2481254367294	0.006627091030452	0.11000496612162	-1.94317936326713
O15056	SYNJ2	-0.088218517223765	3.36585265064703	-4.74837436579397	0.00403647071081641	0.0947044306246393	-1.94762438728695
P16333-1	NCK1	-0.112077113571951	3.27251014126828	-4.64466839321944	0.0044606205468733	0.0980226411126253	-1.95067410506097
Q96T76-8	MMS19	-0.0831632423481462	3.31292719127841	-4.90796732916789	0.00347093157330904	0.0921025548548725	-1.9580525936122
Q14678-1	KANK1	0.0878327129294242	3.39582861407442	4.88794518442041	0.00353663675345064	0.0922277022165441	-1.95808560604261
P21399	ACO1	-0.0989920569208562	3.26310452477514	-4.94581228850731	0.0033505323878655	0.0917700882846853	-1.96168812539907
P30084	ECHS1	0.172865843106072	3.39461918754602	4.94405078107324	0.0033560287531073	0.0917700882846853	-1.97804639317286
Q13043-1	STK4	-0.103298380962166	3.09575084696111	-4.6559772237693	0.0044119692653843	0.0972398391430143	-1.98154759592038
Q9H707	ZNF552	0.190410654340856	3.38317293560195	4.30452763545339	0.00625566727006145	0.108047921831027	-1.98464585072297
O75223-1	GGCT	-0.124801770195817	3.24375194403847	-4.61035949327202	0.00461202197793825	0.099248465812976	-2.00388927868821
Q5T4S7-1	UBR4	-0.0668095646201428	3.36120057322782	-5.57307337390658	0.00191546491800705	0.0785711940809503	-2.00498057092123
O95409	ZIC2	0.130365879486285	3.44523177826325	4.37670388318177	0.0058144798544915	0.106092130247327	-2.01025401930248
Q8NI36	WDR36	0.0846066606094683	3.37163620570344	4.95134796637146	0.0033333268612999	0.091728939492629	-2.01403505027258
O14929	HAT1	-0.100474151777195	3.28857787114267	-4.67181465212965	0.00434485395724071	0.0972398391430143	-2.01992856794924
Q0ZGT2	NEXN	0.119983062483714	3.39501904804556	4.60643274870725	0.00462972260004892	0.099248465812976	-2.02211854993342
P36551	CPOX	0.122189645161469	3.2608127024242	4.8518312641453	0.00365879610358649	0.0930311166338628	-2.02556214338618
Q69YQ0-1	SPECC1L	0.0734884739042519	3.36412776669088	4.92596057929605	0.00341307881401585	0.0918316745721219	-2.02719783311566
Q05655	PRKCD	-0.0973500171425256	3.3017253717492	-4.65942871323301	0.00439724202575567	0.0972398391430143	-2.02934282559292
Q9ULX6	AKAP8L	0.100890722186104	3.29080274085325	4.53000207648743	0.00499022696324273	0.100979321862451	-2.04374567762496
Q9H0E9-2	BRD8	0.102264326301479	3.36847016026392	4.66396909841061	0.00437795424865259	0.0972398391430143	-2.05717041834964
Q92922	SMARCC1	0.0855664226859792	3.41864324747036	5.29182204083422	0.00244677357530441	0.085181045652085	-2.06157608524586
Q05048	CSTF1	0.0967614281530104	3.3868134633475	4.85889861785963	0.00363451335695711	0.0929000743055906	-2.06169913827353
Q969R5-1	L3MBTL2	0.0997551674126274	3.36993141816386	4.55149186088948	0.00488571761190844	0.100960756942885	-2.06490023263949
P26640	VARS; VARS2	-0.100402189295742	3.2203701991551	-5.19475995624909	0.00266831382503965	0.088329360875833	-2.06508191236086
O43237	DYNC1LI2	-0.0733287455050391	3.35796588600839	-4.69422350538879	0.00425187941630227	0.0965988947606167	-2.06679360063935
Q49A26-2	GLYR1	0.237062369254368	3.38930735780304	4.03175852725611	0.00830433527452799	0.119545210698283	-2.06993258493853
O96019-1	ACTL6A	0.12264561393645	3.35783744698606	4.74581524965178	0.00404636453302021	0.0947044306246393	-2.07779500214309
P04080	CSTB	-0.205004606366977	2.57970457697059	-4.25342209302432	0.00659116246550462	0.109798821317336	-2.0781376423201
O75821	EIF3G	-0.0828302375846007	3.32377149702638	-4.95152937743055	0.00333276473602096	0.091728939492629	-2.08813192293256
Q8TDY4-3	ASAP3	-0.101870586595315	3.38374708752986	-4.59263182620933	0.00469255306415017	0.099248465812976	-2.08916150654424
Q9NSC2	SALL1	0.171164085006711	3.41678522949471	4.34754207175509	0.00598831863189445	0.106439977113404	-2.09196082842925
Q9H4Z3	PCIF1	-0.166535766770637	3.20897161090019	-4.13519800272554	0.00744878285014337	0.115130625366739	-2.09907033180473
Q9ULL8-1	SHROOM4	0.215478234099571	3.40753954330134	3.99856640290656	0.00860210698888902	0.120046358021665	-2.10518404962197
O76094	SRP72	-0.0953605664144885	3.28704280819581	-4.93711158231906	0.00337778194686035	0.0917700882846853	-2.11183730233106
Q86VP6-1	CAND1	-0.0911757807341092	3.29035346407673	-5.30630328159999	0.00241557323473319	0.0848172200335518	-2.11254965875554
P49589-3	CARS	-0.0931266961393852	3.28486877516436	-5.06635788385701	0.00299785623945545	0.0901491568230055	-2.11313924758725
O75564	JRK	0.180738719914192	3.38157465763641	4.01080119702999	0.0084909597795093	0.120046358021665	-2.11585698544704
P06737-1	PYGL	-0.110061982874334	2.91801389682767	-4.86036011837883	0.00362951490637723	0.0929000743055906	-2.11925772797175
Q12849	GRSF1	0.148141329460519	3.43330334374991	4.88576289801041	0.00354388418222016	0.0922277022165441	-2.12076430068073
Q149N8	SHPRH	0.0971814077129217	3.31327593981336	4.75279369869459	0.00401945034507776	0.0947044306246393	-2.12144218048932
Q96K58-2	ZNF668	0.208740573845128	3.4142285130073	4.0373008576097	0.00825576191569471	0.119545210698283	-2.12694761833468
O43924	PDE6D	-0.336568319691047	3.11580502328026	-3.97711768645786	0.00880096189088588	0.121387208226457	-2.12994765650453
Q9P0V3-1	SH3BP4	0.0951138614967981	3.40812177929234	4.59307041257234	0.00469054138712409	0.099248465812976	-2.13533592851514
Q8IWA0	WDR75	0.111995725715346	3.39565235786522	4.97799752772431	0.00325190553642991	0.0907636737797234	-2.13549398954136
Q8IWI9-4	MGA	0.123926463867716	3.40108191770011	5.11265497971142	0.00287390585643565	0.0901491568230055	-2.13663757235351
P49591	SARS	-0.12140773805668	3.19964507202861	-4.7515050905937	0.00402440469986764	0.0947044306246393	-2.13790430017272
Q92552-2	MRPS27	0.188766157338081	3.40929447601218	4.53467884600963	0.0049672669010328	0.100979321862451	-2.14051626340764
O60343-1	TBC1D4	-0.0603020607174868	3.25472206086973	-4.82603246912511	0.00374903328905201	0.0938336548089059	-2.14234624211369
Q9NRR4-1	DROSHA	0.093767123857187	3.3788513885128	4.42422033239571	0.00554341703337873	0.105286526814934	-2.14556798843656
Q02543	RPL18A	-0.0928238746440963	3.35382354437025	-4.99435746155204	0.00320305512816777	0.0907636737797234	-2.14736505612672
P23786	CPT2	0.163852235694744	3.38078451897427	4.59280496973309	0.00469175878367765	0.099248465812976	-2.14941452201174
Q9BYD1	MRPL13	0.201424769817292	3.38708424698698	4.18702326632777	0.00705809860273369	0.112277674373526	-2.15051414205463
Q9H993	C6orf211; ARMT1	-0.18577162223111	3.34864931818922	-4.54424756274576	0.00492066587474113	0.100960756942885	-2.15517132641495
Q6WCQ1-2	MPRIP	0.120258216878719	3.37757173933601	4.8463138886759	0.00367788281915587	0.0932722606330574	-2.15602530278141
Q86XK2-5	FBXO11	0.108495235856411	3.3598227115152	4.34186151057818	0.00602286727576759	0.106711456515515	-2.15628707158865
P20962	PTMS	-0.293682786515504	3.23106634283894	-3.94607748630497	0.00909803345563441	0.122815855385831	-2.15935199930085
Q70Z35-1	PREX2	0.0814556853589943	3.44637488432868	4.55261537883214	0.00488032296109146	0.100960756942885	-2.15952684577835
Q86VM9	ZC3H18	0.0801635025062085	3.33778225109691	4.73822912714813	0.00407585713566419	0.0949507422664405	-2.16129901949133
Q14376	GALE	-0.120499266091755	3.24034833569145	-4.21528348671867	0.00685490875064376	0.111043826308147	-2.16258701845747
O00178	GTPBP1	-0.0819784175247189	3.29785407200525	-4.66781346654276	0.00436169894189128	0.0972398391430143	-2.16326241503609
Q7Z6E9	RBBP6	0.0959842814050352	3.36300495886303	4.95122465718285	0.0033337090127559	0.091728939492629	-2.16426378641892
Q9NYK5-1	MRPL39	0.183725738831251	3.41486525949089	4.63530662546717	0.00450136073719034	0.0982510490793928	-2.18348099953055
Q99714-1	HSD17B10	0.164023355848413	3.33971106532087	4.62763394531045	0.00453506838306265	0.098543890838227	-2.18504591318188
Q53S33	BOLA3	0.144468882130718	3.33417687119583	4.03609786860923	0.00826627754447466	0.119545210698283	-2.18517321482252
P36871-1	PGM1	-0.168425644869273	2.90903238593827	-4.53230950986906	0.00497888374919075	0.100979321862451	-2.18813121485989
Q6P1X6	C8orf82	0.278385710653924	3.34815113019303	4.00885340877769	0.00850854501382732	0.120046358021665	-2.19149789518509
P29762	CRABP1	-0.171140548781721	3.42372515688735	-4.54295260573194	0.00492694314742383	0.100960756942885	-2.19245991967502
P25789	PSMA4	-0.0928993403761719	3.30850873532113	-4.81672991289655	0.00378219591473299	0.0938336548089059	-2.19508808551819
Q7Z589-5	C11orf30; EMSY	0.0985137446577845	3.38231277028058	4.65527160610776	0.00441498703408518	0.0972398391430143	-2.20117864828464
O60346	PHLPP1	0.0842615920552956	3.38136175480477	4.58871833611685	0.0047105469720768	0.099248465812976	-2.2016330322168
Q9NXH9-1	TRMT1	-0.0980945988819866	3.34503841666915	-4.49774355347355	0.00515194327260218	0.101563389079391	-2.20338736243992
Q96JM7-2	L3MBTL3	0.14075936676737	3.34559999118454	4.47759426223411	0.00525599258964982	0.102512963902146	-2.20413907469333
P43490	NAMPT	-0.11134846224028	3.15898931529943	-4.79474587381457	0.00386191354271419	0.094444916266669	-2.2095131050074
Q13867	BLMH	-0.156230632603972	3.25553948671589	-4.78099356549271	0.00391276173550927	0.094444916266669	-2.2101917709517
P48637	GSS	-0.0867192042490886	3.15390399053397	-4.62996069448617	0.00452481605534007	0.0985415657971259	-2.21183652943856
Q6YN16	HSDL2	0.116212909989597	3.21123217983092	4.58297455603095	0.00473709961095619	0.0993767786635366	-2.21422590331222
Q15018	FAM175B; ABRAXAS2	-0.126869267596831	3.2059536989767	-4.27424478156556	0.00645205128325847	0.109346993927517	-2.21532554298885
P20810-6	CAST	-0.102254409387885	3.16837036497092	-4.61136767794476	0.00460748988352038	0.099248465812976	-2.21679835591651
Q76FK4	NOL8	0.127740262026417	3.3658467292175	4.77682735310873	0.00392831732438322	0.094444916266669	-2.21911789275257
O43829	ZBTB14; ZFP161	0.193576477043364	3.30113231828548	3.99119873607762	0.00866983403793618	0.120517082173628	-2.22838666025185
O60716-3	CTNND1	0.0788398814715993	3.40870163143147	5.03969414570797	0.00307203137898297	0.090223740727296	-2.23007880770223
P04424	ASL	-0.125601171763878	3.23353696876374	-4.24338771208339	0.00665941728400212	0.11000496612162	-2.23678816568744
Q96H22-3	CENPN	0.140798939187112	3.29967049898983	4.02579474853115	0.00835696469310556	0.119545210698283	-2.23966482200688
P33176	KIF5B	-0.0680460764839473	3.25851503029599	-4.8397293092794	0.00370081122844928	0.0936093215154372	-2.24123800310888
Q14CX7-1	NAA25	-0.0842884769073414	3.29442711050422	-4.53016921572764	0.00498940432383295	0.100979321862451	-2.24138574199521
Q9UNY4-1	TTF2	-0.0572968543671123	3.37344986269795	-4.77783980939037	0.00392453055082916	0.094444916266669	-2.24168922608329
Q14498-1	RBM39	0.0565365598836862	3.32882129751913	4.91361442896376	0.00345265426229435	0.0921025548548725	-2.24331627469793
P07910-1	HNRNPC	0.200866091450892	3.41230774040288	4.11648340697106	0.00759586015377227	0.116225149819656	-2.24900438660818
P56211	ARPP19	-0.166215984656704	3.33242169889658	-4.10717856005112	0.00767021290285061	0.116755331694999	-2.25622655521008
Q3KQU3	MAP7D1	-0.0906509319768048	3.26217723478081	-4.39525340958239	0.00570690047114571	0.105583093859501	-2.25644766173709
Q8N1F7-1	NUP93	0.0730988142139223	3.35941791770363	5.07742099264102	0.00296768667381526	0.0901491568230055	-2.25669229754733
P17026	ZNF22	0.16058945165042	3.41863771633731	4.08656059379083	0.00783793036799969	0.116942884277083	-2.25690654790118
Q9BVK2-1	ALG8	-0.298362565004383	3.23039720121518	-3.86436633749018	0.00993585584989973	0.12526847487278	-2.25796244469606
Q9NTJ3-1	SMC4	-0.0922372162643482	3.29328844597925	-5.15075297530785	0.00277631956242591	0.0895893418931656	-2.26170387892818
Q5VW32	BROX	-0.119128388378136	3.19491328064459	-4.10811799872289	0.00766266867454029	0.116755331694999	-2.26271197540128
Q9BT73	PSMG3	-0.138635381894723	3.3154368092673	-4.11616759829966	0.00759837023941947	0.116225149819656	-2.26563464690658
P61221	ABCE1	-0.11305151011127	3.29468867052038	-4.73291853261452	0.00409664987010128	0.0951932061920903	-2.26674617114028
P23919	DTYMK	-0.0851067884189479	3.16662197750775	-4.36248632432108	0.00589850352598822	0.106092130247327	-2.26698457809498
Q96FH0-1	MEF2BNB; BORCS8	0.178912869419808	3.12928763670741	3.89245225083823	0.00963840668083371	0.124161596937583	-2.26706745642909
Q13642-4	FHL1	-0.198764692643695	2.89199085227719	-4.33434285052119	0.00606894519311542	0.106711456515515	-2.27266845113783
Q8WYQ5-1	DGCR8	0.109479153135947	3.35343304098305	4.52305655279824	0.00502454955623652	0.101462473679263	-2.27465138726001
Q13247	SRSF6	0.110994752306379	3.35593457629268	4.53562353485465	0.00496264374117683	0.100979321862451	-2.27918151935656
Q9H7N4	SCAF1	0.130439823613222	3.36503742828786	4.40056399741249	0.00567652089782975	0.105576879964656	-2.27960479464858
P62158	CALM3; CALM2; CALM1	-0.317575635749807	3.16471595567655	-4.31454875814264	0.00619218731939196	0.107794255524113	-2.28199214993285
Q52LR7	EPC2	0.150543874070722	3.35567863400047	4.11706484324329	0.00759124129130328	0.116225149819656	-2.28231438132459
Q9Y485	DMXL1	-0.0715786389646163	3.33986641639798	-4.57504281168643	0.00477404898322747	0.099721156503416	-2.2834558234849
Q5TAX3	ZCCHC11	-0.0688235930163706	3.303855355029	-4.50324478415363	0.00512394591307447	0.101563389079391	-2.28435306542231
Q9Y2P8	RCL1	0.105581919339185	3.38034667008445	4.28111335801283	0.00640689993093055	0.10917582285812	-2.28566315206184
Q16658	FSCN1	-0.105302216171888	3.3229348828175	-5.06762595719159	0.0029943802960479	0.0901491568230055	-2.28590467902107
Q1KMD3	HNRNPUL2	0.103682057494824	3.32208117687998	5.01618841837405	0.00313917719940355	0.0907636737797234	-2.28622906104772
Q9BRJ2	MRPL45	0.130976969060528	3.40103979503833	4.36180038577277	0.00590259221891625	0.106092130247327	-2.29118239879902
P49903-1	SEPHS1	-0.0617756446840257	3.36936447025319	-4.69642675288588	0.00424286188179988	0.0965988947606167	-2.29125697985245
Q9H9J4-2	USP42	0.132428399103378	3.39722774237422	4.41797368292879	0.00557821466744847	0.105286526814934	-2.29294681875129
P50336	PPOX	0.214985307407889	3.3660263568029	4.01332256007918	0.00846825730489302	0.120046358021665	-2.29615989538673
Q01081	U2AF1; LOC102724594; U2AF1L5	0.111865200935478	3.29507608979885	4.5952640693802	0.00468049448137151	0.099248465812976	-2.29764864325356
P00558	PGK1	-0.103490602154737	3.06468842630468	-5.31036692310016	0.00240690061560807	0.0848172200335518	-2.30026045228211
Q8TF39	ZNF483	0.101663784107961	3.4560616168211	4.54467645632804	0.00491858884069068	0.100960756942885	-2.30356266686183
P52732	KIF11	-0.0985410744385794	3.31729767107329	-4.85441043101476	0.00364991280813528	0.0930311166338628	-2.30872455306275
P20936-1	RASA1	-0.0751834855938531	3.21639514850736	-4.431250309663	0.00550455188749539	0.105247465518194	-2.31469796094124
Q86YH6-1	PDSS2	0.19094962282311	3.40371960675775	4.09407375368632	0.00777633660144585	0.116853295784332	-2.31590610429985
O95900	TRUB2	0.174283343521684	3.40661526399274	4.13550071963099	0.00744643055371795	0.115130625366739	-2.31752307723852
Q99961	SH3GL1	-0.109248816642677	3.34752067108186	-4.48001729676672	0.00524335404363217	0.102472229025753	-2.31904902365438
Q86WG5	SBF2	0.0882144272709474	3.40675821561368	4.44657996820787	0.00542087638866774	0.104470183260178	-2.31958894718232
P23193	TCEA1	-0.111482319824029	3.32877685935871	-4.58459081422978	0.00472961060949892	0.0993767786635366	-2.32016272184821
O43813	LANCL1	-0.125223929982817	3.20361929929582	-4.06683976779186	0.00800225660938627	0.118484631778916	-2.32036619267415
O15550	KDM6A	0.110950071619842	3.34912539092231	4.2994932784543	0.0062878377102378	0.108286822126843	-2.32213787653542
P21912	SDHB	0.143847924625011	3.26170543430604	4.35869237826566	0.00592115876796669	0.106092130247327	-2.32419012698513
Q13148-1	TARDBP	0.106436673616519	3.36361790652102	4.60190612289344	0.00465022389614373	0.099248465812976	-2.32750083429706
Q9UKY7	CDV3	-0.173231508268918	3.04136622665586	-4.34777464704487	0.00598690895483435	0.106439977113404	-2.33583599620113
Q7Z3E5	ARMC9	-0.123584367540445	3.34780132494441	-4.30340237843034	0.00626284155161829	0.108047921831027	-2.33649372190623
Q96G03	PGM2	-0.120175460752277	3.24812429380505	-4.67671659490913	0.00432431829750738	0.0972398391430143	-2.33706671796496
P51692	STAT5B	-0.0876151764233385	3.31993402637212	-4.42426179595375	0.00554318688575772	0.105286526814934	-2.33832557928133
Q9Y3B6	EMC9	0.233302799819022	3.34232600007	3.8222371995661	0.0104016941554885	0.12870274564619	-2.3452325837188
Q5VIR6-4	VPS53	-0.0852042757840008	3.23109467227767	-4.42167371705215	0.00555757321447729	0.105286526814934	-2.34830788456348
Q3T8J9-1	GON4L	0.0824760341385361	3.37196442916445	4.28306075369677	0.0063941640891061	0.109150291383985	-2.34973191025001
Q9P2N6-3	KANSL3	0.102418836514296	3.37904914958271	4.25391999092736	0.00658779651933864	0.109798821317336	-2.3502941357222
A1L390	PLEKHG3	0.0972876175661238	3.43954366191747	4.49949314716415	0.00514302016068899	0.101563389079391	-2.35462110621032
Q9H0L4	CSTF2T	0.08656976336311	3.38446628446264	4.29291545468207	0.00633015570664429	0.108497151988568	-2.35905379702566
P15880	RPS2	-0.130613373146152	3.33672581188926	-4.92787425104131	0.00340699134414961	0.0918316745721219	-2.35964225783519
Q9Y4C8	RBM19	0.123916018393513	3.40964138688149	4.4611167576223	0.0053428684474494	0.103377054243179	-2.36094150544232
Q15361	TTF1	0.130237107342909	3.4116018806286	4.46519278241183	0.00532122628435747	0.103163814171585	-2.36119996718878
Q9NVR5	DNAAF2	-0.138516235196861	3.40400194293695	-4.26314200403088	0.00652580538797864	0.109798821317336	-2.36187865583522
Q9Y5J1	UTP18	0.117950369854833	3.37781252882853	4.61598175852256	0.00458681316220428	0.099248465812976	-2.3628157537516
O00170	AIP	-0.117106786140536	3.06222278729416	-4.22516410803009	0.00678544441691174	0.110954581854316	-2.36336166945307
Q96RL1	UIMC1	0.123849757598214	3.3096465679426	4.3342251363024	0.00606966979123017	0.106711456515515	-2.36488049872516
Q9HAV7	GRPEL1	0.161752802194146	3.34950047066359	4.36430889659864	0.00588765535847157	0.106092130247327	-2.36690323310055
Q8WY54	PPM1E	-0.0982478148386628	3.18615908167244	-4.10730524969019	0.00766919502074713	0.116755331694999	-2.36829012795374
O75439	PMPCB	0.151318373679906	3.37533028063179	4.39085474359801	0.00573220390335917	0.105849613143208	-2.37008218892887
P51991-1	HNRNPA3	0.119658084772586	3.40462623382303	4.91169308223633	0.00345886042015368	0.0921025548548725	-2.37043456963692
P53384	NUBP1	-0.131177955342256	3.25318560542158	-3.92284901285677	0.00932777822763718	0.123098790659022	-2.37283349630042
O94808	GFPT2	-0.110375210346213	3.41776554848606	-4.63570549820977	0.00449961626945758	0.0982510490793928	-2.37298006357374
Q86W42	THOC6	0.146857178490435	3.32634629354631	4.15785707552456	0.00727501916317339	0.113787860115786	-2.37468472872157
O75390	CS	0.155757504029928	3.32322424969639	4.36717287341083	0.00587065458268327	0.106092130247327	-2.37768620927541
Q08752	PPID	-0.0957453659451352	3.24762916906239	-4.40113573436433	0.00567326125953742	0.105576879964656	-2.38160819657779
Q96JP5-1	ZFP91	-0.308697971220549	3.3073321968282	-3.79342826856821	0.0107344476757874	0.130297280482829	-2.38678709157356
Q5VZL5	ZMYM4	0.104394601938039	3.41925372313411	4.80469286595426	0.00382560767057827	0.0938336548089059	-2.38711824117087
P62879	GNB2	0.144983948748184	3.31141418752828	3.92627453958421	0.00929348826881212	0.122980451709771	-2.38722953598803
O43791	SPOP	0.145782674866983	3.29483062322382	3.90062556396568	0.00955374719207253	0.124085007381868	-2.39077501680679
P42224-1	STAT1	-0.0974639225255865	3.34417103342666	-4.64226186115584	0.00447105272904519	0.0980301019350247	-2.39345479765122
Q9UMS4	PRPF19	0.132207031892913	3.30576147440575	4.78429240119222	0.00390049483914246	0.094444916266669	-2.39708135556871
A0AVT1-1	UBA6	-0.11933325685068	3.20790044853479	-4.67032751450554	0.0043511060850888	0.0972398391430143	-2.40352669898332
P55265-4	ADAR	0.118818695438505	3.36098707414455	4.00785421733751	0.00851758204640176	0.120046358021665	-2.40448986016168
P09525	ANXA4	-0.110870259064834	3.21621715254965	-4.12672494065577	0.00751496764253982	0.115678099385086	-2.41196526512876
Q9H116	GZF1	-0.205870794233178	3.43252610271358	-3.72260691665782	0.0116047438006166	0.132920844970978	-2.41403148125769
P11177	PDHB	0.132206114653904	3.39988631067665	4.59259356928404	0.00469272858514394	0.099248465812976	-2.41556534375695
Q9HC36	RNMTL1; MRM3	0.165765049360275	3.39152239231209	3.89773717584367	0.00958356873878291	0.124085007381868	-2.42336476668188
P04350	TUBB4A	-0.17653384328351	3.26768739860137	-3.71163930141464	0.0117465081061477	0.134070309324339	-2.42373611376062
Q96EK5	KIAA1279; KIF1BP	-0.0917673820587434	3.26350377190398	-4.35043069585508	0.00597083702151828	0.106439977113404	-2.42483891238483
Q86W50-1	METTL16	-0.092199618906754	3.29899481472612	-4.36032413796852	0.00591140270254209	0.106092130247327	-2.42618402866125
Q7Z3K3-1	POGZ	0.11974230606663	3.38873789101798	4.69850879518616	0.00423436056057819	0.0965988947606167	-2.42665443675384
P31949	S100A11	-0.230172674678495	2.79511454815132	-3.69246823121255	0.0119990186177885	0.135811535517624	-2.42844256037922
Q86U86-1	PBRM1	0.100147277337076	3.37883072409001	4.8928718830387	0.00352033758577858	0.0922277022165441	-2.43063438413311
Q6P3X3	TTC27	-0.0943309340948952	3.34955851681934	-4.38130122354053	0.00578760308717945	0.106092130247327	-2.43610886930323
Q16649	NFIL3	0.16544795149788	3.19260006780198	3.77964315325006	0.0108979093880542	0.130617713307757	-2.4361244971989
Q9H5I1	SUV39H2	0.129310488841296	3.43727741876168	4.14790058191717	0.00735079775706132	0.114420350343488	-2.4372056386796
Q9Y5J6	FXC1; TIMM10B	0.198704355543622	3.29616795923389	3.82567081501137	0.0103628174138314	0.128549228021129	-2.43751119757353
O00231-2	PSMD11	-0.0674702999724996	3.31775989011686	-4.80773043525614	0.00381459892951712	0.0938336548089059	-2.44059639956576
Q8N141	ZFP82	0.163399410310935	3.44111583692002	3.7315729179493	0.0114902832061686	0.132528767336314	-2.44575328109411
P35998	PSMC2	-0.0746117748155798	3.34777749411503	-4.69307298707725	0.00425659703053063	0.0965988947606167	-2.45005805889478
Q8TD19	NEK9	-0.0744256470083874	3.22235593342099	-4.37024599157018	0.00585247459207668	0.106092130247327	-2.45256236228318
P61289-2	PSME3	-0.0933205732223333	3.35138351806717	-4.31849625782264	0.00616738328246024	0.107794255524113	-2.45898116808168
Q9NY61	AATF	0.11828040047675	3.37495563429814	4.32836480297444	0.00610586850817914	0.107051084512534	-2.46049111921285
P27816-1	MAP4	-0.0730990199542766	3.33648305596185	-4.78990291613042	0.00387973304725445	0.094444916266669	-2.46682042992553
Q96JB5-4	CDK5RAP3	0.082376646294097	3.29095925614266	4.21863674997852	0.00683124376125975	0.111043826308147	-2.46900481194729
Q8TD10	MIPOL1	0.122464701738147	3.35159002584175	4.16622844130068	0.00721199180722831	0.113230428672731	-2.47253179060329
P50453	SERPINB9	-0.112675684527783	3.35030775805685	-4.00239795567438	0.00856712274518164	0.120046358021665	-2.47524519285498
P56945-3	BCAR1	-0.114573355138928	3.38259395298739	-4.22964931872028	0.00675417644195186	0.110816411791686	-2.4780034248243
Q9H2D6	TRIOBP	0.0654872671529094	3.38857376711516	4.4196839767231	0.00556866255718803	0.105286526814934	-2.48128621826381
Q9H299	SH3BGRL3	-0.162017662754944	3.21511293401739	-3.70740696653741	0.01180173499358	0.134542549287139	-2.48173258750106
Q8IY37	DHX37	0.0923439142240655	3.37769827404663	4.55204623558592	0.00488305489047063	0.100960756942885	-2.48328108118634
Q9NR50-1	EIF2B3	-0.108961551188494	3.19472481891685	-4.33478190980752	0.00606624340294922	0.106711456515515	-2.48370029741134
Q13825	AUH	0.157062711607455	3.40345810430748	3.94632359026665	0.00909563387153814	0.122815855385831	-2.49134779316328
A6NCE7	MAP1LC3B2	-0.122614690214902	3.27134130327978	-3.91647536400089	0.00939196107379337	0.123220768774702	-2.4921597168813
P55039	DRG2	-0.111613095978617	3.26073637342949	-4.25451614177141	0.00658376892738386	0.109798821317336	-2.49265627203872
O00754	MAN2B1	0.0823403472458333	3.37745509538771	4.27274231568313	0.00646197616744518	0.109346993927517	-2.49640601290246
Q9UI26-2	IPO11	-0.0813478816586051	3.31248030529642	-4.40894772193541	0.00562893623358266	0.105576879964656	-2.50198487787334
Q5TEC3	ZNF697	0.264738903868038	3.4402601630695	3.58665449444429	0.0135075351152709	0.14046838280917	-2.50217171513795
P49207	RPL34	-0.112067854561027	3.36425240905563	-4.27071461248163	0.00647539821576253	0.109383552816872	-2.50266948649868
Q5SZK8	FREM2	0.0883144919158752	3.43762294229798	4.49640771104487	0.00515876812537432	0.101563389079391	-2.50527927992128
Q4VC31	CCDC58	0.110245987191431	3.37588259861977	4.06090237017769	0.00805249417565484	0.118735849500623	-2.51462654889918
Q7Z4S6-4	KIF21A	-0.0642637241807456	3.17354699575454	-4.38266248869933	0.00577967214400796	0.106092130247327	-2.5180329641042
O00203-1	AP3B1	-0.0884513278294356	3.31140587071725	-4.46848665401657	0.00530381022416539	0.103031817414637	-2.5238187043075
Q9NPF4	OSGEP	-0.125784214126004	3.21572825333516	-3.88481039976053	0.0097183296231034	0.124293112822226	-2.52559201457229
Q13564-4	NAE1	-0.09779330280591	3.26452349247208	-4.18402307181299	0.00708006939163837	0.112277674373526	-2.52607173831967
Q9NUP9	LIN7C	0.123187095390118	3.38697904337894	3.9269151022386	0.00928709200338534	0.122980451709771	-2.53115039021274
Q8NI27-1	THOC2	0.104161427921037	3.34136692425388	4.66510461936419	0.00437314566452431	0.0972398391430143	-2.53116156014268
O95376	ARIH2	-0.130126743144537	3.27816669853749	-4.00739296393799	0.00852175745270859	0.120046358021665	-2.53143653156931
Q6PCE3	PGM2L1	-0.138159153340452	3.40382714936175	-4.40593542050348	0.00564598095991678	0.105576879964656	-2.53221328338043
Q7Z2Z2	EFTUD1; EFL1	-0.08384643927984	3.32690512516964	-4.50162567317327	0.00513216793528232	0.101563389079391	-2.53273772120795
O00151	PDLIM1	-0.0873521569489982	3.31987717880964	-4.40150646620198	0.0056711487517146	0.105576879964656	-2.53699941320605
Q9UPY3	DICER1	-0.0552873015604621	3.32891333099511	-4.50842076842626	0.00509776254609072	0.101563389079391	-2.53750626779528
Q9NZB2-6	FAM120A	-0.101965186026401	3.09487663119355	-4.27617712340324	0.00643931227490926	0.109346993927517	-2.53897084112326
Q13884	SNTB1	0.120301317098254	3.42273487415446	4.19284595545607	0.00701567931199714	0.112262426947987	-2.53995060257262
P22681	CBL	-0.0954017963197662	3.35482585777636	-4.25186219629113	0.00660172054456135	0.109798821317336	-2.54214350803774
Q8NHP8	PLBD2	0.109643048093391	3.39032073376879	4.15020409676066	0.00733318629690935	0.114420350343488	-2.5439349819165
Q8WUZ0-2	BCL7C	0.156592764534754	3.3592378767244	3.73928964283409	0.0113927891386063	0.132166609792696	-2.54634206954712
P48556	PSMD8	-0.0883848952050804	3.35513201978662	-4.24533721445449	0.00664609382457356	0.11000496612162	-2.54826154434502
Q9NQS7	INCENP	0.110436429402013	3.40770082128012	4.27418461747147	0.0064524483770902	0.109346993927517	-2.5485766915709
Q9UGI8	TES	-0.112366318446347	3.0542687694404	-4.33801919500835	0.00604636476977757	0.106711456515515	-2.55382201959786
P27708	CAD	-0.0725819020125229	3.36908853020664	-4.98035902755243	0.00324480151284673	0.0907636737797234	-2.55425142813334
Q92541	RTF1	-0.124408600593313	3.3019654387908	-4.51581278085552	0.00506063391972661	0.101563389079391	-2.55708856088354
O94804	STK10	-0.108708354339183	2.96710898716739	-4.24443192561292	0.00665227705005997	0.11000496612162	-2.55808365550257
Q99549	MPHOSPH8	0.133770119139745	3.33726923391333	4.12025601575827	0.00756594773662973	0.116225149819656	-2.56293989154679
Q99417	MYCBP	-0.123810135397573	3.30281955230714	-3.89258024863345	0.00963707435063909	0.124161596937583	-2.56318496345312
Q12906-7	ILF3	0.113030927646139	3.38839572172982	5.12030829928813	0.00285398917693013	0.0901491568230055	-2.56503615614316
Q96BR5	SELRC1; COA7	0.110261252379961	3.37739065748254	4.18412397306801	0.00707932921641027	0.112277674373526	-2.56535402507576
P68036-3	UBE2L3	-0.152639195537762	3.23724036064526	-3.94381333343641	0.00912014326288712	0.122815855385831	-2.56592064166136
Q9NR28-1	DIABLO	0.092727084781099	3.37095110555809	3.99257458562713	0.00865714081731956	0.120517082173628	-2.56650637108103
P49454	CENPF	0.0766097735944108	3.38337676136411	5.09371558220994	0.00292388488017396	0.0901491568230055	-2.57196531661719
O94964-2	SOGA1	-0.100058194055914	3.29388640013054	-4.05026449802886	0.00814340129805472	0.119327408056802	-2.57239677812325
O60306	AQR	0.0764773729681519	3.36175873891736	4.61419116746107	0.0045948245584613	0.099248465812976	-2.57699957606361
Q9NZJ4-1	SACS	-0.0538867714517132	3.31547568756471	-4.5724296480078	0.00478629434066974	0.099762396847479	-2.57745370799179
Q13526	PIN1	-0.104992362722509	3.23042558742773	-4.19393977837772	0.00700774302523028	0.112262426947987	-2.58066564132496
P84103	SRSF3	0.0919326910925616	3.34833610495537	4.45069708905975	0.00539865162510618	0.104248714184207	-2.58089840069628
Q9NZB8	MOCS1	0.22834688146264	3.44627941870439	3.6663130059413	0.0123534372552555	0.135820276206006	-2.59783210673036
P29279-1	CTGF	0.135667097645579	3.44621924960567	3.78120264651334	0.0108792769655817	0.130617713307757	-2.59904679166278
Q9Y262	EIF3L	-0.0805643492902797	3.31428103824591	-4.50809415268085	0.00509941024378437	0.101563389079391	-2.5999566180849
Q13618	CUL3	-0.082500298262875	3.32987896707773	-4.4950958109164	0.00516548071710275	0.101563389079391	-2.60093200689207
P61513	RPL37A	-0.121357721720528	3.29981210607049	-4.29496995415458	0.00631690345996408	0.108497151988568	-2.60104561765067
O75530	EED	0.105503366481362	3.2877450067777	4.23487951139542	0.00671792189994188	0.110595212566331	-2.6025651346135
Q8WWC4	C2orf47; MAIP1	0.139384668610537	3.37839053689927	3.74858635025332	0.0112765696744675	0.131535632240283	-2.60451748297932
P62851	RPS25	-0.132255530274101	3.33468250958758	-4.16568497976629	0.00721606458853292	0.113230428672731	-2.60849975287704
P41247-1	PNPLA4	0.180151121103023	3.43870415333503	3.56823019769193	0.0137914145165675	0.142022790442018	-2.61088438602763
Q13425-1	SNTB2	0.109061293697564	3.29580979997543	3.89722953876009	0.00958882077882971	0.124085007381868	-2.61287597626213
Q5VYK3	KIAA0368	-0.0840498268684362	3.35081300221084	-4.82997992305042	0.00373506200141543	0.0938336548089059	-2.63239290334605
Q9H3C7	GGNBP2	0.125926887890746	3.32090949044957	3.79835971574998	0.0106766448387623	0.13011574820439	-2.63469608452431
Q8ND82	ZNF280C	0.163560005614984	3.32304123330328	3.91625105146563	0.00939422899625863	0.123220768774702	-2.64137881570098
Q8NFH5	NUP35	0.0934840585950184	3.42205519855323	4.09808722633612	0.00774365904835254	0.116755331694999	-2.64247224680737
Q13315	ATM	-0.0640492329664524	3.32569703573552	-4.39720845733212	0.00569569495536701	0.105576879964656	-2.64423213518469
Q9UK41-1	VPS28	-0.133132917502289	3.23953395709237	-3.72263863923373	0.0116043365694476	0.132920844970978	-2.65131359135622
O75792	RNASEH2A	-0.0896700889029719	3.25959897955132	-3.88678986721356	0.00969755549535483	0.124293112822226	-2.65209704581971
O00458	IFRD1	0.19440809370903	3.34018976608608	3.79251429300818	0.010745199389143	0.130297280482829	-2.65462491906765
Q08AN1	ZNF616	0.180656459979645	3.44087513144927	3.53955841786666	0.0142466039693266	0.14339612886432	-2.65529748183425
P82932	MRPS6	0.144416147350141	3.42118100114668	3.84520091715993	0.0101447877282459	0.126816374780505	-2.65651856269336
Q9HAB8-1	PPCS	-0.123901055932479	3.05870701092849	-3.83101647767382	0.0103026179575187	0.12829401054023	-2.65836210621473
Q04446	GBE1	-0.104490380167828	3.1067835872024	-4.05402249394166	0.00811115452867502	0.119327408056802	-2.658997887865
O75362	ZNF217	0.116364563073598	3.36930910405201	4.18321649239674	0.00708598933295287	0.112277674373526	-2.66005823073186
Q9P1Y6-1	PHRF1	0.0777422876754793	3.36221994353247	4.00018575949686	0.0085873016248489	0.120046358021665	-2.66007335950926
O95396	MOCS3	-0.12295536571808	3.24942876020853	-3.82591058091712	0.0103601088266363	0.128549228021129	-2.66210196223687
Q8WUA4-1	GTF3C2	0.103437923603102	3.35248393322397	4.17046474063758	0.00718033380759695	0.113034979373078	-2.66635440392731
Q8NB46	ANKRD52	-0.105339349755317	3.16659190109777	-3.78398816325472	0.010846085710317	0.130617713307757	-2.66814297343165
Q9NVH0-2	EXD2	-0.3021642308788	3.21564583924724	-3.42169938180523	0.0163030674124644	0.15081113693073	-2.6714651757853
P01130	LDLR	0.0903065908810772	3.42906529321736	3.90345335166455	0.00952465299228939	0.124085007381868	-2.6721409745327
Q13686	ALKBH1	0.159459406446911	3.30177527695486	3.76765058837558	0.0110424025675785	0.131118404096173	-2.67271558840085
Q9H4L5	OSBPL3	-0.103164725127145	3.2089663781207	-3.93132810940675	0.00924316161019265	0.122980451709771	-2.67332893240725
Q9NZT2-1	OGFR	-0.101937652640795	3.1793520834992	-3.81691937166459	0.0104622302568452	0.129037635998498	-2.67789070989427
P07355	ANXA2	-0.101996194031638	2.93038925437816	-4.21140988759123	0.00688236213708478	0.111043826308147	-2.67819050806636
Q8N1G4	LRRC47	-0.0997992259351552	3.34322305479332	-4.31757677717144	0.00617315068604432	0.107794255524113	-2.67860097620419
Q5JSH3	WDR44	-0.111528875275507	3.3317551778176	-4.50579644699333	0.00511101883911567	0.101563389079391	-2.67912089289538
P21359-1	NF1	-0.0609602087703094	3.30350673495612	-4.29066133441654	0.00634473204257249	0.108497151988568	-2.68273040945727
Q9H2P9-5	DPH5	-0.113137804783768	3.35258736194254	-3.87808942058949	0.00978924148038564	0.124588976732288	-2.68788783717683
Q7Z3K6-2	MIER3	-0.102923728475858	3.30688311327329	-3.76653924901425	0.0110559016735062	0.131118404096173	-2.68877766709381
Q9NWH9-1	SLTM	0.0969113846381603	3.41249474143496	4.42800920118714	0.00552243152432404	0.105286526814934	-2.69038462943549
Q96EN8	MOCOS	-0.13092320296071	3.30931071767155	-3.55832899416514	0.0139467338233515	0.142444401289394	-2.69624677847096
P24928	POLR2A	0.0773998739494195	3.36014283625595	4.70753577321849	0.00419772705591296	0.0965988947606167	-2.69653756242918
Q9Y4G8	RAPGEF2	0.0974115282793475	3.38479535189593	3.95763461797919	0.00898611774404376	0.122587305685249	-2.69662182421238
Q8IZL8	PELP1	0.107767357003959	3.38255816848168	4.48025343397034	0.0052421242106356	0.102472229025753	-2.69757239090945
O75935	DCTN3	-0.123087709329603	3.26390116660841	-3.65861922364754	0.012459924199852	0.136096817260454	-2.70000500713529
O43149	ZZEF1	-0.0727246755121179	3.18388366807611	-4.19032163992257	0.00703403366927623	0.112277674373526	-2.70532594685938
Q14435	GALNT3	0.171774564421909	3.18170475374334	3.56135150118942	0.0138991128221363	0.142444401289394	-2.70563059065673
Q3KQV3	ZNF792	0.559015995220091	3.37331754444972	4.02306288151688	0.00838119926344191	0.11971557124384	-2.70735628092441
Q9NZD8	SPG21	-0.105690976992413	3.12118685440751	-3.77803623614356	0.010917146094569	0.130617713307757	-2.70850172306208
Q12788	TBL3	0.0995113123200606	3.39273781615359	4.30967008720939	0.00622299963231992	0.10793570612272	-2.70857164798136
P61086	UBE2K	-0.13731492631143	3.31779204922328	-3.8954834389384	0.00960691089788583	0.124085007381868	-2.71248157316314
P62258-1	YWHAE	-0.0594659433487344	3.24827586878176	-4.78209583472925	0.00390865797079535	0.094444916266669	-2.71325876064282
Q9BY89-1	KIAA1671	0.100462239910935	3.38885742697573	4.40189702480508	0.00566892423804965	0.105576879964656	-2.71499730826747
Q8TD30-1	GPT2	0.182853306445279	3.43338869582853	4.2169532668648	0.00684311296557395	0.111043826308147	-2.71503449031474
P11908-2	PRPS2	-0.127837221035369	3.1910234351346	-3.94935437766428	0.00906614151409754	0.122815855385831	-2.72058306957472
Q8IXQ5	KLHL7	0.0935602416217697	3.42212589009001	3.94036114716277	0.00915397161240732	0.12290012733612	-2.7228839770527
Q14232	EIF2B1	-0.0734672971162262	3.25271933362737	-3.99863575281312	0.00860147234760346	0.120046358021665	-2.72288563022612
Q9Y678	COPG1	-0.0836638530934036	3.19538508089884	-4.31068285200112	0.00621658894615195	0.10793570612272	-2.72320087766674
P48444	ARCN1	-0.083524466923133	3.26524584943113	-4.4172122914997	0.00558247310920322	0.105286526814934	-2.73004240205266
P57772	EEFSEC	-0.0796137083193524	3.246592642428	-4.001499866102	0.0085753083150191	0.120046358021665	-2.73136910683184
Q6KC79	NIPBL	0.0875614728040919	3.37943982478499	4.54329333407273	0.00492529058748708	0.100960756942885	-2.7315930140564
Q15022	SUZ12	0.104081176061449	3.34049098013515	4.04782945562545	0.00816437368153263	0.11933511645334	-2.73204977831036
P53611	RABGGTB	-0.139092987571023	3.24870851926339	-3.56334713636681	0.0138677706901088	0.142408839677231	-2.73295183755098
O15015-2	ZNF646	0.216304011271934	3.40517974419623	3.76187923588455	0.0111127084961997	0.131151564548709	-2.73469181413735
Q96DB5	FAM82B; RMDN1	0.0885322227761118	3.34163107580096	3.85774229782531	0.0100075128443986	0.125747700203938	-2.73484026564914
P62277	RPS13	-0.101111545289044	3.32670904895589	-4.05229901870257	0.00812592537353231	0.119327408056802	-2.73494617702163
Q96L58	B3GALT6	0.149799079589593	3.26857967314287	3.66352155216399	0.0123919539667618	0.135820276206006	-2.74183875079653
O75436-1	VPS26A	-0.09452635926898	3.21263314441858	-3.98424520409966	0.0087343090542847	0.120948335657383	-2.74932405379819
Q9GZX5	ZNF350	0.384428075707271	3.46390936077592	3.35825741160724	0.0175461493640408	0.155136551539336	-2.74996681400501
P17858-1	PFKL	-0.087995158863573	3.11559616840656	-4.17084630338535	0.00717749014391948	0.113034979373078	-2.75087564266968
Q7Z460-3	CLASP1	-0.0792515521358208	3.33461854447399	-4.47197033057685	0.00528546142133442	0.102881135842527	-2.75568735112258
Q16773	CCBL1; KYAT1	-0.137368092368152	3.12351406722127	-3.54180642610858	0.0142103123366019	0.14339612886432	-2.75601540387415
Q69YH5-1	CDCA2	0.131157463774265	3.45327278668204	4.30370533002886	0.00626090910626886	0.108047921831027	-2.75724480790805
Q5BKZ1-3	ZNF326	0.169302650641094	3.36249484251756	3.38214717207598	0.0170660369276969	0.153693751455816	-2.75763639860021
O75717	WDHD1	-0.0708987432607286	3.3615523812445	-4.37740794959433	0.00581035455166783	0.106092130247327	-2.75786979773827
P61978-3	HNRNPK	0.161971708268785	3.38467790193426	3.47301804648733	0.0153693508694374	0.147950946476557	-2.75803763248315
Q2M2I8-1	AAK1	-0.0772455509707397	3.30903955353242	-4.06050175708861	0.00805589671789465	0.118735849500623	-2.75829008048729
Q9Y5B0	CTDP1	-0.0912853502146638	3.3479448489647	-4.04508878502612	0.00818805170651038	0.11933511645334	-2.75863277039037
Q8WXE9-3	STON2	0.118398333828555	3.30689740910494	3.68800508222707	0.0120586783261601	0.135820276206006	-2.76061121385371
P52565-1	ARHGDIA	-0.0993563487053704	3.11703032978436	-4.02989030925371	0.00832078145967473	0.119545210698283	-2.7606279477118
Q05209-1	PTPN12	-0.127946766419558	3.40706820338202	-4.03215904640777	0.00830081425015207	0.119545210698283	-2.76115706764601
Q9BW27	NUP85	0.118242399679299	3.3617438925189	4.14866380590588	0.00734495722778788	0.114420350343488	-2.76700626770648
O94822-3	LTN1	-0.0782894017100236	3.30020243398967	-4.25377677463684	0.00658876450582661	0.109798821317336	-2.77017079058583
Q9BWT1-2	CDCA7	0.11367961016791	3.45747128039102	3.75134934725067	0.0112422871755916	0.131535632240283	-2.7740291425169
Q93100-1	PHKB	-0.115385156227989	3.23554420753434	-3.92645081994125	0.00929172754418266	0.122980451709771	-2.77544536826453
Q5SY16	NOL9	0.0977754315942864	3.37441903841979	4.00634969388999	0.00853121001475008	0.120046358021665	-2.78069759102076
Q9Y6A5	TACC3	-0.095064266613148	3.383337505952	-4.35704563686467	0.00593102303349108	0.106092130247327	-2.78449323449019
O75170-5	PPP6R2	-0.0723664765902329	3.20793988835146	-3.9647117251956	0.0089183553155971	0.122005612930133	-2.78828072228217
Q9P0M9	MRPL27	0.155228822736257	3.39677225288928	3.79313836553944	0.0107378566858583	0.130297280482829	-2.78833716804007
O60566-3	BUB1B	-0.109827789518263	3.37336696497494	-4.36602848517886	0.00587744102733733	0.106092130247327	-2.79401897010602
Q13572-1	ITPK1	-0.138590850725533	3.35198793207084	-3.88413822388499	0.00972539542313312	0.124293112822226	-2.79425617712559
Q15170-2	TCEAL1	-0.150987197297474	2.94961837144536	-3.46185970553761	0.0155671653436568	0.148969336929004	-2.79767562101138
O43823	AKAP8	0.126721282825764	3.36952328228356	4.13313237104796	0.00746485663993527	0.115130625366739	-2.7992200564328
O43156	TTI1	-0.0897112149100208	3.34857586030177	-4.10302911300866	0.00770363642592051	0.116755331694999	-2.7995001420078
Q96QK1	VPS35	-0.071661602020877	3.22643787916503	-4.21204889745964	0.00687782467157258	0.111043826308147	-2.80230956054063
Q8TBZ6	TRMT10A	-0.139361951031177	3.13322093496418	-3.44968779767186	0.0157862042626065	0.149445810918808	-2.80508742928914
Q99666	RGPD6; RGPD5	0.116811142014619	3.3998559906756	3.78431933600019	0.0108421471764932	0.130617713307757	-2.81024430584098
P62873	GNB1	0.114969609223436	3.36633262828953	3.89604067099883	0.00960113361495831	0.124085007381868	-2.81526663525393
P46013-2	MKI67	0.201185604265607	3.44346717117749	3.30010559870389	0.0187790498407239	0.159415351927464	-2.81829572543524
Q06323-2	PSME1	-0.142535709307792	3.11234887354757	-4.02734623025136	0.0083432367901999	0.119545210698283	-2.81873062769897
P62760	VSNL1	-0.115417646750415	3.43620133123117	-3.84653066016808	0.0101301322876406	0.126796359419914	-2.82062180862855
Q5TFE4	NT5DC1	-0.126317426340525	3.26408277728408	-4.05005844171023	0.00814517363756407	0.119327408056802	-2.82141983825593
Q6AHZ1-1	ZNF518A	0.111806885986643	3.38594377666626	3.68831780224995	0.0120544872776855	0.135820276206006	-2.82335242481154
Q8WYH8-1	ING5	0.156507096410671	3.43099937373116	3.42652252979598	0.0162126644740918	0.150807709391315	-2.82611791207055
Q5MIZ7-1	SMEK2; PPP4R3B	-0.142431690165552	3.33032478726002	-3.66972035641195	0.0123066048180441	0.135820276206006	-2.82740902181997
O15075-1	DCLK1	-0.105875819193725	3.38401823714865	-3.7621881830998	0.0111089321723931	0.131151564548709	-2.83003618679679
P51587	BRCA2	0.0915550915529301	3.38725498945967	4.3570496080666	0.00593099922276616	0.106092130247327	-2.83003775493893
P42166	TMPO	0.0822534794199984	3.2836399355675	4.20741446403093	0.00691081010517604	0.111133606873468	-2.83172979171405
Q9P1U0	ZNRD1	0.153001083703647	3.40191596917153	3.35427986304361	0.0176275406118658	0.155136551539336	-2.83229613503687
Q8N3X1-2	FNBP4	0.0678281691553657	3.30182700510527	3.93837079773819	0.00917353982484164	0.12290012733612	-2.83244346514448
Q9ULI2-1	RIMKLB	0.260642985341175	3.43393154355453	3.27780715348078	0.0192771650817992	0.162252256879996	-2.8343797591963
Q70EL1-1	USP54	0.160635902418262	3.41725847602712	3.77364158568413	0.0109699512467673	0.130737590748283	-2.83759753698472
Q16643	DBN1	0.128456174228242	3.45056375621707	3.54100835429125	0.0142231844470775	0.14339612886432	-2.83776879042419
Q9BRT3	MIEN1	-0.229910786000192	2.79137874052214	-3.26616200003624	0.0195431333159334	0.162937728667521	-2.84041663572083
Q5T2T1	MPP7	0.0967268817025645	3.36757575710598	3.66388166760724	0.0123869774797642	0.135820276206006	-2.84258074200175
Q15428	SF3A2	0.112498578355571	3.33221930630664	3.94667646498563	0.00909219449246793	0.122815855385831	-2.84325744549802
Q9Y6X4-1	FAM169A	0.0794275307064842	3.37306901047191	3.98264946456317	0.00874918173511782	0.120948335657383	-2.84588851171114
Q99584	S100A13	-0.184675575428766	3.28726484918614	-3.74055544892688	0.0113768859825913	0.132166609792696	-2.84742247523959
Q15006	EMC2	0.0859196657991668	3.32652562449069	3.80841790649963	0.0105598359483579	0.129504654755556	-2.85214907736122
Q08945	SSRP1	-0.0438880784863516	3.31422558195835	-4.4346841575052	0.00548568108693426	0.105239692962556	-2.86129616138181
O60678	PRMT3	-0.0741989591498283	3.30221344384429	-4.00183892759029	0.00857221692317246	0.120046358021665	-2.86163536417549
P42345	MTOR	-0.0501821026071168	3.28147155592766	-4.21708118098876	0.00684221029820532	0.111043826308147	-2.86165652455258
Q9NZM4	GLTSCR1; BICRA	0.0773199593095472	3.37953145823763	3.77559492709315	0.0109464448298686	0.130617713307757	-2.86392805025764
O60437	PPL	-0.0690686990383611	3.46175280535405	-3.94287581026729	0.00912931613184084	0.122815855385831	-2.86485840043611
O15169	AXIN1	-0.158861933646869	3.34848705383924	-3.40195152969306	0.0166791342751768	0.152337942722356	-2.86498866948859
P31942	HNRNPH3	0.24889698126347	3.40343368261941	3.22001926089865	0.0206378606072328	0.167462602088403	-2.86793766464799
P51687	SUOX	0.123371704749945	3.37850361914931	3.59150527804107	0.0134338901416773	0.14046838280917	-2.86918076676453
O43172-1	PRPF4	0.101903883095292	3.32038825078944	4.22652828331637	0.00677591686900176	0.110954581854316	-2.86946274492927
Q16659	MAPK6	-0.144715363056647	3.38253970294198	-3.58571365155333	0.0135218715048465	0.14046838280917	-2.87056327133659
O43143	DHX15	0.0647076049805935	3.3845280227743	4.5907038227421	0.00470140801546819	0.099248465812976	-2.87084293448284
O00273-1	DFFA	-0.158009809158452	3.07244377012527	-3.33398437275593	0.0180494516736712	0.15701170572166	-2.87425146219088
Q9Y5J9	TIMM8B	0.368501313091265	3.31308154206928	3.42973224291372	0.0161528136633644	0.150713044296118	-2.87984076720825
Q7Z478	DHX29	-0.0789514956746921	3.37061880771893	-4.34655539532875	0.00599430325141892	0.106439977113404	-2.88331923442824
Q14568	HSP90AA2; HSP90AA2P	-0.188332314686541	3.3882458709835	-3.32040833971448	0.0183379572996455	0.157340548711609	-2.88626188341281
Q9GZN1	ACTR6	0.104497439676543	3.2910811360265	3.59796676622199	0.0133364908163185	0.14046838280917	-2.8883040006493
Q16401	PSMD5	-0.119945079978957	3.25200313955582	-3.63352760639119	0.0128144502501726	0.137989750864663	-2.88911495419717
Q8NC44	FAM134A; RETREG2	0.253587438643894	3.3675448269208	3.22030513481803	0.0206308719551445	0.167462602088403	-2.89011823212504
P57740	NUP107	0.0873152810997706	3.3836100910781	4.2547551280358	0.00658215512495316	0.109798821317336	-2.89145906081586
O95453	PARN	0.073538984969843	3.38637202622564	4.0306443959752	0.00831413868571442	0.119545210698283	-2.89169367501168
Q13126-1	MTAP	-0.0944226266460329	3.29280141467202	-4.04584176213668	0.00818153860640289	0.11933511645334	-2.89501620190402
Q8TCX1-2	DYNC2LI1	-0.115364257389343	3.16077000899649	-3.44138736361649	0.0159375514518035	0.149856183205584	-2.89541686676221
Q12888-2	TP53BP1	0.0610771274700786	3.39773456544254	4.72953708668058	0.00410995273042171	0.0952743934858857	-2.89868376004814
Q96FJ0-2	STAMBPL1	-0.108372347922722	3.25564287667349	-3.53979365130867	0.0142428015169219	0.14339612886432	-2.90032212064629
O95782	AP2A1	0.0669181042742229	3.38883211990642	4.21569441344426	0.00685200370613772	0.111043826308147	-2.90162379914421
P49759-3	CLK1	0.165892202169095	3.35628725699808	3.69624083869996	0.0119488486356029	0.135564628726069	-2.90186798206994
Q02750	MAP2K1	-0.10321277464518	3.24554979717921	-4.00896435151391	0.00850754228013838	0.120046358021665	-2.90215431096059
Q96MW7	TIGD1	0.12200065042255	3.30485413176852	3.3976862968485	0.0167616258307536	0.15258066590848	-2.90375768873073
Q9H1P3-1	OSBPL2	-0.102994608694239	3.29267370512272	-3.62775232885295	0.0128976478578848	0.138425252644901	-2.90550551893442
Q9BSH4	TACO1	0.153706915011504	3.29941382123254	3.59044623253946	0.0134499300915742	0.14046838280917	-2.91097791168336
Q9NVE7	PANK4	-0.0765345549781057	3.25423873620878	-3.91464793039403	0.00941045548286876	0.123220768774702	-2.91182717892889
O14777	NDC80	-0.0853729312774963	3.33368953787362	-4.07825875033844	0.00790663505120975	0.117787034129448	-2.91314910518076
Q9NWS0-1	PIH1D1	-0.0888961159365416	3.30874698175509	-3.81394000450569	0.0104963200738487	0.129215154470586	-2.91684042179484
P53041	PPP5C	-0.10987090125455	3.30484399506373	-4.01497576873492	0.00845340909747903	0.120046358021665	-2.92141855126591
Q9UKL3	CASP8AP2	0.134066525172852	3.39643511270613	3.75857288366538	0.0111532134957659	0.131287364792686	-2.92196722682861
Q8TEK3	DOT1L	0.103604489101001	3.33562434112612	3.5415126858427	0.0142150485568233	0.14339612886432	-2.92481243022247
Q9NP79	VTA1	-0.113462229617993	3.26580365321375	-3.87708834658011	0.00979985362127747	0.124588976732288	-2.92502678636793
P48729-2	CSNK1A1	-0.73155788619782	3.2626331291946	-4.18091159348485	0.00710293734509009	0.11236291601443	-2.93098210961795
Q9UKM9-1	RALY	0.0930608540095372	3.33187185812824	4.0432639797343	0.00820386032334377	0.11933511645334	-2.93175722961668
Q96A35	MRPL24	0.14458824018975	3.36635802566864	3.65019664058942	0.0125776840529155	0.136805201798397	-2.93177898734673
P02792	FTL	0.0865378155318993	3.39622150763406	3.71361924858896	0.0117207721788386	0.133933953144776	-2.93200445848236
Q13416	ORC2	-0.108215202948588	3.33201951721766	-3.85839606872906	0.0100004146135637	0.125747700203938	-2.94007936841793
Q96BX8	MOB3A	-0.200991277794492	2.33483740705023	-3.3777351786527	0.017153589400702	0.153693751455816	-2.94109121227651
Q9Y5Y6	ST14	0.129215298368191	3.3271853442463	3.86457074235036	0.00993365389949271	0.12526847487278	-2.94774786782417
P84085	ARF5	-0.0924747284099812	3.23431562610637	-3.74825623785876	0.0112806734949197	0.131535632240283	-2.94912556766249
Q15418-2	RPS6KA1	-0.102786548097039	3.30525419424577	-3.98214332506059	0.00875390507228869	0.120948335657383	-2.95002200857496
Q96DY7	MTBP	0.0951847450481444	3.35436159914051	3.70226068083362	0.0118692822963456	0.134995713049654	-2.95218105780952
P62841	RPS15	-0.0598589712227891	3.336761050353	-4.16265482916972	0.00723882098872143	0.113404303650728	-2.95332852275481
P16050	ALOX15	0.230909870394257	3.43414850921648	3.14224884379204	0.0226404008311851	0.175223577279909	-2.95586178134243
Q8IWL3	HSCB	0.157033517289867	3.31087218402878	3.40489837801022	0.0166224058225586	0.152027709750011	-2.95637466759766
Q5QNW6-2	HIST2H2BF	1.43634168707574	2.56182400965985	3.29749193881887	0.0188366872179318	0.159651608156868	-2.95646823486596
O15347	HMGB3	-0.118531362924488	3.3787619331393	-4.23172333830682	0.00673977320948618	0.110767203356581	-2.95898487984743
Q8NG48-1	LINS; LINS1	0.239543042471974	3.41036010089997	3.1655622761563	0.0220183528639781	0.173192501014876	-2.96228826473232
Q6FI81-1	CIAPIN1	-0.115769304362394	3.32054749755969	-3.91672795633094	0.00938940796886355	0.123220768774702	-2.96687543543747
Q9ULH7-5	MKL2	-0.122206112467298	3.22193974615884	-3.45522803747907	0.0156860804233864	0.149057401816494	-2.97435180077353
Q9GZU8	FAM192A	-0.14618869336488	3.26578262477819	-3.81023334268597	0.0105389068064749	0.129411380292403	-2.97700565472415
O60502	MGEA5	-0.124856893516441	3.36145908826738	-4.17261065611971	0.00716435763692193	0.113034979373078	-2.97870508939915
Q9GZR2-1	REXO4	0.129317187939511	3.37800785366396	3.67736291235134	0.0122022864295714	0.135820276206006	-2.98463616310533
Q93034	CUL5	-0.075603936653861	3.23350798333789	-3.77634812928209	0.0109373960168666	0.130617713307757	-2.9856833602626
Q8WUQ7-2	CACTIN	0.093775396968208	3.37356093303869	3.83439754674273	0.0102647464908162	0.127986498928495	-2.98800950121833
O43768-4	ENSA	-0.227179131488292	3.27988945337253	-3.45327959761945	0.0157212116201758	0.149121219205828	-2.98808082705159
P33316-2	DUT	-0.222324415809919	3.27226770029569	-3.41132140621716	0.0164995044983373	0.151481039385059	-2.99080603143792
P00492	HPRT1	-0.124285729458199	3.09540847218733	-3.75176678201229	0.011237117987427	0.131535632240283	-2.99121066563665
Q96TA1	FAM129B	-0.0785165380227612	3.37081561269297	-3.91296142270716	0.00942756023945309	0.123243462457346	-2.99571796278168
Q9H582-1	ZNF644	0.128669344496105	3.40998354680949	3.91438319774915	0.00941313810674653	0.123220768774702	-2.99581489303939
Q96B97-1	SH3KBP1	-0.101995132734498	3.03484539419732	-3.57405530887018	0.0137009441449121	0.141538549345132	-2.99897273655658
Q96EB6	SIRT1	-0.103702798700676	3.35022879849634	-3.84280166588233	0.0101712911511274	0.126984255720952	-2.999375427529
Q10570	CPSF1	0.105342459717476	3.39911161929154	4.2602517178148	0.00654516235964678	0.109798821317336	-3.00107037279478
P38919	EIF4A3	0.0935840343342878	3.34512490314222	4.29117436949663	0.00634141112675277	0.108497151988568	-3.00149348563769
Q8TB52	FBXO30	-0.0766681177116432	3.32526974709263	-3.89856105658597	0.00957505175080032	0.124085007381868	-3.00937153581651
Q9H967	WDR76	0.128887872516184	3.26837256188238	3.68182824044233	0.0121417970204243	0.135820276206006	-3.0100878261902
Q0VGE8	ZNF816	0.459748115124498	3.37011600968028	3.39286116959369	0.0168554958690921	0.152721484492996	-3.01300243322765
P82933	MRPS9	0.142297747578488	3.41016764014298	3.77658109976277	0.0109345988676176	0.130617713307757	-3.01484344815749
Q9Y281-1	CFL2	-0.105259227681228	2.97433310851046	-3.66687263791373	0.012345731629109	0.135820276206006	-3.01563367880647
O75822	EIF3J	-0.106089344612617	3.24794104496831	-4.06934812298496	0.00798113986152788	0.118352383931329	-3.01643885920537
Q16626	MEA1	-0.175256638569149	3.24458270661662	-3.16320130035477	0.0220804783740785	0.173237226532653	-3.0204353156649
P52564-1	MAP2K6	-0.105525275739787	3.2857647805383	-3.67043955589073	0.0122967453158716	0.135820276206006	-3.02226731081535
Q15435	PPP1R7	-0.0807551048518784	3.26116377231761	-3.86597058706398	0.00991858889661654	0.12526847487278	-3.02230296040501
Q8IWX8	CHERP	0.0660741936228282	3.36724612482675	3.97569384382597	0.00881434589208983	0.121387208226457	-3.0237577656999
O60885-1	BRD4	0.0677619603125963	3.34790878027801	4.06988573464306	0.00797662217957785	0.118352383931329	-3.02425690000782
Q8IX21	FAM178A; SLF2	0.194683268172149	3.33081692249434	3.34458040376307	0.0178277888938578	0.156141851691651	-3.02592701583573
Q92830-1	KAT2A	0.101115814458006	3.33109639700788	3.55357366793473	0.0140220272907922	0.142763051441787	-3.0274303772267
Q99879	HIST1H2BM	1.38422434917623	2.59545179801346	3.06617464797482	0.0248094680568736	0.180030293789988	-3.02784650190858
Q9Y5Z4-1	HEBP2	-0.128518915141966	3.20815573590607	-3.44162243643412	0.0159332429491467	0.149856183205584	-3.02840310496704
Q9H583	HEATR1	0.0980070791000942	3.39198585316782	4.49117645861753	0.00518559439303481	0.101752885534439	-3.02928022810939
Q96RS6	NUDCD1	-0.08471751981403	3.34036595667578	-3.99084933342362	0.0086730608915233	0.120517082173628	-3.03047173082266
Q96FZ2	C3orf37; HMCES	-0.107478407703714	3.21423461470353	-3.51318400227837	0.0146802444044677	0.145702874249399	-3.03059129933951
Q9NRR5-1	UBQLN4	0.120438963147505	3.29794351222197	3.76227234483657	0.011107903697472	0.131151564548709	-3.0343847345443
Q9HAY2	MAGEF1	0.211072855401989	3.35622481427468	3.11083778015883	0.0235094984788103	0.176739751334895	-3.03484693007798
Q14315	FLNC	-0.0969686441161955	2.92966325428733	-4.10416076355461	0.00769450467647708	0.116755331694999	-3.04471111268415
Q8NFU7	TET1	0.121289606083301	3.44142846575366	3.82795658661458	0.0103370280122712	0.128549228021129	-3.04620078927262
Q15072	ZNF146	0.217836197598587	3.37875668574714	3.4790700509968	0.0152632393287919	0.147780534947196	-3.04622860418978
Q9ULR0-1	ISY1-RAB43; RAB43; ISY1	0.0941030948157865	3.34348176627049	3.59004817712593	0.0134559644670944	0.14046838280917	-3.04813402781691
O15151	MDM4	-0.167335979312257	3.39651083101823	-3.17135539081453	0.0218667351687424	0.172747427009861	-3.04990919565982
P50897	PPT1	0.108569625266404	3.40741565320172	3.64286494262619	0.0126812116834132	0.137163261782842	-3.05301184913709
P26373-1	RPL13	-0.0745804701024033	3.34592312799053	-4.03603654965183	0.0082668139557434	0.119545210698283	-3.05433729670713
Q15003	NCAPH	-0.0698404471111243	3.32211284780752	-3.94846393743914	0.00907479506887768	0.122815855385831	-3.05465099425861
Q8IYN2	TCEAL8	-0.157879541158467	3.45637150318073	-3.61651360458613	0.013061297412871	0.139411408539798	-3.05558156805803
O43294-1	TGFB1I1	1.06166953593312	3.50288106530179	3.040845110588	0.0255818596698831	0.181767814903858	-3.05676475992134
Q9NZE8	MRPL35	0.164037373726793	3.40291967513634	3.21983614914464	0.0206423384527315	0.167462602088403	-3.05853922665966
O00566	MPHOSPH10	0.106679259275771	3.39171912167655	3.89098160598153	0.00965372959555685	0.124194272267078	-3.05858851318633
Q9P2R3-2	ANKFY1	-0.0663627198909869	3.26223030856347	-3.95843428996234	0.00897843183038968	0.122587305685249	-3.05917564424405
Q8WV74	NUDT8	0.18874469074778	3.17007687249942	3.0905402422626	0.0240907050580416	0.178076878408492	-3.06029608738465
P41250	GARS	-0.0652692656373114	3.3156213263963	-4.0977288155003	0.00774657086618585	0.116755331694999	-3.06374669930329
Q9HD42-1	CHMP1A	-0.083032556930299	3.30145136073232	-3.59454124629041	0.0133880273327091	0.14046838280917	-3.06508887833344
Q8N5Y2-1	MSL3	0.119407210785628	3.37490745489777	3.34717320006205	0.017774012494863	0.155923866838493	-3.06665933602667
O60814	HIST1H2BK	0.866428063512093	2.84920382109758	3.17032747171561	0.0218935532429877	0.172747427009861	-3.06824464199633
O43824	GTPBP6	0.15904394382269	3.4173460617129	3.55869462989244	0.0139409633388395	0.142444401289394	-3.06864460032622
P41134	ID1	-0.246056035546279	3.32022979402146	-3.0227352981726	0.0261503534233234	0.183326740524299	-3.07192745471644
Q96L91	EP400	0.10753176214998	3.38846152584806	4.13278699691671	0.0074675480264641	0.115130625366739	-3.0721242501404
Q6VEQ5		-0.101470923270321	3.20306297824558	-3.43837289487002	0.0159929174189986	0.149902064058736	-3.0726104747818
Q96HY7	DHTKD1	0.146737642787342	3.33619157349595	3.85063878100636	0.0100850065487331	0.126557711379644	-3.07328619820108
P57764	GSDMD	-0.111330744544637	3.27058872637993	-3.4331677072075	0.0160890268932483	0.150262229052039	-3.07392171869777
O75414	NME6	0.256922367125653	3.29543779336248	3.01757845595462	0.026314771633934	0.18391249009177	-3.07489928193333
O00487	PSMD14	-0.09914562453304	3.33478593769081	-3.88029173813092	0.00976594096185675	0.124483706774954	-3.07595814880436
Q6I9Y2	THOC7	0.097715431497137	3.34368193023308	3.73443876392554	0.0114539663891462	0.132357673121855	-3.0759974256259
Q8NEB9	PIK3C3	-0.073343425871876	3.32269678785462	-3.82282054047569	0.0103950777401805	0.12870274564619	-3.07600207886986
Q9NXJ5	PGPEP1	-0.224559655350762	3.25282836208096	-3.04514238190434	0.0254489718149707	0.181654142737524	-3.07741063474873
O14841	OPLAH	-0.080937721162059	3.39774152939736	-3.58644954969965	0.0135106565704947	0.14046838280917	-3.07793965726588
Q16537	PPP2R5E	-0.104644089061287	3.36765464909631	-3.61468352608246	0.0130881659364986	0.139544847136345	-3.08538079919929
Q9Y2D5-6	PALM2-AKAP2; PALM2; AKAP2	0.115254232119265	3.41369930753098	4.08875354605287	0.00781989521876	0.116853295784332	-3.08756223100795
Q8N960	CEP120	0.0961433984564017	3.2894870307016	3.45070992246933	0.0157676786433333	0.149416061134338	-3.08874099447757
Q969Q4	ARL11	0.198109447329587	3.31469809205308	3.11747009484373	0.0233229616110359	0.176174586676909	-3.08931530730579
Q14CZ7	FASTKD3	0.194152729752023	3.40052811743305	3.22814290996159	0.0204402850180733	0.166557456695089	-3.0893217876563
P82909	MRPS36	0.179025550429684	3.4139035098021	3.34781564643007	0.0177607156936465	0.155923866838493	-3.08987568475843
O60879	DIAPH2	-0.072683861452618	3.24164784557032	-3.67901154963372	0.0121799138073547	0.135820276206006	-3.09003327072944
Q7L3S4	ZNF771	0.126040749225248	3.30341791150382	3.21504876720026	0.0207597936089671	0.167893318337966	-3.0924004499554
P62136-1	PPP1CA	0.123995443619247	3.31993007758246	3.26645869013263	0.0195363066270223	0.162937728667521	-3.09307402741981
O00401	ASB15; WASL	-0.0964873961857674	3.30452366858172	-3.52880375787534	0.0144216706460101	0.144708354323033	-3.0939500358316
O94925-3	GLS	0.168330222358795	3.39872638998658	3.36181547136267	0.0174736971420836	0.155136551539336	-3.09640304302377
Q9NW64-1	RBM22	0.125215797881459	3.37159630488395	3.6783612692244	0.0121887328356089	0.135820276206006	-3.09658028740935
O75879	PET112; GATB	0.143707228699282	3.37024481100389	3.46506563584457	0.0155100405450361	0.1488626717529	-3.09666592084202
P42285	SKIV2L2	0.0521065627356426	3.38287341088331	4.37507961799394	0.0058240095897993	0.106092130247327	-3.09689167700583
P55347	PKNOX1	0.0875509642908413	3.34809092724583	3.56748090868899	0.0138031003991831	0.142022790442018	-3.09740984265892
O00534	VWA5A	-0.075978606857413	3.4164544759997	-3.6558872916615	0.0124979840864327	0.1362434561521	-3.09944646710805
Q9Y2F5	KIAA0947; ICE1	0.0839550163441965	3.41890959651112	3.75763242864451	0.0111647650899577	0.131287364792686	-3.10119487511962
Q96PE3-3	INPP4A	-0.0607688272479024	3.0154179273145	-3.76279343340794	0.0111015382711491	0.131151564548709	-3.10353419835065
Q9Y2H0	DLGAP4	-0.0970206419274456	3.35258986250301	-3.64355424932145	0.0126714375826779	0.137163261782842	-3.10680566984123
Q9NTK5-1	OLA1	-0.117362156887978	3.28479684318559	-3.97085426689876	0.0088600102260149	0.121387208226457	-3.10759925185617
Q99436	PSMB7	-0.111087457740478	3.32249866437207	-3.62120962251719	0.0129926354370621	0.138831097909994	-3.10851355622771
Q15119-1	PDK2	0.185889324653193	3.27359192446389	3.10320151915279	0.0237263184046449	0.17706426596967	-3.11330599460643
O14562	UBFD1	-0.104340192074867	3.30683286342409	-3.64585184840639	0.0126389196595349	0.137163261782842	-3.11680946979084
P42226	STAT6	-0.107711267579337	3.23024873391408	-3.41747180498894	0.016382770834849	0.150973295179211	-3.12201490546552
Q4LE39-1	ARID4B	0.0545317562944439	3.27029741871513	3.93954854822376	0.00916195500171581	0.12290012733612	-3.12309951227148
O75694	NUP155	0.109068768699549	3.39531832193999	4.1890517136776	0.00704328798312749	0.112277674373526	-3.12364277753704
Q14592	ZNF460	0.167810090316861	3.40065613518765	3.33345463563775	0.0180606138438	0.15701170572166	-3.12611302843418
Q8NB50-1	ZFP62	0.185814844985479	3.42176492390297	3.04406985779181	0.0254820668466398	0.181654142737524	-3.12668728911142
Q5T200-2	ZC3H13	0.275130276251444	3.2308621697782	3.01744014667218	0.0263191970789211	0.18391249009177	-3.12742967232184
Q00341-1	HDLBP	-0.0798420713412958	3.26974605939609	-4.36596115510658	0.00587784058647135	0.106092130247327	-3.13106605689974
O14802	POLR3A	-0.053208141894735	3.3073712520884	-4.09296548723316	0.0077853876423473	0.116853295784332	-3.13126099913687
P60468	SEC61B	-0.206481103080044	3.30150916617745	-3.133819104254	0.0228700943139403	0.175548196189492	-3.13165680991636
Q04760-1	GLO1	-0.0808741262500228	3.14498631608465	-3.65785766805857	0.0124705206796874	0.136096817260454	-3.13540587203423
Q86YC2	PALB2	0.12597883015886	3.34715852982242	3.39061791211547	0.0168993369659214	0.152946794548712	-3.13822877504818
Q5T0F9-2	CC2D1B	-0.109979123695414	3.17634302307128	-3.48277272673817	0.0151987238226517	0.147477726762654	-3.13899472190156
Q8NFP9-1	NBEA	-0.0660779608968809	3.37680996874766	-3.78197255164152	0.0108700915941536	0.130617713307757	-3.14429439668588
Q96KG7-1	MEGF10	0.121906460599206	3.37904801918862	3.33280652104743	0.0180742808318329	0.15701170572166	-3.14770772081593
Q9Y696	CLIC4	-0.109463717561901	3.32328882174264	-4.08988388323145	0.00781061757459419	0.116853295784332	-3.14935063423794
Q8WYA6	CTNNBL1	0.0595669031626849	3.34862547105819	4.02976539588969	0.00832188240661254	0.119545210698283	-3.14966708498251
Q6P9B9	INTS5	0.0751442406189855	3.32282731765154	3.54687282085117	0.0141289005445783	0.143250533391951	-3.14987241350277
Q9UBQ5	EIF3K	-0.0898906873794985	3.32777050104327	-3.67896683026083	0.0121805200563041	0.135820276206006	-3.15380492621223
Q9BXH1	BBC3	0.298013745228589	3.35343599210005	2.94197637613788	0.0288605894465561	0.190955657557493	-3.15433024782543
O15392	BIRC5	0.127270123335067	3.42606254836854	3.59143357731288	0.0134349754186662	0.14046838280917	-3.15629215165449
Q9H4B0	OSGEPL1	0.175588038696915	3.30706730720715	3.13195190644658	0.0229213200183017	0.175548196189492	-3.15899114595004
Q9H1B7	IRF2BPL	-0.0636126226517998	3.40567124077496	-3.72319621380126	0.0115971814643977	0.132920844970978	-3.15954709188734
Q6IN84-1	MRM1	0.240861222106039	3.4611195967161	3.25179246970402	0.0198769666251804	0.164170898665287	-3.16192989992148
O75475-1	PSIP1	0.117171044710602	3.42686378631858	3.92835772184157	0.00927270513099154	0.122980451709771	-3.1630789872472
Q53FA7-1	TP53I3	-0.107098282722453	3.35486197545675	-3.5997781945659	0.0133093282150404	0.14046838280917	-3.16324283312158
Q969X6	CIRH1A; UTP4	0.121307177891827	3.39750600306413	3.94622832775634	0.00909656262326079	0.122815855385831	-3.16504659327913
Q14676	MDC1	0.126732376778446	3.35944149778781	4.21229926461946	0.00687604779898169	0.111043826308147	-3.16519777753309
Q14C86-6	GAPVD1	-0.0705710011754953	3.21505561688205	-3.9894786149991	0.0086857330995871	0.120520750851842	-3.1740872888758
Q14563	SEMA3A	0.163212410749397	3.39377869521892	3.11479345307483	0.023398045589747	0.176174586676909	-3.17730076536455
O75394	MRPL33	0.170544183764555	3.35613712943186	3.11845322758911	0.0232954501753061	0.176174586676909	-3.17864412501837
Q9H4L4	SENP3	0.0826688640077646	3.37113347105783	3.79617770312441	0.0107021773549315	0.130263469484272	-3.17972688717306
O14617-2	AP3D1	-0.360600427550253	3.14564710827552	-2.98700523938683	0.0273132522573662	0.186975160961132	-3.18147667538475
Q9BXA9-2	SALL3	0.138394128001399	3.4285327326977	3.45740740282116	0.0156468895825006	0.149057401816494	-3.18411529408271
Q15257-1	PPP2R4; PTPA	-0.131234521546314	3.28163929622613	-3.59749548415675	0.0133435679566697	0.14046838280917	-3.18427147755741
P46109	CRKL	-0.0950925620605042	3.25009817178446	-3.7397420249175	0.0113871026883797	0.132166609792696	-3.18456794485915
Q8N9Z2-1	CCDC71L	0.161783272253878	3.3672338206438	3.07787296918525	0.0244614640872855	0.179499722479645	-3.18466099718812
P09651-1	HNRNPA1	0.118137697257834	3.41041754281154	3.3109952309606	0.0185410126083367	0.158220513047169	-3.18550043481639
Q13442	PDAP1	-0.111053657961471	3.31264026122434	-3.60502653207232	0.0132309789834041	0.139991828829852	-3.18672472992494
Q8NEM7	FAM48A; SUPT20H	0.112183623475484	3.31113308887506	3.39382496388361	0.0168366989819052	0.152693610841499	-3.18870951720395
Q9Y5S9	RBM8A; LOC101060541	0.130065902015565	3.31334845876042	3.54991657157627	0.0140802422403438	0.143055850293368	-3.1890946653108
Q13435	SF3B2	0.0539335575426842	3.34506989298638	4.26542038981373	0.00651059242204857	0.109787125339163	-3.19039922863563
Q9P270	SLAIN2	-0.106410482458651	3.31111086087658	-3.36347589118989	0.0174400005562871	0.155136551539336	-3.19096046146562
P42765	ACAA2	0.150252119574548	3.40908535685656	3.97188639807127	0.00885024900081405	0.121387208226457	-3.19131796439317
Q27J81	INF2	-0.123807701623167	3.34251194346126	-3.51595756987702	0.0146339529821897	0.145702874249399	-3.19354229932495
Q13503	MED21	0.156090309556679	3.34836049452889	3.08516924527304	0.0242471453030762	0.178865105490621	-3.19501625875393
Q9H900-1	ZWILCH	-0.0912182204412332	3.31235410567949	-3.52953412466343	0.0144097055224614	0.144708354323033	-3.19653062586541
Q8N5M1	ATPAF2	0.19443237771093	3.28547422513771	3.31241358252181	0.0185102569110871	0.158220513047169	-3.19687729586241
Q6PD62	CTR9	0.0561003034778609	3.33901500045671	4.01582731695076	0.00844577248314925	0.120046358021665	-3.19717029440961
Q75N03	CBLL1	0.0986183025119358	3.36523880958668	3.44311262615551	0.015905960481781	0.149849266886071	-3.19933302072944
Q9BUT1-1	BDH2	-0.0915902832561998	3.32109138310494	-3.42219303918456	0.0162937886790342	0.15081113693073	-3.20264595338808
Q7LBC6-1	KDM3B	-0.0708611564158418	3.35513787559061	-4.20418884579655	0.00693387460172866	0.111320204969571	-3.20344190706237
Q92576-1	PHF3	0.151226382586063	3.39085651004779	4.14346095646356	0.00738487660346649	0.114583556628546	-3.20370009144432
Q9H857-2	NT5DC2	0.157411342691181	3.43485094339416	3.48021351125469	0.0152432829812591	0.147762482631706	-3.20403501840142
Q9BVK8-1	TMEM147	-0.312013413436662	3.37915812941397	-2.88174079932754	0.0310829949253358	0.196475408117995	-3.2134285491843
Q14703	MBTPS1	0.161289080441118	3.28409407064282	2.97439927457282	0.0277370293715263	0.188052427038247	-3.21370259448606
Q9UN37	VPS4A	-0.097650747308946	3.29049783254972	-3.5876353504806	0.0134926071848815	0.14046838280917	-3.21555999968763
Q9NQX4	MYO5C	0.0852101482378543	3.40705073880421	3.63967595007525	0.012726540850448	0.137195217847283	-3.21569979408229
O43353-1	RIPK2	-0.0984343412230624	3.31493246956189	-3.32678020744561	0.0182019129663944	0.15701170572166	-3.21700683164612
P55072	VCP	-0.054630906481697	3.28014222412591	-4.49760542628778	0.00515264848922694	0.101563389079391	-3.21831287714402
Q13428-7	TCOF1	0.122134379162093	3.35400673457046	3.25912560280787	0.0197058174674778	0.163452267345527	-3.21907246831277
Q9H7C9-1	AAMDC	-0.135730197444945	2.88518026639547	-3.1371849819667	0.0227780728843552	0.175450770757924	-3.21997944121294
Q9BWH6	RPAP1	-0.0774521570420123	3.3539065241507	-3.76716248405958	0.0110483291332222	0.131118404096173	-3.21998634566235
Q12756-2	KIF1A	-0.0928217404658299	3.35229448897741	-4.06153024537445	0.00804716470067649	0.118735849500623	-3.22007805715732
P22570-7	FDXR	0.157141470715565	3.3518534654548	3.31077722718129	0.0185457448727396	0.158220513047169	-3.22341622042631
Q8TDZ2-4	MICAL1	-0.0865053894355803	3.2458195720336	-3.58079592214205	0.0135970855893102	0.140797966235575	-3.22446937520212
Q05D32	CTDSPL2	0.128033963218978	3.35652082810172	3.44664036780963	0.0158415824478322	0.149678297972562	-3.22590214843667
P26440	IVD	0.192901243045285	3.40068365979149	3.76037211178593	0.0111311511488725	0.131209795035193	-3.22811554480632
Q9H910-2	HN1L; JPT2	-0.203072660086497	3.35593488652023	-2.89297547149802	0.0306546467353101	0.195598375295438	-3.22818114049249
P35240-2	NF2	0.104493880682537	3.2623868871204	3.4555571623745	0.015680154838711	0.149057401816494	-3.22829151751749
O75431	MTX2	0.116681840764468	3.33572305693548	3.47749423173753	0.0152907894185042	0.147780534947196	-3.22856061685657
Q66K74	MAP1S	-0.0884991161940192	3.36545630777883	-3.75288734363787	0.0112232550710109	0.131535632240283	-3.22954312489355
Q96EI5-2	TCEAL4	-0.10748169939437	3.29991332132071	-3.396362272989	0.0167873256793137	0.15258066590848	-3.23013776383264
Q96SI9	STRBP	0.107161175414804	3.38993448020085	3.92849833523376	0.00927130417993124	0.122980451709771	-3.2320075987618
P09960-1	LTA4H	-0.115090078600698	3.27107728665219	-4.09134052438193	0.00779868010251536	0.116853295784332	-3.23395638025417
P54098	POLG	0.111990699862302	3.34982559883489	3.39646746769554	0.016785282197911	0.15258066590848	-3.23579374013207
P08567	PLEK	-0.555071409722144	1.20834804294397	-3.25346642977545	0.019837752709442	0.163986461333455	-3.23840452724322
Q68CQ4	DIEXF	0.0746286304353043	3.35221849713125	3.72450778772109	0.0115803702166074	0.132920844970978	-3.23936640190222
Q8N8A6	DDX51	0.101612525030836	3.35555512203726	3.72766420606828	0.011540024925169	0.132805997746642	-3.24218447966174
Q96HP4	OXNAD1	0.126460008382712	3.32476829618757	3.1907598312545	0.0213672528694248	0.170501952467945	-3.24437045129779
P54274-1	TERF1	0.099444461321585	3.42400826058493	3.58708653088944	0.0135009575437422	0.14046838280917	-3.24607212811745
Q15398	DLGAP5	-0.090228040792224	3.35753564060988	-3.88106251793591	0.00975780093369791	0.124483706774954	-3.24676776844974
P20674	COX5A	0.135719692683943	3.36097868050834	3.3617289525373	0.0174754549467729	0.155136551539336	-3.24831212444023
Q9H5V7	IKZF5	0.144398768189111	3.359423374506	3.18169938065843	0.0215988819607378	0.171958967610366	-3.24860688566911
Q6N069	NAA16	-0.0746703506209213	3.31037529449529	-3.63058237363979	0.0128568031011831	0.138139522701096	-3.25016363745969
O76061	STC2	0.142664614437426	3.34923463185653	3.04196485441904	0.0255471593719199	0.181654142737524	-3.25162334030761
Q15269	PWP2; LOC102724159	0.111524222317514	3.38258915821557	3.66504026118851	0.0123709819590393	0.135820276206006	-3.25238510517553
Q9HCI7	MSL2	0.106381242436165	3.37791792802166	3.39485202595815	0.0168166939471573	0.15265471804555	-3.25370684195265
O14910	LIN7A	0.134092381800097	3.40724072002812	3.16448681279901	0.022046627998526	0.173192501014876	-3.25580115845369
Q9ULE0	WWC3	0.12702023872159	3.34787938521032	3.25444383907407	0.0198148958579254	0.163978765746641	-3.25623633939692
O75208-1	COQ9	0.210588089921285	3.29879600078959	3.06763746085849	0.0247656543696653	0.179916829388601	-3.25676063235617
P40692-1	MLH1	-0.0967772007086784	3.40321750532327	-3.70321831841479	0.0118566799664957	0.134995713049654	-3.25909461495063
Q969J2	ZKSCAN4	0.184484500932536	3.29576972731686	3.21585353146325	0.0207399974810493	0.167893318337966	-3.26001414595267
Q9NYW8	RBAK	0.215498793319223	3.34260471904402	2.90499837668064	0.0302033998802111	0.194790503327197	-3.26123635286437
Q9Y6G9	DYNC1LI1	-0.0565348686216277	3.31938225354209	-3.92044407899664	0.00935193748857478	0.123220768774702	-3.26217465301712
O75494-3	SRSF10; LOC100996657	0.132097690183631	3.3783075158968	3.31040579225714	0.0185538108062108	0.158220513047169	-3.26434487177187
O60292	SIPA1L3	0.105112192595164	3.39959326586748	3.66282904303167	0.0124015301741108	0.135820276206006	-3.26499130442985
Q14894	CRYM	-0.16349414811743	3.41954897931423	-3.09904218752899	0.023845345859468	0.177478807918018	-3.26946167894583
Q9ULW3	ABT1	0.0908954097554725	3.32196019026537	3.32684552718494	0.0182005241763825	0.15701170572166	-3.26967598598433
Q15928	ZNF141	0.185092867245784	3.41699110673398	2.97097597736251	0.0278533562535643	0.188252440132493	-3.270528376848
P04181-1	OAT	0.140958049005378	3.4048722981601	3.67041353944273	0.0122971018202165	0.135820276206006	-3.27161070509853
Q8N3R9-1	MPP5	0.123357360474706	3.36142797405259	3.52231078604309	0.014528531878226	0.144882577138819	-3.27509115513988
Q07666	KHDRBS1	0.102904785744766	3.34428353498468	3.76895662531923	0.0110265622874148	0.131118404096173	-3.27689325087985
Q96NE9-1	FRMD6	0.196283248425345	3.30998890615401	2.84743562680653	0.0324320436063967	0.20043751754848	-3.27781653039727
O94874-1	UFL1	0.0751363815816121	3.26423039018891	3.88842141138526	0.00968047051121883	0.124293112822226	-3.27895036511128
P62736	ACTA2	0.125387391306658	3.39400491353459	3.07305566674169	0.0246041128931329	0.179557443199743	-3.27922510079502
Q9UBT2	UBA2	-0.0938408620885814	3.26819222068339	-3.93548000383559	0.00920204520877488	0.122980451709771	-3.28191821006605
Q96AC1-3	FERMT2	-0.0985298457948299	3.37747054081156	-3.81784952302027	0.0104516131213906	0.129037635998498	-3.28337737137203
Q9BVP2	GNL3	0.0815168764334283	3.33984628512536	3.84865772611588	0.0101067390638644	0.12666678261589	-3.28816183640692
O60701	UGDH	-0.0844388023993171	3.37186155832116	-3.8040524276985	0.0106103554738288	0.129781597630773	-3.28996973197955
P08473	MME	0.118770671734729	3.43422437033554	3.55941377738303	0.0139296215266586	0.142444401289394	-3.2928952900263
Q96ME1	FBXL18	-0.0706643035367368	3.32772922219693	-3.51361987880114	0.0146729586765668	0.145702874249399	-3.2952005122165
Q15345-2	LRRC41	-0.0711244667375551	3.31224738385941	-3.48430211156573	0.0151721649506574	0.147477726762654	-3.29815153799337
Q92796-2	DLG3	0.155962117322672	3.38021195514614	2.94835839661559	0.0286355367527837	0.190244164486859	-3.29858419597717
Q9HCE6	ARHGEF10L	-0.121833516049747	3.4453344747333	-3.12280541107713	0.0231740916880436	0.176174586676909	-3.29928918295352
O75828	CBR3	-0.160252079940139	3.21099563499285	-3.05497583302022	0.025147740728989	0.181145419292668	-3.30041176714913
P62269	RPS18	-0.138995392933517	3.322467380702	-3.94400139880048	0.00911830445988599	0.122815855385831	-3.30356488529189
O43159	RRP8	0.129756271989028	3.32347192115055	3.6619464456015	0.0124137470465407	0.135820276206006	-3.30391310099083
Q969S9	GFM2	0.138499567523054	3.22763067413318	3.5130719371216	0.0146821182420846	0.145702874249399	-3.30498884835155
Q15121-2	PEA15	-0.133930392809251	3.22131100177744	-3.13208343069742	0.02291770755605	0.175548196189492	-3.30842779634506
Q8N5I9	C12orf45	-0.109494384991936	3.36853576909894	-3.26038407848843	0.0196766107728148	0.163452267345527	-3.30843822264736
Q9ULV3	CIZ1	0.0723745417559116	3.27846953734569	3.59729783740712	0.0133465372305493	0.14046838280917	-3.30940816889011
O60610-1	DIAPH1	-0.103804552537389	3.31825640070962	-4.01531241709185	0.00845038912719043	0.120046358021665	-3.31452191064813
P38432	COIL	0.0910329544082908	3.34468739523247	3.38243152788465	0.0170604112521533	0.153693751455816	-3.31696864937891
Q02641-2	CACNB1	0.294946345181987	3.35303531996043	2.77537326624255	0.0354791349820191	0.209488655367995	-3.3194038744539
P55081	MFAP1	0.0829951929199308	3.33471489655402	3.50202632593964	0.0148681336153202	0.146627110588771	-3.31970397587992
Q9Y6D6	ARFGEF1	-0.0464202502831295	3.39624882126141	-3.89580301020285	0.00960359715902008	0.124085007381868	-3.32221198044556
P22059	OSBP	-0.0962672825737258	3.28047780804774	-3.67800651194753	0.0121935470433003	0.135820276206006	-3.32655546382851
P06744-2	GPI	-0.11054875822404	3.18248663583333	-4.1443494877613	0.00737804183033413	0.114583556628546	-3.33084959661849
Q9H0D6-1	XRN2	0.050026807947111	3.36357407156221	3.97395303368358	0.00883074070828171	0.121387208226457	-3.33251150591496
Q92828	CORO2A	0.0730489165873001	3.43551328237239	3.40576542677797	0.0166057557251442	0.152018572439516	-3.33333195831676
Q9Y4B6	VPRBP; DCAF1	-0.0481012869729892	3.27834097821261	-3.73990811584932	0.0113850157257269	0.132166609792696	-3.333382966038
Q9HCK8-1	CHD8	-0.0946974733565808	3.3158119168971	-3.92370805446529	0.00931916567730395	0.123098790659022	-3.33430583366346
Q9UKY7-3	CDV3	-0.322654000674096	3.16238212222616	-2.77976802978902	0.0352846244985682	0.209486282246084	-3.33554483163822
P62829	RPL23	-0.0834138365361163	3.34905707334321	-3.86697584589623	0.00990778632588375	0.12526847487278	-3.33613603775872
Q14004-1	CDK13	0.0784153093867711	3.38534196294245	3.64180638200456	0.0126962381747786	0.137173038255422	-3.33659679301191
Q9NPQ8-3	RIC8A	-0.0835525659482297	3.29476820716747	-3.4369244742025	0.0160195966738359	0.149902064058736	-3.3392905814358
Q9HD67	MYO10	0.091712607860614	3.48155812323219	3.26762418691686	0.019509514801963	0.162937728667521	-3.34142331847628
Q9NYY8	FASTKD2	0.136055623790067	3.46549012746155	3.58288766560513	0.0135650362056747	0.140616004979422	-3.34162674453555
Q9H6S0	YTHDC2	-0.052048322379951	3.31211403763722	-3.81636052996335	0.0104686149662119	0.129037635998498	-3.34303114097002
Q9NS73	MBIP	0.101639421300216	3.34163053575254	3.33197080787016	0.0180919207891124	0.15701170572166	-3.34311787703461
Q15370-2	TCEB2; ELOB	-0.112300112734055	3.36395839596043	-3.40150785787489	0.016687693921197	0.152337942722356	-3.34370993198221
P84098	RPL19	-0.0473823660959266	3.3463709333854	-3.88524068838909	0.00971380954925274	0.124293112822226	-3.34647956600828
Q15477	SKIV2L	-0.125014988841836	3.29040976825491	-3.67368089118666	0.0122524200472548	0.135820276206006	-3.34814988019966
Q9P2P1	NYNRIN	-0.0933936148229215	3.43083575929591	-3.39717023099609	0.0167716376513222	0.15258066590848	-3.35374323445673
Q15120-2	PDK3	0.153288458585001	3.44322306925281	3.44579090181527	0.0158570577338075	0.149678913283258	-3.35542606172293
Q96LR5	UBE2E2	-0.128321157430239	3.27192292412781	-2.95059296690256	0.028557194201324	0.189876692352593	-3.35561848084055
Q7Z3B3	KANSL1	0.11778773472895	3.39010347335224	3.42881568701432	0.0161698792407218	0.150727482788033	-3.35704351098442
P17020	ZNF16	0.168480428385333	3.37562426315789	2.80593823997226	0.034150153144814	0.205641932731295	-3.35758159750851
P54277	PMS1	-0.0821518181564164	3.39189780221867	-3.66546836420865	0.0123650774590065	0.135820276206006	-3.36134523615573
Q15147-4	PLCB4	0.0937380278217839	3.38059760677683	3.16448593247512	0.0220466511597044	0.173192501014876	-3.36203546772446
Q6ZU65-1	UBN2	0.0771285754488732	3.39631426131733	3.48813976505543	0.0151057498737297	0.147477726762654	-3.36469029082391
Q9BQE9-1	BCL7B	0.124143519304018	3.39818446279163	2.96504705017124	0.0280560983014897	0.188505170678968	-3.36594275516455
Q9H9R9-3	DBNDD1	-0.210354715281064	3.22673371646371	-2.74597552929717	0.0368106944584868	0.213540306009238	-3.36635861467574
P31483	TIA1	0.0938205636231153	3.37383583441101	3.25422806014307	0.019819939358237	0.163978765746641	-3.36718905644444
O76074	PDE5A	-0.0720679740128302	3.36672241753924	-3.47468459157704	0.0153400486806302	0.147947094360599	-3.36755188679555
Q9BZD4	NUF2	-0.107370705145461	3.2982915430159	-3.46806625004974	0.0154567866649952	0.148498287712263	-3.36882844949011
O76031	CLPX	0.123313700331689	3.40930692695269	3.77659431287926	0.010934440249137	0.130617713307757	-3.36918169497603
Q9Y6X3-1	MAU2	0.0883763836755884	3.36698848441654	3.18078366525614	0.0216224466282379	0.17200558894355	-3.3693300180979
Q99755-3	PIP5K1A	0.099874231567814	3.3846444575814	3.4868163405114	0.0151286164290925	0.147477726762654	-3.36945368770065
Q86V25	VASH2	-0.189372406274216	3.44682341405162	-2.78311306888356	0.0351373534762855	0.208867267022742	-3.37005157567793
Q9NQC1-1	PHF15; JADE2	0.0988396742194109	3.46904867184926	3.24689070130974	0.0199922911873854	0.164983113256648	-3.37172731260299
O60869-1	EDF1	-0.111152761159261	3.33796492828691	-3.46291362538178	0.0155483601552543	0.148969336929004	-3.37375044372449
Q5TCQ9-4	MAGI3	0.103214813432696	3.24572101602813	3.10386334452882	0.0237074396270127	0.17706426596967	-3.37484562371721
P04062	GBA	0.14921676024396	3.23242840322588	3.32097027434268	0.0183259141098375	0.157340548711609	-3.37529067850315
Q9H0A0	NAT10	0.114383992610116	3.38793144704877	3.97078625906213	0.00886065382812295	0.121387208226457	-3.3754198277565
P29373	CRABP2	-0.160168621370049	3.27666515229955	-3.11671400627445	0.0233441440243625	0.176174586676909	-3.37616852176866
Q969Z0-1	TBRG4	0.143387228891735	3.42063979495808	3.68732547470252	0.0120677920294812	0.135820276206006	-3.38067406917682
Q9NVP1	DDX18	0.11441965743955	3.40829732130778	4.208023712032	0.00690646354072463	0.111133606873468	-3.38369856636989
Q9UHB6-4	LIMA1	0.101698861604136	3.35269162423434	3.81164759577724	0.010522635132808	0.129375132968309	-3.3844499734544
Q9BSM1	PCGF1	0.141244100168535	3.24506975607032	2.9650363447347	0.028056465842776	0.188505170678968	-3.38474069046746
O75533-1	SF3B1	0.0472088881337338	3.35608167859826	4.23713925143876	0.00670232646106565	0.110525801216181	-3.38510504582132
Q16831	UPP1	-0.101589162640333	3.34444790065929	-3.10484713937484	0.023679407260933	0.17706426596967	-3.38517815073939
Q9P0U3-1	SENP1	0.113393392218302	3.3353177075457	3.35466490144093	0.0176196433152258	0.155136551539336	-3.38659920471018
Q2TAL8	QRICH1	-0.104784193630858	3.33276058550343	-3.208901187438	0.0209117099963418	0.168560530451841	-3.38700154454362
Q6ZQX7-4	C17orf97	-0.200281295098896	3.20691799535237	-2.85187436813666	0.0322539355066742	0.20034011566435	-3.38859068775114
Q6P0N0	MIS18BP1	0.118520904055726	3.43669322431245	3.67280482136257	0.0122643825446195	0.135820276206006	-3.39142014424841
Q8N122	RPTOR	-0.0680240367894995	3.18841236029637	-3.48508264138983	0.0151586305209527	0.147477726762654	-3.39181466935755
P50995	ANXA11	-0.091950472667807	3.04095548356605	-3.35440912471876	0.0176248889612819	0.155136551539336	-3.39254178162109
O94885	SASH1	-0.08018450523221	3.43032936835754	-3.34655360038113	0.0177868469532636	0.155923866838493	-3.3943518421499
Q9Y4X4-1	KLF12	0.233571832883162	3.23902421243907	2.71641564545155	0.0382046120648966	0.21637399241186	-3.39582888354657
Q14258	TRIM25	-0.0660587092800007	3.13017663125896	-3.64057387803824	0.0127137590655276	0.137195217847283	-3.39746442049192
Q8WUX2	CHAC2	-0.104445771532387	3.09543271329065	-3.10845140609223	0.0235770195863352	0.176915714979325	-3.39868514123214
Q14684	RRP1B	0.106873090201207	3.40404392030692	3.9297743258568	0.00925860225222244	0.122980451709771	-3.39976772901818
Q13685	AAMP	-0.0835053236888813	3.30558093509092	-3.50559201990149	0.0148077978596625	0.146315504181996	-3.40009078766466
Q96SZ4-1	ZSCAN10	0.362866587948793	3.47462900258465	3.41848751741874	0.0163635817126149	0.150973295179211	-3.40053407701409
Q14651	PLS1	-0.0964560176968327	3.27383971497952	-3.45908603779655	0.0156167779147406	0.14900426153543	-3.40120778572841
Q96EK6	GNPNAT1	-0.149054933202995	3.30042419560394	-3.2024687994989	0.0210719869264997	0.169290495464922	-3.40199834126685
Q9UK53-1	ING1	0.123637415940519	3.39654284590821	2.90246162514426	0.030298000238546	0.194847698424072	-3.40482447172399
O14628-1	ZNF195	0.0902569865792178	3.42420058387521	3.20027683091877	0.0211269157029184	0.169387379438132	-3.40518821808597
Q13557-11	CAMK2D	-0.192276599021841	3.21223282074461	-2.90788272615821	0.0300962302792653	0.194494134865272	-3.40924976743143
O43592	XPOT	-0.120483558326019	3.28787234427968	-3.55656831595594	0.0139745585067173	0.142512213168588	-3.41443954374648
P56270-2	MAZ	0.152592078009283	3.33239978673794	3.13310115541825	0.0228897758942353	0.175548196189492	-3.41475202381065
Q9Y3I0	C22orf28; RTCB	-0.0389173280244896	3.30293097882904	-3.95477515382897	0.00901366203988574	0.122790602234797	-3.41558417732705
Q8TB37-1	NUBPL	0.162221332686609	3.33609500594471	2.97737581436936	0.0276363179987111	0.187714375329707	-3.41644951784652
Q9H165-1	BCL11A	0.238452205961651	3.32209773843925	2.67394098665222	0.0403088864152102	0.222454666903941	-3.41833776773195
P0CAP2-1	POLR2M	-0.104150772204226	3.36769399358696	-3.04280125007077	0.0255212737687302	0.181654142737524	-3.41864807140247
Q16236	NFE2L2	0.225337107919681	3.37615825465943	2.70697214528136	0.0386619366308698	0.217694719127906	-3.42027833694527
Q96BW9-3	TAMM41	0.139009712140865	3.37356336822579	3.09614438584519	0.0239286623386523	0.177690441357285	-3.42140640259474
Q6IQ32	ADNP2	0.0923527432288957	3.40644056532327	3.36213627800389	0.0174671810290151	0.155136551539336	-3.42146914511193
Q9BWF2	TRAIP	0.224162133198045	3.36491689008008	2.97763928817915	0.0276274227486049	0.187714375329707	-3.42549513137011
P28340	POLD1	-0.0504446493210594	3.31260500989608	-3.67604559933705	0.0122201961087546	0.135820276206006	-3.42599695239324
Q13426-2	XRCC4	-0.197505241912584	3.38420186872677	-2.89097955317502	0.0307302708432861	0.195598375295438	-3.42633151656486
Q96C01	FAM136A	0.138079699504423	3.38451220823928	3.55605275405536	0.0139827179192489	0.142512213168588	-3.4264289152992
Q9NPH2	ISYNA1	-0.140021401024098	3.3920324382408	-3.56320861732921	0.013869943615223	0.142408839677231	-3.42647412255063
P06858	LPL	0.268859211617312	3.19718036044884	2.67907137190049	0.0400481673578653	0.221645498317348	-3.4300903093849
Q567U6	CCDC93	-0.108496153433074	2.99108320075807	-3.15084863191897	0.0224087034524128	0.174280086617199	-3.43073119247788
P0C1Z6	TFPT	0.10655423497975	3.35975747859619	3.10807999575318	0.023587547709073	0.176915714979325	-3.43238681616905
Q96IR2	ZNF845	0.3524238299957	3.42735630198011	2.93533051461043	0.0290970130228703	0.191476482040067	-3.43521579284128
O00244	ATOX1	-0.156362753840824	3.12392318983284	-3.28456628358347	0.0191246394622828	0.161247936716279	-3.43558814826204
P09417	QDPR	-0.104616312782414	3.27634943885081	-3.45587538022655	0.0156744280066637	0.149057401816494	-3.43891361587054
Q8IV32	CCDC71	0.210544038281951	3.45050922859321	2.77772190975474	0.0353750399761746	0.209488655367995	-3.44008539600531
Q96KP4	CNDP2	-0.0897529818205147	3.28258548313796	-3.71974048363647	0.0116416075240505	0.133186023417082	-3.44148849140221
P35659-1	DEK	0.0661304455744806	3.31130526110572	3.7005055637895	0.0118924184893298	0.135100655891065	-3.44165809325827
Q12769	NUP160	0.0982234703867629	3.36290078237408	3.73062761293226	0.011502290833369	0.132528767336314	-3.44385698188322
Q6IN85	SMEK1; PPP4R3A	-0.0915823412226602	3.33092445553325	-3.5010547382523	0.014884621748227	0.146627110588771	-3.44416562058489
P21964-1	COMT	-0.126963539313392	3.11231706396671	-3.21007940024942	0.0208824991537849	0.168464878970692	-3.44469821505427
O75319-1	DUSP11	0.132884477945356	3.35462125847308	3.02075435677904	0.0262133784663518	0.183569246606831	-3.44515904042944
P40818	USP8	-0.164803308099025	3.39152188587477	-2.7284322755216	0.0376311554780468	0.214754061785117	-3.44551375763293
P33240	CSTF2	0.0883331263427056	3.34937550705238	3.29347653619211	0.0189256205029476	0.160265520440393	-3.44642056863348
O43309	ZSCAN12	0.282683943379271	3.37898268273273	2.64519280254075	0.0418042681652283	0.225831399715719	-3.4464473019668
P39748	FEN1	-0.0837543851959841	3.18838648133481	-3.60950719155773	0.013164499865621	0.139854175512517	-3.44684775287889
Q86YF9	DZIP1	0.236330163798224	3.41328788937665	2.68585048324667	0.0397064625759769	0.220653401875109	-3.44785975189314
Q96N46	TTC14	0.127399011599195	3.34852680630982	3.11642642791615	0.023352206344105	0.176174586676909	-3.44994338971282
Q969K3-2	RNF34	-0.0990452210638207	3.32191465579127	-3.01971937799616	0.0262463736161524	0.183667886839833	-3.45027701416287
O43181	NDUFS4	0.178357676185834	3.40382442464337	2.7844823459705	0.0350772621390876	0.208765592620685	-3.45256374558088
Q12792-2	TWF1	-0.0839098664245362	3.13904100656654	-3.47390666590938	0.015353718842323	0.147947094360599	-3.45267037090682
Q96BP2	CHCHD1	0.144009149244923	3.42977763885859	2.87853857374205	0.0312062850878733	0.196475408117995	-3.45304909324745
Q14207	NPAT	0.11350164091154	3.39879667997646	3.47082825394334	0.0154079484157011	0.148175646496737	-3.4562218276688
Q96EU6	RRP36	0.104807975740389	3.40824684942514	3.27203390014613	0.0194085158884715	0.162937728667521	-3.46041631959062
Q9P2E9-1	RRBP1	0.0827773290949758	3.36594807672782	4.09933826489319	0.00773350504153145	0.116755331694999	-3.46300831935463
Q3YEC7-1	RABL6	-0.135384980029272	3.28876300699383	-3.38997853196331	0.0169118560017828	0.152946794548712	-3.46343897990945
Q13596	SNX1	-0.0714980203854478	3.28494619893188	-3.67461860209695	0.012239630406833	0.135820276206006	-3.46489109933374
P78344-1	EIF4G2	-0.0527529208355885	3.33759234768779	-4.02588654430384	0.00835615174815231	0.119545210698283	-3.46839553338483
P52735	VAV2	-0.10081031687682	3.35247770783273	-3.38208565235421	0.0170672543021019	0.153693751455816	-3.46856816083017
P05091	ALDH2	0.156387859818924	3.32979263125989	3.58863036667499	0.0134774826756767	0.14046838280917	-3.4705445624872
P27144	AK4; LOC100507855	0.165078076778655	3.45251480177444	3.45908273777041	0.0156168370475721	0.14900426153543	-3.47144925264762
Q92777-1	SYN2	-0.141971792839885	3.22855546929318	-2.89454257061385	0.0305954132649864	0.195598375295438	-3.47184778311384
Q9NSV4-3	DIAPH3	-0.0708119887976292	3.29860549219875	-3.49147719082321	0.0150482564671937	0.147477726762654	-3.47258766494388
Q9BQG0-2	MYBBP1A	0.102572822964851	3.40357388040572	4.09690889372716	0.00775323679020639	0.116755331694999	-3.47547226745543
Q5SQI0-1	ATAT1	-0.107922495212884	3.25495182871944	-2.98336096663348	0.0274350256755995	0.186975160961132	-3.47695522886904
P45983-4	MAPK8	-0.111060662175974	3.34638614696469	-3.37905016366355	0.0171274422323276	0.153693751455816	-3.4793157821523
Q8TDB6-1	DTX3L	-0.135485488514477	3.35425120882412	-2.90446055532464	0.0302234291872063	0.194790503327197	-3.47943568272937
Q9BTZ2	DHRS4	0.0687300122572522	3.40508983753574	3.26670232433702	0.019530702710783	0.162937728667521	-3.47954645161885
Q9BUL8	PDCD10	-0.127082044751058	3.30262156650053	-3.3286190134397	0.0181628624495388	0.15701170572166	-3.48037559003597
Q5TZA2	CROCC	0.0852030204666228	3.44760738805046	3.69531233457903	0.011961174386723	0.135564628726069	-3.48727444308946
Q9BUE6-2	ISCA1	0.144625639226334	3.4352386350015	3.12029173629685	0.0232440986867974	0.176174586676909	-3.4883660988342
O43251-8	RBFOX2	0.213287902359454	3.33000937087748	3.07939171164285	0.0244166810602509	0.179499722479645	-3.49735270302249
Q9HA92	RSAD1	0.163011900753561	3.35336796980821	2.73492187477409	0.0373253557377186	0.21457002367117	-3.49996244469925
Q8IY81	FTSJ3	0.124345387644112	3.37661808250102	3.75265762411029	0.011226095450923	0.131535632240283	-3.50249195052033
Q5KSL6	DGKK	0.151414253855107	3.37259314235075	2.92108015282314	0.0296111647941119	0.193029022580677	-3.5034413065043
Q9H1I8-1	ASCC2	-0.0693087692069262	3.30022038497639	-3.34165538292688	0.0178886737841358	0.156393058924672	-3.5039175862552
P07108-5	DBI	-0.118609359415691	3.01509848324961	-3.3205221548661	0.0183355173403602	0.157340548711609	-3.50789329513549
Q9BTT0-3	ANP32E	-0.497162801989967	3.32710380463303	-2.70173191176378	0.0389182696526805	0.218631089147765	-3.50903061360076
Q96FX2-1	DPH3	-0.214122310995751	3.33244162736732	-2.5961926381617	0.0444932154599511	0.232602201734451	-3.50904471161975
Q8TCS8	PNPT1	0.122683129129672	3.3186160681808	3.60881312553567	0.0131747730458101	0.139854175512517	-3.51248937345701
Q9NX18	SDHAF2	0.164201296803531	3.448651928948	2.77670346560619	0.0354201378457903	0.209488655367995	-3.51302598676773
Q5W111	SPRYD7	-0.152334149858435	3.03604368127136	-2.69058473244705	0.039469705858754	0.219947936320182	-3.51815841314563
Q8NCN5	PDPR	0.153918965392132	3.43444290636908	3.41548784891356	0.0164203248721963	0.151032779814055	-3.52004659316379
Q99497	PARK7	-0.100158941928925	3.24971252947826	-3.78902767629528	0.0107863265961764	0.130617713307757	-3.52033021735675
Q96RU3-2	FNBP1	-0.0960630348730468	3.29611307598366	-3.46186943365626	0.0155669916475889	0.148969336929004	-3.52518911829864
P35237	SERPINB6	-0.128255950285952	2.93626618118689	-3.22925610011221	0.0204133751377819	0.166477844427603	-3.5273087506667
Q9Y324	FCF1	0.0911301088643674	3.37731476412522	3.26895414644119	0.0194789923127109	0.162937728667521	-3.52752421288008
P10074	ZBTB48	0.146091727564789	3.36542052542662	2.87920746391373	0.0311804876886453	0.196475408117995	-3.52769674060845
O94880	PHF14	0.119125253271695	3.38438085070727	3.00216808196578	0.0268129350282559	0.185758942888338	-3.53083753698099
Q96KE9-1	BTBD6	0.263574600719043	3.22471061056192	2.58869623687719	0.0449208068936145	0.23295023884553	-3.53186315455645
Q5VUJ6	LRCH2	0.0948465221673221	3.22966446686931	3.22295201128675	0.0205662894463573	0.167303491953491	-3.53287074202081
O15355	PPM1G	-0.114484863639371	3.33091115785114	-3.62463393013645	0.0129428233212289	0.138756780263903	-3.53414010281459
O15370	SOX12	-0.212966376405862	3.37654867214425	-2.56390422118959	0.0463667792492115	0.235462056835616	-3.535130815086
Q9NPG3-1	UBN1	0.0958736142482981	3.32019355701421	3.19088416020128	0.0213640936438571	0.170501952467945	-3.53525097639573
Q9UGU5	HMGXB4	0.0955825707920608	3.33511731730083	3.12300926475066	0.0231684245061905	0.176174586676909	-3.53680146292577
O14763	TNFRSF10B	0.148559151011153	3.35170312152005	2.65894989055703	0.0410813096102626	0.223535181863197	-3.53717885086126
P63302	SEPW1; SELENOW	-0.116770819501066	3.40459364168255	-3.1244368706127	0.0231287796687816	0.176174586676909	-3.537743733382
Q9NUG6	PDRG1	-0.181867682682169	3.21037723191585	-2.90813187144506	0.0300869927349525	0.194494134865272	-3.53931829068636
P45985-2	MAP2K4	-0.116888863869125	3.30704100905763	-3.03864764435844	0.0256501092758051	0.181819336925349	-3.54092539047278
Q9UBW7	ZMYM2	0.0370886206838915	3.4624250182933	3.86571953986245	0.00992128874220462	0.12526847487278	-3.54274244850232
Q13404-1	TMEM189-UBE2V1; UBE2V1	-0.123201623412778	3.26850136398519	-3.18953830145721	0.0213983197836328	0.170501952467945	-3.54277291868132
Q08AM6	VAC14	-0.0788710592861497	3.3158249874611	-3.21048244911814	0.0208725169652075	0.168464878970692	-3.54472772874976
Q9NZU5	LMCD1	-0.0873884378145499	3.41702847246976	-3.28694061802557	0.0190713797204869	0.161078531500078	-3.54506054099694
O75044	SRGAP2	-0.0752453692840721	3.24150210756384	-3.36341600339681	0.0174412146588701	0.155136551539336	-3.54713613788088
Q8TAQ2	SMARCC2	0.138054287454268	3.24335029552728	2.69285876430775	0.0393565278545801	0.219569187278309	-3.54820964685111
Q9UKF7-2	PITPNC1	-0.149065597010426	3.39690095954075	-3.17412211809681	0.0217947329195602	0.172528313649298	-3.54953243537165
P67775	PPP2CA	-0.205166246992721	3.33878838354309	-2.59097480612623	0.0447903713313808	0.232927183245265	-3.5500005756991
P17987	TCP1	-0.0650602862045077	3.31028056573723	-4.07243319587903	0.00795525467130121	0.118329844750917	-3.55007226281774
Q9UHA3	RSL24D1	0.111518949597835	3.37091022084079	3.15598883441002	0.0222714699090741	0.17375324275248	-3.5503107477986
O15318	POLR3G	-0.123305701954583	3.43536230214505	-3.08821321340995	0.0241583467163988	0.178441081107515	-3.55117515109168
P10109	FDX1	0.145669124685495	3.39298566970716	2.95607991146418	0.0283658229727951	0.189358926828013	-3.55153167815516
Q9Y2I7-1	PIKFYVE	-0.066516893735893	3.31832260816484	-3.50160227990894	0.0148753272849223	0.146627110588771	-3.55458051645515
Q9Y2B0	CNPY2	0.0954414973666687	3.34805701663471	3.26067951212015	0.0196697613305793	0.163452267345527	-3.55514712937454
Q06945	SOX4	0.110250333817055	3.39420795541947	2.91518392248308	0.0298268098261149	0.193820905451644	-3.55548498253869
Q7Z739	YTHDF3	-0.0637816759961477	3.38587942791389	-3.50938842925044	0.0147438595207192	0.146043182520873	-3.55635653833459
Q13769	THOC5	0.103360423726011	3.35734513682251	3.60657744239562	0.0132079256809291	0.13990030767597	-3.55827241449811
Q53F19	C17orf85; NCBP3	0.0657001433610854	3.29587343780685	3.24558718439749	0.0200230842705859	0.165096958845672	-3.56092016131432
O14981	BTAF1	-0.0590033497719741	3.33227460552776	-3.53458725953543	0.0143272275892221	0.144058345314818	-3.56117954586962
Q8WVM0	TFB1M	0.118899046797053	3.40207235341866	3.12899204249978	0.0230027829712957	0.175787593233828	-3.56158252677167
Q96C19	EFHD2	0.0786439472918408	3.33587260351427	3.13002746720764	0.0229742490701557	0.175707780486946	-3.5616323107856
Q8TEW0-11	PARD3	0.0893542947554622	3.41809973703614	3.02923706459697	0.0259446661336523	0.182741509902947	-3.56290342740107
A1L170-2	C1orf226	0.104768998235077	3.46845172945854	2.93211472172308	0.0292121763556977	0.191714776312765	-3.56432972797349
Q53EL6-1	PDCD4	-0.139213870807003	2.89061339140765	-3.1172466470179	0.0233292194622718	0.176174586676909	-3.56440020376008
Q06455-3	RUNX1T1	0.109228836163906	3.38064600311224	2.81609441413288	0.0337206583537234	0.204740371093076	-3.56571892317777
O95861-1	BPNT1	-0.125822179561451	2.76574882811088	-3.17700566038911	0.0217199702785638	0.172315008667702	-3.56578640891219
Q9BY44-1	EIF2A	-0.078642825424997	3.30131442137026	-3.66866200850403	0.0123211298879515	0.135820276206006	-3.56655191760946
Q16836-2	HADH	0.157050105112604	3.34022235685305	3.4165551393147	0.0164001103323803	0.150989830955839	-3.56719872087548
Q9BRQ3-1	NUDT22	0.185608182763599	3.34443131286361	2.55056418178803	0.0471655028712553	0.236753761957882	-3.57000811906813
Q9NVK5-1	FGFR1OP2	0.0956991733820857	3.21832385393529	3.04427750870902	0.0254756556274799	0.181654142737524	-3.57059538678325
Q6RI45	BRWD3	0.125321854633751	3.36538975884654	3.19990042664231	0.021136364035727	0.169387379438132	-3.57062920349582
P42694	HELZ	-0.0582509521166058	3.26751075563841	-3.45450330145377	0.0156991374506613	0.149057401816494	-3.57147298618976
P30419	NMT1	-0.0892715399080625	3.27813763924718	-3.37832039036935	0.0171419475490337	0.153693751455816	-3.57345605564401
Q9Y3L3-1	SH3BP1	-0.0654679361618535	3.3358095282226	-3.43356316014789	0.016081702555353	0.150262229052039	-3.57375247273853
Q9BZF3-5	OSBPL6	-0.101348702200053	2.97619500367833	-2.96123546180777	0.0281872937839317	0.188815989326433	-3.57667467201543
Q92600-2	RQCD1; CNOT9	-0.0773045024412438	3.35575354314267	-3.16116900256121	0.0221341108335483	0.173517851917881	-3.57719992702835
P42025	ACTR1B	-0.123279485189512	3.25161817366808	-2.73041898506343	0.0375372504082741	0.214722799302454	-3.58133320719455
Q9P2Y4	ZNF219	0.160554148075656	3.4657727738342	3.24175105462386	0.02011401176065	0.165565590026435	-3.58278022730865
Q15750-1	TAB1	-0.0719362863313395	3.28678924553279	-3.23572679449175	0.0202577319957681	0.165905017601093	-3.58928352435098
Q13129	RLF	0.0863138872310093	3.37121671644423	3.42570372330903	0.0162279722432014	0.150807709391315	-3.59010382781759
P68366	TUBA4A	-0.111000977242806	3.19072704604502	-2.92322367376971	0.0295331935383058	0.192863514248384	-3.59035010517254
Q9H3S7	PTPN23	-0.0544945814003199	3.3413513464314	-3.49449025035838	0.0149965613471732	0.147281699054695	-3.59171123469132
Q9NPI1-2	BRD7	0.253649301610819	3.30841455995592	2.55543094261461	0.0468724070071058	0.236639414583139	-3.59200474007592
Q9BPX3	NCAPG	-0.0591308889670346	3.32279507521056	-3.58599389448581	0.013517599428851	0.14046838280917	-3.59397181178624
P04818	TYMS	-0.0816076980137432	3.1689519892872	-3.1270278480916	0.0230570194606954	0.176063545614571	-3.59695278297961
Q9HAF1-3	MEAF6	0.107467930247943	3.38748258082967	3.12234437586479	0.0231869142382822	0.176174586676909	-3.59746744792237
Q9BVS4	RIOK2	-0.0770740005751417	3.3864514777024	-3.28562955877699	0.0191007682263339	0.161186587126309	-3.59879105988554
P55769	NHP2L1; SNU13	0.101893473594564	3.3430305311323	3.42461101095412	0.0162484259204379	0.150807709391315	-3.60234451247121
P34897-1	SHMT2	0.16227173974507	3.38118566898446	3.73849203209375	0.0114028229183856	0.132166609792696	-3.60269422316601
Q1ED39	C16orf88; KNOP1	0.118512638902868	3.43206277759247	3.73488890725946	0.0114482738102152	0.132357673121855	-3.6068879058097
P49643-1	PRIM2	-0.0837937890734454	3.3435346428289	-3.31723515680799	0.0184061295945458	0.157514305508214	-3.6072683464412
Q9H3R5	CENPH	-0.0696407868144579	3.33955958946082	-3.35400665594485	0.0176331465972848	0.155136551539336	-3.61089799672414
Q8NF99-1	ZNF397	0.224898897536895	3.35472435109865	2.55165212947691	0.0470998115691671	0.236753761957882	-3.61098760865634
Q9BWJ5	SF3B5	0.142652823232761	3.23439125039361	3.22947535440939	0.0204080795995617	0.166477844427603	-3.61174438084299
Q9H074	PAIP1	-0.0698289539158745	3.37113047779968	-3.1922873379363	0.0213284744986866	0.170501952467945	-3.61301966157028
Q9H9A6	LRRC40	-0.0878752465272637	3.28796589167431	-3.39607912909502	0.0167928273299872	0.15258066590848	-3.61428848842512
P08621-1	SNRNP70	0.0490710370351175	3.32877760162304	3.74842964804579	0.0112785175214323	0.131535632240283	-3.6150731858467
Q9UKX7	NUP50	0.100246087871804	3.41152930605528	3.80148662181938	0.0106401755731596	0.129834202691079	-3.61571437425925
P48735	IDH2	0.113472785708429	3.09544153600717	3.48309973887199	0.0151930406476688	0.147477726762654	-3.61581638950218
Q9H0V1	TMEM168	0.14411371014048	2.97427122689815	2.68510055969476	0.0397441068849223	0.220653401875109	-3.61610290563433
Q9NP81-1	SARS2	0.199314411496068	3.44323580871376	3.34193586752573	0.0178828254015604	0.156393058924672	-3.61730936026935
Q3B7T1	C10orf137; EDRF1	-0.0633934387338055	3.33369234933154	-3.47413870108899	0.0153496399585472	0.147947094360599	-3.61734955737648
Q9C0G6-1	DNAH6	-0.825065747884315	2.87897433795262	-2.48255317033564	0.0514740868832972	0.245431281119933	-3.61748047740293
Q13610	PWP1	0.108966230574011	3.38350732034359	3.37698588846874	0.0171685082188366	0.153693751455816	-3.6191518619488
Q9Y496	KIF3A	-0.0782295907890369	3.24081697632314	-3.05208624773711	0.0252358480060379	0.181145419292668	-3.6199331777456
O43766-1	LIAS	0.132717481308372	3.40376272511855	2.77864556896423	0.0353341934047143	0.209488655367995	-3.62010676726541
P33778	HIST1H2BB	1.14056639438252	2.70319076330538	2.56064131457823	0.0465607887415811	0.235912853962951	-3.62059420157389
O60220	TIMM8A	0.571172346391122	3.29512565487837	2.56295155911927	0.0464233335571096	0.235462056835616	-3.62088576813307
O00330-1	PDHX	0.138977197570671	3.40939175916019	3.09624003372266	0.0239259071770559	0.177690441357285	-3.62236662854292
P62993	GRB2	-0.0996980173502892	3.18706300944312	-3.35515068912346	0.0176096852397537	0.155136551539336	-3.62325866027477
Q92766-1	RREB1	0.163193435103203	3.41846804145034	3.29042440585243	0.018993531936454	0.160560640294846	-3.62372687254795
P62140	PPP1CB	0.150480872799995	3.26854151381582	2.86763246749821	0.0316302203675241	0.197953821153197	-3.62513005777694
P10809	HSPD1	0.173602718265555	3.40834118195814	4.57534887537199	0.00477261710720479	0.099721156503416	-3.62529900246359
Q9UN36-1	NDRG2	-0.0905778626219186	3.24165354538733	-3.00569551260827	0.026697995419014	0.185094667740816	-3.62623911119614
Q05084	ICA1	-0.11705037133656	3.28961782628187	-2.95049350781404	0.0285606761584616	0.189876692352593	-3.62675061228254
O95785-3	WIZ	0.108842479038752	3.42120920557332	2.80644514526397	0.0341285755964001	0.205641932731295	-3.62914195972985
Q13541	EIF4EBP1	-0.137001755743949	3.18485066371221	-2.87139971144983	0.0314830737151792	0.197287158061636	-3.62924019090933
Q9BX40-2	LSM14B	-0.0768729391384096	3.36207942480347	-3.17590067365538	0.0217485860092673	0.172315008667702	-3.62982813272052
P52756	RBM5	0.0962868513626036	3.35351665907302	3.27178434051904	0.0194142161825646	0.162937728667521	-3.63007398544083
Q8NCM8-2	DYNC2H1	-0.0530481456794849	3.22992454857775	-3.66735937609761	0.0123390340824149	0.135820276206006	-3.63118312379295
O00746	NME4	0.135495615646363	3.43849481160521	3.0385088711722	0.0256544260749098	0.181819336925349	-3.63439417830437
Q53H54	TRMT12	-0.121816316925101	3.38730548300333	-2.82001189496255	0.0335565711425732	0.204347947026842	-3.63487952576688
Q49AR2-1	C5orf22	-0.127770853152636	3.2600510884278	-3.00729960831331	0.026645906344852	0.184865491662534	-3.63815457721886
Q16718	NDUFA5	0.175892930053405	3.39493663233425	3.09913552265039	0.0238426676608661	0.177478807918018	-3.6424940907107
P51452	DUSP3	-0.201189080887554	3.08161896376158	-2.96990180353294	0.0278899682230678	0.188252440132493	-3.64404848767782
P51812	RPS6KA3	-0.10419410562523	3.03437417255208	-2.97287327463272	0.0277888181502446	0.188052427038247	-3.64411421065592
Q9HA64	FN3KRP	-0.131427201380786	3.1203509123709	-2.82036734017308	0.0335417262075014	0.204347947026842	-3.64542109164339
Q15648	MED1	0.0431236696779173	3.32239299589506	3.62338623950025	0.0129609481057734	0.138797893000416	-3.64836354317415
Q9Y546	LRRC42	-0.11195757356851	3.34306853112595	-3.05100724292286	0.0252688356027417	0.181145419292668	-3.64891117502773
Q6P161	MRPL54	0.145603152144902	3.38873345510229	2.67115223339283	0.0404513783157092	0.222723153028161	-3.64943025911302
O95155-4	UBE4B	-0.0634992939479225	3.3675615224479	-3.58315363488078	0.013560967146064	0.140616004979422	-3.65017082771884
P27694	RPA1	-0.0998369588755828	3.31395807008006	-3.68419949676244	0.0121098121563029	0.135820276206006	-3.65049911360003
P00813	ADA	-0.184929295968433	2.61015994802857	-3.05899035836779	0.0250258955548781	0.180940402104279	-3.65117310429272
Q70CQ2	USP34	-0.0681506617698953	3.27012004295849	-3.41789351798906	0.0163748006634737	0.150973295179211	-3.65219895453522
Q92623	TTC9	-0.185085387803928	3.37350753757673	-2.57542118050459	0.0456889205917784	0.234709824381865	-3.65505860681611
Q9Y3S2	ZNF330	-0.111079103225712	3.28680013221706	-2.92487046088824	0.0294734441915822	0.192686446848122	-3.6588393816421
Q92621	NUP205	0.0742703518730814	3.38702574203878	3.80300625207648	0.0106225028432476	0.129781597630773	-3.65984790389539
Q9P1F3	ABRACL	-0.631954534698047	3.54128151869589	-2.52931824138537	0.0484683019481891	0.239080504525155	-3.65990668340984
Q9ULP9	TBC1D24	-0.0847983173599484	3.20874098830342	-3.02330065125505	0.0261323969677317	0.183326740524299	-3.66159649203582
P34949	MPI	-0.131167136780417	2.69318035901909	-3.24202932767301	0.0201074004602365	0.165565590026435	-3.66427511820947
P31327-3	CPS1	0.128983488848262	3.35649718214491	3.02796642813754	0.0259847228399648	0.182758590111932	-3.66499694302429
M5A8F1	ERVH48-1	0.230039741220012	3.39646286356362	2.44724796092345	0.0538754197683615	0.250931050178651	-3.66616813473768
Q9BVI4	NOC4L	0.0996113072129697	3.39354672881629	3.52402959109207	0.0145001576681331	0.144882577138819	-3.66667198357693
Q01433-1	AMPD2	-0.13277229413205	3.25719941589385	-3.04252078048237	0.0255299507941376	0.181654142737524	-3.66703144857813
Q9NQC3	RTN4	0.0465974793516539	3.44661981303456	3.48947123758568	0.0150827833200156	0.147477726762654	-3.66728721527517
P15121	AKR1B1	-0.102601866212042	3.15907776037202	-3.57516859132444	0.0136837295869914	0.141538549345132	-3.66737444361348
P49736	MCM2	-0.0420658789388551	3.32856177340729	-3.86397461009449	0.00994007727367413	0.12526847487278	-3.66752228462865
Q96GA7	SDSL	-0.141788622113117	2.63348051263313	-2.57755908044661	0.0455642682468734	0.234709824381865	-3.66759017086504
O00743	PPP6C	-0.0905630660941673	3.30167383948201	-3.11251450989116	0.0234621843045117	0.176520678659738	-3.66873336182598
Q6NX49	ZNF544	0.171984120521406	3.42775894911541	2.56836664823836	0.0461028553908598	0.235311105838897	-3.66920975838533
Q14693-7	LPIN1	0.139140253652842	2.71789684918791	2.6586873717654	0.0410949780468592	0.223535181863197	-3.66936003890657
P14735	IDE	-0.0705462955107664	3.32150928535196	-3.4850990084671	0.0151583468597161	0.147477726762654	-3.66985661369812
P41240	CSK	-0.154361151180988	3.03044312635787	-3.23844093923215	0.0201928401128012	0.165792946758781	-3.67296721182821
Q92835	INPP5D	-0.198106383403449	2.47045196993144	-2.45093786088731	0.053618929156196	0.250595383862757	-3.6731941568653
Q13796	SHROOM2	0.067104873815468	3.44864252165732	3.51285217428477	0.0146857936672667	0.145702874249399	-3.67321277266355
Q8WZA0-2	LZIC	-0.142593879356894	3.19195178014017	-2.8493002248091	0.0323570943996548	0.20043751754848	-3.6732821712038
Q7L1T6	CYB5R4	-0.107521389445626	3.13969986889906	-2.73358383721073	0.037388184279952	0.21457002367117	-3.67394590454973
Q9UHD2	TBK1	-0.0783849399175326	3.19186912138766	-3.35899435821468	0.017531115555005	0.155136551539336	-3.67513031292444
Q8TEQ6	GEMIN5	-0.0557546448120752	3.35131612444507	-3.78490552006418	0.010835179828947	0.130617713307757	-3.67556105239233
Q9NVN3-1	RIC8B	-0.0931517763557874	3.38420962996325	-2.89151517926623	0.0307099562498544	0.195598375295438	-3.68033001168464
Q8NDX6	ZNF740	0.159564035732797	3.35250544668483	2.48159163943064	0.0515379472677708	0.2454795820652	-3.68396018216015
Q14141-1	SEPT6	-0.111749317122345	2.89625392751366	-2.93886351944326	0.0289710642152072	0.19116572467548	-3.6840989254169
O43683	BUB1	-0.087608611197338	3.35762158477306	-3.47778927148252	0.0152856269970938	0.147780534947196	-3.68621906751631
P48739-3	PITPNB	-0.136237515156407	3.12069506899399	-3.29949943517775	0.018792399666112	0.159415351927464	-3.68771027002984
P48147	PREP	-0.0985339803964718	3.30075426340585	-3.60997954052929	0.0131575135659006	0.139854175512517	-3.68796029558713
Q9UEE9-1	CFDP1	-0.0982748772973136	3.27605551571602	-3.14687397809612	0.0225154613981333	0.174462149950323	-3.68852009106736
P62910	RPL32	-0.0643481801655924	3.3620742054862	-3.78012345813997	0.0108921669948402	0.130617713307757	-3.68899572145962
Q9BTW9	TBCD	-0.0889429918980186	3.32230463499341	-3.34751989378536	0.0177668355483969	0.155923866838493	-3.68976952940856
Q8N0Z6	TTC5	-0.0956661746911577	3.24721775790734	-2.95717677683557	0.0283277362847509	0.189234733517046	-3.69110499264521
Q7Z3T8	ZFYVE16	-0.0624193096153053	3.22926786920498	-3.35764854572147	0.0175585811608987	0.155136551539336	-3.69159427735013
Q5T0W9	FAM83B	-0.117508894492644	3.38658541441013	-2.80134317967443	0.0343464327088013	0.206312245454909	-3.6917822504026
P23284	PPIB	0.0699959249398232	3.30369814672122	3.80609068029572	0.0105867339026796	0.129670802517941	-3.69444905452201
Q9NTG7	SIRT3	0.190810236095134	3.39391056096671	2.91418131770867	0.0298636495898529	0.193820905451644	-3.69455672168436
P43243-2	MATR3	0.217663557329765	3.42435415373675	2.47162310073228	0.0522050325335466	0.246748165935931	-3.69557505222236
Q92888-3	ARHGEF1	-0.0587988163212567	3.29426997736851	-3.37196641740095	0.017268823216878	0.154449429010622	-3.69570702509408
P18583-3	SON	0.161970418830217	3.43829766533807	2.72762348323871	0.0376694574849541	0.214846412537498	-3.69705458173927
Q8NHU6	TDRD7	-0.193602099602921	2.93380670545965	-2.41478450284695	0.0561892936950679	0.255628388599623	-3.69727459932401
P22314	UBA1	-0.0740671789772833	3.24870464936759	-3.93281343344119	0.00922842852995179	0.122980451709771	-3.70172895013496
Q13045-2	FLII	-0.22355153434457	3.1145762921176	-2.39333361054626	0.0577762236059785	0.258966525096848	-3.70353760957074
Q15785	TOMM34	-0.0714189252792131	3.29131969968528	-3.14936425812604	0.0224485075207445	0.174334351495451	-3.7036389239704
P52701	MSH6	-0.10174250185048	3.36435924992823	-3.86364970188444	0.00994358016338032	0.12526847487278	-3.70575585325864
Q9BUZ4	TRAF4	0.133689056785219	3.4091264126524	3.10289874046247	0.0237349608043355	0.17706426596967	-3.70672200795318
Q15714-2	TSC22D1	0.143682247822084	3.35440026431416	2.54266989463411	0.0476451297515142	0.237293279226549	-3.70745921165708
Q9Y4W2	LAS1L	0.114492526436653	3.37870122399705	3.55904766087887	0.0139353943253613	0.142444401289394	-3.70818740128732
Q96JG6	CCDC132; VPS50	-0.100508368839309	3.18671551497685	-3.23977322751649	0.0201610712802301	0.165749147445993	-3.71039520760986
Q96HI0	SENP5	0.0884203900496573	3.29333808303463	2.99735917438289	0.0269705097735611	0.186111322309563	-3.71131421590883
P25098	ADRBK1; GRK2	-0.0969019880544384	3.16882052395976	-2.98311433683746	0.0274432883728259	0.186975160961132	-3.7113834504463
Q8NEZ4-3	KMT2C; MLL3	0.0960270795859172	3.27490023492655	3.25767035416731	0.0197396509917292	0.163593199729237	-3.7127240743023
Q9UQ35	SRRM2	0.0442440098151056	3.3631516460559	4.04288700679167	0.00820713042220027	0.11933511645334	-3.71320332268354
Q5FWF5-1	ESCO1	0.158686894521825	3.39781225306059	2.70486987570031	0.0387645511105045	0.218146051527422	-3.71445407861067
Q9NRN9	METTL5	-0.136223066146174	3.30950952493071	-3.01144041514838	0.0265119605646763	0.184595464490825	-3.71622131675936
Q9UIF8-1	BAZ2B	0.0750369742724099	3.33046146003343	3.02797663683152	0.02598440074017	0.182758590111932	-3.71699318525658
Q8WTV0-1	SCARB1	0.228352707286352	3.09802174068221	2.40136482516081	0.0571765567671322	0.257625717329773	-3.71735875778701
P57076	C21orf59	-0.0969079801263168	3.26672298158092	-3.11692611884662	0.0233381993772607	0.176174586676909	-3.71754491877502
Q9HCL0	PCDH18	0.266401963628309	3.26278987177388	2.36928539314866	0.059612190267543	0.262755411589459	-3.71811216454574
Q9NQZ6-1	ZC4H2	-0.073661424418923	3.40010676723504	-2.9964752091552	0.0269995856985001	0.186122765003216	-3.71928873211306
Q96QE5	TEFM	0.182728799992768	3.36525447479021	2.74595233116403	0.0368117664518296	0.213540306009238	-3.7195319631244
Q96CP2	FLYWCH2	-0.199139883729298	3.01096159564946	-2.72013023776308	0.0380263370698237	0.215661775535764	-3.72130285861463
O75521	ECI2	0.070103309614238	3.40007180240717	3.33129098466149	0.0181062844288614	0.15701170572166	-3.72148253112809
P48506	GCLC	-0.105760472722575	3.31647013997697	-3.05682622580391	0.0250914981510033	0.18114469174203	-3.72372002676653
Q8TDR2	STK35	0.0902149392483734	3.37244809871087	2.88118630965816	0.0311043053004584	0.196475408117995	-3.72609408608102
Q6UN15-1	FIP1L1	0.203557790768427	3.36336177655802	3.22926370920477	0.0204131913336475	0.166477844427603	-3.72633024273803
Q8TCE6-1	FAM45A	-0.118663614202134	3.30299973481815	-2.97405242403432	0.0277487913170542	0.188052427038247	-3.7275765191728
O94875-11	SORBS2	0.175228062596328	3.28724064102008	2.59031123713646	0.0448283147989961	0.232927183245265	-3.72784675928865
O00625	PIR	-0.109512997680733	3.3341545908218	-3.05318324145044	0.025202359161893	0.181145419292668	-3.72997413147553
Q96JY6-5	PDLIM2	-0.127975542549538	3.35249177513007	-2.62331100887883	0.0429827082330176	0.229390684102912	-3.73059537307166
P07305	H1F0	-0.211999871287824	3.09858604787038	-2.48640973049708	0.0512188026522198	0.245068076898385	-3.7310218294402
Q9H329-2	EPB41L4B	0.0791371832687096	3.44054105335825	2.96737845582845	0.0279761819789956	0.188505170678968	-3.73241363966281
Q6PL18-1	ATAD2	0.115927256184455	3.14302662794076	3.36229299251928	0.0174639988840132	0.155136551539336	-3.73409170754173
Q9Y2X9	ZNF281	0.0916390714793333	3.44039483079716	3.23422514018883	0.0202937342630126	0.166059849112587	-3.73490900239654
Q8NFA0	USP32	-0.0765787846153871	3.36146027133195	-3.09131382635769	0.0240682650356028	0.178076878408492	-3.73552237883054
P24666-2	ACP1	-0.406073975529989	3.27900558070795	-2.34865765781289	0.0612364241146463	0.265412488811048	-3.73606230944143
Q96DV4	MRPL38	0.173231744300022	3.39306710022344	3.03509228461116	0.0257609584979276	0.182168688368509	-3.73614750198945
Q9Y3T9	NOC2L	0.119420630225878	3.38464785285323	3.44709542234397	0.0158332993672858	0.149678297972562	-3.73789990287498
Q9BUJ2-1	HNRNPUL1	0.0536895000184095	3.31008650136645	3.65416445082142	0.0125220530733412	0.136352804373725	-3.73930446844255
P42858	HTT	-0.0579648090159112	3.32801716634248	-3.59080585093801	0.0134444810205117	0.14046838280917	-3.74033410328699
P01911	HLA-DRB1	0.262680284586989	2.20261528971451	2.39919081004544	0.05733822704886	0.257955627292995	-3.74078607982384
O75437-1	ZNF254	0.178104000888623	3.39791611766259	2.42449586289941	0.0554861854355146	0.253498268643063	-3.74497420416749
P46060	RANGAP1	0.0484497770315451	3.34981334182161	3.64419447059947	0.0126623670828314	0.137163261782842	-3.74538468721517
Q8IU85-1	CAMK1D	-0.162715913195908	2.83530875654925	-2.53555125266127	0.0480821302534777	0.238033502116223	-3.74848541442843
Q9P2K2	TXNDC16	0.162820293164898	3.46534994986457	2.50856237523969	0.0497784534570454	0.241869994211247	-3.74849947404085
Q12830-1	BPTF	0.14039037021966	3.41763423403447	2.83538222313633	0.032921145188221	0.201797929371205	-3.74988065035466
O75323-1	GBAS; NIPSNAP2	0.194276406442846	3.240274995963	2.90104728563683	0.0303508847231589	0.194847698424072	-3.74992261559081
Q96IW2	SHD	-0.151828353591277	2.81816840310518	-2.52970486937182	0.0484442513758268	0.239080504525155	-3.75141083789055
Q9HAJ7	SAP30L	0.131866118938581	3.38819078152576	2.69292840137672	0.0393530675957629	0.219569187278309	-3.7522600757764
Q5W0U4	BSPRY	0.253554580580478	3.34158331086202	2.50018139269884	0.0503182054412969	0.243021521512538	-3.75258351001054
P22087	FBL	0.0638678614563064	3.3684835412222	3.7339470994591	0.0114601876964357	0.132357673121855	-3.75379837201985
P51825-2	AFF1	0.107671881559552	3.32579484144699	2.72182560214501	0.0379452717838466	0.215407612411749	-3.7542570490324
Q13838-2	DDX39B	0.0896585002975022	3.35811555959576	3.52252664732763	0.0145249650023772	0.144882577138819	-3.75453725295378
Q5VZE5	NAA35	-0.0811872724282704	3.30657159942476	-3.3193405873778	0.0183608653085983	0.157340548711609	-3.75571617467136
Q96NT1	NAP1L5	-0.229142173616662	3.16856621651577	-2.35188694391693	0.0609790790254376	0.264888101330087	-3.7569193721789
Q07343-1	PDE4B	0.220771705174973	3.28944340578592	2.33932400570151	0.0619867290303005	0.266580530097498	-3.75750730898545
O75155-1	CAND2	-0.0824734069577438	3.20046712563331	-2.95389492561995	0.0284418605422998	0.189475851472811	-3.75875455219155
Q96BU1-1	S100PBP	0.137129609005796	3.32522425755326	2.81134716216586	0.0339206765008966	0.205406191304993	-3.76036797044395
Q6RFH5-1	WDR74	0.140918830055935	3.39228961697766	3.03760036338792	0.0256827067086975	0.181819336925349	-3.76175018802516
P49915	GMPS	-0.0948472978900983	3.27430218175698	-3.69157556312685	0.0120109244321671	0.135811535517624	-3.76370505820446
Q5JTC6-1	AMER1; FAM123B	0.109848451765786	3.38391816176198	2.60522643031522	0.0439837579350214	0.231929555278427	-3.76974072806115
P45954	ACADSB	0.121893894655581	3.37816944461685	3.04884876608602	0.025334967980184	0.181473852501126	-3.77031340089171
Q9UJ70-2	NAGK	-0.0950840694884286	3.19284151084062	-3.0849832258772	0.0242525835407339	0.178865105490621	-3.77127072564221
P16930-2	FAH	-0.394554502102695	3.28655973431441	-2.31182401815364	0.0642545428125876	0.269824632225968	-3.77228344432684
O75643-1	SNRNP200	0.0725468148459606	3.35125622251898	4.10250606566898	0.00770786126742095	0.116755331694999	-3.77335142566715
P12694	BCKDHA	0.163736535293107	3.32547250084769	3.14850459262406	0.0224715956009785	0.174334351495451	-3.77368384480214
O75347	TBCA	-0.145807755237645	3.28468485954412	-3.30573703820899	0.018655529576256	0.158670016439733	-3.77452963888408
Q9Y230	RUVBL2	-0.0341833451425329	3.32358699899432	-3.64551096028775	0.0126437383144718	0.137163261782842	-3.77489378231051
Q9Y6D9	MAD1L1	0.0820703791333707	3.36542767060558	3.44024122991001	0.0159585768941484	0.149902064058736	-3.77721027754228
Q14692	BMS1	0.124767748943668	3.40725927137801	3.50629447514087	0.0147959438639893	0.146315504181996	-3.77825372575539
O75127	PTCD1	0.161644285476145	3.40595618701821	2.89615173167486	0.0305347204569563	0.195506750031916	-3.77892957871905
Q504Q3	PAN2	-0.083053559914063	3.29347146417777	-2.88849728243407	0.030824607940039	0.195901277032592	-3.78068936768942
Q9C0I1	MTMR12	-0.0798170200605396	3.32821494701892	-3.13144278790988	0.0229353094784789	0.175548196189492	-3.78293869080868
P51858-2	HDGF	-0.173287198761736	3.41207297844193	-2.34742678324229	0.0613348167903986	0.26560190614585	-3.78755836119579
Q9NVA1	UQCC; UQCC1	0.152863221024495	3.37376588249384	2.96314491800249	0.0281214858760244	0.188505170678968	-3.78829313273953
Q14697-1	GANAB	0.15763226072634	3.34410171009207	2.67074584552473	0.0404721883140846	0.222723153028161	-3.7905133463852
Q13155	AIMP2	-0.0650429032421751	3.30874016821036	-3.23760825120515	0.0202127240693172	0.165816037909864	-3.79246992189212
Q9BQ95	ECSIT	0.155419746803225	3.35724000767411	2.94059022555834	0.0289097264484145	0.191020525845884	-3.79319513834818
Q07157	TJP1	0.154109336791169	3.32625162278697	2.6021274269877	0.0441578121291082	0.232217016356268	-3.79378624661092
Q13595-1	TRA2A	0.119924857616996	3.35325171319771	3.05095393074785	0.025270466708696	0.181145419292668	-3.79380699743554
Q9BXF3-1	CECR2	0.0908481807869521	3.44794328252752	3.49671704268139	0.0149584840644258	0.147205426259137	-3.79514040077656
Q7L1Q6-3	BZW1	-0.106053819879566	3.35121814428626	-3.3017046671554	0.0187438834513203	0.159282012215813	-3.79528512751558
P13804-1	ETFA	0.154782369974016	3.34247574685994	3.19192349080072	0.0213377042914514	0.170501952467945	-3.79741255112889
Q9Y250	LZTS1	0.119776350351924	3.34526320481163	2.9255381601826	0.0294492562905076	0.192686446848122	-3.79834152622495
Q9NRZ7-3	AGPAT3	-0.695754849490154	2.0740146567648	-2.37683437251349	0.0590292714270692	0.261565380187556	-3.80020016639904
Q8N3P4-1	VPS8	-0.10064387743677	3.30169004348578	-2.97941438801102	0.0275675748955049	0.187509702352969	-3.80133864044477
Q5HYI7	MTX3	0.0913223062057372	3.28098576401219	2.92225171865874	0.0295685207569839	0.192880484964798	-3.80191616504497
Q9H6V9-2	C2orf43; LDAH	0.0800856301070695	3.41891475797032	3.07397236228153	0.0245768972875181	0.179557443199743	-3.80250456813774
Q9BZE9-2	ASPSCR1	-0.0806861197024109	3.29691015762154	-3.11587818221935	0.0233675850637077	0.176174586676909	-3.80275998009062
Q8WWV3-1	RTN4IP1	0.184217155405074	3.40873727581896	2.84394570654891	0.0325728348816556	0.200748696196396	-3.80352454914745
Q14566	MCM6	-0.0867729582748275	3.35406705657451	-3.66169611428439	0.012417214585703	0.135820276206006	-3.8055423432162
P21953	BCKDHB	0.21041868290543	3.33114709454135	2.67174043701814	0.0404212785701637	0.222723153028161	-3.80734535000014
P05166-2	PCCB	0.150175462746867	3.4118096066411	3.0837200853543	0.0242895468551784	0.178866086887299	-3.81084783748613
Q8TDM6-1	DLG5	0.0726517611273196	3.42223972155435	3.23938005247828	0.0201704408814129	0.165749147445993	-3.81276687364407
Q9H939-1	PSTPIP2	-0.172331945734481	2.86762909242345	-2.44119587248662	0.054298952258522	0.251198041927142	-3.81378932937978
O60934	NBN	0.0522365336262042	3.31814932703289	3.3268947512865	0.018199477680423	0.15701170572166	-3.81561993001914
P55212	CASP6	-0.120739982714851	3.29515693209076	-3.16409471311136	0.0220569467471844	0.173192501014876	-3.81963721254955
Q6PI47	KCTD18	0.235477414973885	3.16269588698868	2.25989816670106	0.0687791769417712	0.278897702565826	-3.82033524337695
Q7L266	ASRGL1	-0.114069274493448	3.05408804456154	-2.85453775803162	0.032147578624985	0.200253450942519	-3.82052956799152
Q96JG8-4	MAGED4B; MAGED4	-0.070922777633759	3.39663756899806	-3.15475196525083	0.0223044066631891	0.173803881139499	-3.82054276032772
P51532-4	SMARCA4	0.204194871396068	3.3781226938425	2.38777724818322	0.0581950163208795	0.259318304549051	-3.82125856915471
O95071	UBR5	-0.064551914134886	3.3477578875856	-3.60781915514799	0.0131895009361835	0.139857666586409	-3.82155618366889
P83731	RPL24	-0.0776228631979436	3.33705445472921	-3.54896939442154	0.0140953639175422	0.143059842979193	-3.82183393568322
O95049-3	TJP3	0.127397833850043	3.42097608567599	2.51895877227167	0.0491175224358875	0.240099897040652	-3.82271038694617
Q9H8M1	COQ10B	0.15413467172389	3.36664925790559	2.58919221538923	0.0448923800097947	0.232927183245265	-3.823899663626
Q9BV19	C1orf50	-0.133282582704663	3.24756489793768	-2.47635262874378	0.0518873916737024	0.246302776691309	-3.82682380246312
O00515	LAD1	0.0864803835830485	3.47751075965707	3.04714198279794	0.0253873963927569	0.181581576703128	-3.8269043901819
Q96F10	SAT2	-0.168781017367175	3.29786949368993	-2.38913871474514	0.0580921023148776	0.259318304549051	-3.8273384936178
Q96AQ8-1	CCDC90A; MCUR1	0.121333921352338	3.35126431846148	2.59129175632351	0.0447722600612708	0.232927183245265	-3.82869965096392
O75391	SPAG7	-0.0824016207164003	3.34787086069976	-3.13163581425769	0.0229300044258703	0.175548196189492	-3.83061313405591
Q9NVV9-1	THAP1	0.113478727563329	3.37975546732172	2.66570844056963	0.0407311051935921	0.223136618581703	-3.83265673752858
P49418	AMPH	-0.0871795969619484	3.33075769334025	-2.93389975144474	0.0291481895508164	0.191679432566736	-3.83450554104676
P26196	DDX6	-0.0474909538129485	3.3540171167115	-3.56881138475245	0.0137823579928667	0.142022790442018	-3.83570475978212
Q8WV44-1	TRIM41	0.110847297945676	3.27357794811925	2.54816348296425	0.0473108083132389	0.236978988142375	-3.83808184778909
Q8WV60	PTCD2	0.154172494538508	3.41334021882208	2.5216951643929	0.0489451319798468	0.239739821946673	-3.83902887885248
P16885	PLCG2	-0.0897238086332579	3.1668165067585	-2.89138750730895	0.0307147971046616	0.195598375295438	-3.84031667386055
Q4G176	ACSF3	0.15953208408985	3.26876167498778	2.74040474697181	0.0370691000636432	0.214028004884684	-3.84057631698988
Q8NCP5	ZBTB44	0.125328927496619	3.42634631930664	2.47113303679267	0.0522380646357688	0.246784203213629	-3.84137092144786
Q9BXJ9	NAA15	-0.0798427341985533	3.31448905820338	-3.60919275573444	0.0131691528545304	0.139854175512517	-3.84171425146294
Q9Y2Q3-1	GSTK1	0.127473689665429	2.8741496539365	2.96398820475217	0.0280924764511314	0.188505170678968	-3.84354906155899
Q9NWT6	HIF1AN	-0.0989449438904224	3.30289945607395	-2.84621843807033	0.0324810720293738	0.20043751754848	-3.84512283043647
Q9UHI8	ADAMTS1	0.147594601719061	3.14139923260077	2.50111476912276	0.0502577846981159	0.243021521512538	-3.84689879953056
Q01780	EXOSC10	0.118414666459145	3.35126121801494	3.52679185380351	0.0144546880117213	0.14474060274005	-3.84746598296686
P54578	USP14	-0.0830233785282077	3.27887984030277	-3.42420048217453	0.0162561177527754	0.150807709391315	-3.84781065013847
Q9NSB8	HOMER2	0.0930669007944926	3.28631450458821	2.82685520916536	0.0332720212723392	0.203380203032241	-3.84844302518871
Q16514	TAF12	0.114187529080489	3.27646760670618	2.66713200414964	0.0406577542074637	0.223136618581703	-3.84854256051803
Q8WVV9	HNRNPLL; HNRPLL	0.0588127381981602	3.36367380665876	3.20509708674036	0.021006333264754	0.169042680199301	-3.84874524225189
Q07021	C1QBP	0.161360765548125	3.37415025747166	3.41905937737514	0.016352789029791	0.150973295179211	-3.84935999507027
Q04637-9	EIF4G1	-0.147679211873464	3.31641666500578	-2.44176683959457	0.0542588437604496	0.251198041927142	-3.84936821773584
Q9UPN4-2	AZI1; CEP131	0.0828562749297417	3.34959958710961	3.36393382013186	0.0174307201000542	0.155136551539336	-3.8500884786851
Q96I25	RBM17	0.0828301095556655	3.33757613139685	3.37777537785464	0.017152789419564	0.153693751455816	-3.85069494544696
Q9NQV6-6	PRDM10	0.156257413795756	3.37856420324683	2.74815424775276	0.0367101664120241	0.213540306009238	-3.85156642456269
P56192	MARS	-0.0851460408003954	3.31728524936584	-3.48509066447671	0.0151584914704144	0.147477726762654	-3.85179285782369
O95751	LDOC1	-0.153683201625653	3.2919007936607	-2.35856718740123	0.0604503588941567	0.263889589186042	-3.8543203450784
Q14106	TOB2	-0.142257487926161	3.3924048658773	-2.44166768105545	0.0542658070395887	0.251198041927142	-3.85595666151836
P59780-1	AP3S2	0.226327779862651	3.38443635662051	2.22259494961436	0.0722361201526869	0.283864750744104	-3.85647358058887
Q8IXJ9	ASXL1	-0.204801303382608	3.21867229711831	-2.23238103046369	0.0713119145969918	0.282600010803991	-3.85799048148386
Q9Y6Y0	IVNS1ABP	-0.110585344556136	3.39734990051164	-3.15713364372501	0.0222410326475914	0.173655265358565	-3.85846261463843
P04632	CAPNS1	-0.08047342653813	3.20903244355934	-2.90131962092782	0.0303406937948717	0.194847698424072	-3.8601591497068
Q9UJY5-6	GGA1	-0.107622700650148	3.19792683385547	-2.74437944751227	0.0368845292113051	0.213540306009238	-3.8614738220889
O60812	HNRNPCL1	0.171389430679703	3.36263875817132	2.617216575916	0.0433172811379145	0.230283633593742	-3.86157610633172
P15259	PGAM2	-0.220410753772999	3.38576083425217	-2.23675441669243	0.0709029120777598	0.281631332240076	-3.8618209362751
Q9BRS8	LARP6	-0.146802579730508	3.32714592973929	-2.35650454057838	0.0606130897218386	0.264124671502563	-3.86192139784926
Q9Y547	HSPB11	-0.0977248255086448	3.34513847900327	-2.60749702548678	0.0438567010716312	0.231636833881868	-3.86372182856735
Q5JPH6-2	EARS2	0.127351647805918	3.41750073739509	2.8757759988193	0.0313130785304907	0.196475408117995	-3.86413021204719
Q9NP73-1	ALG13	-0.0832549573226137	3.39549863299743	-3.00997432921132	0.0265593001319689	0.184649804697189	-3.86554855520144
Q14146	URB2	0.0991526440901024	3.37584812374954	3.32975620557318	0.0181387587659075	0.15701170572166	-3.8669389749782
P24386-1	CHM	-0.0938496553849862	3.33122599674905	-3.03813720101682	0.0256659915166805	0.181819336925349	-3.86719385130867
Q9UK45	LSM7	-0.138924421509685	3.30745312283747	-2.79095016737402	0.034794929600343	0.207721666384838	-3.86770664072093
Q32MZ4-2	LRRFIP1	-0.0864723264753802	3.03554276998917	-3.27937274650837	0.019241716024853	0.162094351907543	-3.86791594457257
Q00169	PITPNA	-0.128142485200171	3.28654609936598	-3.13894251407899	0.0227301858072316	0.17535488520195	-3.86866260695822
Q8NCE2-1	MTMR14	-0.088247459315884	3.30461103538478	-2.77262075831867	0.0356015548364071	0.209736189268641	-3.86904355334959
Q16881-1	TXNRD1	-0.106106549632098	3.24392363193053	-3.427749798642	0.0161897506342501	0.150768022924708	-3.86963392504852
Q9UHL9-3	GTF2IRD1	0.115258160188248	3.37338701870339	2.79537133568274	0.0346033637730038	0.207187045517204	-3.86996038681511
O60942-1	RNGTT	-0.0765586513239826	3.26296388845643	-3.06247954112177	0.0249205243180514	0.180636606493457	-3.87031565175186
O96017-9	CHEK2	-0.0782862082821035	3.33029297356482	-3.09115674038273	0.0240728198941865	0.178076878408492	-3.87067203790002
Q15436	SEC23A	-0.0760387417390462	3.2673008194941	-3.19658574930524	0.0212197703591929	0.16991560552254	-3.87129126807957
Q8N8J7	C4orf32; FAM241A	-0.401161993712172	2.54734707213896	-2.21044995472464	0.0734006179915516	0.285747576173122	-3.87168661002961
Q99611	SEPHS2	-0.101118717867122	3.21240830645811	-2.58926749301395	0.0448880671876241	0.232927183245265	-3.87173607469099
P47756-2	CAPZB	0.0470964123078896	3.34507661810138	3.43879392304544	0.0159851715945905	0.149902064058736	-3.87233364036748
Q9HAU0-6	PLEKHA5	0.054340951399596	3.44589588920782	3.40872974731145	0.0165489719384009	0.151784857825957	-3.87430438244267
Q9UKD2	MRTO4	0.0750520298663423	3.36990870863039	3.14655727379101	0.0225239921793169	0.174462149950323	-3.87448940315937
Q9Y508-1	RNF114	-0.0915777273585982	3.32316864051306	-2.96352868737503	0.0281082799635379	0.188505170678968	-3.87480132433063
Q5SXM8	DNLZ	0.178982367681776	3.45502675203569	2.289454329156	0.0661639864436332	0.273934697496594	-3.87666534660558
Q9NUJ1	ABHD10	0.129875907232298	3.28303234968441	2.89318508483285	0.0306467164590236	0.195598375295438	-3.87741747847625
Q99543-1	DNAJC2	-0.0792769142428303	3.31902759964414	-3.2052767133287	0.021001854553705	0.169042680199301	-3.87851082830832
Q01432-4	AMPD3	-0.16835870702796	3.09133982620675	-2.30625069270139	0.0647247613042731	0.271254907213135	-3.87951979586704
O15504	NUPL2	0.107562579844136	3.3463674359247	2.88797584364454	0.0308444651924986	0.195901277032592	-3.88081564335875
Q7Z6M1-1	RABEPK	-0.0743167750488958	3.23941331611802	-3.00884568128712	0.0265958073480251	0.184649804697189	-3.88090684562033
Q04206	RELA	-0.131355501998699	2.84290068169106	-2.8154275714076	0.0337486768340707	0.204740371093076	-3.88151627566918
P09486	SPARC	0.0871263325621886	3.45730696304289	3.04367308320279	0.0254943222071908	0.181654142737524	-3.88367114004121
Q9UK99	FBXO3	-0.0776512229703999	3.12566407969481	-2.8806138239129	0.0311263241017034	0.196475408117995	-3.88471204740377
O94888	UBXN7	-0.0755762161220556	3.3107657609986	-3.17813430774009	0.0216907849059006	0.172315008667702	-3.88587497394812
Q9UDY4	DNAJB4	-0.112100806671221	3.15764286290189	-2.69772947079289	0.0391152970372592	0.219329687953792	-3.8864094904031
Q6Y7W6-1	GIGYF2	-0.0559255626887604	3.34280071378652	-3.26760341129687	0.0195099920230191	0.162937728667521	-3.88666518874894
Q02446	SP4	0.0898040608677601	3.41668073405965	2.74604866532976	0.0368073150407742	0.213540306009238	-3.88930671303441
P46063	RECQL	-0.056913724349501	3.25391057610573	-3.41128222237752	0.0165002511756813	0.151481039385059	-3.88959816661002
Q15691	MAPRE1	-0.0975050341721178	3.23751797149108	-3.21517214095192	0.0207567574179205	0.167893318337966	-3.89155311742446
Q7L3T8	PARS2	0.106327569451435	3.35767543349589	2.86044160351323	0.0319131863661412	0.199339407829151	-3.89223042758875
Q9H7Z7	PTGES2	0.0648402881338208	3.35408797709654	3.03481697037245	0.0257695642765708	0.182168688368509	-3.89344060569389
Q9BYD3	MRPL4	0.147794594266456	3.3443259969161	3.03837067099987	0.025658725845723	0.181819336925349	-3.89424868755868
Q9ULD8	KCNH3	0.191733324110263	3.27083582128173	2.24449827128454	0.0701847374500251	0.280999321868134	-3.89426246998724
O15217	GSTA4	-0.200957281573636	2.87830050251414	-2.32011831298584	0.0635614359219902	0.268680832326339	-3.89522064457244
Q05DH4	FAM160A1	-0.136492522354608	3.36566947177502	-2.56402919494747	0.0463593657504445	0.235462056835616	-3.89648032223637
O43252	PAPSS1	-0.0788942510095546	3.26956181961148	-3.2921328790928	0.0189554841830044	0.160378586994357	-3.90031325174605
Q02447-3	SP3	0.209061245283613	3.35820370587428	2.22733175424544	0.0717872116821722	0.283558026461545	-3.90069119051836
Q9Y4C1	KDM3A	-0.0775608757981727	3.21943425449194	-3.15881793725925	0.0221963357755416	0.173649903055079	-3.90282628224835
Q96SB3	PPP1R9B	0.0919735534680574	3.10243937223041	2.74239665902288	0.0369764775212165	0.213781265573557	-3.90462203230418
P27635	RPL10	-0.0622781715932232	3.32691283640602	-3.5442606793551	0.0141708094637285	0.14339612886432	-3.90464509526391
Q13794	PMAIP1	0.138616444454701	3.42094460910536	2.44869759282386	0.0537744976064831	0.250749733678238	-3.9055771040562
Q9UBB4-1	ATXN10	-0.100272260660196	3.30214118543131	-3.35553031292163	0.0176019077691123	0.155136551539336	-3.90608929164563
Q9NP66	HMG20A	0.101776812236122	3.33086588958603	2.79108741236998	0.0347889655136533	0.207721666384838	-3.90642327267304
Q5TH69	KIAA1244; ARFGEF3	-0.06007862047682	3.35862598496416	-3.05431186333511	0.0251679559587665	0.181145419292668	-3.90757362822847
Q96SU4	OSBPL9	-0.0557857197271011	3.3099939855731	-3.10519888610956	0.0236693934456727	0.17706426596967	-3.90760223135019
P42126	ECI1	0.135348941051641	3.21780487925526	2.97664215693146	0.0276611039229026	0.187751434243992	-3.90778989575968
Q8TDN4	CABLES1	0.149716543622985	3.22713264172991	2.68146733289212	0.0399270346959798	0.221227203652055	-3.90798340865709
Q86XA9	HEATR5A	-0.0946324963280733	3.34340446984931	-3.08417804721827	0.0242761383164753	0.178866086887299	-3.90820702929214
P53004	BLVRA	-0.111756831072086	3.15598761497187	-2.87739880939175	0.0312502967835262	0.196475408117995	-3.90883181875613
Q96SZ5	ADO	-0.0847017723386533	3.36509860470274	-2.72887006963082	0.0376104405080369	0.214754061785117	-3.91034628871993
Q16763	UBE2S	-0.108079407358027	3.29431144587298	-2.87043299987238	0.0315207613631976	0.197395973643287	-3.91078226964359
Q6NSZ9	ZNF498; ZSCAN25	0.186572717523891	3.41987317763901	2.35667863215387	0.0605993369601324	0.264124671502563	-3.91096008657564
Q13542	EIF4EBP2	-0.19274407012921	3.29214551827387	-2.53956076697525	0.0478354659588922	0.237472243836183	-3.91107773378607
Q86V97	KBTBD6	-0.106225982525249	3.15912966886754	-2.56940951957331	0.0460414097895113	0.235244720297487	-3.9125655621255
P30038	ALDH4A1	0.146963629059337	3.46474166969122	3.1507714206538	0.0224107719741461	0.174280086617199	-3.91299398052888
A1X283	SH3PXD2B	-0.0946662629084921	3.37011170238528	-3.32107718497208	0.0183236238360555	0.157340548711609	-3.91398083606515
P46013	MKI67	0.141248433364182	3.45988804099682	3.16607180404513	0.0220049708405088	0.173192501014876	-3.91434719254337
Q9H9P8-1	L2HGDH	0.14940179209789	3.41033392114417	3.00021073810472	0.0268769491543425	0.185853806765087	-3.91523225792103
Q14194-2	CRMP1	-0.0781829015108937	3.36682644573531	-3.33933357535225	0.0179371677608238	0.156535229524602	-3.9158568378765
Q9H825-1	METTL8	0.0938073091464235	3.43544211534062	2.58251506078811	0.0452767123903042	0.234136173404272	-3.91644021102874
Q12805	EFEMP1	0.216583449993634	3.36090360238997	2.20047236089973	0.0743720245726637	0.287047645417806	-3.92058739568961
Q96C86	DCPS	-0.100477270438954	3.12581922655314	-2.98687993239132	0.0273174295029847	0.186975160961132	-3.92104284055139
Q13415	ORC1	0.114403750097285	3.40682180430767	2.81618539767953	0.0337168375019242	0.204740371093076	-3.92176546705597
Q10589	BST2	-0.198748083168509	3.11647719897228	-2.27043235313557	0.0678348070506549	0.277189516568368	-3.92185284862791
A6NCF6	MAGEA13P	-0.280155067434908	3.33654919313028	-2.15964250712409	0.0784895603191528	0.292543783338423	-3.9247533000698
Q15776	ZKSCAN8; ZNF192	0.255044561449639	3.19650057441691	2.23995729840412	0.0706049404046875	0.281538286615423	-3.92510916174079
P33993-1	MCM7	-0.05338408025197	3.34849631862764	-3.55152979838304	0.0140545289658792	0.142944125492759	-3.92511873394893
P35080-2	PFN2	-0.095536738306728	3.32465417559246	-2.7522313572703	0.0365228466159714	0.213356790083143	-3.92512055614897
Q53LP3	SOWAHC	-0.113059386953178	3.35753540748078	-2.6932024160534	0.0393394550390928	0.219569187278309	-3.92532526176836
P14678-3	SNRPB	0.0643990775069161	3.3438536548394	3.50901315757958	0.0147501659685964	0.146043182520873	-3.92565951470928
Q6ZN30	BNC2	0.170199665377175	3.46316058540789	2.566186333328	0.046231604297244	0.235462056835616	-3.92599703799266
O43660-1	PLRG1	0.0927267339355956	3.37942185674086	3.31959969112656	0.0183553034587324	0.157340548711609	-3.92807887991419
P62424	RPL7A	-0.115098903362231	3.34607767954872	-3.67144279373329	0.0122830067795267	0.135820276206006	-3.9297419903487
Q9BRF8-1	CPPED1	-0.135173786188386	3.28374713988024	-2.73158945956763	0.0374820453034681	0.214574411332943	-3.93068107483891
Q8WVM7	STAG1	0.0764570983058375	3.30389664926659	3.07525112409538	0.0245389878927524	0.179557443199743	-3.93090661426263
Q9UJZ1	STOML2	0.147985606914799	3.37297189857348	2.99206445598394	0.0271451835688494	0.186596721871362	-3.93112447312522
O94925-1	GLS	0.211656409024211	3.04137202227259	2.19752349508361	0.0746616945294151	0.287767917397286	-3.93165136653006
P45984-1	MAPK9	-0.111836980073132	3.19956298327921	-2.86094641556584	0.0318932314658841	0.199339407829151	-3.93250232542698
Q8IUC4	RHPN2	-0.0856318570843236	3.42601288159718	-2.99710810090176	0.0269787647289061	0.186111322309563	-3.93458190295013
Q9UHJ3-1	SFMBT1	0.0827262816910445	3.35815840003004	2.72632991451583	0.03773080518818	0.214943877297825	-3.93464564721354
O00425	IGF2BP3	-0.0825762530599808	3.42985024800317	-3.49564022790735	0.0149768836374237	0.147237318593417	-3.93598282519893
Q96EH3	MALSU1	0.121449608938516	3.40384719678102	2.51669848983413	0.0492604100328269	0.240435358114999	-3.93649786283227
O75179-1	ANKRD17	-0.058470896301456	3.34166622871295	-3.32465933700417	0.0182470699104375	0.157261570576823	-3.93718615211433
Q96QU8	XPO6	-0.0760174775910164	3.29287373345941	-2.75274277730688	0.0364994233264279	0.213356790083143	-3.93901592033866
Q6IQ23-2	PLEKHA7	0.0694993454325868	3.35833148628525	3.02928453289866	0.0259431710192621	0.182741509902947	-3.94073536252326
Q9HBT8	ZNF286A	0.253269823120605	3.33600773728907	2.15771000164409	0.0786902543500536	0.292559677680968	-3.94176908413403
Q7Z7K0	CMC1	0.105952983276874	3.24164215728845	2.52484881651989	0.048747260033169	0.239586588180536	-3.94308673180227
Q8NEF9	SRFBP1	0.0985400494986704	3.37691226183947	3.12069586869566	0.0232328276427836	0.176174586676909	-3.94464134082388
P28066-1	PSMA5	-0.0412325302089909	3.30113342454553	-3.40740040484995	0.0165744096154981	0.151874755278616	-3.94507646923859
P54802	NAGLU	0.0883038305914779	3.32654523274724	2.83564577502112	0.0329103649792066	0.201797929371205	-3.94563879479001
Q96DG6	CMBL	-0.0989403513228603	3.14064876919	-2.83611956870429	0.0328909948353414	0.201797929371205	-3.94587130226478
Q6UB99	ANKRD11	0.0807075727064713	3.35006828956367	2.93642169278246	0.029058049327265	0.191476482040067	-3.9498776259826
Q9ULT0-4	TTC7A	0.103118883499404	3.36758933452985	2.62964894572994	0.042637727477527	0.228616500291212	-3.95013238564942
P56182	RRP1	0.0958709089611942	3.39051891439104	3.14158572095624	0.022658376718168	0.175223577279909	-3.95091297760002
P12955	PEPD	-0.117567242689328	3.30662404650458	-3.10377223301233	0.0237100376254673	0.17706426596967	-3.95230521429107
Q8IV38	ANKMY2	-0.0706081493094455	3.33035469827111	-2.98574313381558	0.0273553580665053	0.186975160961132	-3.9538463604459
O43716	GATC	0.131468988600854	3.41970387842558	2.52856568397398	0.0485151523132997	0.239080504525155	-3.95409267831434
P05783	KRT18	0.0752808977399545	3.48026098136348	3.62188520434925	0.0129827909626053	0.138831097909994	-3.95575033263992
Q9H267	VPS33B	-0.0763025372706079	3.30415659985002	-3.03235033642386	0.0258468079769123	0.182316663674473	-3.95630322414215
Q16643-2	DBN1	0.698617863329057	3.17203668932842	2.1104843514066	0.0837645899816323	0.302343167035152	-3.95812363294462
Q8TB45	DEPTOR	0.144387958241005	2.31968228763831	2.41739311459706	0.0559995002547114	0.2549383660096	-3.96087253168337
Q86WJ1-1	CHD1L	-0.0830346176731241	3.28807617428921	-3.17584432463093	0.021750046394173	0.172315008667702	-3.96224505295953
O14965	AURKA	-0.0980172149029978	3.35165573749552	-2.74969848707742	0.036639094741815	0.213540306009238	-3.96281176220706
Q99683	MAP3K5	-0.194624787308236	3.18919801397667	-2.23997002725377	0.0706037588392598	0.281538286615423	-3.96418052749239
Q14118	DAG1	0.101840340869455	3.40644545841864	3.07765175073901	0.0244679947043189	0.179499722479645	-3.96645481426179
Q96HN2	AHCYL2	0.184416513486795	3.25507207272724	2.23054578496657	0.0714842859006485	0.28301425415254	-3.96680234266978
Q9NS18-2	GLRX2	0.134097626230249	3.29275904683635	2.57539619649749	0.0456903794792353	0.234709824381865	-3.96686951209693
Q5W0Z9-1	ZDHHC20	0.19611198726987	3.4515568932924	2.28899961466582	0.0662034162039906	0.273981159603477	-3.96693750890857
O75832	PSMD10	-0.120080389264135	3.19561788647357	-3.0718921092301	0.0246387054906084	0.179557443199743	-3.97009555225585
Q15493-1	RGN	-0.734329364805107	2.24352769578449	-2.28529588840619	0.0665255035540637	0.274575613396176	-3.97102072350697
P49189	ALDH9A1	-0.052522722495202	3.2871986480651	-3.2230621187399	0.0205636077465194	0.167303491953491	-3.97104902142897
Q8N6M0	OTUD6B	-0.122268333013466	3.30020773433448	-2.76639693404782	0.0358800643909021	0.210830650592155	-3.9716004181598
P16455	MGMT	-0.104257384365465	3.36941540809741	-2.69934423096742	0.0390356775719173	0.219163893789614	-3.97188991404082
Q9P0B6	CCDC167	0.2335747706516	3.33271054800884	2.11960193067071	0.0827590373191451	0.300320831468387	-3.97226590287243
O94813	SLIT2	0.155619535545865	3.25651204286364	2.35345679258403	0.0608543908912035	0.264625352809984	-3.97295585804651
Q9BYC5	FUT8	0.119480066478812	3.30705143796205	2.57045808649286	0.0459797175329395	0.235176933331986	-3.97683587020757
O15525	MAFG	0.121510569034244	3.29047967100069	2.59258551330204	0.0446984136711035	0.232927183245265	-3.97733218633166
Q9UC07-1	ZNF69	0.216575853376236	3.44401605475987	2.15610614880932	0.0788572238450837	0.2929091822454	-3.97917431598515
P50851-2	LRBA	-0.232395459472165	3.40496314563528	-2.10479796512414	0.0843981445977066	0.303527392439381	-3.97930591570118
P53999	SUB1	-0.0738890300423186	3.07349138575513	-3.05862523291743	0.02503695052282	0.180940402104279	-3.9798666888324
Q8N6L1-2	KRTCAP2	-0.272109232757622	3.2359763062709	-2.24548674508732	0.0700936171847778	0.280835404982521	-3.98170185303341
Q5JWF2-2	GNAS	0.262218385877907	3.25798768550333	2.08293018850058	0.0868812611745881	0.307647717750191	-3.98327565291894
P22033	MUT	0.154349206312052	3.36423656351211	3.1324241514389	0.0229083522065911	0.175548196189492	-3.98573471560641
P09884	POLA1	-0.0755382973273103	3.33280424754192	-3.4219794552943	0.0162978024551821	0.15081113693073	-3.98593403030698
Q9NY27	PPP4R2	-0.0504933850942932	3.31228628364382	-3.25926586121822	0.0197025599652582	0.163452267345527	-3.98717014798929
Q8WWI1-3	LMO7	0.177104402511917	3.36064876743056	2.14415865384106	0.0801127083131237	0.294889688130241	-3.98800764083707
P26885	FKBP2	0.0948924643690653	3.16150618614958	2.81635361596355	0.0337097744242914	0.204740371093076	-3.98863206242208
O60763-2	USO1	-0.0528556827513467	3.30340486852624	-3.45959565578004	0.0156076491285846	0.14900426153543	-3.99191628223444
O95372	LYPLA2	-0.112388578727728	3.34867146592162	-2.96694208400287	0.0279911209450613	0.188505170678968	-3.99530064106397
Q92841	DDX17	0.0753606711518763	3.31851881820735	3.63250093484862	0.0128291960913264	0.137995549983447	-3.99675635872958
Q6UB28	METAP1D	0.188649689560515	3.28026311008356	2.37434509067484	0.0592208170705724	0.261860711089093	-3.99768377877727
Q9HAV0	GNB4	0.123012890533517	3.38190451329988	2.58466222906758	0.0451527373108038	0.233899631362619	-3.9980434869032
P35443	THBS4	0.185125459766206	3.46497833884683	2.3180940485563	0.0637298592274667	0.268680832326339	-3.99806812691635
Q14241	TCEB3; ELOA	0.0845896231866879	3.3985506097015	3.1544015186525	0.0223137485618198	0.173803881139499	-3.99883071206479
Q92769	HDAC2	0.0450498345818576	3.39820305918371	3.26110249453887	0.0196599593658315	0.163452267345527	-3.99975018612352
Q6PL24	TMED8	-0.0905730821932583	3.20351971897693	-2.58138100822322	0.0453423393568862	0.234136173404272	-4.00193637207586
P12532	CKMT1B; CKMT1A	0.0674661755745151	3.33728557424349	3.05646331765907	0.0251025177684311	0.18114469174203	-4.00419464482506
P39880-3	CUX1	0.0894227137737098	3.11078340693997	2.61887298864321	0.0432260696297038	0.230283633593742	-4.00577635850052
Q5H9L2	TCEAL5	-0.117519849526657	3.37064376239293	-2.51483961602178	0.0493782563096031	0.240758266990502	-4.00838165981404
Q9H6U6-8	BCAS3	-0.0698622061915285	3.1795556594602	-2.76841229339899	0.0357896202025889	0.210553955801179	-4.00856935872301
P32780	GTF2H1	0.057244244345084	3.35226547216082	3.06041650318579	0.0249827675140172	0.180817899302272	-4.01109787652655
Q9BRR8	GPATCH1	0.0926091864420113	3.34235345860902	2.65658481665863	0.041204628581395	0.223962259323497	-4.01210875489102
Q8WZ73-1	RFFL	0.148172070383008	3.34043201262272	2.18932812753998	0.0754729546804999	0.28895104801407	-4.01352627343906
Q8NEC7-1	GSTCD	-0.10607379926756	3.28562076137238	-2.8815379796623	0.03109078791842	0.196475408117995	-4.01438606381295
Q66K89	E4F1	0.291705430128247	3.2195365837923	2.16687111407258	0.07774358164302	0.291806430424081	-4.01449299642504
P57059	SIK1; LOC102724428; SIK1B	0.178023079472882	3.38303661819409	2.17901583047915	0.0765068968150121	0.290369041094792	-4.0149493938732
Q8WVK2	SNRNP27	0.135743679213284	3.27684133554939	2.74424340096126	0.0368908301743541	0.213540306009238	-4.01523979763193
P60228	EIF3E	-0.057132386972489	3.31416600368128	-3.32824552673914	0.018170786581289	0.15701170572166	-4.01552138343621
Q92696	RABGGTA	-0.0761613376900213	3.17263176307606	-2.84075072468775	0.0327023138334561	0.201036439407822	-4.01630112181999
P49247	LOC101060545; RPIA	-0.090368954127115	3.20038965931336	-2.88490248438077	0.0309617889504276	0.196172117466082	-4.0187651097438
Q96EV8-1	DTNBP1	-0.0993851338819943	3.08813984054897	-2.44928336041864	0.0537337742803788	0.25068018712071	-4.01904203115855
Q9NWZ5-1	UCKL1	-0.0929816241474483	3.28949937435391	-2.78806433176328	0.034920594386044	0.208088179921255	-4.02081851106139
Q86U70	LDB1	-0.107593791160397	3.34067531845828	-2.49184488693312	0.0508613239294309	0.244199722850501	-4.02206400459051
A8MQ14	ZNF850	0.385349984839579	3.48002863406582	2.03913683389475	0.0920840333462676	0.316382106788927	-4.02212231056361
Q9Y237-2	PIN4	-0.0842083211186504	3.17602980205681	-2.90638941192339	0.0301516630371498	0.194722807898827	-4.02314733081596
Q9Y3D2	MSRB2	0.147747712755096	3.28110971740635	2.30613246361851	0.0647347755502984	0.271254907213135	-4.02371596113709
Q7L945	ZNF627	0.121493456927229	3.37828892312608	2.43985957980066	0.0543929461041965	0.251198041927142	-4.02420599949455
P18124	RPL7	-0.090242906963565	3.34990260334626	-3.44434206251592	0.0158834912362315	0.14978286444419	-4.02484338208522
Q8IUX4-1	APOBEC3F	-0.178513905989523	2.78441833434957	-2.22166271290255	0.0723248150634203	0.283864750744104	-4.02523901062368
Q6NXT4-2	SLC30A6	0.104682315353887	3.34394607215373	2.48397094355882	0.051380079589318	0.245181290158299	-4.02660413085357
Q15645	TRIP13	-0.0765700738312346	3.16710099836378	-2.90102961369837	0.0303515461459509	0.194847698424072	-4.02882190338332
P08579	SNRPB2	0.0890702244329946	3.31532645628328	2.77552957685262	0.0354721967285289	0.209488655367995	-4.02933002542117
O95865	DDAH2	-0.110437243050008	3.33026466815967	-2.83206899092364	0.0330569979156031	0.202320491968653	-4.02948194770278
Q86W56	PARG; BPHL	-0.069863124642804	3.30914585000671	-3.05259781416287	0.0252202248830076	0.181145419292668	-4.02960237012537
P31930	UQCRC1	0.108172141256363	3.31998290634809	3.07516096721289	0.024541658511375	0.179557443199743	-4.03304409912429
O43776	NARS	-0.0712322689447505	3.3581781969738	-3.2193262679493	0.0206548128592512	0.167462602088403	-4.03419717132168
Q92947-1	GCDH	0.164744834886713	3.41280755055634	2.74493236999251	0.0368589327881024	0.213540306009238	-4.03451503345808
P82921	MRPS21	0.164145563457563	3.35118481455512	2.29644637409631	0.0655607958659758	0.273184045579675	-4.03479580041892
Q9Y697	NFS1	0.146667204819715	3.36491234647149	2.9183901391631	0.0297093347125127	0.193405639492162	-4.03516108983644
Q9NVR7	TBCCD1	-0.130292373530182	3.31450014343199	-2.28500750026706	0.0665506519745484	0.274575613396176	-4.0365147883856
Q9BV29-2	C15orf57; CCDC32	-0.128775643813657	3.15222229184802	-2.25240367788971	0.0694594672607978	0.280023054119202	-4.03917254963452
Q8N9N2-2	ASCC1	-0.123327940746673	3.2670354875632	-2.47552681857269	0.0519427046615311	0.246302776691309	-4.03975804144207
P55884-2	EIF3B	-0.0625407199763619	3.33878163170977	-3.4900185608078	0.0150733538932636	0.147477726762654	-4.04000063551422
Q01804-1	OTUD4	-0.113142011232561	3.39511614720916	-2.3406972695379	0.061875727571433	0.266580530097498	-4.04167473528034
Q9NXR5	ANKRD10	-0.104977730289894	3.37790182769117	-2.4514695014421	0.0535820816903607	0.250595383862757	-4.04439102360859
O75325	LRRN2	0.475242544969209	3.18051852264807	2.22266444042044	0.0722295132292321	0.283864750744104	-4.04462801120922
Q7Z7H8-2	MRPL10	0.173399828114982	3.34760249116173	2.48221021225514	0.0514968548257411	0.245431281119933	-4.04520482558797
Q99959-2	PKP2	0.0619230618880657	3.2702408713115	3.09664582945822	0.0239142220266476	0.177690441357285	-4.04576195029421
Q8N806	UBR7	-0.0934715522818336	3.28091916111784	-2.92810286328883	0.0293565504087739	0.192532190493195	-4.04673523179352
Q9UDR5	AASS	0.137714760858782	3.46565786092754	3.37937138865433	0.0171210617573176	0.153693751455816	-4.04737592766311
P21926	CD9	-0.198393733838969	3.23514811155055	-2.51988109731097	0.049059343986775	0.240057132566018	-4.04873709336583
Q15555	MAPRE2	-0.0914578193866966	3.3376445059824	-2.82508924462408	0.0333451981201138	0.20357128179803	-4.04938034916879
Q13427	PPIG	0.120113255375254	3.41781214205157	2.99941059057632	0.0269031660981893	0.185853806765087	-4.04959621254369
Q13200	PSMD2	-0.0566146544643945	3.33535757582094	-3.52718876600378	0.0144481675786065	0.14474060274005	-4.04980879758588
P04066	FUCA1	0.100948026864227	3.0489958459043	2.62755035984987	0.0427516231925025	0.228887500252908	-4.04995792518185
Q969G6	RFK	-0.117328154810361	2.98559770046364	-2.5555857812187	0.0468631142347809	0.236639414583139	-4.05077349640722
Q96HQ2-1	CDKN2AIPNL	0.115165723175172	3.39946915795708	2.65113779500414	0.0414901727634416	0.224759647546742	-4.05216561989032
Q8TC05	MDM1	0.211393005098064	3.24349306911309	2.13304949130068	0.0812987929186318	0.297533977248934	-4.05224920032657
Q96MX3	ZNF48	0.156867538777394	3.40423812952832	2.45612392004381	0.0532606420493059	0.250034130606529	-4.05308206956188
Q9Y5J7	TIMM9	0.209669486353292	3.25396349216701	2.57481581732137	0.0457242836056739	0.234735711766338	-4.05312085095169
P78363	ABCA4	0.228066367699576	3.4756270057903	2.01240221106073	0.0954171957803619	0.322301065357667	-4.05334066539512
O15013	ARHGEF10	-0.0831441917286446	3.40114761336509	-3.06587869407794	0.0248183427761551	0.180030293789988	-4.05336980080603
Q9Y223-2	GNE	-0.0918643626491121	3.19647008682116	-2.87990656764873	0.0311535499922217	0.196475408117995	-4.05344015359035
Q9BVS5	TRMT61B	0.132703813052932	3.38607292052915	2.66731757688068	0.0406482028770073	0.223136618581703	-4.05582307261743
Q9NUL3-7	STAU2	0.364684993070844	3.2085519524812	2.07992736884798	0.0872281016165739	0.307977663032273	-4.0559503580125
P62191	PSMC1	-0.0643788416067539	3.34423941276633	-3.33984869870769	0.0179263960981446	0.156535229524602	-4.05612008807194
O94910	LPHN1; ADGRL1	0.0883994847386557	3.39678444736063	2.58407466220961	0.0451866263470774	0.233899631362619	-4.0570334945602
Q8NEZ5-1	FBXO22	-0.060416596799452	3.26498653595713	-2.84862076405965	0.0323843839791757	0.20043751754848	-4.05925211230866
C9J7I0	LOC729852; RPA3-AS1; RPA3OS; UMAD1	-0.15774959925169	3.16242763384996	-2.31778552991192	0.0637555701115272	0.268680832326339	-4.05988394519076
P52657	GTF2A2	-0.120252380621019	3.35891619440412	-2.39264942460708	0.057827618300587	0.258984288505552	-4.06006843329472
Q8IYX7	FAM154A; SAXO1	0.255817215824249	3.37673393435941	1.99502610540326	0.0976498763922303	0.326609245660376	-4.06029129388787
P46379-3	BAG6	-0.068383316792843	3.31170230217589	-3.17660754217579	0.0217302754919192	0.172315008667702	-4.06044849710426
Q9BZ67	FRMD8	0.0777532772664987	3.34748383412938	2.67715654223676	0.0401452619050212	0.221929953832368	-4.06123922337082
Q8N9V3	WDSUB1	-0.118840545255315	3.09005721333792	-2.5582775589066	0.0467018813406187	0.236381122178963	-4.06128393467294
Q9NXE8	CWC25	0.136474406396579	3.37712912584326	2.65138996288	0.041476906416329	0.224759647546742	-4.06185986696302
P20839-6	IMPDH1	-0.0652034177360423	3.17056308326559	-2.8899590888818	0.0307690145761043	0.195716724674329	-4.06251634255253
Q6UB35-1	MTHFD1L	0.149078232694675	3.43649858856163	3.20345985448699	0.0210472040213519	0.169231368095522	-4.06357695637839
P35520-2	CBS; LOC102724560; CBSL	-0.0846091867145476	3.3524357130844	-3.31893261657066	0.0183696265045778	0.157340548711609	-4.06471195856293
Q9Y6D5	ARFGEF2	-0.0685287664103119	3.1711058780336	-2.99230704908554	0.0271371532057967	0.186596721871362	-4.06520268890754
O75616-1	ERAL1	0.138054493090762	3.4143043371533	2.92493773099932	0.0294710062944832	0.192686446848122	-4.06553120838253
O15382	BCAT2	0.139216298380713	3.27443375137364	2.79281756002722	0.0347138761656756	0.207492848736743	-4.06565728564727
Q9UKX3	MYH13	-0.184381076345258	3.43559557605089	-2.03311423658461	0.0928242925500518	0.318137739427894	-4.06604304848767
Q9Y5A6	ZSCAN21	0.11619193025037	3.36982047188829	2.32349101019625	0.0632818654910602	0.268579594921585	-4.069294129155
Q7RTX7-1	CATSPER4	0.222608685865767	3.4243125249566	1.99719376332236	0.0973684474726664	0.326117148380003	-4.06965796935577
Q8WV22	NSMCE1	0.125538272069043	3.25835540873538	2.60847784132702	0.0438019396582768	0.231473471110361	-4.07048236546792
Q9UBE0-1	SAE1	-0.0840089025315818	3.26369630999359	-3.15760568444355	0.0222284958351334	0.173655265358565	-4.07162516818709
Q9P2D1-1	CHD7	0.0850115166796644	3.41273717811502	3.37920686996503	0.0171243292517748	0.153693751455816	-4.07167659559221
Q14697-2	GANAB	0.179288911287007	3.34672729113057	2.1003338410751	0.0848990042618473	0.304064907225414	-4.07245089230682
P53609	PGGT1B	-0.0881373475834873	3.23507842937813	-2.6526645851529	0.0414099197992989	0.224700866486363	-4.07445195630419
O14818-1	PSMA7	-0.0579735453619776	3.30821652823216	-2.85767886907863	0.0320226377915123	0.199894524980051	-4.07687316048018
Q96LX8	ZNF597	0.170928336617179	3.37911680271388	2.21662505890851	0.0728060894127384	0.284483980770434	-4.07709380774139
Q96K76	USP47	-0.0888558051301401	3.27752850325706	-3.26276190818197	0.0196215574435278	0.163451275685236	-4.07772314197707
Q7Z2W4	ZC3HAV1	-0.0440304822981898	3.34235942425019	-3.11551544315913	0.0233777663366351	0.176174586676909	-4.07776936462885
Q9H477	RBKS	-0.275871849556467	3.13097172302232	-1.97498220267189	0.100292039007081	0.331338971046185	-4.07830457049934
Q5SW96	LDLRAP1	-0.101302015045148	3.30858330445963	-2.47049512678345	0.0522810956171852	0.246830662243864	-4.07920114778125
Q86TI2-2	DPP9	-0.11017217343511	3.22817607880904	-2.75576171998168	0.0363614870052219	0.213015152763402	-4.07944338193207
Q9UK76	HN1; JPT1	-0.154716413104339	3.29238753166575	-2.92470998535731	0.0294792607861947	0.192686446848122	-4.07968380704377
P25445-1	FAS	-0.189306230035611	3.36334336643924	-2.12495972003229	0.0821740025321692	0.299202747584228	-4.07991503867545
O95073-1	FSBP; RAD54B	0.156229492497298	3.46043758662936	2.20369526013428	0.0740567822146761	0.286881082090302	-4.08003727503759
Q14202	ZMYM3	0.137195611622412	3.42795764497975	2.21862201791237	0.0726149082912003	0.284320162771374	-4.08015792351926
O95825-1	CRYZL1	-0.0697958120174163	3.12332493605395	-2.74936294863281	0.0366545247329646	0.213540306009238	-4.0823794312798
O94842	TOX4	0.100762373587105	3.35669815835588	2.71075101418588	0.0384782260116192	0.217518956182909	-4.08396296589351
Q7L9L4-2	MOB1B	-0.142391802582391	3.29303397854345	-2.45333893920652	0.053452727619491	0.250453009108696	-4.08503655105514
Q9NUQ9	FAM49B	-0.0818821508908377	3.03834278566722	-2.79808208510493	0.0344864782307728	0.206642296764649	-4.08554223911664
Q5HYK3-1	COQ5	0.159555359070609	3.36159744445727	2.57740294123984	0.0455733596788026	0.234709824381865	-4.08647986193945
Q9BXW9-1	FANCD2	-0.059586750876721	3.32756891879167	-3.12437396650753	0.0231305249435719	0.176174586676909	-4.08684860412236
Q58FF6	HSP90AB4P	-0.453434291219589	3.3032209208856	-2.42653173238611	0.055339980530063	0.253301555791175	-4.0886497413497
O00186	STXBP3	0.0519818463067043	3.38163280287182	2.99948681070987	0.0269006675218952	0.185853806765087	-4.09029521584288
Q14686	NCOA6	0.0793282130814237	3.17765538783578	2.55058851090542	0.0471640327792617	0.236753761957882	-4.09044655884922
Q9BZ95	WHSC1L1; NSD3	0.0816401205387337	3.34635618177774	2.98289953677309	0.0274504869278878	0.186975160961132	-4.09102139614236
P13489	RNH1	-0.099125769576666	3.13311909741864	-2.814921839986	0.0337699429120999	0.204740371093076	-4.09282128125024
Q9BPX6-3	MICU1	0.0837516417051602	3.34393116652178	2.80628865636186	0.0341352353054382	0.205641932731295	-4.09298601677472
Q6ZU35	KIAA1211	0.069733664877291	3.35229235689532	2.6968368809689	0.0391593838571092	0.219329687953792	-4.09401926737804
P27701	CD82	-0.414060031465183	3.19691498996814	-1.97952786455257	0.0996864825050255	0.330409771956165	-4.09406124046817
Q8IUR0	TRAPPC5	-0.113303659753531	3.34800337457936	-2.3683452566217	0.059685213141371	0.262793506456091	-4.09463243347072
Q9NPD3	EXOSC4	0.105949071698375	3.33997077273804	2.72467995774321	0.0378092123005757	0.215264290196654	-4.09509242176744
Q9NPE3	NOP10	0.0910955180222909	3.33450884407055	2.62720133708362	0.0427705974425026	0.228887500252908	-4.09538390137316
O75462	CRLF1	0.27063581811149	3.36156288913563	1.96056848623525	0.102237189775835	0.335256524069103	-4.09601939234768
Q9NXX6	NSMCE4A	0.10090727516118	3.26576757054179	2.4970586473682	0.0505209186277575	0.243445731007789	-4.09663583085586
Q15057	ACAP2	-0.127255114944207	3.2253037318192	-2.7806768621063	0.0352445451549621	0.209376310146879	-4.09808934038608
O95747	OXSR1	-0.0777816183369544	3.29904038838898	-2.79498510260869	0.0346200530087946	0.207187045517204	-4.0985962517388
Q9C0D4	ZNF518B	0.212720151011364	3.38570492496675	2.24191089437332	0.0704238393558627	0.2814924903965	-4.09912472369036
P0CJ78	ZNF865	0.15666780536061	3.35736721107754	2.10626004520189	0.0842347717090551	0.303363862665944	-4.09945438647689
Q13444	ADAM15	-0.156264198556968	3.37672100007317	-2.20067013297827	0.0743526394032813	0.287047645417806	-4.10155836068846
Q5VW36	FOCAD	-0.0561550368720605	3.32557606115408	-2.8407737947527	0.0327013768877497	0.201036439407822	-4.10417428393041
Q13472-1	TOP3A	0.0700169561136976	3.29245101544076	2.8471919503805	0.0324418524215127	0.20043751754848	-4.10468016830351
Q9UQ13	SHOC2	-0.0870931271465201	3.2101256981531	-2.5447824087761	0.0475162694894343	0.23711164638702	-4.10492549892405
O95163	IKBKAP; ELP1	-0.0704203386027416	3.28490713022512	-3.32753377362861	0.0181858982599123	0.15701170572166	-4.10612717287498
P60174	TPI1	-0.166913589053565	3.14481184217577	-3.57332041089513	0.0137123211092113	0.141538549345132	-4.1067810664481
O95402-1	MED26	0.0743588120379748	3.38030964272721	2.59110623834943	0.0447828600301906	0.232927183245265	-4.10683882984043
O94966-6	USP19	-0.0720602017087281	3.26916752741307	-2.99088574085528	0.0271842388739491	0.186733035489864	-4.10726028062867
P06400	RB1	-0.0933627439736299	3.25755831186732	-2.97002181682953	0.0278858750837529	0.188252440132493	-4.10739461679909
P09012	SNRPA	0.0824372285042285	3.3500138380537	2.91954065096755	0.0296673040525031	0.193265274488238	-4.10787619906072
O60488-1	ACSL4	0.0631094443078069	3.44684667612072	3.30657511354706	0.0186372246646544	0.158653254310068	-4.10793770715385
B2RXH8	HNRNPCP5; LOC440563; HNRNPCL2	-0.658894311162524	3.46304690620878	-1.99437895327147	0.0977340583971329	0.326665832488421	-4.10859021214943
Q13905-3	RAPGEF1	-0.109285661218651	3.3104819519776	-2.63731023947611	0.0422247059571451	0.227218043746122	-4.10993181924403
Q9NVD7	PARVA	-0.0968428660367435	3.36919764858769	-2.76995824983474	0.0357204099497488	0.210274146570855	-4.11115461963905
O14524-1	TMEM194A; NEMP1	0.163342549755329	3.28111965518484	2.24525593406978	0.0701148828459397	0.280835404982521	-4.11146969984531
Q96BD5-3	PHF21A	0.110852408786007	3.36769732103077	2.64473733249216	0.041828438194155	0.225836364746986	-4.11341235136923
Q9BTY2	FUCA2	0.0836451565114237	3.31312678126579	2.62630821083282	0.0428191927591923	0.228941640756638	-4.11420811578873
Q6PJG6-1	BRAT1	-0.0822481753666654	3.33725607813086	-2.92286945158759	0.0295460629261398	0.192863514248384	-4.11428420089923
Q9BS40	LXN	-0.136646446145831	3.2267519268971	-2.20407135847575	0.0740200861370006	0.286881082090302	-4.1151588290989
Q9Y3P9	RABGAP1	-0.0815095608125719	3.22571959590458	-3.07115237458651	0.024660725751926	0.179557443199743	-4.11624840764972
Q96SL8	FIZ1	-0.139187841036284	3.47160913146075	-2.17919142010874	0.0764891682343228	0.290369041094792	-4.11764194137011
P45974-1	USP5	-0.0952597414715292	3.21718517881711	-3.07826671429141	0.0244498450527792	0.179499722479645	-4.11970279746963
P41212	ETV6	0.100638153646459	3.44612510024448	2.52889134819285	0.0484948721600667	0.239080504525155	-4.12168472597565
P02748	C9	-0.601862827852575	1.73623898166175	-2.16763209586299	0.0776654816018852	0.291806430424081	-4.12177586600873
Q01415-1	GALK2	-0.0835343913061978	3.01696801923681	-2.48441622684702	0.0513505924657214	0.245181290158299	-4.12185048935406
P56556	NDUFA6	0.096972105040721	3.3936269417764	2.67627222382043	0.04019018881969	0.221987606179367	-4.12202012320793
O14772	FPGT	-0.119597966514932	3.03804447773783	-2.35198955826581	0.0609709204162606	0.264888101330087	-4.12230999606814
P43034	PAFAH1B1	-0.0995624742615324	3.32807717770664	-3.22964633627186	0.0204039510201902	0.166477844427603	-4.12456058415685
Q5TAQ9-1	DCAF8	-0.0684685300980905	3.2836917017805	-2.77731632375408	0.0353929922843553	0.209488655367995	-4.12545837325623
Q9H9K5	ERVMER34-1	0.124317671928674	3.43041419437966	2.25218283028672	0.0694796211703159	0.280023054119202	-4.12594488646326
Q9P2T1-1	GMPR2	-0.0915456667064217	3.30765816420869	-2.94300421076545	0.0288242134528243	0.190844979732299	-4.12934346948321
Q9NW81-4	ATP5SL; DMAC2	0.23098271923864	3.40248154007357	2.20785136049564	0.073652326260796	0.286383124488035	-4.13077139392354
Q9BW83-1	IFT27	-0.0873132765206767	3.22107929880685	-2.6659488026005	0.0407187101707751	0.223136618581703	-4.13084832162409
P17036-1	ZNF3	0.136260255070171	3.42646371798483	2.59288966477847	0.0446810720813921	0.232927183245265	-4.13090774885028
Q8N895	ZNF366	-0.870117811271708	3.12843054624811	-2.00548796793971	0.0962992686367062	0.324213100959559	-4.13174119699171
Q9NQ55-3	PPAN-P2RY11; PPAN	0.070722361536423	3.37917269018575	2.79868898407673	0.0344603682469101	0.206642296764649	-4.13354056544024
O00287	RFXAP	-0.0933060377841273	3.22839295329106	-2.54068669339818	0.0477664441477967	0.237472243836183	-4.13370721170842
Q53QV2	LBH	-0.226482816510141	3.34692186325447	-1.91636799307476	0.10844565564546	0.347794819835341	-4.13445000073165
O60684	KPNA6	0.135085397638541	3.29413919646215	2.73722439802465	0.0372175076786887	0.214409046312636	-4.13530197856002
Q99470	SDF2	0.124747591061817	3.33262404255829	2.51468756700683	0.0493879090803559	0.240758266990502	-4.13635295695951
Q15653-1	NFKBIB	-0.136311347161784	3.0166342408437	-2.1525417214308	0.0792296242990683	0.293276425616178	-4.13733989436404
P18846	ATF1	0.153101354677924	3.33326707203831	2.05653217963016	0.0899799107394299	0.312356995358143	-4.13839582139751
Q14781-1	CBX2	0.0826198990963946	3.39033779723317	2.91340306741505	0.0298922800748031	0.193820905451644	-4.1392229246488
Q5T6F2	UBAP2	-0.0785649113111381	3.37326477314432	-3.13830398281516	0.02274757081792	0.17535488520195	-4.14064912115462
Q6IA69	NADSYN1	-0.0832376835703029	3.30772836297369	-2.47686902303686	0.0518528354933682	0.246302776691309	-4.14092346020346
Q8IW92	GLB1L2	0.164233826669989	3.1682088861089	2.04686277971365	0.0911433127943232	0.31500497331379	-4.14130065339287
Q7L590-1	MCM10	0.124954344211943	3.33924453314777	2.37360718998506	0.0592777240241022	0.261949287282122	-4.14393132660527
Q9P2J9	PDP2	0.150333021779497	3.4489558837224	2.44962874789566	0.0537097779389576	0.25068018712071	-4.14479224954407
Q9H2Y7-2	ZFP106; ZNF106	0.136875912382241	3.35289777907404	2.22641818980019	0.0718735619361092	0.283568444779671	-4.14499061454318
Q9NRX2	MRPL17	0.159569496773965	3.39364486051313	2.41722964363466	0.0560113737325735	0.2549383660096	-4.14500217783456
Q7Z304-1	MAMDC2	0.158556837399029	3.4326751790045	2.10129704943296	0.0847906751568896	0.303894812675708	-4.1451867008328
Q9NUJ3	TCP11L1	-0.10576155284546	3.19588009168781	-2.5077014712189	0.0498336100901041	0.24201692740259	-4.14613991788208
Q9Y3D9	MRPS23	0.112311489488882	3.413287418859	2.70215187036534	0.0388976589606313	0.218631089147765	-4.14782126342591
Q8TCG1	KIAA1524; CIP2A	-0.0527269369503101	3.26063567777244	-3.01670102924776	0.0263428603277128	0.183945508528451	-4.14831745340698
O75368	SH3BGRL	-0.129172833144357	3.26924379400845	-2.67856544075522	0.0400737966474772	0.221661040339946	-4.14983097631453
Q5TDH0-3	DDI2	-0.0686295926238383	3.28669395095383	-2.89700699542479	0.0305025161552979	0.195429379562275	-4.1506395669895
Q9UNS1	TIMELESS	-0.0473618371512786	3.33861756904482	-3.08166157988814	0.0243499184131354	0.179174816323321	-4.15084101635299
Q9Y617-1	PSAT1	-0.0856444006358107	3.33938215061206	-3.48854488475331	0.0150987578257256	0.147477726762654	-4.15173088671711
Q969Y2-2	GTPBP3	0.181840070905738	3.28446581030351	2.27911669710278	0.0670665511579831	0.275629118705911	-4.15202755248573
Q9Y6Q1	CAPN6	0.105868691530892	3.47858261035433	2.66823307220586	0.0406011183825519	0.223136618581703	-4.15241514265076
Q15561	TEAD4	0.138546741359061	3.41998903052054	2.4015013584902	0.0571664197018192	0.257625717329773	-4.15482062780319
P63104-1	YWHAZ	-0.109478529496453	3.31370249131013	-3.26721601454901	0.0195188929997557	0.162937728667521	-4.15490746360707
P41594-1	GRM5	0.0991911761682847	3.3545031928743	2.32338121300686	0.0632909462990257	0.268579594921585	-4.15575853702316
Q9NX55-2	HYPK	-0.118177922371519	3.32158034470456	-2.57365192010345	0.0457923569408684	0.234829509142814	-4.1559887710972
P40855-1	PEX19	-0.105168345955619	3.28167337081511	-2.87580398165284	0.0313119947876313	0.196475408117995	-4.15716206512256
Q6WKZ4-4	RAB11FIP1	0.0565858014081178	3.31352279697343	3.01226201822198	0.0264854718482687	0.184543319987255	-4.1576495746715
Q9Y375	NDUFAF1	0.157679545949107	3.3546524136833	2.61359704761826	0.0435173173150346	0.230528100611946	-4.15932567677717
Q9H6K1	C6orf106	-0.129385208352621	3.31256550795674	-2.47610534673926	0.0519039480717074	0.246302776691309	-4.1601002754941
O75131	CPNE3	-0.0914341935347848	3.19402685627614	-2.84822876411441	0.03240013955267	0.20043751754848	-4.16136297421536
Q63HK3	ZKSCAN2	0.252786890176965	3.29098237295651	1.887384275193	0.1127236467938	0.354790920709066	-4.16226996160422
P22304	IDS	0.150822942933096	3.28550092168069	2.04225728294408	0.0917028838694384	0.31579846606961	-4.1624944856318
Q9H4K7	GTPBP5; MTG2	0.13089924945868	3.40656985382637	2.69687710030308	0.039157396182942	0.219329687953792	-4.16353620665576
O43292-1	GPAA1	-0.181368080770266	3.27683098709079	-2.23704624598142	0.0708757078571773	0.281631332240076	-4.16404814681621
Q8TEA8	DTD1	-0.103079807598447	3.34928602149011	-2.44315576364625	0.0541614086214169	0.251198041927142	-4.16440348019337
Q9UH03-1	SEPT3	-0.0982764227009604	3.2471905329099	-2.59731024948853	0.0444298443989129	0.232589448065265	-4.16452144338315
Q8NC60	NOA1	0.107875248623911	3.41483725707894	2.8505928660197	0.0323052467135417	0.20043751754848	-4.16456597599728
Q6XQN6-1	NAPRT1; NAPRT	-0.0792161998402362	3.30781278306384	-2.61691099555243	0.0433341308373447	0.230283633593742	-4.16493401955815
Q9Y2R9	MRPS7	0.178792593456047	3.38218554950501	2.83619576943392	0.0328878806784775	0.201797929371205	-4.16570696655488
Q5BJF6	ODF2	0.119999943006804	3.18981596217351	2.24591670189325	0.0700540214101032	0.280835404982521	-4.16619185801375
O75907	DGAT1	-0.296241742802063	3.17373481077427	-1.95816797489896	0.102564869459696	0.335990751117042	-4.16659222439982
Q9NPJ6-1	MED4	0.0833339560957887	3.30077694614058	2.53717350520874	0.0479821653959336	0.237850706328505	-4.16850073565796
Q8IWD4-1	CCDC117	-0.111756377297684	3.09485096546511	-2.25320613519514	0.0693862891206902	0.280023054119202	-4.1689152148563
Q05639	EEF1A2	-0.115145548204045	2.28926101915292	-2.61618588003246	0.0433741420434368	0.230283633593742	-4.16988631313002
Q9BR77-1	CCDC77	0.120847942319219	3.36085806582129	2.56330973500909	0.0464020619161913	0.235462056835616	-4.17125013802536
Q9Y587-2	AP4S1	-0.103700639415483	3.36529713052345	-2.36863985057413	0.0596623210371735	0.262793506456091	-4.1712898166642
Q8NFZ0-2	FBXO18	-0.112180495216274	3.18840301819603	-2.17756561823551	0.076653483300657	0.290380375701748	-4.17287569282992
Q9Y305-1	ACOT9	0.152414442670913	3.44268251896585	2.7756419566552	0.0354672093720312	0.209488655367995	-4.17487417587503
Q6ZTI6-1	FAM101A; RFLNA; ZNF664-FAM101A; ZNF664-RFLNA	0.148176431990534	3.43256839621709	2.09811901504072	0.0851486440885543	0.30462201842804	-4.17525670801234
Q86UE8-3	TLK2	-0.212959748338617	3.25342512294699	-1.92946510290206	0.106566980996895	0.343996373021882	-4.1763993102639
O75771-8	RAD51D	-0.140753255498858	3.27311787487561	-2.06757393302	0.0886701304861126	0.310765476718727	-4.17663772851646
O00217	NDUFS8	0.0885328072934967	3.275928305338	2.68488725994473	0.0397548210741303	0.220653401875109	-4.17752074072777
Q9UM82	SPATA2	0.101714106716065	3.34032543508932	2.24801701776485	0.0698609360915638	0.280835404982521	-4.17808008833174
Q9BY43-2	CHMP4A	-0.10754173976671	3.27921848741542	-2.84211313212931	0.0326470325922152	0.200950968040675	-4.17872382505279
Q9H9Y4	GPN2	-0.156506195884946	3.23933515295395	-2.52430728308511	0.0487811766785698	0.239586588180536	-4.17916307680922
Q15906-2	VPS72	0.0923191878907964	3.34220500029315	2.38016634122311	0.0587739127132781	0.261029270317362	-4.18007812520865
O94817-1	ATG12	-0.14895452580399	3.28512405728021	-2.37532575822008	0.0591452777632488	0.261840511811502	-4.18058522270914
Q6P158-1	DHX57	-0.0632996556982605	3.35011406269283	-2.97247791090548	0.027802253189223	0.188052427038247	-4.18095451754106
Q8NDF8-5	PAPD5	0.0913612042445404	3.39925210475683	2.73931823467731	0.037119728493076	0.214028004884684	-4.18165321454148
Q9BV73-1	CEP250	0.0666970858392447	3.24145042071087	2.80887142203384	0.0340255016189095	0.205529774610395	-4.18194383756008
Q92997	DVL3	-0.10332201513227	3.38337818315834	-2.40124677006728	0.0571853234389983	0.257625717329773	-4.18218943005683
Q9H1Z4	WDR13	-0.0820990260590719	3.22439014823082	-2.4293388902131	0.0551390596864731	0.252744543055551	-4.18260497123755
Q8WWQ0	PHIP	0.113650218328512	3.42844172898226	3.16748357151184	0.021967939851578	0.173192501014876	-4.18300229265676
O15040	TECPR2	-0.0805698323230737	3.35151242427466	-2.46323222279552	0.0527737066374813	0.248589239849591	-4.18555279065146
Q8TEX9-1	IPO4	-0.0685412750706448	3.30391626364952	-3.02399364977375	0.0261104048414245	0.183326740524299	-4.18563892047455
P05412	JUN	0.151288819399774	2.74520569938896	2.14642216573792	0.0798732602455284	0.294872283072907	-4.18617028039575
Q9HAS0	C17orf75	-0.100069623912748	3.20170125390072	-2.63038975161514	0.0425976003851041	0.228591432342826	-4.18668230810842
P02649	APOE	0.0648729900030262	3.45099268605234	2.99027952354441	0.0272043492376919	0.186739112470461	-4.18688764738443
Q5H9R4-1	ARMCX4	0.107159176076823	3.38049109859112	2.30949956040517	0.0644502154593408	0.270402687864318	-4.18711445801875
O95208-1	EPN2	0.112742931235676	3.31536721099255	2.61764983670509	0.0432934032708893	0.230283633593742	-4.1890702191389
Q9UJW7	ZNF229	0.260273318247127	3.21521828953254	1.84068903998881	0.119978150458606	0.367075978207611	-4.19154055261214
L0R8F8	SMCR7L; MIEF1	0.20918865366411	3.40710977148224	2.09657718188044	0.085322878319385	0.30472797060551	-4.19203506482866
P46199	MTIF2	0.139563439916666	3.32421941364995	2.67151660274868	0.0404327298278468	0.222723153028161	-4.19273261898217
Q9BXK5-4	BCL2L13	0.174061664159839	3.36487962100567	2.06561706538801	0.0889008104830311	0.310765476718727	-4.1946305010976
O95551-2	TDP2	-0.0858211597336293	3.28480030548065	-2.44445370437915	0.0540705250202143	0.251198041927142	-4.19825803604337
Q9BSL1	UBAC1	-0.0764345267351284	3.27341634854028	-2.63827284949201	0.0421731182315819	0.227066240234676	-4.19862060986013
Q2NKX9-1	C2orf68	-0.174952687169746	3.34580355037085	-2.02634085917678	0.0936641626839003	0.319471730465101	-4.19915414829979
Q9UKI8-2	TLK1	-0.0726380344814817	3.38454786069392	-2.73428974476858	0.0373550235496402	0.21457002367117	-4.2020766332063
Q9HBK9	AS3MT	-0.0966364152004494	3.28832758089985	-2.92697074358779	0.0293974333900872	0.192670223021537	-4.20419948030123
P07384	CAPN1	-0.0777786450432448	3.28426174950298	-3.10709371051934	0.0236155305290465	0.176988925948016	-4.20435249511295
Q6IBS0	TWF2	-0.101127799628733	3.26206146197191	-2.76305199871415	0.0360307265472471	0.211332395503268	-4.20492153966389
P40121	CAPG	-0.153807367711869	3.42714364293046	-2.78964445051603	0.0348517263319675	0.207805290277717	-4.20652732579156
Q9BSU1	C16orf70	0.144909208989424	3.21303868525224	2.22074940295956	0.0724118200985274	0.284022346202004	-4.20701192444795
Q9NVF7-1	FBXO28	0.0764712162111987	3.3698510671346	2.48545305733364	0.0512820026955539	0.24512898237299	-4.20716708085419
Q86UY8	NT5DC3	0.204579819837084	3.32206689691125	2.29886257737627	0.0653537071683574	0.272438007607835	-4.20897356429107
Q96AB3-2	ISOC2	0.14057440907929	3.37615526558323	2.26210177479558	0.0685804882432214	0.278614352352315	-4.20923072868082
Q14562	DHX8	0.0520481285445807	3.31336894540069	2.95776490534593	0.0283073377274629	0.189234733517046	-4.21201018136262
Q96I27-2	ZNF625	0.179423971881777	3.40008049177112	2.18343967144163	0.076061546082191	0.289980615979961	-4.2130380136883
Q7Z6J8	UBE3D	-0.101470969956959	3.34369100981566	-2.39500518248634	0.0576508628042038	0.258523929093828	-4.21368106626187
Q9H147	DNTTIP1	0.0787797155630181	3.38619932421829	2.43097148712209	0.055022565544073	0.252744543055551	-4.21373034472335
P48728	AMT	0.148315120718429	3.46478853598717	2.75208321399153	0.0365296347069152	0.213356790083143	-4.21450181905923
Q96EY1-1	DNAJA3	0.175542623403243	3.33617850996618	1.90842910408656	0.109600781270665	0.349262594646315	-4.21485938898893
P06576	ATP5B	0.158887004239329	3.36098116074093	3.53989718075861	0.0142411283664527	0.14339612886432	-4.21574772429563
Q9UNM6	PSMD13	-0.0693042782454786	3.28889028465666	-3.1489622988424	0.0224592996892468	0.174334351495451	-4.21618477568804
Q14807	KIF22	0.0810363908356959	3.35155141264109	2.98722415316194	0.0273059562143392	0.186975160961132	-4.21643445848451
Q9Y3I1	FBXO7	-0.113688848853516	3.23533295956937	-2.27175118021307	0.0677175426867433	0.277060021952964	-4.21676959211159
P04908	HIST1H2AB; HIST1H2AE	0.258551773882442	3.26158928857049	1.94097390297384	0.104943495961552	0.341220867261973	-4.2172937587603
Q969P6	TOP1MT	0.13907945124483	3.45418777088886	1.99462699553896	0.0977017840881794	0.326665832488421	-4.21828683435208
Q99704	DOK1	-0.112073820370462	3.22902306830798	-2.2078906872761	0.073648510204581	0.286383124488035	-4.21836747560174
Q9H7E9-2	C8orf33	-0.0967609959475403	3.23242262399854	-2.42822722290103	0.0552185334456537	0.252989441206431	-4.21900788241155
P54619-3	PRKAG1	-0.0838392678139457	3.23472649659825	-2.5722609516388	0.0458738543431951	0.23500432347325	-4.21998673096648
Q6ULP2	AFTPH	-0.0604759382586064	3.22624339679943	-2.79814994975404	0.0344835574889222	0.206642296764649	-4.22010931887427
Q53GI3	ZNF394	0.176083829909598	3.34635099154657	1.90931291871649	0.109471568474034	0.349079889884535	-4.22070530728266
A6H8Y1	BDP1	0.0963817450830117	3.3659260706976	2.33920570108327	0.0619963015096235	0.266580530097498	-4.22167044135576
P35227	PCGF2	0.092614326539027	3.39687666045849	2.77367372168545	0.0355546692241796	0.209687908006855	-4.22181728015375
Q9NV92	NDFIP2	-0.312392941041894	3.4335117681498	-1.82466045959758	0.122575344155625	0.369284838022204	-4.22222223593462
Q9P2H3-3	TRIM59; IFT80	-0.0962385139271068	3.32363180278291	-2.47460710086718	0.05200438191179	0.246302776691309	-4.22335121304667
Q2NL82	TSR1	-0.060920097717903	3.33255524259778	-3.07183274727509	0.024640471762822	0.179557443199743	-4.22413948502672
Q17RN3-1	FAM98C	0.160962376375207	3.03480129217642	2.15520903143632	0.07895077963696	0.293081626237028	-4.22446294469338
Q14152	EIF3A	-0.0656598741645224	3.2893540261834	-3.52471677512568	0.0144888309527886	0.144882577138819	-4.22457093651472
Q99570	PIK3R4	-0.0510244032419627	3.32443846331799	-3.0920370858193	0.0240473057199021	0.178076878408492	-4.22513992181121
Q8N697	SLC15A4	0.116255017497677	3.32010857523964	2.22514828796113	0.0719937744733956	0.283681757184621	-4.22576557930554
Q92734-1	TFG	-0.0891663403479813	3.24662627157969	-2.88707760914756	0.0308787043279007	0.195901277032592	-4.22617648495347
Q63HK5	TSHZ3	0.11402567167573	3.33945154658919	2.14196740339573	0.0803452248241807	0.295173399990355	-4.22676691108556
O60271-4	SPAG9	-0.215885843313477	2.93245052421738	-2.29216568816686	0.0659293898644389	0.273792779794727	-4.22758935576243
Q86W11-1	ZSCAN30	-0.215701184714193	3.27488653377964	-1.83199016827777	0.121380732937128	0.367841379892652	-4.2291254500844
P60510	PPP4C	-0.116124332931424	3.32266244745607	-2.66310190605622	0.0408657821353458	0.223445065976998	-4.22935010829696
Q9Y263	PLAA	-0.0842091000268955	3.36688750038088	-3.14066784819073	0.0226832844337992	0.175242331553466	-4.23010766452811
Q96HC4	PDLIM5	-0.0921116476127993	3.35165545364808	-2.94415986759319	0.0287833738553894	0.190704577256069	-4.23059952059524
P29374-1	ARID4A	0.100994290945933	3.35950845355304	2.72879229276007	0.0376141197467437	0.214754061785117	-4.23102537134453
P14618	PKM	-0.0872091496165456	3.13474970949126	-2.70853315810548	0.0385859324104965	0.217518956182909	-4.23234110011075
P80404	ABAT	0.147767236700297	3.31356821743429	2.34634124947799	0.0614217304811819	0.265741322121924	-4.2329016433394
O95363	FARS2	0.131327601615545	3.42267249425958	2.70863346000853	0.0385810543573879	0.217518956182909	-4.23317600283466
Q7Z3B4	NUP54	0.0589687117741524	3.35870691601975	3.10153339148258	0.0237739760718815	0.177219209198914	-4.23451603989036
Q96QE3-1	ATAD5	0.162399445445617	3.40568467806308	2.82804407933086	0.0332228564995478	0.203207559937095	-4.23465565943701
Q9BYJ9-1	YTHDF1	-0.0703253708442709	3.36580978083027	-2.68487726704166	0.0397553231011469	0.220653401875109	-4.23492432472656
O95352	ATG7	-0.0756414496863079	3.27299157936265	-2.54236315077193	0.0476638719006483	0.237293279226549	-4.23494827548651
Q8WV93	LACE1; AFG1L	0.147604991768901	3.41171921851571	2.19517168412553	0.0748935621336735	0.288062652768289	-4.23523042846832
Q14019	COTL1	-0.1658871654584	3.34924523865798	-2.65058543137434	0.0415192482172981	0.22479178257225	-4.23558551977151
P07311	ACYP1	-0.135182158871302	3.05729985175371	-2.15487874767902	0.078985252401036	0.293081626237028	-4.23607798458327
Q8TD26	CHD6	0.0696015658286405	3.35170921876642	2.70376034800226	0.0388188277675427	0.218324999482422	-4.23731008188533
O15020	SPTBN2	0.0973301587146578	3.32410898410563	3.14016709108107	0.0226968859357831	0.175242331553466	-4.23763101302175
P48454-3	PPP3CC	-0.176659354502515	3.044109393929	-1.87031715755438	0.115322340753891	0.359048270731395	-4.23779829907483
P51513-1	NOVA1	0.163583060505942	3.32090208212477	2.17794723516821	0.0766148812704771	0.290369041094792	-4.2393532146937
P10588	NR2F6	0.0802661358503644	3.33113161175238	2.40588434289363	0.0568420151978829	0.257152535452742	-4.24011515816204
Q9NRL2	BAZ1A	0.0831200310935987	3.20442574689163	3.06806912085873	0.0247527417641636	0.179916829388601	-4.24073396448119
P11498	PC	0.157505191909103	3.36793391294233	2.85177892302492	0.0322577540443721	0.20034011566435	-4.24095272770976
Q9P2Y5	UVRAG	-0.140133099607424	3.08267890566312	-2.02050665427161	0.0943938503819132	0.32052576432154	-4.24174749810392
O60287	URB1	0.111011899298407	3.34210331670659	3.15975120188309	0.0221716121669022	0.173649903055079	-4.24275708888482
Q9BWS9-1	CHID1	0.0858597711409735	3.17234093483934	2.62575617359673	0.0428492591424762	0.228941640756638	-4.24293870029375
Q7Z422	SZRD1	-0.129730568683868	3.26462821984808	-2.45881031572341	0.0530760552202325	0.249429102054122	-4.24350574050981
Q5TBB1	RNASEH2B	-0.104586200182825	3.2912718133767	-2.59750388103098	0.0444188749588849	0.232589448065265	-4.24428575203122
P15848	ARSB	0.0962004399601691	3.38405735485502	2.63921109780532	0.0421229016860721	0.226921655062018	-4.24467130206299
Q9H098-2	FAM107B	-0.205507592330179	3.03828758117676	-2.31639585820149	0.063871516713839	0.268680832326339	-4.24553638665793
Q9BXL8	CDCA4	-0.387981799575277	3.34359027361087	-1.8309975300745	0.121541827753577	0.367956367838994	-4.24565782274995
Q9H6R0-1	DHX33	0.0665254887242553	3.3888488892606	2.89122902417523	0.0307208073702819	0.195598375295438	-4.24833896332347
Q96M27-1	PRRC1	-0.0796601061493466	3.28550714191497	-2.69414258906766	0.039292787757391	0.219569187278309	-4.24985186310589
Q16799-1	RTN1	0.177039793922087	2.94147120427997	2.07386638682432	0.0879325489067677	0.309676884529164	-4.24994424004712
Q92615	LARP4B	-0.0514951359643193	3.20226361335449	-2.88753946767173	0.0308610938861671	0.195901277032592	-4.25039143047082
Q8N782	ZNF525	0.160440844859679	3.46032175176003	1.96010961701743	0.102299744515684	0.335348436881821	-4.25171304243673
Q9P1Y5-2	CAMSAP3	-0.185858819155123	3.41366202085727	-1.84608336800314	0.119116587742514	0.365901143815001	-4.25181878265822
Q9BSB4	C12orf44; ATG101	-0.0905223094762137	3.34820989931773	-2.43314222443223	0.054868078986185	0.252694950778954	-4.25209131312954
Q9BTN0	LRFN3	0.223853241185387	3.3188801521105	1.78710772167782	0.128883247004031	0.377857826184774	-4.25210075726126
Q8NC96	NECAP1	-0.121997987416303	3.1952568324483	-2.44339588673	0.0541445825777356	0.251198041927142	-4.25241978283598
Q8NFH3	NUP43	0.0904464261283152	3.32932853920245	2.7565688435349	0.0363247055200836	0.212928101820502	-4.25289325350836
Q9Y6Y8	SEC23IP	-0.0866097950201394	3.28612328492808	-3.17053430850773	0.0218881540094746	0.172747427009861	-4.25323138700827
Q9BT40	INPP5K	0.0774224346469443	3.31679140648336	2.50081725432159	0.0502770354271709	0.243021521512538	-4.25344531918977
Q9UJC3	HOOK1	-0.0698749376008222	3.29139137454275	-2.98159408053035	0.027494281155923	0.187142223453035	-4.25392668392994
P14859-6	POU2F1	-0.0694414464115188	3.34876052193474	-2.81724307696252	0.0336724549635235	0.204740371093076	-4.25412368074827
Q9BUF7-2	CRB3	0.208284209894852	3.40324638308815	1.78529573914798	0.129195697308966	0.378157877188493	-4.25471084619395
P61353	RPL27	-0.0789033514482248	3.36942349137652	-3.0740210389321	0.0245754530653708	0.179557443199743	-4.25502188181345
Q14674-1	ESPL1	-0.0565180357082243	3.28910210160398	-2.87296275251591	0.0314222422550647	0.197033078775625	-4.25596467453767
Q9UFN0	NIPSNAP3A	0.147263908857276	3.26917394549129	2.41355507920985	0.0562789798848743	0.255677142947514	-4.25614672463785
Q14494-1	NFE2L1	0.160282199832452	3.42153530298176	2.12931398617334	0.0817017150092848	0.298553600199473	-4.25616203860494
Q9UPN7	PPP6R1	-0.0592757808382587	3.20242789883496	-2.74955247124633	0.0366458085221716	0.213540306009238	-4.25631075807088
Q8N4N3-1	KLHL36	-0.0975314768664203	3.29706290481346	-2.21127426459579	0.0733209612276449	0.285551923177271	-4.25749705911967
P10586-1	PTPRF	0.0722390554806095	3.38576069116662	3.04823090945313	0.0253539332900686	0.181475868862517	-4.25791242603029
Q16134	ETFDH	0.130973265569628	3.14605764214663	2.31644043864362	0.0638677937039446	0.268680832326339	-4.25820536273201
P25440-2	BRD2	-0.0506327076773089	3.2303904364079	-2.89952773093792	0.0304078161874211	0.194951233418099	-4.26154812570885
Q9BRL6-1	SRSF8	0.16688835954378	3.21174548031315	2.05393315917095	0.0902911046067392	0.312878165909832	-4.26188717300005
Q99622	C12orf57	0.280619190775904	3.13460122625303	2.19837450134311	0.0745779782430918	0.287564868072708	-4.26197366966992
P78318	IGBP1	-0.121174568991395	3.29080018401322	-2.61740745654767	0.0433067595724556	0.230283633593742	-4.26294562697065
O95425	SVIL	0.112649510433156	3.46547572100396	2.10324962155991	0.0845715152304827	0.303563609546814	-4.26364151199337
Q4V328	GRIPAP1	-0.0618898707656234	3.30649879930027	-2.9656323243235	0.0280360126014352	0.188505170678968	-4.26469212226173
Q5QJ74	TBCEL	-0.0973389638287997	3.23236235965322	-2.2994529968099	0.0653032084601722	0.272344381182333	-4.26484655755198
P21266	GSTM3	-0.22469049272279	1.99223402637965	-2.5756927315204	0.0456730671904537	0.234709824381865	-4.26526085238649
Q96MU7-1	YTHDC1	0.114822926898539	3.38368938044321	2.90395248924583	0.0302423637411111	0.194790503327197	-4.26686272315659
Q15532	SS18	0.0640961106275141	3.39275135957265	2.56328103663278	0.046403765891883	0.235462056835616	-4.26757650047456
Q16762	TST	0.142615023703531	3.31856655228588	2.56417188671546	0.046350902772022	0.235462056835616	-4.26778210472738
P60981-1	DSTN	-0.0952765135001353	3.28888714405212	-2.94063345250814	0.0289081927291231	0.191020525845884	-4.26787019556275
Q9Y4F9	FAM65B; RIPOR2	0.160900237616112	3.25678153606622	2.17830858674618	0.0765783478924305	0.290369041094792	-4.26809981935136
Q99519	NEU1	0.116088296225751	3.35911027625585	2.46550042087836	0.0526193335516653	0.248102712032682	-4.26934572127031
P26006-1	ITGA3	0.122851636012449	3.29578965702351	2.28442501909024	0.0666014769032626	0.274575613396176	-4.26967808674642
Q9H4A3-7	WNK1	-0.0618654244730011	3.3081720633887	-2.99242574642504	0.0271332250167367	0.186596721871362	-4.27119755718479
Q9Y6X2	PIAS3; LOC101060431	-0.105693540926854	3.24570758611141	-2.22663871742337	0.0718527076489511	0.283568444779671	-4.27253528263462
Q9P2D3-1	HEATR5B	-0.0738120868757576	3.22013800312549	-2.84292910384449	0.0326139725350968	0.200874771866452	-4.27293802673707
Q6DKK2	TTC19	0.0723198148939711	3.3789621398309	2.62911078059953	0.0426669037922097	0.228616500291212	-4.27405730052019
Q14517	FAT1	0.0595052212130236	3.42549633969473	2.98368796157281	0.0274240747716884	0.186975160961132	-4.27438963159028
O00429-2	DNM1L	-0.187693235293677	2.90405422330103	-1.90061980762704	0.110749241537791	0.351768274380826	-4.27453388846655
P39687	ANP32A	-0.199737264529077	3.20954142546432	-2.87730861558157	0.0312537824951022	0.196475408117995	-4.27573167157511
Q15019-2	SEPT2	-0.0707190027727698	3.31765941582084	-3.06090592980119	0.0249679856812824	0.180817899302272	-4.27576723214474
Q6ZTQ4	CDHR3	0.264309262466385	3.39521574326348	1.74238338079959	0.136820012204311	0.389031843835034	-4.276056941563
Q12979	ABR	-0.0822317630798162	3.16690321563481	-2.49616693443858	0.0505789648073425	0.243445731007789	-4.27752307666402
P35269	GTF2F1	-0.100807054969156	3.35971528029298	-2.87909559144608	0.0311848006990967	0.196475408117995	-4.27769422188989
Q9Y5K5-3	UCHL5	-0.127214987694366	3.11993482581743	-2.17354080362052	0.0770618490217023	0.290810048922111	-4.28022925781021
Q9BQI6	ANKRD32; SLF1	0.10801054437129	3.39774940303478	2.16606050793611	0.0778268648888301	0.291806430424081	-4.28032032615892
Q07812-2	BAX	-0.0907637642031481	3.30886600357654	-2.74525201898305	0.0368441441038844	0.213540306009238	-4.28107420287142
Q9UBQ0	VPS29	-0.0789078098300939	3.23307494287302	-2.80482369837898	0.0341976484600421	0.205800346649559	-4.28299196916724
P10398-1	ARAF	-0.0695621588849083	3.25282284842097	-2.5474059212254	0.0473567606284721	0.236978988142375	-4.28323131179063
Q6P1K8	GTF2H2D; GTF2H2C_2; GTF2H2C	0.0728348900109798	3.35020212134903	2.53199135472909	0.0483022802171368	0.23900155259758	-4.28346036982188
Q9UQL6-3	HDAC5	-0.156432524329215	3.22501581522465	-1.85717720190741	0.117364259116786	0.36286083957778	-4.28391097564865
Q92484	SMPDL3A	0.125085223236748	3.23435305344631	2.06333647120271	0.0891704352342724	0.310911685745111	-4.28457486224091
P49411	TUFM	0.156943224082339	3.37686587964147	3.21383715493953	0.02078963723971	0.167994797428705	-4.28457654317915
Q8WWB7	C1orf85; GLMP	0.181572010573937	3.29822215152722	1.86442265741899	0.116233858754903	0.360426012625744	-4.28518530085084
Q8IWT0	ZBTB8OS	-0.148244736984932	3.04774861827877	-1.9860856335	0.0988194716258994	0.328597578877905	-4.28589805365417
Q02241-2	KIF23	0.186948231694246	3.43239192560876	1.79768546151498	0.127074279677662	0.375729826030177	-4.28636621693931
P54132	BLM	0.123707207586811	3.36952239743345	3.11976014958173	0.0232589335807374	0.176174586676909	-4.28838707723212
Q8IVH4	MMAA	0.132678338836828	3.38919249909603	2.12106963200919	0.0825983446918763	0.300141310135501	-4.28843347720071
Q9UPT5	EXOC7	-0.0572204412543535	3.33034252295253	-2.93970250316984	0.0289412431686201	0.191098772873424	-4.28893729022987
Q9Y2S7	POLDIP2	0.176314473920591	3.37056452629589	2.73911235010016	0.0371293306116228	0.214028004884684	-4.29013104449435
Q92902-1	HPS1	0.198421832471151	3.3564512056621	2.06224276104903	0.0893000396036692	0.311091424713229	-4.2903898412303
Q14011-2	CIRBP	0.359996085885329	3.2323423700165	1.88955741115081	0.112397039281326	0.354287034473973	-4.29123086138845
Q9H0B6	KLC2	-0.0562891667315043	3.25118850539274	-2.90794165009806	0.0300940452791936	0.194494134865272	-4.29222944092793
Q8IU81	IRF2BP1	-0.060304419238772	3.3045997029275	-2.84908980783251	0.0323655428102457	0.20043751754848	-4.29240358480412
P09455-1	RBP1	-0.116203191503958	3.26890068213474	-2.60378457767096	0.0440646466732864	0.232217016356268	-4.29273509571955
Q8IYW5	RNF168	0.123249648287539	3.32731323037739	2.29576203302857	0.0656195754704816	0.273311722360544	-4.29391847449639
Q9H1C4	UNC93B1	-0.16842855081697	3.22766736305681	-1.96889629056551	0.101108682116457	0.333017507425278	-4.29448904834497
O75190	DNAJB6	0.215751679236067	3.3029103456677	2.23737903548839	0.0708446987276836	0.281631332240076	-4.29452620862653
Q99766-1	ATP5S	0.164663559851457	3.37830126008633	2.00325434975154	0.0965860055062303	0.324615872485126	-4.2949007000287
Q9UGV2	NDRG3	-0.0608106820249427	3.26663145203241	-2.59749426219167	0.0444194198077374	0.232589448065265	-4.29602886757876
Q96AY4	TTC28	-0.0493261216099466	3.25218266833729	-2.82283114378695	0.033439024047512	0.204015854631585	-4.29650819663937
Q00653-1	NFKB2	-0.180287673300282	3.18938139723903	-1.82903609228979	0.121860780714677	0.368503662229656	-4.29663701256732
Q9HBU6-1	ETNK1	-0.131031172449744	3.34070877174431	-2.53045128404382	0.0483978561858884	0.239080504525155	-4.29773601073182
P13994	CCDC130	0.0975514838387303	3.3522923136941	2.42761708864658	0.0552622042515812	0.253070150823012	-4.29805648804819
Q9NPC8	SIX2	0.2759144218545	3.05350641064979	1.74011674353392	0.13723494131664	0.389413667837722	-4.29970370726837
Q969S3	ZNF622	-0.105241233906658	3.32217627463018	-2.60090883352539	0.0442264574249622	0.232326436435185	-4.30141123071872
Q8TBP5	FAM174A	-0.336123530202931	3.14992057886312	-1.72068976164983	0.140842760959978	0.394709723893108	-4.3016953616133
Q9C0B7	TANGO6; TMCO7	-0.074596819615772	3.30440120899097	-2.67311512994668	0.0403510269494219	0.222560774991332	-4.30181764363096
P61011-1	SRP54	-0.0528913662341236	3.28552575277977	-3.09275273741113	0.0240265867281867	0.178076878408492	-4.30248576325927
P49327	FASN	-0.0699241215802927	3.38901903086358	-3.89613089909693	0.00960019851586021	0.124085007381868	-4.3027173188094
Q9H3Y8	PPDPF	0.176310696205752	3.43439907774597	1.81896606797891	0.123511572247058	0.370611029112039	-4.30402237815928
Q8IWQ3-4	BRSK2	-0.119276448316171	3.28130890351455	-2.3641104290094	0.0600153232978601	0.263190452479231	-4.30440532650278
Q4VC05-2	BCL7A	0.309834548794608	3.20405607988475	1.68964411039546	0.146803815006205	0.404436135210893	-4.30666609176659
Q8TE59	ADAMTS19	0.093310541140529	3.39488735404939	2.33295554326409	0.0625042600890647	0.267788835840341	-4.30713232518351
O95793-3	STAU1	0.116775272739781	3.15669144598442	2.07611226469094	0.0876708339127572	0.309038569837488	-4.30875341352892
Q8N6N7	ACBD7	-0.174079700808717	3.24386435893526	-2.10783261949578	0.0840594186523996	0.303182002737006	-4.30910176093336
Q96I59	NARS2	0.145584262717393	3.40523438821533	2.60227798060096	0.0441493391905297	0.232217016356268	-4.30938627818579
O95997	PTTG1	-0.137363603323898	3.35659986078814	-2.47299792873567	0.0521124833725585	0.246670833819523	-4.31007450228199
Q9BUX1	CHAC1	0.265012180167544	3.37766755816135	1.70855626253854	0.14314352920812	0.39803982227268	-4.3102538959315
O94985-1	CLSTN1	0.108516098666425	3.38610810060295	2.52175128286475	0.0489416033681952	0.239739821946673	-4.31042527069437
Q9NW08	POLR3B	-0.0492270837526093	3.28023873075066	-2.96378003112486	0.0280996346529844	0.188505170678968	-4.31086166597043
Q99967	CITED2	-0.277359745337349	3.31952529611552	-1.68075715402092	0.148555480280913	0.406434164946052	-4.31093378637572
Q9BXW6-1	OSBPL1A	-0.057463305113529	3.26844625279341	-2.74640253262396	0.0367909685604526	0.213540306009238	-4.31263273905586
Q9NRY4	ARHGAP35	-0.0660826329717663	3.37259193196053	-3.10954009835939	0.0235461890828682	0.17687868102235	-4.31267832924392
Q9BZ23	PANK2	-0.0966814302725299	3.29006839980038	-2.28532068847753	0.066523341372384	0.274575613396176	-4.31297657528736
Q6ZMT4	JHDM1D; KDM7A	0.359273259133755	3.30665211799243	1.71779115963813	0.141389053109641	0.395197661252933	-4.31360338313117
Q9Y2Z2-6	MTO1	0.100485920072093	3.3510587904709	2.63162916128466	0.0425305567819935	0.228430234296582	-4.31540361132577
Q9Y4K1	AIM1; CRYBG1	0.0625683415398903	3.47720905649893	2.75273038992189	0.0364999904814911	0.213356790083143	-4.31545494848945
P36969	GPX4	-0.0890505796536448	3.25676690169911	-2.79292806125805	0.0347090863616082	0.207492848736743	-4.31565602008724
P55265-2	ADAR	0.175847338663823	3.39915145590643	2.06201473026368	0.0893270857124674	0.311091424713229	-4.31577450049012
P54252	ATXN3	-0.113984241497625	3.32650583487809	-2.39626677362216	0.0575564405575473	0.258219726159564	-4.31611040684929
Q96CV9-1	OPTN	-0.128671387531949	2.71693968220937	-2.52966816242478	0.0484465342164093	0.239080504525155	-4.31734062135416
Q9P265	DIP2B	-0.0664869844143925	3.23924863582744	-2.90543200891155	0.0301872613384139	0.194790503327197	-4.31939716055895
Q9Y5A9-1	YTHDF2	-0.0681968304464785	3.33308333203403	-3.0224356994191	0.0261598746388015	0.183326740524299	-4.31981132010354
Q9BPY3	FAM118B	-0.08918886907938	3.36413958189185	-2.54594849784698	0.0474453003563531	0.237055659650853	-4.32009115081155
Q9BQC6	MRP63; MRPL57	0.148972585201617	3.31128863713168	2.4124106434375	0.0563626033667658	0.255698256189349	-4.32012410970159
O00192	ARVCF	0.0758760992932386	3.41704976725679	2.73939438032977	0.0371161778691539	0.214028004884684	-4.32212459919523
Q9BT17-1	MTG1	0.136564635187788	3.43589934102255	2.43168578952852	0.054971679040527	0.252744543055551	-4.32212956504867
Q96AV8	E2F7	0.101022593711903	3.28291980634041	2.16548469565842	0.077886081553661	0.291806430424081	-4.3229713954133
Q9NX08	COMMD8	-0.106653964733982	3.02054527309073	-2.22031286900566	0.0724534446131201	0.284022346202004	-4.3232795750133
P05455	SSB	-0.0920239674307437	3.30445667648713	-3.36048786834186	0.0175006918062716	0.155136551539336	-4.32397275519622
Q96GE4	CEP95	-0.125594567440139	3.30466230949027	-2.01633755666931	0.0949188635071477	0.321123971175523	-4.32669060499729
Q12955-4	ANK3	0.0606266969081524	3.41257156328001	3.1359654807098	0.0228113660017954	0.175548196189492	-4.32675822329217
Q9Y2T7	YBX2	-0.14241981184844	3.42525774372383	-2.31793127212934	0.0637434230882026	0.268680832326339	-4.32748888311965
Q10713	PMPCA	0.139168637602031	3.37438335363184	2.89159117161264	0.0307070752943111	0.195598375295438	-4.32771582066702
Q5SXM1	ZNF678	0.217987869252498	3.43487317831283	1.75396610144019	0.134719049867479	0.385540993330237	-4.32864697570696
P62899	RPL31	-0.20267934716921	3.32398615899779	-2.91061933530119	0.029994935521461	0.194356776997966	-4.32883394053946
P11217	PYGM	-0.091529543933957	3.29783678773934	-2.35333438522155	0.0608641035908066	0.264625352809984	-4.32887387981615
P53992	SEC24C	-0.064841027442689	3.24261146118	-3.01347489235413	0.0264464217226358	0.184403513418493	-4.32891952107984
Q9BQ75	CMSS1	0.0756312441369727	3.29356669723136	2.49004438356075	0.0509794488018368	0.244404435445331	-4.33349165682244
O14874	BCKDK	0.14193848566504	3.37821622557545	2.37827512145281	0.0589187094360602	0.261433268502719	-4.33437670286621
[truncated: 7,714 more rows]
