# Supplementary material for: Thalidomide promotes degradation of SALL4, a transcription factor implicated in Duane Radial Ray syndrome
Source: eLife. 2018 Aug 1;7:e38430. doi: 10.7554/eLife.38430 (PMC6156078; doi:10.7554/eLife.38430)
Supplement: Figure 1—source data 3. [file elife-38430-fig1-data3.csv]

	ID	logFC	AveExpr	t	P.Value	adj.P.Val	B
Q9UJQ4	SALL4	-1.64475302761751	3.46897898849837	-38.1605439190379	1.30536559694645e-07	0.00117891385452754	7.66003952052031
Q9H8Y1	VRTN	-0.467725234376393	3.4621282610009	-18.2639914722004	6.03511674205422e-06	0.00976984815259543	4.7300770653181
Q8N5C7-1	DTWD1	-1.82199698611841	2.98650348597136	-32.9746042292254	2.79835802240086e-07	0.00117891385452754	4.63772847960048
O15060	ZBTB39	-1.6563107492698	3.04782303086147	-20.2160508519238	3.5679239008808e-06	0.00693104896985105	4.12179946778361
Q8NEG4-1	FAM83F	-1.30850735418359	3.4040558636488	-31.3516231781342	3.64124530380173e-07	0.00117891385452754	3.13288773838661
Q96JP5-1	ZFP91	-1.68224828039703	2.75791207315761	-23.5284578148964	1.62333140194993e-06	0.00394185447678492	2.46369453344858
O00622	CYR61	0.360135321657396	3.34149262014669	11.032905312754	7.97193347899341e-05	0.0967892373518288	2.26316858145057
P51157-1	RAB28	-0.765716663799653	3.19792377093121	-13.4325687553544	2.93105059942836e-05	0.0406704206746395	1.78264203534235
Q99590-1	SCAF11	-0.122033571871075	3.33574872740975	-8.88565277628122	0.000235700128741615	0.214604192348327	1.16570892197449
P49454	CENPF	-0.0854809491793237	3.31854047225462	-9.38947930160829	0.000179171735939334	0.193366119019861	0.967348015506704
Q9UBW7	ZMYM2	-0.19912726224736	3.3679386651208	-8.59291983640135	0.000278200792677478	0.225180358273029	0.816475733456088
Q92833	JARID2	-0.161304249563989	3.38998735749315	-8.05826127303868	0.000381635550684714	0.266898252161291	0.763020859710861
O95983-1	MBD3	-0.19844137680169	3.35173645656825	-7.45900061711876	0.000556283958057363	0.266898252161291	0.501920188647002
Q6W2J9-1	BCOR	-0.194949200975167	3.21949090851822	-7.63168954889546	0.000497748303298887	0.266898252161291	0.45311638168016
Q9H116	GZF1	-0.545411782643749	3.29670970734936	-8.8308454045081	0.000243039855434119	0.214604192348327	0.442066522818378
Q5TGY3	AHDC1	-0.160659411312624	3.37148457170945	-7.42506917106036	0.000568717290611902	0.266898252161291	0.415385651324709
Q8NEY1-2	NAV1	-0.101868132767357	3.40867736218769	-7.92972041337428	0.000412897937303992	0.266898252161291	0.4074956045622
O95785-3	WIZ	-0.310851083019177	3.25333178075014	-7.66666271287561	0.000486793655084885	0.266898252161291	0.378787887956363
Q86YP4-3	GATAD2A	-0.115776267923666	3.3808626156916	-7.43614409231852	0.000564623578468754	0.266898252161291	0.260196405505843
Q15061	WDR43	-0.0944389421512863	3.33371841471389	-7.4985366517621	0.000542197924397265	0.266898252161291	0.243160812338502
Q5VWN6-1	FAM208B	-0.0955840606892287	3.2888931060792	-7.380016182852	0.000585734387949622	0.266898252161291	0.193030064306881
Q8NHM5-1	KDM2B	-0.0911814201069957	3.37567279345258	-7.33201911049266	0.000604526052460454	0.266898252161291	0.144028968857226
Q9BWJ5	SF3B5	0.234134101685065	3.27098376177454	6.79925418314858	0.000868857294048002	0.324585034503394	0.0255556652507689
P82979	SARNP	0.148121714805621	3.33896738624009	6.85239747074064	0.000837107027396912	0.324585034503394	-0.0801915241766764
O43291	SPINT2	-0.233885903199878	3.38640775638824	-6.50447494539105	0.00107290703253087	0.325660812717885	-0.132508792211643
Q13601	KRR1	-0.127075761491296	3.29988103988619	-6.52983491157901	0.00105329165833843	0.325660812717885	-0.233353030245717
Q5VV67-1	PPRC1	-0.212704111492487	3.37071200741593	-6.36980573461393	0.00118452701484994	0.338391496918748	-0.291141160662349
P58546	LUZP6; MTPN	0.271310081816798	3.0775472518505	6.21958374541827	0.00132544941664185	0.342297967704792	-0.337281452150696
P07108-5	DBI	0.31088689514235	3.18689698507282	6.25753162445509	0.00128807990017601	0.342297967704792	-0.391557089658972
Q99622	C12orf57	0.74951436756871	3.32215929697015	6.52378136154648	0.0010579355074746	0.325660812717885	-0.401882591059054
P37837	TALDO1	0.0909234585928931	3.3249767790396	6.66331034523853	0.000956720814685312	0.325660812717885	-0.405956682628258
A6NHG4	DDTL	0.279237540769013	3.05400968737059	6.02207950156059	0.0015416815985961	0.342297967704792	-0.486927863817652
Q96SL8	FIZ1	-0.478164187281438	3.33601859296269	-7.13047177925926	0.000691585595103117	0.292059603705938	-0.515276082911993
Q96IU4	ABHD14B	0.243213503070784	2.30861448347025	6.04653111134321	0.00151278774174386	0.342297967704792	-0.52678635375743
Q9BTC8	MTA3	-0.155303018135931	3.38520227228501	-6.2415031105747	0.00130371179067909	0.342297967704792	-0.532596961913651
P61081	UBE2M	0.132198111137732	3.21016931280166	6.01462883544844	0.00155061367023688	0.342297967704792	-0.54688534104997
Q5QJE6	DNTTIP2	-0.0914332847476594	3.33304918178955	-6.52858183605055	0.00105425096496898	0.325660812717885	-0.552523823586419
Q8WXI9	GATAD2B	-0.14579191072416	3.24222377965913	-6.04637990600221	0.00151296446305151	0.342297967704792	-0.565341921687495
P32780	GTF2H1	-0.139098789105687	3.27372825878051	-6.14979953842838	0.00139753229957811	0.342297967704792	-0.576045686087942
P22087	FBL	-0.104315421825307	3.30121022790955	-6.72832947925259	0.000913458441715203	0.325660812717885	-0.578743731798098
O60437	PPL	-0.128790403438561	3.43786412359397	-6.08472110071539	0.00146891547367339	0.342297967704792	-0.604033529353152
Q9H9B1	EHMT1	-0.106070532755013	3.35106496890667	-6.45538087042514	0.00111210949962851	0.327330896057326	-0.625311693404333
P61587	RND3	0.231034703353268	3.34266182414647	5.76763926491469	0.00188399167602475	0.381233565608926	-0.68154852475821
P55263-1	ADK	0.100874485404765	3.18721274515799	5.9312066206602	0.00165486450984869	0.354745111043876	-0.798126178658066
Q9UHI8	ADAMTS1	0.31462381300564	3.2082109171154	5.72253380796146	0.00195355287920146	0.387242022769056	-0.89151539409576
Q0VF96	CGNL1	-0.0903968872038984	3.39913776316495	-6.02501791635314	0.0015381754784075	0.342297967704792	-0.932415788916609
P04198	MYCN	-0.264351016822539	3.31229808748727	-5.21041880502761	0.00299580426067096	0.550242531938029	-1.12383167121523
P00749	PLAU	-0.247005211417631	3.3839301270634	-5.14782643314842	0.00316314786487407	0.553991434277259	-1.17690434175261
Q99757	TXN2	0.219404920739985	3.28387262057154	5.07720800752922	0.00336512865462353	0.553991434277259	-1.25982195672785
O75391	SPAG7	0.133534309516819	3.43424523279305	5.20785411950601	0.00300245590370797	0.550242531938029	-1.34809534799188
O95785-4	WIZ	-0.69912374798811	3.25248912727507	-6.8543931729339	0.000835941472224484	0.324585034503394	-1.38216890570837
P51688	SGSH	0.279878943984777	3.23762691187185	4.85831776037833	0.00409304293643831	0.585163144010255	-1.40130329775608
Q9HD67	MYO10	-0.174785127423527	3.37495902911854	-4.93961057839156	0.0038032416669388	0.584569683970501	-1.40275340420432
Q8WTT2	NOC3L	-0.115159642696489	3.22340840795164	-5.23331891045983	0.0029371639687719	0.550242531938029	-1.45475900675515
Q9NQS7	INCENP	-0.0981415247768526	3.32426963960857	-5.17086489464272	0.00310032197771017	0.553991434277259	-1.47349763260738
P29218-3	IMPA1	0.181173119580256	3.32920754620083	5.00182493408434	0.0035974386086594	0.582365353431813	-1.49846025518091
Q9H0F7-2	ARL6	0.235099124801707	3.11982378480137	4.72222367759829	0.00463737628461523	0.585163144010255	-1.51706190299256
Q9HBE1-1	PATZ1	-0.509533108440801	3.34876356048675	-4.71562896011474	0.0046658084285863	0.585163144010255	-1.54360951961215
Q9Y4C8	RBM19	-0.107271365071281	3.31716643349557	-5.11735998631396	0.00324851206253622	0.553991434277259	-1.54446736429238
Q5SSJ5-1	HP1BP3	-0.133311373657709	3.24065589743203	-4.96850512407945	0.00370600902962799	0.584569683970501	-1.55009482297607
Q8N371-3	KDM8	0.174711918911871	3.29595404781999	4.72316645408941	0.00463332801269516	0.585163144010255	-1.5646636315272
Q9H8H0	NOL11	-0.088093157812858	3.32272923444837	-5.3677346074556	0.00261867310970975	0.508703438292217	-1.63542087717235
O95861-1	BPNT1	0.122908866610906	2.86524124657983	4.75080114107576	0.00451645870964037	0.585163144010255	-1.6452204499274
Q9C0G6-1	DNAH6	-1.75289642661153	2.50784206646174	-5.9119754198531	0.00168004479646024	0.354745111043876	-1.67645874794209
P11362-21	FGFR1	-0.169999650229044	3.40380917427877	-4.51952470438337	0.00561083608808469	0.586306264135809	-1.8187491453511
Q9Y2H1	STK38L	0.198817838110737	3.28510157118846	4.59857113615495	0.00520555989283076	0.586306264135809	-1.82866986858791
Q9BVL2	NUPL1; NUP58	-0.114729848768499	3.33409512308446	-4.7079571901392	0.00469913777749407	0.585163144010255	-1.87636225782522
Q9UEE9-1	CFDP1	0.104122061063924	3.35701429106052	4.56784214586663	0.00535896451176158	0.586306264135809	-1.88596939643683
B2RXH8	HNRNPCP5; LOC440563; HNRNPCL2	-1.69319293374676	3.04932745717509	-5.8124869983981	0.00181767512866008	0.375639968610114	-1.91116723381469
P51511	MMP15	-0.18128037378865	3.35730402558703	-4.30752251621544	0.00689000690540059	0.602839720656221	-1.91711677215666
Q9P2P1	NYNRIN	-0.117359883887318	3.42124925167016	-4.52083931280798	0.00560380518869223	0.586306264135809	-1.92263594065027
O96013-1	PAK4	0.109862248630274	3.38122913170945	4.51714031710791	0.00562361441273781	0.586306264135809	-1.92338672862738
Q9Y4A8	NFE2L3	-0.252398693430817	3.38802056839624	-4.28558195680422	0.00704058034984761	0.602839720656221	-1.92821151383496
Q9NP97	DYNLRB1	0.211403756050716	3.31065558389377	4.4879407139673	0.00578284968671122	0.586306264135809	-1.93499507835661
Q9HAU0-6	PLEKHA5	-0.065667345314832	3.39789257052205	-4.94635682911637	0.00378027824378499	0.584569683970501	-1.93553958386679
O00219	HAS3	-0.314177927881677	3.39837845461169	-4.31362660966185	0.00684877549807922	0.602839720656221	-1.94184681335853
Q96JM3	CHAMP1	-0.0702900182774188	3.32475415241088	-5.10989665817117	0.00326982925420082	0.553991434277259	-1.96114543137846
Q9H501	ESF1	-0.0624898099802455	3.30588458497235	-4.90829409131708	0.00391197667642155	0.584569683970501	-1.96435171698954
Q96GX2	ATXN7L3B	0.26614042681387	3.34757019244727	4.22024623899491	0.00751182715337146	0.618036933143103	-1.96638185215906
Q9NR45	NANS	0.0961081026357174	3.18717686587622	4.582334874752	0.00528597402969679	0.586306264135809	-2.00195350092596
Q92797-1	SYMPK	-0.0727558074139877	3.29404843936417	-5.08837584590629	0.00333221255923419	0.553991434277259	-2.0174081698769
Q9Y3C1	NOP16	-0.121376668264937	3.35787915655822	-4.54048503334656	0.00549993405866298	0.586306264135809	-2.03140176053017
Q6P996-1	PDXDC1; LOC102724985	0.0887430879715585	3.39079783760435	4.74897520336727	0.00452407484801984	0.585163144010255	-2.03279258563821
Q92802-2	N4BP2L2	-0.158346115313636	3.2617904452863	-4.15101455266172	0.0080510946680978	0.630918868141979	-2.05038201204627
Q9NZ20	PLA2G3	0.238541207898265	3.41417431812063	4.12499143585039	0.00826516576330886	0.631095758968955	-2.05163523300883
Q9NYH9	UTP6	-0.114620540881317	3.31966607034592	-4.82370231749169	0.0042241451361928	0.585163144010255	-2.05580381591173
P46531	NOTCH1	-0.154074485255165	3.40529454950092	-4.40706393470889	0.00625171049219057	0.590161022360473	-2.06770483403775
Q9P2M7-1	CGN	-0.109877971547029	3.38846713717638	-4.910702950255	0.00390348617924855	0.584569683970501	-2.0729646422295
Q9GZV8	PRDM14	-0.147925845688623	3.42446379674372	-4.44127442638102	0.00604823959159639	0.586306264135809	-2.07514264859842
O15020	SPTBN2	-0.0918205649461803	3.2484486946413	-4.81901408422418	0.0042422720765972	0.585163144010255	-2.0788833143195
Q8IYR6-1	TMEFF1; MSANTD3-TMEFF1	-0.33435336181731	3.30458729956232	-4.33669025913232	0.00669552456260957	0.602839720656221	-2.08164334846426
Q9UKI2	CDC42EP3	-0.290851182663436	3.37277438911554	-4.05151005987728	0.00890568280656418	0.633500538748304	-2.11434863712104
O43490-1	PROM1	-0.105035233587831	3.39007816602248	-4.34144411707061	0.00666442838291807	0.602839720656221	-2.11628955687562
P07355	ANXA2	0.118126365985366	3.01843827838496	4.57076987529764	0.00534412627148859	0.586306264135809	-2.12682687277384
Q14103-4	HNRNPD	-0.408621311490354	3.38745138220952	-4.06227726546879	0.00880837034750978	0.633500538748304	-2.12943595368585
Q8NEJ9	NGDN	-0.111258064623913	3.29230487845029	-4.28069299368182	0.00707464480308693	0.602839720656221	-2.12945039524052
Q16775-1	HAGH	0.232732701131791	2.92977528874197	4.08568101271771	0.00860101479664984	0.631095758968955	-2.14068485477082
P54198	HIRA	-0.0684260614229648	3.30231415003795	-4.63019734526527	0.00505293858206192	0.586306264135809	-2.14561823126134
Q15121-2	PEA15	0.181068043455562	3.34731037628337	4.03808517490694	0.00902874111908324	0.633500538748304	-2.17658716508691
Q8NC42	RNF149	-0.328010765255117	3.25339186783522	-4.05996115623901	0.00882919995882356	0.633500538748304	-2.17821932069441
Q659A1-1	NARG2; ICE2	-0.0830044760520312	3.34527153252256	-4.40598229696911	0.00625827090529484	0.590161022360473	-2.18010654026795
A3KN83-1	SBNO1	0.0876370609666342	3.38230405879054	4.56324383798692	0.00538236549872155	0.586306264135809	-2.18757704892283
Q9H2U2	PPA2	0.152786527647967	3.26093479826809	4.66068708977277	0.00491066871840042	0.586306264135809	-2.19546884749415
Q01130	SRSF2	0.11542182441037	3.32635979727398	4.28057949216289	0.00707543788271483	0.602839720656221	-2.21716515694502
P35968	KDR	-0.253264846626171	3.42176060264411	-4.15058703407562	0.00805455983214305	0.630918868141979	-2.23713866920011
P51911	CNN1	-0.106025795165485	3.42438579710099	-4.23250363634432	0.0074207262707968	0.618036933143103	-2.2595762448183
Q96T37-1	RBM15	-0.0672332337566665	3.29817442929777	-4.56571384171617	0.00536978093577241	0.586306264135809	-2.26783688637054
Q99426	TBCB	0.164251109453237	3.32958847028306	4.03407812041649	0.00906584730629201	0.633500538748304	-2.27323551045067
P40617	ARL4A	0.519156500724214	3.28617381318777	4.86992447311539	0.00405014181828099	0.585163144010255	-2.28414464179263
Q8WXX5	DNAJC9	0.21410271456933	3.17794269726003	4.21657360252339	0.00753937256607431	0.618036933143103	-2.28803036699023
Q70EL1-1	USP54	-0.101769744499419	3.31229621726005	-4.1212988918088	0.00829606613544	0.631095758968955	-2.30097512694256
P02795	MT2A	0.32011749235232	3.57239831149192	3.86413986349255	0.0108122575768095	0.64436570945215	-2.30184805950112
Q8IY63-1	AMOTL1	-0.190525450869712	3.24470545645613	-3.89295749202774	0.0104907952214239	0.64436570945215	-2.32670551034105
Q15631-1	TSN	0.149900215004272	3.3689600027523	4.28804828585701	0.00702346736174632	0.602839720656221	-2.34340786210772
Q8TEY7-1	USP33	-0.12360222240209	3.33688542265322	-4.10520970207062	0.008432257912674	0.631095758968955	-2.3610796307159
P48637	GSS	0.0836320571139001	3.22204449507917	4.34637052005809	0.00663237846397241	0.602839720656221	-2.36963216719043
Q9BXB5	OSBPL10	0.112170787539654	3.46605708730861	3.99380705570965	0.00944860225925483	0.64436570945215	-2.38052249538016
O43252	PAPSS1	0.116788868128056	3.34783506726652	4.39294422587063	0.00633797624187732	0.591930415743792	-2.40418284012985
P23919	DTYMK	0.0848189918132679	3.23459228960064	4.09281844592403	0.00853889266581074	0.631095758968955	-2.42607834021333
Q9Y2F5	KIAA0947; ICE1	-0.0869224505641545	3.35055860974778	-4.18553603564859	0.0077768411883877	0.629470487190081	-2.43910424768009
Q6GMV2	SMYD5	0.119821067832987	3.4214390690943	3.95503947609829	0.00983459224426897	0.64436570945215	-2.44277037083655
Q13772-4	NCOA4	-0.13206522652412	3.36715078531523	-3.90978898588951	0.010308082549758	0.64436570945215	-2.44644019077716
Q9H0R4-1	HDHD2	0.137092821748261	3.32600733651578	3.77158998199224	0.0119230545148252	0.64436570945215	-2.45322713204873
Q9H9Y6-3	POLR1B	-0.058529238046659	3.31997826634497	-4.43678721454456	0.00607448886323038	0.586306264135809	-2.45485476748657
P17302	GJA1	-0.206472105678563	3.43961433861429	-4.10352855480389	0.00844663554801058	0.631095758968955	-2.46387107459545
Q9HCK1	ZDBF2	0.10878118690312	3.21903289979432	3.99156660385724	0.00947043264950422	0.64436570945215	-2.47171655927489
Q99447-1	PCYT2	0.114408325549362	3.34684937024253	4.08105126933244	0.00864158714535891	0.631095758968955	-2.47820465196686
Q9ULM6	CNOT6	0.14317242119555	3.30349255414337	3.80551117761566	0.0115015048645258	0.64436570945215	-2.49740382207295
O95602	POLR1A	-0.0447354930429045	3.32141199954622	-4.75613304801957	0.00449430352069767	0.585163144010255	-2.50732826591846
Q12802-2	AKAP13	-0.0670146628724596	3.3548270975157	-4.57641646252452	0.00531564192670181	0.586306264135809	-2.51962041224369
Q9UKN8	GTF3C4	-0.0814957308354724	3.29113627658127	-4.46248540158761	0.00592591292908564	0.586306264135809	-2.52091898452327
P63241-1	EIF5A	0.201760009532085	3.30181869798545	3.87315591428172	0.0107104921121704	0.64436570945215	-2.53039717207171
P21266	GSTM3	0.13423762906258	2.1358052750938	3.84037257363609	0.0110858414343067	0.64436570945215	-2.53115127379333
P30626-1	SRI	0.180849961476879	3.29693745449928	3.88526157223822	0.010575565129298	0.64436570945215	-2.53810596309802
O75052	NOS1AP	-0.12257572299865	3.36365692112504	-4.04555786855362	0.00896000506455281	0.633500538748304	-2.54048891153294
Q9NYJ1-1	COA4	0.229738944330671	3.34814977115879	3.67852905111313	0.0131726333481063	0.64436570945215	-2.55181130746453
Q9UQB8	BAIAP2	-0.0619206720094883	3.29206377512092	-4.21224924131665	0.00757195460146497	0.618036933143103	-2.5523246282612
Q13233	MAP3K1	-0.162235947382949	3.35227472094067	-3.66774947772508	0.0133267499141491	0.64436570945215	-2.55997174852703
Q8IVL1-1	NAV2	-0.0884179069620455	3.41657509595602	-4.16102331927821	0.00797045648466228	0.630918868141979	-2.57633687583033
Q9HD15	SRA1	0.147856514095942	3.33590615821734	3.87546768490679	0.0106845748471842	0.64436570945215	-2.57675937937603
O75925-2	PIAS1	0.132546927314122	3.3331764157551	3.68337862569845	0.0131039584296086	0.64436570945215	-2.59638826300305
P21860-1	ERBB3	-0.241261870138563	3.42606481176262	-3.52646106645299	0.0155477048811233	0.64436570945215	-2.61426031957611
Q969T9	WBP2	0.229772972509615	3.29490332802815	3.82111736066545	0.0113132734671741	0.64436570945215	-2.61806634140956
P35318	ADM	-0.389247855506838	3.38046193951193	-3.98924153227032	0.00949314846961684	0.64436570945215	-2.62000103861523
Q9H410	DSN1	0.102936946118199	3.24456256708527	3.77305141732158	0.0119045347104574	0.64436570945215	-2.63552426403283
Q13753-1	LAMC2	-0.365445737698294	3.32260088260201	-3.49651816485958	0.0160704483375063	0.64436570945215	-2.63845635895379
P28908-1	TNFRSF8	-0.214842839969639	3.41464615283612	-3.53595928136472	0.015385917699392	0.64436570945215	-2.64463180061199
Q6ZVM7	TOM1L2	0.212515521781453	2.51209754808618	3.48684552583588	0.0162435313288329	0.64436570945215	-2.64679032315663
Q96KP4	CNDP2	0.0892442793870823	3.35418438762099	4.23755046050388	0.00738358537126471	0.618036933143103	-2.65038094641451
Q5T1V6	DDX59	0.10522396646746	3.19896872606208	3.80226504288176	0.011541103671627	0.64436570945215	-2.6514868666999
Q9H6Y7	RNF167	-0.151587913678365	3.34100783219805	-3.54944609260462	0.0151594488210601	0.64436570945215	-2.65734463342583
O60684	KPNA6	0.139632955357101	3.29595821954958	3.78354801773678	0.0117724749072149	0.64436570945215	-2.65957777703817
Q9Y217-1	MTMR6	0.0929765939796848	3.30765972828837	3.82743115383528	0.0112381183756954	0.64436570945215	-2.66296892118467
Q9UMN6	KMT2B; MLL4	-0.0605244009138126	3.32273688113012	-4.1098072835775	0.00839308092704121	0.631095758968955	-2.67375639301221
Q9UJ04	TSPYL4	0.249525363192785	3.36257529736708	3.46940664550389	0.0165609249571004	0.64436570945215	-2.67551057789227
P62258-1	YWHAE	0.0723685055473318	3.30100964834019	4.65769812550785	0.00492440945405203	0.586306264135809	-2.67698763948355
O95197	RTN3	-0.090423602505282	3.37672259270894	-3.84824329504536	0.0109943785108242	0.64436570945215	-2.68549377535005
Q8WUW1-2	BRK1	0.119768238841041	3.31878728088915	3.72008010687088	0.0125971989677971	0.64436570945215	-2.69181911041333
Q86X52	CHSY1	-0.313006398376007	3.21300979313002	-3.42976938808747	0.0173086845980058	0.64436570945215	-2.70211682082623
Q96T23	RSF1	-0.064268542512313	3.30955449557649	-4.47278944966687	0.005867517103859	0.586306264135809	-2.70717811024609
Q8WV24	PHLDA1	0.217426902676343	3.32677963351843	3.42668985607875	0.0173683547681453	0.64436570945215	-2.70730346462949
Q96T58	SPEN	-0.0515999747482725	3.25273051119733	-4.49201803724929	0.00576030578840078	0.586306264135809	-2.70911679666503
Q92630-1	DYRK2	-0.242555393432151	3.33539902163989	-3.43254852416345	0.0172550331926278	0.64436570945215	-2.71428224853988
O00159-1	MYO1C	-0.101744022395161	3.28123666130317	-4.08212374011862	0.0086321691958795	0.631095758968955	-2.73237619109177
Q13277-1	STX3	-0.245533446271924	3.31072954585858	-3.66616809606403	0.013349530579427	0.64436570945215	-2.73440126260038
O75132	ZBED4	-0.114231724569998	3.27145270273421	-3.5861819430152	0.0145614585415399	0.64436570945215	-2.75609127016363
Q9BZQ8	FAM129A	0.124247121791285	3.32357351078276	3.74978868456917	0.0122032518446128	0.64436570945215	-2.75706602679107
P58340-1	MLF1	0.207703946947295	3.35727661211233	3.42822053322832	0.0173386668784093	0.64436570945215	-2.75888564438121
Q9H582-1	ZNF644	-0.163166172760701	3.29324933990677	-3.95568939993895	0.00982797469130273	0.64436570945215	-2.7736978489258
Q92785	DPF2	-0.0975394452619932	3.33923243069064	-3.88435095312952	0.0105856470618041	0.64436570945215	-2.78316295563652
Q08462	ADCY2	-0.330794619377937	3.38184480885994	-3.33960614557528	0.0191554839586262	0.64436570945215	-2.78757601143012
Q93009	USP7	0.0521564286768632	3.31731802798191	4.46673135306852	0.00590176931562199	0.586306264135809	-2.79121711709646
P09874	PARP1	0.0750202440169857	3.2308381054167	4.85542830367328	0.00410380461637039	0.585163144010255	-2.7976660435872
Q9UP83-2	COG5	0.088426254933545	3.27493819410967	3.77919433074794	0.0118270463501707	0.64436570945215	-2.80409128907721
Q96S44	TP53RK	0.157512257449688	3.27946785235054	3.352479515193	0.0188787220378536	0.64436570945215	-2.8045252502478
Q13617-2	CUL2	0.0879818799724307	3.30347409073246	3.96956084204115	0.00968793943848447	0.64436570945215	-2.80478252114623
Q9HCL2	GPAM	0.146263772132439	3.25134098550641	3.51705252062915	0.015709861747791	0.64436570945215	-2.80772140912843
Q76N32	CEP68	-0.139257067957328	3.29726606445474	-3.41606363563846	0.0175760385186406	0.64436570945215	-2.81358720120974
Q9NQC1-1	PHF15; JADE2	-0.113742521572975	3.38401579353231	-3.57776837946353	0.0146960235637736	0.64436570945215	-2.81479396395559
P17948-1	FLT1	-0.115601419966407	3.41746989821456	-3.61249543007409	0.0141495203182927	0.64436570945215	-2.81532762264736
Q14596-1	NBR1	0.117963088063541	3.29605912133111	3.68590390947052	0.0130683586695725	0.64436570945215	-2.81803336971254
O60244	MED14	-0.0631902301498908	3.32411084946608	-3.92230789838913	0.0101745358080575	0.64436570945215	-2.82265806968794
Q99457	NAP1L3	0.112824318595656	3.42359683878797	3.61547927782084	0.0141036465919978	0.64436570945215	-2.82339343473425
O94762-1	RECQL5	0.0947829214711739	3.30866770328859	3.87511226742278	0.0106885547820564	0.64436570945215	-2.82369662677781
Q8NBL1	POGLUT1	0.106460830975489	3.34091100277577	3.61767037238431	0.0140700678869646	0.64436570945215	-2.82730231376838
Q96FE5	LINGO1	-0.202759929923343	3.40996514430535	-3.28296476769994	0.0204285634028509	0.64436570945215	-2.84687252367174
Q7LG56-1	RRM2B	0.117646468253122	3.44329355263038	3.43168365385219	0.017271709465628	0.64436570945215	-2.85647776068299
Q16825	PTPN21	-0.320868637657558	3.3477300178131	-3.27412746117375	0.0206356263241728	0.64436570945215	-2.85799699371029
P04083	ANXA1	0.184481083272196	2.96620983413817	3.37636197474296	0.0183770990047023	0.64436570945215	-2.85836108840906
Q96KB5-2	PBK	0.102168631345207	2.81041506480538	3.6895354925252	0.0130173551860583	0.64436570945215	-2.8609714864417
Q149N8	SHPRH	0.0692263615942507	3.3020939213659	3.93452847538722	0.0100460712238338	0.64436570945215	-2.87195217309539
P14921-3	ETS1	0.165774463462136	3.42086326133454	3.27547264999561	0.0206039565356118	0.64436570945215	-2.87892729813654
Q14353-1	GAMT	0.178658319098405	2.81182774228977	3.25765557666798	0.0210278810908074	0.64436570945215	-2.88383767107676
O43852-4	CALU	0.379145728696322	3.23878778155303	3.24074388464359	0.0214393223416229	0.64436570945215	-2.89075530302499
P36639	NUDT1	0.170140578697977	3.40495926880049	3.45707879571686	0.0167895165109369	0.64436570945215	-2.89395108210102
Q13363-1	CTBP1	0.130364652794508	3.22951087629578	3.5533526366426	0.0150945560386739	0.64436570945215	-2.89793855278905
P42680	TEC	-0.224947569197772	3.1710121465071	-3.21851135297777	0.0219939943664858	0.64436570945215	-2.90929177319171
O75367-1	H2AFY	-0.0611935639396116	3.30274698695088	-3.95427209746068	0.00984241227339844	0.64436570945215	-2.91026224846823
Q9HCL0	PCDH18	0.401109295109428	3.31667280436632	3.54263379426993	0.0152733657543614	0.64436570945215	-2.92526411647441
Q14517	FAT1	-0.0740338565429821	3.37208070859232	-3.89751889501699	0.0104409173156656	0.64436570945215	-2.93289717189715
Q9NUL3-7	STAU2	0.447896064371018	3.24183638100127	3.33712034477753	0.0192094491504889	0.64436570945215	-2.93427815412979
Q16222-1	UAP1	0.122957520883155	3.21464980004546	3.56008076142474	0.0149835278913629	0.64436570945215	-2.9377231167238
Q15326	ZMYND11	-0.172115253581402	3.30516079886709	-3.26626094050091	0.0208219240019904	0.64436570945215	-2.94273655078416
Q13201	MMRN1	-2.67362927405456	2.71249417621216	-4.8094122530209	0.00427967879240844	0.585163144010255	-2.94655637049023
Q9NQB0-5	TCF7L2	0.525296763640265	3.39709205798353	3.27085084278494	0.0207129963604535	0.64436570945215	-2.94663769593852
Q9H160	ING2	-0.314363554722406	3.30591795654862	-3.24732943179006	0.0212780413083649	0.64436570945215	-2.94761142127107
Q92499	DDX1	0.0495552231684951	3.15370538420359	4.43301319249958	0.00609666762871582	0.586306264135809	-2.94977954886876
Q9C0H9-5	SRCIN1	-0.322157214284399	3.23472510994916	-3.20782301153578	0.0222663561144789	0.64436570945215	-2.95069106581306
Q86UN3	RTN4RL2	-0.283461244771504	3.23604824060524	-3.16798621206384	0.0233152192992071	0.64436570945215	-2.95712115038528
A8MVW0	FAM171A2	-0.173528898151833	3.28668272553821	-3.20499627834346	0.0223390166894814	0.64436570945215	-2.96042872531659
Q8N4Q1-2	CHCHD4	0.211335042645414	3.08509283522515	3.38321069779474	0.0182360276724135	0.64436570945215	-2.96180916170333
Q9H5J0	ZBTB3	0.140590749653986	3.45015786648399	3.29131776421896	0.0202349877944258	0.64436570945215	-2.96791947535863
Q06481	APLP2	-0.153352376488449	3.40896781981193	-3.19139606518842	0.0226923343873832	0.64436570945215	-2.97415273743193
Q8TDD1-2	DDX54	-0.0831777554399311	3.32578425908677	-3.8691473863853	0.0107556016459275	0.64436570945215	-2.97431235812455
Q99633-1	PRPF18	-0.10596140541963	3.28910388083304	-3.5145174487393	0.0157538799200433	0.64436570945215	-2.99192001287357
Q01085-2	TIAL1	-0.303962513862357	3.23230294997719	-3.12987704121998	0.0243704819091719	0.64436570945215	-2.99565776938502
Q96NJ5-3	KLHL32	-0.488710233471936	3.49701297616792	-3.14953039535585	0.0238197619683729	0.64436570945215	-2.99580614611304
Q9P258	RCC2	0.097348877341443	3.41768988786585	4.43821137040184	0.00606614367073745	0.586306264135809	-2.99877657135452
Q8TDN6	BRIX1	-0.0568820174054146	3.30720015495237	-3.7685063891777	0.0119622383836226	0.64436570945215	-3.01196611747222
Q9UKL3	CASP8AP2	-0.0802285334209358	3.31071708926862	-3.54343294620452	0.0152599521766263	0.64436570945215	-3.01304246889725
Q32P41	TRMT5	0.0984687587494453	3.38922533125509	3.76364784532002	0.0120242742431182	0.64436570945215	-3.02193512914689
Q8NFM7-1	IL17RD	-0.163138916953359	3.4255737559642	-3.20577858155436	0.0223188812476397	0.64436570945215	-3.02232159840162
P23434	GCSH	0.13756027307158	3.37387369165897	3.42357807226744	0.0174288853250381	0.64436570945215	-3.02330993332377
Q9BXV9	C14orf142; GON7	0.247321861237279	3.08920225093751	3.11605231769921	0.0247663813953383	0.64436570945215	-3.0279643604048
Q5T7W0-2	ZNF618	0.0923269413347335	3.37685910506944	3.48591123884178	0.0162603606428709	0.64436570945215	-3.03164571327336
O95835	LATS1	0.260679368094921	3.14896788597381	3.09622252691138	0.0253468238110723	0.64436570945215	-3.04301059672699
Q15361	TTF1	-0.0901437293991072	3.3234495459318	-3.72173378600051	0.0125748947938984	0.64436570945215	-3.04742019057701
Q86UD4	ZNF329	-0.382481459939197	3.27555025871584	-3.08153828604929	0.0257864172112415	0.64436570945215	-3.04781038377326
Q9BTC0	DIDO1	-0.0588858736915657	3.30763707706347	-4.16918492267583	0.00790538473617025	0.630918868141979	-3.04810547116374
O95996-1	APC2	-0.572292891751906	3.16682287199166	-3.21898901450654	0.0219819098310705	0.64436570945215	-3.05685299625466
Q9NRN5-1	OLFML3	-0.212903825827949	3.38627915724229	-3.14680533358325	0.0238952868710158	0.64436570945215	-3.05940820214794
O15111	CHUK	0.121831686376029	3.19219921762621	3.36968771330566	0.0185157586537636	0.64436570945215	-3.060082004412
P82970	HMGN5	0.128615764948417	3.26333577239754	3.65842349518497	0.0134617352050928	0.64436570945215	-3.06066185952713
Q16774-2	GUK1	0.15706741076107	3.05299020301701	3.3402193986642	0.0191421968190893	0.64436570945215	-3.06259646133146
Q96IV0	NGLY1	0.136609953509728	3.26881059650236	3.27440700219593	0.0206290405990397	0.64436570945215	-3.06361352834779
Q92995	USP13	0.150458359828898	3.35085303664378	3.46894739326034	0.0165693775310082	0.64436570945215	-3.06368851595714
Q8NEW0	SLC30A7	-0.190676827573811	3.1751264196554	-3.06513705247451	0.0262874729726854	0.64436570945215	-3.06388905360583
Q86VY9	TMEM200A	0.183896730037791	3.35168785606823	3.06721853926533	0.0262232875692314	0.64436570945215	-3.06412738491874
Q6NW34	C3orf17; NEPRO	-0.125624166929885	3.35009134673387	-3.57805759631672	0.0146913745998983	0.64436570945215	-3.06728835027316
Q6ZQX7-4	C17orf97	-0.204033667494272	3.20541704639422	-3.07075060542742	0.0261147702390662	0.64436570945215	-3.06819063955224
P53365	ARFIP2	0.0962219310275798	3.33651016959826	3.36683684282663	0.0185753445616039	0.64436570945215	-3.07457999823851
Q8WUX2	CHAC2	0.112765687714506	3.18231729698941	3.2460630077984	0.0213089504031107	0.64436570945215	-3.08187130322441
Q9NX63	CHCHD3	0.136830654520493	3.3141104220726	3.57880353882148	0.014679391758731	0.64436570945215	-3.0843983988215
Q9ULU4-13	ZMYND8	-0.217381118413471	3.35225175007694	-3.02342133007264	0.0276113871137414	0.64436570945215	-3.09790434961366
Q13257-1	MAD2L1	0.217448938275949	3.2309475453945	3.29601701412689	0.0201269903257621	0.64436570945215	-3.10197329610634
P21926	CD9	-0.244788490651604	3.2165902088255	-3.160274362741	0.023524579014736	0.64436570945215	-3.10245377295973
Q96CN7	ISOC1	0.0929023456967823	3.25722230190995	3.37037082043673	0.0185015130026708	0.64436570945215	-3.10476423632533
Q8NE65	ZNF738	0.36673287309124	3.48507131460288	3.08778812841657	0.0255982900377122	0.64436570945215	-3.10752290062376
O60346	PHLPP1	0.0810602453181941	3.38008121610993	3.64915741788085	0.0135973902884948	0.64436570945215	-3.11069837907824
P48729-3	CSNK1A1	-0.641210165830616	3.55322875342333	-4.29228444050788	0.00699418548471638	0.602839720656221	-3.11091191431386
Q16512-2	PKN1	0.0755664535999741	3.29209792126363	3.45682911162088	0.0167941829413307	0.64436570945215	-3.11313693895073
Q9NUD5	ZCCHC3	-0.140395605631623	3.40394873036873	-3.38169266841323	0.0182671909521831	0.64436570945215	-3.11370891901562
Q07343-1	PDE4B	0.321732155376413	3.32982758586649	3.15446799942295	0.0236835943848281	0.64436570945215	-3.11677839013081
Q13164-1	MAPK7	0.133420037693296	3.3483133287363	3.29004030599296	0.0202644584101864	0.64436570945215	-3.11906032271406
P42857	NSG1	-0.199580741094814	3.38777173127395	-3.01855429006251	0.0277706176365607	0.64436570945215	-3.11923216748263
Q9BWT1-2	CDCA7	-0.109649644318302	3.36813957859653	-3.32874004662759	0.0193926424264555	0.64436570945215	-3.12514723073173
Q69YN2-1	CWF19L1	0.116266306896707	3.24232855508523	3.71499804917983	0.0126660253335076	0.64436570945215	-3.12569514797181
Q12913-1	PTPRJ	-0.0812690400887831	3.36769585222387	-3.45321164758961	0.0168619552583221	0.64436570945215	-3.12825578866517
Q5T230	UTF1	-0.394539176213491	3.42419440534833	-3.12519366982153	0.0245038040161781	0.64436570945215	-3.12828241237629
Q5M775-1	SPECC1	-0.0756604251625528	3.32853779801152	-3.61889592225156	0.0140513257152378	0.64436570945215	-3.13099076588608
Q86XP3-1	DDX42	0.0916703158287728	3.36125410059638	3.9724044518333	0.00965951462423463	0.64436570945215	-3.13547196211682
Q16626	MEA1	0.186969136113946	3.38947301648986	3.00553706611207	0.0282015233054691	0.64436570945215	-3.13734864040259
Q9BQ04	RBM4B	0.279625058256453	3.27754632010059	3.12752063355487	0.0244374606618246	0.64436570945215	-3.14163689535671
Q96S16-1	JMJD8	0.205268828362858	3.39953577689807	3.07181397071062	0.0260821979023049	0.64436570945215	-3.14180767617854
P68036-3	UBE2L3	0.113160815939759	3.34356036523626	3.3283362954553	0.0194015178397969	0.64436570945215	-3.14242439254373
Q9Y2I6-1	NINL	-0.135526161388967	3.36495480670569	-3.0514358527095	0.0267143543386075	0.64436570945215	-3.14682103130612
P31350-2	RRM2	0.12941759843603	3.39073907917457	3.6796532689048	0.0131566770090318	0.64436570945215	-3.1637866123349
Q96S86	HAPLN3	-0.118873827302627	3.39559512369571	-3.17225581553968	0.0232002044621452	0.64436570945215	-3.1641326374851
P34949	MPI	0.0947849467311995	2.78356119242374	3.49178174672663	0.0161549407607819	0.64436570945215	-3.16441409777028
Q9BSJ1-2	TRIM51	-0.183436430082345	3.36972311814657	-2.96271951882741	0.0296720802868671	0.64436570945215	-3.1655998871504
P35268	RPL22	-0.0761625291051145	3.40360926663836	-3.4019982718183	0.0178552521434648	0.64436570945215	-3.16870067380706
P37198	NUP62	-0.137188664956581	3.3191245967318	-3.52282958849984	0.0156100685597149	0.64436570945215	-3.17202956611384
Q92547	TOPBP1	0.0531049120570145	3.27100881976205	3.78365444512425	0.0117711444781642	0.64436570945215	-3.17450858531684
Q8WTS1	ABHD5	0.345136128823101	3.2694644714671	3.21459810361477	0.0220932774705777	0.64436570945215	-3.18148804670477
Q8IXQ4	KIAA1704; GPALPP1	0.124491922658912	3.2816938158508	3.20471734671195	0.0223462009303746	0.64436570945215	-3.18223642148367
Q15427	SF3B4	-0.108354959600649	3.29409701469631	-3.14247388542099	0.024015883263679	0.64436570945215	-3.18438913960999
P30530	AXL	-0.159080610118371	3.38125891351937	-2.96185215342509	0.029702735179938	0.64436570945215	-3.1847078660338
Q96I24-1	FUBP3	-0.0542467039353704	3.32634744832663	-3.81907328785146	0.0113377271346521	0.64436570945215	-3.18479036522037
Q96RS6	NUDCD1	0.0593856685866722	3.39800723203606	3.70583885973741	0.0127911489003708	0.64436570945215	-3.18546693006423
Q99873-2	PRMT1	0.0707400556179257	3.41422712091306	3.91113903677725	0.0102935850320865	0.64436570945215	-3.19336791888745
Q92688	ANP32B	0.127843256821456	3.02282757893256	3.28273656179543	0.0204338810004729	0.64436570945215	-3.2117919819173
P35442	THBS2	-0.255268361007732	3.42210593764021	-2.90635374101022	0.0317390416975388	0.646865626028344	-3.21248384349509
Q9NQ84-2	GPRC5C	-0.164028964092552	3.33906832349585	-3.00865014183098	0.0280978008168566	0.64436570945215	-3.21477981863251
Q8NCW5	APOA1BP; NAXE	0.114253425876012	3.1482320777148	3.50001250782581	0.0160084328309095	0.64436570945215	-3.21814366307655
A6NE02	BTBD17	-0.172157331075432	3.36319419425946	-2.92887185457658	0.0308947704838888	0.646865626028344	-3.22208495270463
Q92913-3	FGF13	-0.256230548544858	3.30763434996317	-2.96514002137596	0.0295867188132523	0.64436570945215	-3.22231660239192
Q9NZH0	GPRC5B	-0.157183437492767	3.40134935499433	-3.04180518458142	0.0270190249623592	0.64436570945215	-3.22269387048527
Q5C9Z4	NOM1	-0.0735097562545542	3.32421776989567	-3.39051841138979	0.0180868437927292	0.64436570945215	-3.22974515747392
O60861-3	GAS7	-0.835047301494134	3.31785133796498	-2.92058755377297	0.0312024515247655	0.646865626028344	-3.2334082071524
Q96SW2-1	CRBN	0.12051394294037	3.31020336830908	3.06566015564514	0.0262713259656224	0.64436570945215	-3.23593537544404
Q86U44	METTL3	0.0664656561481038	3.38233355810101	3.5547159723812	0.0150719832153448	0.64436570945215	-3.23647214789438
Q86UY6	NAA40	-0.170930724093004	3.32134591584934	-3.05581756389227	0.0265770027680896	0.64436570945215	-3.23843745530328
P49903-1	SEPHS1	0.0961445998074654	3.43253256804978	3.70494771771243	0.0128033974767338	0.64436570945215	-3.24924658203132
Q8WTS6	SETD7	0.248248182868888	2.3850783946516	2.89982298297767	0.0319886465372397	0.646865626028344	-3.25205853881248
Q9HB71	CACYBP	0.0662077502418686	3.35819557696534	3.89358094460449	0.0104839619151357	0.64436570945215	-3.26035041521539
O00505	KPNA3	-0.12589954598642	3.35366225197999	-3.05326213363173	0.0266570110079834	0.64436570945215	-3.26092514109899
Q8N4W6	DNAJC22	-0.328515709478803	3.34071367356062	-2.85898167058635	0.0335996262866518	0.646865626028344	-3.26107628712182
Q9P1Q0	VPS54	0.131515141068407	3.25906749471009	2.96907300835025	0.0294485976706945	0.64436570945215	-3.26185210408602
Q9Y2C3	B3GALT5	0.337232482841687	3.3973184908519	2.86803161947157	0.0332350780115735	0.646865626028344	-3.26883228305275
P36969	GPX4	0.113172649119287	3.33765619320829	3.44939116567326	0.016933866003544	0.64436570945215	-3.27032082032948
Q96KG9	SCYL1	0.111907902283104	3.25759745033844	3.41093331874776	0.0176773077305939	0.64436570945215	-3.2709499990217
Q9HCN3	TMEM8A	-0.154940137754015	3.31515954885703	-2.91703571737521	0.0313354042070488	0.646865626028344	-3.28922308040263
Q86VS8	HOOK3	0.124246055051141	3.17411205343423	3.43366266138461	0.0172335773286059	0.64436570945215	-3.29121511032081
P52888	THOP1	0.145795279365289	3.29726316848916	3.52779093228595	0.0155249374214561	0.64436570945215	-3.29471945983262
Q9H008-1	LHPP	0.114794931808789	3.41576942402928	2.96651828701459	0.0295382344724384	0.64436570945215	-3.29524071143067
Q8IYS1	PM20D2	0.103654070177364	2.52771303762497	3.15000894993136	0.0238065263816284	0.64436570945215	-3.29529464175024
Q13885	TUBB2A	0.220775390430629	3.44130058753799	3.01510479348283	0.0278840891103996	0.64436570945215	-3.30200133338903
Q9NV79	PCMTD2	0.546539652201213	3.32003042930104	2.81382386312234	0.0354857638980878	0.646865626028344	-3.30260567489523
Q99538	LGMN	0.0788267573311241	3.29931290896797	3.20931161740023	0.0222281980980116	0.64436570945215	-3.30566911012047
O43166-2	SIPA1L1	-0.0610190520152952	3.36882935589586	-3.74319870664583	0.0122894152936472	0.64436570945215	-3.31461927790118
P04080	CSTB	0.141844037075578	2.71844403434761	3.06788808937991	0.0262026781843053	0.64436570945215	-3.31800466962264
Q86VW0	SESTD1	0.0768364890208774	3.35892387300038	3.2027370099736	0.0223972813912976	0.64436570945215	-3.32016742253262
Q6PJ69	TRIM65	0.14265642474532	3.31822094153092	3.00445765634216	0.0282375866005577	0.64436570945215	-3.32304908545791
O14519	CDK2AP1	-0.217735830875806	3.35274127551724	-2.78800578503535	0.0366162796157787	0.646865626028344	-3.32794976808539
P06858	LPL	0.324974088150797	3.21962631106223	3.00012861277262	0.0283827358997998	0.64436570945215	-3.33119354906473
Q9NSA3	CTNNBIP1	0.341160730178483	3.44591300409228	2.80352020551521	0.0359322692643623	0.646865626028344	-3.33200952859569
Q9UBT6	POLK	0.232240011324126	3.11046334307436	2.78483627286578	0.0367577724097496	0.646865626028344	-3.33514818468277
Q14693-7	LPIN1	0.140477638985622	2.71843180332102	2.83503160973971	0.0345858260432712	0.646865626028344	-3.34711596506445
P50995	ANXA11	0.0894375769476177	3.11351070341222	3.24413146135843	0.0213561897516938	0.64436570945215	-3.34812566133012
Q9NX46	ADPRHL2	0.125553552779241	3.23458794919276	3.12308919471909	0.0245639770575119	0.64436570945215	-3.35910860373805
Q2YD98-1	UVSSA	-0.313388691075171	3.24055920737572	-2.76501172194251	0.037656517840906	0.646865626028344	-3.35928617256612
Q8WUU4	ZNF296	-0.28237631905825	3.33568231802601	-2.82485073377736	0.0350146700659607	0.646865626028344	-3.35934441873445
P16035	TIMP2	-0.144532081966039	3.18209298692927	-2.83282687553971	0.0346782020104543	0.646865626028344	-3.36432471345266
O60232	SSSCA1	0.139596317895724	3.27605628184247	3.1151364712432	0.0247928606985636	0.64436570945215	-3.36468988540918
O60911	CTSL2; CTSV	-0.124365729436872	3.39637544014965	-3.27096791284715	0.0207102264170962	0.64436570945215	-3.36632264481738
Q04864	REL	0.345382557348986	3.30816863473899	3.09737000287123	0.0253128256676589	0.64436570945215	-3.3663721767359
O00124-1	UBXN8	-0.25401668502892	3.3412149278582	-2.74763867526487	0.0384639778235924	0.646865626028344	-3.3676626066849
Q9BVM2	DPCD	0.129707484858223	3.20700638100129	2.99780619476748	0.0284609457540719	0.64436570945215	-3.36776151765927
P08621-1	SNRNP70	0.0548306586613342	3.33108145027353	3.78898136952095	0.0117047714589619	0.64436570945215	-3.36817672972933
Q9H3Q1	CDC42EP4	-0.121136186653068	3.25709825349389	-2.99664668208145	0.0285000830246745	0.64436570945215	-3.36918848222839
Q8TED0	UTP15	-0.0854095488927207	3.31477741380549	-3.50953220467572	0.0158408489278663	0.64436570945215	-3.37023074968831
P47974	ZFP36L2	-0.177197030728333	3.36325365495889	-3.10597332860863	0.0250595332536272	0.64436570945215	-3.37130232343837
O75676	RPS6KA4	0.138778806452285	3.26392496500788	2.80598140068022	0.0358250552615802	0.646865626028344	-3.37289757520615
Q15714-2	TSC22D1	0.180537993956711	3.36914256276801	2.76123599322768	0.0378304104642746	0.646865626028344	-3.37464705127542
P12755	SKI	-0.181637552787462	3.36694485840961	-2.82499166284729	0.0350086939698923	0.646865626028344	-3.37752725458856
Q99829	CPNE1	0.231207810753203	3.02330452000118	3.02309330077398	0.0276220870242375	0.64436570945215	-3.3823602739049
Q5H9F3-3	BCORL1	-0.133900122593771	3.14945656655789	-2.84279182233703	0.0342628311916701	0.646865626028344	-3.38562911293686
P15374	UCHL3	0.0837822395192881	3.25295161100548	3.33306835341971	0.0192977818306626	0.64436570945215	-3.39032005542214
Q14CB8-2	ARHGAP19	0.120619685167183	3.35096041219923	2.96953094142171	0.0294325621781391	0.64436570945215	-3.39054320948343
O00189	AP4M1	0.166745125362015	3.31369212508202	2.78196581987656	0.0368864331390844	0.646865626028344	-3.39408932561992
O60927	PPP1R11	0.108171295560345	3.27052538912809	3.04006481476279	0.0270744933917324	0.64436570945215	-3.39992966261984
Q8TAG9	EXOC6	0.0750937252020112	3.22672902969034	3.17535470995497	0.0231171231795778	0.64436570945215	-3.40272527786706
Q03154-1	ACY1	0.0970896843888691	3.39041697608633	3.16705746245758	0.0233403222599564	0.64436570945215	-3.40598524343403
P36956-4	SREBF1	-0.204308541125179	3.37209603021953	-2.7634792753052	0.0377269892631005	0.646865626028344	-3.41175743951743
Q9BX40-3	LSM14B	-0.0994870598779652	3.36856942031573	-3.06682926984978	0.0262352779402033	0.64436570945215	-3.41373329462815
Q3YEC7-1	RABL6	-0.0823394933377428	3.30998120167045	-3.2743014392651	0.0206315272860819	0.64436570945215	-3.41864838913611
P32929	CTH	0.0782133941204166	3.24686111005407	3.14227395312883	0.0240214661637576	0.64436570945215	-3.41970304533765
Q8TBE9	NANP	0.170834698866711	3.28496260040587	2.85759445714514	0.0336558945072077	0.646865626028344	-3.41987416159119
Q03164-3	KMT2A; MLL	-0.0728055102531048	3.31101618719484	-3.62527189253022	0.0139542738273973	0.64436570945215	-3.42011881196074
Q13322-1	GRB10	0.145263255391467	3.42158484046842	3.07481203122017	0.0259906063678764	0.64436570945215	-3.42320979045002
P51513-1	NOVA1	0.160921645546546	3.31983751614101	2.74829212224238	0.0384332656521456	0.646865626028344	-3.42468705069545
O95376	ARIH2	0.109209491499993	3.37390119239531	3.12681596109385	0.0244575301946953	0.64436570945215	-3.42543153710372
Q9H082	RAB33B	-0.280741905832975	3.32377703816751	-2.75032319022623	0.0383379765185844	0.646865626028344	-3.42623217383987
Q96ME7	ZNF512	-0.243301175188051	3.32668380987581	-3.01942540255385	0.0277420434751942	0.64436570945215	-3.42633677411203
Q9BRP8	WIBG; PYM1	0.21400129096621	3.45727667924962	3.14320145204491	0.0239955789446724	0.64436570945215	-3.42662647917827
P18887	XRCC1	0.0743464050818532	3.32854140871497	3.47182978320828	0.0165164073566891	0.64436570945215	-3.43067295446848
Q8TAT2	FGFBP3	-0.179098218176893	3.41983898203994	-2.68675979960852	0.0414467642172637	0.646865626028344	-3.43261769267928
Q9UHV9	PFDN2	0.144517137777886	3.25353266972614	3.17667060795036	0.0230819445645168	0.64436570945215	-3.43264560745872
Q8WUX1-1	SLC38A5	-0.169021317908011	3.3578017447367	-2.7153712657615	0.0400145343465078	0.646865626028344	-3.43466559318228
Q6P1X6	C8orf82	0.213015625995003	3.32200309632946	2.83183608407755	0.0347198035602642	0.646865626028344	-3.43504626136466
O60299-1	LZTS3; PROSAPIP1	-0.17460074573384	3.36395356134748	-2.79233068197327	0.0364241729513155	0.646865626028344	-3.43553967011126
Q8NFG4-1	FLCN	0.0820503563550086	3.31937169232085	3.06614452528325	0.0262563844135182	0.64436570945215	-3.43826358635838
Q9NTM9	CUTC	0.123917727902309	3.22836871720917	3.00460288298078	0.0282327315712329	0.64436570945215	-3.43890228558364
Q96RK4-2	BBS4	-0.0778307098557972	3.33381806376076	-3.23493578195766	0.0215827002518273	0.64436570945215	-3.44079314438147
Q7Z628	NET1	-0.106354190848064	3.31815500355804	-3.06753169782255	0.0262136460088249	0.64436570945215	-3.44883340158033
Q13112	CHAF1B	0.0886243211564722	3.33765457821536	3.36807187383029	0.0185495048076401	0.64436570945215	-3.45090847512076
Q9BW71-1	HIRIP3	0.115452434326956	3.12351661193712	2.82388946972265	0.0350554624265145	0.646865626028344	-3.45757895489131
Q14061	COX17	-0.160940843446958	3.21190540509197	-2.94629987369609	0.0302583883504226	0.64436570945215	-3.45809666082893
P17931	LGALS3	0.0964589428482323	3.15043871471746	2.89448491995938	0.0321942778108814	0.646865626028344	-3.46365237112049
Q9NRR4-1	DROSHA	-0.0712872017560102	3.31282965826752	-3.16208101305114	0.0234753448011046	0.64436570945215	-3.46655006719168
Q14980-1	NUMA1	0.409805761498832	1.60254767555389	2.68517354551764	0.0415277926806647	0.646865626028344	-3.46732142293289
P48507	GCLM	0.159324620803868	3.23588696753142	2.96360125554055	0.0296409533960872	0.64436570945215	-3.47030951964383
Q9Y2S0-1	POLR1D	-0.233262100635077	3.23614777816458	-2.94241412110751	0.03039900934088	0.64436570945215	-3.47178814796611
Q96FW1	OTUB1	0.0826394036763699	3.32397264641786	3.44033173567025	0.0171057721927119	0.64436570945215	-3.47481706728477
Q9HBT8	ZNF286A	0.294572753909916	3.35252890960479	2.69651872022573	0.0409520491044836	0.646865626028344	-3.47503962036665
Q96BZ9-3	TBC1D20	-0.277397600114768	3.33242585187687	-2.69165879676619	0.0411976044646928	0.646865626028344	-3.47956226113921
P52823	STC1	0.35679285034353	3.30860570675061	2.6702372155068	0.0422993097633962	0.646865626028344	-3.4799888893643
Q8N8N7-1	PTGR2	0.151118322678679	3.26747470161223	2.68996134382988	0.0412837499299688	0.646865626028344	-3.48221243996922
Q08AG7	MZT1	0.215097222978172	3.22092000040429	2.65656086919784	0.0430194862405866	0.646865626028344	-3.4832931953295
Q9UKX7	NUP50	-0.074953096493129	3.3414496323093	-3.74655136651807	0.0122454934799099	0.64436570945215	-3.4833712171288
P07093-3	SERPINE2	-0.0786338812065795	3.35778668658631	-3.1220206098539	0.0245945940528746	0.64436570945215	-3.48361640106013
Q96T25	ZIC5	-0.4736945474915	3.33939452944126	-2.66316484637226	0.0426700732707917	0.646865626028344	-3.48476173532391
Q9BSY4	CHCHD5	0.11317412230243	3.3147241706424	2.9508531483727	0.0300945260598036	0.64436570945215	-3.48732883448695
P36873-2	PPP1CC	-0.115360297685284	3.27683922840315	-2.81539474841602	0.0354182279647164	0.646865626028344	-3.48786930740086
O60344-4	EEF1AKMT4; ECE2; EEF1AKMT4-ECE2	0.236671681343573	3.31202283860651	2.63734888787314	0.044053852901041	0.646865626028344	-3.48970620035728
Q9UDY4	DNAJB4	0.125379296908515	3.25263490433379	2.87670936473051	0.0328896165649374	0.646865626028344	-3.49085045173258
Q7L8J4	SH3BP5L	0.111641517787764	3.34088667512359	2.94336195990024	0.0303646415430952	0.64436570945215	-3.49332811626805
Q9H1A3	METTL9	-0.345314973891895	3.32844777620607	-2.94109394095071	0.0304469496765291	0.64436570945215	-3.49515029761375
O00193	C11orf58	0.131656369063199	3.37679466074523	3.27094643755292	0.020710734503509	0.64436570945215	-3.49999881771174
Q13325	IFIT5	0.110628711953891	2.7979482642863	2.95414640102396	0.0299766215155481	0.64436570945215	-3.50050252344969
P62140	PPP1CB	0.148695731997623	3.26782745749487	2.83955356872499	0.0343972077136053	0.646865626028344	-3.50206561586616
P02751-15	FN1	-0.100397327576358	3.28339387547026	-3.07715871864318	0.0259191641850436	0.64436570945215	-3.50340365418546
Q9Y3D0	FAM96B	0.132089373975319	3.33431896673493	2.74143763487823	0.0387567713477653	0.646865626028344	-3.50578903780486
P05186-1	ALPL	-0.115993229295047	3.39587321145214	-3.26635535937117	0.0208196767942683	0.64436570945215	-3.50701521755204
P26447	S100A4	0.177714117162057	3.44653436094374	2.64376865798322	0.043705228667946	0.646865626028344	-3.50801066986434
Q9UPN6-2	SCAF8	0.0527992410943337	3.34511280674519	3.37607319535546	0.018383074250923	0.64436570945215	-3.50896948920685
O43747-2	AP1G1	0.0758176979577312	3.31916161414241	3.40456670810238	0.017803895235633	0.64436570945215	-3.51091488238626
Q9BS91	SLC35A5	0.206796799171919	3.33027836961242	2.61543952368889	0.0452666421711004	0.646865626028344	-3.51166564838467
Q9Y5A7	NUB1	0.13304722191967	3.19243182303984	3.1999871583183	0.0224684272581229	0.64436570945215	-3.51565036013964
O00566	MPHOSPH10	-0.0861437181395139	3.31458993071044	-3.35950425506763	0.0187295954727232	0.64436570945215	-3.5180757197516
Q9BQB6-1	VKORC1	-0.318223177672109	3.23579799575428	-2.60888971086808	0.0456362287601523	0.646865626028344	-3.52039127635526
Q658Y4	FAM91A1	0.0812544783925686	3.14185514602055	2.98340708360569	0.0289512197279608	0.64436570945215	-3.52104047987812
Q8IZ69	TRMT2A	0.0984879887214394	3.20972506193512	3.19787677296321	0.02252319985678	0.64436570945215	-3.52179058076487
P36955	SERPINF1	-0.237709719057392	3.13101595285934	-2.61244718394056	0.0454350853234466	0.646865626028344	-3.52200130368642
Q9P2E2-1	KIF17	0.160259584280919	3.39168995353337	2.62841073168946	0.0445442947811352	0.646865626028344	-3.52406542925968
Q9Y4B4	RAD54L2	0.098024171121385	3.29943199136168	3.28137289622697	0.0204656891654146	0.64436570945215	-3.5286664412076
P11766	ADH5	0.173929005270164	3.44601312786446	3.42680223664039	0.0173661731708028	0.64436570945215	-3.52874869945867
Q6IE81-1	PHF17; JADE1	-0.0938497639374383	3.37637485570528	-3.28320787602667	0.0204229002596331	0.64436570945215	-3.536874152988
Q6PI47	KCTD18	0.303230189492489	3.18979699679612	2.70902501838621	0.0403274771394553	0.646865626028344	-3.53732940051779
Q13797	ITGA9	0.253567337165925	3.39610407695524	2.60474411794566	0.0458718483907186	0.646865626028344	-3.54346524248748
Q6WKZ4-4	RAB11FIP1	-0.062129588956607	3.26603664082754	-3.32849737128192	0.019397976462315	0.64436570945215	-3.54378554807028
Q96IG2-1	FBXL20	-0.260082338665998	3.18434069069359	-2.59814702426927	0.0462495348930368	0.646865626028344	-3.54381807968256
Q13907	IDI1	0.145539239408778	3.42577015138637	3.14077978488716	0.0240632351296006	0.64436570945215	-3.54563809537076
O14490	DLGAP1	0.248313456116746	3.36928079991892	2.58487245175328	0.0470197971697233	0.646865626028344	-3.54572438418963
Q96F45	ZNF503	0.301462508751064	1.13496270055799	2.64398651691145	0.0436934507734641	0.646865626028344	-3.54631184014097
Q16649	NFIL3	0.13607648318085	3.18085148047517	2.72961855505957	0.0393216199692498	0.646865626028344	-3.54919630026167
P49207	RPL34	-0.0878455432762624	3.37394133356954	-3.24574070552077	0.0213168247286381	0.64436570945215	-3.54962975426978
Q9Y6R0	NUMBL	-0.139535266397996	3.3584852980177	-2.76701472217163	0.0375646251848494	0.646865626028344	-3.55056534970332
O95394-4	PGM3	0.0766212631429549	3.29864804706014	3.38250927200668	0.0182504196443343	0.64436570945215	-3.55206570845154
Q96FZ7	CHMP6	-0.216793808381834	3.2304722635552	-2.83939977842907	0.0344036039142471	0.646865626028344	-3.5528358794823
Q8N9I0	SYT2	-0.13963635518722	3.4166600554226	-2.83729193649967	0.0344914020829997	0.646865626028344	-3.55603762476294
P36894	BMPR1A	-0.168985085369665	3.357272843638	-2.72664570388085	0.0394651118346754	0.646865626028344	-3.55820723311178
O95644-1	NFATC1	0.314285081375321	3.2870160173941	2.5864082652173	0.0469299718775763	0.646865626028344	-3.56382416181806
Q96KE9-1	BTBD6	0.250033948496078	3.21929434967273	2.54202690107208	0.0496024935901578	0.655795943142414	-3.56647150051862
Q9Y4P8-1	WIPI2	-0.264227232078318	3.28146887650995	-2.6016184282279	0.0460503756489577	0.646865626028344	-3.56692172081163
Q17RN3-1	FAM98C	0.185605950094055	3.04465872166396	2.59942845779849	0.0461759084241211	0.646865626028344	-3.5689385190628
O60678	PRMT3	0.0840859423945862	3.36552740446205	3.26599548231867	0.0208282434719073	0.64436570945215	-3.57095375584434
Q8N5D0-1	WDTC1	0.149568948319496	3.2409599575467	2.67056161844745	0.0422823877695763	0.646865626028344	-3.57140187179202
P53680	AP2S1	-0.0864396224780358	3.30887329803801	-2.9501857344134	0.0301184832418542	0.64436570945215	-3.57229379185382
Q8WUH6	C12orf23; TMEM263	0.139304270409962	2.6427469938102	2.8409921133636	0.0343374414581426	0.646865626028344	-3.57546029396897
Q92882	OSTF1	0.110008193725964	3.20657481444725	2.81733051089814	0.0353351995815728	0.646865626028344	-3.58204411172138
Q8NBI3	DRAXIN	-0.337736106453316	3.34219130174619	-2.59669298963285	0.046333233028508	0.646865626028344	-3.58398735931134
Q9BTE6-1	AARSD1; PTGES3L-AARSD1	0.118621570860286	3.35849098971958	3.1589565556132	0.0235605641630886	0.64436570945215	-3.58937342867233
Q9H773	DCTPP1	0.127840895100522	3.17149862319452	2.91113194514329	0.0315577826983004	0.646865626028344	-3.59004707790441
P49736	MCM2	0.0458564217170703	3.36373069366966	3.75906881375173	0.0120830760001342	0.64436570945215	-3.5943811938775
O15049	N4BP3	-0.0847211914814943	3.41344223668002	-3.15301302997588	0.0237236285319065	0.64436570945215	-3.59520589203657
Q96EP5	DAZAP1	0.0945685733496773	3.28914859953871	3.16867222530515	0.0232966965664461	0.64436570945215	-3.60373206049809
Q9NR31	SAR1A	0.153611514496263	3.32110054112539	2.89971264770774	0.0319928821263762	0.646865626028344	-3.6053405159858
Q9UPN3-5	MACF1	-0.129425925516837	3.37485640071289	-2.81689839348638	0.0353537152994009	0.646865626028344	-3.60863117265018
Q9Y281-1	CFL2	0.11095428023436	3.0608185116767	3.0345152162254	0.0272522150916096	0.64436570945215	-3.61882011607036
Q96EK5	KIAA1279; KIF1BP	0.0636197602868806	3.32565862884223	3.20037645282271	0.022458339850894	0.64436570945215	-3.61891567832787
Q9Y6I7	WSB1	-0.280705953315484	3.24684319085843	-2.51726532716249	0.0511649192878198	0.660439977904691	-3.61987433138762
O60243-1	HS6ST1	-0.355670418950442	3.36794082330265	-2.64526588362771	0.0436243554175425	0.646865626028344	-3.62344251037486
Q8WV22	NSMCE1	0.19898156305935	3.2877327251315	2.8134167153494	0.0355032912198867	0.646865626028344	-3.62393979841845
P24390	KDELR1	-0.158830860161957	3.33386929227245	-2.50936512348934	0.0516745574430163	0.662156961007938	-3.62562224845073
P53602	MVD	0.0693930326568047	3.4096009415071	3.07904576446354	0.0258618737973927	0.64436570945215	-3.63295666833884
Q8N7F7	UBL4B	-0.442008799378324	3.27583038327013	-2.46780607062567	0.0544474096397262	0.672356446128168	-3.63760853529165
Q96FN9	DTD2	-0.256436439827868	3.38412914896824	-2.50306425585972	0.0520849583971767	0.663912337154564	-3.64585483523796
Q14697-2	GANAB	0.188856154796152	3.35055418853423	2.45859355586017	0.0550835647582446	0.672356446128168	-3.6462635538673
Q96BY6-1	DOCK10	-0.254222375653014	3.19116064096351	-2.47150022891392	0.0541945446457461	0.672356446128168	-3.6462798911983
Q76G19	PDZD4	-0.168060236178247	3.38337685257567	-2.7166213154732	0.0399532064626071	0.646865626028344	-3.6491958190802
Q5BJD5-1	TMEM41B	-0.294024055037435	3.30268570615207	-2.45522003493833	0.0553185177526982	0.672356446128168	-3.64947539440367
Q6UWI4	SHISA2	-0.447513587455617	3.33995678210143	-2.58170340247611	0.0472057366685595	0.646865626028344	-3.65104543778811
Q9UBT2	UBA2	0.0754165382477407	3.33589518081792	3.46852558989998	0.0165771451418552	0.64436570945215	-3.65443084709346
P60842	EIF4A1	0.0722781473684881	3.33828542461236	3.76029912774609	0.0120672448523711	0.64436570945215	-3.65452883408889
O60306	AQR	-0.0653107336620817	3.30504349626527	-3.52930691409724	0.0154990295578903	0.64436570945215	-3.65730367949301
Q8WUG5-1	SLC22A17	-0.243112641363155	3.36840148679195	-2.45526574897322	0.0553153267351794	0.672356446128168	-3.65770691550098
Q9NQ88	C12orf5; TIGAR	0.0875875494037924	3.28084857459417	2.82042404290285	0.0352029566594649	0.646865626028344	-3.6671870822426
Q96LR5	UBE2E2	0.124089553042598	3.37288720831695	2.586166436661	0.0469441033541029	0.646865626028344	-3.66893234534108
P09493-10	TPM1	-0.107482028573453	3.38826541293204	-3.08651939598451	0.0256363563235382	0.64436570945215	-3.66905979569921
Q8N9N8	EIF1AD	0.135554151063584	3.31065920411158	2.76017119910755	0.0378796091220422	0.646865626028344	-3.67003280046695
Q6EMK4	VASN	-0.196377742198847	3.38668042064919	-2.46570142611948	0.0545920411668132	0.672356446128168	-3.67360371479826
P25205-2	MCM3	0.112388856807385	3.39283060358624	3.69877244468099	0.0128886420068883	0.64436570945215	-3.67621640356489
O75448	MED24	-0.0658847754117679	3.31682902604664	-3.04818289090988	0.0268168340178243	0.64436570945215	-3.67754062726735
P01023	A2M	0.25388782765391	2.0459615190119	2.4663922163291	0.05454452432848	0.672356446128168	-3.67993980681677
Q8WUX9	CHMP7	0.198281428435974	3.35467772832109	2.89228983480641	0.0322792595005134	0.646865626028344	-3.68039529086076
Q03052	POU3F1	-0.372290301311008	3.42948109589843	-2.65229241763101	0.0432469882557781	0.646865626028344	-3.68157811908381
P51397	DAP	0.168118447037735	3.11252283412178	2.45479913699836	0.0553479073880398	0.672356446128168	-3.68236786323165
Q68CZ6	HAUS3	0.0751131504815886	3.34323762952483	3.10498592521637	0.0250884596690605	0.64436570945215	-3.68793233261179
Q15434	RBMS2	-0.179860364898617	3.31999321505125	-2.53740805230814	0.049889971247816	0.655795943142414	-3.68959230269517
Q9H898-1	ZMAT4	-0.160401637542216	3.36904846540107	-2.52086962914175	0.0509342161566118	0.660439977904691	-3.69055535844265
Q9UIU6	SIX4	0.102798368590484	3.38216983028986	2.69204243365142	0.0411781621925305	0.646865626028344	-3.69270076405923
Q96SN8	CDK5RAP2	-0.0508908362364257	3.25313273218606	-3.26118529024238	0.0209431275606247	0.64436570945215	-3.6940036837913
Q14919-2	DRAP1	0.12726053209534	3.30105766299774	2.71663369419531	0.0399525996728523	0.646865626028344	-3.69443639776417
Q96QD9-2	FYTTD1	-0.218619531042193	3.31488871634993	-2.40567133968718	0.0588965337055697	0.681026228431189	-3.69843054165936
P54136-2	RARS	0.265991614807619	3.28249062993388	2.41649848599376	0.0580939575497477	0.677392987930961	-3.69955827585532
Q9Y248	GINS2	0.137621320810531	3.33366941899937	2.94447476842375	0.0303243469657394	0.64436570945215	-3.70041118323194
O14678	ABCD4	-0.159104898357988	3.37229109367548	-2.51896109131145	0.0510562367692232	0.660439977904691	-3.70138401625502
P35612-1	ADD2	-0.0730751435566596	3.41799843355074	-3.20225200096313	0.0224098115262064	0.64436570945215	-3.70835679424142
P51668	UBE2D1	0.227078434452993	3.40668265649412	2.41862447954726	0.0579377499228755	0.67719538507929	-3.70916956020662
Q9BXW6-1	OSBPL1A	0.101124263312584	3.33188128016385	3.04766522964197	0.0268331824357063	0.64436570945215	-3.70938040683498
Q9H0Y0	ATG10	0.227380770009716	3.37641964497137	2.39027818041202	0.0600581286912152	0.68396288479694	-3.7112772620564
O75084	FZD7	-0.156930860092633	3.44072024365179	-2.63479424448196	0.0441934243723252	0.646865626028344	-3.71537185483649
Q9BSC4-1	NOL10	-0.0651896754860655	3.30875943033084	-3.22587727794864	0.021808464676235	0.64436570945215	-3.71537295377181
Q8NBF2-1	NHLRC2	0.0903232909901195	3.07970211415415	3.18646567627781	0.0228219595169472	0.64436570945215	-3.7156624434624
Q15269	PWP2; LOC102724159	-0.081462102642432	3.30539462823159	-3.13577198298789	0.0242038185565322	0.64436570945215	-3.71910937943018
Q8TDN4	CABLES1	0.160584723602328	3.23147991372165	2.68679449587919	0.0414449938070311	0.646865626028344	-3.72461393888558
Q15758-1	SLC1A5	-0.222368251162364	3.21621287349845	-2.69072422693319	0.0412450093950176	0.646865626028344	-3.72534114453639
P08754	GNAI3	-0.339859100457514	3.27218994141327	-2.60075659954145	0.0460997327676871	0.646865626028344	-3.72653787911401
P78368	CSNK1G2	-0.16394966510915	3.26845493873048	-2.50676247980077	0.0518436527686954	0.663384817598061	-3.7273063775562
Q96RL1	UIMC1	0.078619142540661	3.29155432191957	3.04704470357759	0.0268527940615155	0.64436570945215	-3.73324314690802
A6ND36-1	FAM83G	-0.120721357590368	3.38296575496519	-2.77862235856271	0.0370369193115717	0.646865626028344	-3.73614219512789
Q6ZWB6	KCTD8	0.133177349702082	3.37520105841579	2.69101632144407	0.0412301868490827	0.646865626028344	-3.73987482343751
Q53FA7-1	TP53I3	0.105400064833995	3.43986131447933	2.98794310473921	0.0287957698740056	0.64436570945215	-3.74137169051932
Q9BY32-1	ITPA	0.149381395167208	3.3087149446036	2.57385379112188	0.0476697498611043	0.646865626028344	-3.74534155759029
P06241-1	FYN	-0.182813567369866	3.26076474758532	-2.57687825584154	0.0474903810264994	0.646865626028344	-3.74587528231865
Q9H3P7	ACBD3	0.0574097069157778	3.26218212382473	3.19590700006622	0.0225744577514732	0.64436570945215	-3.7479749986307
Q9BRX5	GINS3	0.17825636247452	3.30147673445406	2.8991026234745	0.0320163111361781	0.646865626028344	-3.75012294494339
Q8IWZ6-1	BBS7	0.145777178497448	3.28048054905838	2.57131426620171	0.0478209270529585	0.646914574464326	-3.75038046903656
Q08117-2	AES	0.123371707524592	3.32194430228019	2.5994340818024	0.0461755855705542	0.646865626028344	-3.75109394650797
O15068	MCF2L	-0.111011744203336	3.33643297612454	-2.72442944889691	0.0395724579227732	0.646865626028344	-3.75441487894303
Q9H892	TTC12	0.158266208477976	3.31414823945505	2.72354104044934	0.0396155784538541	0.646865626028344	-3.75607328981634
Q9NY47	CACNA2D2	-0.658014914533582	3.23472751810553	-3.04499804283356	0.0269175914821189	0.64436570945215	-3.75742625166262
Q15382	RHEB	0.0804655437750965	3.34071815077812	2.97426067782882	0.0292675053966639	0.64436570945215	-3.75754474395929
P49916-1	LIG3	0.0642756090037354	3.37478040881514	3.42925409108529	0.01731865307927	0.64436570945215	-3.76251473682714
Q8IYB5-2	SMAP1	0.167235031425817	3.39594033604045	2.8376741053765	0.0344754652605163	0.646865626028344	-3.76367692035518
Q32MZ4-4	LRRFIP1	-0.0893696982177577	3.40869696255081	-2.80362223518809	0.0359278176676568	0.646865626028344	-3.76571352948611
Q9Y570-2	PPME1	-0.50305289742379	3.17865080496644	-2.64041017425582	0.0438872337520367	0.646865626028344	-3.76606879496247
Q14642	INPP5A	-0.253476903593401	3.29466514917303	-2.33549764623318	0.0643952258486057	0.686929610925458	-3.7673951853347
Q6NSW7	NANOGP8	-0.170458608171988	3.43789883999934	-2.42135932201951	0.0577374705146727	0.676657568122141	-3.77009057806168
Q9GZV1	ANKRD2	-0.338503231176543	2.93962092517908	-2.37862530403542	0.060953809877771	0.68396288479694	-3.77255919440652
Q86Y13	DZIP3	-0.0653697711533854	3.30588899447288	-2.93982750340714	0.0304930170793292	0.64436570945215	-3.77259049358764
P17676	CEBPB	-0.173897101858943	3.2493750176585	-2.50474295044056	0.0519752750120585	0.663384817598061	-3.77339841950267
Q12765-2	SCRN1	0.137504352197305	3.17204543385218	2.94740868074324	0.0302183940461103	0.64436570945215	-3.77345235552999
P43234	CTSO	0.251647432618088	2.71440224773536	2.32424274418205	0.065327094220504	0.686929610925458	-3.77614917944378
Q01973	ROR1	-0.0951273160312231	3.39991651671687	-3.13222200095439	0.0243040317456676	0.64436570945215	-3.77672250500295
O60830-2	TIMM17B	-0.34327594204543	3.22683387779765	-2.46222030072634	0.05483217466639	0.672356446128168	-3.7769496850012
P59190-1	RAB15	-0.242586275858136	3.38995380305993	-2.43546587848253	0.0567161656247996	0.674384672636512	-3.77798727646685
Q16342-1	PDCD2	0.14959083535247	3.32864736645687	2.70363387224656	0.0405954270735195	0.646865626028344	-3.7810176441176
Q6JEL2	KLHL10	-0.241982717260295	3.24580446635248	-2.34709609675493	0.063449749022796	0.685525486383111	-3.78327009826171
Q86UA1	PRPF39	0.0776534199221649	3.3306671614467	2.88454424130968	0.0325811115729757	0.646865626028344	-3.78328831031824
Q0PNE2	ELP6	0.0960993393806836	3.34641017316796	2.66484729407743	0.0425815517443259	0.646865626028344	-3.78384875285141
P00390	GSR	0.0417764471139764	3.24986320384902	3.25138704030223	0.0211793465957244	0.64436570945215	-3.78453535972196
Q8N5Y2-1	MSL3	-0.0914331997226892	3.29057129069444	-2.63996222209791	0.0439115718494738	0.646865626028344	-3.78529821209109
P57081-1	WDR4	0.12678785351819	3.36143068783372	2.89370390638034	0.0322244860334611	0.646865626028344	-3.78864961493695
Q15223	PVRL1; NECTIN1	-0.10856166004395	3.37810559320541	-2.83680244152652	0.0345118263649572	0.646865626028344	-3.78918430174408
Q9Y3A5	SBDS	0.135632334212599	3.06446937079716	2.9467733388859	0.0302413034528032	0.64436570945215	-3.79045835272562
Q5JWF2-1	GNAS	-0.276892060295671	3.2581353739303	-2.33922826294498	0.0640894836059174	0.686929610925458	-3.79088381440891
O14933	UBE2L6	0.151247457574219	3.29601087693875	2.47314799828505	0.0540821636429237	0.672356446128168	-3.79117034816574
P45973	CBX5	0.0777534224986174	3.36720468354222	3.43027523466577	0.0172989052226608	0.64436570945215	-3.79153248982505
Q9Y6K1	DNMT3A	-0.101390385843537	3.27542811120893	-2.62628236216021	0.044661954529269	0.646865626028344	-3.79284823869598
P51825-2	AFF1	0.105430862422249	3.32489843379207	2.56007069896582	0.0484965341059645	0.650947952314245	-3.79446896645486
Q14376	GALE	0.0805157676762638	3.32075434919866	2.71997244383932	0.0397893060220444	0.646865626028344	-3.79463973507564
O60825-2	PFKFB2	0.355622568765312	3.35867705140213	2.45544462602409	0.0553028423271523	0.672356446128168	-3.79674186021252
O75467	ZNF324	-0.319730500308874	3.23478125635092	-2.35775450322853	0.0625939781581643	0.68396288479694	-3.79939936102441
Q99683	MAP3K5	-0.221886675264934	3.17829325879399	-2.3155508103228	0.0660566024622858	0.687771158920074	-3.80100703330951
Q96IY1	NSL1	0.142839068121818	3.22712620209632	2.8681564294912	0.0332300810335876	0.646865626028344	-3.80624307504674
O00299	CLIC1	0.157564598490804	3.32952221857467	3.23390637339925	0.021608223899649	0.64436570945215	-3.80641684923857
P04818	TYMS	0.0750893273185915	3.23163079942014	2.81169999156691	0.0355772993549068	0.646865626028344	-3.80995364987522
Q9NZL9-2	MAT2B	0.152226639777279	3.43804291142245	2.4197835367761	0.0578527782241829	0.677016909507818	-3.81136757649662
Q6IQ21	ZNF770	-0.20710564580457	3.39444239597079	-2.3178595896169	0.0658619845456812	0.687771158920074	-3.81181286156735
Q8TBX8-1	PIP4K2C	0.133084883203279	3.36072419210436	2.6915607669705	0.041202574110704	0.646865626028344	-3.81306150500618
Q96A09	FAM46B	-0.141427742272176	3.46213566368722	-2.34348392674365	0.0637426036219366	0.686929610925458	-3.81647308325372
Q12840	KIF5A	-0.127046836445207	3.34905615274719	-2.93945908617971	0.0305064329512742	0.64436570945215	-3.81681471723181
Q9Y4P1-2	ATG4B	0.140830808708057	3.25735286621905	2.62035304004228	0.0449915258861979	0.646865626028344	-3.81753527624466
P33778	HIST1H2BB	1.61451467826409	2.892770076858	2.31580653045905	0.0660350164349504	0.687771158920074	-3.81813095907303
P15531-2	NME1	0.330109165183075	3.14538591690001	2.52233545480075	0.0508407142082091	0.660439977904691	-3.82121380585337
Q6NXR4	TTI2	-0.160138808015905	3.35439358116214	-2.75199176449767	0.0382598879112222	0.646865626028344	-3.82374832474615
P63218	GNG5	-0.244377771976629	3.26184419584855	-2.35363175142669	0.0629235238427242	0.685175097628229	-3.8246517743601
O94868	FCHSD2	-0.14201734851809	3.13285425597584	-2.52987418184494	0.0503627603802524	0.658376166316813	-3.82712295047389
Q96KQ7-2	EHMT2	-0.0914970209343876	3.34047024594477	-3.27262109797062	0.0206711554272286	0.64436570945215	-3.82837134086676
Q9UHQ4-2	BCAP29	0.216689759375793	3.31953517288675	2.57793511876423	0.0474278756526263	0.646865626028344	-3.82896102979801
Q86V25	VASH2	-0.166701169167087	3.45589190889448	-2.30830058575259	0.0666717542990288	0.688309057183506	-3.8315273628795
Q99879	HIST1H2BM	1.79261351761969	2.75880746539085	2.27579159167194	0.0695059831973989	0.691822948780287	-3.83496880950043
Q15544	TAF11	-0.174476031468612	3.30026816309645	-2.49803271817893	0.052415212892559	0.666328170161651	-3.83522862312132
Q9NY33	DPP3	0.0603005003249868	3.34567502472072	3.1099266338881	0.0249440911404665	0.64436570945215	-3.83736322732737
Q8WVC0-1	LEO1	0.147968388968296	3.33763878192381	3.01655597512222	0.0278362897574892	0.64436570945215	-3.84326777776174
Q96EA4	SPDL1	0.116972290167268	3.30002184874596	2.84657886138635	0.0341064151950823	0.646865626028344	-3.84436788147797
Q8WX93-1	PALLD	0.115423807800771	3.25398607029146	2.94233969212646	0.0304017098926931	0.64436570945215	-3.84832402077146
Q86WR0	CCDC25	0.105394894137017	3.3432483109373	2.95317494709009	0.0300113480888634	0.64436570945215	-3.85118384953948
P35813-3	PPM1A	0.118287339196487	3.36114511145014	2.80123356394272	0.0360321956711441	0.646865626028344	-3.85441611139488
Q14566	MCM6	0.053005208651585	3.40997832334508	3.4562065244358	0.0168058250533184	0.64436570945215	-3.85464787710428
Q49AR2-1	C5orf22	0.12095402440947	3.35954103945264	2.69311615599428	0.0411238004976649	0.646865626028344	-3.85477345712171
Q9H5V9-1	CXorf56	-0.121527952631583	3.25886344659646	-2.67625124994151	0.0419867954221482	0.646865626028344	-3.85505584885389
P17812	CTPS1	0.11502885108101	3.31244032401036	3.22897806084154	0.0217308878820224	0.64436570945215	-3.85582954312883
P16591-3	FER	0.574774683490701	2.85476983178666	2.24332549095496	0.0724646124655209	0.692825501553064	-3.85612307417297
O76003	GLRX3	0.187806619527406	3.37804000083304	3.25117310904331	0.0211845373016303	0.64436570945215	-3.85739420091539
Q9UQL6-3	HDAC5	-0.195840319903814	3.20925269699481	-2.22546355094997	0.0741490567832492	0.693782502477843	-3.8641882789116
Q9NRS6	SNX15	0.107458136021682	3.22463637573302	2.49155104965606	0.0528439883021398	0.666589166725564	-3.86506255336954
Q9Y247	FAM50B	0.748351921405069	3.12690888296088	2.25820779365809	0.0710921321296372	0.692825501553064	-3.86524514407259
P53816	PLA2G16	-0.638504583748104	3.28044619192774	-2.23734825229723	0.0730237295387077	0.693782502477843	-3.8653873420459
Q09328	MGAT5	-0.112343673340456	3.15594376489057	-2.53516307296848	0.0500303504446133	0.655795943142414	-3.86559518514938
Q7LC44	ARC	-0.320808635400334	3.43154199428603	-2.34447755469725	0.0636619020473011	0.686929610925458	-3.86578612760456
Q96F07-2	CYFIP2	-0.115318295005473	3.23546970290562	-2.99957460895906	0.0284013708764843	0.64436570945215	-3.86957537941184
P52943	CRIP2	0.207184444478174	3.20316694404879	2.21941460407407	0.0747288490354591	0.693782502477843	-3.87026560622035
Q7M4L6-2	SHF	0.319439686583746	3.42818191537567	2.24802474459143	0.0720282258044326	0.692825501553064	-3.8709371119409
Q14678-1	KANK1	-0.0616228979854176	3.33604636970848	-3.09745170335207	0.0253104069319791	0.64436570945215	-3.87135936226816
Q9UN79	SOX13	-0.0761780185430828	3.42634262561168	-2.64889945408588	0.043428764399184	0.646865626028344	-3.87150571030221
Q96EV8-3	DTNBP1	0.620236652879048	3.26236418967482	2.31688851345385	0.0659437665356473	0.687771158920074	-3.87229250006685
O15169	AXIN1	-0.119989551200627	3.36403600681773	-2.45839358938139	0.0550974616452372	0.672356446128168	-3.87252421990026
Q9GZT9-1	EGLN1	0.0693071222412527	2.80275515774124	2.75503145331802	0.0381180796971377	0.646865626028344	-3.87552611113508
Q9H6V9-2	C2orf43; LDAH	-0.0875856354616275	3.35184625174284	-2.86099513859986	0.033518140354536	0.646865626028344	-3.8763788963764
Q14563	SEMA3A	0.1249646467773	3.37847958963008	2.4292047786489	0.0571670465210747	0.674485113929728	-3.87680061913897
Q7LFL8-1	CXXC5	-0.11203477461092	3.42469992057389	-2.38955597902171	0.060113227459418	0.68396288479694	-3.87832425584173
Q8NEZ5-1	FBXO22	0.0685433074777483	3.31657049766801	2.82978084612559	0.034806274652965	0.646865626028344	-3.8788026536859
P10721-1	KIT	-0.161082953078662	3.38162529815653	-2.59909781586905	0.0461948936874752	0.646865626028344	-3.88456949181972
P09382	LGALS1	0.218550516640383	1.59148104864153	2.77297708988513	0.0372925404564231	0.646865626028344	-3.88510682041313
O95825-1	CRYZL1	0.094561161981675	3.18906772565359	2.74594010812631	0.0385439368736945	0.646865626028344	-3.88537101418581
P63272	SUPT4H1	0.287941867412865	3.32815645548407	2.57446063817584	0.0476337012948896	0.646865626028344	-3.88589608890297
Q9H2G4	TSPYL2	0.199829410924897	3.31924412744995	2.25940083286995	0.0709833077232784	0.692825501553064	-3.88666305871169
Q8NBT2	SPC24	0.269735310406315	3.33111963233122	2.67789300431346	0.0419019218346981	0.646865626028344	-3.8893119436055
Q86UA6-8	RPAIN	0.207488102683736	3.25758835169257	2.32051290611783	0.0656390788993552	0.687758763052251	-3.88961618350677
Q05682-5	CALD1	-0.173895149060113	3.36719553505921	-2.27020435227428	0.0700058668260765	0.692825501553064	-3.89094775511808
Q12923-3	PTPN13	-0.0593207226374709	3.36482426340594	-3.4079950948159	0.0177356021845534	0.64436570945215	-3.89095619710515
O43684	BUB3	0.0733530758742262	3.33443959227266	3.15011808029707	0.0238035092663553	0.64436570945215	-3.89153433803315
O75191	XYLB	0.131386304717383	2.78744385470434	2.31250255039757	0.0663144944648525	0.687771158920074	-3.89274716501438
Q9UKV5	AMFR	-0.217183606691337	3.26562106536842	-2.24717738552092	0.0721067077132531	0.692825501553064	-3.89275928523886
Q9NRV9	HEBP1	0.135768252852213	3.30410096328826	2.73814934611947	0.0389130246232735	0.646865626028344	-3.89303464535995
O15530-1	PDPK1	0.0854213252453037	3.25952320010906	2.77857423453084	0.0370390902477444	0.646865626028344	-3.89424292826378
Q5QNW6-2	HIST2H2BF	1.85095698606957	2.72767012925738	2.41200355856696	0.0584257146003267	0.679627504087393	-3.89541870524121
Q06055-2	ATP5G2	0.707997588104188	3.28758786773391	2.2180660066579	0.0748587648872776	0.693782502477843	-3.89547890865786
Q9NV92	NDFIP2	-0.45806323757895	3.37524364953498	-2.24861017367404	0.0719740566093529	0.692825501553064	-3.89586075705813
Q9Y4K1	AIM1; CRYBG1	-0.0624232149532256	3.42721243390168	-2.90959821966969	0.0316158388945649	0.646865626028344	-3.8963270309287
Q9NYK6-1	C21orf91	0.113010604602571	3.32439803113311	2.51051004638157	0.0516003600786643	0.662079653162571	-3.89918763974878
Q16828-1	DUSP6	0.152655955888082	3.43519347953309	2.43932693955691	0.0564400270728288	0.674384672636512	-3.90018388490694
Q7L190	DPPA4	-0.0666243823124967	3.428681656228	-3.06650586985914	0.0262452440241934	0.64436570945215	-3.90049204279307
P49588	AARS	0.0445826190873268	3.32512956597903	3.54669559159558	0.0152053273938668	0.64436570945215	-3.90240201049504
P41225	SOX3	0.0846007680117566	3.43219359014988	2.67145990505088	0.0422355685579912	0.646865626028344	-3.9034765893789
Q96DT6	ATG4C	0.114715673466867	3.2909764609789	2.60201920287335	0.046027442777502	0.646865626028344	-3.90641175116862
O95073-1	FSBP; RAD54B	-0.164855397542814	3.33200363061332	-2.25128712372984	0.0717269108212725	0.692825501553064	-3.90852678930379
Q99442	SEC62	-0.329637797229409	3.2505858759143	-2.70784625408348	0.0403858981765727	0.646865626028344	-3.90861944712958
O60341	KDM1A	-0.0651891692764587	3.34546315809365	-3.26005858780474	0.0209701396565053	0.64436570945215	-3.91179673063818
Q09028	RBBP4	-0.230848848865625	3.33134108471411	-2.23772227402572	0.0729886094419171	0.693782502477843	-3.91332754076325
Q92621	NUP205	-0.0629365026014543	3.33214300024896	-3.43061933207439	0.0172922564510377	0.64436570945215	-3.91541622614385
P50548	ERF	-0.138287559287099	3.39664795085098	-2.5402353922828	0.0497137836647587	0.655795943142414	-3.91604819878896
Q8IWE4	DCUN1D3	-0.190065995141359	3.30633828637378	-2.28750490431833	0.0684702812443388	0.691822948780287	-3.91634064496095
Q9ULJ7-1	ANKRD50	0.0872547788111288	3.31298155278251	2.66230695763791	0.0427152881626608	0.646865626028344	-3.91690213866866
P31150	GDI1	0.105841652321044	3.12671822643258	3.18152478851504	0.0229526914280222	0.64436570945215	-3.9182131418467
Q06203	PPAT	0.083975120810968	3.35052830874546	3.09675310940307	0.0253310970594238	0.64436570945215	-3.92158229511093
Q9NQ55-3	PPAN-P2RY11; PPAN	-0.0739238336422555	3.32131421211427	-2.80219291578057	0.0359902347646248	0.646865626028344	-3.92163442728007
Q9NQR1-1	SETD8; KMT5A	-0.170885654865199	3.22104793709181	-2.19117191485911	0.0775000438372615	0.698939493307174	-3.92323164096288
Q8IWA0	WDR75	-0.0815499621592391	3.31823408271539	-3.27395565236748	0.0206396751484352	0.64436570945215	-3.92630470316101
P27348	YWHAQ	0.0662219799195856	3.40584911029319	3.15362126039485	0.0237068836130304	0.64436570945215	-3.9273368255288
P60983	GMFB	0.24399481453691	3.42948057543717	2.39060462511128	0.0600332410857424	0.68396288479694	-3.92735361526867
Q6ZRI6	C15orf39	-0.101739028308601	3.28378874049818	-2.64998191536229	0.0433706817729788	0.646865626028344	-3.92760940464072
Q8IZV5	RDH10	-0.187868166121137	2.9626508568441	-2.22718527284168	0.073984901189588	0.693782502477843	-3.92820630567917
Q9UBI1	COMMD3	0.128933272097705	2.51764581179948	2.47529743259474	0.0539359458329988	0.672356446128168	-3.92974949968478
Q9BV23	ABHD6	-0.238755968959637	3.03715457984868	-2.17214793273278	0.0794276754098978	0.699899384298848	-3.93024322100787
Q07020	RPL18	-0.0684400068445803	3.3590205115742	-3.15282896311274	0.0237286985961604	0.64436570945215	-3.93111900232894
Q8NB59-7	SYT14	-0.212862490440966	3.28509280918159	-2.17769006878949	0.0788609482942296	0.699899384298848	-3.93114503035445
P51864	TDGF1P3	0.220617496973646	3.56302584547713	2.38410919089222	0.0605305281893115	0.68396288479694	-3.93144465473898
Q08J23	NSUN2	0.185324982373111	3.33909516201243	2.26933344101043	0.0700841296999798	0.692825501553064	-3.93255143586484
Q14568	HSP90AA2; HSP90AA2P	-0.13021162222435	3.41149414796837	-2.33894169424462	0.0641129142402103	0.686929610925458	-3.93613020801092
Q9NX38	FAM206A	0.119644239840347	3.19828848900288	2.27789113767421	0.0693191210988636	0.691822948780287	-3.93936623257015
Q9UHJ9-2	PGAP2	-0.374192883657956	3.23941026882353	-2.1447597183756	0.0822919548207575	0.704022903476566	-3.93937837014132
P35754	GLRX	0.399649588149903	2.67897538929523	2.63756893013199	0.0440418535100008	0.646865626028344	-3.94014654701347
Q13432	UNC119	0.121731763184783	3.34608986635631	2.36143332032976	0.0623014763166133	0.68396288479694	-3.94026170602679
P25440-2	BRD2	0.0516704364227891	3.27131169404794	2.97995676369097	0.0290700856243056	0.64436570945215	-3.94130806607288
O75398	DEAF1	-0.171135520429523	3.29520028792351	-2.30960088625901	0.0665609813488686	0.688309057183506	-3.94370553862409
Q8TDJ6-3	DMXL2	0.0880984962516669	3.24454640825022	2.60267413932787	0.0459899931520997	0.646865626028344	-3.94404193823799
Q9BSJ6	FAM64A; PIMREG	0.14170258071907	3.32262427004788	2.52647669072755	0.0505775558215227	0.660295429696842	-3.94520315754267
Q6UXS9	CASP12	-0.63443021498254	3.24571892073214	-2.16522501059281	0.0801416304146592	0.70060541866727	-3.94703912936763
P31146	CORO1A	0.216777374669873	2.09602355465847	2.77723876768358	0.0370993906401853	0.646865626028344	-3.95141602863972
O95372	LYPLA2	0.100287426369597	3.43374186796055	2.84090413165241	0.03434109348927	0.646865626028344	-3.95203560205205
O95433	AHSA1	0.140106382734769	3.30799850950141	3.15044971202882	0.0237943432989422	0.64436570945215	-3.95256906247291
Q8IY17-4	PNPLA6	-0.117199908622635	3.37052094321628	-2.82148420836003	0.0351577618932508	0.646865626028344	-3.9529875575656
Q92530	PSMF1	0.145817581781318	3.28017881316328	2.46162319851422	0.0548734780001403	0.672356446128168	-3.95322713269787
Q15257-1	PPP2R4; PTPA	0.106523250419236	3.37674240501235	2.8357672296653	0.0345550646925127	0.646865626028344	-3.95434076483777
Q5T9C2	FAM102A	-0.319342961007554	3.31621647260063	-2.25354443152152	0.0715192074549927	0.692825501553064	-3.95608557969007
Q96AY2-2	EME1	0.0790225592978469	3.12575631418618	2.57947636238362	0.047336882961299	0.646865626028344	-3.9572946663917
Q9BQA1	WDR77	0.0591419651734033	3.31874838368772	2.76271365909874	0.0377622512644913	0.646865626028344	-3.95803908741644
Q9H305	CDIP1	0.439549499921809	3.3418980216175	2.12523020874101	0.0844005237789971	0.704022903476566	-3.95923195705508
O43681	ASNA1	0.0817553398435132	3.332888295822	2.93268712434038	0.0307542003170088	0.646570449521877	-3.96236672045781
Q9H1J7	WNT5B	-0.370748830712568	3.20193677296256	-2.13764347675772	0.0830538076806504	0.704022903476566	-3.96378005420803
Q9Y5W9	SNX11	0.151230504456377	3.24100364264595	2.18067621835463	0.0785573587442441	0.699899384298848	-3.96485307209449
Q99584	S100A13	0.105758252051896	3.40343838017841	2.69841434975388	0.040856703675471	0.646865626028344	-3.96864068740572
P18583-3	SON	-0.15270271571093	3.31242841152161	-2.37809550509717	0.0609948708761819	0.68396288479694	-3.97446143922514
Q06546	GABPA	0.0698733789038547	3.30202888416727	2.771249109143	0.0373711712304123	0.646865626028344	-3.97661391711309
Q8NI17-2	IL31RA	-0.530748359900371	3.41012296843046	-2.10070952980239	0.0871284743167592	0.704022903476566	-3.97793137079412
Q9Y2B9	PKIG	0.317951634326564	3.31833864290894	2.15722459490393	0.0809751278731643	0.701315527249993	-3.97861893944651
P50053-2	KHK	0.122967102644506	3.05834887294399	2.36361658593629	0.0621285772699568	0.68396288479694	-3.97887148038329
Q01804-5	OTUD4	-0.230775610472294	3.36536093882974	-2.10639590434635	0.0864877424698671	0.704022903476566	-3.98176949857463
Q8NBJ9-2	SIDT2	-0.188394693359443	3.25106913628998	-2.12290660753888	0.0846551461258303	0.704022903476566	-3.98294022375029
P60520	GABARAPL2	0.313604100380427	3.29522402597903	2.34814885495623	0.0633646681559871	0.685525486383111	-3.98473685829055
P30042-1	C21orf33; LOC102724023	0.110446289155785	3.22281816231747	2.88928052582258	0.0323961663621381	0.646865626028344	-3.98491869979796
Q96N96-6	SPATA13	-0.10174791232218	3.39397379365569	-2.34757217499772	0.0634112586431688	0.685525486383111	-3.98511849267656
Q96S21	RAB40C	-0.490046025797922	3.28962221612042	-2.30075914404324	0.0673180971013163	0.689489485119807	-3.98545114089227
Q9UN70-1	PCDHGC3	-0.340472418034036	3.2270640932475	-2.20514268513304	0.0761158973636922	0.694877217914547	-3.98808090300111
O95237	LRAT	-0.133010773239778	3.41980666775337	-2.36079787349779	0.0623518958592994	0.68396288479694	-3.98936563895336
Q8TCD1	C18orf32	-0.56190769508312	3.28136893906219	-2.09174415376755	0.0881487818980583	0.704022903476566	-3.9897310750651
P23327	HRC	-0.284204301456666	3.41842775645787	-2.08992635494125	0.0883571756080983	0.704022903476566	-3.99247464283983
O43504	LAMTOR5	0.201233647028987	3.26767445900549	2.41380612835913	0.0582924285526297	0.678890118143516	-3.99286437773783
Q9UNY4-1	TTF2	-0.0408032443493188	3.38004730670506	-3.1355954261055	0.0242087917115015	0.64436570945215	-3.9935768993294
Q06481-6	APLP2	-0.380558524416168	3.34540328650216	-2.32077844539526	0.0656168152286286	0.687758763052251	-3.99362650510418
Q6PJG2	ELMSAN1	-0.0555048316204505	3.1983445057949	-2.79382494283293	0.036358057388285	0.646865626028344	-3.99455511440659
P22413	ENPP1	-0.119466211466305	3.34142453402448	-2.8166023114278	0.0353664082278306	0.646865626028344	-3.99514040096274
P23352	KAL1; ANOS1	-0.131377073282282	3.41140160030338	-2.56775930384233	0.0480334278693775	0.647984284576755	-3.99713860502254
Q9UI14	RABAC1	-0.149184974143083	3.32691172195736	-2.19669113926623	0.0769500808823324	0.697867540252189	-3.99933396110032
P50150	GNG4	-0.186287733480579	3.31850732437737	-2.12842981061748	0.0840512219339973	0.704022903476566	-3.99938060904631
O75190	DNAJB6	0.445914654441067	3.3949755357497	2.33325718110685	0.0645795912900426	0.686929610925458	-3.99988089935288
Q96FJ2	DYNLL2	-0.150166379735343	3.36497733123341	-2.70003613467678	0.040775324633882	0.646865626028344	-4.00356480972652
Q15404-1	RSU1	0.132332959950583	3.37614543048999	2.5590680307903	0.0485572838351581	0.650947952314245	-4.00440627731339
Q9UJV9	DDX41	-0.0649236307905829	3.28928117438268	-3.03081285127347	0.027371501310875	0.64436570945215	-4.00527659835991
P49005	POLD2	0.0911531590069004	3.3191532269015	2.72840119227349	0.0393803097180176	0.646865626028344	-4.00554031259203
P60033	CD81	-0.118208446294849	3.21431325672764	-2.60071236135313	0.046102267850455	0.646865626028344	-4.0068996707208
P29590-13	PML	-0.191630708047846	3.29694495582909	-2.06709681574624	0.0910186074249063	0.707693289933894	-4.00978734969145
Q7L266	ASRGL1	0.103619455649028	3.14116353661853	2.55855815118698	0.0485882081157034	0.650947952314245	-4.01144695862019
O75223-1	GGCT	0.0804126413850293	3.32583770867081	2.78276806409534	0.0368504248483238	0.646865626028344	-4.01268666492962
P62256	UBE2H	0.102088091536312	3.37501181405006	2.51406698830515	0.0513705845342348	0.660877466994731	-4.01385113025143
P05937	CALB1	0.241683402641989	3.51698762301597	2.76671349728195	0.0375784288933857	0.646865626028344	-4.01494454921819
P01100	FOS	-0.244202373917438	3.35250408043454	-2.06624118503631	0.0911199666210799	0.707693289933894	-4.01549324598085
Q9Y330	ZBTB12	-0.0944555030628849	3.35990977097267	-2.40606957167738	0.0588668042529388	0.681026228431189	-4.01579067091185
Q96IZ0	PAWR	0.129172634186431	3.43966046811879	2.90300618736734	0.0318667149313857	0.646865626028344	-4.02018447733308
Q8NFH5	NUP35	-0.0684399511122674	3.35728559467032	-2.82949781385721	0.0348182013825442	0.646865626028344	-4.02060175631441
Q3LXA3	DAK; TKFC	0.1184677330465	3.09102684487858	2.86052160497427	0.033537284850249	0.646865626028344	-4.02118329297753
Q01105	SET	0.109944864066822	3.45988273537218	2.7513093857103	0.0382918018623296	0.646865626028344	-4.02276925849234
P50135	HNMT	0.110797212711543	3.4423779559477	2.37102186988256	0.0615459468427627	0.68396288479694	-4.02322813713863
Q5H9I0	TFDP3	0.32115817928733	3.31028767858446	2.08543330013259	0.0888744738791618	0.704022903476566	-4.02432370820745
P19793	RXRA	-0.110816162604351	3.33128761611827	-2.40707073853271	0.0587921346887404	0.681026228431189	-4.02680943273684
Q9H3K6-1	BOLA2B; BOLA2; LOC107984053	0.0892116738332713	3.24877303304776	2.49508920768807	0.05260946433935	0.666589166725564	-4.02721625844192
O75155-1	CAND2	0.0798088354851763	3.26538002261048	2.59465078245641	0.0464510661722239	0.646865626028344	-4.02912854186002
Q9P2K1-4	CC2D2A	0.274071536821305	3.38608084298167	2.08620851100917	0.0887849963126231	0.704022903476566	-4.02920116333186
P62314	SNRPD1	-0.126111685537108	3.31406485973568	-2.67022151852093	0.0423001287607241	0.646865626028344	-4.03081989121952
Q9BTL4	IER2	-0.780173433575158	3.07841216051902	-2.06355088668567	0.0914394302259026	0.707693289933894	-4.03277575912005
Q92585	MAML1	0.0819572600583877	3.36707153195033	2.46015676135847	0.0549750581978407	0.672356446128168	-4.03278467723354
Q6IEG0-1	SNRNP48	0.234731670339785	3.35782860171251	2.35896696764726	0.0624974134121155	0.68396288479694	-4.03568525457538
P42356	PI4KA	-0.0870130444481721	3.21908078881981	-2.94504990956897	0.0303035444223673	0.64436570945215	-4.03577231856215
O60725	ICMT	-0.207717456253313	3.34571962654865	-2.07005237919499	0.0906693905668544	0.707693289933894	-4.03590764702946
Q9H2G2-2	SLK	-0.661382096618499	3.13234155018596	-2.05754522620879	0.0921567988627871	0.709286043862322	-4.03692803696996
Q13330-3	MTA1	-0.118381929918564	3.36724013847326	-2.35645025631859	0.0626980309972489	0.68396288479694	-4.03775186618162
Q7Z6M1-1	RABEPK	0.079509002660646	3.30094362720184	2.72963670536548	0.0393207456580183	0.646865626028344	-4.03954560518314
P49756-1	RBM25	-0.0383573167557676	3.33221745756697	-3.1854423400635	0.0228489676949281	0.64436570945215	-4.03961604517027
Q8IUD2-1	ERC1	-0.111878701207444	3.3124148781586	-2.67520170582114	0.0420411519729101	0.646865626028344	-4.04063200357395
Q9HCE5	METTL14	0.20192021977752	3.3796150252698	2.5843459061523	0.0470506362887432	0.646865626028344	-4.04173382703958
Q4KWH8-1	PLCH1	-0.0751608463422108	3.3724481568578	-3.00325378673186	0.028277868507935	0.64436570945215	-4.0429643148004
P16219	ACADS	-0.196678732276281	3.21217142053723	-2.30742545233259	0.0667464177464203	0.688309057183506	-4.04333468965856
O60664-3	PLIN3	-0.425541890659142	3.39566878520792	-2.02328884350754	0.0963621595237504	0.717276477780204	-4.04359304566744
P30291-1	WEE1	0.0730087709006756	3.4022083423207	2.53606048006564	0.0499741840564186	0.655795943142414	-4.04558265595345
Q9H6X4-1	TMEM134	-0.254225331608344	3.30728716062704	-2.01943002946433	0.0968482072178445	0.717276477780204	-4.04690315734766
P52306-5	RAP1GDS1	0.203145177383491	3.22092583739251	2.02938832999078	0.0955990374948543	0.717276477780204	-4.04705390906473
Q8N4V1-2	MMGT1	-0.31563519994083	3.2431353603651	-2.31303645597239	0.0662692470130166	0.687771158920074	-4.04908544140187
P48729-2	CSNK1A1	-0.414542750277753	3.38943918356263	-2.23736657070807	0.0730220090496813	0.693782502477843	-4.05016793067993
P02452	COL1A1	-0.146744599992632	3.37255663662437	-2.21782826347523	0.0748816924078768	0.693782502477843	-4.05171463028302
Q13523	PRPF4B	-0.049509700086664	3.31604998751081	-3.13905928339605	0.0241114315741312	0.64436570945215	-4.05247965706136
C9JLR9	C11orf95	-0.333234959187062	3.19584416461432	-2.09386491218428	0.0879063057087341	0.704022903476566	-4.05531096193346
Q9BZM1	PLA2G12A	0.325612298054602	3.36139643831553	2.31526347434635	0.0660808662452297	0.687771158920074	-4.05692602903189
Q6PII3	CCDC174	0.11246735865561	3.28968768116229	2.27703129074488	0.0693955838565456	0.691822948780287	-4.05867419153376
Q15004-1	KIAA0101; PCLAF	0.134999124074031	3.34347376283783	2.45725196556198	0.0551768724205116	0.672356446128168	-4.05924551654198
O43900	PRICKLE3	-0.357010829036746	3.26160955209513	-2.00700405895453	0.0984306977142942	0.718459565361406	-4.05948739038487
O94880-2	PHF14	-0.1200771335066	3.31614432210399	-2.22344606783822	0.0743419019819406	0.693782502477843	-4.05949282021015
Q9HCF6-11	TRPM3	0.299004930776141	3.31136739444134	2.00802510801094	0.0982996589797382	0.718459565361406	-4.05988579458112
Q9Y6I3	EPN1	0.103519432038199	3.35929748953335	2.62458108766289	0.044756247212192	0.646865626028344	-4.06093729589092
Q6NXE6-1	ARMC6	0.082981172479581	3.38559795629277	2.55050201172708	0.0490796598751087	0.654822440064465	-4.06230546929276
Q6NUQ1	RINT1	-0.113632368362285	3.30888180897565	-2.70583503627747	0.0404857905689353	0.646865626028344	-4.06351877011263
Q9Y3C0	CCDC53; WASHC3	0.169748374200557	3.17895328871328	2.15550729597529	0.08115522497033	0.701315527249993	-4.07031157597144
Q8NDI1-2	EHBP1	0.124361455655677	3.3705479804536	2.88458312118282	0.032579588631824	0.646865626028344	-4.07246151506303
Q9UL45	BLOC1S6	0.132441949851472	3.15448041736276	2.09202343922044	0.0881168099664401	0.704022903476566	-4.07463113166671
Q9NUQ6-3	SPATS2L	0.294036897014755	3.48330099432749	2.4970452979266	0.0524802893208754	0.666328170161651	-4.07547624353669
Q96PK6-1	RBM14; RBM14-RBM4	-0.0477306672835378	3.3061014620739	-3.16645067594138	0.0233567392566521	0.64436570945215	-4.07715225382814
Q9NUQ9	FAM49B	0.113576171331542	3.11652611455617	2.6464399276226	0.0435610531011457	0.646865626028344	-4.07722030780893
P50583	NUDT2	0.225986994395748	3.14022666270462	2.14587349251848	0.0821733819130758	0.703836030442421	-4.07888923184886
Q7Z7L7	ZER1	-0.136605585284819	3.34318871729901	-2.39070603352627	0.0600255121272048	0.68396288479694	-4.08116501437318
P29692-4	EEF1D	-0.241603325761716	3.27664693337147	-1.97921901920426	0.102066804828653	0.718459565361406	-4.08194060710416
Q8N0U4-1	FAM185A	0.14411856360342	3.31738391599285	2.06667914438124	0.0910680706618641	0.707693289933894	-4.08358470040555
P23610	F8A2; F8A1; F8A3	0.110145070749074	3.3297700277556	2.37387481918925	0.0613230470006644	0.68396288479694	-4.0836194657812
Q96P69	GPR78	-0.299524013186198	3.17244855496651	-2.0309832358811	0.0954005313159695	0.717177185326825	-4.08376901042328
Q14146	URB2	-0.100563405377189	3.29596170396262	-2.99600518196682	0.0285217613625125	0.64436570945215	-4.08568010940663
Q9UK22	FBXO2	0.147131116766241	3.46073698249153	2.26136960668661	0.0708041102770789	0.692825501553064	-4.08648261872521
Q9Y3I1	FBXO7	0.10651183525539	3.32341323321293	2.23814710449353	0.072948740182948	0.693782502477843	-4.08849889560169
Q9BW61	DDA1	0.108434333246855	3.30851586659929	2.53653380493253	0.04994458739374	0.655795943142414	-4.09524987133575
Q03426	MVK	0.0634018876720357	3.39335739852375	2.67017188242138	0.0423027186605899	0.646865626028344	-4.09561001913106
Q9NX58	LYAR	-0.101735920389525	3.32955488230087	-2.96116206155541	0.0297271498385319	0.64436570945215	-4.09623754869665
Q12778	FOXO1	0.087094150356792	3.44646804795994	2.58799130716082	0.04683757944619	0.646865626028344	-4.0962575979212
O75131	CPNE3	0.0992361983803761	3.2702950130422	2.73489740417737	0.0390682300554258	0.646865626028344	-4.09773610606369
O15405-1	TOX3	0.423007719144833	3.45692058067175	2.07107122749776	0.0905493317972362	0.707693289933894	-4.09807919548945
Q5JSL3	DOCK11	-0.0632168308160624	3.25451554639917	-2.87646846125539	0.0328991532990033	0.646865626028344	-4.09914770074863
P13693	TPT1	0.0879388482874783	3.33033427508891	3.04950534775908	0.0267751193648146	0.64436570945215	-4.0995472250705
Q14157-5	UBAP2L	0.0985602879220507	3.42766404206467	2.38585754213944	0.0603962423927985	0.68396288479694	-4.10035409440404
P78371-1	CCT2	0.0761734234572584	3.33474073778899	3.46246612078687	0.0166891861618673	0.64436570945215	-4.10041014902735
P60228	EIF3E	0.0404142805571552	3.35318467069314	3.09556614792401	0.0253662942901534	0.64436570945215	-4.1010456735957
Q9NVM6	DNAJC17	0.116715643573797	3.35272473692998	2.35590254980763	0.0627417821840908	0.68396288479694	-4.10325046113562
Q5GFL6-3	VWA2	-0.779258634106124	3.48066508402213	-2.03424504139274	0.0949958901200151	0.7171307682035	-4.10835682975148
Q8IV36	HID1	0.157467163471761	3.32789186257743	2.09373912857395	0.0879206676694635	0.704022903476566	-4.1089065372754
O95057	DIRAS1	-0.259147551901124	3.22878789970778	-1.94940569273937	0.10612288572378	0.718459565361406	-4.10924718704761
Q9UMY4-1	SNX12	0.111279437579602	3.3236306303991	2.49333719056774	0.0527254545494278	0.666589166725564	-4.11023607430259
P10909-2	CLU	-0.10193965138843	3.32415148258994	-2.47080187241132	0.0542422498642343	0.672356446128168	-4.11316855469685
Q96MX6	WDR92	0.0996420604877227	3.29113341402992	2.69475979701529	0.0410407362140846	0.646865626028344	-4.11449161115341
P78345	RPP38	-0.0891668464417599	3.32267770119	-2.65855626214351	0.0429135829818912	0.646865626028344	-4.11460298457006
P43251-2	BTD	0.112954577799385	3.19170054035306	2.27606030768456	0.0694820373028749	0.691822948780287	-4.11648295395973
Q9ULG6-5	CCPG1	-0.277166622663119	3.07645150746452	-1.93430044179855	0.108240914153052	0.718459565361406	-4.11898694052095
O95279	KCNK5	-0.151904896213393	3.38100031154261	-2.0955927167021	0.087709273166804	0.704022903476566	-4.11999656406515
Q8IWX8	CHERP	-0.0533389318499014	3.31948087463765	-2.93736012688955	0.030582991048846	0.64436570945215	-4.12040998326031
Q9UPS8-3	ANKRD26	-0.106634368656998	3.24035657395457	-2.24425454858442	0.0723781156484597	0.692825501553064	-4.12222223437151
P42336	PIK3CA	0.181912149822083	3.16224747606579	1.94202881383264	0.107151882781001	0.718459565361406	-4.12245793121221
P09601	HMOX1	-0.132613915789289	3.29869828889758	-2.5185062410621	0.0510853638529242	0.660439977904691	-4.12250681492422
P18433	PTPRA	-0.163915786661883	3.28921030695345	-2.35791287042719	0.0625813562035483	0.68396288479694	-4.12270271147989
Q6UWB1	IL27RA	-0.197333800499932	3.33681913258974	-1.96544308189084	0.103920775667565	0.718459565361406	-4.12519537917493
Q96G97-4	BSCL2	-0.385482009079275	3.3149430058558	-2.27900113449146	0.0692205459181257	0.691822948780287	-4.12657341296937
P05455	SSB	0.0766337063479151	3.37191974599859	3.34593573489347	0.0190188398306661	0.64436570945215	-4.12665713869169
Q9P0V9-2	SEPT10	0.0643839684391487	3.39220025544326	2.74042832073458	0.0388046587755226	0.646865626028344	-4.12747825017466
O14604	TMSB4Y	0.232126330632034	3.44226842918983	1.93491184932405	0.108154345928706	0.718459565361406	-4.12897435452942
O60825-1	PFKFB2	0.231207496777604	3.17574400424826	1.97181976587598	0.103058318559737	0.718459565361406	-4.12969145619239
Q86XL3-3	ANKLE2	0.850683699256146	3.26083798294679	1.93583938704737	0.108023153062942	0.718459565361406	-4.12983626588035
Q9NWS1-1	PARPBP	-0.35582010945277	3.30080942388911	-1.98358420020735	0.101486485673886	0.718459565361406	-4.1301975009253
O00308-2	WWP2	0.256815657898984	3.33854714676086	1.93623021401476	0.107967922638706	0.718459565361406	-4.13230778007481
P40763	STAT3	0.162140853959702	3.45935267723029	2.01844726063393	0.0969724004002292	0.717276477780204	-4.13353097057254
Q9UEY8-1	ADD3	-0.48989835823777	3.2478038023349	-2.17501412934436	0.0791340504566696	0.699899384298848	-4.13441072636316
Q969S8-1	HDAC10	-0.20722432519895	3.34039964452458	-1.91373796991047	0.111194108216216	0.723254990034246	-4.13640173052448
Q5TB80	KIAA1009; CEP162	-0.134055139712357	3.25982128764345	-2.32391767687758	0.065354221644948	0.686929610925458	-4.13803182315657
Q9Y6K5	OAS3	0.270975978656024	3.28314865893542	1.91286326948825	0.111321549480202	0.723254990034246	-4.13805758047008
P39748	FEN1	0.0907363675252538	3.2581827824233	2.90567593596696	0.0317648469766598	0.646865626028344	-4.13836621678237
Q8WVF5	KCTD4	0.153804647286348	1.59405059821779	2.00090506115919	0.0992172030315054	0.718459565361406	-4.14002246272267
Q6P5R6	RPL22L1	-0.143022693555546	3.43477971620192	-2.55920099424099	0.0485492230906199	0.650947952314245	-4.14165879493135
P43121	MCAM	-0.15420784734774	3.20695823218219	-2.46793261341298	0.0544387267759479	0.672356446128168	-4.14268658939669
P52948-1	NUP98	-0.0523554022683231	3.32316292063975	-3.25723800448992	0.0210379329980798	0.64436570945215	-4.144394532518
Q99767-2	APBA2	0.101961318425397	3.3202338315346	2.32341478518472	0.0653962125031399	0.686929610925458	-4.14578953153378
Q9Y5P6-2	GMPPB	0.0751952499811513	3.30929786019871	2.57140806038816	0.0478153342639683	0.646914574464326	-4.14622509123372
Q9BUA3	C11orf84	0.0711929271202453	3.33145061447805	2.59176151689422	0.0466183305248979	0.646865626028344	-4.14673707420312
Q9Y2Q3-1	GSTK1	0.0590259787910801	2.84677056958676	2.57562486448495	0.0475646255409122	0.646865626028344	-4.14750405022311
P49281-4	SLC11A2	-0.281564095958128	3.20622264752272	-1.89857748874721	0.113424238160832	0.726229153102283	-4.1482069717811
P13611-2	VCAN	-0.182596356327725	3.43347688593028	-1.92079037712443	0.110172039002476	0.719250034153439	-4.15023489366167
Q8TB03	CXorf38	0.0798354721201774	3.22653640429629	2.45338059358021	0.0554470826056483	0.672356446128168	-4.151965100837
Q9UGU0	TCF20	-0.0538607897132443	3.34270167633094	-3.07833407517336	0.0258834639902325	0.64436570945215	-4.15223387288747
Q13951	CBFB	0.15916735710453	3.05488940723993	1.92748364041092	0.10921092617495	0.718707685873854	-4.15397631617803
Q6DKI1	RPL7L1	-0.134862981483246	3.23503855056556	-2.4211550180402	0.0577524064628081	0.676657568122141	-4.15478644362564
Q9UEU0	VTI1B	-0.128690777223495	3.34904945132075	-2.28698042608655	0.0685163033550948	0.691822948780287	-4.15875782072212
P05771-2	PRKCB	0.118140426354183	3.40445472262317	2.17165976319876	0.0794777997640981	0.699899384298848	-4.15908317996723
Q9Y385	UBE2J1	-0.132408586142184	3.07479623103234	-2.36270480136447	0.0622007215690296	0.68396288479694	-4.16015206058581
Q3KP66-1	C1orf106	-0.112314685569102	3.36850358349873	-2.35001352782048	0.0632142698810336	0.685525486383111	-4.16040788499199
Q8N4A0	GALNT4; POC1B-GALNT4	-0.182448429486805	3.29112994173385	-1.95951731260593	0.104728915139585	0.718459565361406	-4.162159179617
O94966-6	USP19	0.0558843684452475	3.32034535547466	2.78493711344706	0.0367532614613918	0.646865626028344	-4.16289947935505
Q9Y2Y9	KLF13	0.462110121946906	3.13692200663219	2.06401575002917	0.0913841460103172	0.707693289933894	-4.16352318756233
Q8TBC4-1	UBA3	0.0568309449562746	3.32233072509932	2.67188817070807	0.0422132670393234	0.646865626028344	-4.16447231292248
Q9BVK8-1	TMEM147	-0.187549268775201	3.42894378727856	-1.93404644766975	0.108276897696943	0.718459565361406	-4.16533324393673
Q5TZA2	CROCC	-0.0736147259114108	3.38408028949925	-2.99594713444563	0.0285237238760418	0.64436570945215	-4.16682119041878
Q1MSJ5-3	CSPP1	-0.0807605702756397	3.29656681961207	-2.51480624437988	0.0513229682424767	0.660877466994731	-4.16977041318346
Q765P7	MTSS1L	-0.215550964547517	3.27875611866776	-1.87842305928141	0.116459968363129	0.733146203511226	-4.17074288612131
P18583-6	SON	-0.118589408574183	3.34301937048605	-2.13644403757182	0.0831829452138741	0.704022903476566	-4.17111167708543
Q8IWY9	CDAN1	0.198250791967921	3.31012052707053	1.92428492261598	0.109669165570621	0.719250034153439	-4.17197003241779
Q8NCA9	ZNF784	-0.326699483137406	3.37988526375693	-1.96912505950534	0.103421878073863	0.718459565361406	-4.1731276147077
P21399	ACO1	0.0604517247505985	3.32688203744372	2.90992609351329	0.0316034179541007	0.646865626028344	-4.1805880653903
Q9UJT0	TUBE1	0.132746244323116	3.25274352006431	1.95043689157667	0.105979856133604	0.718459565361406	-4.1841785485948
Q9H583	HEATR1	-0.0735676570696031	3.32335595869994	-3.35767852567386	0.0187682257121568	0.64436570945215	-4.18612203388188
Q99640	PKMYT1	-0.194222551780849	3.35420977880827	-2.06714747702231	0.0910126097066115	0.707693289933894	-4.18634274347328
P12429	ANXA3	0.127959672613314	3.45349524932265	2.70572965016479	0.0404910322946806	0.646865626028344	-4.18712259337362
Q9H2P0	ADNP	-0.0469093733123486	3.29949451629701	-3.21710212210838	0.0220296903552207	0.64436570945215	-4.18900235852704
O60814	HIST1H2BK	1.15875613736171	2.96613505063742	1.84697582211805	0.121363014074516	0.734894678925383	-4.19056332525039
Q6ZMI0-1	PPP1R21	0.0725145789415833	3.32762881604401	2.71765261132499	0.0399026881828806	0.646865626028344	-4.19077481476522
Q96JQ0	DCHS1	-0.166805382860669	3.26977651748819	-1.92775994826773	0.109171435364989	0.718707685873854	-4.19160683307388
O95757	HSPA4L	0.12260608798295	2.39781108758843	2.83833079152085	0.0344480997350392	0.646865626028344	-4.19235564795629
Q5BJH2-1	TMEM128	0.285733232500509	3.36560672759513	1.94256413787205	0.107076866653318	0.718459565361406	-4.19268804055605
Q9H4L7-2	SMARCAD1	-0.163177357638449	3.33637811676511	-1.89802780548743	0.113505951651589	0.726273589190964	-4.19500811033148
P35869	AHR	0.270794207419178	3.21634513882521	1.85743089442488	0.119710047573308	0.734894678925383	-4.19604199041511
O14613	CDC42EP2	-0.288329966766429	3.37310895609341	-2.0074903929274	0.0983682603497527	0.718459565361406	-4.19682790906896
O60701	UGDH	0.0653727985920295	3.4317861987177	2.91936211150798	0.0312482517910306	0.646865626028344	-4.20309815170473
Q99816	TSG101	0.0903702507615208	3.26719320440292	2.67433573071512	0.0420860592447778	0.646865626028344	-4.20331649344581
Q9H246	C1orf21	-0.360133550874483	3.22345704130211	-1.83558106438422	0.123190958799828	0.736518551512096	-4.20356407459962
O43292-1	GPAA1	-0.182564366617019	3.27635247275209	-2.07404897419259	0.0901993903249481	0.707693289933894	-4.20458520341236
O94955	RHOBTB3	-0.213806394113348	3.19116883153848	-1.82983649483093	0.124123063716721	0.736518551512096	-4.20517532397122
Q6ZU67-1	BEND4	-0.145943738922462	3.3485174854172	-1.94619704584918	0.106569203758156	0.718459565361406	-4.20655900724027
O00461	GOLIM4	-0.102861325315892	3.16262247143712	-2.71319564425308	0.0401215170074465	0.646865626028344	-4.20670375383503
O75674-2	TOM1L1	0.120917536419902	3.35464083397648	2.37768281215735	0.061026876344752	0.68396288479694	-4.20753307748079
Q92843-2	BCL2L2; PABPN1	0.2290852265349	3.16796623999319	1.82257760086994	0.125311106650711	0.736518551512096	-4.20852517987368
Q6NZ36-3	C1orf86; FAAP20	-0.151992881133661	3.27648125719744	-2.01484703279387	0.0974287759810475	0.718001290670648	-4.20909182478142
Q53GL0-1	PLEKHO1	-0.0822757227883336	3.32505500430416	-2.42726794019938	0.0573073037576905	0.674485113929728	-4.21037400741148
O60506-3	SYNCRIP	-0.224534036210427	3.33863347519288	-1.92525828192201	0.10952951642836	0.719209390341468	-4.21143891055624
Q9UBL3-1	ASH2L	-0.0534881068206121	3.29133021561227	-2.90069332600895	0.0319552572116818	0.646865626028344	-4.21207124935834
Q96BM9	ARL8A	0.212392735623446	3.35098432955375	2.11495434666291	0.0855326718750438	0.704022903476566	-4.2126323124205
P84095	RHOG	-0.254138990450756	3.23968077686407	-2.32827127417815	0.0649919018663157	0.686929610925458	-4.21297299538431
Q49A88-1	CCDC14	-0.0700524543363014	3.33661153779036	-2.59992988168871	0.0461471331512911	0.646865626028344	-4.21378201348315
P53778	MAPK12	-0.339125903882269	3.00599570910857	-1.81484176342607	0.126589881761692	0.736518551512096	-4.21493795173183
Q01484	ANK2	-0.0604441393941612	3.3716421210578	-2.93754554573007	0.0305762194696618	0.64436570945215	-4.21664690214078
Q7Z4R8	C6orf120	-0.299016265675673	3.32471027049318	-1.9329078620237	0.108438353013469	0.718459565361406	-4.21680404382306
P52746	ZNF142	-0.268308927028426	3.26387941815702	-1.81354774076957	0.126805075484247	0.736518551512096	-4.21751106544637
P33991	MCM4	0.0732591830802198	3.38915544724216	3.22995381015022	0.0217065400692227	0.64436570945215	-4.2187025871911
Q8WU79-1	SMAP2	0.0868497003644547	2.63606439589897	2.37587990196228	0.0611669081220598	0.68396288479694	-4.21873624481223
Q86W54-1	SPATA24	-0.26790312769694	3.25683874088592	-1.86051407216043	0.119226974770265	0.734894678925383	-4.22093528070393
Q16878	CDO1	0.167978655004553	3.46129625464661	1.99105327122486	0.100501419552219	0.718459565361406	-4.22234143827207
Q9UJW7	ZNF229	0.277011624645585	3.22191361209192	1.8146118106578	0.126628095515981	0.736518551512096	-4.22461251215842
Q9Y5J9	TIMM8B	0.244757624705593	3.26358406671501	2.2157840734075	0.075079137090326	0.693782502477843	-4.22535675036711
P15822-1	HIVEP1	0.130389677886953	3.28868988948221	1.95407089292182	0.105477391303491	0.718459565361406	-4.22565951143846
Q6NSI4-1	CXorf57	0.0870808664753311	2.9360311336598	2.26858813519879	0.0701511790692242	0.692825501553064	-4.22669407592812
Q9UHL4	DPP7	0.0896179555448422	2.73955896553649	2.42655997080245	0.057358664069387	0.674485113929728	-4.22929799013684
Q9UK32	RPS6KA6	0.0830867268853878	3.42188449444807	2.27486875696967	0.0695882859011984	0.691822948780287	-4.22958693907006
Q7Z4G1-1	COMMD6	0.102434498044314	3.21056934957947	2.09889902719575	0.0873335195829542	0.704022903476566	-4.23033673613244
P28340	POLD1	0.0408786053722479	3.34913431177341	2.88194873773925	0.0326829565107065	0.646865626028344	-4.23072399123179
Q5BJF2	TMEM97	-0.394707931408477	3.35047087382911	-1.7917298209289	0.13048949545018	0.736518551512096	-4.23236662814203
Q70EK8	USP53	-0.283116411251347	3.26344653638909	-1.81536262482537	0.12650336766284	0.736518551512096	-4.23360801248199
Q9Y3Q4	HCN4	-0.318679859635765	3.43555436744707	-1.80337417445564	0.128509849772796	0.736518551512096	-4.23424936680081
Q12926	ELAVL2	0.100199847849164	2.93194532285304	2.17498660222547	0.0791368650033599	0.699899384298848	-4.23559673963378
Q9NPA8-1	ENY2	0.224094940432464	3.40527850393061	2.46066683986373	0.0549397020568152	0.672356446128168	-4.2365231547271
P49754	VPS41	0.0580356386814345	3.3275380653899	2.6653703326106	0.0425540730778674	0.646865626028344	-4.23943672608206
P49796-3	RGS3	-0.113893827589709	3.1263583202428	-1.99482674771627	0.100007513727447	0.718459565361406	-4.24038632624984
Q9Y259-1	CHKB	-0.259036576573717	3.29590915930553	-1.96736071889728	0.103660632406997	0.718459565361406	-4.24049040688187
Q9NWW5	CLN6	-0.270302108078392	3.23690174925054	-1.78328037511651	0.131945195627013	0.736982567985172	-4.24059763149935
Q15125	EBP	-0.199148190376572	3.30702377147659	-1.97817627099274	0.102205936940336	0.718459565361406	-4.24107848827567
P54578	USP14	0.073243379450582	3.34138654349429	2.9533799955106	0.03000401451337	0.64436570945215	-4.24148600116476
Q05655	PRKCD	-0.070700924077802	3.31238500897509	-2.67072229807896	0.0422740088947919	0.646865626028344	-4.24337371099241
Q8NFD5-3	ARID1B	-0.0388474450840996	3.33273305953628	-3.02688446929233	0.0274987042182	0.64436570945215	-4.24414963254856
P19823	ITIH2	0.33625764585395	3.13137460686355	1.86049343260142	0.119230201978449	0.734894678925383	-4.24496433977105
Q9HBR0	SLC38A10	-0.118069724165766	3.29215000348579	-2.34808414945055	0.0633698939482889	0.685525486383111	-4.24550466188742
Q969I6	SLC38A4	-0.178523583443838	3.35724999360955	-1.84652794043387	0.121434340740259	0.734894678925383	-4.24567472037318
Q13568-2	IRF5	0.26795555326014	3.24279909187998	1.77355337362792	0.13364124752946	0.73772334264865	-4.24608516776819
P40123	CAP2	0.060680294752953	3.33721345942144	2.59950513678367	0.0461715067744775	0.646865626028344	-4.24690287354524
Q16514	TAF12	0.102640308984243	3.27184871866769	2.21218378503367	0.0754282222399467	0.693782502477843	-4.2490356648231
O94888	UBXN7	0.0689535502538148	3.36857766754895	2.73688449528815	0.0389733117130165	0.646865626028344	-4.24985276130375
Q96RN5	MED15	-0.05828259597348	3.32881733820193	-2.49753199578218	0.0524482023502471	0.666328170161651	-4.25043894549874
Q9NVX2	NLE1	-0.068054858516567	3.33413082287256	-2.58557761568461	0.0469785309944751	0.646865626028344	-4.2517008190604
Q6NUT2	DPY19L2	-0.286042945749656	3.29646618901536	-1.81357941568829	0.126799803587549	0.736518551512096	-4.25346259299097
Q14011-2	CIRBP	0.573429841295784	3.31771587218068	1.83072561839778	0.123978329740931	0.736518551512096	-4.25398004203354
O14966-1	RAB7L1; RAB29	0.209512973724	3.34084857124737	1.85980907006836	0.119337259466814	0.734894678925383	-4.25622542802207
Q8N4T4-2	ARHGEF39	0.169790693508548	3.36023050095418	1.83624394163245	0.123083858987421	0.736518551512096	-4.25627853972242
Q9NUK0	MBNL3	0.125526795807373	3.46398743221201	1.95329323768284	0.105584709283168	0.718459565361406	-4.2573177425119
Q8TDR0-1	TRAF3IP1	-0.0774349474107274	3.31382021164871	-2.2455687024974	0.0722559525694314	0.692825501553064	-4.25785879096232
P01911	HLA-DRB1	0.205959647682316	2.17992703495264	1.84307139527573	0.12198624085789	0.735483911371664	-4.2600730027003
Q9HD26-1	GOPC	0.0803689656605232	3.18591194400346	2.60408658801491	0.045909341325327	0.646865626028344	-4.26461966762672
Q9Y5A6	ZSCAN21	0.100187789375111	3.36341881553819	2.03322865680954	0.0951217855283859	0.7171307682035	-4.26550958846936
P04632	CAPNS1	0.0680478114596978	3.26844093875847	2.43598019923746	0.0566792982273893	0.674384672636512	-4.26625689527296
Q99550	MPHOSPH9	-0.27933496176534	3.18783747740884	-1.76854652093223	0.134522795835691	0.73772334264865	-4.26627937930939
Q8IWA5-2	SLC44A2	-0.110459057879247	3.36340013742333	-2.10615243579425	0.0865150748504395	0.704022903476566	-4.26846205231173
O14562	UBFD1	0.0843354085941747	3.38230310369171	2.58702382911551	0.0468940216831995	0.646865626028344	-4.27075759599764
Q96E22	NUS1	-0.170276478389723	3.33265704296369	-2.19868465733182	0.0767524507503627	0.696725751531096	-4.27184927093075
Q8NEN9	PDZD8	-0.165025683778598	3.30892627745645	-2.43215660328124	0.0569539980927017	0.674485113929728	-4.27200352213328
Q9BUP0	EFHD1	-0.102846385543322	3.09238630461438	-2.01234187141874	0.0977476508286317	0.718459565361406	-4.27219021013873
Q96E16	C8orf40; SMIM19	-0.380375428832432	3.33194967482953	-1.81618726096572	0.126366519382358	0.736518551512096	-4.27348282017828
Q8N2W9	PIAS4	0.0759480684799203	3.37888138801946	2.3044888411026	0.0669976113428798	0.689489485119807	-4.27350575415116
P51784	USP11	0.0779481415896987	3.4108227324374	2.90325836127195	0.0318570774657848	0.646865626028344	-4.27379717511696
P48643	CCT5	0.0697731748807654	3.32516424804508	3.41101961615914	0.0176755988511345	0.64436570945215	-4.27417696782311
Q1ZZU3	SWI5	0.157565158514953	3.28992418850735	1.89543935740402	0.113891548568632	0.726825631568411	-4.27763082338349
P46934-4	NEDD4	0.135734817838154	3.29413412242315	2.4382917768813	0.056513918460956	0.674384672636512	-4.27827250063147
Q9UPN9-1	TRIM33	-0.181583550765659	3.3438795855113	-1.87837658204009	0.116467063936767	0.733146203511226	-4.27864175344852
Q9NY65	TUBA8; EHHADH	0.189036101359892	3.38378175932927	1.73884683575276	0.139873207628046	0.739634674696145	-4.27938006893435
Q9UPY8	MAPRE3	0.164692090459411	3.00460579399886	1.87092829633876	0.117609890156784	0.734278634148449	-4.28141573907877
P53582	METAP1	0.0510710357193229	3.34233371662408	2.69680921865873	0.0409374219848803	0.646865626028344	-4.28175271550655
P54259	ATN1	0.111276981206678	3.39431889887616	2.04496323518369	0.0936787630395147	0.715181870612209	-4.28194100933161
Q86XS8	RNF130	-0.129001545374657	3.36963531069626	-1.9455692127338	0.106656760004497	0.718459565361406	-4.28283612613829
Q08426	EHHADH	-0.146698575023831	2.93389316747655	-2.21410262793496	0.0752419575420159	0.693782502477843	-4.28286253884637
P15151-1	PVR	-0.254345909843725	3.18642627025111	-1.78956688441075	0.130860586214722	0.736518551512096	-4.28459198334867
P55001	MFAP2	-0.155536350913351	3.42358321063344	-1.83073369702967	0.123977015463252	0.736518551512096	-4.28495947561991
Q9Y3B1	SLMO2; PRELID3B	-0.116169675745815	3.28773378738384	-2.14763644502522	0.081986063963655	0.702851402717547	-4.28692707015647
Q14119	VEZF1	-0.107166303370588	3.26427716758737	-1.95612457432541	0.105194518645013	0.718459565361406	-4.28769192261981
Q9H446	RWDD1	0.202754542956135	3.34041479205598	2.24645352212438	0.0721738233351047	0.692825501553064	-4.28798329894444
Q9BYJ9-1	YTHDF1	-0.0655272165708848	3.36772904253962	-2.48234715875088	0.0534593658920754	0.672356446128168	-4.28976857389302
Q5T440	IBA57	0.0959957895154009	3.32058874140922	2.35683656032032	0.0626671923849397	0.68396288479694	-4.29086358257658
Q96H35	RBM18	0.178775537976761	3.25657378917895	1.73968777324067	0.139718820089999	0.739634674696145	-4.29185099274495
Q5VUB5	FAM171A1	-0.136595181870582	3.31871654248473	-1.84259157220368	0.122063054313517	0.735483911371664	-4.29341948906051
Q8N567	ZCCHC9	-0.155361516243835	3.34217552269803	-2.53553122544899	0.0500073004660452	0.655795943142414	-4.29345379389859
P20339	RAB5A	0.11821861385667	3.37436371121981	2.36983229317323	0.061639144198765	0.68396288479694	-4.29398867442378
Q8TCG1	KIAA1524; CIP2A	0.0860900978439578	3.31616249169014	2.74026531794436	0.0388123986079639	0.646865626028344	-4.29477168137526
P55060-1	CSE1L	0.0834208571904949	3.377582746835	3.243968145135	0.0213601893100219	0.64436570945215	-4.29498837515879
Q86SQ0-1	PHLDB2	-0.0630069900121955	3.37697236288806	-2.80668184488739	0.0357946070244165	0.646865626028344	-4.29538967999743
Q8WVM7	STAG1	-0.0672296988701078	3.24642193039621	-2.63468620190517	0.0441993378281796	0.646865626028344	-4.29674171295259
P31483	TIA1	0.0704238821039023	3.36447716180333	2.38325736750305	0.0605960702014885	0.68396288479694	-4.29730090307505
P09417	QDPR	-0.0774094209286963	3.2872321955923	-2.63082849768651	0.0444110462282454	0.646865626028344	-4.29945748424999
Q8TDM6-1	DLG5	-0.0621037069444593	3.36833753432564	-2.70328139322668	0.04061301364877	0.646865626028344	-4.30037934980023
P30533	LRPAP1	-0.0891084122301168	3.37459070323993	-2.65600214838222	0.0430491908059447	0.646865626028344	-4.30045805683145
P09493-5	TPM1	-0.173559664763326	3.32654381407101	-1.87451987705807	0.117057396685589	0.734278634148449	-4.30133005772769
Q99941-1	ATF6B	-0.13334676140335	3.30510427411363	-1.95385313057798	0.105507431619903	0.718459565361406	-4.30385918407784
Q9NYB0	TERF2IP	0.118185726452802	3.14801295715151	2.57458398854529	0.0476263775270811	0.646865626028344	-4.30635771259379
Q9BSK2	SLC25A33	-0.309152734724412	3.28133698682612	-1.84697629196439	0.121362939272247	0.734894678925383	-4.30869133234089
Q13015	MLLT11	0.29584897847588	3.31655146839336	2.17253679471826	0.0793877715968056	0.699899384298848	-4.30991414206349
Q9P0L0-2	VAPA	-0.253961981815392	3.21924746441983	-1.68439082877007	0.150241498189606	0.746063457102265	-4.31139141109618
Q9Y5K3	PCYT1B	0.102253594537178	3.45893872245144	2.46816303942512	0.0544229196924276	0.672356446128168	-4.31164607597284
P23142-4	FBLN1	-0.147156619936094	3.3859218639361	-1.90886795525321	0.111905559678353	0.723448340850757	-4.31278424773467
Q9HCP0-1	CSNK1G1	-0.162620242171509	3.26969151456011	-1.78384518815988	0.131847379664339	0.736982567985172	-4.31291749369522
Q9NY47-5	CACNA2D2	-0.373093475925076	3.45929574671878	-1.79480295481476	0.129964066928419	0.736518551512096	-4.31324930856352
Q969T7	NT5C3B; NT5C3L	0.936619870100934	3.11926788914858	2.08336973542447	0.0891131170589854	0.704276408457221	-4.31387804670031
Q13057-2	COASY	0.0946943158880952	3.20771486158293	2.26182116497034	0.0707630772625326	0.692825501553064	-4.31478698239165
O75122	CLASP2	-0.29809848791183	3.20912745849471	-1.76564545707864	0.135036251471914	0.7381019192722	-4.31524796918794
P32019-1	INPP5B	0.13451614219618	3.31748507627236	2.25363033728736	0.0715113155563826	0.692825501553064	-4.31695685868554
Q6AZZ1	TRIM68	0.193350034884189	3.22608103415673	1.68211643631055	0.150690773778725	0.747527827228168	-4.31717884362505
Q14195-2	DPYSL3	0.101046695511852	3.47134466494515	3.26098135567542	0.0209480138930211	0.64436570945215	-4.31756042242069
P19438-1	TNFRSF1A	-0.161325517763845	3.31506481089559	-2.0177580411711	0.0970595960559917	0.717276477780204	-4.31805111500918
Q4G0F5	VPS26B	0.0760232410571682	3.26615135319345	2.33478221821088	0.0644540364835334	0.686929610925458	-4.31810691586215
Q86UV5-8	USP48	0.195232663951115	3.3691102107577	1.68443578915762	0.15023263026425	0.746063457102265	-4.31828351285188
Q01415-1	GALK2	0.0784502389618162	3.08176187134401	2.18295411849921	0.0783266023582673	0.699899384298848	-4.31848148681955
Q7L4I2-1	RSRC2	0.104637428505056	3.34791176377307	2.28049497572921	0.0690881179512262	0.691822948780287	-4.31956194500056
O43432-3	EIF4G3	0.0783801070693228	3.35677895286706	2.97660757533838	0.0291859851767023	0.64436570945215	-4.31971192034584
O00592-2	PODXL	-0.189125114160229	3.40035065467726	-2.84596276966063	0.0341318079380894	0.646865626028344	-4.32016381136378
Q969H6-2	POP5	-0.327070021367528	3.23404744402913	-1.6776470492045	0.151577522066746	0.748430599008826	-4.32088385262302
Q02543	RPL18A	-0.0310461336073699	3.37853464078494	-2.98923640844023	0.0287516179850071	0.64436570945215	-4.32173602746245
Q08AM6-2	VAC14	0.254748040669282	3.35197329061503	2.06197974623322	0.0916265373262353	0.707693289933894	-4.3230746743436
P49407-1	ARRB1	-0.109325194776341	3.25031005492908	-2.16533983012634	0.0801297342360077	0.70060541866727	-4.32395734370119
Q9HCN4-5	GPN1	0.0735982820305017	3.35412049448815	2.449626557027	0.0557104649416458	0.672873404015891	-4.32411442199402
P12532	CKMT1B; CKMT1A	-0.0628936542031167	3.28514164233244	-2.64724496548705	0.0435177048179355	0.646865626028344	-4.32777325762317
A6NKF1	SAC3D1	0.233448268129809	3.27683735375176	2.07671085794776	0.0898877628814585	0.707693289933894	-4.32948724417532
Q9Y5R2	MMP24	0.310908134629442	3.36470339959358	1.67013405461103	0.153079790893984	0.749774158162341	-4.32949177200243
Q93050-2	ATP6V0A1	-0.461336617332813	3.05057824296849	-1.89645616260433	0.113739917322598	0.726446832134269	-4.33043207028834
A1L170-2	C1orf226	-0.0916132209566419	3.38989884178185	-2.19133141777434	0.0774840921077142	0.698939493307174	-4.33080370601592
Q6PI98-1	INO80C	0.139173370152106	3.32014116869753	2.1497063054664	0.0817667088119266	0.702851402717547	-4.33093000257298
Q8NI36	WDR36	-0.0456022112995176	3.31955265693984	-2.84131655762917	0.0343239778052434	0.646865626028344	-4.33104481654608
Q9BRP0-1	OVOL2	-0.152250767166146	3.44289004620182	-1.78805242159112	0.131121052273045	0.736518551512096	-4.33293061140447
Q8N1B3-1	FAM58A; CCNQ	0.147613634942373	3.32895273766582	1.73571205060787	0.140450226479473	0.739634674696145	-4.33396468693808
P27701	CD82	-0.369142818961795	3.21488187496949	-1.67488085095971	0.152128935783185	0.748811347399736	-4.33516866775201
Q9Y241	HIGD1A	-0.248024506552874	3.32437503622814	-1.65373617245335	0.156409943345604	0.749774158162341	-4.33543370716885
P25490	YY1	0.13493189039742	3.29343319645951	2.2322471595865	0.0735045056746026	0.693782502477843	-4.33587393954583
Q53FP2	TMEM35; TMEM35A	-0.240587936650384	3.38904610184486	-1.85851206164008	0.119540423876855	0.734894678925383	-4.33675696955163
Q9NSY2	STARD5	0.184331185980474	1.82710186338778	1.74395170794883	0.138938624134054	0.739634674696145	-4.33749956830946
O95696	BRD1	-0.211323838551505	3.31702766270203	-1.65188505176839	0.156790338777497	0.749774158162341	-4.33790417595027
P98082	DAB2	-0.105515453730032	3.33874083077906	-2.16457192584787	0.0802093303364567	0.70060541866727	-4.3386469951802
Q6ZV73-1	FGD6	0.0530128140850068	3.40235777789722	2.63558467337526	0.0441501883275084	0.646865626028344	-4.33972080377175
Q9Y243-1	AKT3	-0.309779897981521	3.0265036791014	-1.6445046249799	0.158316061532891	0.749774158162341	-4.34082378783069
P80294	MT1H	0.207971602393195	3.54888931247351	1.64462407761557	0.158291251588404	0.749774158162341	-4.34093424308065
P83436	COG7	0.0719523924714785	3.27149724831021	2.58504760537099	0.0470095435093149	0.646865626028344	-4.34280796438392
Q8NI08	NCOA7	0.15914935467796	3.08476955423834	1.94011567842045	0.107420416387969	0.718459565361406	-4.34285350877325
Q9BZJ0	CRNKL1	-0.0645012481547107	3.31564707742431	-2.68019784107781	0.041783085056584	0.646865626028344	-4.34325262287731
Q8IVH8	MAP4K3	0.0462900469097403	3.38374306351451	2.61123770743075	0.0455033620011926	0.646865626028344	-4.34395324805829
Q9H9E3-1	COG4	0.0851524920402338	3.26280293238043	2.44294655750102	0.0561824699533499	0.672873404015891	-4.34398233337479
O95721	SNAP29	0.108475857072661	3.0958068284662	2.43766131535517	0.0565589727099191	0.674384672636512	-4.34480817776123
P0CK96	SLC35E2B	-0.217462610913906	3.33254465459809	-1.70805093932544	0.145645878853422	0.743108968282565	-4.34626288502456
P16383-1	GCFC2	0.0966686519647921	3.13916205095639	2.36344923920023	0.0621418117471451	0.68396288479694	-4.34687008327945
P15923	TCF3	0.220050039464132	3.47319523943089	1.83241816894729	0.12370328415751	0.736518551512096	-4.34899617314837
Q9HBK9	AS3MT	0.0842570796577022	3.36068497884311	2.65221140655261	0.0432513186956537	0.646865626028344	-4.34913798296188
Q9BQ24-2	ZFYVE21	0.0807312278423963	3.4183059817371	2.22429698356329	0.0742605008449155	0.693782502477843	-4.34962634787209
Q96K62	ZBTB45	-0.261557736357787	3.31338821902775	-1.63471076893114	0.160363285775477	0.749774158162341	-4.35117620662442
Q8N895	ZNF366	-0.738576068204911	3.18104724347483	-1.70734412195698	0.145781121640213	0.743108968282565	-4.35147769022082
O95104	SCAF4	-0.155317894250228	3.28769490646538	-2.62550987208228	0.0447047427395002	0.646865626028344	-4.35285659204483
O14908-1	GIPC1	0.0711675288568221	3.3145231563934	2.3121032562102	0.0663483553905189	0.687771158920074	-4.35479396099417
Q9UI36-1	DACH1	0.247745819271239	2.07354241929372	1.82055548747131	0.125644105847693	0.736518551512096	-4.35721042228775
P48436	SOX9	-0.130028651381211	3.35123191370977	-1.94866025806895	0.106226402837227	0.718459565361406	-4.36019703867563
Q9ULD8	KCNH3	0.156629655451345	3.25679435381816	1.72159984301099	0.143077439299399	0.742439369225526	-4.36129077224925
Q96M89-1	CCDC138	-0.0775197600880111	3.33733348067571	-2.31940167384075	0.0657323356575218	0.687771158920074	-4.36310333742443
P06132	UROD	0.111029419519445	3.32109599713503	2.23189908498488	0.073537433525387	0.693782502477843	-4.36405454175042
Q8NFC6	BOD1L1	0.0574491318025429	3.34008451347616	3.08382747144004	0.0257173321250982	0.64436570945215	-4.36433958196988
P08572	COL4A2	-0.256317626536895	3.24574523181026	-1.8548547473834	0.120115204834499	0.734894678925383	-4.36492225321146
Q9UMZ2-1	SYNRG	0.138775066365285	3.30387547219582	1.82220274136997	0.125372770551467	0.736518551512096	-4.36523670168745
Q9Y5J6	FXC1; TIMM10B	0.11369429035197	3.26216393315723	2.11947826344393	0.0850322986550948	0.704022903476566	-4.36526803427013
Q7Z7K6-1	CENPV	0.312792847336635	1.42773390802321	1.71751839091141	0.143846366648237	0.743108968282565	-4.36574954533949
Q9H9S3	SEC61A2	-0.400628419394579	3.2147675471969	-1.60196866872903	0.167397840097439	0.753096443198899	-4.36764215410691
Q8N5C1	FAM26E; CALHM5	0.179885726188344	3.04131678937466	1.63100416487825	0.161144852916342	0.749774158162341	-4.36833157941648
Q9BT23	LIMD2	0.222218750346667	3.43270865714214	2.30732997048862	0.0667545693263526	0.688309057183506	-4.3705360326174
Q8TAM2-1	TTC8	0.100299639499551	3.09269308203308	1.94954803229426	0.106103131099926	0.718459565361406	-4.3725471515299
P29317	EPHA2	-0.142420696066755	3.35116948422675	-2.32758950960355	0.0650484985572635	0.686929610925458	-4.37417092135492
Q5QJ74	TBCEL	0.0951007528039164	3.30933824630631	2.06487695524742	0.0912818185605488	0.707693289933894	-4.37479737275902
Q6EEV4-1	POLR2M	0.179555824231866	3.26516974352859	1.76927293052439	0.134394536718344	0.73772334264865	-4.37616985965747
O60547-1	GMDS	0.116592394078719	3.37634693987418	2.56415569225131	0.0482498832036258	0.65000154723553	-4.37635566655758
Q5BKZ1	ZNF326	-0.0642555458507223	3.29727502607453	-2.58325098325625	0.0471148349419416	0.646865626028344	-4.37685703821352
Q9H0X4	ITFG3; FAM234A	-0.188618709807712	3.34473444335703	-2.25650284377117	0.0712479584642328	0.692825501553064	-4.37909877213038
Q12882-1	DPYD	0.114960724444311	3.0306514214616	1.99281541744091	0.100270461199257	0.718459565361406	-4.38024093854996
P45974-1	USP5	0.0986372422571418	3.29474397230857	2.71414962196095	0.0400745682048828	0.646865626028344	-4.38089015479066
Q6PKC3-1	TXNDC11	0.114263362067205	2.64855286177284	1.8198313282829	0.125763577145195	0.736518551512096	-4.38168503784667
Q9H0Q3-1	FXYD6	-0.393829312105752	3.24900653795892	-1.65246242662222	0.156671593552115	0.749774158162341	-4.38185038850173
Q9UDY2-2	TJP2	0.252503381385834	3.46765789497574	1.83113663425062	0.123911481258555	0.736518551512096	-4.3822273679229
Q9UHL9-3	GTF2IRD1	-0.0667500811677389	3.300583722161	-2.24982052542645	0.0718622008524234	0.692825501553064	-4.38274806594216
Q9BU89	DOHH	0.0946701548212126	3.2704761864136	2.32457423882854	0.0652994427965445	0.686929610925458	-4.38365433862492
Q8IWF2	FOXRED2	-0.115274362010616	3.22988228322613	-2.06698922031785	0.0910313468653489	0.707693289933894	-4.38629644223783
O43665-3	RGS10	0.118196337374867	2.70126716191566	1.93852617962891	0.107644049301591	0.718459565361406	-4.38679359918962
P09619	PDGFRB	-0.14811232086787	3.36402564442841	-2.01678585736015	0.0971827287922114	0.717276477780204	-4.38707912153664
Q9NWB6	ARGLU1	-0.0980256859448916	3.33916746867573	-2.22169010375152	0.074510181331155	0.693782502477843	-4.38718220631269
Q96F85-1	CNRIP1	0.146863802492932	2.61251150274709	1.68334247770225	0.150448420666349	0.746706954487609	-4.38744914937752
Q15853	USF2	0.208923491384237	3.32440483322644	2.10069325312569	0.0871303154582794	0.704022903476566	-4.38854270847408
Q8N9Q2	SREK1IP1	-0.132111648166279	3.32139435361857	-1.87283848413822	0.117315715639494	0.734278634148449	-4.38966640478617
Q9H9K5	ERVMER34-1	-0.109187656657133	3.33701206294534	-1.90237064486069	0.1128620015069	0.725498756212127	-4.38989494901913
Q96PM9	ZNF385A	-0.153432254233915	3.22417187051393	-1.92687602301157	0.109297820377302	0.718707685873854	-4.39011959560576
P56945-3	BCAR1	-0.0703772224675073	3.40027240605595	-2.53594418092401	0.0499814590650493	0.655795943142414	-4.39185501077769
Q5TDH0-3	DDI2	0.0634563388300531	3.33952832353538	2.55057532330022	0.0490751633933115	0.654822440064465	-4.39237050317126
P48449-1	LSS	-0.106705464897456	3.33565495445042	-2.67376698351666	0.0421155815349781	0.646865626028344	-4.39322562058003
Q4G0S7	CCDC152	0.112957831957783	3.38783532225419	2.03600771515327	0.0947779651320411	0.71672133102656	-4.39524912059452
Q96C90	PPP1R14B	-0.20035667196681	3.31395567488953	-1.6918597957359	0.148775425281806	0.74502600246498	-4.39635281316268
Q7L1T6	CYB5R4	-0.0894465235425537	3.14692981526029	-2.02315518995509	0.0963789518550739	0.717276477780204	-4.39735094034509
Q9UBE0-1	SAE1	0.0870978461567796	3.33213900946894	2.74259854217649	0.0387017715967434	0.646865626028344	-4.39859973148589
Q9UBY8	CLN8	-0.261423081291389	3.40684171433664	-1.64348251006668	0.158528508229269	0.749774158162341	-4.39980132161179
P49591	SARS	0.0652164809078898	3.27429475961444	2.71847859528509	0.0398622775912526	0.646865626028344	-4.40052716518054
Q4AC94-5	C2CD3	-0.114664575447427	3.29907379699444	-2.27967191201747	0.0691610486123723	0.691822948780287	-4.40136019994018
Q9NVH6-8	TMLHE	-0.299442792531248	3.20051589499998	-1.9222288222138	0.109964757611019	0.719250034153439	-4.40242682233663
Q5JVS0	HABP4	0.222926409753369	3.24712379534872	2.09402715837624	0.0878877840753047	0.704022903476566	-4.40315384538829
P00533-1	EGFR	-0.0910501314915345	3.17044172212693	-1.99379111934381	0.100142815478125	0.718459565361406	-4.40320079128002
Q8TCX5	RHPN1	-0.198052194160015	3.33021542746122	-1.74238509884313	0.139224767630633	0.739634674696145	-4.40344749508629
P25208	NFYB	-0.355322322061874	3.3229833930563	-2.07190714366778	0.09045095314121	0.707693289933894	-4.40591538410736
Q5JTY5	CBWD3; CBWD5	0.143663494035563	3.32580488740727	1.74803177790869	0.138196152505827	0.739634674696145	-4.4078999652291
Q9Y5X3	SNX5	0.0528012490622705	3.32886538004688	2.70947195511503	0.0403053505794414	0.646865626028344	-4.40808009074308
P00750-1	PLAT	-0.136320003758691	3.2596222647802	-1.73048687591716	0.141417313877173	0.739634674696145	-4.40895143623588
Q60I27-6	ALS2CL	-0.235142460191838	3.274329953692	-1.55545199647936	0.177912275625961	0.765630178986922	-4.4094474285162
Q7L8W6	ATPBD4; DPH6	0.123166711436399	3.34104703045341	2.19330678137811	0.0772868248096713	0.698939493307174	-4.41002620169568
Q96E11	MRRF	0.0706841102374891	3.34650948602589	2.2254574338061	0.0741496407020319	0.693782502477843	-4.41086368979679
O15264	MAPK13	-0.170692460134752	3.15456565400669	-2.0170216071357	0.09715285484381	0.717276477780204	-4.41114522271633
Q13608	PEX6	-0.0665835373826425	3.34524647276833	-2.36045082718262	0.0623794506900105	0.68396288479694	-4.41174364936163
Q6P1A2	LPCAT3	-0.157714660938659	3.36661640904876	-1.99853230195586	0.0995249407800914	0.718459565361406	-4.41186821245471
Q8N474	SFRP1	-0.0660219715846282	3.43486060044303	-2.45396755178634	0.0554060231517092	0.672356446128168	-4.41220985737107
P61158	ACTR3	0.0770865385021791	3.28485682186731	2.68205357218009	0.0416876716294192	0.646865626028344	-4.41257687601532
Q6P3W2	DNAJC24	0.147230553261605	3.28958222713626	1.74260954805892	0.139183735490912	0.739634674696145	-4.41270993192986
Q9H4L7	SMARCAD1	-0.244121675982546	3.36343781647972	-1.59795806786839	0.168280001394434	0.754069844680782	-4.41290350077105
Q9GZX9	TWSG1	0.0858424850921562	3.4054008552012	2.19045291233599	0.0775719935946807	0.698939493307174	-4.41310390015977
Q9BW27	NUP85	-0.0899815083169297	3.2784543293204	-2.67305527865032	0.0421525562763966	0.646865626028344	-4.41356805003196
Q14692	BMS1	-0.0813454746365262	3.32481398194593	-2.84837326269436	0.0340325759659465	0.646865626028344	-4.41360253091592
P12004	PCNA	0.117619823831019	3.30101508881212	3.1758340061835	0.023104302962869	0.64436570945215	-4.41458027359759
Q8IZQ1-1	WDFY3	0.0553808090729581	3.37507813087761	2.62998766514374	0.0444573370972312	0.646865626028344	-4.41487999353944
Q8WTV1	THAP3	-0.215110643469361	3.34555233012437	-1.63975269798862	0.159306132712939	0.749774158162341	-4.41514826779766
O75071	EFCAB14; KIAA0494	-0.270479393062397	3.27162474602681	-1.54723047689707	0.179836139258546	0.766074249532435	-4.41609574169526
Q7Z7K6-3	CENPV	0.239398935845109	3.3922034462695	1.5894316003551	0.170170565023596	0.757583368507933	-4.41683984839401
P07305	H1F0	-0.157806199683814	3.12026351651198	-1.78668521427812	0.131356640925631	0.736518551512096	-4.41731152119562
O94923	GLCE	-0.258330186467921	3.06330676348491	-1.5229862281127	0.18562709350352	0.766074249532435	-4.41734539678535
O94768	STK17B	0.17856995702601	2.87010396941434	1.69617493037775	0.14793489229424	0.744053607981721	-4.41753698452916
Q9NPI1-1	BRD7	-0.15150948461507	3.33075512829879	-1.62837790798578	0.16170088359484	0.749774158162341	-4.41795130999677
P63098	PPP3R1	0.135300021724183	3.35749944264835	2.24325705474057	0.0724709883226514	0.692825501553064	-4.41898762848423
P61077-3	UBE2D3	0.100395514540208	3.31589974709655	2.03184556163847	0.0952933822934783	0.7171307682035	-4.4193687797997
Q5BKZ1-3	ZNF326	-0.10201974762502	3.25396588321111	-1.8612425915517	0.1191131201509	0.734894678925383	-4.41998019175599
Q7L0J3	SV2A	-0.0923624267390867	3.36714862446867	-2.15799545811804	0.0808944224036798	0.701315527249993	-4.42126580987834
P13498	CYBA	-0.183316530564286	3.32056892880956	-1.62404149997487	0.162623112018004	0.749774158162341	-4.42189659278685
Q9BY27	DGCR6L	-0.106777332204865	3.32836353755683	-1.80095683821937	0.128918311811533	0.736518551512096	-4.42272715572494
Q9NZN4	EHD2	-0.119791694843325	3.34747539333718	-1.91816508034293	0.110551380170719	0.71991498519961	-4.42304556646471
Q53GS7-1	GLE1	-0.0600384876090923	3.28143825815154	-2.54725040029247	0.0492795436941346	0.655795943142414	-4.42330131538959
O00291	HIP1	-0.0671905465525951	3.35741727881175	-2.78923724205277	0.036561466655686	0.646865626028344	-4.42454215923449
Q96DR4	STARD4	0.181005840478768	3.37884858510214	2.09853009385925	0.0873753643352429	0.704022903476566	-4.42593805704089
Q9Y6X3-1	MAU2	-0.0766326748590632	3.30098486100268	-2.21127251635777	0.0755168509818504	0.693940561576834	-4.42828608130677
A5YKK6-2	CNOT1	0.152808112871459	3.31050338704042	1.69145619310441	0.148854283909071	0.74502600246498	-4.43007609461892
O75534-2	CSDE1	0.131902396374436	3.36555104417225	2.08686039545796	0.0887098263428655	0.704022903476566	-4.43021288748142
P59773	KIAA1024L	-0.337243100559259	3.31291942571647	-1.6293398394161	0.161497005332381	0.749774158162341	-4.43043083465503
Q13541	EIF4EBP1	0.100697660262378	3.27993043011474	2.10269867696662	0.0869037773923489	0.704022903476566	-4.43050463629413
Q9BTT0-3	ANP32E	-0.291173058029905	3.40949970221705	-1.50366149385498	0.190371118395816	0.768561582623434	-4.43204156350455
O95551-2	TDP2	0.0884960407267638	3.35452718566481	2.11058546325295	0.0860188255078844	0.704022903476566	-4.43254424549993
Q9NZI7	UBP1	0.0618004896405187	3.27486649374519	2.38581520471429	0.06039949043194	0.68396288479694	-4.43310688242592
Q8N573-1	OXR1	-0.284312093268991	3.34091928303456	-1.51174153274078	0.188373559024296	0.766074249532435	-4.43323911013013
Q13033-2	STRN3	-0.188624904463752	3.39553495630156	-1.5268708419215	0.184687275687281	0.766074249532435	-4.43392883588149
Q9ULV0-2	MYO5B	-0.177449807032469	3.25698722598881	-1.60649425765411	0.166407828852258	0.752626750367832	-4.43494641759186
Q9H7H0-3	METTL17	-0.156949954677953	3.34237285408168	-2.08903721333092	0.0884592948262525	0.704022903476566	-4.43499220185381
Q15035	TRAM2	-0.30864117630935	3.18167783613495	-1.53648462703	0.182381047671256	0.766074249532435	-4.43730669493612
Q8WVL7	ANKRD49	0.114742596205816	3.28041415594195	1.96571406460303	0.103883973838481	0.718459565361406	-4.43741059641959
Q8NBT0	POC1A	0.0798565716990711	3.37163345230751	2.12327618443556	0.0846145937549839	0.704022903476566	-4.43778158539439
O95707	POP4	-0.0743371943872039	3.3543055270289	-2.15548969251258	0.0811570732656226	0.701315527249993	-4.43822892985253
Q13129	RLF	-0.0638973465677853	3.31113222292471	-2.61092323906612	0.0455211324742687	0.646865626028344	-4.43858188678648
P17707-1	AMD1	0.0940742849304099	3.36558402804757	2.09926588674408	0.0872919308219558	0.704022903476566	-4.44055098816106
Q8N720-3	ZNF655	-0.131261046892218	3.27413884425621	-1.77123019284405	0.134049562092128	0.73772334264865	-4.44123751504639
O15151	MDM4	-0.107390983252084	3.4204888294423	-1.90670003096349	0.112223765202696	0.72393940361447	-4.44132578798449
Q9NP73-2	ALG13	0.211282555906434	3.35500168161817	1.74445711445692	0.138846436472437	0.739634674696145	-4.44361218079798
Q9P289	MST4; STK26	0.144003295420748	3.44332139918368	2.36963199536251	0.0616548513847995	0.68396288479694	-4.44398568406894
Q9UL15-2	BAG5	0.0737428698370589	3.38038322186004	2.44996675819973	0.0556865410694149	0.672873404015891	-4.44468646138974
P38405-2	GNAL	-0.205379372003537	3.38621149336804	-1.48582169184759	0.194853591037139	0.773890069148929	-4.44489419051451
O14817	TSPAN4	-0.2065487724548	3.31875484858126	-1.51525611176138	0.187510971251599	0.766074249532435	-4.44507629807129
P16591-1	FER	0.163192793811443	3.34189592479027	1.69602025581145	0.147964939289412	0.744053607981721	-4.44586900459319
Q499Z4	ZNF672	-0.240103959234053	3.32909982499226	-1.53618041904341	0.182453596086656	0.766074249532435	-4.44653560354438
Q969Q6-1	PPP2R3C	0.212429500662578	3.32891477363915	1.5950464213634	0.168923281733031	0.755062970765268	-4.44706639410325
Q9NXB0-1	MKS1	-0.154120167322369	3.27054859192546	-1.58015468998619	0.172251040494959	0.757747273714439	-4.44718859585173
Q9Y6H1	CHCHD2	0.30345062803404	3.21939202445633	1.80561957779777	0.128131609869514	0.736518551512096	-4.44738845638563
P0CG00	ZSCAN5D; ZSCAN5DP	0.207806500625203	3.25191174159255	1.66576619181884	0.153959930472464	0.749774158162341	-4.4476311099356
O43189-2	PHF1	0.213271523193439	3.11970102970018	1.50335858950632	0.190446396459633	0.768561582623434	-4.44823160275103
P61457	PCBD1	0.14608810948574	3.20168208582915	1.7066720318383	0.145909835576954	0.743108968282565	-4.44824372187544
P49918	CDKN1C	-0.188885974354244	3.34006547144237	-1.50935188303059	0.188962228213377	0.766982917942554	-4.44886927472203
Q14469	HES1	-0.127289830527929	3.29022129497632	-1.84349674960281	0.121918188166532	0.735483911371664	-4.44907712080811
Q96EK6	GNPNAT1	0.0955750111799854	3.39827617335713	2.24223839425789	0.0725659621103412	0.693051317578902	-4.44983754695337
P09455-1	RBP1	0.105463510011302	3.35756736274085	2.32314800568218	0.0654184999594408	0.686929610925458	-4.44993884562075
Q05469-1	LIPE	-0.12915063129777	3.35676477891846	-1.71975687048491	0.143424138438524	0.742638189167953	-4.45050151007454
Q92692-2	PVRL2; NECTIN2	-0.172881525810681	3.33882419213916	-1.90028863141075	0.113170252055431	0.726038743866847	-4.45085460551968
P18074-1	ERCC2	-0.0758217398236019	3.33731980847848	-2.55575244617602	0.0487587572325936	0.652333070248183	-4.45277074983266
Q9UNZ2-5	NSFL1C	0.14218145813841	3.34874423266616	2.59277483069957	0.0465595936875647	0.646865626028344	-4.45361147275182
Q9Y5W7	SNX14	-0.133653856304279	3.31735977696204	-1.89867708247881	0.113409439432252	0.726229153102283	-4.4556210078355
Q9NYA4	MTMR4	0.179569228672688	3.30290039756057	1.53540301444386	0.182639120328864	0.766074249532435	-4.45565376610541
O14494-2	PPAP2A; PLPP1	-0.272569712909156	3.35210339692248	-1.51936044579313	0.186508442164639	0.766074249532435	-4.45699545278681
Q7Z4F1	LRP10	-0.209341840393463	3.31880116175434	-1.46078046171653	0.201315718714867	0.777730550513861	-4.45702263328071
P41091	EIF2S3	0.048815596215934	3.36199634869782	2.81184522031371	0.0355710319617688	0.646865626028344	-4.45783695564992
Q9Y2P8	RCL1	-0.0548524523050099	3.31617292142677	-2.37646723917934	0.0611212519567399	0.68396288479694	-4.45797192497628
Q9NQ11	ATP13A2	-0.167633945170734	3.34390338018037	-1.81850952352652	0.125981944040555	0.736518551512096	-4.4583677409667
Q8NG11-1	TSPAN14	-0.116801817514664	3.31827768160596	-1.77291928320684	0.133752568992935	0.73772334264865	-4.45937084973128
P0DI83	NARR; RAB34	0.163004934060332	3.47282430312805	1.7178359652955	0.14378638956646	0.743108968282565	-4.45988643964896
Q93015-2	NAT6	0.173018405767023	3.1548428367709	1.60296040381557	0.16718039824707	0.753096443198899	-4.46028052265718
Q5JPI9	METTL10; EEF1AKMT2	0.104929023507379	3.33326303248312	1.94390289903455	0.106889499363136	0.718459565361406	-4.4627662853488
Q9H425	C1orf198	0.089159207945782	3.40490086533803	2.28446722540428	0.0687372897090179	0.691822948780287	-4.46312842492452
P15121	AKR1B1	0.0827752294403261	3.23322859863297	2.79024122043741	0.0365168456383867	0.646865626028344	-4.46639441570584
Q9HAJ7	SAP30L	-0.113286929266775	3.29012956224362	-1.9865522999899	0.101093845605316	0.718459565361406	-4.469342935891
Q13033	STRN3	-0.115007235791355	3.2996677310479	-1.80255671357539	0.128647831371756	0.736518551512096	-4.46967367426718
Q12888-2	TP53BP1	-0.0322568304997679	3.3604009822546	-3.24041137240385	0.0214475018459708	0.64436570945215	-4.46979236017483
Q14160-3	SCRIB	0.23768539025737	3.35983174150829	1.43622167978782	0.207850633296072	0.777983737692424	-4.47156178470143
P27816-4	MAP4	-0.100234250652609	3.36535466480859	-1.88193650120726	0.115924853641896	0.731842048395683	-4.47257270737383
Q8N1B4	VPS52	0.0961118237599841	3.24729077647338	2.4274205324714	0.0572962402857912	0.674485113929728	-4.47375387221111
Q9Y5Z4-1	HEBP2	0.0777509009071585	3.29066366232572	2.16117035820141	0.0805629172737461	0.701315527249993	-4.47510037411232
O76095-1	JTB	-0.496896292417416	3.32774380715333	-1.49721961168367	0.191978220099081	0.77095491514146	-4.47542678362876
Q92930	RAB8B	-0.167045053322568	3.26866598125827	-1.97498410262593	0.102633080701992	0.718459565361406	-4.47763853072536
Q96AB6	NTAN1	0.109952168926402	3.274966114737	1.73318813155641	0.14091653160775	0.739634674696145	-4.47790964864037
P04075-2	ALDOA	0.143990519072682	3.35170354508152	1.61957355206326	0.163578711525856	0.749988286910132	-4.47864155556791
Q8ND25-2	ZNRF1	0.121644569188956	3.32171805204839	1.79157483967935	0.130516049976963	0.736518551512096	-4.47864535948734
Q2M296-3	MTHFSD	-0.204066047729642	3.22358193613041	-1.6340077331036	0.160511239728486	0.749774158162341	-4.48135144229297
Q07817-1	BCL2L1	-0.124966065057194	3.23452287176505	-2.02089630250168	0.0966632198360415	0.717276477780204	-4.48144745994813
P43246-1	MSH2	0.0984006193968774	3.44015615840572	2.92407069881045	0.0310726756497714	0.646865626028344	-4.48164755242603
Q8WVT3	TRAPPC12	-0.0511721387271661	3.31756596847709	-2.43340566029854	0.0568641044877281	0.674384672636512	-4.48201943321376
Q8N7C3-2	TRIML2	0.107891101238211	3.43592709307677	1.75743631273884	0.13649986002846	0.739634674696145	-4.4831219601692
O95343	SIX3	-0.188389226479539	3.32154592838794	-1.47679887212612	0.197158907234496	0.775447833028091	-4.48396421512101
Q8NFU7	TET1	-0.0754786691195078	3.36272115567254	-2.54200068763339	0.0496041200441222	0.655795943142414	-4.4841103985162
O94929-1	ABLIM3	-0.415021907356171	3.06528358143695	-1.43557443680268	0.208025544214514	0.777983737692424	-4.48417010540651
O43597	SPRY2	0.34553282514317	3.00913400343125	1.43698383469459	0.207644846626944	0.777983737692424	-4.48596214398293
Q9Y5R8	TRAPPC1	0.0829080550575557	3.31329619464226	2.04789426244453	0.0933218939384081	0.713913502224017	-4.48628445253051
Q58A45	PAN3	-0.240102413700474	3.34158396120372	-1.44274637631987	0.206095141895133	0.777983737692424	-4.48685226302603
O15488-1	GYG2	-0.173712685978274	3.40501082346503	-1.87569035233814	0.116877914310224	0.734278634148449	-4.48717991788005
Q9H6B4	CLMP	-0.155677522180022	3.33446625144929	-1.67711623233865	0.151683181432877	0.748430599008826	-4.48778189905314
Q9NZ43-1	USE1	0.264499884609144	3.33539339568156	1.41926848585488	0.21247813254862	0.779380702962517	-4.48831062113956
O60488-1	ACSL4	-0.0505590431243177	3.40137928114787	-2.84695947330648	0.0340907383556264	0.646865626028344	-4.48863168551003
P78330	PSPH	0.063774521187099	3.30550712896309	2.2979963618346	0.0675565502594109	0.689489485119807	-4.49006817775629
P07858	CTSB	0.107990421446322	3.08368656354287	2.23150014215496	0.0735751927206114	0.693782502477843	-4.49152468430403
Q9UPW8	UNC13A	-0.168509126614108	3.22008399951905	-1.48455373505109	0.195175991847712	0.773890069148929	-4.49168025280741
Q7Z5H3-2	ARHGAP22	0.310758429180622	3.34519192950201	1.40347320709685	0.216876620635036	0.78072544960493	-4.49345323094111
O60245-2	PCDH7	0.129571296594457	3.26341555377171	1.64890634784919	0.157404361673949	0.749774158162341	-4.49410318977553
Q13813-3	SPTAN1	-0.150564435024747	3.29239272839334	-1.88047292036114	0.116147458883504	0.732083236947094	-4.49429169064537
P22102-1	GART	0.0507038763713892	3.35077324863563	3.05021146364662	0.0267528756880957	0.64436570945215	-4.49446695354592
Q9HC98-2	NEK6	0.131136480658285	3.18650487139443	1.73145778184521	0.141237114612083	0.739634674696145	-4.4953776796259
Q9NWT8	AURKAIP1	-0.265606266258602	3.30712564108036	-1.39807621044151	0.218398984139451	0.78072544960493	-4.49605614686944
Q9H211	CDT1	0.1769227167321	3.2703030922482	1.51786813655292	0.186872357749112	0.766074249532435	-4.49750286746322
Q6UVY6	MOXD1	0.207024411857907	3.06677787388031	1.57282099707158	0.173913221821935	0.760307562562564	-4.49810862270473
Q9UKB3-1	DNAJC12	0.168067439507012	3.1658062247613	1.52616564801748	0.184857544658115	0.766074249532435	-4.49962299586844
Q96DN5-1	WDR67; TBC1D31	-0.0886776566626395	3.29582469901582	-1.89292870957994	0.11426683471058	0.728513248390196	-4.49963069049295
Q9Y2V2	CARHSP1	0.103599381247905	3.43380342352265	2.16012774202033	0.0806716234831452	0.701315527249993	-4.49967163982923
Q9Y4J8-1	DTNA	0.115465506683669	3.22999533519491	1.8185014188616	0.125983284142754	0.736518551512096	-4.4997416246952
Q3SY69-1	ALDH1L2	-0.19008563933144	2.93069724107011	-2.04983569328757	0.0930862926119946	0.713913502224017	-4.50083115875387
Q08629	SPOCK1	0.126463819179055	3.3324459605185	1.61096029601247	0.165436458496817	0.751582937969873	-4.50092353994923
Q9UJY4	GGA2	0.135254425612254	3.32496597815904	2.13232250382357	0.0836282984584937	0.704022903476566	-4.50099484100826
Q96CT7	CCDC124	-0.107950481059844	3.28952505353332	-2.21764734066885	0.0748991452507954	0.693782502477843	-4.50127968635245
P23497	SP100	0.138481487910792	3.05566970686435	1.57111054874942	0.174303131389709	0.760307562562564	-4.5015675561915
Q5T2R2-1	PDSS1	-0.153828936097989	3.30886603237665	-1.93991187084437	0.107449064184468	0.718459565361406	-4.50247533192209
Q9P2G9	KLHL8	-0.310885662121056	3.22415901479705	-1.74302337645253	0.13910811416787	0.739634674696145	-4.50511366966514
Q5XUX1-1	FBXW9	0.0927147465976522	3.27955705665114	1.83365388246378	0.123502866873552	0.736518551512096	-4.50652200439991
Q86XN6-2	ZNF761	-0.195579348652448	3.28614133770649	-1.38315938889871	0.222658799173302	0.78072544960493	-4.50673271765125
Q13620	CUL4B	0.0941126118130226	3.24669586503788	2.65288299285098	0.043215433399198	0.646865626028344	-4.50824920713202
Q8IXJ6	SIRT2	0.1232799552565	2.82871901044649	1.71596121177947	0.144140816402774	0.743108968282565	-4.51114668055385
P32322-2	PYCR1	-0.255529729977811	3.30708805692892	-1.34319047030575	0.234456887539113	0.787093649949219	-4.51205348226683
Q9P2E5-1	CHPF2	-0.111895612469992	3.2944667335411	-1.80061571086027	0.128976058162144	0.736518551512096	-4.51328555877255
O75140	DEPDC5	-0.0786910503961103	3.302844101488	-1.99043387923174	0.100582731671634	0.718459565361406	-4.51385122896832
Q6ZWJ1-1	STXBP4	-0.0812129047104099	3.31673221698013	-2.46044837163342	0.0549548422019783	0.672356446128168	-4.51429888458389
Q9UPU9-1	SAMD4A	0.276274901006779	3.40927046358836	1.33535210866973	0.236837418595695	0.787093649949219	-4.51559440631123
P57086	SCAND1	-0.221275602929996	3.34592549210508	-1.34818687270011	0.232951008600907	0.786706733363983	-4.51655592057386
Q53HV7-1	SMUG1	-0.230772763464307	3.20098208437923	-1.86933057367891	0.117856521222839	0.734278634148449	-4.51723895033927
P18085	ARF4	0.105395266171985	3.32948073044383	2.40087769572366	0.0592556639861236	0.683034327772453	-4.51725027283226
O95197-3	RTN3	-0.196990113232118	3.24230726664062	-1.69774287482029	0.147630646138105	0.744053607981721	-4.51756343496454
Q8N7A1	KLHDC1	-0.637863137267843	3.34538250645702	-1.38995281490032	0.220709259219403	0.78072544960493	-4.51796167648759
O60493-1	SNX3	0.168672833787926	3.23787171828049	2.16510520783123	0.0801540448753989	0.70060541866727	-4.51814589970052
Q5PSV4	BRMS1L	-0.0840243932950596	3.25019880026105	-2.04224965594977	0.0940104218656393	0.715181870612209	-4.51828692853276
Q9H3C7	GGNBP2	0.0712041415866858	3.29902039192795	2.15584276997103	0.0811200099607718	0.701315527249993	-4.5183833052384
Q8WUM9	SLC20A1	-0.211014162296266	3.30925933386774	-1.86980022809158	0.11778396880864	0.734278634148449	-4.51873787140071
Q9Y624	F11R	-0.155109663618258	3.36563884379502	-2.30960919753363	0.0665602739403432	0.688309057183506	-4.51980181361011
Q9BYT3-1	STK33	0.110877477052223	3.3836371007031	2.29272362598985	0.0680141347175479	0.689489485119807	-4.52029617684908
Q9UGI8	TES	0.0526487867077237	3.12027481150203	2.59453678410982	0.0464576533475603	0.646865626028344	-4.52233010982876
Q9Y4I1-1	MYO5A	-0.112005658547654	3.18582075255996	-1.68823649467465	0.149484857298045	0.74502600246498	-4.52474306123784
Q02535	ID3	0.124570070249882	3.43629797253647	1.77360602427107	0.133632008324907	0.73772334264865	-4.5248847924199
Q8WY54	PPM1E	0.0559253176612256	3.24782833467239	2.22872744049837	0.0738381915501341	0.693782502477843	-4.5252983423447
Q8N6Y0-1	USHBP1	0.138442870578763	3.41953238790428	1.65270946007049	0.156620814748722	0.749774158162341	-4.52778421676692
Q7Z4Q2	HEATR3	-0.116610498671598	3.17073313098343	-2.29686923782856	0.0676540894495221	0.689489485119807	-4.5282831141914
O43464	HTRA2	-0.117667292457542	3.09757774277423	-2.04769552732712	0.0933460463115928	0.713913502224017	-4.52908556357881
Q68DK7	MSL1	-0.145253600881046	3.29706445432538	-2.16223233282829	0.0804523511222203	0.701315527249993	-4.52935515713174
Q0VGE8	ZNF816	0.199426474824217	3.26598735356017	1.36368667158433	0.2283362130115	0.781751722587487	-4.52935847323515
Q5TB30	DEPDC1	-0.150954645467286	3.35108320202878	-1.5733626263076	0.173789930129204	0.760307562562564	-4.52988008526736
Q8TBB5	KLHDC4	0.05386286613951	3.38250979678463	2.46744807592033	0.0544719819050499	0.672356446128168	-4.52989105098172
P55036-2	PSMD4	0.177999735476148	3.44735904793303	1.40413245087319	0.216691346464517	0.78072544960493	-4.52992571619441
Q8WUF8	FAM172A	0.0972037540983234	3.30215759404858	2.30128997905248	0.0672723839686969	0.689489485119807	-4.53011290786869
Q13813-2	SPTAN1	0.238186540652678	3.42124766799288	1.82885844527418	0.124282471040393	0.736518551512096	-4.53217456074944
Q9UBC1-1	NFKBIL1	-0.105768827519476	3.23951952423512	-1.67169948990405	0.152765562642243	0.749774158162341	-4.53311852339389
Q9BZZ5-1	API5	0.283155307091378	3.13809788955972	1.29221923845833	0.250338724856851	0.789979728928201	-4.53335232330739
Q9NVE5-3	USP40	0.196062000721382	3.23256626251114	1.37568798649486	0.22482143221595	0.78072544960493	-4.53389433880748
Q6PIZ9	TRAT1	0.228495883089888	2.64585169323851	1.33215836256342	0.237813736957131	0.787093649949219	-4.53436500728217
O75600-2	GCAT	-0.0932837826394274	3.28680139176551	-1.83471779693267	0.123330576942484	0.736518551512096	-4.53442701522839
P61244	MAX	0.128907344609671	3.32373548100813	2.03603210125737	0.0947749538450752	0.71672133102656	-4.53477244872296
O00507-1	USP9Y	-0.134161098139418	3.32533439453247	-1.57248840841385	0.173988971479781	0.760307562562564	-4.53488633775648
O60220	TIMM8A	0.313412900064683	3.1920218763478	1.33970716253558	0.235512040628632	0.787093649949219	-4.53500861359473
Q07954	LRP1	-0.0645310176850441	3.39747915729547	-3.01679877105726	0.0278283013770779	0.64436570945215	-4.53537546682489
O43491-1	EPB41L2	-0.139792557397428	3.090601867337	-1.58258583553839	0.171703439845422	0.757747273714439	-4.53539372441855
Q8IZC4-1	RTKN2	0.0915019100168778	3.39365738714568	2.07583713949131	0.0899899253121825	0.707693289933894	-4.53546508047051
Q9C0D0	PHACTR1	0.158106724068533	3.38734658174431	1.59745688739578	0.16839055833549	0.754069844680782	-4.53584889425375
P17035-1	ZNF28	-0.146418869445624	3.37487472251261	-1.5153545098601	0.187486875953889	0.766074249532435	-4.53667830158077
Q8WYH8-1	ING5	-0.0916435572006862	3.33173911228662	-1.90864576007277	0.111938130719827	0.723448340850757	-4.53718744878137
Q15526	SURF1	-0.176602573309987	3.33424578858903	-1.58899863941655	0.170267115561909	0.757583368507933	-4.5378548307438
Q9Y692-2	GMEB1	0.0687273072013242	3.26710619020451	2.20420452448974	0.0762080225396296	0.694877217914547	-4.53812345565938
P78406	RAE1	-0.0435317250937492	3.26600814419742	-2.69180361574327	0.0411902640280533	0.646865626028344	-4.53942067843207
Q8IZJ1	UNC5B	-0.114584721748051	3.34309930547967	-1.84429144899064	0.121791146976968	0.735483911371664	-4.53981454702132
Q7L8C5	SYT13	-0.13841530087054	3.41646429321711	-1.55290521716187	0.178506091194737	0.765630178986922	-4.54026287951962
P55197	MLLT10	-0.0886668100612525	3.31530036900827	-2.10474772256484	0.086672948053143	0.704022903476566	-4.54052397132709
Q8NFP4-2	MDGA1	-0.681548645499749	2.83302927190033	-1.44410928329297	0.205730221164539	0.777983737692424	-4.54135269156424
Q9NR19-2	ACSS2	0.0907809847850284	3.36275512863758	2.12826644326491	0.0840690200355225	0.704022903476566	-4.54183806248664
Q9P287-2	BCCIP	0.188769983069166	3.28788695325298	1.54078099737031	0.181359405009821	0.766074249532435	-4.54441674120473
Q4VC31	CCDC58	-0.0938093580666259	3.29426046051654	-2.29284922649711	0.0680031964376676	0.689489485119807	-4.54504607563312
Q16829	DUSP7	0.265897219801468	3.42838218197034	1.33098171598064	0.238174366898097	0.787093649949219	-4.54518182713373
O00217	NDUFS8	0.0823233351427454	3.2734445164777	2.24558337851277	0.0722545895293219	0.692825501553064	-4.54550389624532
Q9H910-3	HN1L; JPT2	0.142392014382656	3.38578699509435	1.70947179618649	0.145374388998825	0.743108968282565	-4.54650614768509
O94903	PROSC; PLPBP	0.0482008513400689	3.28697544513148	2.38570450873648	0.0604079836819043	0.68396288479694	-4.54704300509244
Q8N6N7	ACBD7	0.181355838341782	3.38603857459546	1.7681987410128	0.134584245397971	0.73772334264865	-4.54747079937025
O75362	ZNF217	0.0944464007980576	3.36054183914179	2.51988102366457	0.0509973822975393	0.660439977904691	-4.54805082435965
P55327-3	TPD52	0.104238929261201	3.0346206597917	2.17163856178931	0.0794799774407113	0.699899384298848	-4.54895667310169
O15503-1	INSIG1	-0.142824666612346	3.39788075558384	-1.54680329854213	0.179936648523574	0.766074249532435	-4.54903526454622
A4D1U4	KIAA1147	-0.106379118221642	3.29573844716976	-1.72425760322884	0.142578933735913	0.742250815274705	-4.54915402445624
O14772	FPGT	0.0800051398375334	3.11788572027881	1.86618194127779	0.118344100114032	0.734523694308884	-4.54916953800431
O76062	TM7SF2	-0.192494883145784	3.35463840492985	-1.42173884880902	0.211797841088711	0.779380702962517	-4.54982507335293
Q9P2I0	CPSF2	-0.0397197873298451	3.31875807321023	-2.8102239492073	0.035641067400261	0.646865626028344	-4.55025309832922
Q13946-1	PDE7A	-0.285921738466891	3.38294040262873	-1.26355534009431	0.259695001566806	0.796720641256597	-4.55140919367455
P00568	AK1	0.0845767052852698	3.20001655052908	2.25999246062728	0.0709294073272062	0.692825501553064	-4.55256286798531
Q9UDX5	MTFP1	-0.188010065866811	3.35049843521851	-1.39711521870931	0.218671103851431	0.78072544960493	-4.55274043966948
Q9UJA9	ENPP5	-0.146128575835199	3.37868821846171	-1.74907550962484	0.13800685802768	0.739634674696145	-4.55349097178358
Q9HB09-1	BCL2L12	-0.0908586502551692	3.31403374410856	-1.93940198081827	0.107520770232158	0.718459565361406	-4.55389147752899
Q6GQQ9-1	OTUD7B	0.0690635399489529	3.26800636791133	2.13171236967331	0.0836944389543534	0.704022903476566	-4.55462284131241
O75312	ZNF259; ZPR1	0.0864138578426054	3.35582231855308	2.36280377625158	0.0621928859159307	0.68396288479694	-4.5554162112843
Q8TBK2	SETD6	0.0926381762525051	3.3935335841591	1.84253044556511	0.122072843420805	0.735483911371664	-4.55575433335631
O95989	NUDT3	0.0826015648676219	3.41414392693699	2.22680841191534	0.0740207996508597	0.693782502477843	-4.5557888724312
Q8NF91	SYNE1	0.340397816927949	3.32976419932918	1.52124962886004	0.186048721908939	0.766074249532435	-4.55610400825772
Q86X95	CIR1	0.120242585472115	3.27696005214694	1.92802443322317	0.109133648047625	0.718707685873854	-4.55650689402071
Q9NZN3	EHD3	0.134382799287107	3.33025703831889	1.92727061024949	0.109241383139081	0.718707685873854	-4.55651301379859
P49116-1	NR2C2	-0.103278428540696	3.15572099079224	-1.94471032074074	0.106776659052138	0.718459565361406	-4.55652865504134
Q14587-8	ZNF268	0.150332148281478	3.37951981214066	1.40136565383728	0.217469924498757	0.78072544960493	-4.55683105486804
Q8N5F7	NKAP	0.141213727339163	3.17605587054671	2.22315675131562	0.0743696003673431	0.693782502477843	-4.55774779058784
P52747	ZNF143	0.104309548727189	3.34212962073657	2.36294702564699	0.0621815470053112	0.68396288479694	-4.55837435153583
P06276	BCHE	0.107764366492699	3.30728369436501	1.75413683082963	0.137092597391326	0.739634674696145	-4.56033870644329
P30466	HLA-B	0.277858959386617	1.75009351458761	1.32782416647361	0.239144610241798	0.787093649949219	-4.56091230732461
Q969G3	SMARCE1	-0.0887276248513802	3.34952382359027	-2.63754046846489	0.0440434053870498	0.646865626028344	-4.56107833485516
Q5T0W9	FAM83B	-0.0845293400256392	3.39977723619694	-1.97713529818529	0.102345027446982	0.718459565361406	-4.5612382061095
Q8IXQ5-3	KLHL7	-0.19053238592443	3.41092660762516	-1.77242146907117	0.133840030969428	0.73772334264865	-4.56231177219498
P17661	DES	-0.204377292449074	3.20176510119596	-1.28358902532514	0.25312305131125	0.791559625687757	-4.56262987839923
Q96I76	GPATCH3	0.127978474857956	3.30470508108354	1.94114627894306	0.107275672281275	0.718459565361406	-4.56274080290646
Q9NZ72	STMN3	-0.0972234855907753	3.32788862526863	-1.70161294626344	0.146882350089389	0.743108968282565	-4.56290244654482
Q9UIM3	FKBPL	0.0871697250817538	3.30167947704959	2.03637431236104	0.0947327068266595	0.71672133102656	-4.56517510581186
Q8NHS4-1	CLHC1	0.804246077677339	3.28423904164752	1.23651361717263	0.268809918188465	0.803369457035251	-4.56755079333904
Q9BU76-1	C1orf35	0.209731861794505	3.19968449084376	2.00153027459307	0.0991362792877963	0.718459565361406	-4.56841150522685
Q9NYF8-3	BCLAF1	-0.249880508348038	3.28155250455544	-1.67398419571354	0.152308100666122	0.749047383174708	-4.56848088455694
O15511-1	ARPC5	0.0840888984819511	3.24064456907765	2.44500501237621	0.0560365633484007	0.672873404015891	-4.5688496901565
Q66K89	E4F1	0.194302516636243	3.1805754183955	1.546698903316	0.17996121955936	0.766074249532435	-4.56978326026702
P53803	POLR2K	-0.10769551559114	3.35153485170228	-1.69047733672151	0.149045711849034	0.74502600246498	-4.56981404335739
Q16643-2	DBN1	0.477576430983501	3.0836201163902	1.33993158092874	0.235443928715685	0.787093649949219	-4.569981891451
P30050-1	RPL12	-0.0701037077250128	3.32670569725357	-2.79731523900427	0.036204137917234	0.646865626028344	-4.57075731293861
Q8WV19	SFT2D1	-0.215954058857754	3.04728607773604	-1.34923777869311	0.232635412680577	0.786706733363983	-4.5724427044665
P04637	TP53	0.212043662919486	1.68128158205653	2.17190728293688	0.0794523807283044	0.699899384298848	-4.5730579728227
P51153	RAB13	-0.152119316292047	3.3920777757109	-2.14268510265202	0.0825132988064042	0.704022903476566	-4.57371429816722
Q9UPQ8	DOLK	0.236785747716289	3.34413036260609	1.23171750788765	0.270456171822897	0.804083500739455	-4.57390763056273
Q9UGK8	SERGEF	0.108724483875752	3.26696275683019	1.8320867942357	0.123757085021868	0.736518551512096	-4.57589168639441
O43516-3	WIPF1	0.089932724867574	2.53443496724242	1.85235306034668	0.120509985735505	0.734894678925383	-4.57695713386133
P57071	PRDM15	-0.112840062570416	3.33839940258322	-1.6236394656377	0.162708874029677	0.749774158162341	-4.57711613893158
Q96DE0	NUDT16	0.124110350297458	3.2519149876834	1.95465750987858	0.105396511287704	0.718459565361406	-4.57739878154318
P27987	ITPKB	0.185500991717934	3.26932204855771	1.32431264966546	0.240227884936981	0.787093649949219	-4.57765946183462
Q49B96	COX19	-0.116247278417616	3.17200510181341	-2.03165390943382	0.0953171853959352	0.7171307682035	-4.57799268238068
Q14657	LAGE3	0.157009225825768	3.1852315505159	1.47558642632751	0.197470659933847	0.775657795428802	-4.57813358730854
Q8TB45	DEPTOR	0.109622059822348	2.30577592827085	1.77689168770179	0.133056704219614	0.73772334264865	-4.57899421046749
P18846	ATF1	0.123441372902352	3.32140307932808	1.53390640624784	0.182996791872872	0.766074249532435	-4.57941607736278
Q14839-2	CHD4	-0.0606867303432291	3.34055264370756	-3.17608132848273	0.023097690692356	0.64436570945215	-4.58010625466068
P15498-1	VAV1	0.0898079447569941	2.40154453596228	2.09714586112827	0.087532552258693	0.704022903476566	-4.58041120594901
Q14439	GPR176	-0.192472263882657	3.43281944931733	-1.25631227550134	0.262108741466381	0.799194435329111	-4.58068476443462
Q9H668	OBFC1; STN1	0.232917692030902	3.26492506243183	1.26436054527783	0.259427910287845	0.796152699091893	-4.582183262629
P07711	CTSL; CTSL1	-0.0912435259511669	3.3149362516443	-2.06388677713855	0.0913994807143781	0.707693289933894	-4.58253240930244
O60291-2	MGRN1	-0.278910637944101	3.34879626500727	-2.18518152901354	0.0781016516168691	0.699899384298848	-4.58336539164304
Q7KZF4	SND1	0.0833688935920405	3.33298174021103	2.94619835024133	0.0302620531952873	0.64436570945215	-4.58476564935603
Q96CW1	AP2M1	-0.0620301810368658	3.34708008894731	-2.59330018587846	0.0465291730912286	0.646865626028344	-4.58687990862266
Q8WVK2	SNRNP27	0.0995178280478335	3.26235099508321	2.15160631384449	0.0815658968062052	0.702851402717547	-4.58690171663722
Q13352-5	ITGB3BP	-0.16271347275342	3.26881480327667	-1.40600639051837	0.216165503431533	0.78072544960493	-4.58708237735455
Q92889	ERCC4	0.0784902532955876	3.09735133426887	2.16538922021661	0.0801246176179995	0.70060541866727	-4.58812636524831
Q9BSF8-2	BTBD10	-0.103174972297387	3.36366721107071	-1.76192872757759	0.135696946556024	0.738802938284002	-4.58821923960673
Q9BRT2	MNF1; UQCC2	0.091978705058967	3.29807605858494	2.06049156098309	0.0918041331531666	0.707693289933894	-4.58837361136982
Q8NI35	INADL; PATJ	-0.0507526356153164	3.31975998866746	-2.32767131593487	0.0650417046275985	0.686929610925458	-4.58856147517732
Q9UBR2	CTSZ	-0.0927307874513814	3.38503004829035	-1.97014632158594	0.103283937883217	0.718459565361406	-4.58868949609838
P07948-1	LYN	-0.202597366869695	3.1971261673838	-1.30663311620835	0.245750560201356	0.787093649949219	-4.58901018373716
Q9H0W9	C11orf54	0.0942094636289662	2.94087879644149	2.10746687207945	0.0863676202555446	0.704022903476566	-4.59055712505674
O75394	MRPL33	0.100934426284365	3.32829322643979	1.84936179072517	0.120983756985603	0.734894678925383	-4.59159214555805
P33552	CKS2	0.128730911701757	3.32231958196795	1.75157668314506	0.137554293312751	0.739634674696145	-4.59164107615195
Q14677-3	CLINT1	0.119363002853616	3.41211280423262	1.58377938279288	0.171435221211338	0.757747273714439	-4.59385931588464
Q5T6C5	ATXN7L2	-0.126777116884699	3.39766348138372	-1.7158426762534	0.144163255075067	0.743108968282565	-4.59398686440465
Q02040-1	AKAP17A	-0.0408452633114627	3.33767312113865	-2.57361214096861	0.0476841128627916	0.646865626028344	-4.59466276943185
Q9P2G3	KLHL14	-0.284657922416967	3.25277011687627	-1.13057914057879	0.307313786343153	0.815500795346526	-4.59467290288761
Q15911-1	ZFHX3	-0.13889204947239	2.52154095366837	-1.37064636830173	0.226291782963048	0.78072544960493	-4.5949256049609
Q12774-1	ARHGEF5	-0.0672280876401153	3.40844542397273	-2.04311300505934	0.0939047694677206	0.715181870612209	-4.59506613274786
Q5KSL6	DGKK	0.117568204525153	3.35905472261877	1.9200697656005	0.110276030415148	0.719349283695319	-4.5950964300801
Q9Y225-2	RNF24	-0.153209987874218	3.36873649887172	-1.51204950611705	0.188297820659329	0.766074249532435	-4.59521476105994
Q05682-1	CALD1	-0.0928003791343262	3.35354793587527	-1.71201795373161	0.144889141993646	0.743108968282565	-4.59526784595852
Q04760-1	GLO1	0.0958597120921221	3.21567985142151	2.36698295420178	0.06186299059852	0.68396288479694	-4.59603863346121
O43281-1	EFS	0.131235885499524	3.33484359204409	1.45271350575601	0.203440504985377	0.777730550513861	-4.59685813430631
Q86Y37	CACUL1	-0.0944234611424702	3.342323856075	-2.20346031208699	0.0762811862240183	0.694877217914547	-4.59765901676602
P98172	EFNB1	-0.142088394314113	3.27822216912333	-2.05755868462539	0.0921551847348277	0.709286043862322	-4.5977539972964
Q9BUL5-1	PHF23	0.125738454692287	3.34731523035022	1.98371829663638	0.101468712568423	0.718459565361406	-4.59868965988434
Q03181	PPARD	0.151501062868943	3.33007530845349	1.46430626074394	0.200393675543272	0.777730550513861	-4.59905399952827
P52198	RND2	-0.0947414848003265	3.36789946230416	-1.70793002559384	0.145669005693007	0.743108968282565	-4.59942607370322
P42684	ABL2	0.214949950956195	3.19768693806251	1.2081524760585	0.278676199222808	0.806781595881705	-4.59964186666692
O14832	PHYH	-0.063460875003811	3.27562672891367	-2.37423626940868	0.0612948688019694	0.68396288479694	-4.60122954249245
Q63ZY3-1	KANK2	-0.0638160262559317	3.32767135049971	-2.09407912873374	0.0878818521274105	0.704022903476566	-4.60146828783152
Q96BI3-1	APH1A	-0.160043086109648	3.25282111917959	-1.55663806673263	0.177636380837798	0.765630178986922	-4.60188159183852
Q9BRR3	TMEM246	0.261140867317717	3.27101683197383	1.14772969503452	0.300770268215001	0.815500795346526	-4.60219553813134
Q15760	GPR19	-0.184421957604089	3.34343437098628	-1.26330757154551	0.25977723776577	0.796721285260161	-4.60225094161549
O43889	CREB3	-0.184176898893183	3.40763622529448	-1.39977890717805	0.217917617163594	0.78072544960493	-4.60276450558851
Q15283-1	RASA2	0.0799572335829154	3.24135670690868	2.33357926792793	0.0645530524604007	0.686929610925458	-4.6029587416047
Q5HY92	FIGN	0.545535526040559	3.34943405376473	1.37887417799389	0.223896792287479	0.78072544960493	-4.60305767562896
O95872	GPANK1	-0.106215144651565	3.32542093004535	-1.65682310173531	0.155777619111815	0.749774158162341	-4.60313557766033
Q9C030-2	TRIM6	-0.101839107377142	3.36029332883647	-2.00696530891538	0.0984356743535732	0.718459565361406	-4.60355312489876
Q9NYF0	DACT1	0.177388463253593	3.3250639798016	1.24063599400465	0.267402095586375	0.803272754014197	-4.60440746026546
O00165-2	HAX1	-0.0984761925820775	3.18404007398435	-2.07301051705612	0.0903212681933897	0.707693289933894	-4.60441761989818
Q9H0Q0	FAM49A	0.117859351081287	3.36173040675658	1.75052585640463	0.137744249559165	0.739634674696145	-4.60471390647851
P49427	CDC34	0.198196438089052	3.39024942959594	2.13209850839439	0.0836525739071742	0.704022903476566	-4.60477556704126
Q96BK5-2	PINX1	-0.305512165263155	3.3165239769089	-1.0783892142641	0.327984807532599	0.823514528376695	-4.60478691081205
P24385	CCND1	-0.138605924613322	3.2892485160104	-1.49583416066916	0.192325551481594	0.771350704129176	-4.60542160590851
Q6T4P5-3	LPPR3; PLPPR3	-0.241205740620324	3.45921440368021	-1.1161327884088	0.312920636153104	0.818028947212843	-4.60591631346129
Q5H9S7	DCAF17	-0.24872806811484	3.32971930813012	-1.54012825776063	0.181514264596539	0.766074249532435	-4.60592921625237
Q5TGY1	TMCO4	-0.2191725012885	3.19490380746508	-1.23944711201728	0.267807428403377	0.803272754014197	-4.60609739920618
Q3MIT2	PUS10	0.13052474596453	2.5301020062172	1.52519441219829	0.185092296852045	0.766074249532435	-4.60641491538882
Q9UJ55	MAGEL2	0.158574933381685	3.37492038042812	1.38406916014966	0.222396789588694	0.78072544960493	-4.60670522998784
P07942	LAMB1	-0.102334806408362	3.34078791890727	-2.5426788217544	0.0495620627323913	0.655795943142414	-4.60776588241034
Q9BYV2-2	TRIM54	-0.161699626798041	3.37544400851209	-1.3390331528958	0.235716714577004	0.787093649949219	-4.60787690656571
Q9NYR9-1	NKIRAS2	-0.0726237440258358	3.26803866616556	-1.99153122280311	0.100438721802087	0.718459565361406	-4.60790308039992
Q9NQY0-1	BIN3	-0.115672911993436	3.34117706551955	-1.73396283580702	0.140773237310874	0.739634674696145	-4.60803132389107
Q96K17-1	BTF3L4	0.0964631703322547	3.36733969386942	2.39096275125169	0.0600059508615373	0.68396288479694	-4.60906190867269
Q14432	PDE3A	0.136311864951045	3.42977336773605	1.4496620293891	0.204249774081523	0.777730550513861	-4.60965330938116
A4D1S5-2	RAB19	0.115203549940746	3.4411494785236	1.55275291179315	0.17854166396383	0.765630178986922	-4.60992432537898
Q9NQS1	AVEN	-0.131942842268935	3.37185201716842	-2.17707855740857	0.0789232705217637	0.699899384298848	-4.61056711062804
Q8TCG5-1	CPT1C	-0.208542316319203	3.41856844965583	-1.2426522650062	0.266715932893992	0.803041492932221	-4.61084858206608
Q8NB37	PDDC1; GATD1	0.0907699023744028	3.26996245011576	1.79857783956027	0.129321574909386	0.736518551512096	-4.61117443260938
Q02241-2	KIF23	-0.137503599161913	3.3026111932663	-1.3461436989127	0.233565723397267	0.787093649949219	-4.61139397530427
Q9BXI6-2	TBC1D10A	-0.195246884570141	3.08469254476319	-1.20995558461157	0.278039473184278	0.806685892427748	-4.61164161289698
O00139-4	KIF2A	-0.306381772840434	3.25408995491354	-1.62166532915353	0.163130641170951	0.749875966726666	-4.61550408358874
Q9H6U8-3	ALG9	-0.182454035720956	3.24201176942139	-1.63343895832099	0.160631036587533	0.749774158162341	-4.61556621971295
Q9Y6N6	LAMC3	-0.0922763733294776	3.33296424197922	-1.74485655827947	0.138773620028259	0.739634674696145	-4.6156876135955
Q96NT0	CCDC115	-0.110540818583848	3.30907469413968	-1.51386824081557	0.187851144070268	0.766074249532435	-4.61632509231992
Q96IW2	SHD	-0.276056941595586	2.76847696790346	-1.68059431738195	0.150992191151045	0.747857185995632	-4.61687972660495
Q9NXN4-1	GDAP2	0.0812750576124022	3.22109821010515	2.07137397868996	0.0905136882424227	0.707693289933894	-4.61701111689577
Q9Y6B6	SAR1B	0.10712265478155	3.12732709449959	1.76795266196757	0.134627742365615	0.73772334264865	-4.6184467275506
P59780-1	AP3S2	-0.146656508798883	3.2352426411559	-1.31455264881803	0.243262462383859	0.787093649949219	-4.61904928586774
Q9H2Y7	ZFP106; ZNF106	-0.0551478123502601	3.35338293223289	-2.29967180352535	0.0674118373131866	0.689489485119807	-4.619063011656
Q8WTV0-1	SCARB1	0.186542615752453	3.08129770406865	1.44827967867039	0.20461738421386	0.777730550513861	-4.61950927843611
Q8N0T1	C8orf59	0.192176937644887	3.40423221576829	2.1328616625482	0.0835698975692086	0.704022903476566	-4.61976661287828
P30504	HLA-C	-0.152374225777285	3.34350202517269	-1.69494749390542	0.148173500255328	0.744053607981721	-4.61984049936249
Q9BY41	HDAC8	0.128784270830269	3.09061404206323	1.44932657644181	0.204338923956254	0.777730550513861	-4.62032917133173
Q9UKA2	FBXL4	-0.217485686467003	3.2481505202241	-1.52875081934486	0.184234093102403	0.766074249532435	-4.62091956458034
Q86UQ4-4	ABCA13	-0.308751623693341	3.17551504682729	-1.26291669953659	0.259907018833015	0.796743007341239	-4.6213467611072
P25774-1	CTSS	0.235771060590293	2.80674684836303	1.62603959826173	0.162197534928364	0.749774158162341	-4.62144791235781
Q8TDQ7	GNPDA2	0.11696588956209	3.05154427315321	1.66783782488399	0.153541867358552	0.749774158162341	-4.62154592170208
P17097-2	ZNF7	0.233705303485797	3.33138324465145	1.04488387924661	0.34186773766851	0.832919879391805	-4.62230787981021
Q5HYA8	TMEM67	-0.199813064096562	3.31552684151304	-1.16245380055591	0.295249440483515	0.811706146452414	-4.62294922688991
Q9Y256	RCE1; C11orf80	-0.156964763406914	3.37322897802781	-1.36789661672671	0.227097490123327	0.78072544960493	-4.62416926959953
Q86YN6-1	PPARGC1B	-0.204467316753087	3.33535403199649	-1.17790898107884	0.289549934643864	0.808827469295736	-4.62507542050925
Q8IYW5	RNF168	0.0972656242622918	3.31691962076729	1.88121953674343	0.116033846857753	0.731842048395683	-4.62548365290665
Q9BUL9	RPP25	-0.0871584874109869	3.28337091387062	-1.91859575582398	0.110489058217333	0.71991498519961	-4.62666649731893
P27540	ARNT	-0.118055308760668	3.23142428002448	-1.4285471430194	0.209933561994169	0.777983737692424	-4.62712440294523
P20936-1	RASA1	0.0599587194542803	3.27045203052661	2.40936852418265	0.0586211442970139	0.681026228431189	-4.62789596834285
P54278	PMS2; LOC107984056	0.0601349035039944	3.39251032208925	2.26065229692658	0.0708693440156694	0.692825501553064	-4.62852807710462
Q96D05-2	C10orf35; FAM241B	-0.186959590521131	3.36637499199677	-1.51462043863384	0.187666703816844	0.766074249532435	-4.62859040570738
P45877	PPIC	-0.148030920017898	3.23889498409196	-1.73462733834241	0.140650442623882	0.739634674696145	-4.62928323801621
Q9UQN3-1	CHMP2B	0.126696046938441	3.32289601570223	1.92997580702356	0.108855267176	0.718707685873854	-4.62942426877763
Q9UHX1-2	PUF60	0.145816863026465	3.36749365178033	1.58475166160027	0.171217028470529	0.757747273714439	-4.6295591800391
O95801	TTC4	0.123285354213119	3.2598296751156	2.3573484641786	0.0626263521426142	0.68396288479694	-4.62957267017508
P10645	CHGA	-0.0795611005821511	3.37220027478878	-2.26471328507985	0.0705008688058802	0.692825501553064	-4.6295989280459
Q14318-2	FKBP8	-0.1355748002694	3.40418832665722	-1.43703976062046	0.207629753851329	0.777983737692424	-4.62963821075949
O43924	PDE6D	-0.140794243097951	3.1941146539175	-1.55870804996411	0.177155869398402	0.765102249651702	-4.6297911194127
O95486-1	SEC24A	0.0592967572578455	3.32113142386519	2.24691978719421	0.0721305842896346	0.692825501553064	-4.63131773222983
Q15464	SHB	-0.15763861275967	3.13321362981751	-1.28856287317121	0.251514944466644	0.790928889137123	-4.6315349381576
Q96BJ8-3	ELMO3	-0.0874108254669983	3.4094224164329	-1.719626986894	0.143448603647805	0.742638189167953	-4.63180719628515
P0DOX5		0.228173084459106	2.31290759614809	1.08477775390876	0.325392464275907	0.823052693175838	-4.63236741082569
Q8N4E4	PDCL2	-0.198645585937989	3.33079502205094	-1.13961791526609	0.303849980854458	0.815500795346526	-4.63323437330242
P30990	NTS	0.0998074885705574	3.41960708911153	1.75294722762157	0.137306936484403	0.739634674696145	-4.63492805432771
O75190-2	DNAJB6	-0.176979259452557	3.33454721199272	-1.44987456216093	0.20419331050095	0.777730550513861	-4.63510880341521
Q9Y316-3	MEMO1	0.105122575908976	3.30578510094721	2.02626509033267	0.095989007122196	0.717276477780204	-4.63591523192186
O75688-2	PPM1B	0.103339775965298	3.42067665388774	2.43450804817409	0.0567848933364768	0.674384672636512	-4.63602243495285
Q9BUT1-1	BDH2	0.0605491492971862	3.38194715612629	2.15973770914124	0.0807123291029438	0.701315527249993	-4.63721139286395
O14684	PTGES	-0.176272815154183	3.38761521095404	-1.19303619334504	0.284065177783314	0.808543363890064	-4.63730608165077
Q9BX73-1	TM2D2	-0.24408732141598	3.35018588613645	-1.01610148178381	0.35418256938466	0.835451536199359	-4.63732907973731
Q9NY12-1	GAR1	-0.105116103474444	3.24837322229627	-2.11324516508925	0.0857225199080565	0.704022903476566	-4.63740829448591
Q15011-1	HERPUD1	0.170740133309907	2.95549636436592	1.16128712138109	0.295683641645978	0.811924340734083	-4.63762158094718
O43918-1	AIRE	-0.189349293113777	3.29458644409519	-1.27649714164284	0.255432086597431	0.794028613926062	-4.63776534525013
Q92922	SMARCC1	-0.073455599700551	3.35503443851574	-2.92009516630307	0.0312208453232559	0.646865626028344	-4.63879925336353
O95502	NPTXR	-0.13897446576758	3.38996098980994	-1.41974218779788	0.212347524864944	0.779380702962517	-4.6388272628714
O14525-1	ASTN1	-0.207501755029091	3.25036781049496	-1.0567396260372	0.336899948411054	0.830425279330474	-4.63893451937377
P28161	GSTM2	0.10529981179649	2.82845457629362	1.86807137309212	0.118051267765591	0.734523694308884	-4.63963998857247
Q96GD0	PDXP	0.067830116166872	3.08479653219903	2.12865190948102	0.0840270316500871	0.704022903476566	-4.63988131994599
P19623	SRM	0.107031138232785	3.30820687380662	2.3263601209358	0.0651506892607299	0.686929610925458	-4.64004176882583
Q96PX8	SLITRK1	0.203317689804645	3.30276464934605	1.20458256354717	0.279940647434414	0.807584846199331	-4.64005610760365
Q8NAA5	FAM211A; LRRC75A	-0.117968863836159	3.41159090775952	-1.42645687842688	0.210504277350171	0.777983737692424	-4.64049134216428
Q9BRX2	PELO	0.0895854077368892	3.35687396903179	2.18520313679983	0.0780994727415031	0.699899384298848	-4.64051334509725
P53992	SEC24C	0.0540796890408631	3.29017974777342	2.61018087034233	0.045563113379559	0.646865626028344	-4.64070892370433
O43865	AHCYL1	0.0751170492653393	3.35513958787839	2.26080388499121	0.0708555529465018	0.692825501553064	-4.64096396988142
O00329	PIK3CD	-0.159845011195268	3.35177901447848	-1.56817959035075	0.174973240383109	0.762114387372708	-4.64309040731157
P57737	CORO7	0.166836639670645	2.76674645930179	1.26505305370262	0.259198399552301	0.796097467371421	-4.64330863850476
Q96GG9	DCUN1D1	0.107390215484641	3.27632654949933	2.00683671985091	0.0984521908205914	0.718459565361406	-4.64352909770811
P08138	NGFR	-0.178377769856825	3.23564666290018	-1.39241777564435	0.220005827169285	0.78072544960493	-4.64392176351223
Q96EX2-1	RNFT2	-0.110632532390477	3.30900886266452	-1.54428904086766	0.180529320497907	0.766074249532435	-4.64427408675675
Q8WUA7	TBC1D22A	0.0644516333823084	3.2898603621515	1.95147828814151	0.105835613382368	0.718459565361406	-4.64510967404918
Q9Y2E6	DTX4	-0.141385711977752	3.41575468001291	-1.5140669028171	0.187802414879594	0.766074249532435	-4.64533228841452
Q9H334-1	FOXP1	0.146491909185642	3.20274385532946	1.23515118756795	0.269276655068331	0.803775092402797	-4.64550718735457
Q9H4G4	GLIPR2	-0.0840704727169637	3.02486594427936	-1.81855083599574	0.125975113268985	0.736518551512096	-4.64563321789303
Q93100-1	PHKB	-0.0648960034080727	3.25573986866231	-2.30072104603904	0.0673213792029014	0.689489485119807	-4.64620342395325
Q8N6L1-2	KRTCAP2	-0.232736656651594	3.25172533671331	-1.53552649503691	0.182609640067509	0.766074249532435	-4.64718615803886
Q9NYG2-2	ZDHHC3	-0.159070730428245	3.25569098245675	-1.30882489608475	0.245059644641428	0.787093649949219	-4.64888739160997
Q9HDC5	JPH1	-0.112084110642714	3.36478939146807	-2.11976521611322	0.0850006635334053	0.704022903476566	-4.64964722888805
Q92820	GGH	0.0814276413730396	3.30630189849038	2.39865647539353	0.0594228696476609	0.683034327772453	-4.65014492462361
Q92990	GLMN	0.0695007745140188	3.39365887023168	2.51239756825551	0.0514782895961247	0.661387072549153	-4.65038642433773
Q9C0D5	TANC1	0.0801766770647311	3.20302107781169	2.12961824644956	0.083921866353562	0.704022903476566	-4.6510717920043
P29373	CRABP2	0.0925186029927972	3.37774004204469	1.97706122123665	0.102354932747564	0.718459565361406	-4.65170318126779
Q96DE5	ANAPC16	0.163765738863289	3.27861777911918	1.36167221268282	0.228931157129837	0.783010213093065	-4.65189277320774
Q9Y6X5	ENPP4	0.115269636747296	3.00777597820186	1.58861456743574	0.170352808523901	0.757614512966842	-4.65191851436272
Q13472-1	TOP3A	0.0741274156063746	3.29409519923783	2.27176955714237	0.069865445790537	0.692825501553064	-4.65202286045858
Q15700-2	DLG2	0.23865873852644	3.44569581476495	0.925059411606392	0.395544671048112	0.854710876505075	-4.65212485584496
P35080-1	PFN2	0.112585372043778	3.33657999002978	1.55617304747199	0.177744500717073	0.765630178986922	-4.65355557327842
P26374	CHML	0.0744667634750986	3.38986091360715	2.03305183969862	0.0951437048321735	0.7171307682035	-4.65369160704376
Q9NV66	TYW1	-0.152244888670006	3.30544667726208	-1.92068828882983	0.11018676524455	0.719250034153439	-4.6538393321103
Q92953	KCNB2	-0.180792869469721	3.3643821743691	-1.37143555750956	0.226061032996015	0.78072544960493	-4.65482752988996
Q2QGD7	ZXDC	-0.165388494304227	3.34570025942534	-1.71886277706358	0.143592636454668	0.742659892377098	-4.65505796872602
Q8N0Z8	PUSL1	-0.102363518591668	3.29771082974033	-1.78044983358582	0.132436498205369	0.73758928157612	-4.65534315523544
P55210-3	CASP7	0.344081811818362	2.6191712838061	1.71485217558177	0.144350892068214	0.743108968282565	-4.65539851272233
Q69YH5-1	CDCA2	-0.0645497050258004	3.37498991916201	-2.62122779562749	0.0449427379786308	0.646865626028344	-4.65587261870751
Q9BVK6	TMED9	-0.0877822772375967	3.3300401730347	-2.20843420392306	0.0757936073504623	0.694877217914547	-4.65637977186546
Q9NP84	TNFRSF12A	-0.117439241260776	3.39112120554786	-1.40857493760098	0.215446691431393	0.78072544960493	-4.65693591263663
Q9P0V3-1	SH3BP4	-0.0562955668091307	3.34755800796997	-2.38535200850687	0.0604350381152235	0.68396288479694	-4.65864977620279
Q8NFL0	B3GNT7	-0.117253945156864	3.42368796763529	-1.66784725435827	0.153539967023571	0.749774158162341	-4.65925222643245
Q9H869-9	YY1AP1	-0.12071908645145	3.30678656952348	-1.42811859263044	0.210050452276121	0.777983737692424	-4.66046312744627
Q08174-2	PCDH1	-0.120321329073404	3.44778217757348	-2.49433169041475	0.052659581008611	0.666589166725564	-4.66053927043105
Q8WVD5-1	RNF141	0.122648049903416	3.37658820107777	1.72083730638214	0.143220785885616	0.742638189167953	-4.66099532439765
P67775	PPP2CA	-0.136714435126682	3.3661691082895	-1.483135495345	0.19553720802466	0.773890069148929	-4.66122386277603
Q9NQU5	BUB1B-PAK6; PAK6	-0.214303825960955	3.36285415388451	-1.17343608072147	0.291189434670922	0.808827469295736	-4.66315841679208
Q9NPH0-1	ACP6	-0.0814671772595938	3.12606759617597	-1.97151748025186	0.103099036061863	0.718459565361406	-4.66402911070408
B7U540	KCNJ18	0.278227508461635	3.44782796778567	0.937149110926003	0.389839181212117	0.851924913338052	-4.66404413085893
P0C5J1	FAM86B2	0.265232511659519	3.1574538805136	0.88932022831647	0.412795654916388	0.861068012274553	-4.66484026218401
Q7Z3B1	NEGR1	-0.151802832522607	3.34362303692159	-1.40047014942848	0.217722480629956	0.78072544960493	-4.66501683720273
Q05BQ5	MBTD1	-0.0900016282870267	3.35285522916374	-2.05398214327852	0.0925851725582792	0.711455522989372	-4.66502342547318
Q8N9V3	WDSUB1	0.128153498468506	3.18885483082745	1.93719126318058	0.107832233550516	0.718459565361406	-4.66534168619893
P05198	EIF2S1	0.0886999314767718	3.33540527856788	2.65726801515272	0.0429819226676362	0.646865626028344	-4.66561868293962
P61978-2	HNRNPK	0.200398251894807	3.18347895198242	0.963651277137884	0.377561126813161	0.841498674790324	-4.66693108824737
P01116-2	KRAS	0.244875857293316	3.38344771166638	0.880085085257258	0.417347060706186	0.861165915355786	-4.66734131393201
P27695	APEX1	0.221203905961649	3.42892435754389	2.61810080675185	0.0451174056914697	0.646865626028344	-4.66807382034455
O14497	ARID1A	-0.0467101752266898	3.33911442703045	-2.95747778207557	0.0298578721427339	0.64436570945215	-4.66844478137095
Q86TW2-1	ADCK1	0.163668963744175	3.33551386335267	1.22435259657388	0.273001703204073	0.805380526103791	-4.66850369750007
Q9NRX6	TMEM167B	-0.135280071055101	3.27768440245063	-1.26481140140521	0.259278466983667	0.796097467371421	-4.66877132499413
Q9Y6H5-3	SNCAIP	-0.176077630357189	3.35118995003281	-1.05379571820392	0.33812782458793	0.830821037243249	-4.66915300742305
P84243	H3F3A; H3F3AP4; H3F3B	-0.160197185714357	3.39751736159486	-1.16742776705873	0.293404533228231	0.809383195468845	-4.67021502942044
O43257	ZNHIT1	-0.139799490819895	3.19265091870838	-1.66327045144214	0.154465073867809	0.749774158162341	-4.67069242509708
P43243	MATR3	-0.0549088457781013	3.32018507438923	-2.77080108958673	0.0373915878069984	0.646865626028344	-4.67075205097676
Q9Y4F1	FARP1	-0.0894034383882479	3.35556748460093	-2.3627961262433	0.0621934915148286	0.68396288479694	-4.67108692588356
Q9HCU4	CELSR2	-0.122524118353071	3.32566209975186	-2.03566718236275	0.0948200257767044	0.71672133102656	-4.67115071415895
O75530	EED	0.0603470708285825	3.26968248851659	2.42883404673815	0.0571938646848824	0.674485113929728	-4.6716228327732
O00767	SCD	-0.142972467524346	3.40269747136853	-1.9641212792845	0.104100480782528	0.718459565361406	-4.67209261001524
P0CF97	FAM200B	0.364041922070952	3.36382410181664	0.96374782327922	0.377516972091336	0.841498674790324	-4.67221596625557
P0C874	SPATA31D3	0.220227528430765	3.36436147259427	0.87682306511458	0.418963909560421	0.861795098170344	-4.67514584395843
P98194-7	ATP2C1	-0.210509862228643	3.29781232363066	-0.978748320905855	0.370707013947937	0.837561578617426	-4.67524411026208
P13631	RARG	-0.165230633361196	3.34391631065271	-1.35343107262764	0.231380062684654	0.786077141957343	-4.67559612610395
Q15334	LLGL1	-0.0516588566191177	3.32117496168356	-2.42715318123351	0.0573156256963736	0.674485113929728	-4.67575028668107
Q9NSD7	RXFP3	-0.245456706426916	3.265488256611	-1.48156257188423	0.19593856712959	0.774034535605444	-4.67629932227134
Q5SV97-2	C1orf170; PERM1	0.181940894804565	3.24434899942985	0.982655014399414	0.368949861586228	0.837213317354582	-4.67760296895033
Q9NQC7	CYLD	0.113690664752052	3.14822498002095	1.8317315736981	0.123814783748028	0.736518551512096	-4.67772483542705
P53004	BLVRA	0.0682285610977835	3.22798177183982	2.13445873795288	0.0833971556838028	0.704022903476566	-4.67837616989208
O15240	VGF	-0.135945512054597	3.44224755758032	-1.24839112752258	0.26477156296367	0.800608079348271	-4.67918384242524
O75354-1	ENTPD6	-0.159315191427552	3.3508517327683	-1.26943605658892	0.257750035895707	0.796012261804654	-4.67930070481163
Q58A45-3	PAN3	-0.135331131719174	3.33421817695024	-1.56308219390055	0.17614462638866	0.764708396708319	-4.67945459344325
Q99807-1	COQ7	-0.131828866737348	3.25277574271016	-1.45636562032842	0.202475938530551	0.777730550513861	-4.67961404690315
Q96HN2-2	AHCYL2	0.112611414545563	3.3892134852038	1.42490337076568	0.210929385861836	0.778107529387015	-4.67985891165101
Q9Y5W8	SNX13	-0.121180567022065	3.3094984638182	-1.48804105425017	0.194290501819778	0.773514257772289	-4.68045034780979
P41217-3	CD200	-0.136219451837394	3.39287435132935	-1.42606331534533	0.210611897246876	0.777983737692424	-4.680815177913
Q9NSI6-2	BRWD1	-0.0648886495253692	3.33261585574839	-2.24755167548175	0.0720720300185963	0.692825501553064	-4.68163281237841
Q969M1	TOMM40L	-0.267642534300092	3.25055449565097	-1.26254524788979	0.260030405978763	0.796743007341239	-4.68169601986412
O75400	PRPF40A	-0.0871480803774983	3.32314709037265	-2.00541848370153	0.0986345449412792	0.718459565361406	-4.6818269843949
P25786-2	PSMA1	0.115610220376087	3.31227977032908	2.78723588415722	0.0366505942801707	0.646865626028344	-4.68207669095294
Q8N4P3	HDDC3	0.109225117607079	2.78390232722428	1.42893270975818	0.209828448219007	0.777983737692424	-4.68246424093422
O15120	AGPAT2	-0.157965268488914	3.34369797876138	-1.51367101369699	0.187899533314654	0.766074249532435	-4.682779950904
P30825	SLC7A1	-0.149880615620447	3.23337533767918	-1.94014475656575	0.107416329717607	0.718459565361406	-4.68304600667054
O95072-1	REC8	0.2025014813061	3.20933499476211	0.889441225471739	0.412736278898737	0.861068012274553	-4.68325079073646
Q11203-3	ST3GAL3	-0.211999213881634	3.0642053352545	-0.819645275000485	0.44808598696264	0.874074407554928	-4.68365808847932
O43795-2	MYO1B	-0.195891576925153	3.31706938110498	-1.05640570753497	0.337039034329573	0.830425279330474	-4.68371831717592
P15884	TCF4	0.144148159471627	3.37426842349262	1.24606027003057	0.265559735283134	0.801797236184357	-4.68421773774843
P47755	CAPZA2	0.0626195389753654	3.34078359143213	2.29476119442104	0.067836918230603	0.689489485119807	-4.68445831207308
Q13158	FADD	-0.150542772919991	3.28913184549619	-1.45874789032148	0.201849092291188	0.777730550513861	-4.68452704510642
Q13454-1	TUSC3	-0.217948405556497	3.43129127417606	-1.49228655424044	0.193217675962	0.771678982984749	-4.6848215887844
P42766	RPL35	-0.124248727009961	3.37837802333805	-2.18947036238871	0.0776704302090704	0.699177839314829	-4.68496019181947
Q9HCE6	ARHGEF10L	-0.0891615402606363	3.45840326504894	-1.88982548780764	0.114732443895982	0.72920297890157	-4.68648679016369
P36383	GJC1	-0.208145252020731	3.35539924905691	-1.61446759847442	0.164677506611121	0.749988286910132	-4.6867078959569
Q96FQ6	S100A16	-0.163353717804416	3.46439721505221	-1.21841977434189	0.275067778260098	0.805380526103791	-4.68685721187036
Q8N196	SIX5	0.105714645916637	3.43253722150403	1.66596936788907	0.153918879098334	0.749774158162341	-4.68756903347923
Q6PJT7-4	ZC3H14	-0.187455919554923	3.34946308240228	-0.99728360265145	0.362430288837829	0.836113189961509	-4.6891453094381
Q9Y4U1	MMACHC	-0.803356964522579	2.78567458415504	-1.29651614055189	0.248962850084081	0.789979728928201	-4.68929173542658
Q8IWU2	LMTK2	-0.070551655867811	3.33439128853286	-2.1338681653586	0.0834609891316034	0.704022903476566	-4.689959999284
O43663-3	PRC1	-0.168751142327957	3.23392449103588	-1.12443831614193	0.309686465766055	0.81681952840745	-4.69078044658137
Q15691	MAPRE1	0.108015742955263	3.31972628234203	2.4447790480367	0.0560525601145733	0.672873404015891	-4.69094942784187
Q9H2C2	ARV1	-0.193573385490098	3.19571894174121	-1.05479937378878	0.337708788395144	0.830425279330474	-4.69152456471188
Q9BT78	COPS4	0.0504828798137485	3.32288820853278	2.63336937277237	0.0442714807087879	0.646865626028344	-4.69302803526229
P27105	STOM	-0.0990584478353588	3.26361281583862	-2.02005821067056	0.0967689099447415	0.717276477780204	-4.69337221979009
Q8IX15-3	HOMEZ	0.0724864108206764	3.29041305008686	1.80973510299711	0.127441262510039	0.736518551512096	-4.69422929352498
Q96H20-1	SNF8	0.0781521874769598	3.28027554766024	2.19877689669392	0.0767433194557122	0.696725751531096	-4.69447876819113
Q9BVM4	GGACT	0.179785621149671	2.65308150259202	1.10117922232264	0.318816677375439	0.818028947212843	-4.69450672477132
Q2M2Z5	PLK1S1; KIZ	0.113511914487421	3.30397816224578	1.47281097003629	0.19818607364546	0.776070062842968	-4.6951409444511
P50148	GNAQ	-0.164238744369311	3.31656055994161	-1.9015478988533	0.112983709647232	0.725800775002359	-4.69530928158813
O60906	SMPD2	-0.138850735873744	3.34845227316232	-1.30050277172567	0.247692489807799	0.789323237819436	-4.69587055373108
Q9BXL6-1	CARD14	-0.304733340278983	3.24581529439776	-1.34074297028756	0.235197820206945	0.787093649949219	-4.69594853196053
P43005	SLC1A1	-0.152300074116718	3.33706244293957	-1.33553231646726	0.236782439767682	0.787093649949219	-4.69654463646586
Q9HCM4	EPB41L5	-0.0733434499906326	3.29065813494484	-1.86387420654343	0.118702766329429	0.734837456569628	-4.69669400546586
Q96KQ4	PPP1R13B	0.100098672308043	3.32332343220293	1.85173026750031	0.12060847094728	0.734894678925383	-4.69672056013907
Q6NUK4	REEP3	-0.119579099055612	3.27798204126184	-1.5487495715422	0.179479156524042	0.766074249532435	-4.69734868741465
Q68BL7-1	OLFML2A	-0.259074842669223	3.25643371408089	-0.990458425066633	0.365460302815539	0.83633404575845	-4.6974647282606
Q14181	POLA2	0.090409867576456	3.3295928008733	2.12462947602635	0.0844662755665928	0.704022903476566	-4.69852330995136
Q8WZ73-1	RFFL	0.104749842882396	3.32306312162248	1.44586089609144	0.205262121319555	0.777730550513861	-4.69949783731521
Q9NRZ5	AGPAT4	-0.13185159702304	3.37511853788484	-2.02188722026342	0.0965384116061975	0.717276477780204	-4.70001680319174
Q96E17	RAB3C	-0.268101017469507	3.37273416556785	-1.547253339576	0.179830761511354	0.766074249532435	-4.70031930175059
Q04727-1	TLE4	0.114614036090848	3.11779010077601	1.68472236325377	0.15017611897239	0.746063457102265	-4.70084452159888
Q9UHX3	EMR2; ADGRE2	-0.142542603059562	3.22358195769135	-1.52119805591134	0.18606125736457	0.766074249532435	-4.70135999202772
Q02763	TEK	-0.14745979026616	3.32191826177693	-1.18887125479074	0.285566075505839	0.808543363890064	-4.70180600913355
Q8TDP1	RNASEH2C	0.107238148523668	3.37351825460288	1.52998131971722	0.183938052026708	0.766074249532435	-4.70229320481854
P16444	DPEP1	-0.20579450371403	3.42758238329945	-1.01224645130306	0.355859507115299	0.835655955400536	-4.7024999522402
Q76KP1	B4GALNT4	-0.191087712694036	3.3553767201302	-0.901476839062832	0.406863155149193	0.859387493534265	-4.70335521400187
P84022	SMAD3	-0.163943104223384	3.1658659229639	-1.27034712936138	0.257449891634521	0.795884496988707	-4.7036486235932
P61927	RPL37	0.579732059477695	3.4115756631134	2.10183054677974	0.0870017679877776	0.704022903476566	-4.70413795515124
P00338-3	LDHA	0.0659087158738028	3.0800031567123	2.74028165931165	0.0388116225974194	0.646865626028344	-4.70473251381392
P24723	PRKCH	0.208669507288022	3.29301877665233	1.52793525455129	0.184430559391584	0.766074249532435	-4.70489796923281
Q6UX65	DRAM2	0.19075333839492	3.16270191558921	0.731786873468576	0.495707193975613	0.888369737559732	-4.70546686053882
P35658-3	NUP214	-0.178644508201244	3.34106832290319	-0.973582649585109	0.373040835935922	0.838931613671131	-4.70624647789191
Q9ULJ3	ZBTB21; ZNF295	-0.0602926575067477	3.2558416606897	-2.06074106710255	0.0917743327953573	0.707693289933894	-4.70653078804427
O94875-12	SORBS2	0.170392923424241	3.25424662396585	0.903568715577133	0.405849030422794	0.858621917265702	-4.70657652964432
Q8N5H7-4	SH2D3C	0.16696917951158	3.45716108474253	0.965191082105944	0.376857402808244	0.841340123726447	-4.70698124121167
Q7LDG7-2	RASGRP2	-0.078680645928522	3.43908929466384	-1.9556962513278	0.105253451032785	0.718459565361406	-4.70788445249714
P0DJD1	RGPD2	-0.0618019508985074	3.39603184055264	-1.96227328660924	0.104352260858245	0.718459565361406	-4.70830038261093
Q9NRX4	PHPT1	0.114789821224598	3.23468809808703	2.04927081272964	0.0931547794959116	0.713913502224017	-4.7088202139986
Q9Y2S6	TMA7	0.18014830207905	3.40924016007595	1.47924711481945	0.196530826782905	0.774212571031893	-4.70927340148052
Q9H040-1	SPRTN	0.218869481670038	3.17988859445846	1.50158168909639	0.19088856812194	0.769542548685599	-4.70954672657078
Q96C92	SDCCAG3	0.13728424148167	3.29076980371138	1.13718155161257	0.304780292343384	0.815500795346526	-4.70993933508039
Q9UP79	ADAMTS8	-0.122179918091076	3.36188296762305	-1.30929451326526	0.244911838242815	0.787093649949219	-4.71035860876101
Q9BV36	MLPH	-0.11446117985976	3.4458939134801	-1.32049643261916	0.241410264728097	0.787093649949219	-4.71087095610933
Q9UJA5-1	TRMT6	0.0429330831137918	3.28635569568931	2.27698890867075	0.0693993550430507	0.691822948780287	-4.71210186875056
P38432	COIL	-0.0658959629921427	3.28191582827229	-2.15378437553181	0.0813363349399183	0.702239841130157	-4.71262881481538
Q9GZZ9-1	UBA5	0.0688783308978984	3.2100187847699	2.12840266361606	0.0840541791977799	0.704022903476566	-4.7128575981428
Q92466	DDB2	0.0916712939393565	3.02753415309284	1.99981183794146	0.0993588673733748	0.718459565361406	-4.71420585825905
A6NDG6	PGP	0.063578171055771	3.33218905306933	2.27099366795518	0.0699350165947072	0.692825501553064	-4.71441648789952
Q8WVZ9	KBTBD7	-0.164582191419303	3.39228400091906	-1.94535697912121	0.106686374371035	0.718459565361406	-4.71447373480001
P86452	ZBED6	-0.200707099399926	3.32906798860939	-0.849483546287987	0.432704128999392	0.868234791658992	-4.71517795106058
Q8WU17	RNF139	-0.172162757577192	3.25780783811997	-1.18530999514789	0.28685496849819	0.808560116700712	-4.71553166710647
P60891	PRPS1	0.0680353651180935	3.34220101097358	2.29201574500596	0.0680758175877582	0.689489485119807	-4.71579735556059
Q9BY77-2	POLDIP3	-0.139887777329149	3.33252201504823	-1.22033561410099	0.274399079372954	0.805380526103791	-4.71603048910624
Q8TCT8	SPPL2A	-0.116787813698406	3.26959015778431	-1.33186350679445	0.237904059981775	0.787093649949219	-4.71613530680935
Q9NUU6	FAM105A	-0.156964377861553	3.24266826533171	-1.1679521393882	0.293210625705786	0.809307987348764	-4.71642926988071
Q9UPX8-3	SHANK2	-0.041476940089986	3.41137962756321	-2.57828009124115	0.0474074925102788	0.646865626028344	-4.7170870038044
Q9Y5V0	ZNF706	0.192100230864945	3.40043562758181	0.738867690272187	0.491741189427021	0.888302967569583	-4.71746911616455
O75618-2	DEDD	-0.153025178916977	3.32541236935484	-1.185128076948	0.286920945763522	0.808560116700712	-4.71798876310191
Q8NEZ2	VPS37A	-0.124197895209992	3.36267026722545	-1.90296242082043	0.11277454349893	0.725498756212127	-4.71825664971766
Q96ER3	SAAL1	0.1114571063091	3.35655923514609	2.22175794907543	0.074503672029442	0.693782502477843	-4.71902662105593
Q9GZR2-1	REXO4	-0.0837258691365707	3.29279063083352	-2.17434333980117	0.0792026662558967	0.699899384298848	-4.71904650353428
Q6B0I6	KDM4D	0.156541955449216	3.02724230731238	0.964946847748037	0.376968952645073	0.841340123726447	-4.71938868286043
O95425	SVIL	-0.0936312589674554	3.38296341324371	-1.57373877798215	0.173704356269219	0.760307562562564	-4.71945636430792
Q9UJW8	ZNF180	-0.137880659994385	3.38339620671997	-1.13519025524778	0.305542488038917	0.815500795346526	-4.71954853691037
P49840	GSK3A	0.0813875846914458	3.34529260311625	1.96764337235008	0.103622344944407	0.718459565361406	-4.71976717546025
O95466-2	FMNL1	0.166000701344366	2.27526622841484	1.82199744442761	0.125406554645875	0.736518551512096	-4.72057859867026
Q6ZMT4	JHDM1D; KDM7A	0.170895847785244	3.23130115345303	0.745562584942787	0.488011864705047	0.887977885682916	-4.72095892789067
Q9P0Z9	PIPOX	-0.0977936380379405	3.40452902681753	-1.9919195047273	0.100387816698595	0.718459565361406	-4.72100082729547
Q0IIM8	TBC1D8B	0.145509651552663	3.25177345213209	1.26504354721556	0.25920154894529	0.796097467371421	-4.72113988770853
Q14699	RFTN1	-0.12253774712738	3.20542033158678	-1.53576303694616	0.182553179903951	0.766074249532435	-4.72132449384714
O14681	EI24	-0.134069802500796	3.31664885880301	-1.63450128095061	0.160407358515833	0.749774158162341	-4.72179720333913
Q96KG7-1	MEGF10	0.074656430369672	3.36014800709681	1.95693960827309	0.105082473027904	0.718459565361406	-4.7222522847182
O95628-10	CNOT4	0.0557657881750211	3.33989860859479	2.10103868049262	0.0870912510613692	0.704022903476566	-4.72256063256392
Q9H204	MED28	0.0767155372678819	3.3346568382042	1.76040160449123	0.135969351034492	0.739179548842024	-4.72283649320597
Q15583	TGIF1	0.096312410337439	3.45111415065089	1.88734012340855	0.115106746447558	0.72920297890157	-4.72285171351948
P47972	NPTX2	-0.110255206682361	3.3805881610666	-1.52646128622412	0.184786144461115	0.766074249532435	-4.72350339528308
Q9BWD1	ACAT2	0.194609279693194	3.43317456992182	2.50496917938686	0.0519605126540425	0.663384817598061	-4.7236705100951
O75325	LRRN2	0.168230898892091	3.05771386421722	0.746595112351628	0.487438483607634	0.887977885682916	-4.72411540245767
Q5T3U5	ABCC10	-0.136418237940267	3.04923049544983	-1.37690135344254	0.224468892099695	0.78072544960493	-4.72433284307242
Q00597	FANCC	-0.159815622222243	3.29131939369066	-1.07921922387463	0.327647020058706	0.823514528376695	-4.72437154385222
Q9NWQ9	C14orf119	0.0978205453688247	3.40260706999357	1.96872255242175	0.103476296222804	0.718459565361406	-4.72437794616789
Q14296-1	FASTK	-0.171302815848168	3.33857122424439	-1.2687860390666	0.257964371321592	0.796012261804654	-4.72454208874298
Q86XD5-3	FAM131B	-0.209285788554631	3.33614301799638	-1.59948313112699	0.167944018770656	0.754069844680782	-4.72457516425648
P37287-1	PIGA	-0.173362566052076	3.16924508459654	-1.18915751029846	0.285462695694922	0.808543363890064	-4.72459255049067
Q8WVI0	SMIM4	-0.2423638291541	3.33704894118295	-1.2802505169581	0.254207662364978	0.792417939203696	-4.72517835903417
A4D161-2	FAM221A	0.110848401704688	3.33722642310877	1.49039407647077	0.19369519856357	0.772815138963235	-4.72568691741505
Q9NUE0	ZDHHC18	0.190789155355743	3.31937567542343	0.889495585039036	0.412709605592185	0.861068012274553	-4.72652622517282
Q5T5P2-1	KIAA1217	-0.0752007368712551	3.37054945140946	-2.09879134246555	0.0873457311161376	0.704022903476566	-4.72723953288559
P52756	RBM5	-0.0475409207323762	3.29598555023503	-2.27597418255673	0.0694897111537962	0.691822948780287	-4.72735961237261
Q96LL9	DNAJC30	-0.174589186251544	3.24842764740231	-1.48041191679926	0.196232674605135	0.774034535605444	-4.72747634836966
O94788-1	ALDH1A2	0.161578149879443	2.71013149641645	1.26762516172143	0.25834755740195	0.796097467371421	-4.72775255119085
Q9P203-1	BTBD7	-0.169284647747143	3.32116863589551	-1.03732399026833	0.345067320309889	0.832919879391805	-4.72782082627029
Q9H0N5	PCBD2	0.0757835625116483	3.31977373164684	1.73723794377783	0.140169059234031	0.739634674696145	-4.72820919108886
Q9UKG9-3	CROT	0.152974203757752	3.04007822177116	0.920158452957159	0.397876285379966	0.855639277572175	-4.72909035677344
Q15776	ZKSCAN8; ZNF192	0.150024445037073	3.15449252785188	1.37535661948925	0.224917799441687	0.78072544960493	-4.73089405596851
Q9NW97	TMEM51	-0.190974791860648	3.19243801036504	-0.98672655475379	0.367125768704844	0.836949298882819	-4.73100272669095
Q96Q42-1	ALS2	0.0521210211255001	3.37617272789677	2.20323291876088	0.0763035561067067	0.694877217914547	-4.73106668039775
P48029-1	SLC6A8	-0.175437823942325	3.39956186652076	-1.38116872432556	0.223233104675456	0.78072544960493	-4.73155302048208
Q02447-3	SP3	0.126307592025093	3.32510224457087	1.3132684587233	0.243664347142831	0.787093649949219	-4.73197056146198
Q9UBS0	RPS6KB2	0.167670359522459	3.28041446544806	1.02681183155642	0.349557772048842	0.834261638825205	-4.73312774356113
Q14677-1	CLINT1	-0.143300421379763	3.24631227080713	-1.32864235421852	0.238892851508718	0.787093649949219	-4.73422109311846
Q70E73-6	RAPH1	-0.150316765416979	3.26320488466958	-0.93552890317288	0.390599998608018	0.852446682799222	-4.73455470269228
Q969G6	RFK	0.0959979233690162	3.07092813173539	1.87087130457133	0.117618678592584	0.734278634148449	-4.73497341999165
O43439-5	CBFA2T2	-0.0663819759746169	3.35539568552003	-1.97301314161939	0.10289773425258	0.718459565361406	-4.73560848862643
P14550	AKR1A1	0.0789619145251262	3.34454792275833	2.32670872868841	0.0651216944809281	0.686929610925458	-4.73656441384909
Q99715-1	COL12A1	-0.237781228266339	3.4300297167165	-1.08782447921151	0.324162298403335	0.822730181445411	-4.73665045699051
Q8IWT0	ZBTB8OS	0.106714451525112	3.14973229368278	1.44344599911682	0.205907740260534	0.777983737692424	-4.73741759012216
O94760-1	DDAH1	0.111027400326066	3.29081387310912	2.33646884811818	0.064315481413598	0.686929610925458	-4.73759559391586
Q9Y6Q6	TNFRSF11A	0.158734410750479	3.31105085310393	0.66020714971699	0.537039503432193	0.89407287446563	-4.73775393414899
P06753-2	TPM3	0.0772296188311871	3.37649698587611	2.0629274913021	0.0915136226892123	0.707693289933894	-4.73868863415482
Q96A49	SYAP1	0.143316704000693	3.36047466524226	2.5171711258099	0.0511709640419912	0.660439977904691	-4.73897602266629
P55058	PLTP	-0.109391885863087	3.37669291627177	-1.75087994566215	0.137680212083794	0.739634674696145	-4.73911243170883
Q504Q3	PAN2	-0.0610723142325533	3.30226396245037	-1.998910308335	0.0994758487428413	0.718459565361406	-4.74027017262112
Q9BUZ4	TRAF4	0.0895413538607729	3.39146733148262	2.15760389354468	0.0809354066510703	0.701315527249993	-4.74132715999554
Q92782-2	DPF1	-0.12009604044119	3.27931139332932	-1.62761828484574	0.161862061801066	0.749774158162341	-4.74156302890938
Q15417-2	CNN3	-0.279774113967166	3.37612723495065	-1.04125647071823	0.343399870029395	0.832919879391805	-4.74233462851488
Q15599	SLC9A3R2	-0.129082243187889	3.28074822202169	-1.51103636892014	0.188547086619219	0.766074249532435	-4.74258927269595
P57729	RAB38	-0.0951691209511413	3.44110230510571	-1.65780248758826	0.155577529912543	0.749774158162341	-4.74260477129771
P09651-1	HNRNPA1	-0.0783078648361069	3.33183931797396	-1.94990664966248	0.106053377087373	0.718459565361406	-4.74314337632499
Q8TCU6-1	PREX1	0.0815644543943342	3.38073636145116	1.97714280213497	0.10234402410127	0.718459565361406	-4.74332455307079
O75880	SCO1	-0.223017858377643	3.34047526145716	-1.75386569294226	0.137141420673449	0.739634674696145	-4.74365531676243
Q8N2I9-4	STK40	0.16195697253795	3.26785554583725	0.670181885797245	0.53114574708411	0.893248597167505	-4.74446972619299
P62304	SNRPE	0.219512594321266	3.33165154165557	2.19145944744001	0.0774712904931335	0.698939493307174	-4.74487232190817
Q8NFH8-1	REPS2	-0.123235258643938	3.42868067739411	-1.30214459921569	0.247171033954332	0.7888481941933	-4.7458155651024
Q9Y3E0	GOLT1B	-0.162353735464833	3.25169933468012	-1.24342352630893	0.266453880615793	0.802581425383322	-4.74591152512202
Q9H2L5-1	RASSF4	-0.14892663662339	3.0948080674624	-1.04390832540179	0.342279226859593	0.832919879391805	-4.74641212255243
Q9NQ92	COPRS	0.146478850302804	3.32848072531803	1.51274527081003	0.188126822315611	0.766074249532435	-4.74671013830942
O95625	ZBTB11	-0.0690931686294685	3.24736944797098	-1.89668115404765	0.113706393323871	0.726446832134269	-4.7467347559049
P98095-2	FBLN2	-0.158060983193304	3.372529642422	-0.845232954221425	0.434870747609644	0.869587420656695	-4.74728824629656
Q9H4A5-2	GOLPH3L	-0.101312771626049	3.31244126195186	-1.39457911243746	0.21939076539621	0.78072544960493	-4.74741376599875
A4D1P6-1	WDR91	0.0738211249610079	3.21799704352312	2.09740909745627	0.08750263744301	0.704022903476566	-4.74831407594148
O43309	ZSCAN12	-0.16670290518112	3.19922794330857	-1.25743725429285	0.26173252266166	0.799144975554569	-4.7484017159042
Q96PD2-2	DCBLD2	-0.127043340254819	3.35917697736047	-1.93802614805907	0.107714499603186	0.718459565361406	-4.74846365239697
P52741-1	ZNF134	-0.103479433343637	3.34376634667913	-1.42738921737448	0.210249535810863	0.777983737692424	-4.74852247604556
P59923	ZNF445	0.179353547884328	3.34609106319935	1.12233662513327	0.31050213243085	0.81693715880707	-4.74983702894573
Q9H2E6-2	SEMA6A	-0.10404183535603	3.41985522909766	-2.39680737158413	0.059562449873702	0.683034327772453	-4.75039286048523
Q96D71-4	REPS1	-0.117121708304111	3.3300199792737	-1.25641996742483	0.262072705739007	0.799194435329111	-4.75059112222702
Q4G0I0	C16orf91	-0.305817797594856	3.04336714571347	-1.19064974758421	0.284924315507176	0.808543363890064	-4.75139657141789
Q6UX53	METTL7B	-0.160103755489964	3.35890895238372	-1.2894103403791	0.251241875349903	0.790928889137123	-4.75156375218174
Q9UIS9-12	MBD1	-0.15195091295547	3.32425349821515	-1.10375515943981	0.317794283761373	0.818028947212843	-4.75158984436239
B2RNN3	C1QTNF9B	-0.164752738075196	3.31713324874875	-0.65904964035002	0.537726216811769	0.894491307397279	-4.75199307229612
Q9HCG7	GBA2	-0.0618522356442013	3.32284826317682	-1.93364446068517	0.108333872609547	0.718459565361406	-4.75358500467296
Q8N6S4	ANKRD13C	0.131653408114853	3.24077263975319	1.08266666818889	0.326247172432329	0.823052693175838	-4.75375569459452
O15381-1	NVL	-0.0449143235450108	3.29552875257682	-2.56942944137919	0.0479334666316149	0.647535134065195	-4.75526429563922
Q9H0M0-1	WWP1	-0.0751446270179803	3.3462594108004	-1.74697001576856	0.138388983771647	0.739634674696145	-4.75531430406765
Q8N8A2	ANKRD44	-0.0900991230525396	2.42673476635612	-1.72326045246982	0.142765761991383	0.742250815274705	-4.7556472185996
Q14BN4	SLMAP	-0.212406165322479	3.27912776133822	-1.77386733145316	0.133586163293452	0.73772334264865	-4.75711427185941
Q8WXB1-1	METTL21A	-0.160353857418918	3.34043410045309	-1.21994275345297	0.274536084166414	0.805380526103791	-4.75749853577268
Q96R05	RBP7	-0.144425667546198	3.30910833333514	-1.30346145561364	0.246753515408697	0.7888481941933	-4.75828760033492
Q92729-1	PTPRU	-0.132030618710209	3.27025012725205	-1.36835622179197	0.226962635601769	0.78072544960493	-4.75832655705581
P00558	PGK1	0.0662888352186441	3.13260020125403	3.02830005223702	0.0274527914290096	0.64436570945215	-4.75853483588406
P53804-1	TTC3	0.143471202591451	3.25211183980506	0.710126199324942	0.507977464079458	0.890620755994341	-4.75866787739098
Q8TEL6	TRPC4AP	-0.146551325826691	3.28314383343037	-0.744234194891415	0.488750242926835	0.887977885682916	-4.7589104391206
Q13470-2	TNK1	-0.0719047771674281	3.42237150066229	-1.75752459854743	0.136484035213235	0.739634674696145	-4.76040392624315
Q96AE4	FUBP1	0.0789965831514101	3.38312639428103	1.74637058316302	0.138497968284449	0.739634674696145	-4.76070354230142
Q96PK6-5	RBM14-RBM4; RBM14	0.0737250176666801	3.34322870218384	1.84211782941128	0.122138942555595	0.735483911371664	-4.76208737470109
Q8IXS6-2	PALM2	-0.107827174907636	3.38264863295827	-1.61804224915646	0.163907489756764	0.749988286910132	-4.76223788265929
O75056	SDC3	-0.122708726906592	3.29361129499331	-1.15597540887153	0.297667546369648	0.81443373853375	-4.76229661916891
Q86YW9-1	MED12L	0.150998612741597	3.31025429808341	0.663099804981322	0.535325905567848	0.894020034522095	-4.76276068526643
Q86W34-4	AMZ2	0.0733032038885928	3.24158924959141	1.75576637797183	0.136799534677827	0.739634674696145	-4.7627684545963
Q96ID5	IGSF21	-0.13451903580302	3.37174738815847	-0.596829525642772	0.575477009837673	0.904321015459201	-4.76323674658092
A6NLC8	LOC391742	0.171924925721752	3.29871796701074	0.963659150538161	0.377557525811403	0.841498674790324	-4.7634574126331
Q9H7C9-1	AAMDC	0.106724507040023	2.98216214818946	1.7709087457817	0.134106157197784	0.73772334264865	-4.76378125618538
P07948-2	LYN	-0.158972715903099	3.253322209907	-0.769700909380977	0.474732051082528	0.881958270980912	-4.76508054481493
Q6IMN6-1	CAPRIN2	-0.0967510877519402	3.36303552909961	-1.52544452064275	0.185031817060631	0.766074249532435	-4.76550716297871
O60481	ZIC3	-0.228075112713922	3.38056351878323	-1.59776152795146	0.16832334829036	0.754069844680782	-4.76648296890778
Q8TCB7-1	METTL6	-0.173472945348843	3.25895568915618	-1.30827496021184	0.245232834060466	0.787093649949219	-4.76654419467916
P50552	VASP	0.116664107356271	3.43203040524771	2.40687961927295	0.0588063809904616	0.681026228431189	-4.76722647879425
Q6NZ67	MZT2B	0.160576589206864	3.27685721829349	0.5935963345876	0.577482962196429	0.905861113019044	-4.76773290487321
P63215	GNG3	-0.165722974781364	3.34665873823633	-0.793862682913831	0.461701062214653	0.87732360530654	-4.76779133417227
Q96JC1-1	VPS39	-0.0724316499750968	3.27916029866839	-2.20391928144197	0.0762360560819749	0.694877217914547	-4.76831785810164
Q5SQI0-1	ATAT1	0.0737857272157825	3.32763511769091	1.82658932805012	0.12465310204299	0.736518551512096	-4.76841350876864
Q9NR55	BATF3	0.136344466404083	2.82585411187763	0.514953191528227	0.627570313715866	0.918613756607337	-4.76874333815908
O75340	PDCD6	0.0960029085212493	3.25588441378925	2.02739657501462	0.0958475388533961	0.717276477780204	-4.76995283162849
Q9P283-4	SEMA5B	-0.14267634263528	3.3572420619825	-1.13851131208697	0.304272225594042	0.815500795346526	-4.77054485112809
Q5BKY9-1	FAM133B	-0.111894016714412	3.39478294901649	-1.69497368429721	0.148168404976782	0.744053607981721	-4.77069428315349
P36896-4	ACVR1B	-0.151849822116377	3.38944433220645	-0.973311942963832	0.373163466777592	0.839013137224711	-4.77138368927588
Q8N2K1-3	UBE2J2	-0.127182596700364	3.37059762738942	-1.61716385430559	0.164096377604906	0.749988286910132	-4.77208140618683
Q3KR37-4	GRAMD1B	-0.137141150871035	3.33330187293391	-0.786979655920176	0.465386487810005	0.877816921859569	-4.77222329078517
Q07157-2	TJP1	-0.114134692150435	3.44568921861626	-1.38128612782025	0.223199195564652	0.78072544960493	-4.77274277545654
Q9P2Z0	THAP10	0.146940863531229	3.30594860678907	0.727445239768977	0.49814998175065	0.888369737559732	-4.7733044342479
Q14332	FZD2	-0.155464672416869	3.34761507600743	-1.3843398619207	0.222318884346074	0.78072544960493	-4.77402157545047
P18440	NAT1	0.103426991708767	3.29192247195568	1.52634128339499	0.184815123391244	0.766074249532435	-4.77417795194024
P78324	SIRPA	-0.141412892223526	3.25811223030692	-1.4680848646103	0.199409976143044	0.777606401403459	-4.77418086447797
Q8NFU3-4	TSTD1	-0.127494644638353	3.26145846659068	-0.498445452909491	0.638389784951503	0.921075457699635	-4.77427025712632
Q3ZCQ3	FAM174B	-0.149654665810549	3.34113684324934	-1.10478762426269	0.317385284387049	0.818028947212843	-4.77548065144953
Q9UKV3-5	ACIN1	-0.0720778471943731	3.35724919934385	-1.70399894557036	0.146422885922664	0.743108968282565	-4.77647237748673
Q9BXL8	CDCA4	-0.126415595823318	3.44821675511165	-0.568699425865288	0.593072814317847	0.908643942688486	-4.77705842926778
Q562R1	ACTBL2	-0.133308650432479	3.32886989654423	-1.53309386464501	0.183191262472835	0.766074249532435	-4.77719952647048
P06681-1	C2	0.542187254929886	2.56551853525961	0.544323238962722	0.608578400124811	0.915131211532749	-4.77764696734634
P24394	IL4R	-0.12792958903061	3.36757070306732	-0.640065073656408	0.549071116249323	0.897831667200317	-4.77770819600628
Q8IXS8	FAM126B	-0.128637082891289	3.12389535407297	-0.943639447154505	0.386803248319011	0.850196866015513	-4.77831723675701
Q96E14	RMI2	0.0659210894444721	3.39207603267028	1.84496541173078	0.121683512143147	0.735483911371664	-4.77861633413518
Q6P2H3-1	CEP85	-0.0962764099150823	3.3646474551846	-2.13140764007125	0.0837274931675374	0.704022903476566	-4.77874253331387
P29374-1	ARID4A	-0.0784020174085981	3.28774993021122	-2.15233478051185	0.0814890426564354	0.702851402717547	-4.7789445289419
Q9Y5X0	SNX10	-0.160703187863332	3.15791489750795	-0.588569945173796	0.580609994697544	0.906750935597469	-4.77897459707826
Q15750-1	TAB1	0.0514215029592836	3.33613236124903	2.16997910467947	0.0796506216222356	0.700166274480038	-4.77982987569654
Q9BXP2-1	SLC12A9	-0.0862490588253247	3.31888563603105	-1.80976072746589	0.127436975994482	0.736518551512096	-4.78060357751354
P27707	DCK	0.104901924835431	3.16143224298825	1.81533720268969	0.126507588843768	0.736518551512096	-4.78131772620322
Q9C0B1-1	FTO	0.0993770818964025	3.29555818843826	2.34016160875345	0.0640132341157571	0.686929610925458	-4.78214497424509
Q15493-1	RGN	0.167978196963608	2.60445072049197	0.625246617081817	0.558033018805339	0.898550599340616	-4.78242000615848
Q95604	HLA-C	-0.167092544848871	3.4537587728351	-1.44311725718484	0.205995777309579	0.777983737692424	-4.78305490176018
Q96A19	CCDC102A	0.128847009477444	3.15518991151789	1.07469385899043	0.329492278746699	0.825047306900408	-4.78311450619774
Q15746-1	MYLK	-0.0508142806068073	3.36377265221354	-2.28588517188286	0.0686125162749605	0.691822948780287	-4.78317149181091
Q8TE04-1	PANK1	0.0756629126096403	3.4428758124793	1.6623518310624	0.154651416559297	0.749774158162341	-4.78385105390148
Q8IUY3	GRAMD2; GRAMD2A	-0.242862197021653	3.14569010919583	-0.888814196860401	0.413044047541642	0.861068012274553	-4.78397356628397
Q96I15-1	SCLY	0.0765137541001002	3.26838482906535	2.03634133494195	0.0947367771389374	0.71672133102656	-4.78435998278878
P61758	VBP1	0.167597253187516	3.27989308272925	1.90267418516856	0.112817132909584	0.725498756212127	-4.78530077875267
O43491-4	EPB41L2	-0.167278742845545	3.37750951639007	-1.62476130803224	0.162469673236691	0.749774158162341	-4.78666824482401
Q9HCI6	KIAA1586	-0.0752720436755742	3.34223663909707	-1.73300895456807	0.140949694081428	0.739634674696145	-4.78728290557414
O95273-1	CCNDBP1	0.17586512357544	3.18690816007981	1.4126161508838	0.214320289834652	0.78068387974997	-4.78784425713594
P01024	C3	0.155998442693129	2.34079904375493	0.652847193116673	0.541415739754607	0.895175042911917	-4.78790943234111
Q8N2G6	ZCCHC24	-0.134588761748497	3.30787067600408	-0.57558187363875	0.588737992933007	0.907298295817383	-4.78854906935676
Q68CZ1	RPGRIP1L	0.124281288083533	3.31370014627959	1.58099922276405	0.172060622262233	0.757747273714439	-4.78866720186829
P48553	TRAPPC10	0.0565305291822011	3.29539182189664	2.05133599141038	0.0929046486779415	0.713346128544542	-4.78869788202237
Q9H3T3	SEMA6B	-0.146624790970193	3.47383327499857	-0.899221795887263	0.407958592196013	0.860104581289315	-4.78902393230995
P09132-1	SRP19	0.211216717137495	3.37316716285615	1.80519249706075	0.128203465287016	0.736518551512096	-4.7890652061779
P51797-5	CLCN6	0.160402945707585	3.39021431270847	1.53837116816673	0.18193176097248	0.766074249532435	-4.79062876422691
P02748	C9	-0.0731168607101993	1.9477373685187	-0.271866852305677	0.796114012637291	0.958411293844986	-4.79075562567991
O00139-2	KIF2A	-0.0769529271378661	3.203374434728	-0.301752666229458	0.774452910257773	0.95223212075146	-4.79091401744893
O43306	ADCY6	-0.123766236142818	3.18676083946107	-0.99425241007086	0.363773434311653	0.836113189961509	-4.79144054907577
O14617-5	AP3D1	-0.102013474710778	3.30447632922234	-1.78103969415731	0.132333963358151	0.737487681392585	-4.79162944650414
P14174	MIF	0.0670792432832246	3.15814868255574	2.17621314529611	0.0790115577658791	0.699899384298848	-4.79182031548157
Q9H0F6-1	SHARPIN	0.0867850420172307	3.3244834200932	1.46067940403442	0.201342205945166	0.777730550513861	-4.79183042503709
Q96BN2	TADA1	-0.0697179420770418	3.30339399056234	-1.98172264207396	0.101733548508083	0.718459565361406	-4.7919874745292
Q8IYI0	C20orf196	0.128795278559033	3.37935582863094	1.01861228763414	0.353093876968612	0.834747012003351	-4.79203018663464
O43379-4	WDR62	0.123899784876141	3.39032528994044	1.09671244560156	0.320596207542029	0.819460779962034	-4.79208856254863
Q9NQB0-6	TCF7L2	0.138525281147697	3.32651065778335	1.09992433745238	0.319315760294749	0.818028947212843	-4.79210846694358
Q9Y651	SOX21	-0.338128190158807	3.10397334903642	-0.944356940183355	0.386468790922854	0.849973559870225	-4.79236058685687
P20674	COX5A	0.0836948801388197	3.34016875549029	2.01701697639674	0.0971534415542015	0.717276477780204	-4.79247220802448
Q13163-3	MAP2K5	0.116148752362519	3.27912572817166	1.63844978537721	0.159578658998624	0.749774158162341	-4.79271318935449
O14757	CHEK1	0.103681877549266	3.4209675411473	2.39694320363713	0.0595521845827136	0.683034327772453	-4.79291846520604
Q96HA4-1	C1orf159	-0.140319942898811	3.35553525597105	-0.740328885960702	0.490925541652046	0.888302967569583	-4.79301267987472
P27352	GIF	0.171097861643574	3.33110502991351	0.738540435386184	0.491923995232618	0.888302967569583	-4.79302878094485
P53671-3	LIMK2	0.0880801603133007	3.37007396889723	0.377621634761233	0.7205281254361	0.941384693204347	-4.79394191843199
Q9UL46	PSME2	0.0972467020575347	3.18089376830908	2.18821906281666	0.0777959822611498	0.699659607131989	-4.79429101689568
Q13188-2	STK3	0.0549018215364726	3.33117151687671	1.92766797980082	0.109184578167766	0.718707685873854	-4.79460730343683
O75792	RNASEH2A	0.0667074219025269	3.32214998387352	2.04863808009469	0.0932315551101633	0.713913502224017	-4.7946912916608
Q6FI13	HIST2H2AA4; HIST2H2AA3	-0.122942348733382	3.25884237378201	-0.512513585907119	0.629162790786342	0.919491716751824	-4.79472972377744
Q7KYR7	BTN2A1	-0.136699333622437	3.27899402117211	-1.27468372344494	0.256025571462556	0.794028613926062	-4.7961508587653
Q6ZVX7	NCCRP1	0.130285934393844	3.46360134374765	1.102976312166	0.318103113526474	0.818028947212843	-4.79712833911681
O14735	CDIPT	-0.180808239216884	3.23103912692199	-1.10073694668032	0.318992499680929	0.818028947212843	-4.79743519283946
A1XBS5	FAM92A1; FAM92A	-0.0759920988593293	3.30336041913392	-1.75255654391938	0.13737740190743	0.739634674696145	-4.79746992997877
Q8NCB2-1	CAMKV	-0.0848758176357877	3.39009763232096	-0.362493530982745	0.731149036862784	0.944040438112432	-4.79798510574758
Q5BKX6-3	SLC45A4	-0.137271009094521	3.4078881759441	-0.975817710958226	0.37202959204651	0.838612873209556	-4.79846889760728
Q12772	SREBF2	-0.128363704979041	3.38174406209859	-2.0193976702342	0.0968522938490824	0.717276477780204	-4.79846966266483
Q96FS4	SIPA1	-0.0615917723912659	3.34966992258463	-2.1485766874419	0.0818863444506323	0.702851402717547	-4.79851610526834
P98177-1	FOXO4	-0.138844122617113	3.31131592511521	-0.843776859007639	0.435614830215206	0.86963590372782	-4.79852428749429
Q96HT8	MRFAP1L1	0.124387691976634	3.32407068302253	0.911727294709513	0.40191266614927	0.856917957615766	-4.79889272062197
Q5T9L3-2	WLS	-0.153731475106383	2.34821159383539	-0.954389117486777	0.381816450195512	0.846210683015716	-4.79930781086197
Q07866-3	KLC1	0.156922523793437	3.39494430497522	0.957115840446006	0.380559731499402	0.845372614369917	-4.79961826213599
O94805	ACTL6B	-0.543948838008955	3.12194938762294	-1.11166091073041	0.314673975938788	0.818028947212843	-4.80009254682898
O00327-2	ARNTL	0.0646549694472921	3.21978770923272	0.253333181394033	0.809652730844766	0.961266706573508	-4.80049272627466
Q5QP82	DCAF10	0.108981800192636	3.292267939231	1.43202482932908	0.208987262935461	0.777983737692424	-4.80069080725174
Q6UX98	ZDHHC24	-0.112656994735682	3.27167484407255	-1.13538246877136	0.305468843850244	0.815500795346526	-4.80082933043532
Q15040	JOSD1	0.206123375342636	3.200850206163	0.792904400310861	0.462212883466584	0.87732360530654	-4.80099684943419
Q9Y261-2	FOXA2	-0.110219170706785	3.40133261929334	-1.50305884714008	0.19052091678489	0.768561582623434	-4.80154606131481
Q6UWU2	GLB1L	0.155617709406993	3.36783196877758	0.70903465716944	0.508601283574756	0.890620755994341	-4.80198906739036
Q7Z6I8-1	C5orf24	-0.121471015770439	3.07400215395804	-1.44750188127716	0.204824500111707	0.777730550513861	-4.80211798216479
Q6TCH7-1	PAQR3	0.12811889235079	3.25220331488091	0.580560898568565	0.585613974712158	0.906750935597469	-4.8028587954554
P29350-3	PTPN6	0.0652084938785134	2.62908618520597	2.23479445214334	0.0732640065764956	0.693782502477843	-4.80305384773809
Q6ICB4	FAM109B	-0.124152318698981	3.33651257471973	-0.952977283579016	0.382468455269518	0.846733863234275	-4.80326255594698
Q5JU85-2	IQSEC2	0.130705770741436	3.36456440735998	1.57563138076742	0.173274413458388	0.760307562562564	-4.80402472159128
Q08431-2	MFGE8	-0.154585628599632	3.12508699487549	-0.445516777672107	0.673755013973697	0.930298521506653	-4.80426104213589
P28066-1	PSMA5	0.0389639124626602	3.3332120016142	2.58449099531265	0.0470421364047205	0.646865626028344	-4.80505085353436
P22304	IDS	0.102446251202938	3.26615024498863	1.31080309539007	0.244437581463249	0.787093649949219	-4.80552255424517
P31949	S100A11	0.142029206098469	2.94399530046211	1.53682640420298	0.182299572846801	0.766074249532435	-4.80633583994495
P17024	ZNF20	-0.128848945297905	3.40801077473759	-0.828792862216642	0.443327545062761	0.872511188518771	-4.80657598381708
Q92824-1	PCSK5	0.0305277252406777	3.32814466780698	0.125483135750626	0.904814784794538	0.98234853505318	-4.80682432126326
P16298-4	PPP3CB	0.0709940751789149	3.32335736820613	1.67677107918471	0.151751923458705	0.748430599008826	-4.80703758493936
Q14D33	CXXC11; RTP5	-0.136337750376204	3.23100013545381	-0.635388267257654	0.551889509386343	0.897831667200317	-4.80707254476555
Q9Y6A1	POMT1	-0.212543604854171	3.31898230234314	-1.29929949294766	0.248075296578122	0.78977571419059	-4.80719018183925
O14639-5	ABLIM1	0.134979725335454	3.31592784519525	0.762590858778866	0.478616587832358	0.883131253346446	-4.80721125219457
P08397-1	HMBS	0.128378675347997	3.28957043140499	2.14854945216578	0.0818892311555733	0.702851402717547	-4.807467512115
Q00005-7	PPP2R2B	0.132770571110047	3.39310916193896	0.661371765797939	0.536349155893492	0.89407287446563	-4.80780471660309
Q8N490	PNKD	0.0878608395575588	3.27772096587752	0.317184497251409	0.763355805024849	0.950394765385569	-4.80835331673505
O15027-5	SEC16A	-0.114941652129467	3.21883385333297	-1.10810633338273	0.316073664093568	0.818028947212843	-4.80873811245972
Q96NU0	CNTNAP3B	0.125657510306742	3.26736189410348	1.13449110541626	0.305810488041597	0.815500795346526	-4.80906240868868
Q96QD9-1	FYTTD1	-0.127498269039601	3.37505558959797	-0.975613152718496	0.372122051223431	0.838612873209556	-4.80954857808345
O95759-1	TBC1D8	-0.142313342446435	3.25227064837511	-1.1889054657459	0.285553718646374	0.808543363890064	-4.80993891057609
Q9Y6X3-2	MAU2	0.12241958130372	3.04829596433333	1.22896042118062	0.27140661004142	0.804864904393769	-4.8103258182595
P36897-2	TGFBR1	-0.100203360824832	3.35532120311617	-1.79457489422735	0.130002986182716	0.736518551512096	-4.81037209649971
A4D1S0-1	KLRG2	-0.0804151117502221	3.28407096979928	-1.66779819312655	0.15354985465558	0.749774158162341	-4.81094837970378
Q9Y6A9	SPCS1	-0.115703088153539	3.3614962113364	-1.53041420365468	0.183834015268423	0.766074249532435	-4.81102727015088
Q9NX47	MARCH5	-0.247772176487905	3.25035484964354	-1.41610411235532	0.213352543779353	0.7798541906968	-4.81150165697973
Q96L14	CEP170P1	0.00532847888255763	3.27173750739894	0.0202206487516749	0.984614970683609	0.99449868857888	-4.81152605598532
Q9BZZ5-4	API5	-0.11470127028717	3.25120172667457	-0.59102225095071	0.579083063134907	0.906750935597469	-4.81169469632197
Q9UPX6	KIAA1024	-0.0835232485705684	3.3179955348119	-0.330918077319554	0.753533059537477	0.948960766528104	-4.81174525733039
Q9Y2A4	ZNF443	-0.13870877681151	3.26611210029744	-0.887526544275518	0.41367663135713	0.861068012274553	-4.81260474956866
P01130	LDLR	-0.0526450676838719	3.37188462979138	-2.06801057969491	0.0909104914512719	0.707693289933894	-4.81329147940941
Q8N307	MUC20	-0.156104753473008	3.35673831449637	-0.739039194530677	0.491645405540788	0.888302967569583	-4.81349665346519
Q8NHQ1-1	CEP70	-0.110496949716742	3.37903412300751	-0.399804400728745	0.705081757964533	0.938290434848491	-4.81411198801322
Q96GS6-2	ABHD17A; FAM108A1	-0.11557441114285	3.24857620946993	-0.575605245276769	0.588723305235207	0.907298295817383	-4.81469764638381
Q7L576-1	CYFIP1	-0.0462760284128177	3.32094969825396	-2.25464036058085	0.0714185970773687	0.692825501553064	-4.81533590198991
Q9NVQ4-2	FAIM	0.10682704960098	3.08709551448792	1.74411687972806	0.138908489571285	0.739634674696145	-4.81541142189125
P25325-2	MPST	0.054478240680439	3.29699908283346	2.05418485992957	0.0925607453044228	0.711455522989372	-4.81552637708129
Q09161	NCBP1	-0.0465863917762487	3.32338880172357	-2.53008533378755	0.050349443616085	0.658376166316813	-4.81665712503954
Q9UQ49-2	NEU3	-0.139544150578171	3.26714823468175	-0.809783251261044	0.453258419486037	0.875481568055014	-4.81678385611824
Q9NRX5	SERINC1	0.130166817756184	3.22848620952111	1.16188448207077	0.295461253229089	0.811845183540378	-4.81688763037383
O15239	NDUFA1	0.0157291755626857	3.07563886695351	0.0638160251308972	0.95148037978935	0.990218073311639	-4.81693321657953
Q5SW79-2	CEP170	-0.113809415503728	3.20349766447349	-1.12198034260856	0.310640589000476	0.817019236653568	-4.81732635986547
Q5SWX8-1	C1orf27; ODR4	-0.142874886550853	3.32325829290449	-1.98504690357442	0.10129279299332	0.718459565361406	-4.81745815274633
Q86WZ6	ZNF227	-0.139152688302793	3.22344954407159	-0.92293482463001	0.396554109902944	0.855469413124256	-4.8189140644148
O75907	DGAT1	-0.280319341162389	3.18010377143013	-1.16607420015709	0.293905587174773	0.810277753126156	-4.81907373615052
P68543	UBXN2A	0.149918280068995	3.38129751159957	1.09076915839921	0.322977093322884	0.822085038638673	-4.81962257673956
P12259	F5	0.264881156043933	1.41821177573596	1.69466468051004	0.148228532013243	0.744053607981721	-4.81965440997961
Q08AN1	ZNF616	-0.0816804532305402	3.33594036616519	-1.62474063668453	0.162474077688831	0.749774158162341	-4.8203157993411
Q86UZ6	ZBTB46	-0.174551021868454	3.38301730403276	-1.37096981070093	0.22619718561286	0.78072544960493	-4.82095991679132
Q9H977	WDR54	0.14946396744388	3.26333562349583	1.78952151593793	0.130868381368689	0.736518551512096	-4.82113962814462
P00519	ABL1	-0.232563013890195	3.23971658684438	-1.47183820753715	0.198437400696667	0.776239647965272	-4.82170516117642
O43295	SRGAP3	0.219683859199337	3.37511109770036	1.22267042370095	0.273586102165298	0.805380526103791	-4.82181481178291
O43760-2	SYNGR2	0.0938023045164138	2.74688939585208	1.37329596431513	0.225517936534549	0.78072544960493	-4.82187323459647
Q9UMZ2-7	SYNRG	0.164327486915503	3.40760011496559	0.932745402522236	0.391909824973583	0.852788652794965	-4.82207329787335
O43639	NCK2	0.0642819431609772	3.33359105186821	2.28046461100931	0.0690908070784565	0.691822948780287	-4.82246202935594
O43909	EXTL3	-0.0781565234729995	3.34764082066007	-2.04328506005551	0.0938837289842436	0.715181870612209	-4.82251610246723
P50443	SLC26A2	0.082762675835142	3.15250513958793	0.3265800782068	0.75663022473277	0.95013505437891	-4.82270670091295
Q9Y4D1	DAAM1	-0.147714701929619	3.33418214851349	-2.13168566072152	0.0836973355438178	0.704022903476566	-4.82308661378173
Q9BRN9	TM2D3	-0.151955587305791	3.20156405567716	-1.14323615583446	0.302472918127334	0.815500795346526	-4.82366643862526
O75145-1	PPFIA3	-0.10396230847646	3.18344988768706	-1.22328575290938	0.273372203140179	0.805380526103791	-4.82392016341078
Q96NY9	MUS81	0.15493422091148	3.27675523236568	0.951285252221233	0.383251033282343	0.846733863234275	-4.82435574142587
P16930	FAH	0.127700092396655	3.17422000574846	1.54925982048558	0.179359403367914	0.766074249532435	-4.82532439621742
Q06413-5	MEF2C	0.20387262737683	1.47908501208446	1.23762189311427	0.268430782725512	0.803272754014197	-4.82568198696504
O75417	POLQ	-0.132892445784331	3.34465983960365	-0.705915506992074	0.510386778802346	0.890664444772787	-4.82644426503291
Q8TBP5	FAM174A	-0.0831682220597536	3.2511027021204	-0.390401736350098	0.711610203954202	0.938805436446533	-4.82654411540647
P00492	HPRT1	0.0754010677432069	3.17528319106789	2.16994185749691	0.0796544562236633	0.700166274480038	-4.82722249732406
Q9NWF9-1	RNF216	0.0981246246023887	3.34034884484322	1.63885126733023	0.159494633392241	0.749774158162341	-4.82730597607731
Q7L2E3-1	DHX30	-0.104032588574004	3.30260214031431	-1.55945370656806	0.176983086646618	0.764854135837263	-4.82754352299255
Q8WYQ3	CHCHD10	-0.0986892635061762	3.13302170616347	-1.60325638917336	0.167115555779284	0.753096443198899	-4.82774808188304
Q9H9A5-6	CNOT10	-0.0704843164467195	3.33209984715307	-2.35743542963096	0.0626194167748321	0.68396288479694	-4.82786228127876
Q9UKL6	PCTP	0.132250725454379	3.30542467401451	1.37787355675733	0.224186792764753	0.78072544960493	-4.82884842022843
Q86U06-2	RBM23	0.115868240422294	3.30367048864429	0.620441597840824	0.560958899830416	0.89985033758098	-4.82893050465074
O95897	OLFM2	-0.136014064559345	3.4550037596986	-1.01243810137592	0.355775985166159	0.835655955400536	-4.82893112661398
Q8NI22	MCFD2	0.310594064714142	3.26415064594309	1.55258021382516	0.178582007973617	0.765630178986922	-4.82901799872562
Q15393-1	SF3B3	-0.0370108751890457	3.31197322030849	-2.8601915694411	0.0335506349907577	0.646865626028344	-4.82910379071799
P15529-2	CD46	-0.182768567908868	3.20484703995536	-1.86554010388549	0.118443743060956	0.734523694308884	-4.82946468275093
Q5J8M3-1	EMC4	-0.177758601826638	3.3677363883104	-1.45673715005332	0.202378056573723	0.777730550513861	-4.82986857870128
Q5VTQ0-1	TTC39B	0.114533257938206	3.39075545934259	1.02149911148491	0.351845558080141	0.834261638825205	-4.83002640841905
Q9P0L9	PKD2L1	-0.114571229678708	3.31175975441964	-1.17562033428617	0.2903878018918	0.808827469295736	-4.83104963183927
Q9H4H8	FAM83D	-0.0580296332614297	3.39966941007314	-2.2241111712125	0.0742782681564186	0.693782502477843	-4.83122442440203
Q14449	GRB14	0.134847845310519	3.28899939532333	0.832189126480854	0.441570486851327	0.871542970959115	-4.83152066910245
P17014-1	ZNF12	0.112993472837431	3.33528684395526	1.37563238955716	0.224837598078955	0.78072544960493	-4.8318942672879
P56747	CLDN6	-0.137617290963941	3.43376382529586	-1.94333145157462	0.106969435443468	0.718459565361406	-4.83204726571042
P10586-1	PTPRF	-0.0599834583895212	3.33287168561857	-2.44806090245705	0.0558207088133509	0.672873404015891	-4.833240948848
Q6P1W5-1	C1orf94	-0.0964815992916767	3.35332348198003	-0.498480757606408	0.638366536355367	0.921075457699635	-4.83355712663557
Q9H0B6	KLC2	-0.0772297846439851	3.24281225822775	-2.33442944855311	0.0644830564702489	0.686929610925458	-4.83449163899593
Q9UL54-1	TAOK2	-0.137263513436315	3.33769780471583	-0.76588673803481	0.476813085027814	0.882653991781048	-4.83483769215978
A4D2B0	MBLAC1	0.131979797272997	3.26997397351414	1.02060431584423	0.352232094599865	0.834261638825205	-4.8356268852672
Q9BVG9	PTDSS2	-0.129246760978399	3.29529501832224	-1.3920523049891	0.220109990028907	0.78072544960493	-4.83569970336754
Q9HBG7-1	LY9	0.260330395540915	1.26080063962358	1.01769209604288	0.353492553588707	0.835394932605136	-4.83651445107584
Q8NFP7	NUDT10	0.106415745394169	3.39090467561955	1.39713250946307	0.218666204905105	0.78072544960493	-4.83660775345461
P02786	TFRC	-0.113561196754311	3.17515839037976	-2.34756516055991	0.0634118255712162	0.685525486383111	-4.83723365666706
Q6FIF0	ZFAND6	0.132350303180511	3.42922221425736	1.90839352853383	0.111975116477832	0.723448340850757	-4.83783062798888
Q9BYV1	AGXT2	0.0681325025979672	3.27796004213063	0.313844320169433	0.765752466036312	0.951170474273166	-4.83797753203021
Q9UI10-2	EIF2B4	0.14710323565219	3.25937795489032	0.824203974089142	0.445709890468711	0.873521140059959	-4.83829870573726
A6ZKI3	FAM127A; RTL8C	0.122431368384628	3.3516180673998	0.671216870439928	0.530536669052007	0.893049837313537	-4.83858647881106
Q9H147	DNTTIP1	-0.0805932588980714	3.32245013443385	-1.78701833241744	0.131299200832939	0.736518551512096	-4.8387039271783
Q9H329-2	EPB41L4B	-0.0629200711919081	3.383718151574	-1.96603100171372	0.103840948042569	0.718459565361406	-4.83877631627227
Q9BQ89	FAM110A	-0.0620308823028312	3.34302793187122	-0.282081968987133	0.78868577395853	0.956607049266209	-4.83892430526872
Q9UGC7-1	MTRF1L	-0.142522899173666	3.28521521363668	-1.41847538593936	0.212696972841338	0.779530344778553	-4.83899057815508
Q9UI32	GLS2	0.121575696383132	3.3607521485504	0.579623317062301	0.586201477252666	0.906750935597469	-4.83903392337297
P40306	PSMB10	0.241423580980973	1.44555483712362	1.65001038160076	0.157176502906834	0.749774158162341	-4.83907497175046
Q7RTV5	AAED1	0.0665242539029043	3.30895998725284	0.291067906651149	0.782172067415906	0.954273477161121	-4.8392026200977
Q9UPM9-1	B9D1	0.111607732072816	3.22118072832276	0.652886026742695	0.54139258823027	0.895175042911917	-4.83927753403331
Q9NXG6-3	P4HTM	-0.140361647701303	3.27857698790197	-0.96092824874479	0.378808197253221	0.843890830257003	-4.83973879928754
Q9HAC8	UBTD1	-0.114516590522024	3.30353675961408	-1.13134881159107	0.307017511913117	0.815500795346526	-4.84006084737809
Q2NL68-1	C19orf55; PROSER3	0.047915015962844	3.29067507604072	0.211339559445996	0.840598404164808	0.969410236819357	-4.84021205316211
Q4ZIN3-1	C19orf6; TMEM259	-0.204468323460536	3.15937531779117	-1.4827187758135	0.195643464905522	0.773890069148929	-4.84022977009644
P17480-2	UBTF	0.112768683496962	3.35287219265153	0.925774344536388	0.395205446661414	0.854710876505075	-4.84093666936309
O00559-2	EBAG9	-0.0857657349503037	3.25625821403041	-1.45644101112162	0.202456072697621	0.777730550513861	-4.84100670529791
Q6NSJ0	KIAA1161; MYORG	-0.127382696561486	3.09671190249734	-0.948654936153533	0.384470117491427	0.847739309619998	-4.84146815964283
O00214-2	LGALS8	-0.0945206862545249	3.40084388171153	-1.51110164558501	0.18853101681361	0.766074249532435	-4.84262180628374
P22492	HIST1H1T	-0.121637079281374	3.32415040131425	-0.597799910504599	0.57487579956685	0.904001022802308	-4.84263821601528
O95218-2	ZRANB2	0.118896076211969	3.31819978682667	2.29412731348506	0.0678919969780434	0.689489485119807	-4.84264502674406
Q14681	KCTD2	-0.081010762129638	3.30998063917131	-1.49141815864759	0.193436655445753	0.772236019048334	-4.84274083452175
P41208	CETN2	-0.153370421775604	3.32856587693329	-2.12317464128503	0.0846257336978323	0.704022903476566	-4.84297114716362
Q8WUQ7-2	CACTIN	-0.0743809126486436	3.30629840919195	-2.23353854096037	0.0733824773736594	0.693782502477843	-4.84366423582763
Q96K83	ZNF521	-0.0879700739349222	3.34677109127755	-1.56041931466886	0.176759579662535	0.764854135837263	-4.84429950016104
Q9NPH3-5	IL1RAP	0.10496616725287	3.26618646859493	0.565692662741107	0.594972578623235	0.909370126712629	-4.84559858571901
Q92945	KHSRP	0.0974611143011233	3.32571170586224	2.89249393937719	0.032271347250357	0.646865626028344	-4.84570764590011
Q96DC7-2	TMCO6	0.16476723179645	3.40037251808257	1.36033367686253	0.22932727078775	0.783010213093065	-4.84574807546433
O95425-3	SVIL	-0.119993285015394	3.30879900166264	-0.913948774477419	0.400846037320361	0.856714152860153	-4.8458651817563
Q13952-1	NFYC	0.072229633823851	3.40943413976259	2.08606460784122	0.0888015990082608	0.704022903476566	-4.84602387142283
Q8NFU5	IPMK	0.10809008057881	3.39687532604301	1.10129460356472	0.318770822321291	0.818028947212843	-4.84603217737234
O15131	KPNA5	-0.111780689385648	3.22669831427478	-1.10108267623846	0.318855051251684	0.818028947212843	-4.84614755174879
Q9UKV0-7	HDAC9	0.0243032032499347	3.26766072216054	0.112123202119562	0.914895564488571	0.983986337933506	-4.84616429584205
P51570-2	GALK1	0.0831298614738012	3.19921962184874	1.79536652943074	0.129867941525326	0.736518551512096	-4.84630682226846
O00220	TNFRSF10A	-0.16996779972196	3.26325719427069	-1.4002526333491	0.21778386740905	0.78072544960493	-4.84646988053462
P18847	ATF3	0.145385769200889	3.03979256808539	0.850441170527747	0.43221713531902	0.868234791658992	-4.84683452454786
Q96NG3-1	TTC25	-0.112473715795393	3.3008429033996	-0.824032961925942	0.445798856303636	0.873521140059959	-4.84695660055573
O15083	ERC2	-0.113082749950615	3.2908873547662	-0.468253603862795	0.658439590704388	0.927629624427348	-4.84783907408847
Q96T68-1	SETDB2	-0.120815219417002	3.30464760613918	-0.821904878226199	0.446907057112592	0.874074407554928	-4.84826383637892
Q68BL8	OLFML2B	0.0995263348421374	3.45755245570094	0.472568692352936	0.655553696616419	0.927629624427348	-4.8489508653808
Q9BQE6-1	C11orf48; LBHD1	0.082642563657004	3.17322445068204	0.416653106904403	0.693454502090062	0.93451752744952	-4.8489521458755
O94880	PHF14	-0.0727097720559337	3.30764684057621	-1.82958059905476	0.124164750849906	0.736518551512096	-4.84901195659121
Q7L945	ZNF627	0.0895784892096142	3.36552293603903	1.62889729769452	0.161590769257114	0.749774158162341	-4.84912788556711
Q7Z7N9	TMEM179B	-0.0224404251017079	3.10313082293455	-0.0925837242182485	0.929670888005256	0.984448269641855	-4.8499869343404
P62714	PPP2CB	-0.135652018664209	3.38209210874178	-1.32730561454694	0.239304296392832	0.787093649949219	-4.85010599149953
O95260	ATE1	-0.082405334417037	3.17281422482456	-0.417244865631398	0.693047817646141	0.93451752744952	-4.85016977219095
P41440	SLC19A1	-0.107689549009906	3.30667017530876	-1.52896671041871	0.184182119565074	0.766074249532435	-4.85020450633262
Q96GR2	ACSBG1	-0.114281872576334	3.36098708109531	-0.683279691568359	0.523472089278914	0.891921140656582	-4.85024350671498
Q9ULR5	PAIP2B	0.0990069952334947	3.40871429638443	1.70789018618243	0.145676626468781	0.743108968282565	-4.8502618681771
Q9ULD5-3	ZNF777	-0.0776908333582634	3.28217223632405	-0.331410238070714	0.753182001860183	0.948755077681003	-4.8503572246562
Q2TAA5	ALG11	-0.138463561272611	3.33333505708519	-1.43236787626531	0.208894136134133	0.777983737692424	-4.85050753733871
Q9UHL0-1	DDX25	-0.071871005125084	3.24008225094684	-0.307718064382181	0.770155826643093	0.951170474273166	-4.85053633753655
Q9NPI1-2	BRD7	0.135742161678513	3.261251703983	1.29437243211718	0.249648405774536	0.789979728928201	-4.85056533465637
P62310	LSM3	0.149026999043718	3.33360678694405	1.42736015858104	0.210257471112871	0.777983737692424	-4.85064855445545
Q9Y5Z6	B3GALT1	-0.0894420797012754	3.27720775634851	-0.47175283885821	0.656098818976246	0.927629624427348	-4.85134445150821
Q9H2J7	SLC6A15	-0.218193496265441	2.82838267147781	-1.15575299284062	0.297750870537768	0.81443373853375	-4.85139052539331
Q9BX95	SGPP1	-0.110513299505794	3.26870915449752	-0.815932067609203	0.450028333295088	0.874662300043431	-4.85165003502596
P31942	HNRNPH3	-0.113284987101888	3.25856089527327	-1.24927613960578	0.264472849662566	0.800571528818952	-4.85166333733308
Q9Y6B7	AP4B1	-0.071231957447592	3.33984890633867	-1.79901200289366	0.129247885245756	0.736518551512096	-4.85179672690796
P28065	PSMB9	0.112757532298795	1.9874408336329	1.30577206233215	0.24602247722082	0.787093649949219	-4.85207056923616
O94875-11	SORBS2	0.0991823514981147	3.25682235658079	1.52467199080747	0.185218687193513	0.766074249532435	-4.85291497510747
Q99952	PTPN18	-0.0681747166958885	2.74950888093634	-0.267111438951457	0.799580384939451	0.958528446379398	-4.8530196724791
Q9Y463	DYRK1B	0.121328047261013	3.2768849570302	0.997116407371175	0.362504268622897	0.836113189961509	-4.8532402462931
P55209-3	NAP1L1	-0.15136035199993	3.2981240862671	-1.10781525573753	0.316188517847967	0.818028947212843	-4.85345301444138
Q7Z2W4	ZC3HAV1	-0.0356058205771883	3.34572928893859	-2.36445446387804	0.0620623597402769	0.68396288479694	-4.85455799676037
A6NKW6	FAM159B; SHISAL2B	-0.0493130548330492	3.44974112107139	-0.217522681556058	0.836020073286096	0.967734831584775	-4.85511280868069
Q9UL54-2	TAOK2	-0.0842227747857968	3.19507007473172	-1.39527193979498	0.219193944739631	0.78072544960493	-4.85514114227636
Q5JR12	PPM1J	-0.00568784053944794	3.33544723966068	-0.0200145084007462	0.984771789020042	0.99449868857888	-4.85525270979276
Q8IZA0	KIAA0319L	-0.0493659029467203	3.34551800885282	-2.20292163046272	0.0763341904164338	0.694877217914547	-4.85536678435589
A5D8V6	VPS37C	0.089370217849054	3.32302242902288	1.40609728643169	0.216140027726679	0.78072544960493	-4.85562760237945
Q03938	ZNF90	-0.060113871785722	3.38194935735913	-1.97088692449276	0.103184024562921	0.718459565361406	-4.85589386993833
P51532-1	SMARCA4	-0.120432660125369	3.24717245719812	-1.05602510866344	0.337197622610057	0.830425279330474	-4.85597204526757
Q9UC07-1	ZNF69	0.165332821670615	3.42351884207762	1.17270903398742	0.291456694925107	0.808827469295736	-4.85608069681721
P43358	MAGEA4	-0.102750827842206	3.28473889251646	-1.23226905422638	0.270266397101711	0.804083500739455	-4.85610218055714
Q49AM1	MTERFD3; MTERF2	-0.124297735869386	3.29005913155225	-0.980395628560808	0.369965262062418	0.837213317354582	-4.85651825328386
Q9ULI2-1	RIMKLB	0.102469863443159	3.37066229479532	1.39411924657503	0.219521496816888	0.78072544960493	-4.85665511600211
O14492	SH2B2	0.147393485644911	3.308995735401	0.726063407112397	0.498929213763716	0.888369737559732	-4.85672487455004
Q14934-2	NFATC4	-0.0793105330543507	3.27564053542776	-1.51228010982889	0.188241128573748	0.766074249532435	-4.85815460386517
P35052	GPC1	-0.0903268098556052	3.32371954241571	-1.9344133799046	0.10822491806891	0.718459565361406	-4.85896906837767
Q9UJ70-2	NAGK	0.0900433459656392	3.26689247702225	2.10007466459394	0.0872003174685811	0.704022903476566	-4.859321764539
Q8WW22-2	DNAJA4	-0.10941166390794	3.44720651181248	-0.939022022948565	0.388961165921206	0.851854866895917	-4.85987177688077
Q15149-3	PLEC	-0.0751674056490057	3.32563909403385	-0.361090413313573	0.732137590947899	0.944514865304415	-4.86098349865191
Q6P9H4	CNKSR3	-0.0132193860031898	3.31328769996549	-0.0622781333041987	0.952647825587616	0.990586482168131	-4.86099305061798
Q67FW5	B3GNTL1	0.0194395157680804	3.3011736573442	0.0864082567753508	0.934347570555079	0.984770874805532	-4.86132304269188
O95391	SLU7	-0.0626016396960546	3.25135735115334	-2.36832982562995	0.0617570709989863	0.68396288479694	-4.86153717879683
Q92901	RPL3L	-0.131143242429481	3.26552944398236	-0.906166163533522	0.404592554642801	0.858411420542928	-4.86203894258257
Q0D2I5-5	IFFO1	-0.0803169452799202	3.11287264930107	-0.405102518868355	0.701415608317818	0.936860534047163	-4.86212422633326
Q9HA82	CERS4	-0.160211644021492	3.45848210158058	-1.34945827980467	0.232569244515912	0.786706733363983	-4.86243104338641
Q16584	MAP3K11	0.219976699097272	3.35938979461624	1.25079310863332	0.263961539786728	0.800571528818952	-4.86262351520695
Q5M7Z0	RNFT1	-0.0616356260106249	3.23321296788971	-0.307540338938114	0.770283716008008	0.951170474273166	-4.86297604062454
Q96PV0	SYNGAP1	-0.116926113960298	3.42275718537632	-1.06778243417471	0.332327420844742	0.827872622686245	-4.86469760660511
Q92609-2	TBC1D5	0.0777309116612095	3.29747610246483	2.2281928238723	0.0738890158456332	0.693782502477843	-4.86532215581476
Q96II8-2	LRCH3	-0.0570279220979977	3.29486943773045	-1.95476516246852	0.105381675584012	0.718459565361406	-4.86556046143853
Q96AW1	VOPP1	-0.0128117580991312	3.32326113396118	-0.0581018353658922	0.955818802447939	0.991240460172712	-4.86597978220572
O94892	ZNF432	0.0398885696870226	3.41291331257948	0.187956403871547	0.857974905777596	0.971128562590375	-4.8662778913408
Q07866-10	KLC1	0.0578574638954159	3.35495716341478	0.292429975518773	0.781186460599683	0.954063132378313	-4.86751287537677
Q86VZ5-1	SGMS1	-0.106594817296706	3.21058175824202	-0.737927701077637	0.492266399069233	0.888302967569583	-4.86751312926917
Q969L4	LSM10	-0.112857615690698	3.33726999801502	-0.886092079287645	0.414382221337207	0.861068012274553	-4.86829573759095
Q9H0X9	OSBPL5	-0.143672666767188	3.33341694925189	-1.43810506585012	0.207342456825972	0.777983737692424	-4.86867860493085
Q8N2G8-1	GHDC	-0.182834365194371	3.06739801479886	-1.32789792795221	0.239121903624293	0.787093649949219	-4.8695571786903
P57682	KLF3	-0.106449484653679	3.28083098059419	-1.18645332316431	0.286440617229045	0.808543363890064	-4.86984350333946
Q8NFZ8	CADM4	-0.0739111418499176	3.29549398842682	-1.7162101716707	0.144093699838755	0.743108968282565	-4.86998238325173
P07996	THBS1	-0.109808040437756	3.26460674542941	-1.78437221125677	0.131756174103344	0.736982567985172	-4.8700791851892
Q9GZP1	NRSN2	-0.104633300855461	3.26719412465912	-1.15020170406097	0.299837153228269	0.814749342608365	-4.87108280258682
Q6IPR1	LYRM5; ETFRF1	-0.119071563688109	3.25055917927128	-0.714312453111059	0.505589878123477	0.88982606310948	-4.87145500956307
P53794	SLC5A3	-0.115993837313797	3.28263669553644	-0.947724217454013	0.384902223136712	0.847739309619998	-4.8715492410029
P35219	CA8	0.141192045098511	2.32102866427375	1.69314879699143	0.148523848999592	0.744496115192449	-4.87174509616735
Q9UHJ3-1	SFMBT1	-0.0593964136672205	3.30130932188674	-1.8498508381742	0.120906170161344	0.734894678925383	-4.87175256939452
Q96A46	SLC25A28	-0.131290450298921	3.3076587273723	-1.05419869279551	0.337959526346638	0.830617631428363	-4.87194631259631
Q16549	PCSK7	-0.0311508670554563	3.35372223274591	-0.128686023152534	0.902400936474592	0.981882635339813	-4.87215735216265
Q8IY57-5	YAF2	0.134565346984461	2.67704543355607	0.764980797426717	0.477308330005953	0.882833131610114	-4.87216687868003
A0PJW6	TMEM223	-0.192842857806994	3.22871374561616	-1.04059648429757	0.343679247682129	0.832919879391805	-4.8723375028321
O43663-4	PRC1	0.11107902555113	3.11388525984566	0.650436011019949	0.542854484720734	0.895230492479306	-4.87273117059445
P57059	SIK1; LOC102724428; SIK1B	0.114231160246427	3.35751985050351	1.25317858483239	0.263159288314887	0.800169534748065	-4.87362844519255
Q7Z736	PLEKHH3	-0.117428707526826	3.10712015710007	-0.944272312647091	0.38650822782255	0.849973559870225	-4.87367239937071
Q9BX66-7	SORBS1	-0.00837106286676288	3.33611356474409	-0.0347875116161492	0.973535874163529	0.99169137751719	-4.87393783995566
Q96LC7	SIGLEC10	-0.00184030600357674	3.3108552549843	-0.00880207761767147	0.993302434021993	0.996942589350017	-4.87419981471731
[truncated: 7,714 more rows]
