# Supplementary material for: Thalidomide promotes degradation of SALL4, a transcription factor implicated in Duane Radial Ray syndrome
Source: eLife. 2018 Aug 1;7:e38430. doi: 10.7554/eLife.38430 (PMC6156078; doi:10.7554/eLife.38430)
Supplement: Figure 1—source data 4. [file elife-38430-fig1-data4.csv]

	ID	logFC	AveExpr	t	P.Value	adj.P.Val	B
Q9UJQ4	SALL4	-1.62832744891504	3.23985774797805	-34.5036322229429	6.2037646074455e-08	0.000322316590179831	3.94656007824765
Q96JP5-1	ZFP91	-0.274929147073805	3.3885985914086	-13.2879286915626	1.46283897550528e-05	0.0506678659815847	3.03565883019857
Q17R98	ZNF827	-0.413169829716793	3.5648331659958	-7.81967970631021	0.000273021094043323	0.567392437640833	-0.150968974201661
Q9BU19-5	ZNF692	-2.24815367861036	3.30556599893307	-38.0826608601946	3.50830500256839e-08	0.000322316590179831	-0.542026243609449
Q9H845	ACAD9	0.0935743191008985	3.32092057453542	4.84548318086913	0.00314707135023023	0.999808077300523	-1.3731694317151
Q9NZM3	ITSN2	0.0947865843549047	3.29751901790215	4.61539572741826	0.00396532777238954	0.999808077300523	-1.63784327628795
P45954	ACADSB	0.0834938786149727	3.34242232095677	4.37901314086409	0.00506703886165155	0.999808077300523	-1.7247198289476
P55040	GEM	0.16731816602579	3.32411751975717	4.31475488299008	0.00542378983095264	0.999808077300523	-1.76419332911633
Q99453	PHOX2B	-0.0917165847309923	3.33476718444721	-4.12324299885925	0.00666708198789926	0.999808077300523	-1.97778018254671
Q96A37-1	RNF166	-0.880787136312222	3.52486110106785	-8.9437128352787	0.00013203319623869	0.342989235529058	-2.0762628478203
P06576	ATP5B	0.0505626174082249	3.33364665442445	4.43211707400694	0.00479216294440196	0.999808077300523	-2.23223135273849
Q8WXE9-3	STON2	0.427597353542883	3.15753242953668	3.57836881676188	0.0123641363095125	0.999808077300523	-2.44903330620873
Q03252	LMNB2	-0.0393078542189139	3.3356772317646	-4.03896074554307	0.00731369250605055	0.999808077300523	-2.4686584293495
P12259	F5	-0.313407852108884	3.38208868468639	-3.59108539000041	0.0121808327604098	0.999808077300523	-2.51125583950881
Q9HD33-1	MRPL47	0.0809362460270356	3.31924390957867	3.60946809091908	0.011921176658843	0.999808077300523	-2.55220033949684
Q92833	JARID2	-0.134856394363686	3.2972646776126	-3.47072722093348	0.0140445913449344	0.999808077300523	-2.56933876199677
P51854	TKTL1	0.098394945182139	3.28028387757257	3.46904050116353	0.0140728664735046	0.999808077300523	-2.78851776039368
Q10713	PMPCA	0.0795510452426148	3.33411377073476	3.6095841769606	0.0119195566403146	0.999808077300523	-2.80019775548558
Q12849	GRSF1	0.052089737870465	3.33017657263501	3.61979770032656	0.0117779784303314	0.999808077300523	-2.81165475544758
Q02241-1	KIF23	-0.0962269850814897	3.34800182927092	-3.45756654871846	0.0142668922043558	0.999808077300523	-2.9236787198099
P18859-2	ATP5J	0.275818148013295	2.45843285958708	3.02368098657642	0.0243012847948112	0.999808077300523	-3.03077215152469
O15060	ZBTB39	-0.167721756903807	3.39378708450363	-2.91952347661613	0.0277310914846879	0.999808077300523	-3.13663111332043
Q16778	HIST2H2BE	-1.57524504999723	3.02115731745165	-2.88251519325223	0.029073753077015	0.999808077300523	-3.21561666441296
P62633-6	CNBP	0.164589204887585	3.32616578263791	2.83457378417937	0.0309189375314705	0.999808077300523	-3.2327145311199
Q6P161	MRPL54	0.100602628046952	3.33180282220822	2.82090920894569	0.0314678130924847	0.999808077300523	-3.2386561210686
Q9H857-2	NT5DC2	0.096464017220189	3.30431399831346	3.05755269312938	0.0232878951583761	0.999808077300523	-3.24169068391896
P38117	ETFB	0.0782070964206659	3.31923744556488	3.2791024258636	0.0176995256469491	0.999808077300523	-3.24408671319417
Q9UBP9	GULP1	0.0790970012289429	3.30475088713847	2.91177070822838	0.0280066836014485	0.999808077300523	-3.27129075560463
Q9UF56-1	FBXL17	-0.0836059987056238	3.31137623545991	-2.82864107324155	0.0311559580562107	0.999808077300523	-3.29517233134166
Q96I99-1	SUCLG2	0.0607619235432625	3.31577768025674	2.98519067172796	0.0255116668284781	0.999808077300523	-3.35616393721091
P55084	HADHB	0.0681450571963238	3.33625378157937	3.4081717982066	0.0151366982197007	0.999808077300523	-3.38235395993538
P61952	GNG11	0.171508048983486	3.25806879086351	2.68331390553472	0.037620052581199	0.999808077300523	-3.40997486248955
Q5TEC3	ZNF697	-0.239183423710275	3.34101965019751	-2.77024948006058	0.0335964909204824	0.999808077300523	-3.43310908547939
Q8IXM3	MRPL41	0.0883767604162467	3.33081226345017	2.64219608653997	0.0397008573128868	0.999808077300523	-3.4405180712747
Q96EP5	DAZAP1	-0.155471266134034	3.34289419638659	-2.70175399101557	0.0367251796920036	0.999808077300523	-3.47050244772014
Q8WTP8-2	AEN	-0.070507691629498	3.33872949024752	-2.66908560128302	0.0383265348274886	0.999808077300523	-3.48020330338014
Q5QNW6-2	HIST2H2BF	-1.49940199862424	2.97600743585481	-2.88003945931803	0.0291660580297542	0.999808077300523	-3.49888904055978
Q6AHZ1-1	ZNF518A	-0.14499977897326	3.32430273293082	-2.5444372103553	0.0451590700760137	0.999808077300523	-3.53265062985404
P33778	HIST1H2BB	-1.72944082604705	2.87808962292759	-2.7733732819939	0.0334608296464734	0.999808077300523	-3.55278385085286
Q9P1Z9-2	C9orf174; CCDC180	-0.2378386752109	3.31974877760031	-3.00484660186086	0.0248855411424322	0.999808077300523	-3.56291608951771
P36542-1	ATP5C1	0.0652770315182667	3.33346502640424	3.0207880034831	0.0243900455716153	0.999808077300523	-3.56470997924902
P16219	ACADS	0.098774432530536	3.3487438385275	2.60773769886247	0.0415396913081191	0.999808077300523	-3.57354915216254
P62633-3	CNBP	0.370780851858747	3.33038386610728	2.57586589387954	0.0433217198298586	0.999808077300523	-3.5795319358139
O75506	HSBP1	0.525089269718008	2.73391320234172	2.4907177522949	0.0484943281749163	0.999808077300523	-3.59409102189994
Q9C005	DPY30	0.432261135383961	3.08409610478691	2.461594762945	0.0504109461766943	0.999808077300523	-3.60608551072447
Q96ND0	FAM210A	0.117825802136198	3.32010362615189	2.45672127390206	0.0507394400062238	0.999808077300523	-3.621781542478
Q6ZMZ3	SYNE3	-0.263012732230275	3.29726815153054	-2.95636784290464	0.026461060087951	0.999808077300523	-3.63093469617456
A8MTY0	ZNF724P; ZNF724	-0.132070415599877	3.33383044840527	-2.46559177622342	0.050143211776966	0.999808077300523	-3.64774871779203
Q9NWU5	MRPL22	0.0802469276118102	3.32715495009088	2.49057387046676	0.0485036049331914	0.999808077300523	-3.65993633509977
P51157-1	RAB28	-0.15025131728612	3.49153917326952	-2.48425240772907	0.0489130446950988	0.999808077300523	-3.69744024704641
Q9NVV4	MTPAP	0.0904318429096741	3.30757096330587	2.71865201832429	0.0359252132835081	0.999808077300523	-3.71003816182756
O60507	TPST1	0.101016937862835	3.32290432745039	2.33574155146163	0.0596622211637425	0.999808077300523	-3.74253598990626
Q9Y5U2-1	TSSC4	-0.0729947941755432	3.32329647657011	-2.42936078520604	0.0526261979470618	0.999808077300523	-3.78093260799866
Q9Y3B7-1	MRPL11	0.0875808745117885	3.31768482646182	2.70065031997081	0.0367780906462001	0.999808077300523	-3.78666850503079
O95182	NDUFA7	0.0789579623292857	3.34902861565927	2.59212436892877	0.042402681263072	0.999808077300523	-3.78894445617123
O60641-4	SNAP91	0.0687939504769633	3.31888342258737	2.49173299966985	0.0484289237533045	0.999808077300523	-3.79772986592048
P62330	ARF6	0.0980260571181563	3.31670488587784	2.32500899661339	0.0605298472435834	0.999808077300523	-3.80057502206421
Q8N4Q0	ZADH2	0.139979185475942	3.32301637523995	2.26507664401379	0.0656238196676462	0.999808077300523	-3.8024768634808
Q9BYT8	NLN	0.0372336962299045	3.32522195450988	2.96935051442612	0.0260287443137264	0.999808077300523	-3.80458031191601
Q504U0	C4orf46	0.48649253394964	2.81662553014446	2.31382070164732	0.0614484100276628	0.999808077300523	-3.81553354984718
Q9UHL0-1	DDX25	0.117144115721852	3.27329013092503	2.31311457667406	0.0615068708949399	0.999808077300523	-3.81793429817223
O75052-3	NOS1AP	0.137403442807563	3.27973280983226	2.46958789139071	0.0498770429508703	0.999808077300523	-3.82067573467167
Q99549	MPHOSPH8	0.0367700318000759	3.31422161877604	2.72763137064662	0.0355077688919508	0.999808077300523	-3.82083089326919
Q9Y5K6	CD2AP	0.0419793406515495	3.31846561518697	2.84893867905502	0.0303530860956792	0.999808077300523	-3.82511805663969
Q5FWF5-1	ESCO1	-0.102990045417453	3.32776938235864	-2.39643764060934	0.0549952969999586	0.999808077300523	-3.83164131729572
Q6ZVD8-1	PHLPP2	-0.121700420829022	3.29943703376188	-2.22601139153126	0.0691834436997462	0.999808077300523	-3.84627999329954
Q15935	ZNF77	-0.213724777226625	3.32576235399938	-2.24136230756422	0.0677612706697333	0.999808077300523	-3.88098811081019
Q9P0M9	MRPL27	0.0923953408025309	3.32510911206625	2.34292076246206	0.0590891399537178	0.999808077300523	-3.88455743921611
Q9NV79	PCMTD2	-0.118699871169034	3.30348318610506	-2.27274521969417	0.0649477652655501	0.999808077300523	-3.89025583445331
Q9UBC1-1	NFKBIL1	-0.12412532605891	3.30461336481368	-2.15119975032507	0.0765711416180547	0.999808077300523	-3.90778709024558
O43805	SSNA1	0.149264246430511	3.21882093500086	2.22619605904237	0.0691661520862028	0.999808077300523	-3.9083356544176
Q96PU5	NEDD4L	0.057652332912765	3.31623506297119	2.4572296614428	0.0507050668835214	0.999808077300523	-3.91580515315313
O43615	TIMM44	0.0810243475432448	3.31986933572406	2.82145511713231	0.0314456841294343	0.999808077300523	-3.91832197868272
Q6IN85	SMEK1; PPP4R3A	0.0569418409237025	3.3031362034433	2.75670701357563	0.0341915169898812	0.999808077300523	-3.92080553012786
Q92506	HSD17B8	0.0897166617756648	3.32641708114011	2.25466404066385	0.0665535561104199	0.999808077300523	-3.92279531586187
Q16610-4	ECM1	-0.304732453099453	3.39887119913644	-2.1942117563633	0.0722290469027469	0.999808077300523	-3.92462541504928
P13682	ZNF35	-0.187952716509547	3.3376809142039	-2.18106205375537	0.0735287951527161	0.999808077300523	-3.92659154825805
P53680	AP2S1	0.107114091903652	3.29235384152234	2.22295926360915	0.0694698860025664	0.999808077300523	-3.9574446093461
A2VDJ0-5	KIAA0922; TMEM131L	-0.0680382367175695	3.33688551849195	-2.28332184991025	0.0640272462245259	0.999808077300523	-3.96195561152061
Q9NYW8	RBAK	-0.191816459572042	3.34978164843477	-2.27475859212935	0.0647714757698134	0.999808077300523	-3.96880640437801
Q6NZ36-2	C1orf86; FAAP20	-0.101875351136759	3.34230912210559	-2.10155542060883	0.0819194704177891	0.999808077300523	-3.96925535178725
Q9NQZ8	ZNF71	-0.216951479983336	3.34895300523111	-2.12744590346675	0.0790838368168343	0.999808077300523	-3.97558907914701
P08253	MMP2	0.0855808692861027	3.30380518444515	2.11814215062856	0.0800910130712842	0.999808077300523	-3.97730318835752
O60925	PFDN1	0.103851763235326	3.27293836137819	2.4319582276883	0.0524439337724259	0.999808077300523	-3.9889174206667
P04003	C4BPA	-0.256698382419264	3.38383656387605	-2.08709565325628	0.0835484379792262	0.999808077300523	-4.00390314498217
Q9UJZ1	STOML2	0.0728367672429688	3.34718941343516	2.51925116598902	0.046691354732663	0.999808077300523	-4.02454390114609
Q8N5U6-2	RNF10	-0.0815624035777004	3.33107526487252	-2.15926134192571	0.0757372279452693	0.999808077300523	-4.0264993328558
Q96I59	NARS2	0.0836349904326135	3.32090971619252	2.35143904757473	0.058416655087006	0.999808077300523	-4.02863949807715
Q13065	GAGE1	0.457819376742499	3.17617099355759	2.01829456077019	0.0917658471831375	0.999808077300523	-4.04053668230601
Q5TGZ0	MINOS1	0.242665143640791	3.32615254131127	2.00208013124613	0.0938197471587446	0.999808077300523	-4.05473876305147
Q9NZI8-2	IGF2BP1	0.126091249069534	3.31562146425533	1.99414568917584	0.0948417843659574	0.999808077300523	-4.05892835541783
Q15063-1	POSTN	-0.21913745861038	3.35932261275681	-1.98681776894819	0.0957957377202186	0.999808077300523	-4.06055912254671
O95059	RPP14	0.112015661423511	3.3222174148002	2.09857963664243	0.0822520219890755	0.999808077300523	-4.07667441123117
Q8N442	GUF1	0.0664870713832461	3.31395670591733	2.35775680918791	0.0579230880715603	0.999808077300523	-4.07807695628206
Q9UQF2	MAPK8IP1	-0.0654765757218874	3.3316652766518	-2.20336302619007	0.0713385846107234	0.999808077300523	-4.08695867063134
Q9UGM3-9	DMBT1	-0.415928195043872	3.37931580032288	-2.27592237966834	0.0646698032399867	0.999808077300523	-4.09268762538983
P55809	OXCT1	0.0677777044495795	3.32648415449396	2.4961294757115	0.048146771980355	0.999808077300523	-4.10233376851708
Q9HCI6	KIAA1586	-0.0492509033778436	3.31870668580012	-2.2535727388397	0.0666517898046476	0.999808077300523	-4.10414624544331
O96033	MOCS2	0.218033061474148	3.13082111422687	1.93408467069241	0.102953411882348	0.999808077300523	-4.10681572712617
Q13023	AKAP6	-0.049765404581452	3.32548232056573	-2.19759714349029	0.0718982967867303	0.999808077300523	-4.11255387618332
B4DXR9	ZNF732	0.305862513386153	2.65771154914903	2.18230020479063	0.0734053866860866	0.999808077300523	-4.12906642261883
P04004	VTN	-0.365926499414307	3.38102282411898	-1.93495019889771	0.102831673356044	0.999808077300523	-4.13075565842247
Q15811	ITSN1	0.173801359675756	3.26161208202976	2.32240102750269	0.0607426684264044	0.999808077300523	-4.13121487800172
O95782	AP2A1	0.0740069119682761	3.29226403627994	2.53482504510975	0.0457374504992635	0.999808077300523	-4.1372375554461
Q12931	TRAP1	0.0556776898434414	3.3324449669355	2.87409716406012	0.0293889097351922	0.999808077300523	-4.14264214627596
P37235	HPCAL1	0.0836577380436504	3.29619707124696	2.2036911103582	0.0713068726883361	0.999808077300523	-4.1440632323372
Q9P0W5-4	SCHIP1; IQCJ-SCHIP1	-0.17107073155763	3.3555016208905	-1.92313978979085	0.104505425667047	0.999808077300523	-4.14859370019604
Q96CK0	ZNF653	-0.162100500301155	3.39242510346285	-1.91300931835306	0.105962943941275	0.999808077300523	-4.15187060866329
Q96PE3-3	INPP4A	-0.0434080354673898	3.3230758223292	-2.2708557406081	0.0651136623338575	0.999808077300523	-4.16542536637163
O43763	TLX2	-0.139705373488535	3.3188017291268	-1.865521219337	0.113072136226759	0.999808077300523	-4.16560788593285
P05166-2	PCCB	0.0578972677079697	3.33373939278744	2.30987446141812	0.0617758714170168	0.999808077300523	-4.16931888162109
Q92504	SLC39A7	-0.245358352263995	3.33005593494287	-1.84181632248294	0.116797491473889	0.999808077300523	-4.18225938155498
Q8N2U9	PQLC1	-0.148108089461604	3.32833209354141	-1.84199969104428	0.116768209399355	0.999808077300523	-4.18724387412189
Q96BR6-1	ZNF669	-0.136767550568589	3.34412709580492	-1.92954979718916	0.103593631301167	0.999808077300523	-4.19197485026095
Q96E11	MRRF	0.0685683384309232	3.32246507806589	2.1178279959788	0.0801252513801782	0.999808077300523	-4.19314031648435
P42765	ACAA2	0.0572939351528896	3.33336301326389	2.56078908266097	0.044192974588055	0.999808077300523	-4.19385117741104
Q16864-2	ATP6V1F	0.0880663553450796	3.2990607444491	2.07072604475594	0.0854327168552137	0.999808077300523	-4.20020363823153
Q96EF0-1	MTMR8	-0.15416169314855	3.3181658813532	-1.87044343366356	0.112313589064506	0.999808077300523	-4.20665432269822
Q9H116	GZF1	-0.120814647321671	3.39364730050731	-2.10035140162078	0.0820538559851883	0.999808077300523	-4.20949224768554
Q8WUW1-2	BRK1	0.0986383404161958	3.23186273397099	2.06292671770487	0.0863457426066017	0.999808077300523	-4.21014461408332
P23769-1	GATA2	-0.064220323898502	3.34802364142013	-2.17279681112446	0.0743581260054082	0.999808077300523	-4.21423253483274
Q9BX95	SGPP1	-0.165830640002149	3.30533961452449	-1.8597966057231	0.113960781532048	0.999808077300523	-4.21599622967262
Q9UIF7-1	MUTYH	0.253598508519439	3.21686293684545	1.81282175578367	0.121520748694584	0.999808077300523	-4.22049870488163
Q9Y3C5	RNF11	0.14285045625252	3.27968360306215	1.79615781179149	0.124320644872418	0.999808077300523	-4.22246835729927
Q9C0G6-1	DNAH6	-0.317531801055391	3.33447405878191	-2.04392392579669	0.0886123160068749	0.999808077300523	-4.23755601207304
Q15697-1	ZNF174	-0.0924185998977603	3.33261273924192	-1.81505721402801	0.121149932694611	0.999808077300523	-4.24224204934287
Q8WZ82	OVCA2	-0.113202530950455	3.33074338293631	-1.86224236003978	0.113580270734793	0.999808077300523	-4.24297858149004
O14561	NDUFAB1	0.251282115617775	3.23702850670763	2.10682302948151	0.0813341844734222	0.999808077300523	-4.24478227650511
Q5U5X8	FAM222A	-0.137040316090821	3.34082572196837	-1.76031387540549	0.13056121550729	0.999808077300523	-4.2473763610156
Q13011	ECH1	0.0440911454906846	3.33837802584415	2.3378123000735	0.0594963272983459	0.999808077300523	-4.25530486038538
O43829	ZBTB14; ZFP161	-0.106147953251469	3.32696795599453	-2.16069112671365	0.075590309297649	0.999808077300523	-4.25767677877966
Q9Y2R4	DDX52	-0.07627565589433	3.31889009749931	-2.09463482452282	0.0826950034498452	0.999808077300523	-4.25988849188301
P10075	GLI4	-0.194236149706531	3.34209053435288	-1.81681993619298	0.120858325947351	0.999808077300523	-4.26072290803862
Q9HB19	PLEKHA2	-0.0856244666230805	3.34393579461033	-1.79678395972437	0.124214292239919	0.999808077300523	-4.26809694691798
Q5JVF3	PCID2	0.0604916368574612	3.29986960032074	2.45294005706497	0.0509958711608526	0.999808077300523	-4.26812263281243
Q9H4L7-2	SMARCAD1	0.0914387084448433	3.31985419654698	1.81532008112075	0.121106402376671	0.999808077300523	-4.26948784260505
O75494-3	SRSF10; LOC100996657	-0.395478954409432	3.38066923101625	-2.0414584795702	0.0889108070847723	0.999808077300523	-4.28711018386406
Q96P71-1	NECAB3	-0.173010630122768	3.25838705324473	-1.70980384417819	0.139881426527633	0.999808077300523	-4.2874960929299
A1L170-2	C1orf226	0.0895306218554706	3.27579173459761	1.98546268471	0.095973207541347	0.999808077300523	-4.29320286863713
Q13415	ORC1	-0.093371900748426	3.32623554708819	-2.01237945957407	0.0925097657723125	0.999808077300523	-4.29642083663939
Q7KZI7-1	MARK2	0.0835871043608759	3.31186637311832	1.90608866898767	0.106970388549254	0.999808077300523	-4.29724458394969
P02749	APOH	-0.473707186427091	3.37302408227079	-1.96066376312278	0.0992805273649943	0.999808077300523	-4.29964455618072
P54136-2	RARS	0.159938923132281	3.22220708507511	1.68417252692004	0.144856805477211	0.999808077300523	-4.3124414507498
P12074	COX6A1	-0.243597299447087	3.33602534347292	-1.75857935446223	0.1308709166265	0.999808077300523	-4.31266959005797
Q8N4N8	KIF2B	-0.108964922477053	3.3479998200467	-1.68118864237077	0.145447099250099	0.999808077300523	-4.3152346715038
Q9UL54-2	TAOK2	0.10995294993033	3.31730996068538	1.70362966391036	0.141064456106322	0.999808077300523	-4.31641085219595
Q8NDX5-7	PHC3	-0.110485575792646	3.33720939481583	-1.68013893134517	0.14565531641743	0.999808077300523	-4.31792015157712
Q9H9G7	AGO3; EIF2C3	-0.0540596476556063	3.34729411573759	-2.04681995945353	0.0882630004778498	0.999808077300523	-4.31840718840691
Q5SW96	LDLRAP1	0.308480601921002	3.25014961609196	1.83889711352143	0.117264645576047	0.999808077300523	-4.32142119826951
O15217	GSTA4	0.0891582024372536	3.31249406855485	2.052979847143	0.087524674291075	0.999808077300523	-4.32440358600337
P0C7P0	CISD3	0.161399021952799	3.30717504049481	1.67314793782149	0.147049434286158	0.999808077300523	-4.32604962593033
O43361	ZNF749	-0.104366034282906	3.35738937814063	-1.68540908327771	0.144612864465406	0.999808077300523	-4.32691642432021
O60220	TIMM8A	0.506801832351028	2.7220778185167	1.81276219388327	0.121530644164273	0.999808077300523	-4.32969457806099
Q9HC16	APOBEC3G	-0.0830733423137729	3.24008377147568	-1.71816114453518	0.138295520682046	0.999808077300523	-4.33631985369664
Q7LC44	ARC	-0.137263508734362	3.34234608249151	-1.63720425934247	0.154423907889803	0.999808077300523	-4.34115471318856
Q8TB37-1	NUBPL	0.0581716885863132	3.33586622457838	2.01992532758326	0.0915618252629534	0.999808077300523	-4.34403097800149
P55265-2	ADAR	-0.139791395325386	3.32630875509942	-1.63352713821484	0.155198186025875	0.999808077300523	-4.34928781305909
P51649-2	ALDH5A1	0.07178557834014	3.33340161974696	2.13815444688445	0.0779407188180571	0.999808077300523	-4.3499099416491
Q7L622	G2E3	0.0904014668260965	3.31374435176081	1.68888137940547	0.143930004528633	0.999808077300523	-4.3546384366291
Q9HBD1-1	RC3H2	-0.0526189497744253	3.3224968759638	-1.99305220070323	0.094983520882162	0.999808077300523	-4.35513280487004
Q96BR9	ZBTB8A	-0.233722352999328	3.3817358198039	-1.71563849177816	0.138772365168184	0.999808077300523	-4.35525056621522
Q99575	POP1	0.0446763651137411	3.30854992925676	2.49475628420787	0.0482347111621478	0.999808077300523	-4.35714726300407
Q6IQ19-1	CCSAP	-0.106179115535077	3.35816673551447	-1.63500942959604	0.154885615768178	0.999808077300523	-4.36106359671938
O75570	MTRF1	0.052015663450259	3.31810843428616	1.92203353283644	0.104663601589431	0.999808077300523	-4.36443085965812
Q9H336	CRISPLD1	-0.123203438813476	3.34287122291939	-1.63155971175767	0.155613996205918	0.999808077300523	-4.3656195711852
A6NDK9	GOLGA6C	0.218854829121385	3.19489853387682	1.59536061111584	0.163458609765363	0.999808077300523	-4.36608237683527
P61925	PKIA	0.130385688221762	3.27141687900378	1.62674302763091	0.15663652678759	0.999808077300523	-4.36859202135079
Q00975	CACNA1B	0.220692272428702	3.24173433287718	1.68446414688623	0.144799240250572	0.999808077300523	-4.36947393150338
Q9UKF7-2	PITPNC1	-0.120586473673222	3.31436741414624	-1.59183617872519	0.164242337059674	0.999808077300523	-4.36986145088128
P51841	GUCY2F	-0.498263723388167	3.33665774109408	-1.64022680675668	0.153790253569746	0.999808077300523	-4.37346323019296
Q13105-2	ZBTB17	-0.143105577197524	3.33212609027805	-1.77853696240915	0.127350798901195	0.999808077300523	-4.37848754593187
Q9UBC2-1	EPS15L1	0.234850137140238	3.34547465554796	1.78256684151564	0.126651429413465	0.999808077300523	-4.37854636583069
Q5T2R2-1	PDSS1	0.0753021191816226	3.31236995786459	1.94742573666359	0.101093007087117	0.999808077300523	-4.38034418390398
Q8N3E9	PLCD3	-0.0867829703933565	3.26770039258167	-1.65062903332221	0.151628643896769	0.999808077300523	-4.38091233991472
Q6PKC3-1	TXNDC11	-0.261412879744204	3.32433772091584	-1.77178968373701	0.128530307836774	0.999808077300523	-4.38285297597926
O94916-5	NFAT5	-0.159895731876322	3.34037641084845	-1.58563137838749	0.165630842751364	0.999808077300523	-4.38355658240585
O14523	C2CD2L	-0.133999051042934	3.31048396095771	-1.56593460505198	0.170113245896229	0.999808077300523	-4.38720107688445
Q9UK33	ZNF580	-0.125003506781472	3.32794771110461	-1.6590267295052	0.149905046305076	0.999808077300523	-4.38754462411549
Q9NUE0	ZDHHC18	-0.172010954143921	3.28639743007252	-1.57050003020519	0.169064103773907	0.999808077300523	-4.38992102630595
Q96SW2-1	CRBN	0.16105677601415	3.28223834502877	1.92660213520344	0.104011923267773	0.999808077300523	-4.390904981302
Q8WU67	ABHD3	-0.171488625789256	3.28732698436365	-1.61249535389864	0.159699160954174	0.999808077300523	-4.39197191643984
Q8N3J2	METTL4	-0.084938805035887	3.31472489775716	-1.61716703557937	0.158688659462879	0.999808077300523	-4.39227060043436
Q9BTA9-5	WAC	-0.0903145981305332	3.33963646170937	-1.61827371928182	0.158450181926402	0.999808077300523	-4.3936056478951
P23771-2	GATA3	-0.0934466392118088	3.34367525569595	-1.98159439472271	0.0964816587960863	0.999808077300523	-4.39482758758387
Q14587-1	ZNF268	-0.188568530786716	3.28899352027762	-1.55562849455549	0.17250444184824	0.999808077300523	-4.40730869649882
Q5T6S3-2	PHF19	-0.125488625397857	3.30621862954654	-1.53039305533656	0.178494970977398	0.999808077300523	-4.40824994333514
P50607-2	TUB	0.0636979528935366	3.32767414550659	1.78214817698603	0.126723910027115	0.999808077300523	-4.40883219522469
P21506	ZNF10	-0.208000845357298	3.29233078824002	-1.52650271836023	0.179435824560496	0.999808077300523	-4.41094918820989
P43356	MAGEA2B; MAGEA2	-0.171744971616565	3.29980340145149	-1.55272654175251	0.173183490542703	0.999808077300523	-4.41753434780099
Q8NCA9	ZNF784	-0.102714423867609	3.31373937070643	-1.52562723638409	0.179648199464485	0.999808077300523	-4.41933179424055
Q9Y3V2-1	RWDD3	0.0829897345787528	3.31781882730916	1.65948561691245	0.149811409971396	0.999808077300523	-4.42215720187723
Q8WVR3	C7orf43	-0.188896759620602	3.26799424089784	-1.53581438136272	0.177191635679361	0.999808077300523	-4.42222301675889
Q5VU97-1	CACHD1	-0.115458029272114	3.33664044611208	-1.69262917262831	0.143196488407446	0.999808077300523	-4.42388765933784
Q6IMN6-1	CAPRIN2	-0.161535133179707	3.34289662619062	-1.50757668097909	0.184080132189934	0.999808077300523	-4.4252627355187
P19532	TFE3	-0.12652614453011	3.32510840999828	-1.50265779392402	0.185305600603957	0.999808077300523	-4.42533494559019
P15924-1	DSP	-0.267786703733803	3.31485826310674	-1.56696273061027	0.169876441242266	0.999808077300523	-4.4269513184835
Q9UGL1-1	KDM5B	-0.173773480101429	3.3572278973983	-1.55017907956069	0.173781681545044	0.999808077300523	-4.42813653616997
P02675	FGB	-0.335751235235631	3.37668868074931	-1.75067249247462	0.132291881974837	0.999808077300523	-4.42851289300257
Q6ZS86	GK5	-0.105544250231155	3.31194299299997	-1.50588372848254	0.184501043384389	0.999808077300523	-4.42971926863238
Q8IV36	HID1	0.0588180922761664	3.28015030098344	1.90550531710215	0.107055746232084	0.999808077300523	-4.43552233774056
P21912	SDHB	0.0625704392140754	3.34554268601313	2.06832621537557	0.0857125945633139	0.999808077300523	-4.44201024310928
Q96L34-1	MARK4	-0.146108661242719	3.33933014249357	-1.47767105867361	0.191649848957362	0.999808077300523	-4.4426949766295
Q13398-8	ZNF211	-0.115221328443885	3.34058981474065	-1.59370846957399	0.163825549277251	0.999808077300523	-4.4432231329268
Q9UNH5-2	CDC14A	0.152987211967502	3.28530268319143	1.47720953613334	0.19176892314096	0.999808077300523	-4.4459170326812
Q8NC24	RELL2	-0.11455610503978	3.33104406017552	-1.52642736422766	0.179454094673788	0.999808077300523	-4.44788564135392
P07203	GPX1	0.0595060157049419	3.30446289397894	2.09310831735682	0.0828670787848116	0.999808077300523	-4.44826564539499
Q765P7	MTSS1L	-0.110592212857901	3.33027544256191	-1.5919090019065	0.164226107049965	0.999808077300523	-4.44953996850617
P41161-2	ETV5	-0.175472259531867	3.27827541846593	-1.4977124457016	0.186545390820058	0.999808077300523	-4.45154159091104
Q8TAA5	GRPEL2	0.0684401018047884	3.31407079118713	1.8528439116013	0.115049449611991	0.999808077300523	-4.45278964445112
O75616-1	ERAL1	0.081424782906724	3.3286106232677	2.17282902913899	0.0743548745393323	0.999808077300523	-4.45381210880305
Q96JF6	ZNF594	-0.156082933048421	3.30348386976363	-1.45283403358839	0.198156927638554	0.999808077300523	-4.45502016911383
Q8WXB4	ZNF606	0.19955955870568	3.26033132550588	1.46192697083205	0.195751124145671	0.999808077300523	-4.45650814761782
Q8N5I4	DHRSX	-0.126750046160575	3.34413003268065	-1.47281793520409	0.192905434311488	0.999808077300523	-4.45672404342501
Q9H7H0-3	METTL17	0.0733317404025634	3.30623112917598	1.77456235486972	0.128044310965682	0.999808077300523	-4.45952471664231
Q04637-9	EIF4G1	-0.29038604323491	3.2671940011433	-1.66429497925085	0.148833459330541	0.999808077300523	-4.46145432489194
Q99581	FEV	-0.0950326575280147	3.31263262486642	-1.81847426195431	0.120585285151754	0.999808077300523	-4.46340763279045
Q5T7W0-4	ZNF618	0.0612608677744059	3.29232828004684	1.72971465521328	0.13613203031357	0.999808077300523	-4.46485848345786
Q96B49	TOMM6	0.139227919898487	3.20254245563403	1.46573599883532	0.194751443296441	0.999808077300523	-4.46807832686273
Q8IVL1-1	NAV2	-0.186263392101596	3.30109243901528	-1.44349874374931	0.200655436740782	0.999808077300523	-4.46887319258359
Q9UHA4	LAMTOR3	-0.0999385099135601	3.33774131798189	-1.86230277570024	0.113570887338777	0.999808077300523	-4.47010469013847
Q5VVM6	CCDC30	0.213301414140234	3.31077364986946	1.49227359933806	0.187917893494725	0.999808077300523	-4.47127522911694
Q9NVA1	UQCC; UQCC1	0.0851285327138124	3.32379991215417	1.71563187182098	0.138773618618611	0.999808077300523	-4.47281626947499
Q9BRL6-1	SRSF8	-0.122983940873326	3.3715706825518	-1.42044672643242	0.206950747947909	0.999808077300523	-4.47403088863349
Q6QNY0	BLOC1S3	-0.0967713517459715	3.33331293046471	-1.5794042025327	0.167035633733348	0.999808077300523	-4.47410246041394
Q9Y253-1	POLH	-0.0756723548566112	3.33232746807567	-1.57810655639242	0.167329799563578	0.999808077300523	-4.4778584722003
P98160	HSPG2	-0.329275888911309	3.27931918920687	-1.65627374221169	0.150467986800753	0.999808077300523	-4.48179824729133
Q9NVU0	POLR3E; LOC101060521	-0.0312955386196208	3.32145949475265	-2.2294380484298	0.0688633144647203	0.999808077300523	-4.4819364982765
Q8NB25-1	FAM184A	-0.157408568537352	3.31952619766421	-1.40195462265134	0.212132066885066	0.999808077300523	-4.4836096206703
Q93096	PTP4A1	0.109410879407807	3.33150604007572	1.48162331192234	0.19063298413294	0.999808077300523	-4.48417085182998
P40425	PBX2	-0.0437805137084462	3.3403470189393	-1.91807783118485	0.105231173953436	0.999808077300523	-4.48427097801896
O75953-5	DNAJB5	-0.0761651824162053	3.35668758168552	-1.79775043043204	0.124050311809959	0.999808077300523	-4.48461277536846
Q5SQ80	ANKRD20A2	-0.0803219046601734	3.3351781016393	-1.65402697932195	0.150928929217857	0.999808077300523	-4.48641920314192
O00748	CES2	-0.105423261860544	3.32524915081662	-1.46144490117696	0.19587798393868	0.999808077300523	-4.49058227677988
P15923-3	TCF3	-0.106448529389715	3.35376469457264	-1.44315059822644	0.200749178261558	0.999808077300523	-4.49152907954453
Q9BV81	EMC6	-0.148736020799363	3.17385891358215	-1.45481458549618	0.197630582145247	0.999808077300523	-4.49218912243716
Q96PV0	SYNGAP1	0.17584966877428	3.28221015514297	1.39256145475858	0.21480938731335	0.999808077300523	-4.49319384786459
Q9NU02	ANKEF1; ANKRD5	-0.290479622431508	3.3241651335345	-1.49150155406667	0.188113486816409	0.999808077300523	-4.49839323372036
P10073	ZSCAN22	-0.131254490868473	3.36077229256701	-1.43198866292135	0.20377624442284	0.999808077300523	-4.50020063902896
Q16854	DGUOK	0.102166050308822	3.32215668833984	1.57022582209547	0.16912694280953	0.999808077300523	-4.50092166368853
Q9BVG3	TRIM62	-0.172000999999832	3.33259556667307	-1.36548209256884	0.222701865654663	0.999808077300523	-4.50138620441655
P49821	NDUFV1	0.0564942181840935	3.32761527441946	2.18849304066928	0.0727913486742787	0.999808077300523	-4.50417286990412
O75771	RAD51D	-0.109673899313288	3.32697779112031	-1.41148488539233	0.209447039397042	0.999808077300523	-4.50642876451409
Q16836-2	HADH	0.0757611919498392	3.33911342468357	2.18976257500427	0.0726661291645914	0.999808077300523	-4.50761340407689
Q8WXG6-8	MADD	-0.361681829798814	3.27632506079541	-1.65687305265012	0.150345263638634	0.999808077300523	-4.50966725276351
O15040	TECPR2	0.254541129433067	3.29348781693325	1.39575597721937	0.213895397341191	0.999808077300523	-4.50983527537543
P09471-2	GNAO1	-0.301664631447487	3.28759631502346	-1.39348983352152	0.214543398850181	0.999808077300523	-4.51013988344588
Q9BQ15-1	NABP2	-0.0844005863386596	3.32377453159459	-1.59021369603595	0.164604336034417	0.999808077300523	-4.51140495324943
Q96K75	ZNF514	-0.299228696729503	3.3370642407842	-1.52152438804067	0.180646637922064	0.999808077300523	-4.51321300334264
Q9H3W5	LRRN3	0.121857019592343	3.31260822259285	1.35878089791364	0.224695370745454	0.999808077300523	-4.51409545387169
P61812-2	TGFB2	0.100996742639419	3.32619089510724	1.40085508574203	0.212443875139687	0.999808077300523	-4.51418746698091
O15370	SOX12	-0.0952647731342068	3.33350991097321	-1.53748302287455	0.176792295550533	0.999808077300523	-4.51552076935687
P02679	FGG	-0.385011325346533	3.45441545901243	-1.46893304581272	0.193916054607269	0.999808077300523	-4.51802198202146
Q6NUN9	ZNF746	-0.126923118993641	3.28054839363799	-1.32877704255173	0.23382108267668	0.999808077300523	-4.5191693796788
Q14587-8	ZNF268	0.261557215407347	3.34624684367035	1.44543769565984	0.200134098131313	0.999808077300523	-4.52094739038255
Q9H0M5	ZNF700	-0.306247107403534	3.390792720902	-1.43191069511477	0.203797536850852	0.999808077300523	-4.52115021406431
P53367-2	ARFIP1	0.10069701021385	3.32436265816624	1.3766899431593	0.219403673980029	0.999808077300523	-4.52165981054824
Q99704	DOK1	-0.0949642654795588	3.31521449843666	-1.61464605820263	0.159233190051675	0.999808077300523	-4.52352975195419
O75820-1	ZNF189	-0.134743365820372	3.38195336817256	-1.34278157820973	0.229520639152342	0.999808077300523	-4.52561544578301
O60673	REV3L	-0.0662363131499304	3.31513411136731	-1.77211321180285	0.1284735058299	0.999808077300523	-4.52678952355417
Q8IUY3	GRAMD2; GRAMD2A	0.141487907756859	3.30282207284239	1.31670376882692	0.237586670053744	0.999808077300523	-4.52690294147668
Q96CW9-1	NTNG2	0.274857531867077	3.23858017329446	1.37860673398005	0.218844094144636	0.999808077300523	-4.52731792502624
P36776	LONP1	0.0559693725565258	3.33523522765256	2.38186783018534	0.0560793784340542	0.999808077300523	-4.52808649049698
Q15398	DLGAP5	-0.123191772309797	3.32546930411656	-1.30988353882593	0.239737882852089	0.999808077300523	-4.52851273193639
P78364	PHC1	-0.0780036166883468	3.35047418873112	-2.03260411101654	0.0899912912276679	0.999808077300523	-4.52947810867347
Q99622	C12orf57	0.139831705737771	3.27336158715808	1.61444666270786	0.159276336003245	0.999808077300523	-4.53175234503476
Q8IVS8	GLYCTK	0.113600771657278	3.31133545095637	1.34016087539576	0.230319912354998	0.999808077300523	-4.53304954093948
O00238-2	BMPR1B	-0.102111944562363	3.29614206798122	-1.37055582297824	0.221203233061514	0.999808077300523	-4.53348009521896
P40205	MYCNOS	-0.082530355003819	3.31796177642084	-1.51475252722218	0.182306051010662	0.999808077300523	-4.5350544109023
Q5T5U3-3	ARHGAP21	-0.177303240031046	3.31014437001175	-1.29065517990489	0.245897113616445	0.999808077300523	-4.53549444875058
P53805	RCAN1	-0.119253884304808	3.31136143758686	-1.41421518703635	0.208683598189745	0.999808077300523	-4.5357153505669
Q2KHT3-2	CLEC16A	0.144857288618407	3.34486044830318	1.28612868817496	0.247367439286425	0.999808077300523	-4.537952893583
Q00978	IRF9	-0.147725171306576	3.34920244788404	-1.31038727004387	0.239578401770474	0.999808077300523	-4.53835096389537
Q13243-1	SRSF5	-0.0835594564036234	3.31285202940853	-2.06840821564709	0.0857030158889075	0.999808077300523	-4.53867096033341
Q8N6S5	ARL6IP6	-0.202473792130125	3.26804117145506	-1.35573077359308	0.225608099097966	0.999808077300523	-4.53926856566071
Q9BYD2	MRPL9	0.0727034825397622	3.3386874611002	1.95474040301743	0.100087426160075	0.999808077300523	-4.53941631156926
P51948-2	MNAT1	-0.160334077620461	3.28338894709074	-1.27344460562507	0.251529360028711	0.999808077300523	-4.5394195827146
O60812	HNRNPCL1	-0.0768316460213455	3.31829189252562	-1.56560203985046	0.170189911775768	0.999808077300523	-4.54103213962754
P49703	ARL4D	0.140244561789217	3.20936701441633	1.29297101855356	0.245147886137042	0.999808077300523	-4.54163492071149
P19174-1	PLCG1	-0.179158836193385	3.33329538178178	-1.26256289344772	0.255149313371928	0.999808077300523	-4.54356082882668
Q9Y4Y9	LSM5	0.255510312014158	3.22141842146074	1.33786373239988	0.231022574655296	0.999808077300523	-4.54672841030791
Q9P0T4	ZNF581	0.156699226148784	3.3295558069167	1.25342673355037	0.258224113786311	0.999808077300523	-4.54740020947814
Q96AY2-2	EME1	-0.083796105950433	3.3289526315883	-1.60914625889349	0.160427384030933	0.999808077300523	-4.54946836029621
Q9BQI7	PSD2	0.226185134923089	3.24797728067455	1.24613822582274	0.260700487842344	0.999808077300523	-4.55001583102345
O94760-1	DDAH1	-0.0392467936011025	3.32805145891926	-2.06369939653404	0.0862548451833224	0.999808077300523	-4.5518563974052
P43251-2	BTD	-0.185876786225478	3.32188142288627	-1.23840388960343	0.263351183865284	0.999808077300523	-4.55242410773372
Q9H008-1	LHPP	0.175855169576265	3.3238865929681	1.24807947602738	0.260038884072626	0.999808077300523	-4.55249999056353
Q9UNL2-2	SSR3	-0.172918232111991	3.35536620789174	-1.46911517700674	0.193868564528083	0.999808077300523	-4.55250526102015
Q96MC6	HIAT1; MFSD14A	-0.139674672298612	3.32356272615971	-1.24768236201339	0.260174105328491	0.999808077300523	-4.55251473465378
Q9UIS9-12	MBD1	-0.312658179348211	3.34848657327412	-1.23916973752828	0.263087661278157	0.999808077300523	-4.55391340671873
Q8NDW4-1	ZNF248	-0.0872133039058681	3.32869690485782	-1.35100793121173	0.227028021247002	0.999808077300523	-4.55457966198528
Q9NW61	PLEKHJ1	-0.142592258442148	3.27947945713496	-1.29005039691346	0.246093111124045	0.999808077300523	-4.55528229264668
P13521	SCG2	0.0681856497357034	3.30415038249338	1.6804874763874	0.145586148071089	0.999808077300523	-4.5558469224649
P17707-1	AMD1	0.0670343728613794	3.29986463599647	1.61585027729168	0.158972855268153	0.999808077300523	-4.55837109511397
Q16568	CARTPT	-0.154388512884814	3.35713643516582	-1.22012161368194	0.269711077593818	0.999808077300523	-4.55870828663374
Q9H063	MAF1	-0.064980687383422	3.27998237347199	-1.66252268278207	0.149193121477857	0.999808077300523	-4.55994942787066
Q9Y6Y9	LY96	-0.406717126664752	3.37158669325298	-1.20671293939545	0.274460502743455	0.999808077300523	-4.56262733831647
Q9BRJ6	C7orf50	-0.0849762444847973	3.32346320666992	-1.83212208766861	0.118356018989677	0.999808077300523	-4.56272020204606
O75840-1	KLF7	-0.180834878509069	3.29352968166296	-1.27610052398133	0.250652779002654	0.999808077300523	-4.56346495468186
Q86U28	ISCA2	0.0681853957501167	3.30937122707908	1.5753087600144	0.167965720543193	0.999808077300523	-4.56393786058571
Q7RTP0	NIPA1	-0.190962471340204	3.28116535714118	-1.20079841757895	0.276578484687071	0.999808077300523	-4.56409623038431
O43716	GATC	0.0758628594642375	3.30645179699725	1.66774757924488	0.148135216428019	0.999808077300523	-4.56546577769709
O94844	RHOBTB1	0.186865369626879	3.28348957289386	1.47102299701723	0.193371759136646	0.999808077300523	-4.56553611606497
Q86WK9	PAQR7	-0.197235144489882	3.29838354074205	-1.20145734215071	0.276341824240573	0.999808077300523	-4.56592896809244
P50542-4	PEX5	0.115117422295737	3.32431968920494	1.29134460672706	0.245673854710523	0.999808077300523	-4.56701349429942
Q6ZRI6	C15orf39	0.173572715614976	3.24176996296803	1.22055526596329	0.269558679911909	0.999808077300523	-4.56730968645522
Q13888-1	GTF2H2; GTF2H2C	-0.22915325502723	3.26738114731022	-1.20258087972058	0.275938698054284	0.999808077300523	-4.56799576140771
Q86YA3-1	C4orf21; ZGRF1	-0.0557996746973788	3.33122020487145	-2.06257868343937	0.0863867171392474	0.999808077300523	-4.57234151897449
Q8NFZ5-1	TNIP2	-0.238089032493545	3.34788598796337	-1.18320610659888	0.282962232643847	0.999808077300523	-4.57238641659842
Q8N5Z0-1	AADAT	0.0724764231080904	3.34034134619973	1.72340652286319	0.137309139500311	0.999808077300523	-4.57261034422283
O94900	TOX	0.100007090126742	3.31927973640696	1.31911442187368	0.236830468971373	0.999808077300523	-4.57329020822311
Q8WUA8	TSKU	-0.246032156941035	3.31961441748407	-1.17129724199809	0.28735547109822	0.999808077300523	-4.57419638937308
Q8N565-2	MREG	0.0716730075316126	3.29558958579519	1.5751090122674	0.168011210003002	0.999808077300523	-4.57468894241739
Q5M7Z0	RNFT1	-0.145025972143182	3.3415206672934	-1.19180703478898	0.279825450606655	0.999808077300523	-4.57684511656178
P52741-1	ZNF134	-0.563200583216093	3.45589636772817	-1.15036121669521	0.295220910371091	0.999808077300523	-4.57839085929716
O15304	SIVA1	-0.127356511102225	3.34600406259285	-1.38841040816223	0.216002398869157	0.999808077300523	-4.57900351876706
P02748	C9	-0.178298491843237	3.37849348064525	-1.15980668022567	0.291649832246898	0.999808077300523	-4.57939332333165
O00628	PEX7	-0.0821593827326851	3.30402482623248	-1.53962897378822	0.176279978305918	0.999808077300523	-4.57942369515777
Q9UKY4-1	POMT2	-0.148415713785996	3.30523586511061	-1.24647960700226	0.260584033297756	0.999808077300523	-4.58007280446421
Q08J23-2	NSUN2	-0.133721738827424	3.3316086167565	-1.23957252587515	0.262949157788962	0.999808077300523	-4.58019930225567
Q9H706	FAM59A; GAREM; GAREM1	-0.196286678598108	3.29358095212153	-1.14299884874841	0.298030237074562	0.999808077300523	-4.5807109498221
Q9NRX5	SERINC1	-0.212764370942193	3.22057484231483	-1.22480934910501	0.268067659928371	0.999808077300523	-4.5807555843119
Q9Y5S1	TRPV2	-0.129555030578758	3.28118994562331	-1.17323138615051	0.286637988476102	0.999808077300523	-4.58150096941354
O75123	ZNF623	-0.100791837076887	3.31249245534774	-1.67396796259727	0.146885239345427	0.999808077300523	-4.58161842979141
Q96SQ5-1	ZNF587	-0.161236214387899	3.27262244534585	-1.1820480595452	0.283386886082111	0.999808077300523	-4.58169452599414
Q9UMS5-1	PHTF1	-0.167695979304478	3.30452147685341	-1.33527376658535	0.231817130845487	0.999808077300523	-4.58194108949337
Q96HT8	MRFAP1L1	-0.132957869701992	3.3225367137915	-1.24655819667577	0.260557230678237	0.999808077300523	-4.5820748010336
Q6NX49	ZNF544	-0.122355906442865	3.32213673912042	-1.33859185399451	0.230799643408948	0.999808077300523	-4.58344021236341
P0CG47	UBB	0.210049991652023	3.2918018188946	1.1367535672619	0.300431107865496	0.999808077300523	-4.58373502007421
Q6NVV7	CDPF1	-0.150925935130566	3.33944453715343	-1.14790733115333	0.296154744245838	0.999808077300523	-4.58458126643431
Q9BQS2-1	SYT15; LOC102724488	0.325333115019414	3.27898008533505	1.10927740995705	0.311189240622737	0.999808077300523	-4.58607175761422
Q8TF32	ZNF431	-0.22949767010117	3.33911702815487	-1.10293026695561	0.313720031984695	0.999808077300523	-4.58655817808256
P17025	ZNF182	-0.193476409421495	3.32427481314905	-1.10683978241692	0.312159159549975	0.999808077300523	-4.58684746642666
O60229-5	KALRN	-0.141064882710021	3.32720929307638	-1.13862965234069	0.29970816470726	0.999808077300523	-4.58738243974646
Q8IYL3	C1orf174	-0.0664681964933528	3.31641416421315	-1.5802396238757	0.166846511847872	0.999808077300523	-4.58755203874027
Q15916	ZBTB6	0.139278956624409	3.32866968796947	1.170800526103	0.28753997980996	0.999808077300523	-4.58760080198027
P35030	PRSS3	-0.19925856601089	3.30552535338732	-1.1108432008623	0.310567557274499	0.999808077300523	-4.58771649818055
P29279-1	CTGF	-0.19373470909725	3.35251518473023	-1.10621012355877	0.312410109507517	0.999808077300523	-4.58865771417229
Q96K19	RNF170	-0.303964640618741	3.31837387387842	-1.0929390417264	0.317738750063579	0.999808077300523	-4.58869171093303
O75439	PMPCB	0.04844438898601	3.33148962914352	2.17148011544276	0.074491133838997	0.999808077300523	-4.58924220209792
Q96AW1	VOPP1	-0.172547952872213	3.32689799402462	-1.10594195418734	0.312517039561966	0.999808077300523	-4.58961607496502
Q96MC5	C16orf45	0.0857905304080909	3.30939379259406	1.36834871733552	0.221854015045162	0.999808077300523	-4.58964102793188
P28827-2	PTPRM	-0.079768374529019	3.31788074557774	-1.40128789782123	0.212321087448511	0.999808077300523	-4.59012082902442
Q92665	MRPS31	0.0574861896522833	3.33809729198402	2.0600630803266	0.0866834746086012	0.999808077300523	-4.5901285338123
Q9NXC2-1	GFOD1	-0.113718329337038	3.33119704743179	-1.46622666322618	0.194623014913211	0.999808077300523	-4.59026594330033
Q969W3-2	FAM104A	-0.14674071851172	3.34659034301596	-1.14005269061872	0.299160787614635	0.999808077300523	-4.5910715080487
Q8N960	CEP120	0.0506289521069225	3.31632281363816	1.89644455191336	0.108390360328175	0.999808077300523	-4.59208438479712
Q9BPU9	B9D2	-0.210607804769628	3.2785959036391	-1.10076525299415	0.314587224231478	0.999808077300523	-4.59213677172184
Q15842	KCNJ8	-0.15770680402825	3.26717463778968	-1.13616233099693	0.300659245376391	0.999808077300523	-4.59232244636216
Q96BV0	ZNF775	-0.172776584153932	3.30476281971976	-1.09099119125584	0.31852721344931	0.999808077300523	-4.59314192153537
Q6ZN08	ZNF66P; ZNF66	-0.233798901914805	3.34433061093593	-1.08461616252655	0.321119154681146	0.999808077300523	-4.59319876434123
Q8N511	TMEM199	-0.107552636711123	3.31419590877469	-1.38639129729019	0.216584883046557	0.999808077300523	-4.59393446837272
Q8WWL2-1	SPIRE2	-0.154445417416258	3.29544916298484	-1.14084118048038	0.298857857941429	0.999808077300523	-4.59439251705936
Q9Y5K5-1	UCHL5	-0.217675677836684	3.30499891991753	-1.06641740600823	0.328614957006671	0.999808077300523	-4.59463941521207
Q99576-3	TSC22D3	0.132108963119979	2.88261999705696	1.1939458494889	0.279050103909235	0.999808077300523	-4.59617699778073
Q96FJ2	DYNLL2	-0.122283113988117	3.24860261987148	-1.88988260699388	0.109367322929328	0.999808077300523	-4.59730449183303
Q8NCK3	ZNF485	-0.0850626679228039	3.32847419295396	-1.39669376267451	0.213627764205226	0.999808077300523	-4.598999651707
P0CG35	TMSB15A; LOC101060235; TMSB15B	0.12953483844306	3.25202631450649	1.25453388492588	0.25784976420775	0.999808077300523	-4.60030724689373
P17014-1	ZNF12	-0.202190654387798	3.31646059686831	-1.18855383851308	0.281008348074123	0.999808077300523	-4.60061497508371
P52849-1	NDST2	-0.12113000418571	3.32428444109665	-1.22291079260076	0.268732194689317	0.999808077300523	-4.60062260351966
Q9NSA3	CTNNBIP1	0.318309830160561	3.26237947197451	1.02114922326311	0.347886885648545	0.999808077300523	-4.60074881010592
Q8NEY1-5	NAV1	-0.14760247782926	3.30662618835185	-1.08504286260902	0.320945121393888	0.999808077300523	-4.603631344103
Q9H2J1	C9orf37; ARRDC1-AS1	-0.236748948136638	3.3835357040608	-0.992771211958349	0.360429220585437	0.999808077300523	-4.60408882242829
Q96D71-4	REPS1	-0.227711257057874	3.33065029705299	-0.972732429492467	0.369501998063118	0.999808077300523	-4.60439879258436
O14709	ZNF197; ZNF660-ZNF197	-0.159438363347061	3.317181531365	-1.23884630567751	0.263198923504573	0.999808077300523	-4.60523488466683
P21359-1	NF1	-0.124227313682136	3.32746994159297	-1.19044969094165	0.280318470916991	0.999808077300523	-4.60638783926787
A4D1E9-1	GTPBP10	0.0881016636124003	3.33608348935401	2.04342783929084	0.0886722947605778	0.999808077300523	-4.60686853051521
A6NMB1	SIGLEC16	-0.150375218017838	3.26378245130989	-1.08618073415495	0.320481414512584	0.999808077300523	-4.60724703003403
O43556-4	SGCE	0.113009692693919	3.26548336393934	1.22185600584254	0.26910201424138	0.999808077300523	-4.60822555705557
Q9BX73-1	TM2D2	-0.281712821958642	3.28727826486919	-0.978649377557114	0.366804345347085	0.999808077300523	-4.60836308807435
Q4KMZ1-3	IQCC	-0.17685054148798	3.28690061474659	-1.0126417631923	0.351609442653733	0.999808077300523	-4.60881711864476
Q9BZD2-1	SLC29A3	0.224527561212062	3.27793423259601	1.01238688789035	0.351721461495139	0.999808077300523	-4.60893713813023
A8MQ27-1	NEURL1B	0.0997061559085805	3.30476727663444	1.19704895398421	0.277928498448646	0.999808077300523	-4.6090075186495
Q6ZT21-1	TMPPE	-0.135591236448247	3.27835023223181	-1.22418340045295	0.268286596173427	0.999808077300523	-4.60902082618161
P56645-2	PER3	-0.131373517718063	3.29987243517164	-1.12390602413469	0.305421706431923	0.999808077300523	-4.60958125428349
Q9Y6U3	SCIN	-0.234087735304649	3.30921456877869	-0.923346826646468	0.392632001354073	0.999808077300523	-4.60985913538053
O75030	MITF	-0.103099815341227	3.32549709403956	-1.28182027384257	0.248774199606141	0.999808077300523	-4.60997722557701
O94811	TPPP	0.0627061388215988	3.32347416584162	1.55280573245313	0.173164926486417	0.999808077300523	-4.61027310319481
Q96Q05-2	TRAPPC9	-0.167667613005651	3.27187586787126	-1.00530444584567	0.354845755239778	0.999808077300523	-4.61035655236067
Q5JU69-1	TOR2A	-0.102611087154694	3.32851898263854	-1.22787415178655	0.266997947610398	0.999808077300523	-4.61036773510097
Q12805	EFEMP1	-0.233457317395121	3.34325235911732	-1.08989592256638	0.318971279896478	0.999808077300523	-4.61054626411526
Q14697-2	GANAB	-0.113894116261987	3.32242180991894	-1.18469987018758	0.282415283657149	0.999808077300523	-4.6124186534379
Q86XD8	ZFAND4	-0.242169431723261	3.07664379384173	-0.888154600481519	0.409787309655684	0.999808077300523	-4.6128273579968
O00757	FBP2	0.201527260255193	3.25978700382604	1.11360514893216	0.309473495955725	0.999808077300523	-4.61308471333448
Q8N9F0	NAT8L	0.283548647869657	3.25485922785913	1.16514564453172	0.289647708751562	0.999808077300523	-4.61325417763178
Q96EK2-3	PHF21B	-0.143323720342977	3.33513410150631	-1.19778865535793	0.277661713559059	0.999808077300523	-4.61472810482346
Q13268-2	DHRS2	0.205631659860282	3.29445348724069	0.916038656546774	0.396148357784219	0.999808077300523	-4.61479347049756
Q13370	PDE3B	-0.0918216041157773	3.32660249009721	-1.28208183219968	0.248688594328494	0.999808077300523	-4.61514808781073
Q96N03-2	VSTM2L	-0.128773597716368	3.37642070366516	-1.10742338786692	0.31192671525529	0.999808077300523	-4.61525975720984
Q9H334-1	FOXP1	0.170631432023938	3.30853318239735	1.07892437267697	0.323448115505392	0.999808077300523	-4.6158375774951
Q9C0A0-1	CNTNAP4	-0.128594797254041	3.29946841237278	-1.11284018539407	0.309776187740234	0.999808077300523	-4.61621097793234
Q9Y2A4	ZNF443	-0.140786413284181	3.29062300682479	-1.2461382845901	0.260700467791232	0.999808077300523	-4.61643655074486
Q86UP0	CDH24	0.210232447354414	3.35242359545567	0.882162300816667	0.412764398146547	0.999808077300523	-4.61659393737956
Q9Y2S7	POLDIP2	0.0692215454777653	3.3235638062277	1.89344156599713	0.108836362922791	0.999808077300523	-4.61719333260435
Q5CZA5	ZNF805	-0.148475745167684	3.31810851117478	-1.11616389449229	0.308462823220395	0.999808077300523	-4.61792856936416
O14717-1	TRDMT1	-0.101881124406236	3.31356136876453	-1.49508509836913	0.187207227527206	0.999808077300523	-4.61803527239787
Q96BY2	MOAP1	-0.108675812356274	3.29112411109819	-1.24998669170697	0.259390320804942	0.999808077300523	-4.6182113295917
P13051-2	UNG	0.204663371279738	3.20990542920491	1.22594698128129	0.267670153729468	0.999808077300523	-4.61868742195322
P50443	SLC26A2	-0.134427269258773	3.29997692853823	-1.22749345155183	0.267130620394282	0.999808077300523	-4.6220754367465
P50539-3	MXI1	0.184781007766029	3.24383631487997	0.812126865232448	0.448768948060215	0.999808077300523	-4.62256789530265
Q9UQB8-4	BAIAP2	0.106173007229145	3.31398823468614	1.14193928461412	0.298436412171794	0.999808077300523	-4.62312331790259
P04156-1	PRNP	-0.232056828101576	3.26397378034818	-0.820419477368453	0.444389554913597	0.999808077300523	-4.62312910531483
O15535-2	ZNF193; ZSCAN9	-0.120514470660303	3.37848268360386	-1.13660069490768	0.300490081901122	0.999808077300523	-4.62391995179589
C9J7I0	LOC729852; RPA3-AS1; RPA3OS; UMAD1	0.176922196017681	3.21589671729436	1.1935317065005	0.279200090479073	0.999808077300523	-4.62468376047766
Q96NY7-1	CLIC6	-0.16789990759691	3.36448649812538	-0.969987171568524	0.37075894421509	0.999808077300523	-4.62485580727889
Q9NPB0	SAYSD1	0.170122982737305	3.22338787572181	0.920920568375234	0.393796724206974	0.999808077300523	-4.62553217217652
Q9H4T2	ZSCAN16	0.183683648709224	3.25397967707446	0.887415837360398	0.41015345980933	0.999808077300523	-4.62630746900661
P46098-5	HTR3A	-0.182769495573343	3.3000211398791	-0.809448541504201	0.450190050207565	0.999808077300523	-4.62648060753098
Q969S2-1	NEIL2	0.10150096112714	3.30972709842173	1.22466343899805	0.268118680511204	0.999808077300523	-4.6265036165888
O95807	TMEM50A	0.14095342645054	3.27108309044672	1.11928523299075	0.307233699517081	0.999808077300523	-4.6265635129713
Q6ZUJ8	PIK3AP1	-0.11730354283472	3.27723440553502	-1.08533814849294	0.320824732479081	0.999808077300523	-4.62759312716303
Q9C026-5	TRIM9	-0.228231903539265	3.22458286637025	-0.801526692121079	0.454412348263051	0.999808077300523	-4.62836865223015
Q13478	IL18R1	-0.260352810790504	3.43490862429442	-1.12359173031007	0.305544666672803	0.999808077300523	-4.62862256705131
Q969Z4	RELT	0.137582241612274	3.26647048367181	1.03191961004923	0.343220039716454	0.999808077300523	-4.62871182038474
Q5VTE6-2	ANGEL2	0.138770951960741	3.28393157266264	1.0151101738395	0.350526054843548	0.999808077300523	-4.62976731506024
Q7L985	LINGO2	0.129577296992959	3.33967591203086	1.06205126698555	0.330434676560157	0.999808077300523	-4.62985719143565
Q86V87	FAM160B2	0.130559374208884	3.28561219147143	1.11178856812655	0.310192713339208	0.999808077300523	-4.63001041740952
Q96KC9	CABS1	0.222539648863313	3.27892380331456	0.737412978614325	0.489625529233388	0.999808077300523	-4.63107891478183
Q13642	FHL1	0.14630303635002	3.32039340308458	0.970313401195622	0.370609399465139	0.999808077300523	-4.63183714113292
Q96GI7	FAM89A	-0.100229111183675	3.29271133157031	-1.20005823825459	0.276844538490708	0.999808077300523	-4.63243675490821
Q8N4A0	GALNT4; POC1B-GALNT4	0.169504645108652	3.22411809528395	0.7747603454137	0.468888463836789	0.999808077300523	-4.63357581993079
P51955-2	NEK2	0.153412190887755	3.23669775800341	0.897780601691407	0.405039065155941	0.999808077300523	-4.63386032502645
Q8N6M3	FITM2	-0.140537379944778	3.31588525442095	-1.22467556851726	0.268114438842288	0.999808077300523	-4.63552661655622
Q9BZF3-4	OSBPL6	-0.198713446542091	3.2709920497661	-0.760494680116955	0.476735661216295	0.999808077300523	-4.63622292169003
Q9Y5Q3	MAFB	-0.14938848665796	3.2862188030449	-1.01296654648094	0.35146674067022	0.999808077300523	-4.63651284788819
Q9BR77-1	CCDC77	0.0563520616897015	3.33285328665433	1.87602615175455	0.11145941190613	0.999808077300523	-4.63680510440892
P06733-2	ENO1	0.17101619394927	3.25227535963079	0.642522132923723	0.545086130414639	0.999808077300523	-4.63721082675011
Q9GZP9	DERL2	-0.131932267525513	3.30226265577023	-1.32748381722129	0.234221845654728	0.999808077300523	-4.63857544155177
P20062-1	TCN2	0.196662330596411	3.31684691860948	0.630521921496786	0.552377042973641	0.999808077300523	-4.63859641296729
O15243	LEPROT	-0.190773964079366	3.39075783071125	-1.03214525053045	0.343122816033817	0.999808077300523	-4.63861391527462
Q8TD57	DNAH3	-0.154393067659398	3.31843216535715	-1.2886344726137	0.246552527711089	0.999808077300523	-4.63864675065046
Q96N21-1	ENTHD2; TEPSIN	-0.160211617631616	3.35231210273232	-0.619205690238825	0.559308084846172	0.999808077300523	-4.63868799831028
Q9UJU6-3	DBNL	-0.159268291352742	3.26235158960813	-0.686629929168237	0.51881768411401	0.999808077300523	-4.63888479259328
Q8IZS8	CACNA2D3	0.27232608916777	3.2274860589664	0.791455887586931	0.459821012738073	0.999808077300523	-4.63941843918414
Q8IZN3-1	ZDHHC14	-0.194171003639931	3.15158323674364	-0.805927810119104	0.452063071401673	0.999808077300523	-4.63984990998986
Q53LP3	SOWAHC	-0.131618733180307	3.32581637506878	-0.981398242075326	0.365556417494048	0.999808077300523	-4.64054379119836
Q7L804	RAB11FIP2	-0.247525448146144	3.16353036240355	-0.742491380113856	0.486769093549277	0.999808077300523	-4.64063423563437
Q9BUY7-1	EFCAB11	-0.154399838381058	3.30165328809516	-0.728046259578717	0.494924128363784	0.999808077300523	-4.64078045453437
Q92618	ZNF516	-0.0479752758167529	3.32527825505947	-2.02861414241961	0.0904825494672537	0.999808077300523	-4.64085135694585
Q2M3V2	SOWAHA	-0.179209113451916	3.28105769779392	-0.684388742320684	0.520132123323243	0.999808077300523	-4.64094830668909
Q96L94	SNX22	0.15965299517218	3.2500911035132	0.62980202006047	0.55281636767478	0.999808077300523	-4.64166080328933
Q8N988-2	ZNF557	-0.840144735158484	2.78716106856349	-0.936547770207362	0.38634155731421	0.999808077300523	-4.64169291805026
Q9UGJ0	PRKAG2	0.0808131358302004	3.29766165176951	1.42594727948545	0.205432213825696	0.999808077300523	-4.64169942869463
Q3ZCX4	ZNF568	-0.20461043828503	3.32212509241707	-0.859888429480826	0.423973518650619	0.999808077300523	-4.64248557172511
Q5JVL4	EFHC1	0.138967640275465	3.30609575158661	0.605088734669721	0.568029643841303	0.999808077300523	-4.64252113332261
Q8IUG5-1	MYO18B	-0.177707008981568	3.32857429305504	-0.641953891924447	0.545429995734465	0.999808077300523	-4.64354414401749
O95057	DIRAS1	0.101676423099488	3.27785840952627	1.12539536605285	0.304839603960292	0.999808077300523	-4.64361750380646
Q9NXJ5	PGPEP1	-0.0730909873890473	3.3179435912194	-1.36697235558373	0.222260728630517	0.999808077300523	-4.64433276573204
Q9P243-1	ZFAT	-0.105092264308471	3.33526803552231	-1.370694209598	0.22116248674415	0.999808077300523	-4.6444493911942
O94973-2	AP2A2	0.1369170402403	3.26054178922695	0.996214512453913	0.358888286098251	0.999808077300523	-4.64490641506965
Q7Z5H3-2	ARHGAP22	0.1216378228863	3.31411320589959	1.11982101672524	0.307023133886952	0.999808077300523	-4.64547737935961
Q96DW6	SLC25A38	0.151617440881823	3.20527074128257	0.897142056468636	0.405352739527642	0.999808077300523	-4.64565254675649
Q9UHF4-1	IL20RA	0.129492238515166	3.22845183858491	1.27965235945319	0.249484744950662	0.999808077300523	-4.64603733580257
Q9BX66-7	SORBS1	0.153606650101969	3.33452246999805	0.757367274250634	0.478468183666924	0.999808077300523	-4.64620234053024
P23468-1	PTPRD	0.137560410909861	3.34269675897442	0.707083513497092	0.506923364617369	0.999808077300523	-4.6462572821937
Q14520-1	HABP2	-0.343606783665709	3.39770063949383	-1.33993006097424	0.230390427647662	0.999808077300523	-4.64634938201532
P49023-3	PXN	-0.153966964817862	3.34966109689125	-0.887682622475311	0.410021205597203	0.999808077300523	-4.6468169963285
O14678	ABCD4	0.140923499056413	3.25799798814013	0.741537554265396	0.48730471235147	0.999808077300523	-4.64712407167533
Q5JTV8-3	TOR1AIP1	-0.156112857521992	3.30659919967395	-1.10064210666546	0.314636610554147	0.999808077300523	-4.647320319571
O43521	BCL2L11	0.137363067848421	3.27761005073104	0.879505307621308	0.41408966275706	0.999808077300523	-4.64752700649115
P20155	SPINK2	0.140986433902508	3.28898882599502	0.959268316153454	0.375699080596532	0.999808077300523	-4.64800086165304
Q13145	BAMBI	-0.169889377671511	3.29292094144011	-0.640205602983374	0.546488816257851	0.999808077300523	-4.64817029221262
A4D161-1	FAM221A	0.125043277719636	3.30100335452023	0.927331523248965	0.390724931792843	0.999808077300523	-4.64907860411456
Q14140	SERTAD2	-0.155729187578079	3.27921801178164	-0.604599000405545	0.568333692072996	0.999808077300523	-4.64931084477986
Q15154-1	PCM1	-0.118394243538259	3.33194822790544	-1.01808351838347	0.349224634725293	0.999808077300523	-4.65022311737916
Q86W54-1	SPATA24	-0.159948335567559	3.35063696681243	-0.761924588462354	0.47594498101584	0.999808077300523	-4.65048736664302
Q8N9V7	TOPAZ1	-0.153397138042135	3.35727119544691	-0.7939865175001	0.458457590505026	0.999808077300523	-4.65095293906854
Q8N5T2	TBC1D19	-0.142965712459927	3.34522987971145	-0.725804785003906	0.496197875654633	0.999808077300523	-4.65121737969812
Q6PH85	DCUN1D2	-0.121092532956758	3.34021740852775	-0.890872718104849	0.408442273666529	0.999808077300523	-4.65219434921507
Q9H0X9	OSBPL5	-0.15891448159009	3.31488821815634	-1.00518697108862	0.354897764932752	0.999808077300523	-4.65247699827769
Q5VW38-2	GPR107	-0.0672866381623598	3.30449329130386	-1.4947512624872	0.187291479463511	0.999808077300523	-4.65360041306886
Q9Y2Z2-6	MTO1	0.0498635927739998	3.32572684244726	1.85067065242699	0.11539186791426	0.999808077300523	-4.65420175539764
Q9UH17-1	APOBEC3B	-0.123953160698138	3.3109303972415	-0.923756309293817	0.392435692396758	0.999808077300523	-4.6544861090367
P62987	UBA52	0.155733816011917	3.30182541344779	0.620763379316172	0.558350828703554	0.999808077300523	-4.65514478015876
Q96T52-1	IMMP2L	-0.114562936893783	3.34339398049626	-1.09980851246968	0.314971084004966	0.999808077300523	-4.6551548309377
Q9BX82	ZNF471	0.125401173839802	3.3084662529941	0.675515919918794	0.525357430632854	0.999808077300523	-4.65529119821355
Q6XYQ8	SYT10	-0.137354654307094	3.2700520586113	-1.02927368806786	0.344361785051318	0.999808077300523	-4.65538998631918
P30046	DDT	-0.127150755581047	3.29929052039897	-0.575553082365924	0.586542889333219	0.999808077300523	-4.65552017427185
P81877-1	SSBP2	-0.0736312100076881	3.3023863221666	-1.25868280288407	0.256451193006695	0.999808077300523	-4.65567469119231
P40306	PSMB10	-0.148443034088386	3.3357560554377	-1.11456824395419	0.309092758667416	0.999808077300523	-4.65597971127753
O60241	BAI2; ADGRB2	0.133015107026765	3.32898830116861	0.52918782858701	0.61631193725506	0.999808077300523	-4.65623704149001
Q9P209	CEP72	-0.0706022817193858	3.32345401879298	-1.54878152588926	0.174110685688499	0.999808077300523	-4.65627282632415
Q9H4W6-2	EBF3	-0.113811334391185	3.35535055509543	-1.00756411672716	0.353846522534728	0.999808077300523	-4.65659645047331
P02545-2	LMNA	-0.12371323787334	3.35595039985518	-0.861912911960778	0.422945400932715	0.999808077300523	-4.65660640460525
Q86V25	VASH2	-0.140357958181878	3.25473309963686	-0.79225973729398	0.459387610748428	0.999808077300523	-4.6566638694499
P36508	ZNF76	-0.137562582790299	3.28590805907155	-0.850627677200526	0.428700269351722	0.999808077300523	-4.65689685946375
Q9HB75-1	PIDD; PIDD1	-0.153492952531421	3.32975047339026	-0.697439223894632	0.512508929617782	0.999808077300523	-4.65721360185186
P00740	F9	-0.251518724583609	3.31762546628806	-0.754671964992396	0.479964850195446	0.999808077300523	-4.65728104964416
Q04828	AKR1C1	-0.146930084833939	3.30591024319952	-0.88418875657731	0.411755791106307	0.999808077300523	-4.65757899774662
Q15937	ZNF79	0.143440456387004	3.18415714963113	0.509414441964012	0.629261931927596	0.999808077300523	-4.65830516626076
Q969T4	UBE2E3	0.143110762472455	3.29202697959994	0.665935238904197	0.531037947173715	0.999808077300523	-4.65833442054193
Q5EBL2	ZNF628	-0.10008724343678	3.37116834019351	-1.1135350063362	0.309501240619176	0.999808077300523	-4.65857100545299
P52757-9	CHN2	-0.124981647009729	3.31497794765828	-0.816853610793829	0.446268896334892	0.999808077300523	-4.65861125026478
Q13635-1	PTCH1	0.123944139659229	3.263035678181	0.998725397335027	0.357767954038729	0.999808077300523	-4.65862042872941
Q96A29	SLC35C1	0.144217919436815	3.2778618209422	0.839887763700572	0.434230799890275	0.999808077300523	-4.65862586076673
Q8TE76	MORC4	0.0954231791653562	3.2947757173036	0.363995603494576	0.728765313006994	0.999808077300523	-4.65891441202122
O95136	S1PR2	-0.343467438044108	2.89778696326841	-1.02656728973162	0.345532819901304	0.999808077300523	-4.65926866701618
Q05481-1	ZNF91	0.110358582703494	3.28183588604368	1.42023147720653	0.207010381864091	0.999808077300523	-4.65936258217814
Q9UKV0-10	HDAC9	0.118236338916506	3.34428153377973	1.07099435214995	0.326716272996289	0.999808077300523	-4.65955643779093
O95198-2	KLHL2	-0.120116524295384	3.33204810016604	-1.03804465317286	0.340588841135418	0.999808077300523	-4.65990288495528
Q96MB7	HARBI1	-0.145305853566407	3.32279805183512	-0.613219425341115	0.562996304659693	0.999808077300523	-4.66023095904501
Q01081	U2AF1; LOC102724594; U2AF1L5	-0.110655840382969	3.29097847581541	-1.06153405826908	0.330650788451652	0.999808077300523	-4.66037516841546
Q4JDL3-9	PTPN20B; PTPN20	0.17796988027284	3.10208695357801	0.510962872005321	0.628242474760413	0.999808077300523	-4.66073932715475
Q9UGY1	NOL12	0.0523380787578536	3.3209514603393	1.77717666690201	0.127587732619817	0.999808077300523	-4.66074540831943
O75521	ECI2	0.0931502173202919	3.32362509869876	0.343626400358743	0.743244301294772	0.999808077300523	-4.66113841356503
Q9NRJ7	PCDHB16	-0.0964887693979033	3.28873587803207	-1.14903934588311	0.295723640012245	0.999808077300523	-4.66135216766387
Q9UK13	ZNF221	-0.12731332710292	3.32798726142526	-0.569708279777884	0.590248530846623	0.999808077300523	-4.66181221712484
Q9P244	LRFN1	-0.120103111911679	3.31827653761215	-0.862769836771737	0.422510779442397	0.999808077300523	-4.66189898963059
P82673-1	MRPS35	0.0515941214591412	3.33042191238397	1.93654202198878	0.102608158662658	0.999808077300523	-4.66196535719275
O95843	GUCA1C	-0.137509133894338	3.31926750270371	-0.748893422750288	0.48318455393021	0.999808077300523	-4.66208549962888
Q6UN15-3	FIP1L1	0.126441873371511	3.33959955223126	0.753784554496398	0.480458328596467	0.999808077300523	-4.66226872912005
O95819-6	MAP4K4	-0.108874119465745	3.34455748807227	-0.459231689953982	0.662780025466178	0.999808077300523	-4.66259958636829
P08648	ITGA5	-0.127633209545987	3.31080493831493	-0.611288106592953	0.564189406863035	0.999808077300523	-4.66281582218476
Q96RE9-3	ZNF300	-0.116623076063419	3.30934741785264	-0.562195833811348	0.595031616907579	0.999808077300523	-4.6632241843741
Q9H1X3	DNAJC25; DNAJC25-GNG10	-0.103776330501279	3.25452209022249	-0.483464220757493	0.646480060228812	0.999808077300523	-4.66359102938594
Q9NR21-4	PARP11	0.0808835816936112	3.28641143264944	0.34301564418586	0.743680277404935	0.999808077300523	-4.66410996506625
Q9UPN4	AZI1; CEP131	-0.169306302335927	3.35924767752971	-0.755237067537263	0.479650787211626	0.999808077300523	-4.66477337027636
P16989-1	CSDA; YBX3	-0.133028093846679	3.29448082658966	-0.702342322128539	0.509664154000274	0.999808077300523	-4.66519386885912
Q8N6C5-4	IGSF1	0.121120671252552	3.31408479843595	0.885219111292579	0.411243678590898	0.999808077300523	-4.66526991359124
Q9NT22	EMILIN3	-0.129583157572999	3.27001575746134	-0.70528571252909	0.507961473814388	0.999808077300523	-4.66556100308684
O43541-1	SMAD6	0.027359770209133	3.26737426723322	0.102485058606291	0.92182393520124	0.999808077300523	-4.66658111221923
Q9UKS7-1	IKZF2	-0.125853007797972	3.33206412246256	-0.638963932101975	0.547241601164637	0.999808077300523	-4.66687251989974
Q8NG48-1	LINS; LINS1	-0.0780302373431964	3.32977374247831	-1.2055167145461	0.27488772848823	0.999808077300523	-4.66690748168744
Q8IWE2	FAM114A1	-0.0883541311550634	3.31169695341526	-1.08309556131421	0.321739983550578	0.999808077300523	-4.66691674732508
Q6P3X8-1	PGBD2	-0.138299074945548	3.29022338163761	-0.862537450521385	0.422628609844436	0.999808077300523	-4.66692248401588
Q5T035	C9orf129	-0.076618848869744	3.30671941673603	-0.343115585770639	0.743608928911033	0.999808077300523	-4.6669563195782
Q49MG5	MAP9	0.150647566740888	3.32857766091525	0.902811784589993	0.402574055175097	0.999808077300523	-4.6670099044035
Q5T9S5-1	CCDC18	0.116483517843136	3.30271936398494	0.901130723218327	0.40339640749912	0.999808077300523	-4.66704934447981
P41970	ELK3	0.0154817290724079	3.32255336704585	0.0516272000984706	0.960558278891568	0.999808077300523	-4.66711075590801
Q6NXR4	TTI2	0.0750532005614109	3.3132698401336	1.88603540315272	0.109944207887435	0.999808077300523	-4.66722270773985
Q8N1W2	ZNF710	0.0489298302692132	3.26365032769909	0.102975506724327	0.921451361674692	0.999808077300523	-4.6674461178354
Q14392	LRRC32	-0.00235734647483326	3.32439933352705	-0.00894119077690327	0.993165732320954	0.999808077300523	-4.66748270409014
Q14114	LRP8	-0.120314533663893	3.29355822696349	-0.807859226661962	0.451034867095651	0.999808077300523	-4.66764580205471
Q16539	MAPK14	0.0608156111420345	3.3061785835369	1.46942893629862	0.193786778335656	0.999808077300523	-4.6679602496858
Q6RW13-2	AGTRAP	-0.0969866771316595	3.323322994772	-1.01376685428261	0.351115304193376	0.999808077300523	-4.6679831461262
P0CJ78	ZNF865	-0.158337990528905	3.32177588292347	-0.918943717987654	0.394747679468647	0.999808077300523	-4.66807986921586
Q86UK7-1	ZNF598	-0.115084349946164	3.30269979235161	-0.427646548414889	0.684334518039283	0.999808077300523	-4.66848113777084
O95861-3	BPNT1	0.17082483642089	3.26218486675435	0.721293447389018	0.498768258858794	0.999808077300523	-4.66876383744811
P05546	SERPIND1	-0.184976150045846	3.33077038264295	-0.60262134859108	0.569562513784762	0.999808077300523	-4.66913087471491
P02790	HPX	-0.0527332172239316	3.3582241103428	-0.199471294060353	0.848705053048795	0.999808077300523	-4.66928827500849
P50851-1	LRBA	-0.00996632167769446	3.24269600454667	-0.0427158444154919	0.967360944013509	0.999808077300523	-4.6694580637019
Q6B0I6	KDM4D	0.070231427154339	3.34381625962482	0.3183545451223	0.76137009432038	0.999808077300523	-4.66965810298717
Q9NQ66-2	PLCB1	-0.147321704696496	3.33335463458004	-0.729707991275987	0.493981267554308	0.999808077300523	-4.66970746185071
Q8TCG5-1	CPT1C	-0.102390117475451	3.28058178320979	-1.11666807156514	0.308264007722728	0.999808077300523	-4.67035773759951
Q14626	IL11RA	0.0395980604035513	3.26702119150363	0.14699222436624	0.888115684247231	0.999808077300523	-4.67060882016416
Q8TBE0	BAHD1	-0.041469744547641	3.33055816599093	-0.169905128388582	0.870857516458815	0.999808077300523	-4.67146964413698
Q8TEU7-4	RAPGEF6	-0.115200508275072	3.24999811350175	-0.532970931641333	0.613851373641669	0.999808077300523	-4.67173561582155
Q6UX98	ZDHHC24	-0.108466830498525	3.28427326788985	-0.605980495079958	0.567476255558468	0.999808077300523	-4.67204421222846
P14384	CPM	0.0240781292914553	3.32659670129134	0.108795713294668	0.917031696777451	0.999808077300523	-4.67212085667204
Q9H6N6	MYH16	-0.0460560381361012	3.1678204515443	-0.124565456645575	0.905073636900714	0.999808077300523	-4.67230528091776
Q8WYQ9	ZCCHC14	-0.0789444456359446	3.31930414423093	-1.24587091851768	0.260791705730888	0.999808077300523	-4.67245252521677
Q5W5X9	TTC23	-0.356217847391028	3.04626272042771	-0.577691480100055	0.585190575948275	0.999808077300523	-4.67264164135879
Q9H6U6-1	BCAS3	-0.141424763772977	3.28958693370581	-0.750836062538714	0.482100481462519	0.999808077300523	-4.672685375091
O60299-1	LZTS3; PROSAPIP1	0.07060980445571	3.32890342504384	0.322302184450497	0.758527306164855	0.999808077300523	-4.67317531346124
Q9BX84	TRPM6	0.115256832548	3.26996624098672	0.529446953046195	0.616143224194479	0.999808077300523	-4.67345070357705
Q8NFZ4	NLGN2	0.116864382178748	3.30373428216882	0.618558021019997	0.559706400042948	0.999808077300523	-4.67347327678654
A2A2Z9	ANKRD18B	0.247553992885619	3.15716891036449	0.721889372874483	0.498428206800284	0.999808077300523	-4.67376407717485
P98161	PKD1	-0.0352030849766179	3.38689543857237	-0.156705987799691	0.88079030623298	0.999808077300523	-4.6741073260591
P36406-1	TRIM23	-0.0959960733154381	3.30872767343875	-0.411466662072966	0.695506367217604	0.999808077300523	-4.6741419336648
Q9UNG2	TNFSF18	-0.160916456483901	3.20478207401314	-0.895692248048744	0.406065620108668	0.999808077300523	-4.67451040182984
Q16881-6	TXNRD1	-0.125285796787305	3.34751145488782	-0.759577266188025	0.47724343622571	0.999808077300523	-4.67466379358744
P48201	ATP5G3	0.123923343785207	3.31360073445933	0.695143238505615	0.513844685114145	0.999808077300523	-4.67471837428118
P18825	ADRA2C	0.0726142697966303	3.32941148523786	0.296104372793781	0.777468754703009	0.999808077300523	-4.67490628825058
P02671-1	FGA	-0.209495268890243	3.41066174401853	-0.963735371333746	0.373634019150287	0.999808077300523	-4.67523196591181
Q9UHQ7	WBP5; TCEAL9	0.103271972382565	3.30162482530366	0.919145628231246	0.394650470292153	0.999808077300523	-4.6753159552259
O00115	DNASE2	0.0779493178898703	3.27831704366467	1.45232837416805	0.198291518934245	0.999808077300523	-4.67543926445678
Q99966-2	CITED1	-0.112779475946438	3.33132559539454	-0.730145075359928	0.493733471331012	0.999808077300523	-4.67571644160423
Q08209-1	PPP3CA	0.0304270059899795	3.34825932312045	0.118625363939415	0.909574919885234	0.999808077300523	-4.67626285146445
Q9UJW8	ZNF180	-0.0957508908403473	3.31096956273801	-1.48162315093162	0.19063302545081	0.999808077300523	-4.67648471487315
Q14669-2	TRIP12	-0.104973057628554	3.30419212439171	-1.02295121839766	0.347102507466748	0.999808077300523	-4.67657738943117
Q9NRU3-1	CNNM1	-0.127476415450876	3.29616409344037	-0.876918383680184	0.415383059736755	0.999808077300523	-4.67660406010707
O00712-6	NFIB	0.0520563834036886	3.22624548428363	0.11172758252112	0.914806565026664	0.999808077300523	-4.67676043712407
Q8N3U4-1	STAG2	-0.167186837849769	3.32882542099157	-0.615800844789524	0.56140402096983	0.999808077300523	-4.6768385303656
Q8TAA9	VANGL1	0.0513325152204051	3.30019910136404	0.20112788672428	0.847468138413903	0.999808077300523	-4.67688519621764
Q14643-1	ITPR1	-0.0340391327127803	3.31210958509219	-0.145024425587209	0.889601162487445	0.999808077300523	-4.67697828598964
Q9NQR7	CCDC177	-0.123068294393842	3.28724694680617	-0.991489723473962	0.361004057991286	0.999808077300523	-4.67698118870631
Q03923-1	ZNF85	-0.117582183473185	3.23466287038992	-0.675578183334144	0.525320643814335	0.999808077300523	-4.67715332698676
O00479	HMGN4	0.00997346102424773	3.04267256509597	0.0224272946022201	0.982858942483648	0.999808077300523	-4.67790271461803
O94892	ZNF432	-0.140232795478954	3.36425538550766	-0.787765240437604	0.461814600172106	0.999808077300523	-4.67803082451942
Q9BZZ5-1	API5	0.108284084730039	3.29145147633148	0.854663524541291	0.426635553744412	0.999808077300523	-4.6782423534504
Q8TBP5	FAM174A	0.120019134690492	3.20905593319083	0.797110625360622	0.456778413053151	0.999808077300523	-4.67833801567904
Q5T0B9	ZNF362	-0.114119352757015	3.31517836108443	-0.63691018182184	0.548488159806436	0.999808077300523	-4.67841366746721
Q6NUT3-3	MFSD12	-0.182955818691254	3.32430995273	-0.802850411034247	0.45370483731309	0.999808077300523	-4.67867741770205
Q9BZM4	ULBP3	-0.123625280621478	3.25794950324537	-0.952221222500015	0.378975108081329	0.999808077300523	-4.67872736112661
Q9UN30	SCML1	-0.141626772049118	3.23542458938867	-0.791141960073002	0.459990348515526	0.999808077300523	-4.67874585823989
P05161	ISG15	0.0260019158035858	3.32242106906792	0.108466384371117	0.917281692094129	0.999808077300523	-4.67892761312359
Q9Y2M2-2	SSUH2	-0.129563886343627	3.32450711052916	-0.859163493739513	0.424342124592467	0.999808077300523	-4.67899479586316
P78358	CTAG1A; CTAG1B	-0.108761202169397	3.33954944946755	-0.505291069987442	0.631981080960867	0.999808077300523	-4.6795653986323
Q9UHI8	ADAMTS1	-0.116804871780702	3.33155013370541	-0.96618536146095	0.37250522792301	0.999808077300523	-4.67965930361584
Q9NYS7-2	WSB2	-0.114311568016697	3.34910115107252	-0.629485973288953	0.553009306416193	0.999808077300523	-4.67995540850576
O00139-2	KIF2A	-0.0868971645624428	3.2886475340023	-0.40418349703829	0.700563138506366	0.999808077300523	-4.68051001884173
Q9BSG0	PRADC1	-0.133485452480008	3.26336446896583	-0.893221511880277	0.40728269626607	0.999808077300523	-4.68057128906532
O14498	ISLR	-0.112155495937802	3.26866388583746	-0.862841250287938	0.422474574470895	0.999808077300523	-4.68058598218425
Q6UUV9-2	CRTC1	-0.0627878647033091	3.32281375462758	-1.53396381038742	0.177635513865133	0.999808077300523	-4.68063847284546
Q8WXG6-1	MADD	-0.10242236256744	3.38590732825851	-0.571775428443719	0.588936372985176	0.999808077300523	-4.68148607810426
P36402-3	TCF7	-0.108411468140082	3.32210410293934	-1.0839068852259	0.321408613262681	0.999808077300523	-4.68163629875033
Q8WW22-2	DNAJA4	0.0135818803087406	3.25326300733802	0.0562486738628789	0.957031786701351	0.999808077300523	-4.68165507369783
O14810	CPLX1	0.192421616937293	3.10335878519953	1.60979793667217	0.160285434578982	0.999808077300523	-4.68179284267841
P42857	NSG1	-0.105193551009543	3.27947164103466	-0.724852622532527	0.496739629166375	0.999808077300523	-4.68188509022617
Q8IYI0	C20orf196	0.0427571357252427	3.32684420482454	0.163598491577741	0.875600350119836	0.999808077300523	-4.68196531599622
Q9Y448	C15orf23; KNSTRN	0.0477281133076914	3.31357349701254	1.91505710164983	0.105666679517965	0.999808077300523	-4.68200547871096
Q5VUE5	C1orf53	-0.135036543560753	3.29019688648123	-0.498226308348376	0.636654711269996	0.999808077300523	-4.68230859259555
O94813	SLIT2	0.0645127559405813	3.24382380660356	0.253317273175102	0.808765022976006	0.999808077300523	-4.6824174447303
O94850	DDN	-0.111684949140758	3.34647628293111	-1.03950211079934	0.339965175811972	0.999808077300523	-4.68254295342635
P51178-2	PLCD1	0.0935639729759465	3.33144680652866	1.04716064712593	0.336703309570299	0.999808077300523	-4.68262638815555
O43309	ZSCAN12	-0.0932987826126376	3.35205483561983	-1.17097984620524	0.287473358323144	0.999808077300523	-4.68290753128391
O00258-1	WRB	-0.134908544506715	3.31270644817079	-0.627448433794975	0.554254184854009	0.999808077300523	-4.68291685654318
O95201	ZNF205	-0.0995100524260337	3.32805849172646	-1.18718718093755	0.281506567683509	0.999808077300523	-4.68298698675078
Q8N8J7	C4orf32; FAM241A	-0.0627808570895836	3.3729074819326	-0.273957001067012	0.79361515882967	0.999808077300523	-4.68307888368262
Q9Y5U9	IER3IP1	-0.145639363966707	3.20406361228457	-0.706750749883751	0.507115405913728	0.999808077300523	-4.68323149656442
Q5T6L9-1	C6orf70; ERMARD	-0.0277176696971153	3.30918450706557	-0.126106496314192	0.903906496654343	0.999808077300523	-4.68351544319985
Q96QA6	YPEL2	-0.0937513141859551	3.35871977956282	-1.16814287431223	0.288528913644442	0.999808077300523	-4.68370865888982
Q9UGV2	NDRG3	0.253405821683505	3.19364800789006	1.10778520145719	0.311782681457681	0.999808077300523	-4.68384304459583
Q6UXS9	CASP12	0.120112313972401	3.31189013963616	0.400808314394736	0.702912339975029	0.999808077300523	-4.68429699300535
O75069	TMCC2	0.0551999314604358	3.38328838465735	0.260872007289374	0.803208690249828	0.999808077300523	-4.68454237721041
Q9H7M9	C10orf54; VSIR	0.109139135842254	3.28431875307658	1.05881884463833	0.33178723257267	0.999808077300523	-4.68454301851249
Q8WVL7	ANKRD49	0.105971232437415	3.30718374969268	1.40130764527478	0.212315486701558	0.999808077300523	-4.68481282809318
Q6ZS81-1	WDFY4	-0.0865183172464135	3.28181219834286	-0.322679407067986	0.758255876496995	0.999808077300523	-4.68489979559359
Q3SXY7-1	LRIT3	-0.102123038924864	3.26364580709543	-0.475572482090507	0.651765292851022	0.999808077300523	-4.68493943492988
Q5KSL6	DGKK	0.0875968545896561	3.26862900521214	0.423904087566083	0.68691091188076	0.999808077300523	-4.68494107092213
Q9Y2L8	ZKSCAN5	-0.107992903735226	3.33661056119807	-1.07651270970163	0.324439140096631	0.999808077300523	-4.68520297772326
P43003	SLC1A3	-0.16881684364669	3.28738740773969	-0.65249775163351	0.539071906788698	0.999808077300523	-4.68536969778977
O14524-1	TMEM194A; NEMP1	-0.209801083986191	3.28168561445389	-1.42743647459964	0.205022867266726	0.999808077300523	-4.6856479940599
Q6IQ20	NAPEPLD	-0.0475684776408052	3.33535401720329	-0.176511101884251	0.86589592754882	0.999808077300523	-4.6856842211925
Q8WXX0-1	DNAH7	0.133853278135067	3.32085689149047	0.951960106305435	0.379096924343313	0.999808077300523	-4.68579679929245
Q9NZI5-1	GRHL1	-0.0859291849184917	3.29312454272245	-0.446269563656015	0.671584225377498	0.999808077300523	-4.68688198394871
Q5T1R4-1	HIVEP3	0.131057340214205	3.32679559948761	0.47861382089236	0.649725785963666	0.999808077300523	-4.68729413778179
Q96K30-3	C12orf52; RITA1	0.100622311138988	3.30798463469822	0.549210996248183	0.60335190204935	0.999808077300523	-4.68778137719007
P13598	ICAM2	0.110193380578464	3.22968784363179	1.03949503214046	0.339968202608002	0.999808077300523	-4.68790600605152
P36544-2	CHRNA7; CHRFAM7A	-0.135076084299171	3.33641563829163	-0.837119705980992	0.435664707499289	0.999808077300523	-4.68877161810481
Q9P1U0	ZNRD1	0.076216404485939	3.28944166034237	1.25992365269948	0.256034215490651	0.999808077300523	-4.68900193734712
Q6IN84-1	MRM1	0.114113585788587	3.27655712400828	0.702682951445848	0.509466913255068	0.999808077300523	-4.68914870442403
Q9H0N0	RAB6C	0.0548916050928026	3.24826124992706	0.237387816876565	0.820520821838098	0.999808077300523	-4.68920853509172
O94973	AP2A2	-0.127613032580673	3.28286395271992	-0.566869264218113	0.592053441904435	0.999808077300523	-4.68923698627994
Q96CP7	TLCD1	-0.13333750434596	3.29706992054158	-0.661309971595935	0.533794522049498	0.999808077300523	-4.68929950607481
Q9NY47	CACNA2D2	0.0858770356705843	3.30425697385292	0.420677214744916	0.689136099619784	0.999808077300523	-4.68984196203409
C9JE40	PATL2	-0.0499013999792055	3.37024649628944	-0.217339531687715	0.83538941271175	0.999808077300523	-4.69027489210415
P20933	AGA	-0.118568150978953	3.2178315015522	-0.631744708907561	0.551631330114477	0.999808077300523	-4.69046640019756
O60902-3	SHOX2	-0.106553244460532	3.27875616072327	-0.916419378635841	0.395964574594247	0.999808077300523	-4.69063503665352
Q9BQK8-2	LPIN3	-0.108915550697351	3.3190677487548	-0.870693298539152	0.418507909382047	0.999808077300523	-4.69084639489593
O75151	PHF2	-0.118447277506372	3.32947266176787	-1.138019020979	0.299943307131325	0.999808077300523	-4.69088526392759
Q9BSY9	DESI2	-0.0910277499953623	3.35820906315109	-1.21434973546489	0.271746653004384	0.999808077300523	-4.69096203195385
Q969G9	NKD1	0.0558175237193307	3.242976175464	0.245520442140287	0.814512352899951	0.999808077300523	-4.69127421087938
P54289-2	CACNA2D1	-0.129872085872517	3.2985870510903	-0.821162839079102	0.443998502587315	0.999808077300523	-4.69133093826095
P35625	TIMP3	-0.0798845884614563	3.34908259582725	-0.374151811335636	0.721591435718081	0.999808077300523	-4.69165837912978
P31942-2	HNRNPH3	-0.00374942118264344	3.18711462807375	-0.0120552436943271	0.990785599841721	0.999808077300523	-4.69178516747558
Q8N5J2-3	FAM63A; MINDY1	-0.124023328892459	3.29142343384371	-0.955722652662688	0.377344582300284	0.999808077300523	-4.69250990369611
Q8N823-1	ZNF611	-0.108481119672034	3.36679344969666	-0.579168270660834	0.584257740288388	0.999808077300523	-4.69252813304312
Q5D1E8	ZC3H12A	-0.100496118572375	3.31592735033648	-1.08390678029231	0.321408656102507	0.999808077300523	-4.692592465588
Q9BSK0	MARVELD1	0.124450648556505	3.2815274538451	1.10734251273126	0.311958918348218	0.999808077300523	-4.69261242067494
Q8IUA7-1	ABCA9	0.0108313571153451	3.28709481772897	0.0493990722798136	0.962258846549211	0.999808077300523	-4.69329388779662
Q92628	KIAA0232	-0.127006463223619	3.31243203599398	-0.658228875976857	0.535635910166467	0.999808077300523	-4.69355142271549
P21802-11	FGFR2	-0.113292473790636	3.3304941369346	-0.635475913544235	0.549359773858463	0.999808077300523	-4.69386724830597
Q9BUM1	G6PC3	-0.14352530216307	3.33286317051916	-0.664593489143805	0.53183665597284	0.999808077300523	-4.69394152472471
Q9BQ65	USB1	0.168648565814508	3.30660147741095	1.19143193459412	0.279961621051511	0.999808077300523	-4.69414470023791
Q9UMR3	TBX20	-0.0679209578405428	3.33712842807899	-1.77287592234963	0.128339694287126	0.999808077300523	-4.69416798846063
P78314-4	SH3BP2	-0.119686087535365	3.30768407517344	-1.01358738095792	0.351194091018504	0.999808077300523	-4.69420099699849
O94901-9	SUN1	-0.199399472275753	3.29826518151613	-1.79704619309955	0.124169778077223	0.999808077300523	-4.69424322077841
Q9NYT6	ZNF226	-0.0638751561287037	3.29918486792375	-0.187601469849366	0.857581500334622	0.999808077300523	-4.69426866520006
Q13438-7	OS9	-0.0567515927322939	3.38427159050896	-0.304535171615139	0.771353919769982	0.999808077300523	-4.69427296585166
Q9UBJ2	ABCD2	-0.0521641956584804	3.25215315428896	-0.194997187075084	0.85204806683013	0.999808077300523	-4.69468864497045
O75074	LRP3	-0.0993137513680424	3.33469162485847	-0.534689920849126	0.612735156715941	0.999808077300523	-4.69482745533327
Q9UHX1-1	PUF60	-0.0431646810011956	3.35293283704988	-0.205614484742337	0.844120586415636	0.999808077300523	-4.69489769151482
Q8NHX9	TPCN2	0.0770527859708827	3.25587491891082	0.364126135823179	0.728672916269311	0.999808077300523	-4.69491483740032
P58215-3	LOXL3	-0.0422677570527746	3.29397306992678	-0.210081587224572	0.840791149618052	0.999808077300523	-4.69501261102137
O43663-4	PRC1	-0.100386369995018	3.25883307775348	-0.500653087466562	0.635047199022872	0.999808077300523	-4.69511820402233
A6NCI8	C2orf78	0.0525151910157135	3.30135638634232	0.241523648876278	0.817463514107264	0.999808077300523	-4.69521428322197
Q86YN6-1	PPARGC1B	-0.0941042666998536	3.3491300171073	-0.645141858844111	0.543502607190873	0.999808077300523	-4.6957509868806
Q9UJU6-1	DBNL	0.0834229005375683	3.32909280006477	0.466024757999023	0.658189529353023	0.999808077300523	-4.6963818843352
O60749-2	SNX2	-0.141326864793645	3.3086141794111	-0.630695605073008	0.552271084151593	0.999808077300523	-4.69648742031759
Q8TF30	WHAMM	-0.124761643910064	3.28548910628693	-0.805098544011424	0.452505055789739	0.999808077300523	-4.69690836637261
P35609	ACTN2	-0.053360002546984	3.31900123621205	-0.22286679452274	0.83128236291611	0.999808077300523	-4.69707231407935
Q59EK9-1	RUNDC3A	-0.0781568094529161	3.31002443944285	-1.13685869037849	0.300390559900528	0.999808077300523	-4.6971083231427
Q9BWK5	C7orf49	-0.100795425356297	3.32721381680167	-0.693978076163952	0.514523435279251	0.999808077300523	-4.69715267703889
P57086	SCAND1	0.0743859780799156	3.23977196698877	0.399863600247914	0.703570532772792	0.999808077300523	-4.69779351448199
Q8IUX7	AEBP1	-0.126409537830887	3.21750269133875	-0.616011686533283	0.56127409140846	0.999808077300523	-4.69789708610512
Q99612	KLF6	0.0193280462695976	3.34110824928049	0.0950201855216012	0.927497341394085	0.999808077300523	-4.69816277159332
Q9NY26	SLC39A1	-0.114317574297067	3.32599487546163	-0.594026966460766	0.574921415015828	0.999808077300523	-4.69821192955937
Q9Y644	RFNG	0.048813320775475	3.29916690431579	0.210146528347638	0.840742774090404	0.999808077300523	-4.69874986844218
Q8N1S5-1	SLC39A11	-0.214396514648069	3.31997859856785	-0.833886460593922	0.43734399750329	0.999808077300523	-4.69900036940399
P56270-2	MAZ	-0.0917982648923452	3.36169985604419	-1.84210115493283	0.116752009802746	0.999808077300523	-4.69900555452801
Q7Z2E3-10	APTX	0.120938495880424	3.28308378969426	0.307618406023969	0.769122153415186	0.999808077300523	-4.69920455397138
Q8N184-3	ZNF567	-0.11375505316755	3.31057971910324	-0.743902693261067	0.485977318565105	0.999808077300523	-4.69943353072133
Q6ZSZ6	TSHZ1	-0.00876974907511937	3.30976384048855	-0.0423062029727317	0.967673729975282	0.999808077300523	-4.69964832343993
O14744-5	PRMT5	0.0231455279436438	3.20152347016591	0.113525343341022	0.913442581112985	0.999808077300523	-4.70041794160167
P37231	PPARG	0.100358099620457	3.34801078577142	0.595556416373864	0.573965524744487	0.999808077300523	-4.70052335093304
P57059	SIK1; LOC102724428; SIK1B	-0.118723145224795	3.38416021302791	-0.674080121283191	0.526206203633457	0.999808077300523	-4.70055340126518
Q8NDN9	RCBTB1	-0.0945365132422203	3.29846292113679	-1.43946461745214	0.201744159155182	0.999808077300523	-4.70063217242953
Q5TB30	DEPDC1	-0.0988963908285804	3.31785356365779	-0.603364080349721	0.569100824759869	0.999808077300523	-4.70075456021045
O00124-1	UBXN8	-0.0957452722786909	3.31601827940236	-1.13108057089864	0.302626186654429	0.999808077300523	-4.70085814391674
Q9BQD3	KXD1	-0.0943299065160756	3.28780489967468	-0.589991273587745	0.5774482878812	0.999808077300523	-4.70120013548103
Q08426	EHHADH	0.0800175550403753	3.24040687403929	0.390432797490969	0.710156548140106	0.999808077300523	-4.70134880483784
Q7Z340	ZNF551	0.107213607303798	3.18484082756665	0.254458364627083	0.807924976882491	0.999808077300523	-4.7022814231378
Q9BRQ3-1	NUDT22	-0.0391168120399166	3.35314977204552	-0.194759073370926	0.852226079229914	0.999808077300523	-4.70229403545815
Q3KQU3	MAP7D1	-0.00158094841382702	3.2968148062686	-0.00854809793101237	0.993466187071999	0.999808077300523	-4.70259696095864
Q8N4T4-1	ARHGEF39	0.0923358888848932	3.30419749127039	0.705873375490751	0.507621981429483	0.999808077300523	-4.70259804741938
P57081-2	WDR4	0.0874113707112004	3.33974331714573	0.411061519291542	0.695787211172895	0.999808077300523	-4.70269822242831
Q9BRK0-2	REEP2	-0.0740595855058223	3.30062722065836	-1.25004519744822	0.259370448040089	0.999808077300523	-4.7027666930459
Q96M11	HYLS1	-0.0218367487714265	3.33941603610146	-0.109010219558872	0.916868869579379	0.999808077300523	-4.7030814024088
P08842	STS	-0.0952151267386342	3.34906316231499	-0.435716050913688	0.678795264027913	0.999808077300523	-4.70310038456468
Q9Y651	SOX21	-0.00442864369771556	3.30017797859431	-0.0219735026638554	0.983205707042341	0.999808077300523	-4.7033647306237
P0DMM9-3	SULT1A4; LOC105369243; SULT1A3	-0.0899701008908294	3.37147571531	-0.558464547405751	0.597415661376959	0.999808077300523	-4.70353086090259
Q9Y3D3	MRPS16	0.10040050309288	3.31017354228216	1.73221310299731	0.135668553974038	0.999808077300523	-4.70355609016858
Q6ZW76-1	ANKS3	-0.0721397867073476	3.29903019075638	-0.386468810047514	0.712933121819877	0.999808077300523	-4.70357904172677
Q14677-1	CLINT1	0.090092547503384	3.27064449632753	0.993112612893978	0.360276201898943	0.999808077300523	-4.70377874895291
Q6EMK4	VASN	-0.0963501008754759	3.34439891678671	-0.772982517550867	0.469861413131671	0.999808077300523	-4.70380538777607
Q8WUU4	ZNF296	-0.040108844068219	3.3210441553238	-0.224792793595564	0.829852617230808	0.999808077300523	-4.70394078168352
P35443	THBS4	-0.047002975643705	3.33829914987821	-0.120892916965181	0.907856165880715	0.999808077300523	-4.70412737430401
Q9Y2C3	B3GALT5	0.0967690228541137	3.26467842298408	0.644236510077567	0.544049525072619	0.999808077300523	-4.70424843449738
Q9Y6I7	WSB1	-0.131902614489805	3.33110174488014	-0.834731239524241	0.43690477625736	0.999808077300523	-4.70459099020821
Q9Y4F4-1	FAM179B; TOGARAM1	-0.0864655484451153	3.25668692407481	-0.502463644332359	0.633849304288298	0.999808077300523	-4.70514091648798
Q9HCL3	ZFP14	-0.0820765709122334	3.35830863936796	-0.438202116175301	0.677093154539524	0.999808077300523	-4.70532969196222
O14662-4	STX16	-0.103912283793631	3.29480946810047	-0.824601760846768	0.442192687935792	0.999808077300523	-4.70550237881196
Q9ULW0-2	TPX2	-0.101241972327643	3.31946541559545	-0.564480509507211	0.593574600927196	0.999808077300523	-4.70554470812055
Q9NVJ2	ARL8B	-0.0735594552359665	3.2498665218755	-0.213866313979245	0.837973144210069	0.999808077300523	-4.70564703509999
O95696	BRD1	-0.0966562529355193	3.26380821976923	-0.407687071960258	0.698128436193466	0.999808077300523	-4.70625986124849
P0CG31	ZNF286B	-0.102555327585008	3.33167494917763	-1.11102213132275	0.310496581039935	0.999808077300523	-4.70634647699183
P31947-1	SFN	-0.00541701053691427	3.34410363490646	-0.0283985663584716	0.978296419417877	0.999808077300523	-4.70681166231988
Q8N6V9	TEX9	0.121547083332075	3.32083183113759	0.694409508538045	0.514272040645627	0.999808077300523	-4.70726961584848
Q4VXU2	PABPC1L	-0.111964892265855	3.34358384636279	-0.734658868141237	0.491179433144676	0.999808077300523	-4.70732685135436
O76074	PDE5A	-0.0766342103804201	3.28858943285952	-0.477090871242229	0.650746651198856	0.999808077300523	-4.70767777600033
O95248-4	SBF1	-0.0944406832593913	3.33545748731091	-0.980128071240374	0.36613262862671	0.999808077300523	-4.70814693068206
P78411-1	IRX5	-0.209374640435963	3.35576354471059	-0.637369016547288	0.548209507069499	0.999808077300523	-4.70833794214044
P31942-6	HNRNPH3	-0.0895017432646757	3.32362091787405	-1.25414183378317	0.25798226956639	0.999808077300523	-4.70857230629081
Q8N6I1-1	EID2	-0.114084111254566	3.31289553635017	-1.2842196948869	0.247989877058661	0.999808077300523	-4.70881377041304
Q8N1B3-1	FAM58A; CCNQ	0.0670537948851763	3.26790679999067	0.313320609789655	0.765001120460501	0.999808077300523	-4.70884176965199
P11362-21	FGFR1	-0.0419879678674191	3.33310640395245	-0.227148318178868	0.828104996095643	0.999808077300523	-4.70924706143467
Q13263-2	TRIM28	0.0701057956056639	3.27396349715219	0.286130148838629	0.784725797997907	0.999808077300523	-4.70926808289069
Q9UL68	MYT1L	0.08645756473847	3.30797420015043	0.562956213840761	0.594546465094705	0.999808077300523	-4.70932662370638
Q9BYL1	SAMD10	-0.300848586284913	2.98747233939319	-0.906824744382448	0.400616152328011	0.999808077300523	-4.70940321943873
Q9BSJ5-2	C17orf80	0.0914078934425399	3.35842185886743	0.480773270329422	0.648279700102073	0.999808077300523	-4.70948872457808
O43497	CACNA1G	-0.0118719997620074	3.24748039659025	-0.0374429156317463	0.971387611829463	0.999808077300523	-4.70958603734336
Q92630-1	DYRK2	-0.073275215914033	3.37680751982064	-1.11300760640397	0.309709918899525	0.999808077300523	-4.71007223395663
P30307-4	CDC25C	-0.0115159967581949	3.2224905890256	-0.059535312139564	0.954524511255973	0.999808077300523	-4.71012239297067
Q6UWS5	PET117	0.0426598017089528	3.37909116869702	0.181545815206307	0.862118989325917	0.999808077300523	-4.71014309969352
P18583-6	SON	0.120608970559562	3.27825256595507	0.644445057773633	0.543923511214719	0.999808077300523	-4.71041526284491
Q96T66-1	NMNAT3	0.082658249331075	3.30637309092309	1.02587319951142	0.345833667331537	0.999808077300523	-4.7105962475908
Q8NDX1	PSD4	0.0121152254085606	3.33207681494496	0.0467494666612421	0.964281382255904	0.999808077300523	-4.71063741157692
Q96ND8	ZNF583	-0.0893112589059405	3.32985401506666	-0.793295173645232	0.458829777148488	0.999808077300523	-4.71082808834514
P48431	SOX2	0.00740859379711995	3.33981434294769	0.0342997286706792	0.97378835577489	0.999808077300523	-4.71102077224814
Q14764	MVP	-0.0410579703194617	3.3678458166487	-0.207310208646298	0.842856300117986	0.999808077300523	-4.71108809450193
O15131	KPNA5	0.103480805890668	3.35043271774481	1.04957100349208	0.335682027498834	0.999808077300523	-4.71122497037303
Q8IVM0-2	CCDC50	0.0371442939954882	3.3010595401256	0.200758678304523	0.847743770859446	0.999808077300523	-4.71138063019365
P45844-8	ABCG1	-0.0229233561203577	3.31901695369365	-0.105460431564488	0.919564005728359	0.999808077300523	-4.711640896989
Q2M329	CCDC96	0.200280630022252	3.23417632578339	0.659196574489021	0.535057134476021	0.999808077300523	-4.71187572498117
Q9NY47-5	CACNA2D2	-0.129186353666003	3.28296156874055	-0.633831007276451	0.550360466469814	0.999808077300523	-4.71215712539539
P81408-4	FAM189B	0.123921712534138	3.29070299464301	0.810476448438428	0.449644264817279	0.999808077300523	-4.71217222651028
P29353-3	SHC1	-0.0299346814011294	3.30445792676891	-0.148496503342447	0.886980452127277	0.999808077300523	-4.71235256615194
Q8IU85-2	CAMK1D	-0.170002660218577	3.37330942594184	-0.775820416804682	0.468308997186768	0.999808077300523	-4.71250445914339
Q9H6U6-8	BCAS3	-0.0885452882089262	3.30374521123247	-0.624670266920548	0.555954382482065	0.999808077300523	-4.71300271334246
Q9UHF1	EGFL7	0.106474778476559	3.33659955868845	0.625326924774633	0.555552224405698	0.999808077300523	-4.7132434528681
Q99719-2	SEPT5	0.0842947565416525	3.33876124915971	0.528784116277316	0.61657484142269	0.999808077300523	-4.71363287914132
Q7L2E3-1	DHX30	0.0241086152675251	3.3612297817996	0.127764715401269	0.902650904282619	0.999808077300523	-4.71378780744063
Q9HAC7-3	C7orf10; SUGCT	0.0748811056791283	3.31697103355657	1.46062745726045	0.196093274766626	0.999808077300523	-4.71393100899481
Q8TAU3	ZNF417	-0.102340428227841	3.30282477246201	-0.716051241477416	0.501766384935973	0.999808077300523	-4.71404508415632
Q7Z695	ADCK2	0.111629930911243	3.29102200326059	0.892059267963829	0.407856172086294	0.999808077300523	-4.71423633646087
Q9NRC6	SPTBN5	0.145673402057045	3.30707940690458	0.821273582519135	0.443940266423474	0.999808077300523	-4.71448252755787
P04278-1	SHBG	0.024199134549597	3.19180022369236	0.0582386192197155	0.955513651576751	0.999808077300523	-4.71474594715704
Q5VV42-2	CDKAL1	-0.107788810042569	3.28780455755245	-0.687476559323087	0.518321712054894	0.999808077300523	-4.71499652553837
Q70CQ4-1	USP31	0.144202322396319	3.32384040247039	0.708979542202531	0.505830077750122	0.999808077300523	-4.71567239242969
P04632	CAPNS1	0.0672596523652645	3.29676536387852	1.81185016360867	0.12168226655532	0.999808077300523	-4.71576571072076
Q2TAM9	TUSC1	0.0332207605008292	3.3043131819414	0.159894313537512	0.878388712035921	0.999808077300523	-4.71595347035895
Q96GL9	FAM163A	0.124471443581154	3.253034632728	0.936825748766582	0.386209943149316	0.999808077300523	-4.71611716739576
P10415-1	BCL2	-0.134544443859786	3.30722310600844	-1.0941486549617	0.317249935658643	0.999808077300523	-4.71616727160445
Q8IUC8-1	GALNT13	-0.0609251145264124	3.29292224354539	-1.42801075870753	0.20486521092795	0.999808077300523	-4.71621928552387
O94763-4	URI1	-0.0119155639999428	3.3227620629986	-0.0608186607906038	0.953545638269129	0.999808077300523	-4.71626334573449
Q9UGQ3	SLC2A6	0.18233347388946	3.23440049415337	0.804979268099821	0.45256865338134	0.999808077300523	-4.71635167909924
B1AJZ9-3	FHAD1	0.256440562025514	3.25062264149876	0.957975906100543	0.376298218243462	0.999808077300523	-4.71654538671184
O95873	C6orf47	-0.0834693742741429	3.31030117298283	-0.991091643819904	0.361182773753454	0.999808077300523	-4.71714110067963
Q9GZP1	NRSN2	0.108267918130897	3.32987280873354	0.782724973299684	0.46454714654348	0.999808077300523	-4.71722721702762
P46736	BRCC3	-0.185464413394919	3.36181127860079	-1.07551965163104	0.324847948964573	0.999808077300523	-4.71763193360063
Q9HAU8	RNPEPL1	-0.088878841024628	3.31371997694319	-0.629634738977201	0.552918483392158	0.999808077300523	-4.71795169578752
Q8TEB9	RHBDD1	-0.118668928726681	3.29679078992055	-0.848350338808059	0.429868609006235	0.999808077300523	-4.71812671856811
Q96GR4-3	ZDHHC12	0.0298960322383132	3.24807073391167	0.16262271039304	0.876334690937143	0.999808077300523	-4.71816791206179
Q8TBZ0-1	CCDC110	-0.0233645782827837	3.31648966320466	-0.114584402639463	0.912639211495947	0.999808077300523	-4.71938109412212
P35612-9	ADD2	-0.0131784551823367	3.30557216682212	-0.0744878554496491	0.943125401986527	0.999808077300523	-4.71946784907593
Q8N5I2	ARRDC1	-0.082649948478382	3.28941134914103	-0.990422707019404	0.361483248648115	0.999808077300523	-4.72027801806813
Q07021	C1QBP	0.0388594790856541	3.32793179812488	2.28952516532015	0.0634937016966701	0.999808077300523	-4.72087482987842
Q8IZ02-2	LRRC34	-0.100274489527181	3.27229416065594	-0.804415262059141	0.452869467090944	0.999808077300523	-4.72104321551337
A6NGB9	WIPF3	-0.0558238520138114	3.28420160171612	-0.32210975887855	0.758665780186951	0.999808077300523	-4.72113045908143
P49589-2	CARS	0.103076411153771	3.30168087901396	0.492722351877047	0.640308656580646	0.999808077300523	-4.7211720113752
P31153-2	MAT2A	-0.0506746328702616	3.29150830332119	-0.205447733412992	0.844244939516943	0.999808077300523	-4.72150741397102
Q96PC3-2	AP1S3	0.0976291167399997	3.2795807421846	0.597892932454689	0.572507083416507	0.999808077300523	-4.72153046364696
P05186-1	ALPL	-0.35093445700169	3.39491353073712	-0.952519317504852	0.378836077953906	0.999808077300523	-4.72178752740373
Q8TE59	ADAMTS19	-0.088556947487129	3.40374169749304	-0.381085140210801	0.716711896659275	0.999808077300523	-4.72189330233771
Q9UBC2-2	EPS15L1	0.0926498433612133	3.29242345729166	1.11092599614592	0.310534713225415	0.999808077300523	-4.7220004967431
A6NFY7	SDHAF1	0.0690090568112429	3.26690768435484	0.33615003090647	0.748588344537704	0.999808077300523	-4.72212844262921
Q99489-3	DDO	0.152786619504882	3.27081434569077	0.633153514733494	0.550772957662705	0.999808077300523	-4.72231763136313
Q8N9A8-2	CNEP1R1	-0.167468414512735	3.28847107212035	-1.01075699045207	0.352438489876566	0.999808077300523	-4.72234951036045
Q96R48	OR2A5	-0.0809052759136759	3.33545491801158	-1.07142307434583	0.32653888920041	0.999808077300523	-4.72235571827581
Q96DP5	MTFMT	0.0707426359926894	3.30950344056078	1.45783214584106	0.196831144793615	0.999808077300523	-4.72257314285611
Q8TE82	SH3TC1	-0.0760990197121511	3.28959566379078	-0.55191279229873	0.601615174869613	0.999808077300523	-4.72280347883099
O60307	MAST3	-0.165276618028105	3.2201288833503	-0.683364364924833	0.520733642018908	0.999808077300523	-4.72297090394327
Q96IM9	DYDC2	-0.0134456692741465	3.26367426400449	-0.0667804750319025	0.948999473811338	0.999808077300523	-4.72305738766053
P04075-2	ALDOA	-0.0582064680555702	3.32404888654172	-0.292143630113458	0.780347592967956	0.999808077300523	-4.72313545868377
Q96A44	SPSB4	0.137004735590472	3.30655379646424	0.676745253235643	0.524631420335592	0.999808077300523	-4.72431120543161
Q9UBP0-2	SPAST	-0.0714172789985766	3.34231990706695	-0.456788398464115	0.664435085740754	0.999808077300523	-4.72439167302204
Q6PJE2-4	POMZP3	-0.103907260460393	3.31289954695387	-0.515091654342348	0.625528588428352	0.999808077300523	-4.72500377026011
Q15034	HERC3	-0.088613735797212	3.2802567598541	-1.09175719896436	0.318216949367504	0.999808077300523	-4.72576756958136
Q96EL1	FAM212A	-0.0757591800976991	3.30679767861338	-0.518077024785883	0.623570301575219	0.999808077300523	-4.72593984386383
Q3MIX3	ADCK5	-0.0909531829533217	3.29349917910492	-0.471914170789152	0.654222951051191	0.999808077300523	-4.72598018514108
P48552	NRIP1	0.047764772009162	3.3070724481271	1.93710053011864	0.102529852320961	0.999808077300523	-4.72636566981689
Q12837	POU4F2	-0.036488368428202	3.322513937172	-0.203389182672536	0.845780490020008	0.999808077300523	-4.72677336236503
O94889	KLHL18	-0.149618026506119	3.28836844633843	-0.799237863753977	0.455637568382042	0.999808077300523	-4.72694986624991
Q15569	TESK1	-0.0849325607624802	3.27611576892699	-0.550130145885797	0.602760745339703	0.999808077300523	-4.72770421803879
Q9H254	SPTBN4	0.113750170686769	3.26390773851493	0.708428376281632	0.506147727393515	0.999808077300523	-4.72784182834121
Q8NA29-1	MFSD2A	0.0717221510220932	3.30554166015995	0.442191446237658	0.6743662184638	0.999808077300523	-4.72793980018472
P55197-1	MLLT10	-0.0460955059226828	3.33448097231758	-1.69403427524209	0.142922422051683	0.999808077300523	-4.7280574693274
P46736-3	BRCC3	-0.0329613145233797	3.31145688744597	-0.154065742141894	0.882780123094781	0.999808077300523	-4.72806398993394
Q9UPZ9-1	ICK	0.19099909102966	2.92639503546975	0.415461521169599	0.69274000265225	0.999808077300523	-4.72808417723934
Q9Y4F5	CEP170B; KIAA0284	-0.165025563878733	3.19418700662074	-0.508953986895289	0.629565261104521	0.999808077300523	-4.72829611657968
Q9NVK5-2	FGFR1OP2	-0.0377652468928633	3.30237652149959	-0.18754367720387	0.8576247761577	0.999808077300523	-4.72883090626267
Q6ZYL4	GTF2H5	0.137685876449965	3.13353037625232	1.2331931715117	0.265150314452659	0.999808077300523	-4.72902483435114
Q5TC12-3	ATPAF1	0.188895869310682	3.05999425350377	0.69877506280825	0.511732830560184	0.999808077300523	-4.7290593870828
Q8NFT6-1	DBF4B	0.090069302328778	3.35021296785491	1.01701529682646	0.349691740177553	0.999808077300523	-4.72906933706199
P20742	PZP	-0.215882995648027	3.34520199030654	-0.797028554276733	0.456822469029205	0.999808077300523	-4.7292859236746
P49640	EVX1	0.0843052761492847	3.2432439131271	0.316656706263466	0.762594017649184	0.999808077300523	-4.7294433395744
Q16534	HLF	0.0986121708026697	3.27951605224988	0.687742059233793	0.518166241586161	0.999808077300523	-4.72958998621012
Q14160-3	SCRIB	-0.0440607829825954	3.3622206918486	-0.244922127744424	0.814953925088215	0.999808077300523	-4.73002110015483
Q9Y5U8	MPC1	-0.126864517746943	3.34982094942164	-0.858665766927514	0.424595340573835	0.999808077300523	-4.73042794985422
Q9UI47-1	CTNNA3	-0.087092852442693	3.23794753276465	-0.34098860705716	0.745127988904662	0.999808077300523	-4.73060544532785
Q53EQ6-1	TIGD5	-0.0901332116550607	3.32662112746086	-0.98214278826223	0.365218990754198	0.999808077300523	-4.73064586972182
P08235	NR3C2	-0.00766441808031435	3.31577063878041	-0.03025288772026	0.976879747134618	0.999808077300523	-4.73067640045671
Q86UP2-3	KTN1	0.0337052441478837	3.31383996578174	0.147460357702046	0.887762367147864	0.999808077300523	-4.73076506614163
P35789	ZNF93	-0.0263537636750805	3.30863451408687	-0.148053595195732	0.887314670368966	0.999808077300523	-4.73087564096003
P49795	RGS19	0.108834608451907	3.2385448312467	0.630738095693402	0.552245163915141	0.999808077300523	-4.73088033727452
Q02447-3	SP3	0.0958134374845625	3.32915682116024	0.801838398315859	0.454245673892414	0.999808077300523	-4.73103327733981
Q8NHS3	MFSD8	0.16409030600222	3.25496253160884	0.781011716707139	0.465478586232945	0.999808077300523	-4.73180914205955
Q9H7X0-2	NAA60	-0.0342769245117157	3.29815368498692	-0.19613787568151	0.851195428487433	0.999808077300523	-4.73190506535707
A4D1B5	GSAP; PION	-0.124855280736572	3.22745938546782	-0.993768136446135	0.359982536601535	0.999808077300523	-4.73201765087384
P17032	ZNF37A	-0.132964798801901	3.28227790923198	-0.557330299605858	0.598141468169535	0.999808077300523	-4.73208712250892
P27449	ATP6V0C	0.117658511346528	3.31378616180323	0.673697051981738	0.526432806265265	0.999808077300523	-4.73216611144199
P78324	SIRPA	-0.096142328068376	3.31932645701463	-0.944507764322404	0.382586551155617	0.999808077300523	-4.73223417091233
Q00653-4	NFKB2	0.0973635958788444	3.29109532924233	0.466119839640998	0.658125392767126	0.999808077300523	-4.73271730282126
Q96RW7-1	HMCN1	0.0100305669022688	3.36582151728341	0.0563163310452465	0.956980167529399	0.999808077300523	-4.73274820524446
Q9Y2J0-1	RPH3A	-0.00607383580646402	3.32055407187985	-0.0218013320428124	0.983337272078664	0.999808077300523	-4.73291620216814
Q96D31	ORAI1	-0.0371484668384183	3.31580282683361	-0.202319316104293	0.846578839873043	0.999808077300523	-4.73345764067992
Q9P2E9-2	RRBP1	0.0793978121557652	3.30180004213286	0.588582482793118	0.578331945852354	0.999808077300523	-4.7340760718808
Q8IY26	PPAPDC2; PLPP6	0.0215047361739168	3.3085799070278	0.116260444383921	0.911368051539398	0.999808077300523	-4.73408376190418
Q9NUQ6-2	SPATS2L	0.118920426267507	3.28236681994395	0.914572463621638	0.396856735736105	0.999808077300523	-4.73433744454339
Q9HAR2-4	LPHN3; ADGRL3	-0.0975471783575167	3.33714815207546	-1.51673053724111	0.181819868393855	0.999808077300523	-4.73437082313544
Q7L4E1-1	FAM73B; MIGA2	-0.099589796406655	3.31608954769383	-0.707687738502861	0.506574784839365	0.999808077300523	-4.73464270024067
Q7Z570	ZNF804A	-0.155751941031216	3.2897168262233	-0.395242404383868	0.706794250379067	0.999808077300523	-4.73464682818625
Q9HAN9	NMNAT1	-0.0591330135436984	3.36524340017626	-0.351354242006172	0.73773706746984	0.999808077300523	-4.73478275241498
Q9H4M3-2	FBXO44	0.0263287575701794	3.30761031995776	0.146451093241582	0.888524130792312	0.999808077300523	-4.73478754958875
Q86VZ4	LRP11	0.0365304936127534	3.23788394490238	0.200800580921179	0.847712487274814	0.999808077300523	-4.73488543176758
Q8IYN0	ZNF100	-0.0816089236674314	3.32485694325976	-1.27909259968121	0.24966850215225	0.999808077300523	-4.73491424136371
Q643R3	LPCAT4	-0.102241488392492	3.30778836907753	-1.0509936645504	0.335080431025544	0.999808077300523	-4.73498144938593
Q5JTC6-1	AMER1; FAM123B	-0.0222513512815679	3.34455228686152	-0.141674993676668	0.892130761993941	0.999808077300523	-4.73498405933003
Q9NX94-2	WBP1L	-0.0832495593624685	3.30790276357189	-0.562823104934147	0.594631377054124	0.999808077300523	-4.73510869971568
P49750-3	YLPM1	-0.00896526373739538	3.33155350700905	-0.049638787258971	0.962075878861177	0.999808077300523	-4.73524673791507
Q8WUJ1	CYB5D2	-0.0792809685437636	3.24305735456772	-0.404124907310645	0.700603887169727	0.999808077300523	-4.73559129104026
Q06732	ZNF33B	-0.050416273878589	3.34289260598692	-0.291513940638148	0.78080563440077	0.999808077300523	-4.73559627595105
Q96KN4-2	FAM84A	-0.0259732475124445	3.27584569880774	-0.12133517593277	0.907521007458325	0.999808077300523	-4.73560683612287
Q96EN9-1	C19orf60; REX1BD	0.0125074606555506	3.30878538885509	0.0722669508750459	0.944817646092191	0.999808077300523	-4.7356257211907
Q13555-6	CAMK2G	0.0661262025544074	3.30352539170327	0.439979597464379	0.675877473047161	0.999808077300523	-4.73632114828257
Q86YJ7-1	ANKRD13B	-0.129509648086809	3.32878082074859	-1.40838811262921	0.210316065457661	0.999808077300523	-4.7364172550905
Q9BVS5	TRMT61B	0.071647791543222	3.31885226767489	1.83917508412115	0.117220082544222	0.999808077300523	-4.73647506964017
Q9NWT8	AURKAIP1	0.114720509326395	3.31637866554467	0.970632096278022	0.37046335467533	0.999808077300523	-4.73655806884958
Q9NSD4	ZNF275	-0.08988609818046	3.30137508344643	-0.876932317808044	0.415376084877586	0.999808077300523	-4.73663470424984
Q15417-2	CNN3	0.0176883902888375	3.22823560149699	0.0601984936708745	0.954018659100047	0.999808077300523	-4.73683570081075
Q9Y397	ZDHHC9	0.00078791939670996	3.32051676488279	0.0045928800336143	0.996489356582953	0.999808077300523	-4.73691922939894
Q32P51	HNRNPA1L2	0.0836795753258569	3.29736700512437	0.92039684733255	0.394048485649099	0.999808077300523	-4.7373538192545
Q9UGQ2-1	CACFD1	-0.127244349761524	3.34885875647777	-1.46452314521215	0.195069239499003	0.999808077300523	-4.73763781131292
Q2M1Z3	ARHGAP31	-0.00929699192080733	3.38219981936885	-0.0502523250108346	0.961607594437412	0.999808077300523	-4.7376897007031
P0C7T3	OR56A5	0.184769603755219	2.95095267386534	0.565483544785134	0.592935589903087	0.999808077300523	-4.73809169405731
Q9HCS4	TCF7L1	-0.0934322568319185	3.36499593712103	-0.392396148566663	0.708783133483343	0.999808077300523	-4.73839247491755
Q8IV32	CCDC71	0.00800971291618619	3.31733962835029	0.0373694390482006	0.971443729051412	0.999808077300523	-4.73900765485855
Q9NX57	RAB20	-0.0989593063503707	3.29391643040867	-0.476113603318115	0.651402175554171	0.999808077300523	-4.73902193260639
Q8TBB0	THAP6	-0.0826594847331636	3.29524344440523	-0.440914117515461	0.67523875442717	0.999808077300523	-4.73929598211553
Q15777	MPPED2	-0.0947987457174796	3.332233550171	-0.629321395610242	0.553109793703051	0.999808077300523	-4.73955529362992
Q8WTR7	ZNF473	-0.00778805465105614	3.36166816933217	-0.0410572365112209	0.968627430198224	0.999808077300523	-4.73972803554834
P46108-2	CRK	0.0361804484687242	3.32820929242403	0.232367050600194	0.824236975806488	0.999808077300523	-4.73978386380847
Q9Y6X3-2	MAU2	-0.0354726445649401	3.29151162895297	-0.227809290900517	0.827614799051086	0.999808077300523	-4.73982213356265
Q9HAP6	LIN7B	0.117421979245675	3.18604643154683	0.644976695496592	0.543602355719413	0.999808077300523	-4.74029419054722
Q9NQS1	AVEN	0.0580498290438764	3.31151341974242	1.75191230125452	0.132068073207466	0.999808077300523	-4.74046751229031
Q9Y2E8-2	SLC9A8	-0.0890416317046367	3.29925782923188	-0.893887483845376	0.406954367946226	0.999808077300523	-4.74072233633943
Q86UD1	OAF	-0.104423364661175	3.31904307586094	-0.821754060967428	0.443687663767953	0.999808077300523	-4.74081994861662
Q9UDW1	UQCR10	0.1299813351025	3.27329195148953	1.39315077777599	0.214640506197248	0.999808077300523	-4.74084290532121
O95819	MAP4K4	0.0735847562209463	3.33522125925209	0.578894482763667	0.584430615579391	0.999808077300523	-4.74085966119222
Q8IXM6-1	NRM	-0.1930747434543	3.29225251918907	-1.27311026002032	0.251639902877392	0.999808077300523	-4.74132523991562
P56559-2	ARL4C	0.0926553178550051	3.28833023762548	0.680196206323859	0.522596889789635	0.999808077300523	-4.74142677651189
Q71UI9-2	H2AFV	-0.0474333917047688	3.37923891107464	-0.281674288556988	0.787975586117867	0.999808077300523	-4.74143295854416
P24666-2	ACP1	0.0708187179600464	3.17448212309255	0.0902908928543545	0.931094130657166	0.999808077300523	-4.74200389773727
Q86Y01	DTX1	-0.0930198360059108	3.31447024085047	-1.01397012452242	0.351026088022907	0.999808077300523	-4.74220256976381
Q9NYF5-1	FAM13B	-0.102716359640543	3.32486761894358	-0.798795629989613	0.455874571257502	0.999808077300523	-4.7422188686262
O60906	SMPD2	-0.114959277333086	3.37180092008965	-0.490976388216377	0.641470097354029	0.999808077300523	-4.74230174414854
Q9NUC0	SERTAD4	-0.0907488119608794	3.27840609104056	-0.679168058305462	0.523202499532665	0.999808077300523	-4.74232839540302
Q9HBH0	RHOF	-0.0702586421041497	3.31255573169754	-0.494020856453728	0.63944560077823	0.999808077300523	-4.74259329880027
Q96TA0	PCDHB18; PCDHB18P	0.078090505037836	3.33579056242285	0.539818024746836	0.609412064405572	0.999808077300523	-4.74266329802362
O14817	TSPAN4	0.11580127650251	3.26859291947048	0.586613518474906	0.579568328919265	0.999808077300523	-4.74301578602652
Q86VE0	MYPOP	0.127515679921979	3.21972406449291	0.570922601401705	0.589477511230187	0.999808077300523	-4.74335253478056
O60895-2	RAMP2	-0.0900070239661321	3.35533136614319	-0.525775795201691	0.618535885207919	0.999808077300523	-4.74344967612379
Q9Y4P8-1	WIPI2	0.0369486154960397	3.32657162346631	0.209598232057113	0.841151231585086	0.999808077300523	-4.74366003628872
Q9BXV9	C14orf142; GON7	0.115691744807493	3.20677271550738	0.837307453309246	0.435567340725285	0.999808077300523	-4.74383830433558
P62316-2	SNRPD2	0.08507425425374	3.2939444378452	0.758343511331318	0.477926896369238	0.999808077300523	-4.74404913484114
Q9BTM9-2	URM1	0.168360160907951	3.10304290159799	0.805979645072807	0.452035454612672	0.999808077300523	-4.74432422826687
P54368	OAZ1	-0.0544580705559646	3.35597230122405	-0.27431175558491	0.793355608751082	0.999808077300523	-4.74438863923919
Q9C0K1-1	SLC39A8	-0.0228582206248771	3.28378904809995	-0.116672786390987	0.911055363332451	0.999808077300523	-4.74489149504335
Q99583	MNT	-0.0455076102406042	3.32243751025456	-1.71978389796071	0.137989627220782	0.999808077300523	-4.74559031917635
Q32ZL2-2	LPPR5; PLPPR5	0.0865551073448317	3.23031530807198	0.41641224777115	0.692082410383191	0.999808077300523	-4.74599459136067
Q9H8W5-1	TRIM45	0.0560928396057798	3.3147524672489	1.46826419614309	0.194090548011388	0.999808077300523	-4.74613791096259
P07948-1	LYN	0.0912411185272751	3.21374945455282	1.00707866527374	0.354060999224855	0.999808077300523	-4.74638292887252
O00267	SUPT5H	-0.0249502065338367	3.42506371161983	-0.0644949855670082	0.950742026956839	0.999808077300523	-4.7464025766816
Q9HBX8	LGR6	-0.117764060237228	3.26550833404322	-0.783686865715723	0.464024778297099	0.999808077300523	-4.74642218393757
P35914	HMGCL	0.0857168854346927	3.33850085627021	0.814046009225537	0.447752660897334	0.999808077300523	-4.74652995939277
Q3YBR2	TBRG1	0.0293464893631278	3.329168498503	0.171805061221302	0.86942984564913	0.999808077300523	-4.74667481259956
Q8TC71	SPATA18	-0.0453561328793628	3.2651643564284	-0.243892716653292	0.815713833946711	0.999808077300523	-4.74688869778305
Q8TAQ5-2	ZNF420	-0.152332395270906	3.3015751782741	-1.05153352090252	0.334852375287464	0.999808077300523	-4.74704264287062
A1L157	TSPAN11	0.0609938953622611	3.24599153562834	0.293498002362475	0.77936274128927	0.999808077300523	-4.74705742441297
Q99835	SMO	0.244527003414048	2.94426404316342	0.961172335446858	0.374817780489557	0.999808077300523	-4.74712736465113
B1AK53-1	ESPN	0.0383112555327557	3.42113595760954	0.19654371215662	0.850892128629804	0.999808077300523	-4.74718976467657
O43670-4	ZNF207	0.0418102835801559	3.32329912120652	1.80624445210831	0.122618329526493	0.999808077300523	-4.74725364168636
Q3YEC7-2	RABL6	0.049554493134307	3.30458992166154	0.304239316688367	0.771568198764664	0.999808077300523	-4.74730163077995
Q66K66	TMEM198	-0.0368174591115838	3.26252675867686	-0.219181952118773	0.834019751804246	0.999808077300523	-4.74732141546484
Q8NB42-1	ZNF527	-0.125380892753113	3.34182093760944	-0.962642201671523	0.374138548423307	0.999808077300523	-4.74760906198646
Q9NU53	GINM1	0.05989351699621	3.289256945766	0.387759038324672	0.712028845789789	0.999808077300523	-4.74761194005385
O75373	ZNF737	-0.106838466851043	3.33663620564366	-0.884906183489269	0.411399160684018	0.999808077300523	-4.74766719954132
Q8NCB2-3	CAMKV	-0.0191300650449243	3.34953916333831	-0.103070411854968	0.921379268639112	0.999808077300523	-4.74779507485445
Q13636	RAB31	-0.0802020275538008	3.32319719195698	-0.491472702521576	0.641139827579916	0.999808077300523	-4.7478651383078
Q6ICL3-4	C22orf25; TANGO2	-0.0790186019033537	3.30290423335121	-0.581378372006513	0.582863350076129	0.999808077300523	-4.74800864923005
Q9H3Y8	PPDPF	-0.00249095658962608	3.27919433683093	-0.0159080868920589	0.987840943227946	0.999808077300523	-4.74817650038152
Q9NYP7-2	ELOVL5	-0.0219266362899013	3.29514825620157	-0.103056616790756	0.921389747769005	0.999808077300523	-4.74829499088662
Q9BZL4-3	PPP1R12C	0.0272392855440141	3.25495904774824	0.151253143950966	0.884900872729527	0.999808077300523	-4.74902999673707
P53671	LIMK2	-0.0736346750441749	3.34744089370781	-0.576991347711529	0.585633132999595	0.999808077300523	-4.74926159091289
Q14094	CCNI	-0.103473816076876	3.29116158548182	-1.15675866043183	0.292798150353492	0.999808077300523	-4.74926296698888
Q3V5L5-2	MGAT5B	0.077966397479359	3.29340153336468	0.908460345214765	0.399820245813462	0.999808077300523	-4.74985189619725
Q9H2G4	TSPYL2	-0.130204953966285	3.3593008596247	-0.808277984568137	0.450812160960308	0.999808077300523	-4.74992801861547
Q96NU1-5	SAMD11	-0.0536548278802027	3.31618125639232	-1.51846937081766	0.181393483922855	0.999808077300523	-4.74997567979161
Q13948-2	CUX1	0.0759358847081975	3.2874130832633	0.608305751625145	0.566034851988966	0.999808077300523	-4.75015529724612
Q7Z6W1	TMCO2	0.11708877019167	3.22747636891508	0.776037609991354	0.468190335362449	0.999808077300523	-4.7502286795626
O95208-1	EPN2	0.0623009104336672	3.29226837960931	1.65876490743829	0.149958496701576	0.999808077300523	-4.75077769740915
Q9H6X5	C19orf44	0.0736145585278011	3.28229516774086	0.383493429067209	0.715020425696849	0.999808077300523	-4.75089945222807
Q13608	PEX6	-0.0790116402822781	3.28984982455175	-1.43321851084833	0.203440654393385	0.999808077300523	-4.75125458298654
Q8N2F6-1	ARMC10	-0.106063694169842	3.3608214533476	-0.665231672788007	0.531456664970355	0.999808077300523	-4.75164955349169
Q08493	PDE4C	-0.106181527039816	3.33539804507813	-0.757438402377272	0.478428731326535	0.999808077300523	-4.75173234645703
P49411	TUFM	0.0525326627857023	3.32978993967705	2.45595081721853	0.0507915791920559	0.999808077300523	-4.75209169334259
Q9UH73	EBF1	0.0580916296660172	3.30178183954639	1.38047327357809	0.218300437810391	0.999808077300523	-4.75260778191882
P51955	NEK2	-0.0252452978331981	3.36626668274405	-0.168312174562897	0.872054928040503	0.999808077300523	-4.75288223919366
O14526-1	FCHO1	-0.079489623083792	3.3122905270981	-0.486714386436618	0.644309947845447	0.999808077300523	-4.75312795429597
O95780-1	ZNF682	0.10348188600061	2.99445775065735	0.287456259513588	0.783759548355511	0.999808077300523	-4.75336114342177
Q9UKU9	ANGPTL2	-0.0669788062227165	3.31557680489852	-1.41480484637767	0.208519055958285	0.999808077300523	-4.75354634984081
Q8N2C7-1	UNC80	-0.134081071659163	3.35555835921537	-0.624274728839844	0.55619671001472	0.999808077300523	-4.75422895856061
Q9NWS1-1	PARPBP	-0.0796569156177716	3.31427475940493	-0.523091465016437	0.620288661602212	0.999808077300523	-4.75441999892301
Q9HCG1	ZNF160	-0.0630020922980906	3.33242526839355	-0.444723146310097	0.672638481080614	0.999808077300523	-4.75469405653616
O00391	QSOX1	-0.0957501767001632	3.31463439621966	-0.882622626650525	0.412535121138914	0.999808077300523	-4.75488027442428
A2VCK2	DCDC2B	0.1074527508255	3.29976462025606	0.873378350461503	0.417157915277954	0.999808077300523	-4.75492096805202
O95427	PIGN	-0.0249710307408776	3.35609165465765	-0.130678272656372	0.900445533900397	0.999808077300523	-4.75511426899648
Q7L099	RUFY3	0.0629023400030186	3.35247836852646	0.395761861669043	0.706431543366833	0.999808077300523	-4.75513337800391
Q96KR6	FAM210B	-0.0923211631084699	3.30995738347652	-0.780816526572529	0.465584788478043	0.999808077300523	-4.75516586941966
Q70E73-6	RAPH1	0.0733702747055496	3.31180123055444	0.9937890726268	0.359973160645609	0.999808077300523	-4.75541864749544
P53597	SUCLG1	0.083408399768483	3.3270036984161	2.06402065687963	0.0862170811562903	0.999808077300523	-4.75555778811371
Q9Y606-2	PUS1	0.0207648659479789	3.33601869775973	0.12705476357278	0.903188437205764	0.999808077300523	-4.75568824880564
O00142-6	TK2	0.0751022740896656	3.31289975279801	0.573222196442109	0.588019035418152	0.999808077300523	-4.75572324173297
Q9UKF7	PITPNC1	-0.0604322929648611	3.30917829367127	-0.41330079629985	0.694235617783032	0.999808077300523	-4.75603198694623
O43296	ZNF264	-0.14570820492759	3.32448171538635	-1.3620380506102	0.223724397763046	0.999808077300523	-4.7562185285195
Q6ICH7	ASPHD2	-0.0980737082734591	3.31133049848156	-0.628222921024795	0.553780789133936	0.999808077300523	-4.75622566070718
Q96DM1	PGBD4	0.00152127448732471	3.29848250673432	0.00810221703844884	0.993806991022113	0.999808077300523	-4.75631439391641
Q4VC44	FLYWCH1	0.0676195166294579	3.34157636609887	0.551346352878162	0.601979046243751	0.999808077300523	-4.75631816708098
P16519	PCSK2	0.0871585312589375	3.30255452471638	0.361025640438647	0.730868945364247	0.999808077300523	-4.75642883955533
Q8N8K9-3	KIAA1958	-0.0619936551824798	3.31317247815703	-0.438574254224971	0.676838547254541	0.999808077300523	-4.75646588468772
P23786	CPT2	0.0942060484063974	3.31453991348526	1.96376475989443	0.0988607269782371	0.999808077300523	-4.75660683920266
P51532-1	SMARCA4	-0.0321297041448201	3.27624028973894	-0.204159038056035	0.845206137887176	0.999808077300523	-4.75660821697562
Q8N138	ORMDL3	-0.128449727533092	3.31576319245516	-0.936025577476854	0.386588893621556	0.999808077300523	-4.75719001209289
O43283	MAP3K13	-0.0806811560761556	3.33150425272245	-0.72900273379644	0.494381278386404	0.999808077300523	-4.75730815325332
Q8NDZ6-1	TMEM161B	0.0522433518790645	3.35046067509279	0.33364429222232	0.750382899625872	0.999808077300523	-4.75751327115737
O60637	TSPAN3	0.101317419631809	3.28496768460737	0.65256010603609	0.539034447522819	0.999808077300523	-4.75756530429991
Q5F1R6-2	DNAJC21	-0.0644566392068005	3.32762489307398	-0.434375250797167	0.679714126238745	0.999808077300523	-4.7576325563911
P35544	FAU	0.0124264573537776	3.18712957351087	0.0674076821532895	0.948521318798318	0.999808077300523	-4.7577646780502
Q6N043-6	ZNF280D	0.0467321936036493	3.2850741932824	0.321389289560389	0.759184334825523	0.999808077300523	-4.75820585903998
Q9Y5B8	NME7	0.0444242481774878	3.31176010926085	1.8802282620012	0.110820764433663	0.999808077300523	-4.75835767127151
A8K7I4	CLCA1	-0.0754987511805362	3.32168355260033	-0.518288241180142	0.623431880147712	0.999808077300523	-4.75857944341938
Q92771	DDX12P	0.0281043015213192	3.30838097721062	0.193835864519463	0.852916355539879	0.999808077300523	-4.75860504771907
Q07866-10	KLC1	-0.0153967330143202	3.32518788720809	-0.100137267392929	0.923607758668067	0.999808077300523	-4.75861068767124
Q96FQ7	LINC00526	0.00878636340513811	3.34757380568714	0.0584598749817616	0.955344867516276	0.999808077300523	-4.75883545594326
Q96B67	ARRDC3	-0.141195853914451	3.32671208387049	-0.858167877962966	0.42484875169931	0.999808077300523	-4.75884677913428
Q9BX74	TM2D1	-0.123249412346729	3.28916994908176	-0.646322885942836	0.542789678165624	0.999808077300523	-4.75898972902276
Q14152	EIF3A	-0.0291074958220006	3.32006018025618	-2.62448558578143	0.0406348265693227	0.999808077300523	-4.7593091423267
Q92973-1	TNPO1	0.0337785638907492	3.32093879288911	2.20521228985513	0.0711600297028796	0.999808077300523	-4.75940168425963
P57058	HUNK	0.0771873509584007	3.3529104414179	0.967420773793722	0.371937055000741	0.999808077300523	-4.75954739608361
A0A075B6K2	IGLV3-12	0.138507756147754	3.21589504135135	0.619857609792436	0.55890733307129	0.999808077300523	-4.76055422568287
Q6EKJ0-1	GTF2IRD2B	-0.0481362808899018	3.32843861216692	-0.323876099810516	0.757395050993805	0.999808077300523	-4.76063090171039
Q9UI33-1	SCN11A	0.0676445810150976	3.26344192395618	0.483538548012991	0.646430389409379	0.999808077300523	-4.76087412451734
Q587I9	SFT2D3	0.00639763478419128	3.25087766132572	0.0295840629732441	0.977390708252905	0.999808077300523	-4.76098967180336
Q9UQ49-2	NEU3	-0.0542432295359398	3.30118804465143	-0.315724515001575	0.763266330417324	0.999808077300523	-4.76221084214834
Q9BR11	ZSWIM1	-0.0811546103017841	3.29384238817126	-0.529753934146063	0.615943385703801	0.999808077300523	-4.76288126224358
Q8N3C7-1	CLIP4	-0.082325873999751	3.34621759239779	-0.578585220808064	0.58462592644852	0.999808077300523	-4.76288299301308
O95897	OLFM2	0.0517091291906124	3.28961700217247	0.304172230306982	0.771616790548111	0.999808077300523	-4.76294235651046
Q8WVB6	CHTF18	-0.156824837364502	3.42412991138684	-0.823830753300173	0.442597085666777	0.999808077300523	-4.76295063559059
Q13368	MPP3	-0.00417652984297202	3.290333842859	-0.0270185264534263	0.979350805227801	0.999808077300523	-4.76343299671511
Q6ZQQ6-2	WDR87	0.160599665372407	3.07800945304819	0.741035427237313	0.487586843752741	0.999808077300523	-4.76361005031834
Q9BZZ5-4	API5	0.0795078727116829	3.31670294417691	0.863497990174823	0.422141731484003	0.999808077300523	-4.7638809770428
Q9HBG6-4	IFT122	0.0727967137536151	3.33240613898349	0.539310389720612	0.609740563568414	0.999808077300523	-4.76398332943396
Q8N945	PRELID2	0.0637787629337558	3.06980864132906	0.198198230567849	0.849655924745008	0.999808077300523	-4.76419917626828
Q9NZH0-2	GPRC5B	0.0724848942167216	3.31184871334695	0.851383895763773	0.428312828862109	0.999808077300523	-4.76432394333472
Q9HC96	CAPN10	0.0506670735660729	3.30829475201887	0.302629658206149	0.772734416442494	0.999808077300523	-4.76450442085969
O94851	MICAL2	-0.0194519825691593	3.27775775804931	-0.12465980706059	0.905002170979167	0.999808077300523	-4.76477041555263
Q8IY51	TIGD4	0.0209716691875859	3.18957000566465	0.101166781041271	0.922825485499331	0.999808077300523	-4.7648390827914
Q9NS15-1	LTBP3	-0.0847963606639566	3.33575915175576	-0.734447487443757	0.49129883634595	0.999808077300523	-4.76501752342836
Q9BXB1	LGR4	0.00595411826735917	3.27333972939524	0.0381261711928079	0.970865788931171	0.999808077300523	-4.76544608074494
Q8IXX5	TMEM183A	-0.0860183239311172	3.29399895935755	-1.04326650562012	0.338358657904031	0.999808077300523	-4.76551909566373
Q6PJ21	SPSB3	0.0896575185988725	3.34750355344695	0.679521432752735	0.522994299646965	0.999808077300523	-4.76619586215833
Q9NXR5	ANKRD10	-0.0384127216705534	3.33989176912382	-0.129345304772453	0.901454382035784	0.999808077300523	-4.76705768945842
Q86XE3	EFHA2; MICU3	0.000642618980746071	3.32074023885745	0.00352700289910167	0.997304072747343	0.999808077300523	-4.76711133640453
Q8WTV1	THAP3	-0.0857214187209629	3.31420982390551	-1.14447041966936	0.29746690290891	0.999808077300523	-4.76711361494084
Q0VDD7	C19orf57	0.0513320534868792	3.3093206538473	0.313833952043655	0.764630537600547	0.999808077300523	-4.76715394946343
Q8N7X0-1	ADGB	0.0528467620494594	3.29905927337408	0.322741711775621	0.758211048948171	0.999808077300523	-4.76773488544412
Q8N490	PNKD	-0.102037910990818	3.32106690954546	-0.792476337038325	0.459270879189789	0.999808077300523	-4.76793951612748
Q9Y2I6-1	NINL	-0.0616953050043379	3.2462945187971	-0.424174367971411	0.686724688571454	0.999808077300523	-4.76823627387494
Q14667-3	KIAA0100	-0.0362586166207172	3.37473094061093	-0.211022896764794	0.840090030534388	0.999808077300523	-4.76828847884822
P03952	KLKB1	-0.161761918225069	3.29463898060812	-0.422166734923373	0.688108527370416	0.999808077300523	-4.76835849615042
Q8N6M9	ZFAND2A	-0.0115826432495257	3.2560419104493	-0.0573799449698883	0.956168711794786	0.999808077300523	-4.76849699242415
Q5VSL9-3	STRIP1	-0.0726947012427014	3.30362769109264	-0.594201873298081	0.574812051409703	0.999808077300523	-4.76863173092859
Q96D70	R3HDM4	-0.0513727906197521	3.32355523345071	-0.333045907607684	0.750811705384486	0.999808077300523	-4.76918205653859
P80297	MT1X	0.00128774641068644	3.35181058292737	0.00552908249158091	0.995773762657524	0.999808077300523	-4.76918944372831
Q9BUK0-4	CHCHD7	-0.0196256698457486	3.31358956026329	-0.130949190797915	0.900240516305471	0.999808077300523	-4.76930995990184
Q9Y241-2	HIGD1A	0.0814937221816356	3.28669488059867	0.423790524193407	0.686989164331224	0.999808077300523	-4.76936953766633
Q9BVC4	MLST8	-0.0373915812652201	3.33012950448817	-1.81715271711833	0.120803352317366	0.999808077300523	-4.76949092778267
P07992-2	ERCC1	-0.0153487269524958	3.29970640718064	-0.0940225132889131	0.928255951026468	0.999808077300523	-4.76952243450985
Q9NRY6	PLSCR3	-0.118025214126861	3.28966131631212	-0.660893855869634	0.53404297125045	0.999808077300523	-4.76957043806099
Q8IXL6-1	FAM20C	-0.084241886633931	3.31619097067704	-0.609002181028543	0.565603579042856	0.999808077300523	-4.76962923719953
P02452	COL1A1	-0.15385415612822	3.33609276508938	-0.427854178483217	0.684191717672479	0.999808077300523	-4.77006117140955
Q6P1K8	GTF2H2D; GTF2H2C_2; GTF2H2C	-0.0683453437460764	3.3495461286196	-0.606216557008816	0.567329820815373	0.999808077300523	-4.7703213702185
Q9HAH7-1	FBRS	-0.0814762042015264	3.32088081677708	-1.23482533874813	0.26458561126969	0.999808077300523	-4.77061610881804
P56817-1	BACE1	0.0199165208210898	3.3063311651712	0.115815106005045	0.911705781330443	0.999808077300523	-4.77091793568374
Q9HCE7-1	SMURF1	0.0650468463537882	3.10242138113133	0.0947428192386931	0.927708236651208	0.999808077300523	-4.77103067229293
P30281-1	CCND3	0.019705130692992	3.31089172614101	0.140236627170055	0.89321749546137	0.999808077300523	-4.77143888676701
Q9P0W5-5	IQCJ-SCHIP1; SCHIP1; IQCJ	-0.125878271272358	3.24528187771258	-0.591043172745078	0.576789018104202	0.999808077300523	-4.77151618298175
O76062	TM7SF2	-0.11535133785499	3.29832951890912	-0.757484098626214	0.478403386375732	0.999808077300523	-4.77152513510247
P48058-1	GRIA4	-0.0452111997633979	3.29172361444097	-0.311019396228185	0.766663214640944	0.999808077300523	-4.77173689399417
Q9BRP7-2	FDXACB1	-0.0775267000985604	3.32367117279432	-0.577795792892109	0.585124656309576	0.999808077300523	-4.77183231387808
Q9H410-3	DSN1	-0.0714085501140947	3.27854361155596	-0.760334750545041	0.476824152694006	0.999808077300523	-4.77183451950708
Q7Z7J9	CAMK2N1	0.00594912998217283	3.29806616727009	0.0234738308408171	0.982059249000063	0.999808077300523	-4.77206924954621
Q68CL5-5	TPGS2	0.00390788582046301	3.28496960547966	0.017729578129488	0.986448881779892	0.999808077300523	-4.77221235015021
P38936	CDKN1A	0.00650202331159172	3.31832254323422	0.0463780159592694	0.964564947286455	0.999808077300523	-4.77224478957243
Q9Y2K2-4	SIK3	0.057955554957557	3.35442053565261	0.436698153928627	0.678122606604078	0.999808077300523	-4.77225961234574
O95980	RECK	-0.0696582096398827	3.3030272861082	-0.539184798598362	0.609821851194012	0.999808077300523	-4.77232745263895
Q9NS68-1	TNFRSF19	0.043849260375693	3.32986191637977	0.291038025871029	0.781151883295843	0.999808077300523	-4.77236667636719
Q9NPJ8-3	NXT2	-0.0207412843533923	3.34392365017173	-0.123380447277657	0.905971308150318	0.999808077300523	-4.7726623329365
Q9P2K2	TXNDC16	-0.0545806311314016	3.32202058868006	-1.50391118715956	0.184992609613056	0.999808077300523	-4.77307077877325
Q7Z333-4	SETX	-0.0806131416751996	3.31673295482759	-0.582027667070259	0.582454075664489	0.999808077300523	-4.77355385107352
Q86W92-4	PPFIBP1	0.059822208214493	3.27994195210635	0.290232118888118	0.78173834237483	0.999808077300523	-4.77379973527822
Q9BZE0	GLIS2	-0.162438588427292	3.43276992773283	-0.867188364366041	0.420275055020863	0.999808077300523	-4.77384901635227
Q5T4T6	SYCP2L	-0.0969297991502204	3.30908113093551	-1.12530122454865	0.304876370954288	0.999808077300523	-4.77433333016626
Q68CP4-1	HGSNAT	0.0880285262311325	3.27218972022966	0.56710995796492	0.591900294842856	0.999808077300523	-4.77454263331822
Q8NDH6	ICA1L	-0.109798358730866	3.31162002432604	-1.09976218150986	0.314989682685854	0.999808077300523	-4.77495425022116
Q5QP82	DCAF10	-0.0756517693086986	3.30218899095724	-1.28850755874267	0.246593744033212	0.999808077300523	-4.77526275773056
Q9Y5Q0	FADS3	-0.105520743214224	3.30098153445601	-0.888936265932198	0.409400165867338	0.999808077300523	-4.77532475235973
P52798-3	EFNA4	-0.0511970427701876	3.30357740950063	-0.320538887003646	0.759796586331374	0.999808077300523	-4.77555385581918
P50219	MNX1	-0.0848316535373118	3.30051218299707	-0.789393889711688	0.460934089853511	0.999808077300523	-4.77569529535882
O60296	TRAK2	-0.0909615110812137	3.33955405374707	-1.10606356243221	0.312468545594769	0.999808077300523	-4.77637579257954
Q14114-2	LRP8	-0.0578882846186442	3.32063148428601	-0.355519670016753	0.734775671626588	0.999808077300523	-4.77651046257425
O95190	OAZ2	-0.0851221532417665	3.32961425511301	-1.02598881975913	0.345783537970594	0.999808077300523	-4.77657172410471
Q8N392-1	ARHGAP18	0.0776977111930073	3.32110808703106	0.657895836420895	0.535835192547304	0.999808077300523	-4.77662971709241
P43652	AFM	-0.257724200562912	3.4274899964231	-0.813810577705448	0.447877244386775	0.999808077300523	-4.77703181937421
Q5VSY0-2	GKAP1	-0.0758513651342715	3.31465286708769	-1.33851069636944	0.230824482055752	0.999808077300523	-4.77707374336076
Q2LD37-1	KIAA1109	-0.10196035203216	3.36572722106609	-0.573088653191288	0.588103674508447	0.999808077300523	-4.77757611751929
A6NEE1	PLEKHD1	-0.183748919767957	3.42602846746253	-1.0073107418348	0.353958452717552	0.999808077300523	-4.7779090375938
O94915-2	FRYL	-0.0786244671703162	3.31888610848412	-0.499730727750945	0.635657917274085	0.999808077300523	-4.77828399159376
P13535	MYH8	0.0725510065468566	2.88988004757291	0.160627668620104	0.877836516234755	0.999808077300523	-4.77883858522358
Q9NWH7	SPATA6	-0.0771687842802277	3.31818218164355	-0.773300882044913	0.469687077696674	0.999808077300523	-4.77887580423763
Q5TG30	ARHGAP40	-0.0381078719980272	3.23117039821807	-0.202503466389701	0.846441409911703	0.999808077300523	-4.77934051276009
Q9BV99	LRRC61	0.0368188020262664	3.30605884982854	0.271492278146741	0.795419235549597	0.999808077300523	-4.77951426327388
Q96NJ5	KLHL32	0.360603573208105	2.40205881878257	0.485540039014317	0.64509360631544	0.999808077300523	-4.78008113800669
Q3MIS6	ZNF528	-0.150358943707565	3.36620358399679	-0.486711008008162	0.644312201594971	0.999808077300523	-4.78031739115211
Q9H869-9	YY1AP1	-0.064863276199232	3.32490363825755	-1.56680793336021	0.169912075076381	0.999808077300523	-4.78056994588141
Q96I45	TMEM141	-0.0690396205600897	3.31858029914856	-0.55659398091987	0.598612913005505	0.999808077300523	-4.78078354991909
Q6ZNH5	ZNF497	0.0069394500720882	3.33653834688115	0.0465519889248642	0.964432135812807	0.999808077300523	-4.78095757517257
Q96LC9	BMF	-0.0187879570436459	3.31730020943731	-0.101978404510276	0.922208842766317	0.999808077300523	-4.78108079476542
O94916-4	NFAT5	-0.0572517938005823	3.31760295256538	-0.438702498816779	0.676750816525604	0.999808077300523	-4.78110790414597
Q9NVV0	TMEM38B	-0.150365677021705	3.32734145386246	-1.02746513897131	0.345143970253816	0.999808077300523	-4.78134140949886
Q92793-1	CREBBP	0.104351052896186	3.3007787687691	0.513844961549298	0.626347371292268	0.999808077300523	-4.78157171249799
Q8IYJ2	C10orf67	0.0614100752185375	3.28676756083571	0.475843685166963	0.651583289892517	0.999808077300523	-4.78191847237476
Q8WZ73-1	RFFL	0.0597222301522438	3.30075079550377	0.444273397074595	0.672945247912675	0.999808077300523	-4.7820117632779
Q9H2X8	IFI27L2	-0.110184258558058	3.36691771328324	-0.575905945738362	0.586319612722626	0.999808077300523	-4.78227136544533
P46783	RPS10	-0.0637630567844996	3.31812280271907	-2.28289456225855	0.064064169092729	0.999808077300523	-4.7823217100102
Q96DN6	MBD6	-0.177122753045618	3.31896955923463	-1.24091725741133	0.262487220083747	0.999808077300523	-4.78238253929292
P21359-6	NF1	-0.071233776727099	3.3249606703116	-0.770405295354112	0.471274370934867	0.999808077300523	-4.78276029406853
Q9H169-2	STMN4	0.0816920042384886	3.34715988823609	0.666580677644253	0.53065401096762	0.999808077300523	-4.7828587344646
P51911	CNN1	0.0588659014604277	3.31525083298566	1.34829151685813	0.227848379190952	0.999808077300523	-4.78289229268822
Q53FV1	ORMDL2	-0.139192803312483	3.33462858737525	-0.934887679023727	0.38712828525216	0.999808077300523	-4.7831246592333
O43795-2	MYO1B	0.0750520218733507	3.34405785140217	0.54317883015868	0.607239767943012	0.999808077300523	-4.78317954289878
Q9Y2J2-4	EPB41L3	0.146906136497811	3.28583023692096	0.937152047082467	0.386055495613592	0.999808077300523	-4.78321231836746
Q99687-2	MEIS3	0.0754845131246513	3.30822528203261	0.597805988903574	0.572561312885798	0.999808077300523	-4.7832363926411
Q9H903-4	MTHFD2L	0.0844122796048949	3.31138339282326	1.03154082082464	0.343383302359497	0.999808077300523	-4.783325193333
Q9BUT9-1	FAM195A; MCRIP2	-0.0212381550481036	3.32151851521591	-0.139466784907855	0.893799242161492	0.999808077300523	-4.78348368907013
P17480-2	UBTF	0.0738012131248142	3.29571994128252	0.71809749553459	0.500594643087382	0.999808077300523	-4.78353834931401
A6NCC3-2	GOLGA8O	-0.0145897923133629	3.29121114927462	-0.0680568869007759	0.948026418713048	0.999808077300523	-4.78362629100067
Q9HAB3	SLC52A2	0.0846606606210451	3.30021610134978	0.559519590089518	0.596740997077258	0.999808077300523	-4.78371903747249
Q32NC0	C18orf21	0.0599696132731804	3.32782379626139	1.43774009885532	0.202211238204166	0.999808077300523	-4.78375999763039
Q68DC2-4	ANKS6	-0.0711310128264828	3.29454423965835	-0.572290004127158	0.588610004570255	0.999808077300523	-4.7840989397163
P62736	ACTA2	-0.0878223123564431	3.28549439594913	-0.817718765076097	0.445812398815536	0.999808077300523	-4.78412687097552
O75334-2	PPFIA2	-0.0616955522219486	3.23795391742505	-0.354515298578769	0.735489267639393	0.999808077300523	-4.78423944230605
O95243	MBD4	-0.0687865729849886	3.35002671812419	-0.605328164477435	0.567881031608192	0.999808077300523	-4.78433905364784
Q8IUZ5-2	AGXT2L2; PHYKPL	0.0779097927598606	3.30627558911188	0.753521531781803	0.480604660141745	0.999808077300523	-4.78438455854124
Q8N7F7	UBL4B	-0.0645197081820292	3.31807108055458	-1.05204831345459	0.334635026152636	0.999808077300523	-4.7843903212275
Q96IY4	CPB2	-0.149374565220187	3.29546355130962	-0.771749403830041	0.4705370928897	0.999808077300523	-4.78469417147984
Q6ZV89-1	SH2D5	0.0523697917602145	3.30947294852573	1.33014989385371	0.233396320837295	0.999808077300523	-4.78492139368815
Q9H892-2	TTC12	-0.0742555417101888	3.32466685274995	-0.739192890233162	0.488623078067492	0.999808077300523	-4.78493999328526
P57682	KLF3	-0.0745113541371161	3.31929473246654	-1.358357615252	0.224821834271334	0.999808077300523	-4.78502828610926
P62495-2	ETF1	0.139506737795625	3.30439307957337	0.803879895262759	0.453155139208628	0.999808077300523	-4.78524658224767
P10176	COX8A	0.0914092125876144	3.27525231571407	0.555505714547033	0.599310094215707	0.999808077300523	-4.78543148681884
Q8WWA0	ITLN1	-0.445806817330124	3.10599121193435	-0.802563528054103	0.453858105325203	0.999808077300523	-4.78564647978258
Q8TDM0-3	BCAS4	-0.031640270702375	3.32536190477187	-0.213723272470634	0.83807960110743	0.999808077300523	-4.78631680537405
Q6UVY6	MOXD1	0.106543995303169	2.71135563142125	0.114115441817343	0.912994936659157	0.999808077300523	-4.78642491449315
P20309	CHRM3	0.0390225941044565	3.32946569424377	0.232151934071079	0.824396309058061	0.999808077300523	-4.78651772431869
P04350	TUBB4A	-0.00819467283487932	3.33480846344196	-0.0484073604958627	0.963015819052209	0.999808077300523	-4.78665003301931
Q99595	TIMM17A	-0.164622633723161	3.3487573025498	-0.735881598694276	0.490489136228684	0.999808077300523	-4.7871365250419
P62877	RBX1	-0.0664619538374189	2.93752313484978	-0.0640988973709111	0.951044052127455	0.999808077300523	-4.78715562988082
A6NK53	ZNF233	-0.00948155727344045	3.2921654196011	-0.0573854376526301	0.956164521449405	0.999808077300523	-4.78719284810667
P03923	ND6	-0.0857996004795163	3.28056823759859	-0.311533665629198	0.766291654634971	0.999808077300523	-4.78727741143457
Q9UN86	G3BP2	-0.275093297633366	3.3199540751658	-1.17348156921602	0.286545294130172	0.999808077300523	-4.78744974816261
Q9UBK2-3	PPARGC1A	0.0445814084765898	3.36791359090386	0.324102996570952	0.757231879019222	0.999808077300523	-4.78750540209847
O94979-8	SEC31A	0.0384941725609948	3.29817947948004	0.28273906497392	0.787198582036525	0.999808077300523	-4.78770470589179
Q9BUW7	C9orf16	-0.0368300492787833	3.26852261309341	-0.264246626025539	0.800730812007063	0.999808077300523	-4.78796511850985
A5PLL7	TMEM189; TMEM189-UBE2V1	0.0549415686477659	3.34892431263332	0.326818486972385	0.75528011862653	0.999808077300523	-4.78855511917628
Q96BK5-2	PINX1	-0.026978618320598	3.3632758722393	-0.164690140203915	0.874778973447853	0.999808077300523	-4.78861641250376
O43189-2	PHF1	0.0319828942442366	3.33954576684623	0.250306502269742	0.810982834271778	0.999808077300523	-4.7887128938647
O75914-3	PAK3	-0.0799642333941239	3.33010837709889	-1.31498976874062	0.238125656546234	0.999808077300523	-4.78875658801635
Q02078-6	MEF2A	-0.0762593859984316	3.30653055137349	-0.860716991268774	0.423552514791228	0.999808077300523	-4.78886267217916
Q7Z2E3-1	APTX	0.0846620179066738	3.29537991746552	0.93956021181397	0.384917120175063	0.999808077300523	-4.78907051693302
P12110	COL6A2	-0.0759557749747783	3.33258056089751	-1.25230412233276	0.258604180277448	0.999808077300523	-4.78908838574013
Q6VAB6-1	KSR2	0.0721849640083398	3.29243337015717	0.415593722145767	0.692648545040155	0.999808077300523	-4.78910706192142
P46531	NOTCH1	0.0220506235495798	3.28821182561537	0.146170527589119	0.888735917041156	0.999808077300523	-4.78950383581446
Q13310-2	PABPC4	-0.148409298589574	3.08259798513344	-0.297469084164015	0.776477724145857	0.999808077300523	-4.78990126417694
Q08043	ACTN3	0.105418651700091	3.27064428096702	0.294883194347053	0.778355946335228	0.999808077300523	-4.78998187868355
P00156	CYTB	0.121609555455784	3.32380806730864	0.529849814914031	0.615880976709337	0.999808077300523	-4.7901425965089
O14492	SH2B2	-0.0506203573729056	3.30882317475414	-0.333463380805847	0.750512531379186	0.999808077300523	-4.79081801776976
O14662-2	STX16	0.0277380257198958	3.27834777133324	0.21351946620085	0.838231287976495	0.999808077300523	-4.79097345425736
P21980	TGM2	-0.0366651875445032	3.23311690427087	-0.225160416076688	0.829579798025893	0.999808077300523	-4.79136774503414
Q86VZ6	JAZF1	-0.0850040481598542	3.29809793213983	-0.551918618890143	0.601611432621249	0.999808077300523	-4.7915739908157
Q9NY72	SCN3B	0.0635979335171901	3.30350481005716	0.276581477132434	0.791695699043447	0.999808077300523	-4.79257712055366
Q9BZL4	PPP1R12C	0.00305953072780777	3.22905647044334	0.0148257601919165	0.988668126293562	0.999808077300523	-4.79267071502385
Q96AH0-1	NABP1	-0.0623174667887171	3.34192094788788	-0.444135529571903	0.673039299075211	0.999808077300523	-4.79279136131526
Q15154-2	PCM1	-0.053825024012327	3.31202579039615	-0.393712984563373	0.707862649290056	0.999808077300523	-4.79280518399935
Q5TC79-1	ZBTB37	0.010888625438927	3.33293151716036	0.0696501731819547	0.946811937911135	0.999808077300523	-4.79328147103358
Q99685-1	MGLL	-0.0882805404526559	3.3834679954154	-0.681231843731482	0.521987333314253	0.999808077300523	-4.79328424570533
P60953-1	CDC42	0.020004289920871	3.27681003260645	0.125038878658563	0.904715052309749	0.999808077300523	-4.79337212464048
Q9BY78	RNF26	-0.0806318300939262	3.27566125712697	-0.417404512324529	0.691396403437152	0.999808077300523	-4.79368869418077
Q9UK22	FBXO2	-0.0661145586452454	3.31499561932197	-1.17709961138253	0.285207667806826	0.999808077300523	-4.7937062621808
O14713-1	ITGB1BP1	-0.0297007904558697	3.2896563492986	-0.184599558893988	0.859830086823343	0.999808077300523	-4.79380025179041
O43795	MYO1B	0.0518203052792095	3.32680138741337	0.368219755501412	0.725777827269643	0.999808077300523	-4.79403052704081
Q9ULL0	KIAA1210	-0.0187299857304821	3.35392079917002	-0.135744324074592	0.896613216862407	0.999808077300523	-4.79409991446783
Q96NT5-1	SLC46A1	0.0460968766537781	3.27839391626916	0.206958791173077	0.84311826521634	0.999808077300523	-4.79445919569354
Q8NC42	RNF149	-0.0169167912263966	3.31336808238844	-0.110314147287932	0.915879181599075	0.999808077300523	-4.79448586066207
Q9NWW7	C2orf42	-0.05763010586137	3.33874823930852	-0.391654714378201	0.70930164409847	0.999808077300523	-4.79464816713166
Q5H9S7	DCAF17	-0.0592858496852216	3.29205895976737	-0.461062066454371	0.661541522619386	0.999808077300523	-4.79477475258311
O15018	PDZD2	-0.0734237450211716	3.30715094916657	-0.530001549834342	0.615782219374577	0.999808077300523	-4.79482640043756
Q92908	GATA6	0.00843537861655373	3.30589269747669	0.0609525951201336	0.953443485110608	0.999808077300523	-4.79488710718285
Q8TBZ8	ZNF564	-0.0786931633678614	3.25995106980423	-0.544261579359726	0.606540860744088	0.999808077300523	-4.79524978362823
Q96L14	CEP170P1	-0.029116540283693	3.3660471515054	-0.215756311571358	0.836566893191247	0.999808077300523	-4.79526412548946
Q9Y606	PUS1	0.0958902697763977	3.2509953080196	0.490182982162369	0.641998253457393	0.999808077300523	-4.79527166731077
Q9NRH3	TUBG2	0.0104418411381699	3.27806283354097	0.0449836301654864	0.965629470480327	0.999808077300523	-4.79534257967622
Q9NRA2	SLC17A5	-0.0821116018619966	3.3597810583903	-0.693761119302692	0.514649886330608	0.999808077300523	-4.79535846107996
Q86W33-1	TPRA1	0.125015167031831	3.31779914385954	0.958490764578363	0.376059449248893	0.999808077300523	-4.79581004439522
P35580-4	MYH10	-0.120120475826847	3.24223313584546	-0.409320741322854	0.696994519982735	0.999808077300523	-4.79630539038017
Q96AE7-2	TTC17	0.0454430889089195	3.34023100411731	0.316630766842471	0.762612722526176	0.999808077300523	-4.79645034951524
Q5T0D9	TPRG1L	-0.107856790159657	3.30033532091029	-1.24473415893508	0.261179935746093	0.999808077300523	-4.79741766136442
Q969S0-1	SLC35B4	-0.015459067633934	3.33454203219373	-0.0697927496822449	0.946703266765826	0.999808077300523	-4.7978426557615
Q8NF99-1	ZNF397	-0.0661342161188872	3.3355558000431	-1.18468862855701	0.282419396425886	0.999808077300523	-4.79799557320322
Q9UBC2-4	EPS15L1	-0.0663526252026804	3.27464504711264	-0.508409620838068	0.629923970371712	0.999808077300523	-4.79807288182431
Q8IYL2	TRMT44	0.0652165430360681	3.30955815432081	1.05346546500607	0.334037292947211	0.999808077300523	-4.79826103243664
P09455-3	RBP1	-0.097630477777921	3.3292303301108	-0.62280552347101	0.557097398392596	0.999808077300523	-4.79829979920313
Q6NVY1	HIBCH	0.0762874657576972	3.31435737342814	2.02006223892517	0.0915447175976416	0.999808077300523	-4.79833848758697
Q9NV64-1	TMEM39A	-0.141152637883743	3.35275362247715	-0.835305118666899	0.43660658728839	0.999808077300523	-4.79837393470179
Q8TAB5	C1orf216	-0.055021071320661	3.29529580906782	-0.439565760500937	0.676160414411728	0.999808077300523	-4.79862299359765
O15085-1	ARHGEF11	-0.0296444468574919	3.30803363436925	-0.234557231304408	0.822615273203612	0.999808077300523	-4.79878608748428
P00480	OTC	0.174060702204091	3.27330625828704	0.599855449554059	0.571283827485746	0.999808077300523	-4.79884465574614
Q9HCC9-5	ZFYVE28	0.02985983852548	3.33999316370375	0.211413582276074	0.839799082333766	0.999808077300523	-4.79908684772483
Q9ULG6-5	CCPG1	-0.126764911667173	3.30869356329528	-0.831426874866164	0.438624641443473	0.999808077300523	-4.79919553845163
Q9H496	TOR1AIP2	-0.0895075519731884	3.31696501000869	-1.00659650222416	0.354274126670243	0.999808077300523	-4.79937489398197
Q6NVH7	SWSAP1	0.026565144729589	3.30028355084692	0.175434607267164	0.866704003469803	0.999808077300523	-4.79938217642546
Q9UPP2	IQSEC3	0.0552047429860469	3.35041769315458	0.44102661673845	0.675161884438673	0.999808077300523	-4.79942087498331
P55283	CDH4	-0.119125476572848	3.31017741867784	-0.564608383659864	0.593493112825849	0.999808077300523	-4.79961066468392
Q14593	ZNF273	-0.0900790256325123	3.32042325307188	-0.787010116423668	0.462223255475894	0.999808077300523	-4.80018432123631
Q16625-5	OCLN	0.019978919730978	3.30660521612127	0.102333956008245	0.92193872613263	0.999808077300523	-4.80046091615841
Q5GH72	XKR7	-0.0537777996557879	3.27458883458881	-0.330131683106334	0.752901457724785	0.999808077300523	-4.80065684179472
Q2M296-3	MTHFSD	-0.0210418039430069	3.30222325941759	-0.136726352180254	0.895870694637304	0.999808077300523	-4.80116116132669
Q96AX9-14	MIB2	-0.0749360700832366	3.30140196646177	-0.378755414553096	0.718349879131521	0.999808077300523	-4.80165621060925
Q9NR83	SLC2A4RG	0.0454728661375819	3.27990632434898	0.320478782246489	0.759839866328137	0.999808077300523	-4.80175264772957
Q9UHA2	SS18L2	0.175023626378766	2.54267906112236	0.818461453302963	0.445420791060747	0.999808077300523	-4.80199249873326
P51828	ADCY7	-0.0927120629864951	3.31446132830076	-0.623915247754735	0.556417004156877	0.999808077300523	-4.80199577513355
Q03112-3	MECOM	0.0703853984029729	3.31191241767027	0.780636045656381	0.465683002771625	0.999808077300523	-4.80239432851668
Q8N0Y2-2	ZNF444	-0.134908149368887	3.32066875607325	-0.558312616088614	0.597512852796905	0.999808077300523	-4.80258519488155
Q70EL2-1	USP45	-0.0646548677363954	3.30399168438177	-0.546129926012871	0.605335936081869	0.999808077300523	-4.80264169919695
Q9ULD0	OGDHL	0.0513926472652756	3.31974873198939	1.35844487946692	0.224795757180047	0.999808077300523	-4.80279571930529
P78310-5	CXADR	0.0825796372711218	3.31093012336656	0.62895192799891	0.55333542360281	0.999808077300523	-4.80283121266759
Q9UK00	C3orf18	-0.068440926768281	3.30626672746178	-0.375701418685033	0.72049958598577	0.999808077300523	-4.80316603788539
O60894	RAMP1	-0.0640239976397277	3.32280886719988	-0.540138867216388	0.60920449366608	0.999808077300523	-4.80367007156088
Q9NVD3	SETD4	0.118055560223046	3.19745427048268	0.279159085976096	0.789812085146647	0.999808077300523	-4.80376149642576
P35754	GLRX	0.0673982548958837	3.31164005796677	1.49085174814036	0.188278259468629	0.999808077300523	-4.80384138731883
Q9Y5E4	PCDHB5	0.0880620322130451	3.26676115721869	0.867590706856346	0.420071915108289	0.999808077300523	-4.80385637378445
Q9H741	C12orf49	-0.059967877652517	3.31895758929994	-0.541818054064075	0.608118790111389	0.999808077300523	-4.80395453228284
Q8WVZ9	KBTBD7	0.0790640179985647	3.29405549269223	1.24894635820463	0.259743917211895	0.999808077300523	-4.80416867917997
Q9BXL8	CDCA4	-0.0324113466177403	3.28436044028885	-0.26252824674336	0.801992246935641	0.999808077300523	-4.80419482100154
Q8NCP5	ZBTB44	-0.0720655812720358	3.32565510435832	-0.949515035231233	0.38023909228706	0.999808077300523	-4.80422852280464
Q86UR5-1	RIMS1	0.0283640331298834	3.28017685716055	0.18998511846941	0.855797074012785	0.999808077300523	-4.80441569623259
P17405-1	SMPD1	0.0182209596924657	3.32979223711567	0.129903344788854	0.901032008186775	0.999808077300523	-4.80463163956215
O15194-1	CTDSPL	-0.0481948063591584	3.2454148471715	-0.23150488205973	0.824875625457488	0.999808077300523	-4.80466662786639
Q96MC2	CCDC164; DRC1	-0.0357183869287031	3.33083234416495	-0.248072899955018	0.812629417549642	0.999808077300523	-4.80472525655112
O60609-1	GFRA3	-0.0669796506818522	3.31574005513962	-0.974133826749141	0.368861655883515	0.999808077300523	-4.80511505935387
P84243	H3F3A; H3F3AP4; H3F3B	-0.0487872713709538	3.35037186951064	-0.269911382656864	0.796577123342116	0.999808077300523	-4.80516559536435
Q9H6L4	ARMC7	-0.0746388231159551	3.30430031191896	-0.597285323203055	0.572886133843072	0.999808077300523	-4.8053153937938
Q969S9-2	GFM2	0.099086208240241	3.3144980057708	0.736579419336138	0.490095477445865	0.999808077300523	-4.80533002090213
P15291	B4GALT1	-0.0737155219982456	3.36800744519771	-0.579085877175175	0.584309762029041	0.999808077300523	-4.80556653036129
Q86VW2-2	ARHGEF25	-0.00168709515201641	3.30758887082894	-0.0117585142987015	0.991012391921134	0.999808077300523	-4.80566043203345
Q9BQI4	CCDC3	0.0413131277887149	3.26912194097976	0.159599354498464	0.878610829250625	0.999808077300523	-4.80566336110725
P61978-2	HNRNPK	0.0118616802834876	3.30949572733862	0.0724649280612543	0.944666782008596	0.999808077300523	-4.80575361192565
Q9Y467-3	SALL2	-0.0770195313985729	3.34473333400391	-1.0717518956147	0.326402893435084	0.999808077300523	-4.80593715243138
P12694	BCKDHA	0.0427760564062419	3.33409691674781	1.95951358756274	0.0994366915744715	0.999808077300523	-4.80596744629328
Q8WWX9	SELM; SELENOM	-0.075136998590538	3.32190119441029	-1.01367986180985	0.351153491153954	0.999808077300523	-4.80645894517644
Q684P5-2	RAP1GAP2	-0.00597782543600375	3.32992123447041	-0.0412707232919394	0.968464409388746	0.999808077300523	-4.80667866245446
Q12794-3	HYAL1	-0.0348820911065938	3.35631755221372	-0.286483241667498	0.784468480986709	0.999808077300523	-4.80675865755973
Q9H9E1	ANKRA2	-0.0499662479937454	3.32642421925299	-0.417897835929974	0.691055462054878	0.999808077300523	-4.80678158956104
P14921-1	ETS1	-0.0810318838028279	3.33459675482082	-0.991111684215264	0.361173775033459	0.999808077300523	-4.80702146645245
Q96NA8	TSNARE1	0.083736648987558	3.21779145938644	0.341447862957064	0.744799886965194	0.999808077300523	-4.80744904106988
Q9H8M5-1	CNNM2	-0.0697566080011329	3.26521513402991	-1.30881362751968	0.240076932295501	0.999808077300523	-4.80754915052461
O76039-1	CDKL5	0.0141469434029358	3.32148794687993	0.0770727862184888	0.941156197457019	0.999808077300523	-4.80780385447423
Q9NZV6	MSRB1	0.0448982291553742	3.25058942008341	0.241435821569036	0.81752840156771	0.999808077300523	-4.80789114767208
P22570-7	FDXR	0.0561902800844231	3.33015829724623	1.94377922480428	0.101598115675666	0.999808077300523	-4.8081741744683
Q7Z5L9-3	IRF2BP2	-0.0120962876555223	3.27178463929917	-0.0362932433846536	0.972265686403554	0.999808077300523	-4.80842402627225
Q93050-3	ATP6V0A1	0.0441682919560911	3.29293414277256	2.05692311978771	0.0870553491937657	0.999808077300523	-4.80859991615387
Q9NWW5-2	CLN6	0.0848096276331192	3.3023204203857	1.11483212358291	0.308988508822089	0.999808077300523	-4.80889173290893
Q13118	KLF10	-0.0680849142443331	3.33563485456246	-0.728572476156995	0.494625422196714	0.999808077300523	-4.80892071769192
Q8IZ26	ZNF34	-0.309375088962871	3.29034196025761	-1.02650891467709	0.345558113877027	0.999808077300523	-4.80903900783047
Q86WV5	TEN1	-0.0871984883567445	3.3470331650559	-0.883938237236755	0.411880378474287	0.999808077300523	-4.80905345190985
Q17RD7	SYT16	0.0036048391726465	3.32425038128068	0.0275487651798801	0.978945683688446	0.999808077300523	-4.80936236691689
Q96MU6-1	ZNF778	-0.0998632324942464	3.35654189787658	-0.831011141530764	0.438841374605594	0.999808077300523	-4.80955752621522
Q9Y6A1	POMT1	-0.196390033904926	3.31185251952526	-1.30317655667875	0.241870400349452	0.999808077300523	-4.80956827065131
P61018-2	RAB4B	-0.0616558803945999	3.30856577926416	-1.24169823419032	0.262219269129373	0.999808077300523	-4.80979587911108
Q6YN16	HSDL2	0.063574675369372	3.33038331703996	1.69850065557949	0.142054641964854	0.999808077300523	-4.80984838732489
Q5JR59	MTUS2	0.0573820459460685	3.2789052158376	0.462839130597413	0.66034022336348	0.999808077300523	-4.81017111120348
Q06418	TYRO3	-0.0478988359720248	3.38908078904506	-0.197431214569109	0.850228956403219	0.999808077300523	-4.8105144625654
P17813	ENG	0.011242471695218	3.21797525093015	0.0564260640367641	0.956896447031491	0.999808077300523	-4.81139568618783
A0FGR8-4	ESYT2	0.0591464021502385	3.2744346138884	0.453238635036643	0.666843383819711	0.999808077300523	-4.81151283632935
Q8TD17	ZNF398	-0.0599743773720242	3.32964534282616	-1.31873160607918	0.236950410245402	0.999808077300523	-4.81161278363245
P35658-3	NUP214	-0.0196002930139221	3.33077525626635	-0.145811666413606	0.889006819804955	0.999808077300523	-4.81182538677886
Q9ULX5-2	RNF112	-0.0882615366304733	3.28649099472148	-0.811441680250184	0.449132193655725	0.999808077300523	-4.81187941887195
Q96SK3	ZNF607	-0.107179729559908	3.30790861560671	-0.885308318590048	0.411199362976744	0.999808077300523	-4.81197566770346
Q14766-4	LTBP1	0.142986713948807	3.27331081241967	0.959481387632074	0.37560037669045	0.999808077300523	-4.8120099327572
Q9ULD8	KCNH3	-0.010689270677335	3.1198168457884	-0.0171401864622535	0.986899314573979	0.999808077300523	-4.81218279291063
Q9H6S1-3	AZI2	-0.0191896403003818	3.26906133702962	-0.136023429593776	0.896402170313409	0.999808077300523	-4.81235529801665
Q4KMG0-1	CDON	-0.0273806604247665	3.3591089042939	-0.172600828222607	0.868832041826463	0.999808077300523	-4.81242821562794
Q96H12	MSANTD3	-0.0104509050699861	3.30629896624991	-0.0723004576056126	0.944792112860174	0.999808077300523	-4.81251587794618
Q9UJP4-1	KLHL21	-0.0948408415798797	3.30277639092587	-0.951253021849297	0.379426948459595	0.999808077300523	-4.81269983018056
Q8IYJ0-1	PIANP	-0.0854279745199254	3.31875114749465	-0.557391566074843	0.598102250613317	0.999808077300523	-4.81327568633487
Q15056-2	EIF4H	-0.000666656235806559	3.30143216201838	-0.00222017519167868	0.998302967204529	0.999808077300523	-4.81332482213139
O14640-1	DVL1	-0.0902199013196714	3.31209438409992	-0.657477329639174	0.536085683889568	0.999808077300523	-4.81339472485879
Q9H334-7	FOXP1	-0.0539889335277392	3.36686208307498	-0.451846786721911	0.667788867902032	0.999808077300523	-4.8139743672507
Q6ZMS7-2	ZNF783	-0.0467781028491485	3.29562508684806	-0.313004570013038	0.765229304431568	0.999808077300523	-4.81439945114272
Q5SXM1	ZNF678	0.0638975593301756	3.32308242080185	0.261626226909114	0.802654669583439	0.999808077300523	-4.81470514030328
Q9UKV0-7	HDAC9	0.0183892913486024	3.3070619931997	0.124935310360733	0.904793496049349	0.999808077300523	-4.81505360184821
P21583-1	KITLG	-0.0446417474515368	3.34625965406561	-0.252988266808476	0.809007282488105	0.999808077300523	-4.81518386041338
Q8N5H3-3	FAM89B	-0.0708101225726655	3.31576722318696	-0.827692211433582	0.440574436959709	0.999808077300523	-4.81520573888296
Q9UBG0	MRC2	0.0410409717176883	3.30713446147624	1.63590252850249	0.154697581570637	0.999808077300523	-4.81522809535691
Q86WZ6	ZNF227	-0.11388431641716	3.33010187673002	-1.26596118283604	0.254013899248336	0.999808077300523	-4.81547161774962
Q96RQ9-2	IL4I1	-0.108992339699019	3.26027601130017	-0.895595878866963	0.406113039301923	0.999808077300523	-4.81607502531648
Q4W5G0	TIGD2	0.0406893529673346	3.31750493932159	0.275505571065879	0.792482388968079	0.999808077300523	-4.81622349130311
P53567	CEBPG	-0.0756023735939141	3.33455815142128	-0.686444265286714	0.51892649136375	0.999808077300523	-4.81642736545844
O43424	GRID2	0.0269303585025483	3.29363299246161	0.191550012427765	0.85462608787013	0.999808077300523	-4.81673827888905
Q96ED9-1	HOOK2	0.00853668871895659	3.27501420289352	0.0436339321782092	0.96665995199611	0.999808077300523	-4.81715146754529
Q6P4I2	WDR73	-0.0646526588531025	3.33145979502581	-1.5834331631324	0.166125444950873	0.999808077300523	-4.81740632110208
Q86T23		0.028882166741195	3.25416148279207	0.19698688173639	0.850560960248598	0.999808077300523	-4.81784302561445
Q8N2F6-2	ARMC10	-0.00354845681704621	3.28835080567021	-0.0124392055783789	0.990492136856663	0.999808077300523	-4.81785480474653
Q8WWM7-9	ATXN2L	-0.0461649569056478	3.2996687520021	-0.364058059973117	0.728721102833953	0.999808077300523	-4.81792699162073
Q16576-2	RBBP7	-0.0793006610220714	3.24328412818807	-0.500045353592878	0.635449559770799	0.999808077300523	-4.81819865007105
Q9UNF0-2	PACSIN2	0.0132938858472614	3.34128547228092	0.0940060588707526	0.92826846333143	0.999808077300523	-4.81832929945331
A6NHG4	DDTL	-0.0087746658076335	3.27152297953117	-0.0686375327203698	0.94758380398667	0.999808077300523	-4.81841852917174
Q9C0B1-4	FTO	0.149317790309202	3.21940496264982	0.689960115869929	0.516868602801308	0.999808077300523	-4.81866241109693
Q9BXT5	TEX15	-0.0805013860824394	3.3334112504759	-0.94872724111444	0.380607668895095	0.999808077300523	-4.81869670609738
O15503-1	INSIG1	-0.0958889833003723	3.30347411155774	-0.508152395291006	0.630093507571121	0.999808077300523	-4.81883007241053
Q9Y600-3	CSAD	0.0450947111514266	3.32311250397848	0.293109365691885	0.779645297973352	0.999808077300523	-4.81912785008388
Q96Q45-3	TMEM237	-0.0795046269052162	3.27986371473417	-1.02257851921556	0.347264619439386	0.999808077300523	-4.8193874478751
Q8WVI0	SMIM4	0.145028939497298	3.28559372523427	0.68450220852826	0.520065523619464	0.999808077300523	-4.81944936378214
Q9UQR1	ZNF148	-0.0406742344662794	3.33940366921439	-1.90783310017058	0.106715546292102	0.999808077300523	-4.819541062276
P61225	RAP2B	-0.0210683365453263	3.28546568747366	-0.141253786141637	0.892448971542288	0.999808077300523	-4.81991857481402
Q96FQ6	S100A16	-0.0110107491017778	3.33905724846069	-0.0798258891240039	0.939059384751953	0.999808077300523	-4.81996209476966
Q8IWS0-2	PHF6	-0.0704526627482669	3.29857728422092	-0.895454905626429	0.406182413857411	0.999808077300523	-4.82047554483987
Q7L7V1-1	DHX32	-0.0563590986567093	3.30769969929704	-1.36138609818483	0.22391844192321	0.999808077300523	-4.82049906295207
O00273-2	DFFA	-0.0662132485761368	3.32677102313745	-0.641851394021383	0.545492035930743	0.999808077300523	-4.82057326790647
Q8TBZ2	MYCBPAP	-0.0795975761475606	3.30682897109764	-0.593778383244435	0.575076867694531	0.999808077300523	-4.82073126640828
Q9UM54-6	MYO6	-0.00280079847673379	3.28855301069234	-0.0196366257184726	0.984991491079464	0.999808077300523	-4.82086912255543
Q13503	MED21	0.171400758574623	3.25684719858592	1.04232062164072	0.338761744497284	0.999808077300523	-4.82103712343998
P42224-2	STAT1	0.0703385552036215	3.32239767140063	0.523012570701111	0.620340218668495	0.999808077300523	-4.82118980504313
O76050-2	NEURL; NEURL1	-0.0756946888424625	3.30237928613605	-0.687708380126587	0.518185961570826	0.999808077300523	-4.82138758656776
Q96NG3-1	TTC25	0.056043983952914	3.34453593427816	0.567338143874983	0.591755127628278	0.999808077300523	-4.82146078821463
P31629	HIVEP2	0.00863404009825401	3.36807713373436	0.055838913634017	0.957344418932048	0.999808077300523	-4.82147966741011
Q8IZC7	ZNF101	-0.00647692222422874	3.28314806874404	-0.0380617697791435	0.970914973559239	0.999808077300523	-4.82199441804686
P41219-2	PRPH	-0.0715813276299348	3.33091039253349	-1.14361955131358	0.297792514432177	0.999808077300523	-4.82203657486351
Q9BY77-2	POLDIP3	0.0652351607861639	3.33693891683365	0.896509390675337	0.40566370824102	0.999808077300523	-4.82223588662861
Q9NTW7	ZFP64	-0.0610933306859187	3.31282196848529	-0.567221789184156	0.591829147497723	0.999808077300523	-4.8223039950871
A1KXE4	FAM168B	0.0479750640681115	3.33095953471535	0.353459809545778	0.736239496480011	0.999808077300523	-4.82236217298718
Q1RMZ1	C7orf60; BMT2	0.0737840531584051	3.29843023413878	0.69649090986959	0.51306035847191	0.999808077300523	-4.82309074274525
P21453	S1PR1	0.120490140130138	3.34586155739373	1.2309228714347	0.265937558645056	0.999808077300523	-4.8233215268164
Q14669-3	TRIP12	0.0425104124485288	3.30576086511023	0.270023842335334	0.796494736091706	0.999808077300523	-4.82336935158727
Q58FG1	HSP90AA4P	0.04567994939449	3.28268311795524	0.167528947996244	0.872643811242961	0.999808077300523	-4.82347248750663
Q9ULI3	HEG1	-0.00195169797361861	3.28983780877708	-0.0147037681351548	0.988761361397616	0.999808077300523	-4.82348861337314
O60936-3	NOL3	0.110987452653959	3.21442144770525	1.30512130958891	0.241250313667258	0.999808077300523	-4.82355784616982
Q9GZU3	TMEM39B	0.0669806959292822	3.2441807319424	0.585152368899608	0.580486859417692	0.999808077300523	-4.82389034129969
Q5BJH2-1	TMEM128	-0.0102174666454639	3.27014187001332	-0.0395761816878106	0.969758425284239	0.999808077300523	-4.8239732330533
Q86TB3	ALPK2	0.0669961234027991	3.34550476430464	0.784860398849519	0.46338804092813	0.999808077300523	-4.82415389813834
Q9UN67	PCDHB10	-0.0891537499449654	3.30129739336426	-0.853881579480822	0.427035014046761	0.999808077300523	-4.82422672620034
Q9NYI0-3	PSD3	-0.0728162237090538	3.35055588650083	-0.828442439976872	0.440182249004796	0.999808077300523	-4.8248142086663
P54289	CACNA2D1	0.0537870554470742	3.2915763797066	0.428444519774405	0.683785781314663	0.999808077300523	-4.82489306995273
P35613-3	BSG	-0.0565782835955935	3.18990275319178	-0.131576158854374	0.899766090189943	0.999808077300523	-4.82490450652212
Q16539-2	MAPK14	-0.0687691869424712	3.28937341241703	-0.505541987466087	0.631815431609614	0.999808077300523	-4.82536653077174
Q8N573-7	OXR1	-0.0295132317102408	3.32788193457948	-0.204472485825354	0.844972319638058	0.999808077300523	-4.8256695759747
P51826-2	AFF3	0.0325205781773544	3.42605886150017	0.19731015073471	0.850319411492701	0.999808077300523	-4.82572907650475
Q8N983-4	MRPL43	0.0502237930654487	3.33997835153734	0.437556547152377	0.677534948030823	0.999808077300523	-4.82580128080665
P58215	LOXL3	-0.0604443499042739	3.27506632203458	-0.386331676396635	0.713029264349142	0.999808077300523	-4.82591264406359
P04217	A1BG	-0.145857239615572	3.32759075059772	-0.365104933742932	0.727980238937958	0.999808077300523	-4.8262650300327
P21589-1	NT5E	-0.0337972362375863	3.32716096213131	-0.267334997923598	0.798465357464438	0.999808077300523	-4.82626734927048
Q5VTQ0-1	TTC39B	0.0381272836124855	3.24260416145317	0.230574304502996	0.825565115137527	0.999808077300523	-4.82659673908382
Q96DU7	ITPKC	-0.0566632199860999	3.32133448909664	-1.31350112231287	0.238594669155317	0.999808077300523	-4.82705545977858
Q8NA66	CNBD1	0.190360054749182	3.1125117520097	0.632535814520305	0.551149213460406	0.999808077300523	-4.8271775729673
Q9Y231	FUT9	0.0154511461474662	3.30779044632922	0.10856766408487	0.91720480901706	0.999808077300523	-4.82798929638656
Q9NX77	ERVK13-1	0.144942294133579	3.26177548323722	0.641191930978615	0.545891304271386	0.999808077300523	-4.82813350776483
Q92611	EDEM1	-0.06241571404416	3.33770093437795	-0.434659369787627	0.679519366171041	0.999808077300523	-4.82872975091266
Q96KV7	WDR90	-0.127214907720921	2.95311912545976	-0.522282476883248	0.620817444553044	0.999808077300523	-4.82913621838955
Q69YI7-1	NAIF1	-0.0641802681029745	3.34673823443363	-1.01852776446792	0.349030526179791	0.999808077300523	-4.82917104947025
Q8N972	ZNF709	-0.135032034619491	3.31760952346894	-0.825598397430923	0.441670346189887	0.999808077300523	-4.8295153957549
Q7L523	RRAGA	-0.0292356709288317	3.28531697979419	-0.216804000277157	0.835787648275724	0.999808077300523	-4.82960979375775
P78540	ARG2	0.0608457263226393	3.32741445815366	1.14759652055153	0.296273203678506	0.999808077300523	-4.82967613662885
P02654	APOC1	0.00689147781153241	3.26924551584329	0.0159015653712916	0.987845927341019	0.999808077300523	-4.82970745697221
Q9H0M0-1	WWP1	-0.0565400657961625	3.32461384942383	-0.367797501880251	0.726076223099035	0.999808077300523	-4.82989036536427
Q9BX68	HINT2	0.0809509374782843	3.32189895097856	1.15314310675102	0.294165292470702	0.999808077300523	-4.83002140341777
Q8NBI5-2	SLC43A3	-0.067009740555662	3.27486739469635	-0.524577718160063	0.619317847509731	0.999808077300523	-4.83005035945501
Q96G21	IMP4	0.0437995203338431	3.29026951728031	1.65870793706654	0.149970129522432	0.999808077300523	-4.8305815149715
Q3KQU3-4	MAP7D1	-0.0373351560393257	3.2970684888126	-0.31331464383513	0.765005427699902	0.999808077300523	-4.83063044472374
Q9NQ86	TRIM36	-0.0893557078647118	3.32271643575655	-0.866147145213489	0.420801100866464	0.999808077300523	-4.83123303014034
P01116	KRAS	0.00950715195429635	3.34115735065103	0.0703508993594588	0.946277859888766	0.999808077300523	-4.83141659201174
Q9UK28	TMEM59L	0.0391262527496897	3.3229671049397	0.284466536653629	0.785938562153836	0.999808077300523	-4.83142437303874
Q8TF20-2	ZNF721	-0.0884692154381058	3.10966185470154	-0.235585914413087	0.821853925995888	0.999808077300523	-4.83158528937896
Q8N4S7	PAQR4	0.01083358808059	3.3103157699458	0.0824679543604685	0.937047647523529	0.999808077300523	-4.83169719202732
P0DMQ5	LOC100505573; LINC00984; INAFM2	-0.0786001997431366	3.39060080553015	-0.748668126535934	0.48331038764623	0.999808077300523	-4.83170939284146
Q9Y6R4-1	MAP3K4	-0.0701231952179796	3.32992014040069	-0.60099277875087	0.570575646152893	0.999808077300523	-4.83183696922817
P62324	BTG1	-0.0258324590807678	3.26193293358008	-0.166050563748295	0.873755606845704	0.999808077300523	-4.83206998757945
Q14CS0	UBXN2B	-0.070376852766166	3.34211773646143	-1.32098485337794	0.236245222870778	0.999808077300523	-4.83220189629618
Q9NZL3	ZNF224	0.0456847308739473	3.27046739171081	0.251990393903842	0.809742195991499	0.999808077300523	-4.83224641928857
Q86W11-1	ZSCAN30	-0.00772242740047377	3.34787274976498	-0.0519509820853166	0.960311178529425	0.999808077300523	-4.83265792623039
P30304	CDC25A	0.0845941072800112	3.26496456233975	1.1647918011749	0.289780035374043	0.999808077300523	-4.83285787943675
Q9Y5P8-1	PPP2R3B	0.0471927508692611	3.30691948926137	1.42105171671283	0.206783222775904	0.999808077300523	-4.83363818634854
P61165	C11orf10; TMEM258	-0.153773172195487	3.26414958574355	-0.642956658709967	0.544823274205997	0.999808077300523	-4.83393618132588
Q99956	DUSP9	-0.0549015475509181	3.31967928249866	-1.49573985974837	0.1870420852254	0.999808077300523	-4.83426108403614
Q9BWQ8	FAIM2	0.0741870697334088	3.32770772498796	0.718887844943697	0.500142562912245	0.999808077300523	-4.83437495657235
Q13563	PKD2	-0.130336153809963	3.33122195995848	-0.868845466351324	0.419438868310191	0.999808077300523	-4.83455857274186
P52797	EFNA3	-0.0567661054890153	3.30478957664962	-0.464309106514444	0.65934736019389	0.999808077300523	-4.83493331487489
Q6ZRI6-2	C15orf39	-0.063758661326306	3.32006335478336	-0.485918530038681	0.644840978921021	0.999808077300523	-4.83528224907378
Q9Y586	MAB21L2	0.0692470741195802	3.29962244611451	1.29576446916225	0.244246852776272	0.999808077300523	-4.83543533274422
Q13275	SEMA3F	-0.0415697119465042	3.30639571575894	-0.275195660232494	0.792709042256567	0.999808077300523	-4.83575865033119
Q14721	KCNB1	-0.0488774014271177	3.28490688290633	-0.399795594125823	0.703617924345057	0.999808077300523	-4.83604639485433
O75164-2	KDM4A	-0.0370496741132974	3.279930307858	-0.256579150293989	0.806364453789806	0.999808077300523	-4.83604889013765
Q9UI95	MAD2L2	0.0558585299138964	3.29256216223523	1.42586085708632	0.20545599259454	0.999808077300523	-4.83612848507524
Q496J9	SV2C	-0.0134955791978724	3.2903550227906	-0.0701467798849682	0.946433432075799	0.999808077300523	-4.83633599990952
P13498	CYBA	-0.131593699989063	3.41839059522887	-0.711636772691319	0.504300533879802	0.999808077300523	-4.83636974390912
Q9BZJ4	SLC25A39	-0.0297979324054626	3.30918688526216	-0.189712682157265	0.856000975480802	0.999808077300523	-4.83653884351914
Q6AZZ1	TRIM68	0.075456533762105	3.32364721999477	1.0897016063016	0.319050117509504	0.999808077300523	-4.83692694974496
Q8NE35-1	CPEB3	-0.129171998172819	3.35144230536578	-0.923395201392006	0.392608806196781	0.999808077300523	-4.83723415205625
Q8N3T6	TMEM132C	-0.0790905296708555	3.31852413876008	-0.735982424848486	0.490432244169024	0.999808077300523	-4.83769032507023
Q8N6L1-2	KRTCAP2	-0.0534870829991253	3.32655464796946	-0.218091716067092	0.834830159224434	0.999808077300523	-4.8377916376038
Q9UPQ0-3	LIMCH1	0.185032827428319	3.31339533901943	0.914341630748636	0.39696834930328	0.999808077300523	-4.83782346429141
Q14019	COTL1	-0.0178081036920386	3.33767001302999	-0.152963005536522	0.883611479525206	0.999808077300523	-4.83783726994541
Q96N38-1	ZNF714	-0.0256736115686144	3.27684639731502	-0.111257941944196	0.915162940299362	0.999808077300523	-4.83819655648275
Q9C0D9	EPT1; SELENOI	-0.117177509580102	3.32074822239974	-0.414350642198563	0.693508742758588	0.999808077300523	-4.83868164461522
P24278	ZBTB25	-0.0684623983862935	3.33446521213993	-0.701399487601942	0.510210366399835	0.999808077300523	-4.83874614678132
Q9HD47	RANGRF	0.0985424140728528	3.28844349226813	1.4555196962865	0.197443508199788	0.999808077300523	-4.83883217421456
Q9BV35-3	SLC25A23	0.0576222502069242	3.31372959429624	0.475277324175791	0.651963401879922	0.999808077300523	-4.83884490879443
Q8WVP5	TNFAIP8L1	-0.0118896408622757	3.23053928881926	-0.0823592633746584	0.93713039765697	0.999808077300523	-4.83902574399908
Q92519	TRIB2	-0.0656891027889543	3.32690249177576	-0.475982862882334	0.651489898748817	0.999808077300523	-4.83918301763756
Q86YV5	SGK223; PRAG1	-0.0949960949837103	3.3097358218134	-1.12300444542205	0.305774540470999	0.999808077300523	-4.83926033639084
Q9HCK5	AGO4; EIF2C4	-0.0726624769737324	3.36672577053955	-0.752180046200184	0.481351471622669	0.999808077300523	-4.83949842383378
O95178	NDUFB2	0.0350650620251409	3.29702796759018	0.178868456725712	0.86412699445167	0.999808077300523	-4.83951509365984
O14604	TMSB4Y	0.0293496815104251	3.28955951184557	0.218321630671266	0.834659237642916	0.999808077300523	-4.83953174847185
Q8IU85-1	CAMK1D	0.0731609077882361	3.24733650588187	0.481360756005671	0.647886579976542	0.999808077300523	-4.83958918367214
Q9H0R3	TMEM222	-0.0908594801117377	3.33817808634348	-0.744025155037475	0.485908656973671	0.999808077300523	-4.83962222402525
Q2T9K0-1	TMEM44	-0.0239696872977379	3.34482045564834	-0.161459877849748	0.877209978016739	0.999808077300523	-4.83973446454286
Q96JJ6	JPH4	-0.0584090312263468	3.28297248310149	-1.30530407166405	0.241192113037613	0.999808077300523	-4.83997893226768
Q6NT04	TIGD7	-0.0482634200427329	3.33815243026056	-0.334587661208758	0.749707076194074	0.999808077300523	-4.84017449290464
Q9NZK5	CECR1; ADA2	0.0583871635904308	3.35821270216876	0.299488603712481	0.775012035686583	0.999808077300523	-4.84089899111098
Q9UJA2	CRLS1	0.138238494038155	3.31043956354539	0.71639030163747	0.501572101704831	0.999808077300523	-4.84103996314474
O43597	SPRY2	-0.0634431336081827	3.31529008626006	-0.475153211840802	0.652046715042115	0.999808077300523	-4.84113049345974
Q86TH1	ADAMTSL2	-0.100954921458258	3.36793101409546	-0.682864037412934	0.521027602584806	0.999808077300523	-4.84123017236269
Q99638	RAD9A	-0.0700072995094471	3.2942332900417	-0.890164059204186	0.408792623802421	0.999808077300523	-4.84136037044318
Q9H246	C1orf21	-0.0962249949048737	3.30786953607839	-0.896029216825674	0.405899845184208	0.999808077300523	-4.84160336077785
Q9NPI1-2	BRD7	-0.018903640457898	3.31122659707803	-0.13687076633722	0.895761511315764	0.999808077300523	-4.84161006518199
P00352	ALDH1A1	0.0952798830086362	3.31079749600504	0.789867611535552	0.460678202475954	0.999808077300523	-4.84161236589029
Q5U3C3	TMEM164	-0.0370804742725049	3.28612142219955	-0.190832583441221	0.855162878407019	0.999808077300523	-4.84182550865658
Q08AD1-2	CAMSAP2	0.0104920734872908	3.21473756510858	0.0286907965858982	0.978073154180138	0.999808077300523	-4.84184986654536
O43570	CA12	-0.0654357718946071	3.36345783442171	-0.577885207831935	0.585068154755904	0.999808077300523	-4.84197076693473
Q96GE9	C9orf123; TMEM261; DMAC1	-0.13344314477142	3.34888197553171	-0.738191779015719	0.489186732963501	0.999808077300523	-4.84211002769999
Q8NDQ6	ZNF540	-0.01718215105745	3.34588784581328	-0.125648789148121	0.904253123690004	0.999808077300523	-4.84227528728142
Q8IUC6	TICAM1	0.0405040871718442	3.32277575714199	0.36959535017291	0.724806098577561	0.999808077300523	-4.84228485612433
Q01081-2	U2AF1; LOC102724594; U2AF1L5	-0.0677987795644432	3.34796785557818	-0.672526917208019	0.527125387124603	0.999808077300523	-4.84231123955023
A6NH21	SERINC4	0.034836853898223	3.21301541359864	0.12762617407873	0.902755794991832	0.999808077300523	-4.84243134485705
Q2NL68-1	C19orf55; PROSER3	-0.0398687733327822	3.34343195328604	-0.299477389790083	0.775020171494283	0.999808077300523	-4.8426131885917
O75387-2	SLC43A1	-0.0681916197554029	3.30972983737678	-0.5125981969769	0.627166789758669	0.999808077300523	-4.8427393408463
Q8IVG5	SAMD9L	-0.0197929859894673	3.36871478973637	-0.11617744919693	0.911430990775983	0.999808077300523	-4.84312124617478
Q9UJU3	ZFP112; ZNF112	0.0263601914343557	3.29837343269894	0.21022368548445	0.84068529968619	0.999808077300523	-4.84319619497206
Q4G0T1-3		-0.0696174032435787	3.32227248863634	-1.27632510201484	0.250578782011242	0.999808077300523	-4.84381130889391
Q15772	SPEG	-0.0452303016021103	3.31044329779466	-0.434036187338565	0.679946585785154	0.999808077300523	-4.84394889434447
Q03468-2	ERCC6	-0.0721433251270384	3.36486505116913	-0.598681620133925	0.572015295960657	0.999808077300523	-4.84416421487669
Q12796	PNRC1	-0.0326003870358386	3.35274448427701	-0.240280840305207	0.818381858628683	0.999808077300523	-4.84482353192548
Q9H2H0	CXXC4	-0.0137260280440384	3.32720153992029	-0.122529148739622	0.906616280765263	0.999808077300523	-4.84491409079609
Q9UDV6	ZNF212	-0.0690393672690968	3.33772639495854	-1.11603500215342	0.308513667527778	0.999808077300523	-4.8451954997553
O96006	ZBED1	-0.0491980741067814	3.32522023480653	-1.39715197841438	0.213497106521255	0.999808077300523	-4.84591449947101
Q96GX5-1	MASTL	0.0839181854444781	3.29752207966484	0.532924797382694	0.613881346456307	0.999808077300523	-4.84627049355856
Q9BYG4-1	PARD6G	-0.0151821394985298	3.33867199530717	-0.118625976409366	0.909574455573361	0.999808077300523	-4.84651307648206
P48059-3	LIMS1	-0.0549641358073362	3.39597192332124	-0.568954733802138	0.590727284185138	0.999808077300523	-4.84655109933853
Q8IWZ3	ANKHD1; ANKHD1-EIF4EBP3	-0.0513600989556504	3.36014204008067	-0.399771613035231	0.703634636449777	0.999808077300523	-4.84659689161546
Q8NEF3-2	CCDC112	-0.0286450441247327	3.40026542162102	-0.135248193315673	0.896988390813651	0.999808077300523	-4.84690798334525
P85299-5	PRR5	0.0621829110135223	3.30389752488935	1.07861697917961	0.323574292815609	0.999808077300523	-4.84697083762779
P57081-1	WDR4	-0.0577830149651736	3.31053876581024	-0.438092185685601	0.67716837517166	0.999808077300523	-4.84704209016935
Q86VH4	LRRTM4	0.128804659644416	3.27827028134986	0.922984236492659	0.392805893055169	0.999808077300523	-4.84725666201201
Q96T83	SLC9A7	0.0287072282336877	3.32925971051839	0.228692740549087	0.826959740463963	0.999808077300523	-4.84806381774902
P04196	HRG	-0.238711357009051	3.3113914476509	-0.751546187521065	0.481704624009933	0.999808077300523	-4.84821396600815
O75494-5	SRSF10; LOC100996657	-0.0364719804716559	3.3621939595176	-0.293887895664148	0.779079308390338	0.999808077300523	-4.84826214594348
Q96MP8	KCTD7	-0.0636534754494015	3.32866703384573	-0.900881468615965	0.40351844859957	0.999808077300523	-4.84831793890925
O14569	CYB561D2	-0.0813602898841453	3.32464752491669	-0.375925588968586	0.720341696290127	0.999808077300523	-4.84836605485851
Q8N264-1	ARHGAP24	0.00678794961319872	3.28118878333048	0.0511870111406699	0.960894225199004	0.999808077300523	-4.84906450803575
Q96MH6-1	TMEM68	-0.0669430116468812	3.29329004194352	-0.347344163898919	0.740592723192402	0.999808077300523	-4.84920072849666
Q969U7	PSMG2	0.0397295999755175	3.32253654484114	1.79595169418969	0.124355674127159	0.999808077300523	-4.84947646600585
Q8N4T0-1	CPA6	0.131133621512096	3.27309321810205	0.365043553114142	0.728023668553069	0.999808077300523	-4.84953663479295
Q8IUE6	HIST2H2AB	0.069844906708646	3.33111988105237	0.897348603332421	0.405251256680683	0.999808077300523	-4.84962970471274
Q9NZJ0-2	DTL	0.0262412637088552	3.30602652561074	0.215864741837134	0.836486235922796	0.999808077300523	-4.84987920880565
P43088	PTGFR	-0.0660605045556233	3.55377850822825	-0.179779858584724	0.863443321013755	0.999808077300523	-4.85034819259306
Q6PJG9	LRFN4	-0.059986125411003	3.32766581076841	-0.580516284850684	0.583407019658655	0.999808077300523	-4.85062369356922
P37287-1	PIGA	-0.082041378399133	3.281450267554	-0.833741490891996	0.437419403376183	0.999808077300523	-4.85074129290318
Q8NEH6	MNS1	-0.0660191167923335	3.33124153793238	-0.525351238663012	0.618812922259002	0.999808077300523	-4.85082889691693
Q9H8J5	MANSC1	-0.0550122505201982	3.33778018567748	-0.586668170479666	0.579533989619597	0.999808077300523	-4.85120069319439
Q9H5J8	TAF1D	-0.0497507797592397	3.32418619358078	-1.31821567041129	0.237112146167984	0.999808077300523	-4.85142089115611
Q96GX5-3	MASTL	-0.0347127399939308	3.3756647200505	-0.236307720505183	0.821319831947738	0.999808077300523	-4.85183319324367
O00541-2	PES1	0.0774910514175212	3.23135512994361	0.330287413377743	0.752789726877976	0.999808077300523	-4.85187587594386
Q16563-2	SYPL1	-0.132873007913701	3.31060645130811	-0.771204025467055	0.470836148973359	0.999808077300523	-4.85206867901668
Q8TBZ5	ZNF502	0.0386213984530557	3.33189773473305	0.359728886539039	0.731788252145634	0.999808077300523	-4.85290402196039
Q9P0S3	ORMDL1	-0.0627280010686761	3.32019821429525	-0.399197573697294	0.704034731412787	0.999808077300523	-4.85297598454745
P30039	PBLD	0.0769595283415619	3.35365273637537	0.613766846920196	0.562658409172052	0.999808077300523	-4.85312979955989
Q16891-4	IMMT	-0.159506452372248	3.39220742040072	-0.34785721184458	0.740227115659204	0.999808077300523	-4.85320601843005
Q14CX5	TMEM180; MFSD13A	0.0784370384186617	3.31734649202408	0.54443874193531	0.606426547222426	0.999808077300523	-4.85351938684038
P41146	OPRL1	-0.109696702004452	3.31750150994579	-0.786683469489068	0.462400108831463	0.999808077300523	-4.85354308025576
Q8IWW6-3	ARHGAP12	0.00153722554135965	3.38789714214901	0.00620948825465313	0.995253691689144	0.999808077300523	-4.85363190448403
O75038	PLCH2	-0.0551258116999049	3.26196758140031	-0.154382862640784	0.882541075482031	0.999808077300523	-4.85377674637613
Q8N394	TMTC2	-0.0240230744489811	3.09010420922826	-0.0754014938900338	0.942429339172663	0.999808077300523	-4.85380252317748
P55196-1	MLLT4; AFDN	0.0255669827593238	3.34053692822938	0.207781400318399	0.842505083884199	0.999808077300523	-4.85395569568652
P18858	LIG1	0.0565490998728325	3.31978914152566	1.37462171828191	0.220008928097308	0.999808077300523	-4.85413963627889
Q8N196	SIX5	0.0400221417273807	3.289632003733	0.347848277639314	0.740233481699677	0.999808077300523	-4.85435965926989
Q6YFQ2	COX6B2	0.030233120947227	3.30788905869404	0.256723546474885	0.806258239444801	0.999808077300523	-4.85453722486921
Q6PID8-1	KLHDC10	0.0622619046716411	3.34641750843943	0.779583334235131	0.466256160928707	0.999808077300523	-4.85485480784262
Q16206	ENOX2	0.0675656185533625	3.25512774201838	0.655568327084175	0.537229244278052	0.999808077300523	-4.85492108978288
Q8N370-3	SLC43A2	0.0586480420142815	3.2968720905827	0.516599787231387	0.624538888833022	0.999808077300523	-4.85523342404327
O15265-2	ATXN7	-0.0620386554242387	3.32185233565415	-0.729538059380858	0.494077630016423	0.999808077300523	-4.85543727986776
Q9Y2B1	TMEM5	0.0635870295996543	3.3178649847366	0.459683232609899	0.66247438479786	0.999808077300523	-4.8560039387354
Q8N859	ZNF713	0.0645727064971649	3.30235154796999	0.433626864162227	0.680227266664505	0.999808077300523	-4.85617745419128
P51843	NR0B1	-0.0677069249922983	3.31253609902764	-0.630162145336299	0.552596571462012	0.999808077300523	-4.85646198230717
Q9NXS2	QPCTL	-0.0887209254032928	3.29730389202098	-1.08941914968856	0.319164744224979	0.999808077300523	-4.85662652782235
Q8TCT9-2	HM13	-0.103110946170566	3.31163834192407	-0.763579804749905	0.475030860666161	0.999808077300523	-4.85689996066108
Q5SVQ8-1	ZBTB41	0.0679740333043881	3.33788839068872	0.919479545961486	0.394489746953938	0.999808077300523	-4.85701844081685
O43255	SIAH2	0.0318848972781879	3.29432884987652	0.255260143717949	0.807334894070053	0.999808077300523	-4.85720347198165
Q0P6D6	CCDC15	-0.0897602633549299	3.34974367977558	-0.3142970957357	0.764296252244001	0.999808077300523	-4.857278921758
P09382	LGALS1	0.0830511468320735	3.29573932646643	1.79136449723733	0.125137791370817	0.999808077300523	-4.85736015594859
Q9UKV5	AMFR	-0.0651780225193258	3.28386250330599	-1.28307650271483	0.248363288614639	0.999808077300523	-4.85752415397016
Q9UPG8	PLAGL2	-0.0713755994315162	3.32739596492164	-0.757054230269731	0.478641845412972	0.999808077300523	-4.85762241597007
Q14106	TOB2	-0.079890267201861	3.34107177760813	-1.12164357300147	0.30630777163196	0.999808077300523	-4.85773680867615
Q9UPQ9-1	TNRC6B	-0.0324765584370388	3.35849124175117	-0.265077792871257	0.80012090344254	0.999808077300523	-4.85777964365889
Q92503-3	SEC14L1	-0.0348772229944382	3.31828878165612	-1.79595854236786	0.12435451013672	0.999808077300523	-4.85778129262317
Q6XUX3-4	DSTYK	0.0158517722278342	3.28918411514579	0.137636603119683	0.895182547943604	0.999808077300523	-4.85788781084436
Q96DT5	DNAH11	0.0145572655934474	3.26368087326282	0.0949982144670611	0.927514046832825	0.999808077300523	-4.85800940689764
O96004	HAND1	-0.0443541401483764	3.31683039952746	-1.58260861157095	0.166311334225412	0.999808077300523	-4.85820069869084
Q5VY09	IER5	-0.0305216111978262	3.30978929834406	-0.218695847690165	0.834381061061873	0.999808077300523	-4.85822047120634
Q5I0X7	TTC32	-0.062948678924513	3.30172260529338	-0.638502844750864	0.54752131018803	0.999808077300523	-4.85882673718313
Q13488	TCIRG1	0.0711392457372109	3.22255490997408	0.56163153517296	0.595391810333393	0.999808077300523	-4.85885829819712
Q2TAZ0-1	ATG2A	-0.0572966383580473	3.32898870773014	-0.621990987883172	0.557597135529339	0.999808077300523	-4.85891475338298
Q9BVX2	TMEM106C	0.0239530787448398	3.27818831772408	0.211502864702563	0.839732596559658	0.999808077300523	-4.85916476063647
Q9UKT5	FBXO4	-0.0682031148771983	3.3099013844269	-0.670626740354088	0.528251329503054	0.999808077300523	-4.85920164473877
Q96H96-1	COQ2	0.0348847896454686	3.27243207329198	0.165442112205201	0.87421327593298	0.999808077300523	-4.85989484434567
Q9BXU7	USP26	-0.303245197140988	3.08537380012018	-0.839065891944664	0.434656182153961	0.999808077300523	-4.85999397009749
Q9H2C2	ARV1	-0.12562305461587	3.34422935979304	-0.954088342871793	0.378104951376581	0.999808077300523	-4.86007213434523
Q9NSY0-3	NRBP2	-0.0591750482322197	3.28011693584412	-0.502285098147392	0.633967379088088	0.999808077300523	-4.86038559706976
P52742-4	ZNF135	0.0720017449084279	3.31045287267328	0.36444671305651	0.728446018442597	0.999808077300523	-4.86059663296156
Q7LGC8	CHST3	-0.0990047947686411	3.33168388262294	-0.737272103425826	0.489704930816414	0.999808077300523	-4.86130233606894
Q9UIS9-9	MBD1	-0.0214062383820766	3.28671703773619	-0.196170628313339	0.851170949928122	0.999808077300523	-4.86143300606248
Q13439-1	GOLGA4	0.0544434875004119	3.31185062775342	0.577849115388805	0.585090961283389	0.999808077300523	-4.86155150709065
O14662-1	STX16	-0.067602628434151	3.30759055128433	-0.675228131509915	0.525527485237264	0.999808077300523	-4.86158797574166
Q8NFT6-3	DBF4B	0.0103389850399374	3.32341334028369	0.0721649246425299	0.944895393886816	0.999808077300523	-4.86188779214421
P53675	CLTCL1	-0.135789906662922	3.28735053075769	-0.972946832757117	0.36940397347366	0.999808077300523	-4.86189236266367
Q9H1X3-3	DNAJC25-GNG10; DNAJC25	0.130532853688572	3.23400274212452	0.816379995596026	0.446518942503549	0.999808077300523	-4.86194157961497
Q9P2G4	KIAA1383; MAP10	-0.0195334800075626	3.30188231127628	-0.126567633903928	0.903557295375327	0.999808077300523	-4.86215456580688
Q9HBI5	C3orf14	-0.00253616286406803	3.28320389777712	-0.020144313561881	0.984603519920039	0.999808077300523	-4.86238330107588
Q8N8J6-2	ZNF615	-0.0186711555281337	3.32572022343168	-0.103128985901469	0.921334774292968	0.999808077300523	-4.86241703633843
O60243-1	HS6ST1	-0.0539260474011876	3.31216646488436	-0.479267452993657	0.649287899794421	0.999808077300523	-4.86244875755979
P55036-2	PSMD4	0.0177049188053583	3.30016702178937	0.142100791311717	0.891809107314736	0.999808077300523	-4.86280847035116
Q9ULB1-3	NRXN1	-0.0225315882051809	3.27310242503866	-0.128910459399185	0.901783536041923	0.999808077300523	-4.86291329303012
Q53S33	BOLA3	0.0696432273851998	3.34281207373363	1.30105006042211	0.242550069186329	0.999808077300523	-4.86401457724939
Q9Y303-3	AMDHD2	-0.0360459464057051	3.29470327077436	-0.301794786400256	0.773339550007701	0.999808077300523	-4.86402778168246
Q9H2L5-1	RASSF4	-0.0422548724962095	3.28195936831639	-0.403151041288657	0.701281363850708	0.999808077300523	-4.86415256318357
Q9C0B9	ZCCHC2	-0.0265741849912451	3.28527698601327	-0.199192079911039	0.848913578599369	0.999808077300523	-4.86415464110568
Q6ZRH7	CATSPERG	-0.0230318109990355	3.35050532986773	-0.147608306327013	0.887650710909093	0.999808077300523	-4.86434270661005
P08572	COL4A2	-0.0597379789775459	3.32488534395148	-1.30037557064705	0.242766005806591	0.999808077300523	-4.86439675241747
Q8WXI7	MUC16	0.050947959085132	3.29301689327682	0.398064953053294	0.704824454162053	0.999808077300523	-4.86455941790859
Q9Y5Z9-1	UBIAD1	0.117709101036633	3.29665682481425	0.897230040879113	0.405309507704855	0.999808077300523	-4.86469982176603
Q96Q04	LMTK3	-0.0601541830786517	3.31457935682103	-0.493085355220613	0.640067322439895	0.999808077300523	-4.8649069075292
Q9BSE4	HERPUD2	0.0367850666880255	3.31672425420439	0.357807441139546	0.73315132511586	0.999808077300523	-4.86525231338828
Q9H4I9	C22orf32; SMDT1	0.109626351827073	3.3168684626314	0.898418039922002	0.404726119143073	0.999808077300523	-4.86592780516777
Q86TN4	TRPT1	-0.0696697014614853	3.33882222066576	-1.40762418846005	0.210530950018327	0.999808077300523	-4.86611132137133
Q8WYN0	ATG4A	-0.0699821941222742	3.3222350155898	-1.04025543634903	0.339643183709337	0.999808077300523	-4.86636529837359
P07910-1	HNRNPC	-0.0792480691197374	3.35382752605431	-0.93325846555511	0.387901590558771	0.999808077300523	-4.86641079842625
Q86X40	LRRC28	-0.0734183940538331	3.29585147068221	-0.866229467531495	0.420759491958778	0.999808077300523	-4.86661434409155
Q5TA45-1	CPSF3L; INTS11	-0.0442076335230103	3.31582940965796	-1.79699344494397	0.124178730817041	0.999808077300523	-4.86686300876624
Q6IPR1	LYRM5; ETFRF1	0.0623883073142556	3.340618549528	1.13970349263861	0.299295029235912	0.999808077300523	-4.86735382935698
Q86SE9	PCGF5	-0.061396306114861	3.31015945992643	-0.5970374025273	0.573040840120595	0.999808077300523	-4.86757323260991
P51397	DAP	-0.0270225235261146	3.32582359262676	-0.234257519824319	0.822837135340375	0.999808077300523	-4.86811162397991
Q99675	CGRRF1	0.018484444653755	3.33627833139629	0.123488786616647	0.905889232267442	0.999808077300523	-4.86814399797754
Q5T7N3	KANK4	0.0360440350862238	3.3458509762988	0.345990998782069	0.741557372657743	0.999808077300523	-4.86849449496152
O00712-5	NFIB	0.0117844309634904	3.35326185734329	0.102594517593603	0.921740781748231	0.999808077300523	-4.86857083032276
Q9Y6X5	ENPP4	-0.0451792839467181	3.32146591283493	-0.4311134542202	0.681951999821386	0.999808077300523	-4.86860984190445
O14530-2	TXNDC9	-0.0483003530361683	3.32823718162983	-0.520257709676975	0.622141999685796	0.999808077300523	-4.86862761556717
Q8WXK3-1	ASB13	0.0358656278504798	3.3733930468488	0.303351464306801	0.772211377609856	0.999808077300523	-4.86893250008577
O95461-1	LARGE; LARGE1	0.0638384294590495	3.28570351094895	0.523106557749224	0.62027879884333	0.999808077300523	-4.8690493327243
Q8N8Q9	NIPA2	0.0369670229959888	3.33130065445355	0.269625152619426	0.796786826722395	0.999808077300523	-4.86909517777037
Q9BRN9	TM2D3	0.0830699499998438	3.24853677417196	0.519994998394515	0.622313973933726	0.999808077300523	-4.86921007931777
Q8TAC1-2	RFESD	-0.0300898146035426	3.31225984840462	-0.258259835587254	0.805128465342817	0.999808077300523	-4.86961381442582
Q8WTV0-2	SCARB1	0.0516225881382887	3.30036262391179	0.50491782717062	0.632227530032895	0.999808077300523	-4.86961479519605
Q9Y6W8-1	ICOS	0.064271163919562	3.34381353961758	0.607648401820106	0.566442109165474	0.999808077300523	-4.87011593605308
O43294-1	TGFB1I1	0.0317305443085701	3.30351846458149	0.263484896390163	0.801289903999369	0.999808077300523	-4.87028750766927
Q6WRX3-1	ZYG11A	-0.0861500277741281	3.33757443381024	-0.602023600555502	0.569934245203969	0.999808077300523	-4.87044461250705
O43759-1	SYNGR1	-0.0169539820393127	3.3598397106691	-0.101821444713141	0.922328090610437	0.999808077300523	-4.87047457781463
Q9UMX3	BOK	-0.0585471854142891	3.29975152961512	-0.547157319086173	0.604673938669905	0.999808077300523	-4.87058372914045
Q9UFG5	C19orf25	0.104990280280603	3.22447727244858	0.946537675197273	0.38163354622298	0.999808077300523	-4.87071105050096
P0DJJ0	SRGAP2C	-0.0513893269968323	3.34351555002232	-0.518015755750151	0.62361045763561	0.999808077300523	-4.87085328590438
P51858-2	HDGF	-0.00459118496664219	3.34473361697954	-0.0308474248584346	0.976425549585302	0.999808077300523	-4.87128016319416
A8CG34-1	POM121C	-0.138426694582438	3.31214786192464	-0.488980804694044	0.642798961995823	0.999808077300523	-4.87134736026512
O75822-2	EIF3J	0.138983205649597	3.26893363538399	0.61525249479017	0.561742024258349	0.999808077300523	-4.87218917096294
P55273	CDKN2D	0.0144315365395197	3.32939847032005	0.111500681560319	0.914978740548821	0.999808077300523	-4.87235055649072
Q9Y2D9	ZNF652	-0.0803770854162806	3.32846733077488	-1.02284448325877	0.347148927494549	0.999808077300523	-4.87269349967326
P98194-1	ATP2C1	0.0810072306825913	3.30952947393295	0.881034393919963	0.413326587821865	0.999808077300523	-4.87276184068981
P08559	PDHA1	0.00913390537900134	3.32072042758356	0.0671568641534197	0.948712528536254	0.999808077300523	-4.87285088296664
Q8N0U7-1	C1orf87	0.08920141206695	3.40149421527852	0.206875419738362	0.843180417931956	0.999808077300523	-4.87292811595391
Q6ZNR8	LINC00176; C20orf204	0.0401657055332313	3.32526254104702	0.403542429866311	0.701009055161205	0.999808077300523	-4.8733444917135
P52740	ZNF132	-0.0759981105245502	3.35318650459428	-0.634696224688389	0.54983396137966	0.999808077300523	-4.87343486867415
Q15149-3	PLEC	0.0135503816792815	3.29523178034881	0.105139545268564	0.919807693784369	0.999808077300523	-4.87356885653103
Q9H7D0-1	DOCK5	-0.0630229887820948	3.31077843630798	-0.983947291261883	0.364402222428213	0.999808077300523	-4.8740398453618
Q5TF39	KIAA1919; MFSD4B	-0.0942512107468274	3.31041049139765	-0.726904793409589	0.49557250279736	0.999808077300523	-4.87418513859998
Q9Y4X4-1	KLF12	-0.0663709393499926	3.33989505790593	-0.507077059747264	0.630802529850027	0.999808077300523	-4.87440341641875
Q13530	SERINC3	0.00289514630013029	3.29393138382929	0.0200851597997118	0.984648724534599	0.999808077300523	-4.87450639661633
Q96F10	SAT2	-0.0590163959636245	3.2742708961888	-0.60700021738152	0.566843863611662	0.999808077300523	-4.87451470431931
Q9GZT4	SRR	0.0156339595260986	3.31602187364312	0.116565671277066	0.911136589440299	0.999808077300523	-4.87481136022367
P25440-4	BRD2	0.0376247683127558	3.23262152320932	0.192933004309482	0.853591556518682	0.999808077300523	-4.87490398677943
P17931	LGALS3	0.0372813138383717	3.31647299593203	0.333379375359123	0.75057272839148	0.999808077300523	-4.8749306146722
O75325	LRRN2	-0.0696040619770241	3.32694121518083	-0.504423425949234	0.632554059286973	0.999808077300523	-4.87514380408805
O95759-1	TBC1D8	0.0238734586598498	3.29702461768448	0.20746320063029	0.842742258770639	0.999808077300523	-4.87530383512904
Q5SVS4	SLC25A30	-0.0113104574167469	3.34303710821508	-0.0786330300637635	0.93996782250204	0.999808077300523	-4.87556813707821
P01111	NRAS	-0.0926205342277147	3.32160696746557	-1.04359756822877	0.338217668955662	0.999808077300523	-4.87583814898751
Q9NZJ5	EIF2AK3	-0.0894423537963743	3.31398414421707	-1.19707301400809	0.277919817328839	0.999808077300523	-4.875909758886
P07954	FH	0.048641227277486	3.32475887496288	2.19696260172545	0.0719601713065092	0.999808077300523	-4.87614286782398
P54252	ATXN3	0.0592749137829221	3.30373818205065	1.38171407914394	0.217939718804697	0.999808077300523	-4.87632424723659
Q8IYD9-2	C18orf54	0.0613002341126545	3.21036739862702	0.339947348666829	0.745872104157942	0.999808077300523	-4.8763926720505
Q96K62	ZBTB45	-0.0948795839926333	3.31809195533569	-0.755409664240847	0.47955489289719	0.999808077300523	-4.87641517506453
Q8WXH4-1	ASB11	0.0959930599634309	3.31196250002965	0.562226844820774	0.595011826173725	0.999808077300523	-4.87676092735575
Q5T5M9-3	CCNJ	0.0385603624668625	3.27222719628479	0.283666708190378	0.786521869227992	0.999808077300523	-4.87680152747731
Q14671-3	PUM1	0.0138034934633848	3.29968716265283	0.0890613318877435	0.932029552308833	0.999808077300523	-4.87684569781613
O95081	AGFG2	0.0947010275336887	3.29507148060781	0.419594512909391	0.68988348098031	0.999808077300523	-4.87689534953649
Q8NE65	ZNF738	0.111848688110288	3.27357764308098	0.932724630491327	0.388155235974649	0.999808077300523	-4.8769080786978
Q08ER8	ZNF543	-0.0676116952054377	3.36270255957498	-0.787072106696565	0.462189698106038	0.999808077300523	-4.87693076312394
O00267-2	SUPT5H	-0.02879919524085	3.32003521871199	-0.277793292217402	0.790809958420671	0.999808077300523	-4.87722178254784
Q9UBI6	GNG12	0.132222108711686	3.27692933228192	0.693605614812581	0.514740533184584	0.999808077300523	-4.87757285351133
Q9BQD7	FAM173A	-0.0474995567647456	3.30674293785443	-0.460690342227519	0.661792949960817	0.999808077300523	-4.87760692252984
Q7Z412	PEX26	0.0566056394433175	3.29407127781472	0.296943632881175	0.776859243181066	0.999808077300523	-4.87796501148782
Q58EX2-4	SDK2	-0.0555563676487391	3.2941318065857	-0.883684860116166	0.41200641606196	0.999808077300523	-4.87801193580256
Q9C0D4	ZNF518B	-0.030254813212537	3.27082153047792	-0.246127571478061	0.814064351983905	0.999808077300523	-4.87832882338228
Q96S21	RAB40C	0.0520830860327033	3.28812001384213	0.508780168340454	0.629679786486737	0.999808077300523	-4.87865400196738
Q02535	ID3	0.0633096248464384	3.29116067866713	1.09728028585098	0.315987336634863	0.999808077300523	-4.8787776051269
Q8N3V7-1	SYNPO	-0.0349002374023372	3.31911885478119	-0.32232487272986	0.758510979790761	0.999808077300523	-4.87886631314567
O15539	RGS5	-0.0635812972045576	3.33174901625905	-1.61097727571745	0.160028855728403	0.999808077300523	-4.87892447842736
P46100-4	ATRX	0.0355985844842405	3.32466451306577	0.36302836979969	0.72945012185056	0.999808077300523	-4.87898269263893
Q9H2A2-1	ALDH8A1	-0.0429729780140807	3.28964955207617	-0.148751088670955	0.886788353795179	0.999808077300523	-4.87903126204158
O14713-2	ITGB1BP1	0.0397049175836427	3.41655546559823	0.238430978510903	0.819749360284499	0.999808077300523	-4.87905859495203
Q6UX65	DRAM2	0.00738357538878353	3.33469358725944	0.0276400303567725	0.978875954492876	0.999808077300523	-4.87908492440943
Q9H6S1-1	AZI2	-0.0730541623865415	3.31805848848746	-1.21701082870464	0.270806502632038	0.999808077300523	-4.87913070123388
Q96LZ3	PPP3R2	-0.0422887810892787	3.29051818723143	-0.190673860819827	0.855281648501563	0.999808077300523	-4.87922456142112
Q8NHG8	ZNRF2	-0.0795078224443183	3.31087821428308	-1.37569902362759	0.219693470940694	0.999808077300523	-4.87967149505489
C9JTQ0	ANKRD63	-0.0149993503438204	3.29957788783062	-0.1273696108177	0.902950046749986	0.999808077300523	-4.87975114156615
Q9NP08	HMX1	0.00525870660276237	3.33024914612094	0.0507660520407731	0.961215503836249	0.999808077300523	-4.87979079434163
Q9Y6Y1-1	CAMTA1	-0.00473573545138625	3.29882998270921	-0.0226959387585313	0.982653660322129	0.999808077300523	-4.87998644113827
Q15131-1	CDK10	-0.101842992284783	3.33601521441442	-1.14791299587816	0.296152585620451	0.999808077300523	-4.88006477382175
Q16666-1	IFI16	-0.144169740167406	3.13918750788187	-0.231464021407366	0.824905896585297	0.999808077300523	-4.88075681594877
Q9BY50	SEC11C	0.0391573652181297	3.29483719362005	0.268129112816187	0.797883188865926	0.999808077300523	-4.88121843793338
Q5T6F0	DCAF12	-0.0515172329326195	3.34155285875705	-1.33896967804551	0.230684040514675	0.999808077300523	-4.88187243594604
P43351	RAD52	-0.039453583483665	3.35333311703948	-0.247321905092186	0.813183279713792	0.999808077300523	-4.88199243243184
Q2KHT3	CLEC16A	0.0427751434623581	3.34310546377038	0.408781411021612	0.697368769246793	0.999808077300523	-4.88249107698808
Q7Z3K6-2	MIER3	-0.0257930021329287	3.29954097119183	-0.206028562920759	0.843811813312528	0.999808077300523	-4.88249611953423
O75177-2	SS18L1	-0.0581485349523608	3.33066030530541	-0.839661631669506	0.434347810127975	0.999808077300523	-4.88258651944185
P0C7X2-1	ZNF688	-0.0582412757450096	3.34085739211286	-1.01537658730918	0.350409287134428	0.999808077300523	-4.88272036213261
Q9BQ83-1	SLX1B; SLX1A	-0.0828842981886594	3.29512231759139	-0.665824880153336	0.531103611558276	0.999808077300523	-4.88286226321685
Q9ULC8-3	ZDHHC8	-0.0263903611986295	3.29729872695472	-0.235495857216396	0.82192057043155	0.999808077300523	-4.88339763228443
Q7Z5Q1-6	CPEB2	-0.132632824557086	3.30587739812382	-0.83644458313718	0.436014962119584	0.999808077300523	-4.88342697129929
Q5TH69	KIAA1244; ARFGEF3	0.185777612088474	3.07814266009659	0.42441930677791	0.686555946603205	0.999808077300523	-4.88371822733981
O94875-11	SORBS2	0.0580324276856718	3.3312242950232	0.979581456677671	0.36638082170925	0.999808077300523	-4.88373097228347
Q9H649	NSUN3	0.0726084834504259	3.32457743728116	1.48995629323156	0.18850554363525	0.999808077300523	-4.88374430035957
Q9C0E4-1	GRIP2	-0.0591180152642848	3.30903029731763	-0.639935498688647	0.546652516031154	0.999808077300523	-4.88380519502229
P51884	LUM	-0.0656937463867579	3.33660733695222	-0.21157928865165	0.839675687243674	0.999808077300523	-4.88384708343901
P12111	COL6A3	-0.048714907685174	3.31916402981215	-0.499145765337934	0.63604540007293	0.999808077300523	-4.88426131772528
Q8N7Z5	ANKRD31	-0.0763116175689289	2.43814475777068	-0.0494683184799984	0.962205992614723	0.999808077300523	-4.88469842979437
Q99967	CITED2	0.147146513521754	3.21991504587043	0.459079311596217	0.662883183674729	0.999808077300523	-4.88528817003357
O75530-2	EED	-0.0838081574694412	3.3514650773537	-0.629784475819541	0.552827076895568	0.999808077300523	-4.8855095107668
Q9NZJ9-2	NUDT4; NUDT4P1; NUDT4B	-0.0718192293222588	3.33294227439735	-0.526596885173824	0.618000293456611	0.999808077300523	-4.88614529224279
Q9BUB5-1	MKNK1	-0.0656884529254639	3.32006060796551	-0.691986039306711	0.515685247081427	0.999808077300523	-4.88615554102233
Q8WXI2-4	CNKSR2	0.0067941138132616	3.39072387955209	0.0599774983822307	0.954187224120404	0.999808077300523	-4.88622085460778
Q14442	PIGH	-0.0809770304460545	3.28846680096988	-0.584244219913636	0.581058192516947	0.999808077300523	-4.88646677150657
Q08AN1	ZNF616	-0.0898021261324149	3.30495498313804	-0.630557829044692	0.552355135877353	0.999808077300523	-4.8865544431776
O95260	ATE1	-0.0588057655536616	3.29744166753115	-0.445926412216853	0.671818094593474	0.999808077300523	-4.88664842520189
P10589	NR2F1	-0.0306043538798858	3.34287076453303	-0.200309960438737	0.848078793082542	0.999808077300523	-4.88666785400054
Q96C28	ZNF707	-0.102937592445131	3.26181635480119	-0.525903403177995	0.618452630346189	0.999808077300523	-4.88687974840026
P59773	KIAA1024L	-0.209566560037774	3.38951883195468	-0.55319697197073	0.600790708279751	0.999808077300523	-4.88699832840832
Q00839-2	HNRNPU	-0.171496815835428	3.31611767058283	-0.324045431029729	0.757273275759612	0.999808077300523	-4.88713457137242
O00194	RAB27B	-0.00411161581491279	3.3101297640206	-0.0379453895774563	0.971003855769778	0.999808077300523	-4.8872764541729
Q9H1B5	XYLT2	0.00492938682765831	3.32306883780587	0.0424879017090018	0.967534991237607	0.999808077300523	-4.88729547642423
Q8N5G0-2	C4orf52; SMIM20	0.139164384331593	3.27449560391235	0.889713384691819	0.409015549024915	0.999808077300523	-4.88738456678603
O60825-2	PFKFB2	-0.00789657550222552	3.29141077673231	-0.0565770388160465	0.956781262212891	0.999808077300523	-4.88748095481282
Q5T1M5	FKBP15	0.0435173273434441	3.29321037629504	0.387077847152187	0.712506204617335	0.999808077300523	-4.88753644406095
P17019	ZNF708	-0.00774531338984661	3.27993998147152	-0.060514188051917	0.953777866536976	0.999808077300523	-4.88766412097277
Q9Y274-1	ST3GAL6	0.0582189619008966	3.30765235034272	1.35323121148147	0.226358584833841	0.999808077300523	-4.88820133291758
Q8TEY5	CREB3L4	0.0728270352649129	3.31741441565001	0.872877406025819	0.417409532197969	0.999808077300523	-4.88858392247753
Q96GZ6-9	SLC41A3	-0.110428577828864	3.32421382316329	-0.535916067259142	0.611939664755707	0.999808077300523	-4.88873173992187
Q9NQ69-4	LHX9	0.0612223835214308	3.31346024354271	0.888618602139649	0.409557465134065	0.999808077300523	-4.88904440853875
O15516	CLOCK	0.0519761834428861	3.33400142505453	0.470074894064771	0.65546039262416	0.999808077300523	-4.88960167321862
Q9Y426	C2CD2	-0.0410176873963544	3.34498514890158	-0.357482025489423	0.733382281530694	0.999808077300523	-4.89001306211858
P01011-1	SERPINA3	-0.204696576851725	3.35907037739707	-0.540296523512285	0.609102511799732	0.999808077300523	-4.89003381869638
Q6TCH7-1	PAQR3	-0.0150967319147248	3.3403554240387	-0.121585011180866	0.907331683364909	0.999808077300523	-4.89063042819629
Q13467	FZD5	-0.0525949191054195	3.29804547839806	-0.637023469435466	0.548419351345513	0.999808077300523	-4.8907340878663
O60674	JAK2	-0.0595330092015395	3.29570630707622	-0.472261584965872	0.653989351296166	0.999808077300523	-4.89104611460852
Q9Y3M9	ZNF337	-0.061780480435362	3.34340808089324	-0.340972699665497	0.745139354533893	0.999808077300523	-4.89126848921113
Q5HYA8	TMEM67	-0.0286044043723984	3.27249520583596	-0.238585277204399	0.819635268852544	0.999808077300523	-4.89130800678647
Q9H426-2	RIMS4	0.0573402509245959	3.3263177855888	1.09016376422968	0.318862638332507	0.999808077300523	-4.89155195841576
P51532-4	SMARCA4	-0.0754299733997212	3.3300733705212	-0.637668597943385	0.548027617887771	0.999808077300523	-4.8916552430628
Q13093	PLA2G7	-0.0609052898332679	3.31791724222404	-0.720540873336535	0.499197923808137	0.999808077300523	-4.89172378254184
Q9H9L7	AKIRIN1	-0.0548458055926604	3.36297249529709	-0.709646064137775	0.505446124640452	0.999808077300523	-4.89173259562081
O60749	SNX2	0.0808115600110397	3.30238019551147	1.06296959653444	0.330051246266709	0.999808077300523	-4.8920103637125
A0AVI2	FER1L5	0.0436720726501442	3.34624735310566	0.447684755694839	0.670620153693199	0.999808077300523	-4.89215191644248
Q9NRA0-5	SPHK2	-0.0586454796084281	3.30509909933749	-0.776514180555136	0.467930039147245	0.999808077300523	-4.89227989099335
Q9H777	ELAC1	0.00833598999024205	3.34598200783347	0.0527416355294874	0.95970779689411	0.999808077300523	-4.8924367011523
Q9HB58-6	SP110	-0.0599869293461253	3.29354710359698	-0.497701516888967	0.637002623918207	0.999808077300523	-4.89251338406011
Q9C0I4	THSD7B	-0.0635464680202899	3.31556397052347	-0.817968750188112	0.445680557696273	0.999808077300523	-4.89258253342417
P52569-3	SLC7A2	0.114495912084331	3.28290683910538	0.582210080196474	0.582339124821579	0.999808077300523	-4.89258393034501
P28347-2	TEAD1	0.0289767936987588	3.24453912570336	0.124385975057326	0.905209588320279	0.999808077300523	-4.89268592159929
P84157-3	MXRA7	-0.0448049950181578	3.30578687108733	-0.357725437623942	0.733209522354383	0.999808077300523	-4.89370161553242
Q9Y4C2-1	FAM115A; TCAF1	-0.0316485458443496	3.26660492296567	-0.198748365716264	0.849244985525197	0.999808077300523	-4.89401655849422
Q9NWB1-2	RBFOX1	-0.0562982964367192	3.35024510698877	-0.826103957529759	0.441405552157065	0.999808077300523	-4.89512421590012
P54253	ATXN1	0.0583740435889156	3.31655437222014	0.869563553691075	0.419076903370065	0.999808077300523	-4.89529740270299
Q92800-2	EZH1	-0.0473990198894576	3.29436031941372	-0.482521170492956	0.6471104488762	0.999808077300523	-4.89531629484589
Q14934-2	NFATC4	0.0537842871425494	3.32076863652003	1.01908671175451	0.348786424238953	0.999808077300523	-4.89590535889989
Q9ULV3-2	CIZ1	-0.109027122609474	3.24820171787743	-0.484028788581777	0.646102825798657	0.999808077300523	-4.89623379938178
Q9HCM9	TRIM39	-0.0621112905835321	3.32566972180121	-1.08241411744987	0.322018526229369	0.999808077300523	-4.89626851560561
Q15973-4	ZNF124	-0.0524746029071649	3.30482635064235	-0.550338438497454	0.602626826942802	0.999808077300523	-4.89647523659702
A6ZKI3	FAM127A; RTL8C	-0.0944763250590938	3.26501246358044	-0.433105385099636	0.680584936978017	0.999808077300523	-4.89668936583514
Q8NDA2	HMCN2	0.0372356606657714	3.32117261155622	0.238270649035673	0.81986791615592	0.999808077300523	-4.89719807778615
Q9Y6B2-1	EID1	-0.0651397507398958	3.30980288805109	-0.874038043245871	0.416826735404775	0.999808077300523	-4.89720652025117
Q9Y6N8	CDH10	-0.0409288380284659	3.31754209787793	-0.412451433527349	0.694823948560443	0.999808077300523	-4.89739502220529
Q969M3-3	YIPF5	-0.0602354562999677	3.3201928574482	-1.01212155952382	0.351838105104185	0.999808077300523	-4.89760421951899
Q6ZMS4	ZNF852	-0.0542940520151008	3.37097629949743	-1.03575083254109	0.341572288349856	0.999808077300523	-4.89785415353501
Q9NXF8-2	ZDHHC7	0.0721280764034726	3.33017593822793	0.680663223381166	0.522321954677587	0.999808077300523	-4.8978825706554
Q3BBV0	NBPF1	0.0748672008100719	3.28081052239047	0.783058217679549	0.464366126590346	0.999808077300523	-4.8981821488047
Q0IIM8	TBC1D8B	-0.160098989475686	3.30361100712669	-0.416243433829267	0.692199152869494	0.999808077300523	-4.89960901158466
Q99574	SERPINI1	0.0737791659193615	3.29823747057511	0.462983587940809	0.660242618920115	0.999808077300523	-4.90002318037256
Q9UPX0-2	IGSF9B	0.018645663501763	3.29445061409659	0.151467387414819	0.884739291982711	0.999808077300523	-4.90029573890219
A6NEK1	ARRDC5	-0.0433231165278777	3.38929843409631	-0.335401020954925	0.749124587460848	0.999808077300523	-4.90055260854976
Q9UJ72	ANXA10	-0.058185894460056	3.30530990245123	-0.820104477906933	0.44455533890567	0.999808077300523	-4.90058941715361
Q6DHV5-2	CC2D2B	0.0106102083454851	3.31737467720701	0.105799777732045	0.919306309342523	0.999808077300523	-4.90104476213217
Q9NW97	TMEM51	0.0904324930376165	3.28609191445185	0.738961628650718	0.488753245426342	0.999808077300523	-4.9011273758421
Q9BTN0	LRFN3	0.0191625145312629	3.27743076673951	0.138132954664657	0.894807350225503	0.999808077300523	-4.9011946771136
Q96E16	C8orf40; SMIM19	0.0136506321317386	3.32758650486512	0.124881646909942	0.904834141789423	0.999808077300523	-4.90166160568425
P23515	OMG	0.117230199334892	3.24586107840622	0.489452617097454	0.642484648781669	0.999808077300523	-4.90188555706459
Q8N573-2	OXR1	0.0410076671530716	3.27553689916674	0.253323523496632	0.808760420860461	0.999808077300523	-4.90210226503761
P15884-6	TCF4	0.045323447405861	3.30893343983879	0.46815670725027	0.656752211705893	0.999808077300523	-4.90248218683971
Q6XD76	ASCL4	-0.00349658257486791	3.31584532825558	-0.0318396591770348	0.975667552512168	0.999808077300523	-4.90260585036418
Q8TC05	MDM1	-0.0778539752536347	3.32812164612325	-0.940617883897204	0.384417970232586	0.999808077300523	-4.9029641749985
P51790	CLCN3	0.000671707559136307	3.32427082071277	0.00617948554966198	0.995276624328976	0.999808077300523	-4.90297667670712
Q4KMZ8	NKAIN1	0.050213805993643	3.27412850026848	0.266524861854972	0.799059418767	0.999808077300523	-4.90315154238596
Q9Y483-3	MTF2	-0.0875756593982726	3.27035285988331	-0.81711357397198	0.446131691441029	0.999808077300523	-4.90346286792824
Q8IUX4-1	APOBEC3F	0.0496501682534373	3.29653428244392	0.690757312989481	0.516402740392951	0.999808077300523	-4.90347963575899
Q8IVW1-4	ARL17B; ARL17A; LOC100996709	0.026221845770648	3.27475094490785	0.203844510412767	0.845440779183793	0.999808077300523	-4.90366220219545
Q9UI10-1	EIF2B4	0.0372558581521003	3.32208840549374	0.403592593610899	0.700974157269896	0.999808077300523	-4.90398952470444
Q9C0C7-1	AMBRA1	-0.0559105007181564	3.30704189635565	-0.554124167306001	0.600195837390523	0.999808077300523	-4.90399992344748
Q6AZY7-1	SCARA3	0.0224767917283817	3.29668508479303	0.183661193503507	0.860533270127418	0.999808077300523	-4.90425947415345
Q58FF7	HSP90AB3P	-0.0515625586829189	3.31012152268753	-0.637830445935154	0.547929368615123	0.999808077300523	-4.904347233458
Q8N0Y2-1	ZNF444	-0.0389137692945271	3.34828857390339	-0.156153664700192	0.881206484674917	0.999808077300523	-4.90514741075716
Q5TAP6	UTP14C	0.0507879897501437	3.33644117798696	0.478236260145228	0.649978794743341	0.999808077300523	-4.90535917819403
Q96FV0	LRRC46	-0.0352113814351416	3.31359304931547	-0.335545534565779	0.749021112941527	0.999808077300523	-4.90540467079157
Q7L4S7	ARMCX6	-0.0777557333196457	3.37765934758822	-0.699585712292156	0.511262239119222	0.999808077300523	-4.90552566278263
O75973	C1QL1	0.0712969058359007	3.27591991479701	0.59464056712114	0.574537805571897	0.999808077300523	-4.9055704951399
Q16659	MAPK6	-0.0553415561448004	3.34467202050375	-1.00848685827015	0.353439135751408	0.999808077300523	-4.9055831971528
Q96RV3-1	PCNX; PCNX1	0.00781190705010348	3.27669972500355	0.0677993478719775	0.948222742148035	0.999808077300523	-4.9056309519181
O75122	CLASP2	-0.126434184900169	3.07077229868141	-0.182101880246841	0.861702085536492	0.999808077300523	-4.90565966501466
Q9H0I2-1	ENKD1	-0.0527024704154148	3.33055388170076	-1.10232486953244	0.313962320798187	0.999808077300523	-4.90566499452095
Q9C0F3	ZNF436	-0.123891876875994	3.40815359872154	-0.653532246723703	0.538450651555264	0.999808077300523	-4.90600899448568
P30613	PKLR	-0.12220399990525	3.37424582254717	-0.419090419588997	0.690231584904511	0.999808077300523	-4.90602989957058
Q9NR34	MAN1C1	0.0390429190084256	3.30114237626111	0.441373067428126	0.674925184113261	0.999808077300523	-4.9062347625008
Q86UK7-3	ZNF598	-0.00366967417925321	3.33312436304354	-0.0335326818173861	0.974374267849898	0.999808077300523	-4.90631720814745
P55345-1	PRMT2	-0.0693706857177018	3.33470223773523	-0.67035401495241	0.52841306011653	0.999808077300523	-4.90664102765218
P20929-2	NEB	0.0542916525575455	3.25424369138516	0.154903612633219	0.882148560213945	0.999808077300523	-4.90670151339265
Q6AZW8	ZNF660	0.00534926967967971	3.36760339378703	0.0340449299912435	0.973982982869963	0.999808077300523	-4.90683711789335
O00444	PLK4	-0.0282889281636002	3.30917412365052	-0.280944977143921	0.788507945434643	0.999808077300523	-4.90729719801492
P24468	NR2F2	0.0783880021901353	3.34487832924184	0.862735067868453	0.422528407296824	0.999808077300523	-4.9077288445348
Q8WUP2	FBLIM1	0.0686588642577514	3.28607643510941	0.835890787652085	0.436302426484669	0.999808077300523	-4.9077418783254
Q9UJC5	SH3BGRL2	-0.0423067434323973	3.31803956818236	-1.45893832296699	0.196538841893929	0.999808077300523	-4.90813485136256
P03886	ND1	-0.0220659613301968	3.35272578077581	-0.119796618390756	0.908687067282097	0.999808077300523	-4.90837619278916
Q9P2H5	USP35	-0.0777061792618832	3.30035490364261	-0.921881491334982	0.393335115427181	0.999808077300523	-4.90838307170866
Q6IPM2-1	IQCE	0.00904626729657781	3.32977223024582	0.0574162642018555	0.956141004028781	0.999808077300523	-4.9084708396682
Q9Y462-3	ZNF711	-0.0639451841680883	3.31810580326626	-1.24225825067596	0.262027277134579	0.999808077300523	-4.90853934311767
Q06055-2	ATP5G2	-0.0468467409075457	3.26472489261978	-0.393627281576198	0.707922540148671	0.999808077300523	-4.90863279728234
O43189	PHF1	-0.0300786901179621	3.31961547807882	-0.279619877776113	0.78947552162739	0.999808077300523	-4.90914534957726
Q09161	NCBP1	0.04592933750018	3.30513508525063	2.06469372309261	0.0861380173394365	0.999808077300523	-4.90920013295558
Q9GZT8-3	NIF3L1	0.130632585282068	3.32154700590372	1.01875363218253	0.348931869201313	0.999808077300523	-4.91052126440782
P11171-4	EPB41	-0.0632793193440604	3.391331175324	-0.643058086652096	0.544761929312688	0.999808077300523	-4.91058225400043
Q9H3U5-6	MFSD1	0.0706369144909662	3.32004808871287	0.579383775259607	0.584121687634183	0.999808077300523	-4.91081420694188
Q15493-1	RGN	-0.042656251306711	3.33827136379205	-0.313665247407932	0.764752318246405	0.999808077300523	-4.91085191661404
Q9NRY2-1	INIP	0.148051321230898	3.28820951135428	1.02545641861991	0.346014419601538	0.999808077300523	-4.91126190904042
Q5VT25-3	CDC42BPA	0.0388918574577743	3.26396152208716	0.278565365366997	0.790245814051497	0.999808077300523	-4.91140839100891
P17787	CHRNB2	-0.0688471713776743	3.28675842998481	-0.807724515220947	0.451106526958362	0.999808077300523	-4.91149345546945
P41240	CSK	0.0342390442150746	3.31849876418191	2.01942281530847	0.0916246442617963	0.999808077300523	-4.91167006511544
Q9BZZ5-2	API5	0.0337949660479874	3.33167501269424	0.305759254585872	0.770467589570666	0.999808077300523	-4.91178637067672
P31273	HOXC8	-0.0664161655257761	3.34393141288511	-1.21367483011751	0.27198554548337	0.999808077300523	-4.91182799240918
Q86TS9-1	MRPL52	-0.0278995466853979	3.37855856311062	-0.114546592905238	0.912667890833669	0.999808077300523	-4.91184883299545
Q9H790	EXO5	-0.0259152403631482	3.30613983490214	-0.252368860566975	0.809463437564422	0.999808077300523	-4.91198741992576
O14494-2	PPAP2A; PLPP1	-0.0274505742781179	3.3090029990847	-0.223866024370695	0.830540505435833	0.999808077300523	-4.91222530500824
Q9NP80-1	PNPLA8	0.0446580665736419	3.32670095059369	0.266901219488541	0.798783422540614	0.999808077300523	-4.91224805114883
Q00013-1	MPP1	-0.0490125178389088	3.33232381856897	-1.31793198904263	0.237201117119201	0.999808077300523	-4.91230623988446
Q6P988	NOTUM	0.0818785517527863	3.24253547922256	0.643049545410812	0.544767094993853	0.999808077300523	-4.91269266061727
O94827-6	PLEKHG5	-0.00540014939643758	3.32509927591938	-0.0317574241626185	0.975730373211248	0.999808077300523	-4.91272415665885
A8K8P3	SFI1	-0.0906568255780153	3.31647957430551	-0.894035882758467	0.406881233791676	0.999808077300523	-4.91293716133293
Q5T5D7	ZNF684	0.0119131085595636	3.29808850442038	0.0753027794297151	0.942504542886005	0.999808077300523	-4.91303098752569
O43663-3	PRC1	0.000454239516725521	3.31946874581986	0.00367702489758151	0.997189401364243	0.999808077300523	-4.91320484018894
Q9Y5J6	FXC1; TIMM10B	-0.0967073484373689	3.30170439760308	-0.893537883023012	0.407126698219072	0.999808077300523	-4.91324904904027
P08913	ADRA2A	-0.0849664553813368	3.29928710596927	-0.700311971079014	0.510840882438756	0.999808077300523	-4.91365522776291
Q3SXZ3-1	ZNF718	0.117697865857299	3.2933410391872	1.14729196769721	0.296389317258	0.999808077300523	-4.91380097415109
Q99717	SMAD5	0.055252741781434	3.30023130907562	1.43671191197167	0.202490195269369	0.999808077300523	-4.91391768819242
Q13216-1	ERCC8	-0.0538770639701251	3.30834209164955	-1.35106308462577	0.227011392682563	0.999808077300523	-4.91401102917607
Q4LE39-1	ARID4B	0.0636615007927311	3.28408228014397	0.660283450172682	0.534407559499641	0.999808077300523	-4.91402224835337
Q11206-4	ST3GAL4	-0.0716568295228302	3.30135798989951	-0.955818619111815	0.377299970899063	0.999808077300523	-4.9141454833058
Q93015-2	NAT6	-0.00843078626342521	3.29678597748434	-0.057174993646073	0.956325069433222	0.999808077300523	-4.91425714667869
Q5T9C2	FAM102A	-0.00322817977197411	3.33543247271701	-0.0224530082835634	0.982839293528349	0.999808077300523	-4.91449575957651
Q9H596	DUSP21	-0.0919207862761486	3.48693869633551	-0.248480733540621	0.812328688536179	0.999808077300523	-4.91453039508028
O75072	FKTN	0.0575805564649613	3.29227340041507	0.563314096624882	0.594318201936993	0.999808077300523	-4.9147076734829
Q6UN15-1	FIP1L1	-0.0485155187839546	3.30528451391027	-0.5290373653085	0.616409914102335	0.999808077300523	-4.9148661145984
Q9P2M4-1	TBC1D14	-0.00246011408389874	3.30646905562452	-0.0220126921187087	0.983175760306878	0.999808077300523	-4.91494738998849
Q8N183	NDUFAF2	0.0587073036417754	3.34400563965092	1.90905049045387	0.106538060503409	0.999808077300523	-4.91496629513298
Q04726-5	TLE3	0.00311048516152934	3.29984012234792	0.0290746654046206	0.977779879975332	0.999808077300523	-4.91518041610677
Q7L211	ABHD13	-0.00847693004363576	3.31997580007004	-0.0677701638504217	0.94824498954371	0.999808077300523	-4.91559376995548
Q03112-4	MECOM	-0.0141217970155754	3.29620482385159	-0.125402547382491	0.904439615132597	0.999808077300523	-4.91577596325769
Q15398-3	DLGAP5	0.00663269887337512	3.32994299270442	0.0613701098954553	0.953125048366223	0.999808077300523	-4.91586378029667
Q6AZZ1-2	TRIM68	-0.109520722552979	3.12998386459135	-0.155755779491376	0.881506319310409	0.999808077300523	-4.91601060211504
Q5EE01	CENPW	-0.0659073936346512	3.30403985001996	-0.574111519308536	0.587455570114093	0.999808077300523	-4.91614719899185
Q9Y5J5	PHLDA3	0.0645613343059932	3.30205652030908	0.872481015234926	0.417608714203944	0.999808077300523	-4.91651907071153
Q9UMZ2-7	SYNRG	-0.0407519721740237	3.29728895968213	-0.332674961105703	0.751077577099877	0.999808077300523	-4.91676460977491
P81605-2	DCD	0.0523392524994045	3.35457860352794	0.576771944540247	0.585771859608825	0.999808077300523	-4.91678733338427
Q96LR5	UBE2E2	0.0192985055834468	3.29930782200304	0.113291271848275	0.913620155789774	0.999808077300523	-4.91731629846694
Q9UDR5	AASS	-0.0173755403000382	3.32045243282653	-0.154845671966397	0.882192231161624	0.999808077300523	-4.91741750679137
Q9HBY8-1	SGK2	-0.0624891592557408	3.30967918962878	-0.583325182597763	0.581636717484487	0.999808077300523	-4.91745972642945
Q9UKZ9	PCOLCE2	-0.0579788930319915	3.32226792332658	-0.69484438529263	0.514018721470422	0.999808077300523	-4.91766905084089
Q9NV58	RNF19A	-0.0327598531105807	3.2914454198616	-0.249157859854994	0.811829466100104	0.999808077300523	-4.91799661881306
Q9BWQ6	YIPF2	-0.0891027582652386	3.35401163591231	-0.380286254244801	0.717273390143741	0.999808077300523	-4.91826627393913
Q5XX13-2	FBXW10	0.152049483858136	3.25890370401105	0.650136373214037	0.540491724208729	0.999808077300523	-4.91836805017179
P86397	RPP14; HTD2	0.0580318754910888	3.30984585920523	0.628374991264555	0.553687867769589	0.999808077300523	-4.91878247870186
Q9BU79	C7orf23; TMEM243	0.190387929007191	3.36470990176642	0.759226688312289	0.477437575569336	0.999808077300523	-4.91884518164354
Q9BYX2	TBC1D2	-0.0539831485065202	3.31610116549731	-0.617674204615672	0.560250228475606	0.999808077300523	-4.91886843520741
Q96JX3-1	SERAC1	0.161061160849822	3.21999644455616	0.645209496121753	0.543461761780411	0.999808077300523	-4.91965269550611
O14639-5	ABLIM1	-0.0414033685840353	3.32879736841002	-0.473676402321886	0.65303848149527	0.999808077300523	-4.92024054164682
Q4VC44-2	FLYWCH1	-0.0768996697283625	3.40219318234048	-0.28436365484861	0.786013584256437	0.999808077300523	-4.92030720837341
Q15760	GPR19	0.0144626664904134	3.28871321624685	0.115654282886149	0.911827749238363	0.999808077300523	-4.9204347454312
P37275-2	ZEB1	0.120660058244145	3.21863353014188	0.426970356007598	0.684799678318855	0.999808077300523	-4.92129476712749
Q96PB1	CASD1	0.0588881480626698	3.33332019057593	0.374046315893437	0.721665793945556	0.999808077300523	-4.92146115695059
P35658-1	NUP214	0.0156472300507503	3.35612785775162	0.14627151265256	0.888659686840564	0.999808077300523	-4.92190986926633
Q8WWB7	C1orf85; GLMP	-0.0249706957445485	3.32494014285426	-0.257574853613537	0.805632131322875	0.999808077300523	-4.92196940858764
P16402	HIST1H1D	0.121141720799913	3.26714930548654	0.961765446757591	0.374543584115807	0.999808077300523	-4.92246727878273
Q9NRW1	RAB6B	0.0373708691273019	3.28317530220686	1.594382535541	0.163675744529128	0.999808077300523	-4.92250821927151
Q9HCU4	CELSR2	-0.0662513165140675	3.33061113267449	-1.50330466861679	0.185144004215614	0.999808077300523	-4.92259353905213
Q8TCC3-2	MRPL30	0.0454839908048595	3.32392955785039	1.60556087228144	0.161210519458668	0.999808077300523	-4.92259987291669
Q9H3S5	PIGM	-0.0107725026293852	3.34996853636058	-0.0541493466804759	0.958633585261428	0.999808077300523	-4.92268045005654
P02656	APOC3	0.125829749539985	3.22448468064671	0.914931552902914	0.396683154920267	0.999808077300523	-4.9227906719077
Q96LK0	CEP19	-0.0307939740983063	3.25373392944659	-0.338370123395743	0.746999814372256	0.999808077300523	-4.92314015705817
Q9NY84	VNN3	0.0201487387015305	3.27931690102073	0.0990161105442635	0.924459774020363	0.999808077300523	-4.92323693445413
Q6ZN06	ZNF813	-0.0377987785230968	3.35614608541869	-0.372439411094139	0.722798832057083	0.999808077300523	-4.92397761920906
Q9UL54-1	TAOK2	-0.089526368071289	3.30197883626937	-0.894214573500067	0.406793184443796	0.999808077300523	-4.92408428345433
Q9NP81-1	SARS2	0.0706076971248994	3.32777117009823	1.81976188630495	0.120373191191385	0.999808077300523	-4.92425205473243
P0DMB2	LOC100127983; C8orf88	0.0410683414857258	3.31342782994399	0.413055063890445	0.694405805861126	0.999808077300523	-4.924559151903
Q8TAP9	MPLKIP	-0.0618982854372521	3.35070208899551	-0.902943248276607	0.402509798979887	0.999808077300523	-4.92457942788999
Q8TCD6	PHOSPHO2	-0.0554903361517456	3.27384683609096	-0.167878433856129	0.872381032750183	0.999808077300523	-4.92465588405872
Q15910-2	EZH2	-0.0576727822185211	3.31146153766462	-0.457987494997645	0.663622568332632	0.999808077300523	-4.92490628275292
Q13492-1	PICALM	0.0634698194037558	3.30266489771467	1.79475768861771	0.124558785178794	0.999808077300523	-4.92520183135369
Q86UX6	STK32C	0.0648104432528979	3.31566522721745	0.812180342815875	0.448740606276096	0.999808077300523	-4.92525059347458
Q9HCK0	ZBTB26	-0.0631160015190327	3.33986325838661	-1.15295342071778	0.294237168361401	0.999808077300523	-4.92553692631243
Q9Y2P8	RCL1	0.0716463781195394	3.33442909802669	1.67108286656087	0.147463716894124	0.999808077300523	-4.92569333614848
Q9Y5T5-2	USP16	-0.00566701824995143	3.33984136630503	-0.0367430011935288	0.971922173838532	0.999808077300523	-4.92579206652756
Q9NUK0	MBNL3	-0.0795845515866542	3.31150889864954	-0.50607534007599	0.631463404141979	0.999808077300523	-4.92599423047164
Q9BUY5	ZNF426	-0.135479211232444	3.35257741194639	-0.752126404648689	0.481381350881523	0.999808077300523	-4.92617991867913
O96018	APBA3	-0.0580600876072274	3.30474250734598	-0.563082334374093	0.594466017638493	0.999808077300523	-4.9262548065591
Q86YH6-1	PDSS2	0.0713195735180753	3.33872613032579	1.54202830232101	0.17570883608795	0.999808077300523	-4.92658692792484
O94907	DKK1	-0.0466388445485821	3.25965272127396	-0.363206233956603	0.729324171962078	0.999808077300523	-4.92679819747259
O95466-2	FMNL1	-0.0545652437728893	3.31951294399935	-0.521121261675612	0.621576892780953	0.999808077300523	-4.92692170078805
Q9UKK6	NXT1	-0.0690126367012058	3.35037422272243	-0.813532147489039	0.44802461395227	0.999808077300523	-4.92704684955878
P42684-5	ABL2	-0.0708013373116457	3.33081425419953	-0.610499002777117	0.564677334908953	0.999808077300523	-4.92712448047988
P58397	ADAMTS12	-0.046971006466322	3.27405475210859	-0.276124639904778	0.792029700044942	0.999808077300523	-4.92763461598133
Q0P6H9	TMEM62	-0.046351777080354	3.28751857291344	-0.278707821925844	0.790141738121722	0.999808077300523	-4.9279177436032
Q9UPN4-2	AZI1; CEP131	0.0670129552722851	3.28407320365135	0.473143425276902	0.653396600126144	0.999808077300523	-4.92830271688081
Q16829	DUSP7	-0.0462331106171575	3.28225020562936	-0.335649152253453	0.748946924240311	0.999808077300523	-4.92836265611227
P98155-1	VLDLR	0.06604316287211	3.26822435081741	0.693006527591043	0.515089852728791	0.999808077300523	-4.92869202811671
P09630-1	HOXC6	-0.0588446382779234	3.33442787570186	-1.12047342689333	0.306766897881423	0.999808077300523	-4.92886191529657
Q9C000	NLRP1	-0.0659364290119245	3.33118857532473	-0.745687821500877	0.484977099572165	0.999808077300523	-4.92908243440807
Q5W0Z9-3	ZDHHC20	0.053958298394066	3.31083508555278	0.562422650314271	0.594886875075797	0.999808077300523	-4.92961539149484
O14556	GAPDHS	0.0735201765293017	3.38263317215695	0.406147396232142	0.699197900488745	0.999808077300523	-4.92967284512088
Q86WH2-1	RASSF3	0.0156276714707558	3.33713696645876	0.163985281310732	0.875309302709222	0.999808077300523	-4.92979548114158
O94983-6	CAMTA2	0.00167981626086135	3.3369284916483	0.016761961781304	0.987188369327308	0.999808077300523	-4.92980264377162
P22830-2	FECH	0.0659250508881232	3.3181768052818	1.58286712054606	0.166253033842403	0.999808077300523	-4.92980377834053
P52435	POLR2J	0.105986506694824	3.28352605542762	0.521470124192394	0.621348678504486	0.999808077300523	-4.93003725798872
Q9UNN8	PROCR	-0.0529911686992499	3.28718165558386	-0.559549297994444	0.596722006280447	0.999808077300523	-4.93051671724316
Q9UBQ0	VPS29	-0.0050481545222827	3.30087284775722	-0.0527200828899475	0.959724244251011	0.999808077300523	-4.93069139319583
Q9UKJ5	CHIC2	0.101946630317017	3.25545231499154	0.98468256755446	0.364069833362707	0.999808077300523	-4.93121738309508
Q96NT3-3	GUCD1	-0.0250979419500077	3.34505095906943	-0.231424902368555	0.824934877771085	0.999808077300523	-4.9312211943088
Q9NR55	BATF3	0.0113534233683878	3.32391138007723	0.105388115018284	0.919618923650432	0.999808077300523	-4.9313518321561
Q67FW5	B3GNTL1	-0.0733438405331881	3.31125265218393	-0.930492452631285	0.389217224164672	0.999808077300523	-4.93135677756317
Q15052	ARHGEF6	-0.0446701306097925	3.33569781674295	-0.504637712752557	0.632412521479834	0.999808077300523	-4.93155579866478
Q0D2K2	KLHL30	-0.0276060567814214	3.31230189579224	-0.297846763853244	0.776203541461445	0.999808077300523	-4.93170696980304
Q9BS31	ZNF649	-0.201401495173395	3.23238158783835	-0.901067894481118	0.403427167315984	0.999808077300523	-4.93190479757742
O75541	ZNF821	-0.0510756602914617	3.31154562941211	-0.573050098100424	0.588128111882665	0.999808077300523	-4.93207093106673
O75897	SULT1C4	-0.032326349337558	3.3077780409691	-0.173403303677336	0.86822929540021	0.999808077300523	-4.93209398584457
Q6KCM7-3	SLC25A25	0.0673925002539142	3.28411923633296	0.522270865535766	0.620825035958258	0.999808077300523	-4.9323284497711
Q8N9Q2	SREK1IP1	0.0663040441799471	3.35514334676605	0.736279344128575	0.490264731103151	0.999808077300523	-4.93250025479032
Q8IWB1	ITPRIP	0.0234925332237303	3.29939474383386	0.207202866939474	0.84293631592695	0.999808077300523	-4.93266750649119
P51788-1	CLCN2	-0.0067066179374216	3.2579334362769	-0.0494453539098096	0.962223520887143	0.999808077300523	-4.93283351393405
Q9UM47	NOTCH3	-0.0428960791862467	3.30043640525285	-0.454134288156843	0.666235322601177	0.999808077300523	-4.93300228823673
P51589	CYP2J2	0.119031723045826	3.18424738226642	0.585345045091975	0.580365686509166	0.999808077300523	-4.93323864800499
Q9BXT4-3	TDRD1	-0.0729796568003467	3.29057483146119	-0.805401884759163	0.452343344344724	0.999808077300523	-4.93385193285208
Q99594	TEAD3	0.0376960008755649	3.307922097161	0.380570539201514	0.717073559327746	0.999808077300523	-4.93405241043141
P13497-3	BMP1	-0.0428045360854363	3.3019979454199	-0.523611256952127	0.619949039562631	0.999808077300523	-4.93419701462854
Q8IUF1	CBWD2	-0.0527767885852269	3.32169266179436	-0.634398360784927	0.550015182793883	0.999808077300523	-4.93424358013255
P30044-1	PRDX5	0.035261300306595	3.33002709537202	1.86102768060526	0.113769091830966	0.999808077300523	-4.93489855176683
Q15973	ZNF124	-0.0494388925202957	3.33985295349811	-0.879898809609633	0.413893188088184	0.999808077300523	-4.9353954332409
Q9ULK6	RNF150	-0.00944783062071796	3.29156515958553	-0.0754711972766722	0.942376237382815	0.999808077300523	-4.93548108448048
O95278	EPM2A	-0.0575694626790974	3.28880110302539	-0.712515210359187	0.503795576336471	0.999808077300523	-4.93558609181085
Q8N357	C2orf18; SLC35F6	0.120466400979185	3.28840657931893	0.811550676778269	0.449074395749732	0.999808077300523	-4.93582930346226
P16383-3	GCFC2	-0.0135970469879941	3.33465538192223	-0.15155462445187	0.884673500244703	0.999808077300523	-4.93587168160795
Q7L099-2	RUFY3	-0.0621021852843983	3.29285687683879	-1.00446397405406	0.355217993009047	0.999808077300523	-4.93614477226728
Q5TC12-1	ATPAF1	0.0372910026896433	3.32434657500774	0.449109943945655	0.669649971607276	0.999808077300523	-4.93619933282651
Q9UKV3-5	ACIN1	-0.279771060846141	3.33705150198053	-1.10838175416273	0.311545322695703	0.999808077300523	-4.93620817310144
Q9UJK0	TSR3	0.0768830263375211	3.28175185049852	0.557032159467718	0.598332333269783	0.999808077300523	-4.9363326986051
O95164	UBL3	0.0471056709562126	3.29531421675314	0.544594057285749	0.60632634066192	0.999808077300523	-4.93665740787114
P10114	RAP2A	0.0491447667549085	3.27696323895874	0.190573987629456	0.855356384471406	0.999808077300523	-4.93666600764334
P23528	CFL1	-0.0887040027992466	3.29208160482057	-2.28465969620479	0.0639117836943732	0.999808077300523	-4.93680563336571
Q8IUZ5	AGXT2L2; PHYKPL	-0.000553041122979554	3.30881448097784	-0.00567792813571172	0.995659991665967	0.999808077300523	-4.93692693975812
Q96SJ8	TSPAN18	-0.00419742810219853	3.30501630927313	-0.0250641417789739	0.980844083438931	0.999808077300523	-4.9372042269959
Q14318	FKBP8	0.0482949333319115	3.29563628287825	0.542043797963705	0.607972915965061	0.999808077300523	-4.93731571080049
Q8N3D4	EHBP1L1	-0.0434905063993709	3.33212047759312	-0.397957366538675	0.704899490297137	0.999808077300523	-4.93757490269696
Q9UQB8	BAIAP2	-0.0229932770631399	3.3412399970038	-0.237400808231888	0.820511212822598	0.999808077300523	-4.93762790189904
Q14318-2	FKBP8	0.0425546107245996	3.33700233295671	0.376965924668605	0.719609156831102	0.999808077300523	-4.93798584014108
O94988-4	FAM13A	-0.0923204981735459	3.31943147927463	-1.26842667142047	0.253192949983504	0.999808077300523	-4.9381872444446
A9YTQ3-2	AHRR	-0.0360633346451978	3.30558302898839	-0.362346399539458	0.729933127775226	0.999808077300523	-4.93842257755172
Q13402-1	MYO7A	-0.0387195206287749	3.32310498310427	-0.474318316588071	0.652607301087541	0.999808077300523	-4.9385336092793
O75400-3	PRPF40A	0.0139881983553143	3.33152186129303	0.154110807307474	0.882746151831111	0.999808077300523	-4.93901178927979
O75716	STK16	0.0533188191942945	3.27857444085387	0.743731644232401	0.486073233153744	0.999808077300523	-4.93911911627749
Q7L2R6	ZNF765	-0.062856019126617	3.32290222968896	-0.645364063852999	0.543368427341649	0.999808077300523	-4.93950867383926
Q6P4Q7	CNNM4	0.0380178158628363	3.2815032275179	0.297783918475826	0.776249162611494	0.999808077300523	-4.93958606327209
Q6NZI2-1	PTRF; CAVIN1	-0.0341310322055278	3.25207939532007	-0.227351251658641	0.827954485476489	0.999808077300523	-4.94000746319886
Q9BX66-11	SORBS1	0.0405936489724772	3.13015964753094	0.144177426463406	0.890240709372084	0.999808077300523	-4.94003456548334
Q5XKK7	FAM219B	0.0234411649829258	3.25651656174254	0.0954703868947749	0.927155044958182	0.999808077300523	-4.94009737228227
P68431	HIST1H3F; HIST1H3C; HIST1H3D; HIST1H3G; HIST1H3H; HIST1H3B; HIST1H3A; HIST1H3E; HIST1H3I; HIST1H3J	-0.087638577915911	3.31976136001716	-0.63149347529453	0.551784492563213	0.999808077300523	-4.94065616741639
P45877	PPIC	-0.0539665173102446	3.34777763164331	-0.482455950254903	0.647154057769724	0.999808077300523	-4.9406690777482
Q96GF1-1	RNF185	-0.0633713503917171	3.35632063365208	-0.423735643235805	0.687026982367514	0.999808077300523	-4.94100599940906
Q96KS0-1	EGLN2; RAB4B-EGLN2	-0.0462570401663145	3.30142135840845	-0.32759004560935	0.754725923386669	0.999808077300523	-4.94128201934869
Q06187-2	BTK	-0.0432308107988774	3.33520772417874	-0.437215975221699	0.677768074641551	0.999808077300523	-4.94130542382057
Q13352-5	ITGB3BP	-0.0567124249869341	3.33171225161274	-1.08429230442771	0.32125129539921	0.999808077300523	-4.94155386785215
Q9HBG6-3	IFT122	-0.00464488258132985	3.33012442282661	-0.0394765625914185	0.969834501392716	0.999808077300523	-4.94161878115193
Q9BX70-1	BTBD2	-0.0629344353997964	3.31827544435488	-0.771647617603278	0.470592896812171	0.999808077300523	-4.94177468816384
P32418-2	SLC8A1	-0.0887253773408796	3.2889297320796	-0.341631656044129	0.744668597935271	0.999808077300523	-4.94248828519515
Q06547	GABPB1	-0.00648839557536042	3.31017646608719	-0.0436985512158838	0.966610614339562	0.999808077300523	-4.94258274009531
Q9H8N7	ZNF395	0.032263543775357	3.27006668326156	0.251215668142623	0.810312913923529	0.999808077300523	-4.94258891349788
Q5FWE3-1	PRRT3	-0.0487797242921485	3.30051431199505	-0.450017481177615	0.669032541516597	0.999808077300523	-4.94281126125722
Q8NDF8-5	PAPD5	-0.0276109067925683	3.32557926838839	-1.82547101312866	0.119437255182405	0.999808077300523	-4.94297019591695
Q12809	KCNH2	-0.0540784893184023	3.29796232333411	-0.719414204381484	0.499841638451876	0.999808077300523	-4.94308003830188
Q504T8	MIDN	-0.0503353734662332	3.34965979050596	-0.729161283151015	0.494291332458549	0.999808077300523	-4.94328287571896
Q9H6W3	C14orf169; RIOX1	-0.0561569279139	3.31360745665352	-1.23107192914501	0.26588580895228	0.999808077300523	-4.94362149072953
Q5T1M5-2	FKBP15	-0.0146720885641656	3.05625070165512	-0.0450057434236169	0.965612587823605	0.999808077300523	-4.94366239997033
Q8IXI2-3	RHOT1	0.0528180433754385	3.36329086745902	0.415304463446275	0.692848663779342	0.999808077300523	-4.94369552174971
Q674X7-3	KAZN	0.00471463886225694	3.34442051086492	0.0440904704177932	0.966311381342021	0.999808077300523	-4.94384114313625
Q86VZ2	WDR5B	-0.0494794888061765	3.33149071188973	-1.33024040131287	0.233368342192263	0.999808077300523	-4.94402195494748
Q7Z591	AKNA	0.171207830735279	2.71872484681502	0.279425291587068	0.789617641766939	0.999808077300523	-4.94426013043468
P43235	CTSK	0.0808345193681706	3.25873683470877	0.736207237972526	0.490305407651904	0.999808077300523	-4.94427945336967
P42330	AKR1C3	0.0647804749664613	3.30898841774873	0.846414041973425	0.430863838309415	0.999808077300523	-4.94445606572821
Q96IK0	TMEM101	-0.133680462624161	3.28495039524481	-0.512937968384851	0.626943421499551	0.999808077300523	-4.94452681473708
Q00444	HOXC5	-0.00726148266165101	3.32881243576621	-0.0687594399554455	0.947490879151998	0.999808077300523	-4.94499460536954
P28715-1	ERCC5	0.0342203358150534	3.32043936802267	1.86969391444132	0.112428765879543	0.999808077300523	-4.94501194966703
P56178	DLX5	0.0228489934612818	3.28138296124396	0.266299305411607	0.799224842573516	0.999808077300523	-4.94538239509163
P50876	RNF144A	0.010602670233734	3.2664696095982	0.0849022375627564	0.935194574867772	0.999808077300523	-4.9458441938043
Q8N3V7-2	SYNPO	0.0341899454246588	3.3340805803876	0.394891465848068	0.707039338617316	0.999808077300523	-4.94643993578411
Q9NNX1	TUFT1	0.0871367247578506	3.28729051924893	0.654152278617586	0.538078517608177	0.999808077300523	-4.94650341973944
P02100	HBE1	-0.119032595875216	3.32479803129405	-0.461642971925785	0.661148706574623	0.999808077300523	-4.94650912722056
Q8N2Q7-1	NLGN1	0.00330956790930739	3.25910787088834	0.0334413174758028	0.974444058084946	0.999808077300523	-4.94655744637054
Q9Y675	SNURF	-0.0557069583092854	3.32217313148987	-0.780352554826337	0.465837302750816	0.999808077300523	-4.94656702604958
Q9H4F1	ST6GALNAC4	-0.110674984419784	3.27111221819401	-0.666297885308585	0.530822206528847	0.999808077300523	-4.94662578626741
Q59EK9-2	RUNDC3A	0.0388664868948365	3.25796155793461	0.271380866416351	0.795500817509512	0.999808077300523	-4.94693302277105
Q14188	TFDP2	-0.0398739762876507	3.29788513165391	-0.422452474905926	0.687911488447096	0.999808077300523	-4.94702264796388
Q4LDG9-1	DNAL1	0.0540705200092447	3.33290947003322	1.40741886942767	0.210588738736118	0.999808077300523	-4.94760959753235
P07948-2	LYN	-0.0675664212589176	3.29726435166835	-0.534656950548737	0.61275655504292	0.999808077300523	-4.94771898410493
Q9Y2U8	LEMD3	-0.255044200558119	3.29453627415972	-1.49762925255592	0.186566313696606	0.999808077300523	-4.94816334587042
Q9BQ89	FAM110A	0.0399184186474073	3.32898231665792	0.512087049771138	0.627502903948353	0.999808077300523	-4.94865999959536
O14936	CASK	0.000900512359055934	3.31367942995391	0.00912414049657841	0.993025897805053	0.999808077300523	-4.94874008891882
Q14677-3	CLINT1	-0.00352422808815842	3.32978429012878	-0.0378927251066327	0.971044076976852	0.999808077300523	-4.94928415994476
O75334-1	PPFIA2	-0.0157140863006748	3.31101130704961	-0.169518889393443	0.871147814858979	0.999808077300523	-4.94985573967638
Q4LE39-2	ARID4B	0.0263517039004017	3.29747777563724	0.247250109210491	0.813236235763264	0.999808077300523	-4.9499394827462
Q9P0P0	RNF181	0.0938196575692043	3.21971120219283	1.21483128078328	0.271576314930637	0.999808077300523	-4.95049544404375
Q9BUU2-1	METTL22	-0.0219237979493988	3.32122052004037	-0.232168453914442	0.824384072755809	0.999808077300523	-4.95063403550569
Q14161-1	GIT2	0.0543848559916817	3.30693043380138	0.970420801105864	0.370560177433654	0.999808077300523	-4.95074060929826
Q9NSC2	SALL1	0.140048787543707	3.31067323961475	0.933029562014429	0.388010335596823	0.999808077300523	-4.95076325035743
P13591-1	NCAM1	-0.0922229805383136	3.36558396235571	-0.596072982027364	0.573642893748177	0.999808077300523	-4.95094068192084
Q7Z309-3	FAM122B	-0.0392619891438257	3.28800995537079	-0.420895748166395	0.688985294496127	0.999808077300523	-4.95107603835521
Q14160	SCRIB	-0.03074499455738	3.30085202218569	-0.235423657077247	0.821974001411794	0.999808077300523	-4.95112076080632
P35580-3	MYH10	-0.0226468971280698	3.32274386262653	-0.201830307517151	0.846943812193201	0.999808077300523	-4.95131900507738
O60293	ZFC3H1	-0.0512452862703816	3.32132660071433	-1.97775834767872	0.0969885697134147	0.999808077300523	-4.95144184435535
Q14324	MYBPC2	-0.0281486532967258	3.25833403778596	-0.26408942790309	0.800846181140787	0.999808077300523	-4.95147924456321
Q6ZUM4-1	ARHGAP27	-0.0346620654542503	3.34946489467876	-0.341025086054738	0.745101925391959	0.999808077300523	-4.95157750010051
Q9H987	SYNPO2L	-0.0351654457351732	3.33776670524528	-0.406513264882045	0.698943697641971	0.999808077300523	-4.95176711858179
P21810	BGN	0.0123304722473644	3.30223278937693	0.131061155034698	0.900155789730951	0.999808077300523	-4.95200497556287
Q9UK80-1	USP21	-0.0596117695142135	3.34552286621372	-0.731288789663004	0.49308546676522	0.999808077300523	-4.95201779348783
Q9HB90	RRAGC	0.0526974852689533	3.30771574144952	1.45766985405929	0.196874063784361	0.999808077300523	-4.95270886025239
Q13972-1	RASGRF1	0.0304133555431024	3.31183891380289	0.182285793380793	0.861564209463374	0.999808077300523	-4.95309759379154
Q9NRD0	FBXO8	-0.0518924275617793	3.34097043531144	-0.502040792575013	0.634128960661969	0.999808077300523	-4.95350523926244
Q16875-4	PFKFB3	-0.0252166006603018	3.33664258737684	-0.20643739762259	0.843506980285949	0.999808077300523	-4.953635756862
Q8TF61	FBXO41	0.0269639175993257	3.24727086810706	0.11403762275141	0.913053967627426	0.999808077300523	-4.95363801895535
P51805	PLXNA3	-0.0435211690167826	3.31144959630574	-0.532785944562459	0.6139715622581	0.999808077300523	-4.95381257755742
Q8TEZ7	PAQR8	-0.109147489878335	3.28154272621303	-0.543866549276279	0.606795796772231	0.999808077300523	-4.95388126172108
Q8IX04	UEVLD	-0.0870119175640228	3.26719284616095	-1.04939899300235	0.335754825075105	0.999808077300523	-4.95400011769114
Q5H9E4	SLC25A53	-0.0986062997091316	3.1661762122304	-0.652698103752715	0.538951551626935	0.999808077300523	-4.95421433595915
Q9NXP7	GIN1	0.00312630968573579	3.31495013888493	0.0260216880838045	0.980112444062085	0.999808077300523	-4.95448917378466
P05154	SERPINA5	0.00817827869794803	3.33560182409389	0.074929457169244	0.942788957184934	0.999808077300523	-4.95451856721415
Q4G0X4	KCTD21	-0.047181634354039	3.31067785804724	-0.645487207583369	0.543294075313176	0.999808077300523	-4.95473422209953
Q9BT49	THAP7	-0.0200712162586327	3.25589225894053	-0.0680036499544505	0.948067001203493	0.999808077300523	-4.95500752471477
Q8N2I9-4	STK40	0.0778307590401539	3.2857757396049	0.472846936870958	0.653595861144065	0.999808077300523	-4.95501474139138
Q9P0R6	GSKIP	0.0880619126640582	3.27826607459994	1.0882824585325	0.319626384073649	0.999808077300523	-4.95509423857243
O75394	MRPL33	0.0821063655790505	3.32458068977369	1.0736792664981	0.325606703218501	0.999808077300523	-4.95552918327918
Q8NDB6	FAM156A; FAM156B	0.0249036070945101	3.32094189166181	0.268236018692917	0.79780482672203	0.999808077300523	-4.95571687104661
P52895	AKR1C2	-0.0387934303921	3.33218117270045	-0.329788674690128	0.75314757719132	0.999808077300523	-4.95571712191413
Q969W1	ZDHHC16	0.0482010122112089	3.26887200019937	0.525631117960488	0.61863028407691	0.999808077300523	-4.95582338181923
Q9Y5R2	MMP24	0.0808368961962942	3.31871104309564	0.335674378469641	0.748928863099223	0.999808077300523	-4.95610895826816
Q6ZN84	CCDC81	-0.034760272648428	3.33356228771477	-0.445803942767434	0.671901571456093	0.999808077300523	-4.95640236857312
Q6PI77	BHLHB9; ARMCX5-GPRASP2	-0.0085615537815917	3.3555830780524	-0.0894482143317885	0.931735208049812	0.999808077300523	-4.95641489301225
Q9NQR1-1	SETD8; KMT5A	-0.09228694711126	3.3614959441616	-0.803116915735687	0.453562489821689	0.999808077300523	-4.95681064739876
Q14157-1	UBAP2L	-0.0845569354612656	3.34853172123263	-0.878265277188211	0.41470926737635	0.999808077300523	-4.95737183780952
Q8ND90	PNMA1	-0.0552032126353433	3.32495695298408	-1.46629765980451	0.194604438539539	0.999808077300523	-4.9574498880845
Q96C45	ULK4	0.0245981341856893	3.29349702921774	0.226726616623004	0.828417787231638	0.999808077300523	-4.95788112713272
Q14657	LAGE3	0.0599593329954584	3.19679634752295	0.277673309814744	0.790897640667975	0.999808077300523	-4.95814925284728
Q9Y6X2	PIAS3; LOC101060431	-0.0625578782383255	3.3231949116007	-1.18652970858554	0.281746523230187	0.999808077300523	-4.95829993263564
Q9BYC8	MRPL32	0.0981549096338069	3.31990892431678	1.5724426015564	0.168619570393738	0.999808077300523	-4.95831464969964
P29692-4	EEF1D	0.0711877136392821	3.32373219280804	0.698412351847722	0.51194348186701	0.999808077300523	-4.95853846333057
Q96IZ6-1	METTL2A	0.0452164825146965	3.27740838939794	0.61721218289068	0.560534648954246	0.999808077300523	-4.9588555011553
Q8N6Y0-1	USHBP1	0.13408266256039	3.0948766453451	0.395782247530412	0.706417310832742	0.999808077300523	-4.95892281215932
Q9NY65	TUBA8; EHHADH	-0.0450412822350366	3.27464535474181	-0.506777217675347	0.631000308096841	0.999808077300523	-4.95899344032306
P10643	C7	-0.19646852074112	3.34742236533618	-0.683503991619528	0.52065162572929	0.999808077300523	-4.95933736826389
Q9H0B3-4	KIAA1683; IQCN	-0.00360332157864345	3.30166501876226	-0.0230298870037535	0.982398478640746	0.999808077300523	-4.95942873472357
Q8WTR4-1	GDPD5	0.0498966381841997	3.29992163993985	0.605918336526727	0.567514817806945	0.999808077300523	-4.95944883476267
Q6UX71-1	PLXDC2	0.0141063601493454	3.27678073543208	0.131137891898312	0.90009772156737	0.999808077300523	-4.95999609786057
Q96J94-3	PIWIL1	-0.052021239864409	3.33187389649721	-0.223458470277883	0.830843062274769	0.999808077300523	-4.96001992992832
O43609	SPRY1	0.000471346141066717	3.19949434049872	0.00157859591182262	0.998793369856995	0.999808077300523	-4.96108540014662
Q9BV79	MECR	0.047214627830895	3.32340089076729	1.44221884904759	0.201000260610077	0.999808077300523	-4.96186391813474
Q8TCJ0-1	FBXO25	0.052195142411283	3.27302963321845	0.456805086473168	0.664423774352965	0.999808077300523	-4.9621152028404
Q96C11-3	FGGY	-0.0381411124658088	3.21715466920852	-0.1820012448767	0.861777532180856	0.999808077300523	-4.96265679751159
Q93086-4	P2RX5	-0.0263939973132426	3.33945966761623	-0.225633308864741	0.829228894449093	0.999808077300523	-4.96333211918213
P35442	THBS2	0.0584267704762684	3.30595232065709	0.775850693562089	0.468292454439492	0.999808077300523	-4.96351151712741
P29692-3	EEF1D	-0.0614115137853335	3.31536492094357	-0.562158628666915	0.595055361146283	0.999808077300523	-4.96378722060548
Q9BXY8-2	BEX2	-0.0572840037082246	3.22701376335198	-0.341104659119235	0.745045073325252	0.999808077300523	-4.96382631521098
O43184-1	ADAM12	-0.0391726397206438	3.31609474383114	-0.450223031134708	0.668892738172646	0.999808077300523	-4.96399074259821
P09601	HMOX1	-0.0563653087351227	3.31630868108681	-1.41017464042197	0.209814320147889	0.999808077300523	-4.96403718337661
Q8TE56	ADAMTS17	-0.0286320223181353	3.31477117830826	-0.292347005976746	0.780199676440294	0.999808077300523	-4.96405281015967
P61764-2	STXBP1	0.00197396749620434	3.31363521481177	0.0219352570870389	0.983234932539817	0.999808077300523	-4.96431479051038
Q96EM0	L3HYPDH	-0.00191775511441366	3.28983350471937	-0.0190873679816306	0.985411234736061	0.999808077300523	-4.96451107872867
P60880	SNAP25	0.0212790414476867	3.32479434088245	0.246463342257602	0.813816619973417	0.999808077300523	-4.96486044436772
Q9H6L2	TMEM231	-0.0418962346410847	3.29264265111521	-0.300097141490741	0.774570583057267	0.999808077300523	-4.96523808958777
P55290-4	CDH13	-0.00817032191167696	3.25848399794823	-0.0333695316339179	0.974498893119226	0.999808077300523	-4.96528447307025
Q9Y235	APOBEC2	-0.0174709776337682	3.32340001467995	-0.191189569282714	0.854895765817114	0.999808077300523	-4.96544380269904
Q96Q05-3	TRAPPC9	0.129176526358012	3.21045817347218	0.574664726594502	0.587105224946517	0.999808077300523	-4.9659686373185
Q8IVJ1	SLC41A1	-0.0372175647410974	3.29801430674649	-0.242036814432422	0.81708441557812	0.999808077300523	-4.96609069347608
Q96FC9-2	DDX11	0.047085934169649	3.3264752973539	0.492854351678341	0.640220894029599	0.999808077300523	-4.96616646551783
P26951-1	IL3RA	-0.0579745168836434	3.26885259776082	-0.460846425192216	0.661687372418064	0.999808077300523	-4.96633409552853
Q8IUR7-6	ARMC8	-0.0493061425967333	3.31835211898586	-0.525106691148036	0.618972528920287	0.999808077300523	-4.96648396634141
Q9NXU5	ARL15	0.00286153092790058	3.28776463151923	0.020169285653419	0.984584436558127	0.999808077300523	-4.96664541853064
Q9H7X7	RABL5; IFT22	-0.0660030905960008	3.31866899953511	-1.29924721575835	0.243127631049981	0.999808077300523	-4.96686149919991
A7MD48	SRRM4	0.0274327634842565	3.28827652422418	0.222803524823842	0.831329342666676	0.999808077300523	-4.96694834150751
Q9Y5F2	PCDHB11	-0.067861483658324	3.31015398202848	-0.458337419286601	0.663385551934275	0.999808077300523	-4.96707675140246
Q9BTP7	C19orf40; FAAP24	-0.0140134946599361	3.34054474033266	-0.167037362378872	0.873013464951586	0.999808077300523	-4.96719146963061
Q8N587	ZNF561	-0.043362090301103	3.35068326634567	-0.391160759895347	0.70964717907091	0.999808077300523	-4.96728882967601
Q9UQ80-2	PA2G4	0.0254348400873158	3.28861989024274	0.0836978290729091	0.936111362992159	0.999808077300523	-4.96731560341943
Q8ND23-1	LRRC16B; CARMIL3	0.0188608739648247	3.28949490508782	0.191841779347459	0.854407808290105	0.999808077300523	-4.96735920509947
P36941-1	LTBR	0.0394524993227955	3.19362592820261	0.317957941155266	0.761655926652898	0.999808077300523	-4.96741201644041
Q14511-1	NEDD9	-0.0826468455026202	3.3119866924057	-0.80710495579886	0.451436207915841	0.999808077300523	-4.96752753328165
Q9BRT8	CBWD1	0.0460443730597208	3.31777829971209	0.673633060730995	0.526470666152942	0.999808077300523	-4.96757398100023
P51610-1	HCFC1	-0.0320857485159976	3.3043626662778	-0.363950623727707	0.728797152904068	0.999808077300523	-4.96776078789212
O95243-2	MBD4	-0.00929769829400645	3.33456182947491	-0.0757364975773114	0.942174127948724	0.999808077300523	-4.96813120005076
O95297-3	MPZL1	-0.0385051732824643	3.31855505614956	-0.17358832916755	0.868090334976776	0.999808077300523	-4.96826759963856
Q9ULQ0-1	STRIP2	-0.0470480186594336	3.31470435494283	-0.539518154998705	0.609606103019913	0.999808077300523	-4.96832460708936
Q9UDY6	TRIM10	0.0661533236265885	3.22895492733826	0.225265310333974	0.829501958936474	0.999808077300523	-4.96856169001792
Q96JB1-1	DNAH8	0.00577600909186812	3.25477541034004	0.0512241546294631	0.960865877442881	0.999808077300523	-4.96862433327347
Q7Z3D4	LYSMD3	-0.0769709383061057	3.33741406210495	-0.643949171001804	0.544223178557293	0.999808077300523	-4.96862639733585
Q86XT9	TMEM219	0.0467017309029091	3.30874831989762	0.567685469704179	0.591534206099878	0.999808077300523	-4.96908458831731
P24390	KDELR1	-0.10453790364113	3.16381366446694	-0.825901131756826	0.441511771004834	0.999808077300523	-4.96920610445184
[truncated: 8,392 more rows]
