# Supplementary material for: Thalidomide promotes degradation of SALL4, a transcription factor implicated in Duane Radial Ray syndrome
Source: eLife. 2018 Aug 1;7:e38430. doi: 10.7554/eLife.38430 (PMC6156078; doi:10.7554/eLife.38430)
Supplement: Figure 1—source data 5. [file elife-38430-fig1-data5.csv]

	ID	logFC	AveExpr	t	P.Value	adj.P.Val	B
Q9UJQ4	SALL4	-0.75897415704484	3.67453439391314	-15.1446889273769	5.9703283746784e-06	0.0209685405113831	3.18404214272809
P48729-2	CSNK1A1	-0.477407720625478	3.22773581365657	-10.738552497269	4.27039187170094e-05	0.0739560698980742	2.64399569364851
P51157-1	RAB28	-0.482690718221986	3.32531947280158	-11.3359311673583	3.14204818426883e-05	0.0652980453654749	1.77850504670047
Q17R98	ZNF827	-0.778544951911046	3.38214560489867	-14.4922954939075	7.6978101062974e-06	0.0209685405113831	1.19967114566446
Q14204	DYNC1H1	0.0404839439498609	3.31962486607586	8.86554351082349	0.000124995909732487	0.185547499718611	1.15517415725017
Q96JP5-1	ZFP91	-0.154142575857464	3.44899187701677	-7.55795895769159	0.000299997218274268	0.38965888688599	0.94531191314308
O60925	PFDN1	0.179218880281222	3.31062191990114	7.23424253552201	0.000380034415248876	0.420658839553075	0.720309498277616
Q15811	ITSN1	0.223904981255745	3.28666389281975	7.14969549777144	0.000404829987059066	0.420658839553075	0.664321927058992
P12259	F5	-0.339036031702095	3.36927459488978	-6.09992600763525	0.000937387924654363	0.775584306218696	-0.101381077918255
Q9BU19-5	ZNF692	-1.76968039123742	3.54480264261954	-32.0267364277278	7.53097798297066e-08	0.000782543922210481	-0.249782910208476
Q9H116	GZF1	-0.246264636531833	3.33092230590223	-6.01219825152744	0.00101055556929563	0.775584306218696	-0.286850939186061
P17096-1	HMGA1	-0.179867614222181	3.31948234300678	-5.89413191765325	0.00111960009559046	0.775584306218696	-0.362970309849623
Q03252	LMNB2	-0.0622935114281943	3.32418440315996	-5.89427167647162	0.00111946328076572	0.775584306218696	-0.488789924344617
P62888	RPL30	-0.120602292519746	3.3253176568299	-5.57729376636599	0.00148545412640561	0.96470961421754	-0.703341355001217
Q7Z7F0-1	KIAA0907; KHDC4	-0.104600242015925	3.31013255406229	-5.42700140972419	0.00170566214261538	0.99983648774798	-0.716391236842358
P02751	FN1	-0.395542942384774	3.36346209523233	-5.13560687402988	0.00224764497725307	0.99983648774798	-0.974848107672636
Q96BD0	SLCO4A1	0.633165950177204	3.27292078926434	6.74245136045264	0.000553763324512342	0.523104973182523	-1.17300149917552
Q6UX04	CWC27	-0.129323717241438	3.32268174356381	-4.8449685413912	0.0029921478154048	0.99983648774798	-1.18035357195518
Q8WXE9-3	STON2	0.563726420679733	3.2255969631051	4.83446636875691	0.0030238807869809	0.99983648774798	-1.25921316012667
Q6IN85	SMEK1; PPP4R3A	0.0743266889332853	3.31182862744809	4.96225272045037	0.00266229472857077	0.99983648774798	-1.26870058820711
Q9C0F1-1	CEP44	0.11444241464708	3.32226248746534	4.73350734394855	0.00334920968803125	0.99983648774798	-1.2829273564025
P51854	TKTL1	0.156826464836587	3.30949963739979	4.79675106563694	0.00314102864778302	0.99983648774798	-1.29428932619771
Q8IV36	HID1	0.13222908230083	3.31685579599577	4.70070087037809	0.00346333124303962	0.99983648774798	-1.32752499892713
Q9H9B1	EHMT1	-0.0590206845058467	3.31871261344794	-4.89206496495169	0.00285441270690451	0.99983648774798	-1.54567670981411
Q9NZM3	ITSN2	0.10141734877929	3.30083440011434	4.67424949264382	0.00355855871302715	0.99983648774798	-1.57416779653096
Q13418	ILK	0.1313584257304	3.32931710841252	4.47202398410871	0.00439288412043016	0.99983648774798	-1.59548069139472
Q05655	PRKCD	0.118617750271471	3.31934732778245	4.44389327888726	0.00452559151842073	0.99983648774798	-1.59729511795476
Q96A37-1	RNF166	-1.05650539746824	3.43700197048984	-14.3735127629424	8.07180849249663e-06	0.0209685405113831	-1.62557423191077
Q8WUW1-2	BRK1	0.246824289865301	3.30595570869555	4.35656802953582	0.00496726356583108	0.99983648774798	-1.65181969996404
Q9H814	PHAX	-0.0947979892997018	3.32260743098131	-4.47031521478262	0.00440081878477835	0.99983648774798	-1.66161602669307
Q9NPB8	GPCPD1	0.109737389744187	3.32527079353885	4.46348834489942	0.00443268120097791	0.99983648774798	-1.69659521997578
Q10471	GALNT2	0.085085351648702	3.31685718295372	4.47366330908274	0.00438528709937736	0.99983648774798	-1.7986592824652
A1L170-2	C1orf226	0.141372122283545	3.30171248481164	4.09929922143344	0.00657807617477784	0.99983648774798	-1.8995960158817
P49327	FASN	0.0322419745220128	3.32416891333798	5.37977803173146	0.0017823849029606	0.99983648774798	-1.97177840400335
Q9NRX4	PHPT1	-0.0855190633023066	3.3227068725355	-4.14851660599672	0.00622918757928612	0.99983648774798	-1.99473017552314
Q9NRW1	RAB6B	0.106714349775506	3.31784704253097	3.96529678594685	0.0076444007511876	0.99983648774798	-2.05086774000728
P07203	GPX1	0.0738846850307731	3.31165222864186	4.01421479095353	0.00723416696124907	0.99983648774798	-2.06459856373598
Q6FI81-1	CIAPIN1	0.0616749265251121	3.31804825375013	4.33486017267407	0.00508446724475477	0.99983648774798	-2.07444612190899
Q93050-3	ATP6V0A1	0.0930127648347192	3.31735637921187	4.18789161219037	0.00596500133541564	0.99983648774798	-2.07515531026596
O95782	AP2A1	0.108085723426495	3.30930344200904	4.16395053839201	0.00612409798202994	0.99983648774798	-2.08665070052788
Q68DI1	ZNF776	-0.114270758109998	3.32261831032599	-3.81036998314582	0.00912555555102764	0.99983648774798	-2.20194285734942
Q8N653	LZTR1	0.127204247728252	3.3202875950817	3.75549875664322	0.009724906520588	0.99983648774798	-2.2499266908689
Q96CN7	ISOC1	0.0904378581044388	3.32330098394011	3.80962768266816	0.00913338353472348	0.99983648774798	-2.25048100470845
P35606	COPB2	0.0475288314725353	3.32197815921335	4.30747571510135	0.00523678897938341	0.99983648774798	-2.25796127146534
Q9NY33	DPP3	0.0649894324159948	3.32546845653074	4.0856099030119	0.0066789767169591	0.99983648774798	-2.26025125925251
Q6P2C0-1	WDR93	0.275065134569997	3.31714345318155	3.88206236564766	0.00840364488652228	0.99983648774798	-2.28112515660024
O43805	SSNA1	0.304248730988546	3.29631317727988	3.70626050506435	0.0103002410452091	0.99983648774798	-2.31601400492528
P35670	ATP7B	-0.646263888816742	3.22352560582163	-4.45805088147557	0.00445824535370989	0.99983648774798	-2.32116531882854
Q9Y547	HSPB11	0.214200127783789	3.33401801315982	3.86097074494478	0.00860918055296219	0.99983648774798	-2.3401185260736
Q02241-1	KIF23	-0.127139010651233	3.33254581648605	-3.87993368997794	0.00842413790201076	0.99983648774798	-2.42167559457917
P36871-1	PGM1	0.049527541431749	3.32425689197553	4.04321793886886	0.00700261805251835	0.99983648774798	-2.44122022013556
Q14061	COX17	0.441476002561729	3.27485806608814	3.54788967376194	0.0124233858016884	0.99983648774798	-2.46272047204027
P00374	DHFR; DHFRP1	0.0812897741801166	3.33512052410173	3.80033392505473	0.00923202809394161	0.99983648774798	-2.47245099508497
Q14872	MTF1	-0.2590200086237	3.3168493745183	-3.72243076681889	0.010107220122439	0.99983648774798	-2.50500080818987
Q9Y5L0-1	TNPO3	0.0601266069525313	3.33142274031168	3.96766051756523	0.00762398963565302	0.99983648774798	-2.52230952522604
Q9H0S4	DDX47	0.103863584614179	3.31707216449064	3.84759632022336	0.00874241931573831	0.99983648774798	-2.52456194297451
Q4V328	GRIPAP1	0.0687803196481333	3.31829212896164	3.61491864409909	0.0114705850211353	0.99983648774798	-2.54520094317932
Q9H270	VPS11	0.0626266592673458	3.34299615367949	3.72490817979399	0.0100780050093387	0.99983648774798	-2.57746967427247
O96011-1	LOC101060567; PEX11B	0.181020861807633	3.34465284352143	3.40342583150067	0.0147895057786093	0.99983648774798	-2.61879919026878
P58004	SESN2	0.137548672420202	3.3182759565603	3.39196412405358	0.0149975568996976	0.99983648774798	-2.62898415680021
P78364	PHC1	-0.128868593840245	3.32504170015517	-3.52537156758947	0.0127629100675626	0.99983648774798	-2.63535854321568
Q15041	ARL6IP1	0.197515952127196	3.37223024485419	3.3835605668613	0.015152148291868	0.99983648774798	-2.63890954465736
Q8NEB9	PIK3C3	0.0597648280044982	3.3274465696209	3.67823033729292	0.0106446246040286	0.99983648774798	-2.64434382445567
P23771-2	GATA3	-0.116050860408123	3.3323731450978	-3.39698086168501	0.0149060991158065	0.99983648774798	-2.66726950946726
O95863	SNAI1	0.24068450176844	3.34233204780499	3.80682228886542	0.0091630357380682	0.99983648774798	-2.67012234725208
P52434	POLR2H	0.139401273962228	3.33619289219346	3.52922344265944	0.0127041105798048	0.99983648774798	-2.68560496169856
Q9H582-1	ZNF644	-0.157821712522949	3.31309943464881	-3.70733330040353	0.0102873090397295	0.99983648774798	-2.70386172605975
Q96SW2-1	CRBN	0.191832292573257	3.29762610330832	3.33465117335866	0.0160874901985965	0.99983648774798	-2.70728556622655
Q9UKL0	RCOR1	-0.0853310585055543	3.31169373909181	-3.39397753889065	0.0149607771192782	0.99983648774798	-2.71877996929813
Q9H9G7	AGO3; EIF2C3	-0.085780064157464	3.33143390748667	-3.34403794559227	0.015903155660456	0.99983648774798	-2.73178695576509
Q15437	SEC23B	0.058465056550265	3.32550008576695	3.66236006369566	0.0108452748232883	0.99983648774798	-2.75322532482455
Q2QGD7	ZXDC	-0.137324431014358	3.31062866343863	-3.31414225108501	0.0164984777206389	0.99983648774798	-2.75864009708402
Q9H2P0	ADNP	-0.067368314329824	3.31681461740973	-3.99778431616911	0.00736914000861966	0.99983648774798	-2.77823882962415
Q49A26-2	GLYR1	-0.124389906123092	3.31147156557967	-3.28013698910062	0.0172056180519968	0.99983648774798	-2.80540819215944
Q9ULI2-1	RIMKLB	0.184248363691239	3.32337758366205	3.31863949860062	0.0164073757651247	0.99983648774798	-2.81044411529971
Q8N8E2-1	ZNF513	-0.131106926303186	3.29916019782418	-3.24582544462614	0.0179530414516697	0.99983648774798	-2.81763821423683
A3KN83-1	SBNO1	0.0689938778523581	3.31546672668262	3.54447399276287	0.0124742368113378	0.99983648774798	-2.83335645211593
P24390	KDELR1	0.371993671606585	3.4020794520908	3.52781799128465	0.0127255301834184	0.99983648774798	-2.84930193490959
A6NDK9	GOLGA6C	0.407267656826527	3.28910494772939	4.27488468478362	0.00542481050259885	0.99983648774798	-2.86802024731869
O00232-1	PSMD12	0.0687763608765218	3.32552951511701	3.56326381756728	0.012197329612283	0.99983648774798	-2.8723019618661
Q99538	LGMN	-0.0928710588598815	3.29311153337303	-3.16343241622316	0.0198975399184275	0.99983648774798	-2.876570735865
Q9NWB7	IFT57	0.142434891191027	3.32838181857878	3.14438336965272	0.0203792249055746	0.99983648774798	-2.91289565603775
P04632	CAPNS1	0.102712862615912	3.31449196900385	3.23997813725618	0.0180839367683628	0.99983648774798	-2.91625286787558
Q9UI95	MAD2L2	0.122049884417262	3.32565783948691	3.0988007892128	0.0215844264725832	0.99983648774798	-2.93563171950171
Q6IQ19-1	CCSAP	-0.190865250983586	3.31582366779022	-3.36260520534356	0.0155453517262235	0.99983648774798	-2.93743406558793
Q9P2W9	STX18	0.146678580924102	3.32551109138401	3.16243058048594	0.0199225601112961	0.99983648774798	-2.94712671255921
Q9UHF4-1	IL20RA	0.286728553056361	3.30706999585551	3.38338612912381	0.0151553758035266	0.99983648774798	-2.95016073052762
Q96G21	IMP4	0.104019517672424	3.3203795159496	3.15458679535177	0.0201196479175454	0.99983648774798	-2.973259502123
Q9Y680-2	FKBP7	-0.0943559403222144	3.31962858934014	-3.18198917913871	0.0194402624645182	0.99983648774798	-2.98232261844419
Q14914	PTGR1	0.064387583402664	3.32723828552355	3.23369140242564	0.0182258385760787	0.99983648774798	-2.98471534381908
Q13098-7	GPS1	0.0947474401784834	3.35335491217057	3.36139497117225	0.0155684015234212	0.99983648774798	-2.99887007802899
Q9NWV4	C1orf123	0.111787020212907	3.32589767893391	3.22007583193503	0.0185373711710458	0.99983648774798	-3.02061186228822
P55786	NPEPPS	0.0575402201909348	3.31308894172058	3.73736813372002	0.0099324881943696	0.99983648774798	-3.02301699511059
Q99835	SMO	0.852271080102269	3.24813608150753	4.03399667044516	0.00707532374183261	0.99983648774798	-3.02788992289855
P49815	TSC2	0.0600899104694188	3.32177080619701	3.50532181368109	0.0130738805189987	0.99983648774798	-3.05314220053549
A6NCF6	MAGEA13P	0.444460368343338	3.37418177170332	4.23474523760362	0.00566690535224472	0.99983648774798	-3.05401289525013
Q9H4A4	RNPEP	0.0695896965632151	3.31643250971272	3.42684971100682	0.0143741542925847	0.99983648774798	-3.05430793491359
Q9UBP9	GULP1	0.0788936386303084	3.30464920583916	3.07532973890823	0.0222351879442677	0.99983648774798	-3.08487897530029
P42892	ECE1	0.114523637510096	3.31220188288208	3.2149679283058	0.0186557460128769	0.99983648774798	-3.08528680217092
O00422	SAP18	-0.0633026900677966	3.32340954357163	-3.29017989908303	0.0169933679670071	0.99983648774798	-3.08845832277122
P63167	DYNLL1	0.0547021827575322	3.31306272523268	3.38929238933497	0.0150465165347785	0.99983648774798	-3.09639577630106
P48556	PSMD8	0.0531759866353493	3.32561284710322	3.34139001659394	0.0159549182085375	0.99983648774798	-3.10671222741643
Q9Y4R8	TELO2	0.0566761696611357	3.32328185441699	3.29427369302349	0.0169076757146651	0.99983648774798	-3.10702634388904
Q9P287	BCCIP	0.0941885210348779	3.31885865651877	3.09154003830853	0.0217834902432523	0.99983648774798	-3.10717495062569
P07948-1	LYN	0.313125188038133	3.32469148930825	3.5753820830735	0.0120223592061786	0.99983648774798	-3.11628544968353
O00584	RNASET2	-0.0961739775788621	3.30719123508098	-3.02523280761491	0.023696920539315	0.99983648774798	-3.12252231935614
O14519	CDK2AP1	-0.144647483974317	3.31617020864993	-2.95999975111602	0.0257591977115885	0.99983648774798	-3.12620093114702
P52209	PGD	0.0441805995381846	3.31677884739821	3.5786251252743	0.0119760077046537	0.99983648774798	-3.13119596483204
Q9UKA1	FBXL5	0.343857422834976	3.34332614297185	3.27669015855088	0.0172791348223318	0.99983648774798	-3.14549949151812
Q86YS3	RAB11FIP4	0.188050947591799	3.33255782901953	2.89797238974629	0.0279018963865252	0.99983648774798	-3.14563026145877
Q9BV81	EMC6	0.324926140512275	3.41068999423797	3.16340847549103	0.0198981374212714	0.99983648774798	-3.14719477432113
Q5JVF3	PCID2	0.0948182957902273	3.31703292978713	3.31230145361827	0.016535927683097	0.99983648774798	-3.15205921505614
P09382	LGALS1	0.113470849088679	3.31094917759473	3.11547248190384	0.0211348244848498	0.99983648774798	-3.15462120684816
O43813	LANCL1	0.0768101312036937	3.31700557700018	3.20083032895046	0.0189877267569614	0.99983648774798	-3.16007514991239
Q14145	KEAP1	0.0768824629579637	3.342411147094	3.26068453719631	0.0176250687135944	0.99983648774798	-3.1611655285044
Q8NCA5	FAM98A	-0.0754048231854424	3.32276281833375	-3.35701782518823	0.0156520824756406	0.99983648774798	-3.16534139890899
Q13438-1	OS9	-0.131103184288733	3.31990414339465	-2.8700786726339	0.0289277322804935	0.99983648774798	-3.17418484628446
P43378	PTPN9	0.082686253398656	3.32608898557131	3.15141506776647	0.0201999476709266	0.99983648774798	-3.17524149194617
Q93074-2	MED12	0.0550391479571925	3.31912551938032	3.3481605340011	0.0158229338047314	0.99983648774798	-3.17976241143683
Q96H35	RBM18	-0.0888891209796643	3.30931516408851	-2.87887207727491	0.0286000051312627	0.99983648774798	-3.18340831364652
Q9H3C7	GGNBP2	0.186329352704995	3.34162050170022	2.87537743697126	0.0287297658903524	0.99983648774798	-3.1846159322257
Q9BZQ6	EDEM3	0.0916471772643306	3.32194119186638	3.07706646924549	0.0221863088410353	0.99983648774798	-3.18472060830683
Q9NPG3-1	UBN1	-0.0676867877808914	3.31513459322284	-3.02984707141971	0.0235580024615847	0.99983648774798	-3.18672513015335
Q86U90	YRDC	0.164161381312784	3.33880864767804	2.89365507531011	0.028058063768133	0.99983648774798	-3.1932874217276
Q9BZG1	RAB34	0.226889647124365	3.31870415083052	2.92078372658993	0.0270922309671484	0.99983648774798	-3.19784052631144
O75822	EIF3J	0.0991965542646095	3.35090051273965	3.00010739890367	0.0244691665646269	0.99983648774798	-3.21824686546373
P52789	HK2	0.0399037532679052	3.32649506343675	3.49512120802386	0.0132353032292767	0.99983648774798	-3.22091432546126
O00115	DNASE2	0.138130016852943	3.3084073931462	2.82007666975135	0.0308701217727179	0.99983648774798	-3.22765592947372
P33121	ACSL1	0.0619532164063552	3.31756834492166	3.25529476999164	0.0177432659690334	0.99983648774798	-3.22812512635987
P21579	SYT1	0.097197336437592	3.30941069199092	2.87341004847013	0.0288030977076566	0.99983648774798	-3.23380845608263
Q96FX2-1	DPH3	0.180382162378948	3.3425372915384	2.82569294687281	0.0306450913792624	0.99983648774798	-3.2341903446178
P49589-3	CARS	0.0709326642214034	3.32620624357158	3.00610962039136	0.0242822268326059	0.99983648774798	-3.24800931536458
O60885-1	BRD4	-0.0519721022340053	3.31393299659304	-3.29241500647611	0.0169465231399991	0.99983648774798	-3.25033604411737
P11171-1	EPB41	-0.0623920675772182	3.31001170562813	-3.20076297848911	0.0189893237066757	0.99983648774798	-3.25338928168576
Q96QK1	VPS35	0.0733609758550544	3.32733571700069	3.37191564909698	0.0153692800991513	0.99983648774798	-3.25647199981888
O75052-3	NOS1AP	0.163976929414515	3.29301955313574	2.9314570643885	0.026722165489644	0.99983648774798	-3.25915718848807
Q96PN7	TRERF1	-0.0777545289441327	3.31190838157359	-2.90111388385891	0.0277888527057381	0.99983648774798	-3.27527242981282
Q8TAM2-4	TTC8	0.194223925967978	3.31360048151345	2.77757558916753	0.0326318925516248	0.99983648774798	-3.27674637336216
Q8NE01	CNNM3	0.185831067945316	3.31999340808803	2.83398748780676	0.0303159802025071	0.99983648774798	-3.28217859184856
A8MTY0	ZNF724P; ZNF724	-0.129526876730515	3.33510221783995	-2.78736059173535	0.0322168947393081	0.99983648774798	-3.28485219367099
O75164-1	KDM4A	0.0742587765579617	3.31688919344046	2.89809654887843	0.027897419201216	0.99983648774798	-3.29580317082187
Q5TB80	KIAA1009; CEP162	-0.0779803651998043	3.32040160019075	-3.03039046141605	0.0235417014854958	0.99983648774798	-3.30322749025519
P40818	USP8	-0.118000855999815	3.3156658960508	-2.8312145216417	0.0304255796988718	0.99983648774798	-3.30615671942051
P23769-1	GATA2	-0.103838110909463	3.32821474791465	-2.90092747579957	0.0277955465657984	0.99983648774798	-3.30869227053604
Q9Y5R8	TRAPPC1	0.106020720555981	3.32498278495166	2.84100356498689	0.0300405732242796	0.99983648774798	-3.31211360693306
P59998-3	ARPC4	0.123574588079666	3.33465615707768	2.86208619368503	0.02922913336199	0.99983648774798	-3.32759921208201
Q8IWB7	WDFY1	0.118768848838046	3.32529759382394	3.01183343858733	0.0241054043566388	0.99983648774798	-3.33122699187594
Q9Y2K2	SIK3	-0.226018004266401	3.30768276948792	-2.84776780939287	0.029777607531314	0.99983648774798	-3.33374993885783
Q6PCE3	PGM2L1	0.0799282111751171	3.32220670808579	3.13216993537471	0.0206947641397053	0.99983648774798	-3.33734619932167
Q96JM7	L3MBTL3	-0.0914551670158872	3.30833553655598	-2.72769084932153	0.0348388714041178	0.99983648774798	-3.34183974425836
Q8N336	ELMOD1	0.477004432447461	3.4030182341929	2.77164656617306	0.0328861485404849	0.99983648774798	-3.34757671955436
Q9Y5V3-2	MAGED1	-0.0825345169136441	3.31025769947167	-2.95958438423454	0.0257729381942083	0.99983648774798	-3.35032031076081
Q9UHL0-1	DDX25	0.156109496712402	3.29277282142031	2.71455575086682	0.0354462873529169	0.99983648774798	-3.36421083322404
P30520	ADSS	0.0674771066672159	3.33209558376312	3.14889885761192	0.0202639009025432	0.99983648774798	-3.37642953161488
P37837	TALDO1	0.0771549824550537	3.31977168803272	3.38289038910634	0.0151645523089039	0.99983648774798	-3.38179468040925
P50583	NUDT2	0.111696367845319	3.3351133662423	2.73640066825685	0.03444226249472	0.99983648774798	-3.38363967185505
P04003	C4BPA	-0.316541219628474	3.35391514527145	-2.66368784773027	0.0379079111457506	0.99983648774798	-3.39057008764206
Q06547-3	GABPB1	0.213501260348797	3.30210068532945	2.72160700968602	0.0351188107151952	0.99983648774798	-3.40001795880419
Q9H5X1-1	FAM96A	0.117787494042449	3.32387297715677	2.65394218360913	0.0384000798830932	0.99983648774798	-3.4038084211668
Q9C0H9-5	SRCIN1	-0.0600559065595321	3.31874940793815	-2.83472501462765	0.0302869017690016	0.99983648774798	-3.4055836078472
Q9NRX1	PNO1	0.0915737269680819	3.33512335022867	2.69205499890946	0.0365133548066875	0.99983648774798	-3.40865707729297
O75153	CLUH; KIAA0664	0.0631339153979305	3.32500740846764	3.30266391939954	0.0167335306796212	0.99983648774798	-3.4088738528474
P10073	ZSCAN22	-0.175614429627439	3.33859232318753	-2.83015276669916	0.0304676579383127	0.99983648774798	-3.41107573375205
Q2NL82	TSR1	0.0448275552645396	3.32538751458158	3.17185811749181	0.0196884695462684	0.99983648774798	-3.41361896316807
Q13492-1	PICALM	0.0723648032221667	3.30711238962388	2.95862865206166	0.0258045843770639	0.99983648774798	-3.41530262550819
Q7Z591	AKNA	1.11963764768626	3.19293975529051	3.41960319366516	0.0145012569791228	0.99983648774798	-3.41832205390307
Q16610-4	ECM1	-0.339038511344684	3.38171817001382	-2.84629940063879	0.0298344812002078	0.99983648774798	-3.43238517957567
Q9NYZ3	GTSE1	-0.103269961270501	3.32101365042677	-2.8746044518572	0.0287585537865874	0.99983648774798	-3.4370784689872
Q96BR6-1	ZNF669	-0.173512808495547	3.32575446684144	-2.62195405569232	0.0400640879153409	0.99983648774798	-3.43896389020125
Q12967	RALGDS	0.178311143919519	3.35277628480072	2.60459298766772	0.040999273021915	0.99983648774798	-3.45233201794231
Q7Z6Z7-2	HUWE1	0.0435166974099934	3.31681361565616	3.64605323659087	0.0110558337190788	0.99983648774798	-3.4533243852769
P04004	VTN	-0.43304173090902	3.34746520837162	-2.60222277397262	0.0411287434573091	0.99983648774798	-3.45736467153844
P62244	RPS15A	0.100790602665361	3.34814753229113	3.07623540962697	0.0222096838118186	0.99983648774798	-3.45977389600899
Q86YV9	HPS6	0.0985348337780981	3.30849809079363	2.795889533291	0.0318598020656922	0.99983648774798	-3.46611715355203
Q9H7H0-3	METTL17	0.101061066810436	3.32009579237992	2.63015677195538	0.039630172999102	0.99983648774798	-3.47055129112252
Q7KZI7-1	MARK2	0.0940448183422123	3.31709523010898	2.61923466197306	0.0402090575256743	0.99983648774798	-3.47788667512261
O95208-1	EPN2	0.104308071666342	3.31327196022565	2.70051065461224	0.0361083727576074	0.99983648774798	-3.48095467735905
Q99575	POP1	0.0690293349571813	3.32072641417848	3.16518341193903	0.0198538924965263	0.99983648774798	-3.48309752140301
O00592	PODXL	0.121316915162113	3.32308940212378	2.61297557173048	0.0405448569271626	0.99983648774798	-3.48990048245787
P0C2W1	FBXO45	0.0984702811632492	3.32920980475086	2.60863308524602	0.0407795871114929	0.99983648774798	-3.49019793578086
Q96NJ5	KLHL32	1.69878728413321	3.07115067424513	5.00111676802245	0.00256225833075701	0.99983648774798	-3.49881587767889
Q9P2Y4	ZNF219	-0.142421363832288	3.32202233558645	-2.67882222097001	0.0371569322155368	0.99983648774798	-3.50562094715188
Q99453	PHOX2B	-0.0665569915059427	3.34734698105974	-2.87032600009791	0.0289184591715063	0.99983648774798	-3.50671323374843
P30305-1	CDC25B	0.119421863297266	3.32084514287732	2.63730846362362	0.0392559485364202	0.99983648774798	-3.51144184579559
Q8IWY8-1	ZSCAN29	-0.110781764432098	3.32452115513426	-2.63653099884579	0.0392964473123807	0.99983648774798	-3.52508648034095
Q9Y255	PRELID1	0.0953726780619016	3.33501708227297	2.65973353441052	0.0381067911254372	0.99983648774798	-3.52508920185249
Q09161	NCBP1	0.0643928528181269	3.3143668429096	3.10354575948131	0.0214554099744092	0.99983648774798	-3.52900462210582
Q6ZMS4	ZNF852	-0.162664418280455	3.31679111636475	-2.54856031383424	0.0441795463515684	0.99983648774798	-3.53116046888448
Q9Y2X9	ZNF281	-0.0768828425542721	3.31428865510646	-2.82376605316989	0.0307220972274977	0.99983648774798	-3.54226151578029
P54136-2	RARS	0.30405786571851	3.29426655636823	2.58720523384084	0.0419592498684386	0.99983648774798	-3.54941985550551
A0A0U1RRE5	LOC550643; LINC01420; NBDY	0.507825044996715	3.27333708788208	2.54191356024238	0.0445738505400614	0.99983648774798	-3.55189065893326
Q8NHZ8	CDC26	0.180358929884368	3.30708557004457	2.5838686729235	0.0421461833161089	0.99983648774798	-3.55208721870224
Q9UKA9-3	PTBP2	-0.077830827463497	3.30935976367342	-2.67532446141055	0.0373290679657739	0.99983648774798	-3.55277783147575
Q9Y5J7	TIMM9	0.358593604824931	3.29454618679716	2.61813878985479	0.0402676360502837	0.99983648774798	-3.56928048814474
Q9P1U1-1	ACTR3B	0.121508260532511	3.32713355234253	2.53950261675587	0.0447177964460452	0.99983648774798	-3.57165886565395
O95297-1	MPZL1	0.102613289717489	3.30747379423686	2.54347451316423	0.0444809158905709	0.99983648774798	-3.57461797404782
Q15532	SS18	0.140749087606732	3.31139700815293	2.51774962874627	0.0460390849369172	0.99983648774798	-3.57480205491622
Q6PJG6-1	BRAT1	0.0572447300988012	3.3228636243016	2.92912939644692	0.0268024005804312	0.99983648774798	-3.57714276508258
Q7Z3U7-1	MON2	0.0938859402524984	3.31161673586927	2.92458201982124	0.0269599039170992	0.99983648774798	-3.57842998468964
O15397-1	IPO8	0.0581330965700125	3.31759542397421	2.94448520443021	0.0262778652121591	0.99983648774798	-3.58575475400117
O43361	ZNF749	-0.15480231170675	3.33217123942871	-2.50195785297702	0.0470241805669428	0.99983648774798	-3.58662046567549
Q9H1E3	NUCKS1	-0.132849775272882	3.31986790785782	-3.1911269580667	0.0192193281725849	0.99983648774798	-3.58715472169916
Q6NXR4	TTI2	0.0805601420384121	3.3160233108721	2.7369567413567	0.0344171064032906	0.99983648774798	-3.5874963771327
P28331-2	NDUFS1	-0.0618779021082603	3.30349493283567	-3.12866598456599	0.0207862734838331	0.99983648774798	-3.58891264324861
P25208	NFYB	0.118488722086283	3.30461204991535	2.6071687237968	0.0408590684778205	0.99983648774798	-3.59008619699485
Q96EX3	WDR34	0.0721249667028432	3.3395547236587	2.5750660163824	0.0426436257584708	0.99983648774798	-3.60086933672634
Q13057-2	COASY	0.180073112522842	3.33119334607925	2.50285132259748	0.0469678540662544	0.99983648774798	-3.61111559109945
Q2VPK5-1	CTU2	0.074721777974848	3.31773874434851	2.64682518939592	0.0387638109009637	0.99983648774798	-3.62003445763576
Q68CQ4	DIEXF	0.0529796949041258	3.31546862688726	3.10391995297716	0.0214452714771855	0.99983648774798	-3.62570450097565
Q8NG27	PJA1	-0.170453193937243	3.30147419891898	-2.47446390895524	0.0487928785186555	0.99983648774798	-3.62968134740587
Q9UNS2	COPS3	-0.0343657665743877	3.32016698924421	-3.10626718816465	0.021381794096483	0.99983648774798	-3.63047947153901
Q13643	FHL3	0.0869233771334534	3.31782974165292	2.56558222555039	0.0431865564526579	0.99983648774798	-3.63154136085569
Q99549	MPHOSPH8	0.046953774915566	3.31931349033378	2.89175834643687	0.028126971794303	0.99983648774798	-3.63420600823114
P28482	MAPK1	0.0787873456572217	3.32158026829926	2.72137270980444	0.0351296398499384	0.99983648774798	-3.63594024311983
P11171-4	EPB41	-0.216427350503621	3.31475715974422	-2.68643014620021	0.0367854494376931	0.99983648774798	-3.63699418787022
P53680	AP2S1	0.105231523219976	3.2914125571805	2.50266179806892	0.0469797961817897	0.99983648774798	-3.64022047526602
P56270-2	MAZ	-0.170037691227272	3.32258014287673	-2.67883737589201	0.0371561882453297	0.99983648774798	-3.64266749474334
P17174	GOT1	0.046259729186205	3.31972876627447	3.09451683030803	0.0217016358891253	0.99983648774798	-3.64373576428275
Q9UBT2	UBA2	0.0828754845382653	3.33704855910366	2.5339879049125	0.0450489116773793	0.99983648774798	-3.64726279955226
Q13907	IDI1	0.118759218461842	3.34286460139049	2.74709606554757	0.0339618589618703	0.99983648774798	-3.64831465594991
P10909-2	CLU	0.113172084095463	3.3182648720111	2.4095721869187	0.053251848283722	0.99983648774798	-3.65068506480582
Q7Z3E5	ARMC9	0.0699070767615014	3.31772554406666	2.68416122751054	0.0368958192109889	0.99983648774798	-3.65188408991863
P17029	ZKSCAN1	-0.106576789897116	3.32534754264553	-2.50914872615614	0.0465728712668473	0.99983648774798	-3.65503048820446
P61925	PKIA	0.210717163611433	3.31158261669861	2.43552584490636	0.05141899092607	0.99983648774798	-3.65778116837489
Q9C005	DPY30	0.595141778243818	3.16553642621684	2.40651042250189	0.0534725624181346	0.99983648774798	-3.66250767718717
Q9UG01	IFT172	0.0609709966790843	3.33206197412657	2.96594627896756	0.0255633540056512	0.99983648774798	-3.66439407160791
P78316	NOP14	-0.0430211947262836	3.32744799695978	-2.88321309000651	0.0284396994941848	0.99983648774798	-3.66451366606803
Q9BZE0	GLIS2	-0.408716388334	3.30963102777948	-2.75095079264061	0.0337904857641449	0.99983648774798	-3.67126227308987
P49703	ARL4D	0.405096361616788	3.34179291433011	2.85918427639964	0.0293394048104587	0.99983648774798	-3.67170848581585
Q01658	DR1	0.157525536570436	3.30558119033513	2.39235081116183	0.0545058709051213	0.99983648774798	-3.67480527408662
P43235	CTSK	0.190131698399137	3.31338542422425	2.47777648846483	0.048576100591135	0.99983648774798	-3.6849123258464
P04179	SOD2	-0.0866007489966369	3.30437216112845	-2.78597582557033	0.0322752781859494	0.99983648774798	-3.69046893331418
Q15834	CCDC85B	0.0935904988896967	3.33002209989342	2.43553335957812	0.0514184699650818	0.99983648774798	-3.69089901628002
Q16864-2	ATP6V1F	0.0972521957620572	3.30365366465759	2.49831441016106	0.0472546135729236	0.99983648774798	-3.6958850522232
P13611-2	VCAN	0.0908849753515256	3.32331744351007	2.43089027078699	0.0517414184636956	0.99983648774798	-3.69591180956166
P11387	TOP1	-0.10668249455438	3.32431919468362	-3.16590682439626	0.0198358904535741	0.99983648774798	-3.69593857016923
Q6ZQQ6-2	WDR87	0.569391770049096	3.28240550538654	3.09683337932569	0.0216381688983227	0.99983648774798	-3.69652625089145
Q5JS54-2	PSMG4	0.139718977610303	3.34240731582455	2.37003934355929	0.056176842830388	0.99983648774798	-3.69659603079257
Q8N9T8	KRI1	-0.0687392151987949	3.32167435367225	-2.74429067793089	0.0340871677461272	0.99983648774798	-3.6979785325597
Q6PCD5	RFWD3	-0.0706314130702176	3.32054416816942	-2.5524423084425	0.0439509703493063	0.99983648774798	-3.70641007045096
O75953-5	DNAJB5	-0.120802394232222	3.33436897577751	-2.45710542557274	0.0499456636339208	0.99983648774798	-3.7107724666652
P62857	RPS28	0.0573670750281041	3.3315539926404	2.78696155539879	0.032233706931483	0.99983648774798	-3.71162923375956
Q9P000-1	COMMD9	0.117455650687418	3.32733723358078	2.64339235190029	0.0389405687781234	0.99983648774798	-3.71196524729158
Q92698	RAD54L	0.0778995269451478	3.33952548594849	2.61538022815952	0.0404154949623302	0.99983648774798	-3.71762157948584
Q9NQZ8	ZNF71	-0.230513113522691	3.34217218846143	-2.36841409076663	0.0563006448381724	0.99983648774798	-3.7185273603095
Q15121-2	PEA15	0.4492583728763	3.29512736800924	2.59479493462337	0.0415373108412442	0.99983648774798	-3.7273802379222
P27816-1	MAP4	0.0492194854024631	3.3156137954613	3.11628656368241	0.0211131338729036	0.99983648774798	-3.72746399102032
Q9H2C0	GAN	0.105782604095893	3.33866384067137	2.68802381091974	0.0367081382715913	0.99983648774798	-3.7323603076464
A2VDJ0-5	KIAA0922; TMEM131L	-0.102469634802351	3.31966981944956	-2.48176239090569	0.0483166085344167	0.99983648774798	-3.73835765544245
P25490	YY1	-0.128378517996396	3.3285398537488	-2.68127841627881	0.0370365630232745	0.99983648774798	-3.74074026336669
Q5TEC3	ZNF697	-0.225652394777328	3.34778516466399	-2.33629402748604	0.0588069160056052	0.99983648774798	-3.74981678947424
Q9UNL2-2	SSR3	-0.251750684685776	3.31594998160484	-2.30863833019685	0.0610583341790348	0.99983648774798	-3.75145800369791
P54619-3	PRKAG1	0.0910029847245963	3.31097333092044	2.60198943850907	0.0411415126985927	0.99983648774798	-3.75163802957467
O95926	SYF2	0.192702928698819	3.2997819524392	2.64075167419667	0.0390771239432229	0.99983648774798	-3.75437204843149
P55197-1	MLLT10	-0.0772484900658993	3.31890448024597	-2.49291619732355	0.0475982285411216	0.99983648774798	-3.75616312294909
Q5T1M5-2	FKBP15	0.564452520863313	3.34581300636886	2.74553018907886	0.0340317411216515	0.99983648774798	-3.75631700683995
Q96T92	INSM2	-0.103135450878111	3.2936724386778	-2.37980413828951	0.0554390067601055	0.99983648774798	-3.75793181615227
Q6ZMI0-1	PPP1R21	0.0685308706099377	3.31478563024366	2.65737001645909	0.0382261954251127	0.99983648774798	-3.75806749586978
Q9H211	CDT1	0.110784231398373	3.3205921291511	2.30935089674483	0.0609992089140558	0.99983648774798	-3.76020949754049
P37235	HPCAL1	0.101968795537334	3.3053525999938	2.52516392852547	0.045584144619185	0.99983648774798	-3.76084763328876
O96033	MOCS2	0.468792732115039	3.25620094954732	2.30199444856534	0.0616124976365372	0.99983648774798	-3.76184124184587
Q9Y2T2	AP3M1	0.0876064645593689	3.32857031853372	2.74101060866817	0.0342343094139573	0.99983648774798	-3.76229363324489
P30613	PKLR	-0.360384114792068	3.25515576510376	-2.68249650282895	0.0369770239373476	0.99983648774798	-3.76439563436045
O43715	TRIAP1	0.584150763628513	3.33081127358133	2.51634909470311	0.0461255606331631	0.99983648774798	-3.76554927169241
Q9NPJ3-1	ACOT13	-0.111772756276213	3.29017462850888	-2.34098074011061	0.0584340586587613	0.99983648774798	-3.77147405347431
P02671-1	FGA	-0.425068153114667	3.30287530190632	-2.93234427175949	0.0266916518863543	0.99983648774798	-3.77606417359353
Q9Y5K8	ATP6V1D	0.104746904475593	3.31996725371987	2.51921625635383	0.0459487124677523	0.99983648774798	-3.77861477366151
Q9BRL6-1	SRSF8	-0.207226407927971	3.32944944902447	-2.54583055134329	0.0443410335265235	0.99983648774798	-3.78288818566359
Q5VYS8-1	ZCCHC6	-0.147492103429129	3.32338785525949	-2.43401344109811	0.0515239529033944	0.99983648774798	-3.78383300850497
Q93100-1	PHKB	0.051770496906457	3.31625670149946	2.73856007831863	0.0343446837284254	0.99983648774798	-3.78419321534047
Q9BTK6	PAGR1	0.224975476287185	3.33495493734534	2.27802194114073	0.063656023857044	0.99983648774798	-3.78434390679405
Q9H1X3-3	DNAJC25-GNG10; DNAJC25	0.2059067963815	3.27168971347098	2.38670753181815	0.0549235219565246	0.99983648774798	-3.79012376285675
P18859-2	ATP5J	1.26664308150734	2.9538453263341	2.30841409180804	0.0610769527476079	0.99983648774798	-3.79396930605284
Q9GZQ3	COMMD5	0.0760386386592966	3.32715281182624	2.35074724544456	0.0576649995468651	0.99983648774798	-3.7953695007818
P51589	CYP2J2	0.321333188390399	3.2853981149387	2.42855405479773	0.0519047207069022	0.99983648774798	-3.79712366004493
P49006	MARCKSL1	0.0690681876366457	3.30895253361156	2.92507514296315	0.0269427756597148	0.99983648774798	-3.79836946439631
P0DMQ5	LOC100505573; LINC00984; INAFM2	-0.263091195794072	3.29835530750469	-2.49139169176675	0.0476957466772683	0.99983648774798	-3.80584425297657
Q16849-1	PTPRN	0.246816175626752	3.30405053644041	2.25299338087623	0.0658650040666853	0.99983648774798	-3.80806783503465
Q7Z4R8	C6orf120	-0.204495794133608	3.31466841501494	-2.27227554935334	0.0641562822199388	0.99983648774798	-3.81071074691405
Q9H792	PEAK1	0.114178927148804	3.31650095984558	2.41908942917349	0.0525718758178566	0.99983648774798	-3.81101726631517
Q9UL40-1	ZNF346	-0.0847820595234226	3.32486861423021	-2.53777394245532	0.0448213109974078	0.99983648774798	-3.81204697719687
P10244	MYBL2	-0.0553358520425552	3.31820364228868	-2.7214830451334	0.0351245398016639	0.99983648774798	-3.81919372722824
P0C7T3	OR56A5	0.848297934767719	3.28271683937159	3.72719735679122	0.0100510932334831	0.99983648774798	-3.81920903961719
Q9BRQ8-1	AIFM2	0.097146824381285	3.32439466781608	2.39464888930801	0.0543367505550882	0.99983648774798	-3.81956163145925
O15539	RGS5	-0.0718261294916489	3.32762660011551	-2.47442401522157	0.0487954954194761	0.99983648774798	-3.81967974996181
Q5T6V5	C9orf64	0.10440716877785	3.3417955249545	2.53446994255772	0.0450198655913289	0.99983648774798	-3.82145644728807
Q6P1Q9-1	METTL2B	0.094029855771533	3.31088566145011	2.27967853317393	0.0635125627202347	0.99983648774798	-3.82227476872626
Q9BSY9	DESI2	-0.141071782396519	3.33318704695052	-2.25109764670334	0.0660355323837299	0.99983648774798	-3.82642899809581
Q5MNZ9	WIPI1	0.114834829356819	3.31011871129354	2.23816088524239	0.0672115482052512	0.99983648774798	-3.82793505671898
Q9Y664	KPTN	0.0763035208572007	3.31585424024102	2.30874326804287	0.0610496231986635	0.99983648774798	-3.82904816507004
O95352	ATG7	0.0679128700027682	3.32384188906862	2.68547148378421	0.0368320396285675	0.99983648774798	-3.82965806788078
P40227-1	CCT6A	-0.0365598496280078	3.32125141853591	-3.20659127269083	0.0188516720835067	0.99983648774798	-3.83155509916118
Q96EV8-1	DTNBP1	-0.0696668139661752	3.32433469974461	-2.38378465634475	0.0551411596749259	0.99983648774798	-3.83228710399179
P49757	NUMB	0.178293536128251	3.30969587154608	2.65849821874641	0.0381691491216159	0.99983648774798	-3.83438035219543
Q9Y4D7-1	PLXND1	0.140945965601904	3.33180345935955	2.23391318664879	0.0676024077622906	0.99983648774798	-3.83609013224459
Q9UG56-3	PISD	0.139976444594169	3.32773777852982	2.36590794305805	0.0564921091694948	0.99983648774798	-3.83620201453389
Q14588	ZNF234	-0.171926095291321	3.30769430883411	-2.22237603108099	0.068675958753095	0.99983648774798	-3.83658859892132
Q8N4L2	TMEM55A; PIP4P2	0.238161123661032	3.3347482176264	2.23171129545374	0.0678059457337462	0.99983648774798	-3.83949207725368
O75886	STAM2	-0.0962389525557568	3.31588093218896	-2.37332871077861	0.0559271514852327	0.99983648774798	-3.8504182819795
Q5H9L2	TCEAL5	0.187259363464768	3.3129423093732	2.35539624898271	0.0573026461084569	0.99983648774798	-3.85130882054161
O75820-1	ZNF189	-0.255108341463277	3.32177088035111	-2.36533966562951	0.0565356192295804	0.99983648774798	-3.85567267592442
Q8IYD9-2	C18orf54	0.309005120927371	3.33421984203438	2.634326936355	0.0394115014275612	0.99983648774798	-3.8682808264842
P07910-1	HNRNPC	-0.154885103447089	3.31600900889063	-2.20829838674171	0.0700098729594302	0.99983648774798	-3.87226460222415
Q15126	PMVK	0.135590828701495	3.34118615706144	2.47718402414688	0.0486147970670813	0.99983648774798	-3.87433469622676
Q9UGQ2-1	CACFD1	-0.171429657552784	3.32676610258214	-2.24829798711419	0.0662882112711591	0.99983648774798	-3.87841369892082
Q9UPR5	SLC8A2	0.496404803659334	3.34049396990064	2.19905947358323	0.0708998454935382	0.99983648774798	-3.87891313056495
P30304	CDC25A	0.182551798259662	3.31394340782957	2.1758204946727	0.0731904923468327	0.99983648774798	-3.88282891970692
Q12788	TBL3	0.0716346648986956	3.33782416489888	2.90430940070679	0.0276743736268374	0.99983648774798	-3.88364647034201
Q15935	ZNF77	-0.18629240753902	3.33947853884318	-2.20951183350853	0.0698938447840903	0.99983648774798	-3.88435418866405
Q9BW30	TPPP3	-0.233198185138043	3.30586238452266	-2.46562268199452	0.0493764757794676	0.99983648774798	-3.89661492486294
O00287	RFXAP	-0.061951645810712	3.3233000204249	-2.37882242213808	0.0555127241453038	0.99983648774798	-3.90264838953161
O75298	RTN2	0.11508710851622	3.34129157208882	2.15111082724975	0.0757099927167825	0.99983648774798	-3.90348694788394
Q9NYG5	ANAPC11	0.197095812308321	3.35350465399395	2.25201628684783	0.0659528400980365	0.99983648774798	-3.90495629215457
Q13065	GAGE1	0.488110858701822	3.19131673453725	2.15439755376139	0.0753697773293721	0.99983648774798	-3.9076979616502
Q96K58-2	ZNF668	-0.123485846945769	3.32616313925236	-2.2992783647366	0.0618405537329671	0.99983648774798	-3.90812024644617
P47755	CAPZA2	-0.0668038216158385	3.31063620869884	-2.61017262135609	0.0406962031760285	0.99983648774798	-3.91004621463201
Q8N1F8	STK11IP	0.0652325566077811	3.33107707508635	2.38922625258802	0.054736701225752	0.99983648774798	-3.91017020657843
Q05BQ5	MBTD1	0.0821407470263357	3.31872119636389	2.37008866489324	0.0561730902935821	0.99983648774798	-3.91535676682451
O15535-2	ZNF193; ZSCAN9	-0.233321374495613	3.32207923168621	-2.37855705330273	0.055532668434941	0.99983648774798	-3.91555425070921
Q8TB03	CXorf38	0.0915915442804614	3.32984364527716	2.2842439776787	0.0631189342602427	0.99983648774798	-3.91598327185091
Q9UNH5-2	CDC14A	0.179450658349017	3.29853440638218	2.22524920369584	0.0684069637373094	0.99983648774798	-3.91706940776982
Q92630-1	DYRK2	-0.1480731365503	3.33940855950251	-2.17927409618091	0.0728452973409953	0.99983648774798	-3.91938262501747
Q9Y586	MAB21L2	0.10050460558092	3.31525121184518	2.16570117184376	0.0742116879615075	0.99983648774798	-3.93276447107624
O60936-3	NOL3	0.264760978739135	3.29130821074784	2.16073337964043	0.074718378595743	0.99983648774798	-3.93690725478045
Q6ZNX1	C5orf44; TRAPPC13	0.247848530966335	3.3491953236276	2.17578634229488	0.0731939143660883	0.99983648774798	-3.93898519434272
Q86TG7-1	PEG10	-0.110753080731097	3.33201487607034	-2.40275066081463	0.0537449100136047	0.99983648774798	-3.94081545190419
P42566-1	EPS15	0.114661574455232	3.30794378096844	2.73585299488625	0.0344670578926802	0.99983648774798	-3.94224008146559
O95671-1	ASMTL	0.102939652402555	3.3198734281854	2.2772306964414	0.0637246647844332	0.99983648774798	-3.94231660306
Q8N5U6-2	RNF10	-0.0891504877926581	3.32728122276504	-2.24681323910375	0.0664226220973661	0.99983648774798	-3.94310497088127
Q92882	OSTF1	0.0660024137770235	3.32548090930311	2.2938975888304	0.0622949540277882	0.99983648774798	-3.94525195009194
P37198	NUP62	0.0395241202448786	3.32331572002351	2.7562607006865	0.0335559383665534	0.99983648774798	-3.94960413519232
O60293	ZFC3H1	-0.0348390364160956	3.32952972564147	-2.73834568272835	0.0343543584835224	0.99983648774798	-3.9520338969963
Q9UIF7-1	MUTYH	0.291982507890256	3.23605493653086	2.09991741271359	0.0812176596015291	0.99983648774798	-3.95247972082591
Q8WTW3	COG1	0.0444326592258527	3.32837914509716	2.58039724603137	0.0423416139726617	0.99983648774798	-3.95412177884201
Q9UID6	ZNF639	-0.119149473468616	3.30628011785491	-2.4817983107186	0.0483142767402435	0.99983648774798	-3.9573023001178
P48059-3	LIMS1	-0.222960471942338	3.31197375525374	-2.35679795569118	0.0571938626302709	0.99983648774798	-3.95743019787762
P60484-2	PTEN	0.0715408468704636	3.31864973399256	2.26898592349557	0.0644445039088755	0.99983648774798	-3.95988572675572
P20645	M6PR	0.107369318241634	3.31086398681238	2.45797590331189	0.0498871751736718	0.99983648774798	-3.96253236728684
Q9Y3C5	RNF11	0.152753030884817	3.2846348903783	2.08627884483953	0.082753136737097	0.99983648774798	-3.96515297492941
Q9H3M7	TXNIP; LOC101060503	0.138699093601878	3.33879029277993	2.35907810470211	0.0570173671324614	0.99983648774798	-3.9667677201376
Q9NUI1	DECR2	0.137120177171517	3.34079037537228	2.08367049796117	0.0830501596564899	0.99983648774798	-3.96738238826115
Q8TAD8	SNIP1	-0.0699872737799603	3.31876700983923	-2.47463799135201	0.0487814610079863	0.99983648774798	-3.96777235080692
Q7Z6W1	TMCO2	0.337339435330783	3.33760170148463	2.4364797771521	0.0513529032115142	0.99983648774798	-3.96878574022622
Q96A58	RERG	0.0710575297806203	3.3189797303592	2.32262702658153	0.0599084856151097	0.99983648774798	-3.97151526312572
Q9P0J7	KCMF1	-0.132012345404343	3.31066788466925	-2.08416389577326	0.0829938909977955	0.99983648774798	-3.97541568014689
O14732-1	IMPA2	0.282124478871905	3.31963132440365	2.0971502230303	0.0815268240565681	0.99983648774798	-3.97791924432509
O14981	BTAF1	0.0458005765132825	3.32175025997044	2.75703469336505	0.0335218962211249	0.99983648774798	-3.98975615430443
Q16181	SEPT7	-0.340888616177001	3.3131736589276	-2.06295945053835	0.0854476083297993	0.99983648774798	-3.9907047516809
P16402	HIST1H1D	0.2102437966908	3.31170034343198	2.05751577727407	0.0860893955193121	0.99983648774798	-3.9907992994411
Q9HAP6	LIN7B	0.408756159879983	3.33171352186398	2.71014457403621	0.0356528168761893	0.99983648774798	-3.99454845205194
A6NEK1	ARRDC5	-0.230785669700403	3.29556715751005	-2.28165876988946	0.063341515508662	0.99983648774798	-4.00091356941493
Q08ER8	ZNF543	-0.162052446188875	3.31548218408326	-2.08943909154163	0.0823947216057765	0.99983648774798	-4.00205722955375
Q9UPZ9-1	ICK	0.873251676952991	3.26752132843142	3.50147103519723	0.0131345609528185	0.99983648774798	-4.00210698601368
Q5EBL2	ZNF628	-0.209588721039645	3.31641760139208	-2.13784614812161	0.0770991813864346	0.99983648774798	-4.00672412267236
P78426	NKX6-1	-0.184401404798643	3.29729971710542	-2.04056579572482	0.0881193675859631	0.99983648774798	-4.00867276298919
Q9H0A8-1	COMMD4	0.079887777566664	3.32620542926593	2.34962170573279	0.0577530868608498	0.99983648774798	-4.00997184750851
Q16659	MAPK6	-0.110265243091641	3.31721017703033	-2.03826372738823	0.0883988033640384	0.99983648774798	-4.01025105724431
Q8WVE0	N6AMT2; EEF1AKMT1	0.18881220112012	3.32725119909189	2.03867957293293	0.0883482594564009	0.99983648774798	-4.01059949430701
P00390	GSR	-0.0546904553826107	3.31501103348784	-2.6843616196358	0.0368860570318038	0.99983648774798	-4.01075075613002
Q9P287-2	BCCIP	0.0897090131429161	3.33664815829655	2.07278008948764	0.0843021129194238	0.99983648774798	-4.01093050199792
P0DJ07	PET100	0.321118467778709	3.3154879822229	2.0385321607686	0.088366173289283	0.99983648774798	-4.01103933288318
P00367	GLUD1	-0.0425009215194401	3.30093322202166	-2.96454906592657	0.0256092242531415	0.99983648774798	-4.01113782045563
P40425	PBX2	-0.0826423783589322	3.32091608661406	-2.31433247114464	0.0605875282364631	0.99983648774798	-4.01234344439485
P18858-3	LIG1	-0.123101640854015	3.31572636445728	-2.03416053561972	0.0888991051607015	0.99983648774798	-4.01257936502006
Q9H8W3	FAM204A	-0.0595197321718988	3.31295650631679	-2.32315064827145	0.0598658864452821	0.99983648774798	-4.01418760443402
Q16594	TAF9	0.102132716466027	3.31567242387993	2.03565763859114	0.0887162306945538	0.99983648774798	-4.01476077755005
P35520-2	CBS; LOC102724560; CBSL	0.0363699680550393	3.32092466709478	2.76143359126105	0.0333291254330437	0.99983648774798	-4.01506301780842
Q15036-1	SNX17	0.0760655714728243	3.3480975686144	2.46195985951192	0.0496204095328632	0.99983648774798	-4.01872204790907
Q9H910-3	HN1L; JPT2	0.211879779064367	3.30721021176112	2.02859755403975	0.0895820004631462	0.99983648774798	-4.01934742224031
Q9H2K2	TNKS2	-0.0927597700702753	3.31595587563942	-2.06892797136347	0.0847495504724675	0.99983648774798	-4.02295323359647
P17706-1	PTPN2	0.0609304830324001	3.33715613264113	2.3623908214161	0.0567619617830978	0.99983648774798	-4.0257953056926
Q9P0R6	GSKIP	0.168169462220603	3.31831984937822	2.051299245705	0.0868283127734852	0.99983648774798	-4.02687421727058
P06753-2	TPM3	0.0694842659272076	3.32106692205255	2.41581188035806	0.052805007467274	0.99983648774798	-4.02796234561314
P55854-2	SUMO3	-0.102707864214221	3.32051335650029	-2.36370358235495	0.0566610819413849	0.99983648774798	-4.03191910378436
O14735	CDIPT	0.255127606066131	3.3222599392678	2.01186803363731	0.0916679513803954	0.99983648774798	-4.03198789861657
Q5TC12-3	ATPAF1	0.600815597533192	3.26595411761503	2.56935855733633	0.0429694922985228	0.99983648774798	-4.03287836423133
Q99717	SMAD5	0.0696343181423609	3.30742209725608	2.19991053032924	0.0708173772499054	0.99983648774798	-4.03642181546504
P19447	ERCC3	0.0891165165470828	3.32061401000107	2.41854832661683	0.0526102895896417	0.99983648774798	-4.0368497711345
Q8WTR2	DUSP19	-0.118687977778089	3.31152359752298	-2.04259718081614	0.0878735351879144	0.99983648774798	-4.03714397093779
P15056	BRAF	0.0617811614295482	3.31989211691916	2.41124822353803	0.053131433490354	0.99983648774798	-4.03778443745257
Q15326	ZMYND11	-0.103088147948957	3.31684503957443	-2.32065568407506	0.0600691481996937	0.99983648774798	-4.04107309480845
O95639	CPSF4	0.0701149753534531	3.32044968680017	2.53316140135899	0.0450987604885096	0.99983648774798	-4.0438501728536
P48047	ATP5O	-0.13165899272402	3.29827928264044	-2.45684370946557	0.0499632628070378	0.99983648774798	-4.04693317110406
O95067	CCNB2	0.0509691651068995	3.32009110079262	2.34793932988574	0.0578850162382141	0.99983648774798	-4.04736156412666
Q8IVD9	NUDCD3	0.0393190486769663	3.32459585059209	2.55633527299971	0.0437230096035721	0.99983648774798	-4.04748480079692
Q8TBP5	FAM174A	0.382157333315425	3.3401250325033	2.82213661997655	0.0307873783389947	0.99983648774798	-4.04874439191743
Q13478	IL18R1	-0.492033818590213	3.31906812039457	-2.14441691248133	0.0764077884584039	0.99983648774798	-4.05053796800698
Q9H5Z1	DHX35	0.0738538907600889	3.31691600793897	2.33730750828152	0.0587260768684307	0.99983648774798	-4.05321443903937
P13498	CYBA	-0.341863263151947	3.31325581364743	-2.09577418993594	0.0816810097066466	0.99983648774798	-4.05459789481521
P36941-1	LTBR	0.290690517165317	3.31924493712387	2.08155268107156	0.0832921255257787	0.99983648774798	-4.05558355609586
O15231-6	ZNF185	0.147373438560359	3.32941985672663	1.99872202216642	0.0933416129858509	0.99983648774798	-4.05570016439789
Q13488	TCIRG1	0.253290492341882	3.31363053327641	2.14648461696525	0.0761915406613947	0.99983648774798	-4.05644085203276
Q96TA1	FAM129B	0.0769560451802526	3.33608274970749	2.41745406250066	0.0526880635372926	0.99983648774798	-4.05878730065599
Q9HCK5	AGO4; EIF2C4	-0.17306489379326	3.31652456212978	-2.05834920158757	0.08599082039042	0.99983648774798	-4.06042502451085
Q9UJY1	HSPB8	-0.139407626692962	3.32094886496105	-1.98432187104071	0.0952104909491481	0.99983648774798	-4.06048717178196
Q0PNE2	ELP6	0.162801481223053	3.30780384955282	2.18367626781413	0.0724077249366274	0.99983648774798	-4.06125748279101
Q9UGM3-9	DMBT1	-0.366959879386242	3.4037999581517	-2.26955736201112	0.064394340616536	0.99983648774798	-4.06186155735717
Q9NVG8	TBC1D13	0.0662780316054977	3.31659943781379	2.3697431838919	0.0561993812068063	0.99983648774798	-4.06249009098709
O75147	OBSL1	0.0548583627458296	3.32034575943168	2.56597669937733	0.0431638275974887	0.99983648774798	-4.06403454412061
Q96RP9	GFM1	-0.0668661192704055	3.3059061317338	-2.89819506463847	0.0278938672707281	0.99983648774798	-4.06560878451103
Q8NAF0	ZNF579	-0.0983974902251884	3.31438020320045	-2.072202874598	0.0843690046065427	0.99983648774798	-4.06721832000448
Q9BVJ6-1	UTP14A	-0.0808474177839704	3.32555390371006	-2.6283157610063	0.0397271221362864	0.99983648774798	-4.07061369829762
Q5VST9-6	OBSCN	0.356478163489606	3.3559269075124	2.08343463642763	0.0830770718334456	0.99983648774798	-4.07094029128989
Q96CS4	ZNF689	-0.0748546463954091	3.32776430709807	-2.20401537247373	0.0704210046622678	0.99983648774798	-4.07120864970572
Q8WUH2	TGFBRAP1	-0.0680464127008339	3.31488683018541	-2.21012837408893	0.0698349682445709	0.99983648774798	-4.07369952813497
Q13428-7	TCOF1	-0.0973295787040559	3.31273610137776	-1.97642336233648	0.096251600744542	0.99983648774798	-4.07421561681001
Q9P2G1	ANKIB1	-0.067211893404542	3.32080854572163	-2.27735286286153	0.0637140617501911	0.99983648774798	-4.07433645865964
Q13547	HDAC1	-0.0588976788320879	3.31979078704185	-2.52203962678441	0.0457752675624783	0.99983648774798	-4.07548977185769
Q8TCJ0-1	FBXO25	0.202103070258828	3.34798359714223	2.01945656842004	0.0907157176751723	0.99983648774798	-4.07761304535631
Q9NZ09-1	UBAP1	0.154729861143431	3.32674429022033	2.22219691201758	0.0686927646652008	0.99983648774798	-4.07797671389084
O95807	TMEM50A	0.19852560780466	3.29986918112378	2.11333906322701	0.0797350754940294	0.99983648774798	-4.07823003703949
Q8IZ83	ALDH16A1	0.0419609934540728	3.32135916807317	2.61920445774079	0.0402106708378524	0.99983648774798	-4.07903988778104
P82970	HMGN5	-0.0644130973302582	3.30527577842516	-2.42489312614278	0.052161713611981	0.99983648774798	-4.07976494079735
P52198	RND2	0.125846234980345	3.33064274319912	1.96072018126269	0.09835573247579	0.99983648774798	-4.07977390473137
P09651-1	HNRNPA1	-0.12177995353465	3.29987893174013	-2.15127473815779	0.0756929885903551	0.99983648774798	-4.08135929897885
Q6P988	NOTUM	0.203154397348059	3.30317340202019	1.99970598054264	0.0932152767409661	0.99983648774798	-4.08229671182978
Q9H115	NAPB	-0.107000157438147	3.31181883675837	-2.13043453213911	0.0778867734289809	0.99983648774798	-4.08570189830376
Q9H3R5	CENPH	0.0740523322001368	3.32105249545538	2.46553826942442	0.0493820831421583	0.99983648774798	-4.08586733386181
Q9NRN7	AASDHPPT	0.0789088206985585	3.32891415502095	2.59418886216692	0.0415708380322069	0.99983648774798	-4.08837330559754
Q96NC0	ZMAT2	-0.0618245989042664	3.32267871003555	-2.56085131471935	0.043460136306172	0.99983648774798	-4.08862678053779
Q14520-1	HABP2	-0.467514080624554	3.33574699101441	-1.95303587829316	0.0994022299238542	0.99983648774798	-4.09327971653229
P11217	PYGM	0.125319241981016	3.31253799848039	2.12194133655238	0.0787994674358416	0.99983648774798	-4.09428028798763
Q8N565-2	MREG	0.0932997613302609	3.30640296269451	2.03335335351881	0.0889978632671146	0.99983648774798	-4.0943467941112
Q9NYP3-1	DONSON	-0.0760534471611487	3.32292531423598	-2.05404371060352	0.0865013031137729	0.99983648774798	-4.09655869013436
O95199-1	RCBTB2	0.12133281491784	3.32747311309024	1.95494871272538	0.0991406834930099	0.99983648774798	-4.09695312892142
P61088	UBE2N	0.0468454688144718	3.31518631500733	2.51351655027276	0.0463009820794233	0.99983648774798	-4.10143595437973
Q8NEF3-2	CCDC112	-0.366109760115127	3.23153306362582	-2.28444711299133	0.0631014792692187	0.99983648774798	-4.1020885723871
Q6NZ36-2	C1orf86; FAAP20	-0.133207318727124	3.3266431383104	-1.98212482830271	0.0954989371858811	0.99983648774798	-4.10320612329785
P18074-1	ERCC2	0.0633105261862901	3.3284492036505	2.35698663671659	0.0571792360275306	0.99983648774798	-4.10564446185263
Q08AF3-1	SLFN5	0.177648960226149	3.3144284345646	1.92925679655296	0.102712177571724	0.99983648774798	-4.10832795350145
Q9BRQ6	CHCHD6	-0.158971873750946	3.32771537451754	-2.28455594497609	0.0630921296337593	0.99983648774798	-4.10935862262627
Q8NFI3-1	ENGASE	0.0643844289047626	3.32783470700632	2.24999709852393	0.0661347411032008	0.99983648774798	-4.10939461611031
Q96QA6	YPEL2	-0.14461564806338	3.33328761262411	-1.92530005172518	0.103273595199819	0.99983648774798	-4.11230453702607
O43325	LYRM1	-0.224821902216628	3.29566348950642	-1.94130528786621	0.101021448427848	0.99983648774798	-4.11622142819735
Q5SW79-2	CEP170	-0.317332969453546	3.31492031493214	-1.97759099931619	0.0960969717401746	0.99983648774798	-4.11644910193003
Q9NYW8	RBAK	-0.241728309073811	3.32482572368389	-2.17445555315999	0.073327386127284	0.99983648774798	-4.12155784642701
Q96EP5	DAZAP1	-0.12198820100902	3.3596357289491	-2.2008309323779	0.0707283009999717	0.99983648774798	-4.12206300583125
Q9P0P0	RNF181	0.255441599791793	3.30052217330412	2.01107585080728	0.0917679398535457	0.99983648774798	-4.12700511744775
A6NH21	SERINC4	0.297980627232731	3.34458730026589	2.23804869702601	0.067221841206068	0.99983648774798	-4.12758996588903
Q13158	FADD	0.0849213836930867	3.35983703582143	2.03216412560141	0.0891435676679777	0.99983648774798	-4.13189894922202
O14745	SLC9A3R1	-0.0378718119459381	3.32440901390011	-2.85087587875188	0.0296576131896861	0.99983648774798	-4.13431750576875
Q9P253	VPS18	0.060648303550413	3.31557955210264	2.48358365487698	0.0481985279703282	0.99983648774798	-4.13625771514617
P0CG35	TMSB15A; LOC101060235; TMSB15B	0.204980703568639	3.28974924706928	1.906984760118	0.10591271258046	0.99983648774798	-4.13633338554746
A6NEE1	PLEKHD1	-0.37091597026047	3.33244494221628	-1.89793851191448	0.107241048025307	0.99983648774798	-4.13656060363742
Q96K17-1	BTF3L4	-0.0942733355378448	3.32349330561035	-2.35513266751404	0.0573231263072804	0.99983648774798	-4.13829296906512
Q9UJJ9	GNPTG	-0.170402418770669	3.31399598820521	-1.89960467329811	0.106995145017361	0.99983648774798	-4.13833006259248
Q9BXI3	NT5C1A	-0.0830278579091019	3.32447590098476	-2.25693368805377	0.0655120209059136	0.99983648774798	-4.14485995645207
O43711	TLX3	0.120231310512941	3.30767299406299	1.92473855094452	0.103353515135617	0.99983648774798	-4.14573578361885
P83916	CBX1	-0.0966084112190957	3.31588693341945	-2.45482472864617	0.0500992499411394	0.99983648774798	-4.14587818193553
P61952	GNG11	0.191724350667586	3.26817694170556	1.91391662569192	0.10490601241952	0.99983648774798	-4.14867956320062
Q9H857-2	NT5DC2	0.0951082994436125	3.30363613942518	2.38953654894718	0.0547137318743077	0.99983648774798	-4.14960942829062
P54727	RAD23B	0.0583240481209759	3.31899607715993	2.52634277722327	0.0455122509189849	0.99983648774798	-4.14993072404054
O15217	GSTA4	0.0694038461711177	3.30261689042178	2.21508483364665	0.0693635122880441	0.99983648774798	-4.15018706499493
P31274	HOXC9	-0.0945536080788737	3.3176733440163	-1.89874436656252	0.107122044184285	0.99983648774798	-4.15234877180435
O94979	SEC31A	-0.152705939959579	3.32908585913198	-1.92813500199594	0.102871035572123	0.99983648774798	-4.15258824183128
Q8NC67	NETO2	0.0764961606438999	3.32162377357326	2.12845951256617	0.078098039423864	0.99983648774798	-4.15312625594825
P12814-1	ACTN1	0.0516340111724657	3.33273001277794	2.86173275239008	0.0292425399745153	0.99983648774798	-4.15413318493264
Q96LK0	CEP19	0.185157989326158	3.36170991115883	1.96029980764307	0.0984126934164931	0.99983648774798	-4.15571814912425
O43913	ORC5	0.0741512911295947	3.33008614660492	2.33723903516625	0.0587315348848432	0.99983648774798	-4.15586395820786
Q96BR9	ZBTB8A	-0.281856749566115	3.3576686215205	-2.13663829371402	0.0772269731518702	0.99983648774798	-4.15608691612013
Q8N720-3	ZNF655	-0.0981933342823676	3.32381955244636	-2.16491748977634	0.0742913838937942	0.99983648774798	-4.1585997352109
Q00978	IRF9	-0.241229584707414	3.30245024118362	-1.92044279408731	0.103966999789086	0.99983648774798	-4.15873248100512
Q5T0F9-2	CC2D1B	0.0782460135301439	3.31667640304513	2.05401975697061	0.0865041518117869	0.99983648774798	-4.16120046334339
O14713-2	ITGB1BP1	-0.248964261023225	3.2722208762948	-2.03834505399359	0.0883889162159065	0.99983648774798	-4.16215125120346
O94925-1	GLS	-0.191428693485063	3.28645728245417	-1.86429899369184	0.112328370792833	0.99983648774798	-4.163751038539
O96015	DNAL4	0.486858241618201	3.24580196878052	1.85941789153531	0.113086274558208	0.99983648774798	-4.16426311075432
O15304	SIVA1	-0.119846310805694	3.34975916274112	-1.86769883068275	0.111803459155264	0.99983648774798	-4.16512644002178
Q92499	DDX1	-0.0235164297759084	3.32230540942178	-3.06925205841408	0.0224071671736298	0.99983648774798	-4.16772340714709
Q9NUQ6-2	SPATS2L	0.182223292406259	3.31401825301333	1.92951738584999	0.102675310648008	0.99983648774798	-4.16813742692315
Q9BSU1	C16orf70	0.0696340799744087	3.32701197999224	2.03283674830484	0.0890611280538657	0.99983648774798	-4.16847953338997
P07108-5	DBI	0.417137755691641	3.29815373902809	2.40364847941483	0.0536797420214216	0.99983648774798	-4.16905680691031
Q9NNX1	TUFT1	0.139885093038448	3.31366470338923	1.86085357171272	0.112862824996128	0.99983648774798	-4.16923360368358
Q969W1	ZDHHC16	0.16556259935707	3.3275527937723	1.87230367380034	0.11109639872149	0.99983648774798	-4.17142714344136
Q96KV7	WDR90	0.734335487755763	3.3838943231981	2.00945417254146	0.0919729714989339	0.99983648774798	-4.17147754045299
Q8WUX9	CHMP7	0.0836515048562865	3.31686918201199	2.25464755096967	0.0657165790800239	0.99983648774798	-4.17629735307727
Q9ULJ6-1	ZMIZ1	0.143739068455173	3.32161959555342	2.23029662078377	0.0679370503303574	0.99983648774798	-4.17662907350777
Q8WXW3	PIBF1	-0.0924049692677144	3.31524565086577	-2.50410620500688	0.0468888638226682	0.99983648774798	-4.17817233319072
Q96IL0	APOPT1	-0.11458917569578	3.29401297390061	-1.8690112974183	0.11160147782409	0.99983648774798	-4.17839869671526
O75494-3	SRSF10; LOC100996657	-0.444215749684665	3.35630083337864	-2.29306663057841	0.062365437190277	0.99983648774798	-4.17908692095049
P29558-2	RBMS1	-0.0832373634124605	3.31678895883202	-2.18525847866192	0.0722511180580723	0.99983648774798	-4.17971615147637
Q7L4S7	ARMCX6	-0.200493857127821	3.31629028568414	-1.85203285582098	0.114242659245431	0.99983648774798	-4.18038873811389
O94842	TOX4	0.066039144394228	3.33088048683512	2.24762154260275	0.0663494131804652	0.99983648774798	-4.18130866066345
P02795	MT2A	0.157409671385959	3.35337325354835	1.83838652995493	0.116410487041005	0.99983648774798	-4.18214501238915
P24864-1	CCNE1	-0.187967457146717	3.31180133462491	-1.83996075267238	0.11615833880544	0.99983648774798	-4.18329237735953
Q9H336	CRISPLD1	-0.129719858197444	3.33961301322741	-1.84010258613383	0.116135647536253	0.99983648774798	-4.187708168281
P82912-1	MRPS11	-0.143825541435192	3.29834863031602	-2.16360123793109	0.0744254376223724	0.99983648774798	-4.18939221068127
P46736	BRCC3	-0.243722063632245	3.33268245348213	-1.83448752634562	0.117037344314153	0.99983648774798	-4.18944852336802
Q01664	TFAP4	-0.064535999806142	3.30996790873002	-2.3017589126283	0.0616322396388877	0.99983648774798	-4.19131286369031
Q9NUQ8	ABCF3	0.043897278429557	3.33243165534764	2.52644233178658	0.0455061849563446	0.99983648774798	-4.19536565919478
Q8N141	ZFP82	-0.141498001961517	3.30178391809643	-1.88119585257466	0.109743627409852	0.99983648774798	-4.196085536252
Q5SW96	LDLRAP1	0.341113747751794	3.26646618900736	2.10097512508994	0.081099803968504	0.99983648774798	-4.19725949100878
Q9P0W5-4	SCHIP1; IQCJ-SCHIP1	-0.170899703967348	3.35558713468564	-1.83331773787227	0.117226067902394	0.99983648774798	-4.19777663188559
Q8WVB6	CHTF18	-0.369180895131461	3.31795188250336	-1.89186363245197	0.108142416706936	0.99983648774798	-4.20031786667143
P13591-1	NCAM1	-0.181321830210028	3.32103453751985	-1.82282403995256	0.118932581651	0.99983648774798	-4.20126000000466
P61289-2	PSME3	0.0659977983677642	3.33432406103499	2.71960701116203	0.0352113642178783	0.99983648774798	-4.20526119880947
Q9NRG7-1	SDR39U1	0.0936366670580138	3.31325318124466	1.85463308950032	0.113834166242509	0.99983648774798	-4.209078143452
Q14657	LAGE3	0.268969970488315	3.30130166626938	1.84966721427415	0.114615564485784	0.99983648774798	-4.20923778491062
P53609	PGGT1B	0.0558305965689884	3.3245791326676	2.23979618837399	0.0670616985475676	0.99983648774798	-4.21207353778151
Q9P1W3	TMEM63C	0.148847212164643	3.32074477209865	1.92942917044193	0.102687789452242	0.99983648774798	-4.2121836126144
Q14677-1	CLINT1	0.182034719565716	3.31661558235869	1.84567011762679	0.115248393884065	0.99983648774798	-4.21264074242438
O75618-2	DEDD	0.0796718914461523	3.3351831848082	1.9154221313801	0.104688641919904	0.99983648774798	-4.21384228529046
P09651-2	HNRNPA1	-0.148374938793243	3.30280450110153	-2.33537047585673	0.0588806834137915	0.99983648774798	-4.21520819322772
O94844	RHOBTB1	0.258682725531488	3.31939825084616	1.8467458839571	0.115077735377403	0.99983648774798	-4.21608954166434
Q8NDX5-7	PHC3	-0.109125171964643	3.33788959672983	-1.79961200960871	0.122795237937202	0.99983648774798	-4.21966972997877
Q9HAV4	XPO5	0.0767085903872604	3.31987501436431	2.78936007005824	0.0321327948177495	0.99983648774798	-4.2211735625123
Q99942	RNF5	0.304044471772251	3.315509877095	1.78447765231425	0.12538016507354	0.99983648774798	-4.22579825101628
Q9NW68	BSDC1	0.0626561868899459	3.32148486253831	2.15518496073509	0.0752885052566914	0.99983648774798	-4.22682222866627
Q9HB19	PLEKHA2	-0.0978852505030553	3.33780540267034	-1.84816803881993	0.114852511544208	0.99983648774798	-4.23024536871097
P05060	CHGB	0.0763384841901336	3.31428553581833	2.27285968930155	0.0641052429846601	0.99983648774798	-4.23033093104544
Q9NZM4	GLTSCR1; BICRA	-0.0526858178284105	3.32028720267911	-2.22424907622318	0.0685004745754617	0.99983648774798	-4.23036899397039
Q8WXB4	ZNF606	0.236805708571225	3.27895440043865	1.78244970118863	0.125730586294309	0.99983648774798	-4.2311559587226
P43360	MAGEA6	0.160726612824049	3.31305891289329	1.79225814077945	0.1240446363834	0.99983648774798	-4.23296146305084
Q9GZP4	PITHD1	0.116547169093262	3.35316241609845	2.14533518258943	0.0763116747213556	0.99983648774798	-4.23419447896038
Q96GP6-1	SCARF2	0.101979326065217	3.32566365429365	1.93811520885818	0.101466360294493	0.99983648774798	-4.23481977100316
Q92613	PHF16; JADE3	0.0679827391968381	3.31441362152522	2.29584257748957	0.0621303015522129	0.99983648774798	-4.23495183172014
Q9UK99	FBXO3	0.0478878722327571	3.32081956957762	2.31154276090316	0.0608177131651574	0.99983648774798	-4.23667434715204
Q96CV9-1	OPTN	0.0570475685093225	3.32624107699423	2.25619385432853	0.0655781469790584	0.99983648774798	-4.23909787448938
Q14814-1	MEF2D	0.0706572153398057	3.32125417070976	1.99351478822974	0.0940130933740993	0.99983648774798	-4.23941643341337
Q9NS86	LANCL2	0.069019255115494	3.31631151289041	2.28868258543486	0.0627386772010233	0.99983648774798	-4.23941658093452
Q8N4S0	CCDC82	-0.0527504757912518	3.32520786785222	-2.16518829293994	0.0742638348100395	0.99983648774798	-4.23986388230008
P02794	FTH1	0.0887632636869531	3.32936279146914	2.12666124220281	0.0782909105616312	0.99983648774798	-4.24180677240645
O43181	NDUFS4	-0.0593340413686292	3.29809000039082	-2.04545728188161	0.0875285967467054	0.99983648774798	-4.2433036802449
O14578-3	CIT	-0.101256681082479	3.29689721320058	-1.78951740096431	0.124513479657896	0.99983648774798	-4.2443122304291
P13598	ICAM2	0.232405782158901	3.29079404442201	1.78584694730913	0.125144101063035	0.99983648774798	-4.24457453306084
O95696-2	BRD1; LOC90834	0.131385570342325	3.32539212548724	1.86633448036622	0.112013811288819	0.99983648774798	-4.24580761236428
Q9BTE6-3	PTGES3L-AARSD1; PTGES3L; AARSD1	0.198781661905653	3.36148610505791	1.76309824498597	0.129123277941866	0.99983648774798	-4.24702639721658
Q9P1U0	ZNRD1	0.153445033114987	3.32805597465689	1.77963817470763	0.126218001826801	0.99983648774798	-4.2479581760462
Q9UBC2-2	EPS15L1	0.139952541502984	3.31607480636255	1.75610364395365	0.130371569404892	0.99983648774798	-4.24807009810762
Q9UGJ0	PRKAG2	0.102184800013479	3.30834748386115	1.83411327294696	0.117097690317909	0.99983648774798	-4.25180485764424
P61599	NAA20	0.113728136231712	3.35091513021042	2.05087151613003	0.0868793911230008	0.99983648774798	-4.25300170717289
Q02833-1	RASSF7	0.154006540784954	3.31845355460955	1.75705351480877	0.130201358394537	0.99983648774798	-4.25311143471092
O60337	MARCH6	-0.222224840793672	3.31812035195484	-1.83288228874249	0.11729639658727	0.99983648774798	-4.25605169857177
Q9UQR1	ZNF148	-0.0615671273365718	3.32895722277925	-2.35552195273343	0.0572928816654636	0.99983648774798	-4.26033639909972
Q9H898-1	ZMAT4	-0.0712621777138837	3.31941386365305	-2.01062391664976	0.0918250320507603	0.99983648774798	-4.26044900816011
Q9UKL6	PCTP	0.0957080918924322	3.30583358779816	2.08199521601327	0.0832415053189724	0.99983648774798	-4.26122040583893
O43570	CA12	-0.186335961542158	3.30300773959793	-1.79639997442226	0.123339417532437	0.99983648774798	-4.26138762766442
Q9UNF0	PACSIN2	-0.346463138396807	3.29848306847047	-1.75879606532662	0.129889670720077	0.99983648774798	-4.26576125695395
P49588	AARS	0.0215751550771885	3.32141146068396	2.97679048430181	0.02521035977848	0.99983648774798	-4.27080884760624
Q9Y6M7-13	SLC4A7	0.216716273158028	3.31056286915822	1.86831754988846	0.111708196356451	0.99983648774798	-4.27196410509587
Q8N0U4-1	FAM185A	0.380530151527622	3.29150741070051	1.73855861190515	0.133555033380945	0.99983648774798	-4.27376879605481
Q16626	MEA1	0.18960943616619	3.29971764893363	1.7860722943206	0.125105293624552	0.99983648774798	-4.27529653038584
Q9Y448	C15orf23; KNSTRN	0.0521121505425503	3.31576551562997	2.25312674429847	0.0658530247679185	0.99983648774798	-4.27536713960761
P26440	IVD	-0.064593001146089	3.30808292773889	-2.32679702400234	0.0595701124216475	0.99983648774798	-4.275943762007
O95379-4	TNFAIP8	0.139901144496531	3.32868513258609	1.73270811934919	0.134633398594075	0.99983648774798	-4.27663343414567
O95568	METTL18	0.0580081121640539	3.31621834479496	2.05786174734217	0.0860484611559131	0.99983648774798	-4.2780438683829
Q01804-1	OTUD4	-0.124260818783909	3.3208499919373	-2.32810472637396	0.0594644112039366	0.99983648774798	-4.27843578087207
Q9NX01	TXNL4B	0.134908950845854	3.33008118507776	1.82089321504473	0.119249248355587	0.99983648774798	-4.27879120312307
Q6P2D0-1	ZFP1	-0.178612797763436	3.31712950310508	-1.83998946927697	0.116153744215403	0.99983648774798	-4.27916899260363
Q8N394	TMTC2	0.483996492966579	3.34411399293604	1.85368073527221	0.11398361084054	0.99983648774798	-4.28076971586833
Q13610	PWP1	0.0461723307613683	3.33549872500725	2.47183672547002	0.0489655304424979	0.99983648774798	-4.28182899342247
P11117	ACP2	0.058671895109603	3.31988879723468	2.03400397469213	0.0889182515545725	0.99983648774798	-4.28197895643028
Q86TH1	ADAMTSL2	-0.217716424283082	3.30955026268305	-1.73242344804375	0.134686085927101	0.99983648774798	-4.28264902170254
P55058-4	PLTP	0.156097692563657	3.31976142901141	1.71415583423151	0.138109506829495	0.99983648774798	-4.28268439165161
Q99685-1	MGLL	-0.230436399820544	3.31239006573145	-1.77291963939959	0.127390293473034	0.99983648774798	-4.28368296390996
Q9UHA2	SS18L2	1.00659812115929	2.95846630851262	1.72007431624387	0.136991166372506	0.99983648774798	-4.28469057277747
Q9UH73	EBF1	0.0755371197398255	3.3105045845833	1.8482560719606	0.11483858431938	0.99983648774798	-4.28486267955545
Q9H0E3-3	SAP130	-0.0984479480255035	3.31905748583088	-2.25926533519888	0.0653040720746847	0.99983648774798	-4.28690619169856
P55265-2	ADAR	-0.133652543161782	3.32937818118122	-1.71335958168573	0.138260642070544	0.99983648774798	-4.28823739442795
Q16352	INA	-0.0443148377219189	3.3284282458368	-2.47078534678105	0.0490348051705726	0.99983648774798	-4.28939689665143
P32314	FOXN2	0.133787771535126	3.31266006615214	1.71021375643214	0.138859322736445	0.99983648774798	-4.2894604592198
P02679	FGG	-0.700637925387491	3.29660215899195	-2.63517006573005	0.0393674468676518	0.99983648774798	-4.28983677544659
Q9UGL1-1	KDM5B	-0.216027120760554	3.33610107706873	-1.84670883830853	0.115083608085215	0.99983648774798	-4.2902612205218
Q8IY51	TIGD4	0.358830450891686	3.3584993965167	2.08705361472076	0.0826651199813666	0.99983648774798	-4.29082653446602
Q8N4N8	KIF2B	-0.129623574573106	3.33767049399868	-1.71474297920013	0.137998165050117	0.99983648774798	-4.29233632233605
Q9BQI7	PSD2	0.3297482069733	3.29975881669965	1.98980105726897	0.0944949698657224	0.99983648774798	-4.29246169881981
Q13616	CUL1	0.0487293677014814	3.32503305082172	2.78865797937241	0.0321622984453862	0.99983648774798	-4.29301230058531
Q03164-3	KMT2A; MLL	-0.050955918978148	3.31833421243282	-2.28885691555166	0.0627237910809571	0.99983648774798	-4.29321425391192
Q8N6T3-1	ARFGAP1	0.0763346695950083	3.32624989818846	1.81210014118423	0.120701952425778	0.99983648774798	-4.29743282703078
Q14324	MYBPC2	0.162665158021869	3.35374094344526	1.70945660772569	0.13900379192685	0.99983648774798	-4.29855253225641
Q75QN2	INTS8	0.0703870128912006	3.31790436680159	2.18432505754105	0.0723434655256342	0.99983648774798	-4.3019212772091
Q08380	LGALS3BP	-0.104855425719359	3.32326466763446	-1.69250057760247	0.142277693475523	0.99983648774798	-4.30264993280563
Q9NYI0-3	PSD3	-0.146405230268839	3.31376138322094	-1.68098872420762	0.144542980199427	0.99983648774798	-4.30569188512612
Q8NB37	PDDC1; GATD1	-0.0821514775152783	3.31752067794968	-1.77941978135323	0.126255940988075	0.99983648774798	-4.30629870886226
P0C0L4-1	C4A; C4B	-0.13329205389337	3.33095116447977	-2.06145947209703	0.0856239612252218	0.99983648774798	-4.30834283992712
Q8IXB1-1	DNAJC10	0.0772116809841755	3.34165029564839	2.06312213605042	0.0854285036310178	0.99983648774798	-4.30933959184735
Q9H7M9	C10orf54; VSIR	0.170197533201588	3.31484795175625	1.6795003956493	0.144838392396296	0.99983648774798	-4.3102522263836
O95772-1	STARD3NL	0.181349208990371	3.32134395240707	1.69811291136404	0.141185839616632	0.99983648774798	-4.31064748062855
P36507	MAP2K2	0.0594559982903879	3.31521635822791	2.41457709838895	0.0528931193067302	0.99983648774798	-4.31082534788215
Q8WVZ9	KBTBD7	0.102373512016704	3.3057102397013	1.77314796037581	0.127350279373629	0.99983648774798	-4.31373819677444
Q96F63	CCDC97	0.113109596599091	3.34788408300233	2.05860166243883	0.0859609827322313	0.99983648774798	-4.31448989699759
P15923-3	TCF3	-0.118922259515908	3.34752782950955	-1.67629423942472	0.145476757717072	0.99983648774798	-4.31459878742755
P05186-1	ALPL	-0.567409064729997	3.28667622687297	-1.6697475890313	0.146788706977511	0.99983648774798	-4.32208669307712
Q8NFF5	FLAD1	0.0516166512066949	3.32838279458493	2.22373734359889	0.0685483722393877	0.99983648774798	-4.32372763875401
B4DXR9	ZNF732	0.970033480070133	2.98979703249102	1.71804268855201	0.137374058441988	0.99983648774798	-4.32414206780087
P85299-5	PRR5	0.0951111633582446	3.32036165106171	1.70444788931831	0.139963182223163	0.99983648774798	-4.32480168004769
Q12891	HYAL2	0.327569680764747	3.32785935657529	1.67420856570125	0.145893490033877	0.99983648774798	-4.32541848425053
P10074	ZBTB48	-0.11484079294157	3.3190628149064	-1.81425176160917	0.120344873061567	0.99983648774798	-4.32551093496324
Q504T8	MIDN	-0.134674203693326	3.30749037539241	-1.65799947827543	0.149171773594609	0.99983648774798	-4.32563659187532
Q96MU6-1	ZNF778	-0.18291917541574	3.31501392641583	-1.65196507324225	0.150410313841392	0.99983648774798	-4.32702106965895
P56277-1	CMC4; MTCP1	-0.223607411110123	3.27196631057128	-1.65076678407047	0.150657436175805	0.99983648774798	-4.3282531582853
Q9Y3C0	CCDC53; WASHC3	0.136353547725156	3.32917512251539	1.85745854885273	0.113391937862657	0.99983648774798	-4.33048501654902
Q69YI7-1	NAIF1	-0.118905235694944	3.31937575063764	-1.66825622527548	0.147089173512595	0.99983648774798	-4.33165662920461
O75489	NDUFS3	0.114099203965057	3.30817784134713	2.12796086876675	0.078151471874452	0.99983648774798	-4.33258521691295
P13535	MYH8	0.874167315072518	3.29068820183574	1.88435142032969	0.109267532393355	0.99983648774798	-4.33314592802718
O14810	CPLX1	0.448611780305059	3.23145386688341	1.93278938819241	0.102213533337208	0.99983648774798	-4.3332885582543
P43652	AFM	-0.519931538772626	3.29638632731824	-1.65534401114858	0.149715581573199	0.99983648774798	-4.33339332090342
Q7LC44	ARC	-0.131652986173305	3.34515134377203	-1.64260453553015	0.152351171929551	0.99983648774798	-4.33352030550602
Q9UJV9	DDX41	0.0423408217119566	3.31866354648847	2.50792612763105	0.0466492784250283	0.99983648774798	-4.33497966325841
Q6WKZ4-4	RAB11FIP1	-0.0617104049207897	3.31668121570821	-2.09916879619682	0.0813011801986049	0.99983648774798	-4.33597862966074
O75506	HSBP1	0.978745237394877	2.96074118618015	1.71375369926274	0.138185815201918	0.99983648774798	-4.33642907360006
P31273	HOXC8	-0.0834582666765413	3.33541036230973	-1.79969478794294	0.122781245090494	0.99983648774798	-4.33697026206158
Q9Y4E5-4	ZNF451	-0.124475742005226	3.32065404423307	-1.73382802960991	0.134426319594487	0.99983648774798	-4.33896521630627
P21266	GSTM3	0.128039609967928	3.34643332080809	2.37564584650032	0.0557519599943835	0.99983648774798	-4.34061365257005
Q92543	SNX19	0.259175216980657	3.34425403949969	1.63023262434498	0.154953441605435	0.99983648774798	-4.341081203757
O75575-1	CRCP	0.143580898474944	3.31606002360793	1.87823753760487	0.110191842746925	0.99983648774798	-4.34202560453213
Q92504	SLC39A7	-0.202374984741394	3.35154761870418	-1.66413012485324	0.1479235650582	0.99983648774798	-4.34206064102636
Q9BWM5	ZNF416	-0.14162783155716	3.28323330930454	-1.62854635846251	0.155311417296825	0.99983648774798	-4.34231832478721
O43752	STX6	0.0715684418650844	3.31523398912334	1.97989394009001	0.0957927309074664	0.99983648774798	-4.34543395875875
Q9UFG5	C19orf25	0.224546871172978	3.28425556789477	1.64937023759519	0.150945938967842	0.99983648774798	-4.34561357393976
P02675	FGB	-0.382640079130758	3.35324425880175	-2.00954729625545	0.0919611851402408	0.99983648774798	-4.34628953978785
Q6ZTU2-6		0.140503835397316	3.316880957678	1.73524270940224	0.134165180724576	0.99983648774798	-4.3471915513606
Q15369-1	TCEB1; ELOC	0.0901815759045209	3.33471321665161	2.47871914742095	0.0485145984465016	0.99983648774798	-4.3494267028764
Q9UKK6	NXT1	-0.125507303120094	3.32212688951298	-1.63521479879676	0.153900406412528	0.99983648774798	-4.35008879480681
Q5TA31	RNF187	-0.0878069825979909	3.31259101078802	-1.71655064629043	0.137655921587683	0.99983648774798	-4.35076317591751
Q5SQ80	ANKRD20A2	-0.0724298411498143	3.33912413339448	-1.80115784335497	0.122534189899272	0.99983648774798	-4.35102115134208
Q9NS23	RASSF1	0.169229387727888	3.3386942897554	1.62990982664505	0.155021906610091	0.99983648774798	-4.35115565700399
O43175	PHGDH	0.0331193052594226	3.32834018357899	2.89398049945822	0.0280462595060145	0.99983648774798	-4.35216628420914
P52741-1	ZNF134	-0.933944620281594	3.27052434919542	-2.33259673302526	0.0591028146690112	0.99983648774798	-4.35315931086199
Q9BTA9-5	WAC	-0.0861712223168165	3.34170814961622	-1.67600078839067	0.145535321549795	0.99983648774798	-4.3535337685245
O15400	STX7	0.0923249306228608	3.31394798395533	1.9138750264239	0.104912025096806	0.99983648774798	-4.35387712400154
Q9BWD3	FAM127B; RTL8A	0.219105956237748	3.34960365107598	1.61062681560096	0.159164888580926	0.99983648774798	-4.3547006528767
Q8N587	ZNF561	-0.139879164625033	3.30242472918371	-1.61053330507413	0.159185235636707	0.99983648774798	-4.35510843380324
Q4JDL3-9	PTPN20B; PTPN20	0.598878921505349	3.31254147419426	2.51895240599068	0.0459649568436799	0.99983648774798	-4.35705864142036
Q9Y2L8	ZKSCAN5	-0.12600007627658	3.32760697492739	-1.60455907990517	0.160490345593161	0.99983648774798	-4.35875502812221
P49721	PSMB2	0.108648843649233	3.32459687601415	2.607090377421	0.0408633255468945	0.99983648774798	-4.35938135242682
P29353-6	SHC1	0.0865989578426856	3.3267469818792	1.85832392997258	0.113256834562025	0.99983648774798	-4.36077940718378
O75925-2	PIAS1	0.0733143360457243	3.31901062842317	2.09683016918593	0.0815626597458768	0.99983648774798	-4.36118846760286
P49796-3	RGS3	0.155577095476196	3.33238786671664	1.59541549741911	0.162507651546311	0.99983648774798	-4.365022460223
O75369-1	FLNB	-0.103816006719201	3.30281800902688	-1.62828940114379	0.155366036201996	0.99983648774798	-4.36691286911548
Q9H7F0-1	ATP13A3	0.11302526901651	3.32158781016904	2.18302627940626	0.0724721621633228	0.99983648774798	-4.36723290498267
Q68CP9-1	ARID2	-0.0339448505443177	3.31667499448288	-2.61072861293019	0.0406661344031047	0.99983648774798	-4.36732276988602
Q9Y5B8	NME7	0.0548951594330718	3.31699556488864	2.20676669565062	0.0701566158556084	0.99983648774798	-4.36744052721329
O00291	HIP1	0.105100289467603	3.30501309195638	2.38884707021037	0.0547647835408405	0.99983648774798	-4.36781142407695
Q05481-1	ZNF91	0.118415989332743	3.2858645893583	1.7314676858719	0.134863127058842	0.99983648774798	-4.36860152768205
Q99683	MAP3K5	0.141135348124513	3.35355552695609	1.69791435852304	0.141224327870666	0.99983648774798	-4.36861535531072
Q96DW6	SLC25A38	0.313595182232914	3.28625961195811	1.81480394920835	0.120253401554075	0.99983648774798	-4.36878987023188
P02545	LMNA	-0.131054232112899	3.32715708329429	-2.00846960964042	0.0920976781030807	0.99983648774798	-4.36928003945066
Q96EH3	MALSU1	0.225041488277329	3.2952666336756	1.8759269392731	0.110543192679844	0.99983648774798	-4.37053320638116
Q14254	FLOT2	0.079291059632881	3.31891998776849	2.20899614973023	0.0699431294530974	0.99983648774798	-4.37096712485344
Q7KZ85-2	SUPT6H	-0.191559546605688	3.29133770681701	-1.61930754381785	0.157286849713759	0.99983648774798	-4.37251175026892
Q8NA66	CNBD1	0.432760409496158	3.23371192938318	1.59699466888208	0.162157524591472	0.99983648774798	-4.37254456947036
Q14CS0	UBXN2B	-0.0882755513050999	3.33316838719196	-1.78271222206779	0.125685169524265	0.99983648774798	-4.3733121132295
P49427	CDC34	0.123359036456587	3.32069209758992	1.88282529023982	0.109497528565199	0.99983648774798	-4.37421231692114
P17181-1	IFNAR1	0.168507766949951	3.30405266632304	1.67255642932049	0.146224418610754	0.99983648774798	-4.37474300880075
Q13398-8	ZNF211	-0.114948988299518	3.34072598481284	-1.68167428281612	0.144407103008539	0.99983648774798	-4.37548051499829
Q14161-1	GIT2	0.0860116336110194	3.32274382261105	1.66235325486622	0.1482842962539	0.99983648774798	-4.37617674263021
Q8WUY9	DEPDC1B	0.0747733609099113	3.32033327332982	1.9311961065241	0.102438131752443	0.99983648774798	-4.37621004637585
Q8NCK3	ZNF485	-0.100140918098661	3.32093506786603	-1.65923814955392	0.148918761120553	0.99983648774798	-4.3762691106732
P02748	C9	-0.253411158864245	3.34093714713474	-1.68887937140733	0.142986530188517	0.99983648774798	-4.37698609933615
Q13045-1	FLII	0.133233796697585	3.35799310014718	1.58595149051685	0.164621131991305	0.99983648774798	-4.37846211114384
Q8N3J6-3	CADM2	0.16166786535286	3.32324554567096	1.74282907262083	0.132773239064945	0.99983648774798	-4.37982659181784
Q86XR8-1	CEP57	-0.142986265032638	3.31358241481832	-1.99419138665173	0.0939255693099689	0.99983648774798	-4.38193451577476
P00492	HPRT1	0.0490631693464921	3.32953382090293	2.31600078147296	0.0604503072373718	0.99983648774798	-4.38402034473633
Q15543	TAF13	-0.140522464388962	3.30861506194879	-1.70833524499831	0.139218024583789	0.99983648774798	-4.38439140895029
O15370	SOX12	-0.0986732361804298	3.33180567945009	-1.69050173762365	0.142668535591504	0.99983648774798	-4.38449951618025
O00757	FBP2	0.24636132886955	3.28220403813322	1.59324466622003	0.16299013669651	0.99983648774798	-4.38506839318795
Q9HC16	APOBEC3G	0.129134991199383	3.34618793823225	1.68568835469599	0.143613998729899	0.99983648774798	-4.38555626083862
O95780-1	ZNF682	0.613686917908323	3.24956026661121	1.77076202232525	0.127769034800559	0.99983648774798	-4.38555842737423
Q8IW92	GLB1L2	0.184396690695075	3.32589318102533	1.65375378166601	0.150042156924811	0.99983648774798	-4.38570498888062
Q6IQ26	DENND5A	0.0693492168543317	3.32387899429046	1.8814691827841	0.109702307014339	0.99983648774798	-4.38661548992487
P57071	PRDM15	-0.0854789882010292	3.31731106829642	-1.70631484314068	0.139604827265595	0.99983648774798	-4.38710635564507
Q9NV88-1	INTS9	0.0611147439640922	3.33810784715284	2.2670622706003	0.0646136692516633	0.99983648774798	-4.38726828857281
Q9UMR3	TBX20	-0.0774374343316699	3.33237018983342	-2.044650916283	0.0876257075685948	0.99983648774798	-4.38743162487513
Q86VZ4	LRP11	0.302309747521058	3.37077357185654	1.8522975645774	0.114201007306069	0.99983648774798	-4.38917249032493
Q99576-3	TSC22D3	0.73024248252368	3.18168675675882	1.55900914765344	0.170782037236863	0.99983648774798	-4.39058634483919
Q0ZGT2	NEXN	-0.231449920311844	3.31716379456044	-1.67444653999001	0.145845882741935	0.99983648774798	-4.39183117057692
Q8TF72	SHROOM3	-0.0629522724217218	3.32462752289704	-2.40119473289131	0.0538580438019304	0.99983648774798	-4.39222630093668
E9PAV3	NACA	0.034915381648177	3.33232484026887	2.25355964493046	0.0658141552933941	0.99983648774798	-4.39249446929016
Q9NV64-1	TMEM39A	-0.211908856978575	3.31737551292973	-1.55385016988314	0.171986439705699	0.99983648774798	-4.39249714017249
Q9H2V7	SPNS1	0.0936971338973155	3.33345034588732	1.65095647209755	0.150618290881871	0.99983648774798	-4.39269169871604
Q9NVX2	NLE1	0.0633487101276838	3.31590945465696	2.30571028656907	0.0613019173713548	0.99983648774798	-4.39348104627647
P43088	PTGFR	-1.85517645654441	2.65922053223386	-1.59839576414191	0.161847483057167	0.99983648774798	-4.39434035384785
Q8NG68	TTL	0.0823974799730346	3.33125485996646	1.94402479468818	0.100643715961059	0.99983648774798	-4.39446905131347
Q9P2F5-1	STOX2	-0.0777802951087908	3.31193761846149	-1.68533114179284	0.143684405642128	0.99983648774798	-4.39515960072574
P40818-2	USP8	-0.120282062170698	3.31914477221191	-1.66883343455624	0.146972812091261	0.99983648774798	-4.39586199285293
Q86V87	FAM160B2	0.158229511795105	3.29944726026454	1.55418474346879	0.17190808760856	0.99983648774798	-4.39589040350125
Q96G61	NUDT11	0.0544509604326706	3.32880003218772	1.8737297508331	0.110878334194228	0.99983648774798	-4.39642929839582
Q8WUP2	FBLIM1	0.135105286669518	3.31929964631529	1.57605777640716	0.166858563149305	0.99983648774798	-4.39656152000311
Q9UMZ2-1	SYNRG	-0.130966050112518	3.30931806563165	-1.54799619649232	0.173362834590963	0.99983648774798	-4.39745076720633
O75157	TSC22D2	-0.0988710447111277	3.32468506972842	-1.68055532441026	0.144628943626766	0.99983648774798	-4.3975132944826
O43933	PEX1	0.0441406889104912	3.32206933240599	2.17330072640129	0.0734434131593188	0.99983648774798	-4.39839331415041
Q8TEX9-2	IPO4	0.081805349776718	3.33704396451414	2.37177093751068	0.0560452544894823	0.99983648774798	-4.39974712673634
Q8N6Y0-1	USHBP1	0.446582329830097	3.25112647897995	1.54244179877652	0.174678420511998	0.99983648774798	-4.39990888792867
P98175-1	RBM10	0.130660892652025	3.33100862326642	1.62911994268199	0.155189562625498	0.99983648774798	-4.40050600412192
Q8NC69	KCTD6	0.103833039966024	3.35091140527049	1.6583342504564	0.149103351732778	0.99983648774798	-4.4030926178374
P48380	RFX3	0.0795285877829548	3.31628805362379	1.85142226770888	0.11433879294759	0.99983648774798	-4.40309840711967
Q9HD47	RANGRF	0.137492390957317	3.30791848071036	1.86160055218974	0.112746738720014	0.99983648774798	-4.40485619077784
Q8NES3-1	LFNG	0.267795808506836	3.33121563686552	1.55063783278477	0.172740443423103	0.99983648774798	-4.40495026387948
Q8IX03-2	WWC1	0.0622697193804228	3.33164292421751	1.99640592480425	0.093639675411353	0.99983648774798	-4.40908546560093
Q15973	ZNF124	-0.0931913978834605	3.31797670081652	-1.58564752200142	0.16468944602021	0.99983648774798	-4.40922523184971
C9JLR9	C11orf95	-0.0870679251932332	3.32022421059877	-1.69076605341786	0.142616793002521	0.99983648774798	-4.40970228407913
P49441	INPP1	0.150658333695071	3.32054054015897	1.73885000422878	0.133501545234355	0.99983648774798	-4.4101433531086
Q9HBL0	TNS1	0.0860881685619763	3.32688052177865	1.94063721968377	0.101114459400005	0.99983648774798	-4.41025794456798
P49795	RGS19	0.24186153154372	3.30505829279261	1.61337505352897	0.158568007305291	0.99983648774798	-4.41130606280795
Q14142	TRIM14	0.141555658480535	3.34326917627547	1.52477369401486	0.178926149230757	0.99983648774798	-4.4118299770254
P51693-2	APLP1	0.0791077271654795	3.31140826182276	1.66094590815134	0.148570611705467	0.99983648774798	-4.41192568071937
Q9C0F3	ZNF436	-0.32050717293757	3.30984595069075	-1.52697980550202	0.178390489927824	0.99983648774798	-4.41272578013479
O43309	ZSCAN12	-0.123092313728167	3.33715807006206	-1.54974091594838	0.172951526950995	0.99983648774798	-4.41342219635839
Q92572	AP3S1	0.0402023139090773	3.31850441910843	2.10803439029664	0.0803176981821313	0.99983648774798	-4.41506576923179
A2RUS2	DENND3	-0.346046543559187	3.30185755552794	-1.63288532447128	0.154391906417318	0.99983648774798	-4.41560050744996
Q8NF64	ZMIZ2	-0.128714968175974	3.32259648294926	-1.84773630955945	0.114920837296042	0.99983648774798	-4.41576029467075
O75478	TADA2A	-0.121991822224137	3.32942333677636	-1.91728750313046	0.104419939024841	0.99983648774798	-4.41733541000403
P98155-1	VLDLR	0.145480871587382	3.30794320517504	1.52876042349717	0.177959245292856	0.99983648774798	-4.41869978544316
Q8WXG6-1	MADD	-0.33626917950433	3.26898391979007	-1.81479801075601	0.120254384910261	0.99983648774798	-4.41926899081584
Q9NPC7-1	MYNN	-0.105204742646548	3.32771599893992	-1.85937020270364	0.113093704410921	0.99983648774798	-4.41993159355348
Q5VTQ0-1	TTC39B	0.221232051860288	3.33415654557707	1.55248179735422	0.172307244062646	0.99983648774798	-4.42185229538808
Q9H160	ING2	-0.156664114694961	3.31708816026128	-1.67262303208214	0.146211063806685	0.99983648774798	-4.42189554794716
Q9C0B1-4	FTO	0.227328583178709	3.25841035908458	1.50673175963682	0.183363975386094	0.99983648774798	-4.42254187613253
Q9UHF7-2	TRPS1	-0.0465761188234855	3.32280912143564	-2.12062879920774	0.0789414913817728	0.99983648774798	-4.42280801699979
P09038-4	FGF2	0.182591569407737	3.34576064671501	1.53771438740828	0.175805556124765	0.99983648774798	-4.42307064262655
O95777	NAA38; LSM8	0.0596952134642274	3.33643368854644	2.00858171344957	0.0920834701763919	0.99983648774798	-4.42489176992181
Q9BSH4	TACO1	-0.0795247061226755	3.30307004655643	-2.13706281940366	0.0771820332702444	0.99983648774798	-4.42568710324295
P34931	HSPA1L	0.153114676355472	3.3253314609275	1.66287356583532	0.148178577427565	0.99983648774798	-4.42595948971872
Q92585	MAML1	-0.0698314008932885	3.3077524880043	-2.01650924570543	0.0910843591627945	0.99983648774798	-4.42662140885932
O75094-1	SLIT3	-0.0412209353811854	3.31627622395158	-2.31867835526731	0.0602307509030191	0.99983648774798	-4.42788929038214
O75629	CREG1	-0.0864281013455388	3.33719731387604	-1.7240467533589	0.136245503846403	0.99983648774798	-4.42790921354802
O14737	PDCD5	0.0548904210384984	3.32114466381828	2.17148268104784	0.0736264585070261	0.99983648774798	-4.42918161481219
A0A075B6K2	IGLV3-12	0.290452507552039	3.29186741705349	1.52895884625851	0.177911250512588	0.99983648774798	-4.42997270973475
Q96EU7	C1GALT1C1	0.106878531275679	3.32172854461832	1.58596786786845	0.164617452104201	0.99983648774798	-4.43001452428901
Q9Y3D5	MRPS18C	-0.0938956135755039	3.28088707746629	-1.65387784306939	0.150016654523448	0.99983648774798	-4.43035373758446
Q16828-1	DUSP6	0.145032662508312	3.36198916357206	1.49980016927771	0.185096266949068	0.99983648774798	-4.4305290585627
Q9Y3M8-1	STARD13	-0.082264340208287	3.33402345809306	-1.65345902405837	0.150102764878001	0.99983648774798	-4.43069230094516
O75973	C1QL1	0.16987111097681	3.32520701736746	1.49503347364182	0.186296406451836	0.99983648774798	-4.43146114375043
Q9P2W1-3	PSMC3IP	-0.258408372366636	3.29716350680945	-1.54678525481863	0.173648850927618	0.99983648774798	-4.43181446066105
Q9UBV8	PEF1	0.2414393264231	3.36497405538876	1.54345840763941	0.174436928422394	0.99983648774798	-4.43222778772967
Q9ULL5-3	PRR12	-0.0441103151983727	3.31747170291713	-2.3312811613943	0.0592084765813129	0.99983648774798	-4.43299227325806
Q96L34-1	MARK4	-0.152049209604576	3.33635986831264	-1.48887167383904	0.187858588186299	0.99983648774798	-4.43390383654662
Q8N6N7	ACBD7	0.262565868611582	3.29213472564151	1.80653749650765	0.121629982639595	0.99983648774798	-4.43502309967124
Q96N03-2	VSTM2L	-0.162640413826382	3.35948729561015	-1.49324732790701	0.186747987582334	0.99983648774798	-4.43583199407417
Q9BRN9	TM2D3	0.195421657080349	3.30471262771221	1.48194246363053	0.189629945470101	0.99983648774798	-4.43706531884029
P27815-1	PDE4A	-0.168528463989962	3.3104256088624	-1.65906687478753	0.14895372120755	0.99983648774798	-4.43774081833518
Q9HAN9	NMNAT1	-0.249674094861015	3.2699728595176	-1.63333832640651	0.154296208686688	0.99983648774798	-4.43787876277486
P50851-2	LRBA	-0.377931722328186	3.28790090466884	-1.53803589516137	0.175728683340988	0.99983648774798	-4.43877890150987
Q96EC8-1	YIPF6	0.169406781040981	3.32741114144478	1.48601022158014	0.188588198145797	0.99983648774798	-4.43912918562577
P63010-2	AP2B1	0.0586114003699806	3.32143893427979	2.38245868425225	0.0552401901198026	0.99983648774798	-4.43996936385682
Q9H2X8	IFI27L2	-0.207988872736737	3.3180154061939	-1.49614426912961	0.186016085733058	0.99983648774798	-4.44083692103965
Q14181	POLA2	0.045367473177612	3.32510486839095	2.22532411220359	0.0683999651998885	0.99983648774798	-4.44238369230625
P17813	ENG	0.241540047954681	3.33312403905988	1.52604910994755	0.178616284905693	0.99983648774798	-4.44252388013172
O60220	TIMM8A	0.855984246711148	2.89666902569676	1.50214829146831	0.184507731284539	0.99983648774798	-4.44391581465651
Q96CW1	AP2M1	0.137846670738581	3.29692446798139	2.27777144578089	0.0636777461414852	0.99983648774798	-4.44395194322411
Q9BSY4-2	CHCHD5	0.104283657459493	3.31838614012638	1.5920480373372	0.163256681464157	0.99983648774798	-4.44517822128873
Q12805	EFEMP1	-0.238518201355922	3.34072191713692	-1.49121766640538	0.187262377912954	0.99983648774798	-4.44545683976899
Q9Y5E4	PCDHB5	0.172187569460919	3.30882392584262	1.47726080539005	0.190835555710917	0.99983648774798	-4.44630017051271
P49247	LOC101060545; RPIA	0.059185127297135	3.3247888692671	1.95528980889664	0.0990941174981784	0.99983648774798	-4.44659987677646
Q07002-3	CDK18	0.179843020041955	3.32857056111622	1.5315504221288	0.177285515492616	0.99983648774798	-4.44686114225047
P13682	ZNF35	-0.189364286939006	3.33697512898917	-1.73540471557381	0.134135307316209	0.99983648774798	-4.44712095098637
O94916-5	NFAT5	-0.138730614036653	3.35095896976828	-1.46419695887079	0.194237590482653	0.99983648774798	-4.44720552767925
Q12872-2	SFSWAP	-0.0408744274031111	3.31821056647763	-2.20994157252226	0.0698528014376936	0.99983648774798	-4.44843647693001
Q9Y5G0-1	PCDHGB5	0.143859058763762	3.31020152139103	1.65535387983141	0.149713557047218	0.99983648774798	-4.4488079171781
Q9BSM1	PCGF1	0.0885456962106124	3.31681078678436	1.76886116960035	0.128103621570183	0.99983648774798	-4.44971217146212
P25686-3	DNAJB2	-0.0946065164792956	3.31813660310126	-1.91632573897347	0.104558392650337	0.99983648774798	-4.44996509674788
Q96IZ6-1	METTL2A	0.10727496535593	3.30843763081855	1.48399327937762	0.189104064851572	0.99983648774798	-4.45097056863472
Q9BRP1	PDCD2L	0.106122294988486	3.31417379117332	1.88589637262304	0.109035191091876	0.99983648774798	-4.45126473813182
O94973-2	AP2A2	0.204263506858947	3.29421502253627	1.47704642135522	0.190890934144502	0.99983648774798	-4.45173306295398
P47897	QARS	0.0351185061479845	3.32152320269197	2.72352428859157	0.0350303302317934	0.99983648774798	-4.45331235713449
P10746	UROS	0.0471208894993108	3.32592390371218	2.05201425398066	0.0867429966585726	0.99983648774798	-4.45474714904856
Q96LL9	DNAJC30	-0.136977583147499	3.30511907010754	-1.4672405867131	0.193439976997118	0.99983648774798	-4.45503521495806
O15455	TLR3	0.345021206946568	3.29726305151569	1.51926707760772	0.180269807284604	0.99983648774798	-4.45529881019562
Q15910	EZH2	-0.127400795210621	3.32153367235431	-1.55440596303863	0.17185629988183	0.99983648774798	-4.45580973754539
Q9H334-7	FOXP1	-0.178157603363371	3.30477774815716	-1.46150422502974	0.194945795637651	0.99983648774798	-4.45591160518411
Q63HQ0	AP1AR	0.0762848980573645	3.33090063218585	1.68447019135991	0.143854237174206	0.99983648774798	-4.45625790684447
Q5W0Q7	USPL1	-0.070103493900559	3.3188876258301	-1.8386604075299	0.116366580192565	0.99983648774798	-4.4563577644152
Q49B96	COX19	0.109384173187386	3.30896441151405	1.96903833796722	0.0972354302894798	0.99983648774798	-4.45672879642683
Q8WVP5	TNFAIP8L1	0.237938640617237	3.35545342955902	1.46564729769834	0.193857133972233	0.99983648774798	-4.45840782431891
Q9H0M5	ZNF700	-0.415760929054107	3.33603581007672	-1.68414889781802	0.143917665571451	0.99983648774798	-4.45891768302822
Q9NZC7	WWOX	0.161389898833279	3.30231402189234	1.77803329164503	0.126497063104439	0.99983648774798	-4.45896318599943
Q8TAP9	MPLKIP	-0.102442262584294	3.33043010042199	-1.52841570203017	0.178042656020393	0.99983648774798	-4.46101397240869
Q96LU5	IMMP1L	0.127775519714008	3.33002173330119	1.48723103852116	0.188276592459737	0.99983648774798	-4.46159898733354
Q9Y267	SLC22A14	0.558979297488733	3.20569477862869	1.58637137451414	0.164526811471428	0.99983648774798	-4.46226451366025
Q5T7W0-4	ZNF618	0.127384539413635	3.32539011586646	1.75746362271267	0.130127936980125	0.99983648774798	-4.46229283910916
Q4AE62	GTDC1	0.19910125214011	3.32224715794484	1.66007821845539	0.148747403503355	0.99983648774798	-4.46281744070421
P51668	UBE2D1	0.138243351606577	3.34028946707317	1.52994196252204	0.177673632822344	0.99983648774798	-4.46287302669551
Q96HJ9-1	C7orf55; FMC1; C7orf55-LUC7L2	-0.102861430502776	3.3141254604531	-1.62653094857336	0.155740308592215	0.99983648774798	-4.46409907393266
Q969Z4	RELT	0.193679052755553	3.29451888924345	1.45325423940686	0.197130542309119	0.99983648774798	-4.46429627187238
Q14194-1	CRMP1	0.212795578054925	3.31109860364752	1.57238171529037	0.167697241156018	0.99983648774798	-4.4652538230894
P13051-2	UNG	0.289603159754165	3.25237532344213	1.46168992222289	0.194896879263557	0.99983648774798	-4.46611106525869
P02749	APOH	-0.413322604994069	3.4032163729873	-1.84907820186538	0.114708600819441	0.99983648774798	-4.46633266661758
Q5VWQ8-1	DAB2IP	0.0445741101777315	3.31081842735393	2.14046973275087	0.0768223527669433	0.99983648774798	-4.4683058696028
P11940-1	PABPC1	-0.0471981872326527	3.32389469820749	-2.23576519515213	0.0674317028113678	0.99983648774798	-4.4699355012941
Q5TH69	KIAA1244; ARFGEF3	0.564057803783131	3.26728275594392	1.42236504801161	0.205513383674309	0.99983648774798	-4.4705680693109
Q10567	AP1B1	0.115157060012314	3.320226746017	1.50244558597068	0.184433342258416	0.99983648774798	-4.47060128122902
P57059	SIK1; LOC102724428; SIK1B	-0.237435982940422	3.32480379417009	-1.48654372305421	0.188451966120406	0.99983648774798	-4.47100701896413
Q96JB1-1	DNAH8	0.187331289756829	3.34555305067252	1.42348585673427	0.205203551404341	0.99983648774798	-4.47188563704172
Q6ZSJ8	C1orf122	0.347840853334413	3.26696183827959	1.54249057560054	0.174666826526815	0.99983648774798	-4.47207514112212
Q9UNG2	TNFSF18	0.229201504828214	3.3998410546692	1.43452104872528	0.202175917800882	0.99983648774798	-4.47247920824704
Q8N4A0	GALNT4; POC1B-GALNT4	0.380266079363278	3.32949881241127	1.73537516324563	0.134140756183893	0.99983648774798	-4.47442538814056
Q8IU85-1	CAMK1D	0.191037136093554	3.30627462003453	1.41529936083049	0.2074765254722	0.99983648774798	-4.47443309979855
P52564-1	MAP2K6	0.08463633332101	3.32527367463062	2.16688915578819	0.0740910448565372	0.99983648774798	-4.4744488603397
P31249	HOXD3	0.305968098132925	3.2967234747671	1.44130136725515	0.200336157514537	0.99983648774798	-4.47447619304862
P22466	GAL	0.103925163662874	3.33764609707042	1.51996333563845	0.180099392090633	0.99983648774798	-4.47471993327864
Q9Y6W6	DUSP10	0.369240554084633	3.29214845803096	1.44731411387328	0.198717628685979	0.99983648774798	-4.47682440838103
Q9Y253-1	POLH	-0.0819276000438244	3.32919984548206	-1.60036716282845	0.161412200530203	0.99983648774798	-4.47694558922212
O15085-2	ARHGEF11	0.0973513795035931	3.32277501478677	1.64280554227963	0.152309241906905	0.99983648774798	-4.47791319786726
O00267	SUPT5H	-0.549498066384606	3.16278978169445	-1.50921033965804	0.182748245275207	0.99983648774798	-4.47811777311102
Q9Y4Y9	LSM5	0.35603803085695	3.27168228088214	1.67105834482313	0.146525118001643	0.99983648774798	-4.47925835088551
Q8NBA8	DTWD2	-0.189432112828978	3.33351451856324	-1.5712164479803	0.167963927372982	0.99983648774798	-4.47989404646002
Q96CW9-1	NTNG2	0.31105981909869	3.25668131691026	1.54306589887924	0.174530130174531	0.99983648774798	-4.48217013803103
Q5VU97-1	CACHD1	-0.112144022159007	3.33829744966863	-1.66044949994015	0.148671730036161	0.99983648774798	-4.48267026804927
Q96EW2-1	HSPBAP1	-0.097834445955454	3.32098393956408	-1.92009738705105	0.104016486432456	0.99983648774798	-4.48289774016821
P52740	ZNF132	-0.157740266570599	3.31231542657126	-1.40715962690441	0.209759430541407	0.99983648774798	-4.48526417466107
Q86UL3	AGPAT6; GPAT4	-0.216275471389754	3.32332050591975	-1.82656923842812	0.118320719981214	0.99983648774798	-4.48538784103507
Q02410	APBA1	-0.0925905640048158	3.32044324342217	-1.48652275522239	0.188457318616127	0.99983648774798	-4.48594948207793
Q9H299	SH3BGRL3	0.0709029158933005	3.32760856315155	1.9042509949277	0.106312387630344	0.99983648774798	-4.48614102764318
Q92636	NSMAF	0.0683834856600173	3.32935520103868	2.06443952883989	0.0852739582505999	0.99983648774798	-4.48976964127701
O43556-4	SGCE	0.163573378712349	3.29076520694855	1.41635704914916	0.207181562557038	0.99983648774798	-4.49020694619074
Q8N2F6-1	ARMC10	-0.213520179666455	3.30709321059929	-1.38894156986248	0.21495258857384	0.99983648774798	-4.49022507110094
Q96AT9	RPE	0.0642074041810051	3.3216645147513	1.80968904362692	0.121103339299698	0.99983648774798	-4.49042786912239
O43298	ZBTB43	-0.100795086306181	3.32101393656587	-1.67466515906332	0.145802160759024	0.99983648774798	-4.49074794464118
Q9H9L7	AKIRIN1	-0.118432086879662	3.33117935465359	-1.41681416647866	0.20705420323402	0.99983648774798	-4.49122276337961
Q99720	SIGMAR1	-0.300552800053435	3.29523534033256	-1.49690026904394	0.185825527130576	0.99983648774798	-4.49272064744742
O60304	ZNF500	-0.157169748989805	3.31108341794798	-1.40473385616976	0.210444216498468	0.99983648774798	-4.49301682417864
Q96SZ6-3	CDK5RAP1	0.0909278891833205	3.30642459557491	2.09899415823902	0.0813206766088403	0.99983648774798	-4.49455273234643
Q14157-5	UBAP2L	-0.0583798673877179	3.30811341493448	-1.82595014057327	0.118421647813082	0.99983648774798	-4.49456264358022
O14734	ACOT8	0.0771535801848218	3.33646962485109	1.75733899294393	0.130150245088407	0.99983648774798	-4.49463041089061
Q8NG08	HELB	0.069297805726249	3.31092165907693	2.08517470822881	0.0828787364077514	0.99983648774798	-4.4954032082285
Q9BZL4-3	PPP1R12C	0.217063202586745	3.3498710062696	1.43956463217286	0.20080592103868	0.99983648774798	-4.4954722703388
P50876	RNF144A	0.161552394951686	3.34194447195718	1.37684559950853	0.218465197024362	0.99983648774798	-4.49688029812245
Q3BBV0	NBPF1	0.123516036890497	3.30513494043068	1.42764559158817	0.204057406138454	0.99983648774798	-4.49838967484303
Q12799	TCP10	0.403283622110156	3.23662554508036	1.49184206442725	0.187103991745113	0.99983648774798	-4.49892652034444
Q96GX5-3	MASTL	-0.171637588168852	3.30720229596304	-1.36597267137582	0.221667146834228	0.99983648774798	-4.49940940821955
Q9UDY8	MALT1	0.0691511110367145	3.32112260427869	1.98454211255136	0.0951816244144008	0.99983648774798	-4.50010681544197
Q96A29	SLC35C1	0.233012632314404	3.322259177381	1.4045002238762	0.210510278085986	0.99983648774798	-4.50054861940105
Q86VV8	RTTN	0.0824047138700947	3.32762898542614	1.92470646849248	0.103358083393228	0.99983648774798	-4.50071732335867
Q8N5G0-2	C4orf52; SMIM20	0.164853637150406	3.28734023032175	1.4530480368274	0.197185438288517	0.99983648774798	-4.50111513002429
Q9BW83-1	IFT27	0.0611847485927988	3.32387817576269	1.74782367146272	0.131864559305908	0.99983648774798	-4.50212078276866
Q6IN84-1	MRM1	0.208472913953237	3.3237367880906	1.39701449222328	0.212637015210852	0.99983648774798	-4.50298989638515
P78560	CRADD	0.087385437222352	3.34389211050594	1.66442806494585	0.147863161836054	0.99983648774798	-4.50462661203915
Q59EK9-2	RUNDC3A	0.19081180147449	3.33393421522443	1.36813919331932	0.221025750284945	0.99983648774798	-4.50465727269617
O95273-1	CCNDBP1	0.113767168538336	3.34236269287572	1.77811749689663	0.126482406191594	0.99983648774798	-4.5059647984845
Q9BRT3	MIEN1	0.136311029656425	3.31837965036028	1.65193739614416	0.150416017257432	0.99983648774798	-4.50630203092951
Q96DT5	DNAH11	0.155471396411357	3.33413793867178	1.34979007610301	0.226511616202853	0.99983648774798	-4.50690296094187
O60906	SMPD2	-0.287783087047689	3.28538901523235	-1.36838055540007	0.220954399719214	0.99983648774798	-4.50798835193485
Q9NVV0	TMEM38B	-0.182611067434546	3.31121875865604	-1.43119492164216	0.203084114883671	0.99983648774798	-4.50809352027276
O14678	ABCD4	0.288588270391927	3.33183037380789	1.48061476044781	0.189971129135408	0.99983648774798	-4.5083656256181
Q86YA3-1	C4orf21; ZGRF1	-0.0592903840519737	3.32947485019416	-2.14102147419223	0.0767642657034706	0.99983648774798	-4.5088105600068
Q99595	TIMM17A	-0.256371052330604	3.30288309324608	-1.3522785252914	0.225760485217841	0.99983648774798	-4.50887942397082
P62316-2	SNRPD2	0.164934290126195	3.33387445578143	1.34325703431204	0.228494352991117	0.99983648774798	-4.50994800767483
B1AK53-1	ESPN	-0.223988690306142	3.28998598469009	-1.38879186918045	0.214995744237233	0.99983648774798	-4.51002257556924
P02545-2	LMNA	-0.199583785263133	3.31801512616028	-1.35966871904227	0.223543043023866	0.99983648774798	-4.51300691349525
Q05823	RNASEL	0.15197358767031	3.31942780729998	1.80147322305563	0.122480998438699	0.99983648774798	-4.51598568394587
Q9H4T2	ZSCAN16	0.272583403956029	3.29842955469786	1.42654083868329	0.204361225813504	0.99983648774798	-4.51687376051982
O75530-2	EED	-0.132871129286145	3.32693359144535	-1.36066796763174	0.22324473529153	0.99983648774798	-4.51696296911921
Q86XD8	ZFAND4	0.449262414218355	3.42235971681254	1.58293659058356	0.165299897702493	0.99983648774798	-4.51764365175115
P51841	GUCY2F	-0.405320822700126	3.3831291914381	-1.32774055201952	0.233266368125792	0.99983648774798	-4.51772452162274
Q16629	SRSF7	-0.0844433546592686	3.32196886506235	-2.15964882634547	0.0748294709697609	0.99983648774798	-4.51858343844656
Q9H8N7	ZNF395	0.135864925343827	3.3218673740458	1.3415110919653	0.229026881438289	0.99983648774798	-4.51892848224721
Q8N1B4	VPS52	0.0497222586785358	3.33146154231158	2.04860117370419	0.0871510223583947	0.99983648774798	-4.51997442125272
A6NMB1	SIGLEC16	0.179144472785112	3.42854229671136	1.32137399757242	0.235250161467345	0.99983648774798	-4.52008103889425
A2A2Z9	ANKRD18B	0.443289272167391	3.25503655000538	1.35675557145697	0.224414773281838	0.99983648774798	-4.5205797728626
P41134	ID1	0.104438969883874	3.3394189939077	1.38666452533755	0.215609869531532	0.99983648774798	-4.52084688740014
Q00975	CACNA1B	0.223279696513909	3.24302804491979	1.317908826788	0.236336244240214	0.99983648774798	-4.52110998272921
Q9BQP7	C20orf72; MGME1	-0.0429165559158144	3.30418737935545	-2.12663642473555	0.0782935757453777	0.99983648774798	-4.52166092523924
Q96BQ5	CCDC127	0.138737814866375	3.3287957751641	1.53312409604181	0.176906565505285	0.99983648774798	-4.52173286301686
Q32P51	HNRNPA1L2	0.116824450451636	3.31393944268726	1.33941077280516	0.229668980998628	0.99983648774798	-4.52297066417519
Q86WV5	TEN1	-0.137828597840957	3.32171811031379	-1.37200514673113	0.219885424975197	0.99983648774798	-4.52318191710707
O95243	MBD4	-0.145800531875444	3.31151973867897	-1.31428027134456	0.237478350224938	0.99983648774798	-4.52321780082229
Q8N945	PRELID2	0.447981248358087	3.26190988404122	1.33027911550696	0.232479561104384	0.99983648774798	-4.52340487983867
Q16206	ENOX2	0.174905906166459	3.30879788582492	1.34062575497024	0.229297344845879	0.99983648774798	-4.5236737199073
P62714	PPP2CB	0.089968220882874	3.34385187664042	2.23436453548453	0.0675607643790805	0.99983648774798	-4.52372071501129
Q494V2-2	CCDC37; CFAP100	-0.321544678516149	3.30804367854958	-1.44674529607832	0.198870224959141	0.99983648774798	-4.52559398359278
Q9BWQ6	YIPF2	-0.237949156419948	3.27958843683495	-1.32919250053432	0.232816056063739	0.99983648774798	-4.52599645031917
Q8WUE5	CXorf48; CT55	0.0803587568920418	3.32394258842768	1.80883308156982	0.121246152568186	0.99983648774798	-4.52612272323945
Q9HC44	GPBP1L1	-0.104155894383532	3.30990710239554	-1.87047370541031	0.111376849766072	0.99983648774798	-4.52661917950502
Q6P3S1	DENND1B	-0.0566147871403231	3.31197817249457	-1.79122845492088	0.12422057458545	0.99983648774798	-4.52756793742188
Q58EX7	PLEKHG4	0.0400924130323156	3.33179834637268	2.02073753873801	0.0905559706331129	0.99983648774798	-4.52781939713417
O15243	LEPROT	-0.325181758552594	3.32355393347464	-1.30385739707361	0.24078651584597	0.99983648774798	-4.52785628666246
Q8N5I4	DHRSX	-0.1207199330449	3.34714508923849	-1.38701988694821	0.215507171882411	0.99983648774798	-4.52815753144447
Q9NQR1-1	SETD8; KMT5A	-0.160334465926796	3.32747218475384	-1.43032260217915	0.203322923340061	0.99983648774798	-4.52903133186004
Q5JTJ3-2	COA6	0.121600619369507	3.31656020172787	1.94501865699337	0.100506025944292	0.99983648774798	-4.52906711737749
Q9UPN4	AZI1; CEP131	-0.260968797542617	3.31341642992637	-1.33032453348935	0.232465505921348	0.99983648774798	-4.52913672135246
Q5T6F0	DCAF12	-0.0715180400732738	3.33155245518672	-1.69449093667379	0.141889542841571	0.99983648774798	-4.52922676293418
P53778	MAPK12	0.0632736149855603	3.32623786451215	1.86468374435606	0.112268844918506	0.99983648774798	-4.5296773043775
P25440-4	BRD2	0.197992750791146	3.31280551444852	1.30113057085661	0.24165876132753	0.99983648774798	-4.53028665879089
Q13444	ADAM15	0.12386339818503	3.34036762206942	1.7317144935405	0.134817387736606	0.99983648774798	-4.53063919124201
Q8NFZ5-1	TNIP2	-0.286205332624995	3.32382783789765	-1.38007026595171	0.217523692391343	0.99983648774798	-4.53182449203119
Q7L273	KCTD9	-0.11015749740588	3.30513789608655	-1.58291755581213	0.165304191591384	0.99983648774798	-4.5319390760962
P46063	RECQL	0.0667663357722035	3.34580141244371	2.62394523814926	0.0399582925781595	0.99983648774798	-4.53208095683276
Q9BWP8-10	COLEC11	0.115357057144713	3.32007708531815	1.57965085907963	0.166042672515749	0.99983648774798	-4.53326956537012
Q99633-1	PRPF18	0.0758680005699393	3.31794734837493	2.14220356415953	0.0766399678362428	0.99983648774798	-4.53461742447606
Q9BXK1	KLF16	-0.100849881271353	3.32622677827503	-1.66365396651903	0.148020149068412	0.99983648774798	-4.53577589781233
Q8IY45	AMN1	0.0623879408963552	3.32295093334034	1.81002745648315	0.121046922580592	0.99983648774798	-4.53634101349173
O14744-5	PRMT5	0.257553747642863	3.31872758001552	1.3545133427725	0.225087832983005	0.99983648774798	-4.53683447305052
Q6PKC3-1	TXNDC11	-0.190245899563027	3.35992121100642	-1.28168026438681	0.247962496332086	0.99983648774798	-4.53727419324208
P60228	EIF3E	0.0427636172860706	3.3205697935397	2.49021061754482	0.0477714418330716	0.99983648774798	-4.53854535776349
P56181-2	NDUFV3	-0.0653743489422	3.28974881468053	-2.00101714909173	0.0930471971902191	0.99983648774798	-4.53924449465292
Q53HL2	CDCA8	-0.0998926724118507	3.32376907599091	-2.02763041493711	0.0897012665757307	0.99983648774798	-4.53986324420301
P20933	AGA	0.214055100371789	3.38414312722757	1.28690743605138	0.246254196931947	0.99983648774798	-4.54019804194668
O94892	ZNF432	-0.201036782373458	3.3338533920604	-1.27336891041607	0.250700384124079	0.99983648774798	-4.54046062806454
Q8IWW6-1	ARHGAP12	-0.118155038951964	3.28905005324087	-1.33811062362204	0.230067269103696	0.99983648774798	-4.54046998827385
Q9BUV8-5	C20orf24	-0.289585095569657	3.28911655599575	-1.55536814957775	0.171631222885839	0.99983648774798	-4.54073674363858
Q5JUR7	TEX30	0.0610194689762742	3.32756456696194	1.98283358952162	0.0954057886487804	0.99983648774798	-4.54083835930133
Q15937	ZNF79	0.359293971768473	3.29208390732187	1.38054732254737	0.217384720564726	0.99983648774798	-4.54108050842071
Q08426	EHHADH	0.258065307253657	3.32943075014593	1.30598690629844	0.240107292833522	0.99983648774798	-4.54127532932728
Q9Y467-3	SALL2	-0.0951861068326987	3.33565004628685	-1.43259864758758	0.202700370239509	0.99983648774798	-4.54186946179078
Q9Y6Y9	LY96	-0.361991625336991	3.39394944391686	-1.2665656724361	0.252961350560141	0.99983648774798	-4.54189354367815
Q9Y5P8-1	PPP2R3B	0.0579038616443623	3.31227504464892	1.71285034789503	0.138357383278289	0.99983648774798	-4.54207613747195
Q6N043-6	ZNF280D	0.179160942675996	3.35128856781857	1.26922810778658	0.252074387997117	0.99983648774798	-4.5422425306072
Q86UY6	NAA40	0.0829682303868502	3.32765868388861	1.77312459096919	0.127354374381102	0.99983648774798	-4.54237135100946
Q6ZN54	DEF8	0.0768939907714569	3.30403550971265	1.82220454487379	0.119034091663349	0.99983648774798	-4.54238391365909
P51955-2	NEK2	0.223932481477958	3.27195790329852	1.28106510454135	0.24816422755146	0.99983648774798	-4.54337853088099
Q9NZV6	MSRB1	0.250366795893787	3.35332370345262	1.26093087417906	0.254847615464776	0.99983648774798	-4.54406771831646
Q9UGV2	NDRG3	0.267693914682033	3.20079205438932	1.34197153277842	0.228886334183737	0.99983648774798	-4.54505012399317
Q9BRA2	TXNDC17	0.0814153552905898	3.32272152141604	1.95563484243996	0.0990470364020743	0.99983648774798	-4.54715716935081
Q9H596	DUSP21	-0.838063570294063	3.11386730432655	-1.27805312496834	0.249154056928024	0.99983648774798	-4.5487941341397
Q4VXU2	PABPC1L	-0.17795125695896	3.31059066401623	-1.24596143152059	0.259918979842002	0.99983648774798	-4.54947894825963
P16118	PFKFB1	0.21584129160069	3.36115946526088	1.31509342932341	0.237221975834755	0.99983648774798	-4.55106511160619
O14556	GAPDHS	-0.15120242476843	3.27027187150808	-1.29331929912422	0.244173010572667	0.99983648774798	-4.55108561930972
Q9HAR2-4	LPHN3; ADGRL3	-0.104207775829682	3.33381785333938	-1.70864082426272	0.139159612827715	0.99983648774798	-4.55113666122228
Q9BTM9-2	URM1	0.454549433788387	3.24613753803821	1.2639865997535	0.253823168286314	0.99983648774798	-4.55145883819492
Q9H0R3	TMEM222	-0.147367392726203	3.30992413003625	-1.30611288922983	0.240067163284914	0.99983648774798	-4.55149867299545
Q96S21	RAB40C	0.127065051937684	3.32561099679462	1.2809161219909	0.248213105734895	0.99983648774798	-4.55182268559711
Q9H0E2	TOLLIP	-0.0552302243799996	3.32658163190733	-1.79735645277953	0.12317712360533	0.99983648774798	-4.55306195736395
Q6P1K8	GTF2H2D; GTF2H2C_2; GTF2H2C	-0.164147592015143	3.30164500448506	-1.24393154582666	0.260613448531666	0.99983648774798	-4.55317976604778
Q5VVM6	CCDC30	0.173675073155305	3.29096047937699	1.2321204419417	0.264686628752938	0.99983648774798	-4.55406233185438
O75494-5	SRSF10; LOC100996657	-0.183691990184664	3.2885839546611	-1.24609868546516	0.259872080897156	0.99983648774798	-4.55420409224836
Q6PI77	BHLHB9; ARMCX5-GPRASP2	-0.12303913527001	3.2983442873082	-1.27846918733706	0.249017118045153	0.99983648774798	-4.55435166537806
Q14667-3	KIAA0100	-0.192025830778688	3.29684733353195	-1.23058477600463	0.265220287720629	0.99983648774798	-4.5546449204939
Q9Y3C7	MED31	0.0937206518202523	3.34203760038093	1.68644937253289	0.143464113152915	0.99983648774798	-4.55576018382559
Q9H6J7-2	C11orf49	0.0955720960379214	3.34316356085642	1.44733695377146	0.198711503709715	0.99983648774798	-4.55646921034151
Q9UKJ5	CHIC2	0.150886909373913	3.27992245451999	1.46422995267554	0.194228927757042	0.99983648774798	-4.55672889940222
Q02818	NUCB1	0.0496532322230909	3.32076769650287	2.2895974108594	0.0626606008907695	0.99983648774798	-4.55704118944574
O75955	FLOT1	0.0626309324523413	3.31123838143814	2.27179946214395	0.0641979116203179	0.99983648774798	-4.55793273922845
Q96L94	SNX22	0.296773711912616	3.31865146188341	1.29535044580054	0.243517004660951	0.99983648774798	-4.55814322487204
Q96GL9	FAM163A	0.173807654827013	3.27770273835093	1.26823271099889	0.252405671966994	0.99983648774798	-4.55851432723109
Q96RW7-1	HMCN1	-0.197828266985716	3.26189210033942	-1.22410879368446	0.267481100247257	0.99983648774798	-4.55894973898491
E7ETH6	ZNF587B	-0.0845404385838694	3.33356987123308	-1.50222748695811	0.184487912243575	0.99983648774798	-4.55907316092955
Q96L14	CEP170P1	-0.170649312832827	3.29528076523083	-1.21902303786002	0.269268332727047	0.99983648774798	-4.55910156710081
Q8N3U4-1	STAG2	-0.239260374673389	3.29278865257976	-1.22610353333508	0.266782937403657	0.99983648774798	-4.55936279226207
Q13362-4	PPP2R5C	0.325509701299763	3.31370064197296	1.34478545688939	0.228029087432069	0.99983648774798	-4.56084997821109
Q9NWB1-2	RBFOX1	-0.112971346656893	3.32190858187868	-1.35719708545035	0.224282456988765	0.99983648774798	-4.56095242578683
Q96M63-1	CCDC114	0.164810547980013	3.31888993800833	1.30943388742199	0.23901147886355	0.99983648774798	-4.56138161140515
Q14202	ZMYM3	-0.0519968209300647	3.32389888358814	-2.31256371339532	0.0607333664534019	0.99983648774798	-4.5617983523665
Q02535	ID3	0.0907432662445171	3.30487749936617	1.48527528558886	0.188776017987168	0.99983648774798	-4.56197626685056
Q8IUY3	GRAMD2; GRAMD2A	0.134607496655857	3.29938186729189	1.26020543636417	0.255091356905502	0.99983648774798	-4.56204981659211
P0CJ78	ZNF865	-0.185377373143204	3.30825619161632	-1.21836939309937	0.2694987882602	0.99983648774798	-4.56235312910657
Q8IU85-2	CAMK1D	-0.212073130944927	3.35227419057866	-1.21760179719784	0.269769638589144	0.99983648774798	-4.56247754517888
Q9Y324	FCF1	0.0557966690052835	3.32263754648963	1.80626167475828	0.121676181765429	0.99983648774798	-4.56270737039191
P52429	DGKE	-0.237625619800281	3.30542676755877	-1.3258020572846	0.233868799050983	0.99983648774798	-4.56385467862475
P62380	TBPL1	0.144733122869015	3.32867532620935	1.49876363794906	0.185356623175558	0.99983648774798	-4.56401417278096
Q8NE65	ZNF738	0.174611559871705	3.30495907896169	1.38640088554192	0.215686088905692	0.99983648774798	-4.56463244515621
Q13404-1	TMEM189-UBE2V1; UBE2V1	-0.0692720225231178	3.33451150857527	-2.07886954883538	0.0835997150821217	0.99983648774798	-4.56688118555454
A2VCK2	DCDC2B	0.121815374908807	3.30694593229771	1.26068017500581	0.254931825206208	0.99983648774798	-4.56735925846542
Q8TE59	ADAMTS19	-0.284205461491222	3.305917440491	-1.18868459063564	0.280146697928513	0.99983648774798	-4.56751379244933
O95164	UBL3	0.109684187059382	3.32660347480472	1.29215520690705	0.2445496897371	0.99983648774798	-4.56760910559579
Q8N823-1	ZNF611	-0.219311415800343	3.31137830163251	-1.18570907395529	0.28123378247276	0.99983648774798	-4.56837338764801
Q8IYJ2	C10orf67	0.144591781568162	3.32835841401052	1.19957757309752	0.276197872862022	0.99983648774798	-4.56878009079353
Q08629	SPOCK1	-0.0712642905502217	3.30227241194102	-1.60034026050182	0.161418132998447	0.99983648774798	-4.56893893889932
Q53ET0	CRTC2	-0.0466440581547087	3.3161242714781	-1.93086382795113	0.102485034164368	0.99983648774798	-4.56900608610693
Q9P2E9-1	RRBP1	-0.234181400774909	3.31253803283351	-1.28758046488395	0.246035004544659	0.99983648774798	-4.56922006019503
Q8NC44	FAM134A; RETREG2	-0.138039131998509	3.30846893945168	-1.38786705644888	0.215262524347975	0.99983648774798	-4.5692254584945
Q96K75	ZNF514	-0.241562458417589	3.36589735994016	-1.19594296527012	0.277510081541344	0.99983648774798	-4.5692645843896
Q16576-2	RBBP7	0.164377582633732	3.36512325001597	1.21660101255296	0.270123126341518	0.99983648774798	-4.56933974026051
Q9HCJ0-2	TNRC6C	-0.0511295138111163	3.32132416863704	-2.09948130683675	0.081266303761689	0.99983648774798	-4.56996982862815
Q9BQT9-2	CLSTN3	0.13455699911287	3.32201536090571	1.54250376881955	0.174663690695502	0.99983648774798	-4.57002423655575
Q9Y4F5	CEP170B; KIAA0284	0.339160697637556	3.44628013737888	1.18120792008619	0.282885146267303	0.99983648774798	-4.57007980919661
Q8NDX6	ZNF740	-0.0798118255230078	3.3090750576115	-1.7363071312647	0.133969023789965	0.99983648774798	-4.57040800965963
Q9UIS9-12	MBD1	-0.29950430230691	3.35506351179477	-1.17729468971019	0.284327579906159	0.99983648774798	-4.57079658960991
P57086	SCAND1	0.216986516044832	3.31107223597123	1.17468044322713	0.285294715847177	0.99983648774798	-4.57181971670952
Q6UVY6	MOXD1	1.01144936439714	3.16380831596823	1.17693399622564	0.284460850337879	0.99983648774798	-4.57259707632758
P84074	HPCA	0.165082863055737	3.29800467977873	1.46698611396301	0.19350654732363	0.99983648774798	-4.57348926966736
O43521	BCL2L11	0.177250159309483	3.29755359646157	1.16760549408885	0.287926232312959	0.99983648774798	-4.57381293898782
Q7Z3V4-1	UBE3B	0.0618506734886168	3.32562807656003	1.69135474508639	0.142501615896206	0.99983648774798	-4.57387996500346
P35544	FAU	0.312560091956591	3.33719639081228	1.16597740806582	0.288534727869135	0.99983648774798	-4.57398903953662
P36544-2	CHRNA7; CHRFAM7A	-0.148134491522046	3.3298864346802	-1.18282311310421	0.282291614671032	0.99983648774798	-4.57505768593832
Q8N2U9	PQLC1	-0.0917809072379845	3.35649568465322	-1.32519414139238	0.234058010225282	0.99983648774798	-4.57649470906491
Q504U0	C4orf46	0.7802889248265	2.96352372558288	1.35529592512576	0.224852714483483	0.99983648774798	-4.57683142762835
Q9NTX5	ECHDC1	-0.0832068786461964	3.31325320657071	-1.69944261303429	0.140928347721795	0.99983648774798	-4.57729498556683
Q9Y2C3	B3GALT5	0.168134471939103	3.30036114752657	1.15465852390263	0.292795584056057	0.99983648774798	-4.57832946098871
P22694-2	PRKACB	-0.253317217900775	3.31792319493217	-1.53156642168016	0.177281658857824	0.99983648774798	-4.57927416068214
O75716	STK16	0.114718113331869	3.30927408792265	1.33274118866852	0.231718741899356	0.99983648774798	-4.57945590926508
Q8N4P2	TTC30B	0.205188687863937	3.32441161710392	1.4258561137554	0.204549742139422	0.99983648774798	-4.57977098172723
Q5U5Q3	MEX3C	0.13053195826701	3.32198378547238	1.39407403362538	0.213477780338733	0.99983648774798	-4.57984317241449
Q6PJG2	ELMSAN1	-0.0735084169633378	3.31305081569769	-2.07474423794728	0.0840748991097271	0.99983648774798	-4.5799220423678
Q92934	BAD	-0.0911194100179122	3.30267987744848	-1.58318773469123	0.165243254228246	0.99983648774798	-4.58014979865311
Q9UGQ3	SLC2A6	0.257155729031574	3.27181162172442	1.18366921998501	0.281981125088635	0.99983648774798	-4.58018062178808
Q53HC5	KLHL26	0.0863456094709728	3.33097660583443	1.58717851672616	0.164345643948575	0.99983648774798	-4.58054997236098
O94888	UBXN7	0.0797276091453726	3.32060202318664	2.2528441876835	0.0658784079490044	0.99983648774798	-4.58089630443816
P56211	ARPP19	0.325574381630458	3.28596073571938	2.02744087760037	0.0897246589328258	0.99983648774798	-4.58090776179502
Q9H2J1	C9orf37; ARRDC1-AS1	-0.285507426319375	3.35915646496944	-1.13281143047646	0.301171109470022	0.99983648774798	-4.58125732702978
P84085	ARF5	0.074911895878521	3.31018413266992	2.01470506627621	0.0913107698897249	0.99983648774798	-4.58146242483043
Q68CP4-1	HGSNAT	0.17312667638882	3.31473879530851	1.1727377602321	0.286015233736533	0.99983648774798	-4.58205950421473
Q9UEG4	ZNF629	-0.0877086330228785	3.32275172563122	-2.04331429801808	0.0877869185140247	0.99983648774798	-4.58210878910978
O15090	ZNF536	-0.0616976708946384	3.32293211356502	-1.8360135121275	0.116791607950688	0.99983648774798	-4.58244342576017
P19793	RXRA	0.0545398289640408	3.31909867458257	1.89899035760067	0.107085744016427	0.99983648774798	-4.58248772852976
P60606	CTXN1	-0.179194884739799	3.29947316892998	-1.27719761084917	0.249435842509902	0.99983648774798	-4.58606247516597
O14681	EI24	-0.165662703290311	3.27818653028037	-1.34744806281059	0.227220608498206	0.99983648774798	-4.58731152916681
Q9UBL3-1	ASH2L	-0.0638980353221971	3.3241899553693	-2.26393702637409	0.0648894874527587	0.99983648774798	-4.58749107803003
Q8TF32	ZNF431	-0.228568970736164	3.33958137783737	-1.09567629811149	0.315871135700411	0.99983648774798	-4.587813111835
Q8IUX4-1	APOBEC3F	0.12397970258154	3.33369904960797	1.27729864313951	0.249402550231358	0.99983648774798	-4.5880246566093
P10072-2	HKR1	0.142850603942513	3.33657662881868	1.26897854224206	0.252157411293331	0.99983648774798	-4.58893791035115
Q2M1Z3	ARHGAP31	-0.193417072113577	3.29013977927247	-1.10401080383018	0.312520672332152	0.99983648774798	-4.58912515548049
Q99973	TEP1	-0.186973904910395	3.30991678550503	-1.3830877815239	0.216646018512906	0.99983648774798	-4.58919485257194
Q16891-4	IMMT	-0.448152631113022	3.24788433103033	-1.17182862220983	0.286352957419499	0.99983648774798	-4.59085909168578
P49023-3	PXN	-0.189528879264863	3.33188013966775	-1.10972205264227	0.310241940363194	0.99983648774798	-4.5912477107496
Q9NV56	MRGBP	-0.0737634164180031	3.32219650485407	-1.64137370554093	0.152608165625479	0.99983648774798	-4.59226806121684
Q14789-4	GOLGB1	-0.0974121881679632	3.29809420494286	-1.3410450871437	0.229169206322641	0.99983648774798	-4.59234764521496
O60218	AKR1B10	-0.11159852431102	3.32138520678111	-1.46216023130863	0.194773041388655	0.99983648774798	-4.59277498233006
Q8IYU2-1	HACE1	0.071184505694684	3.32395980524716	1.69005674668082	0.142755688402648	0.99983648774798	-4.59413225805873
Q53FV1	ORMDL2	-0.161749077110708	3.32335045047614	-1.26839815822867	0.25235058184192	0.99983648774798	-4.59469087497418
Q96A23-2	CPNE4	0.0945827901686503	3.32902885064295	1.90716564639363	0.105886320247473	0.99983648774798	-4.59510111907734
P08253	MMP2	0.0865164676320902	3.30427298361814	1.56911049231219	0.168446924589124	0.99983648774798	-4.59531598930797
Q9NPB0	SAYSD1	0.195582060528304	3.23611741461731	1.07287209270822	0.325191384952095	0.99983648774798	-4.59557345698463
O75072	FKTN	0.1267436469701	3.32685494566764	1.23767142676243	0.262765427275934	0.99983648774798	-4.59589736202789
P17535	JUND	0.0625902804905625	3.32518819427569	1.49690507113637	0.185824317291275	0.99983648774798	-4.596517664017
Q8WTP8-2	AEN	-0.0677777156789426	3.3400944782228	-1.78708994216444	0.12493019018184	0.99983648774798	-4.59653870181204
Q8WXX5	DNAJC9	0.0545790615179673	3.3206538748247	2.33033411998117	0.0592846617500178	0.99983648774798	-4.59671471922302
P0C7X2-1	ZNF688	-0.0839025130120026	3.32802677347936	-1.39907400565682	0.212049943476382	0.99983648774798	-4.59672964027931
Q9H773	DCTPP1	0.062351090974041	3.32746478820562	1.87325551106561	0.110950803807596	0.99983648774798	-4.59677078605212
P17010-3	ZFX	-0.225464051859115	3.29859990481724	-1.36876777852362	0.220839973952073	0.99983648774798	-4.59696520754724
Q9HCS4	TCF7L1	-0.218011353750031	3.30270638866198	-1.08501778061153	0.320199382616312	0.99983648774798	-4.59780366001773
Q6NZI2-1	PTRF; CAVIN1	0.132098020525966	3.33519392168581	1.19861458096941	0.276545020316063	0.99983648774798	-4.59785119851875
Q9Y3C1	NOP16	-0.167766490383184	3.31678904430287	-2.1562948930668	0.0751740969975006	0.99983648774798	-4.59801242644128
P54136-1	RARS	0.0606729736672813	3.31650690452832	1.82700171171406	0.118250267018116	0.99983648774798	-4.59802089972528
Q8WXI2-4	CNKSR2	-0.172306195591895	3.30117372484951	-1.15657064177727	0.292072047308729	0.99983648774798	-4.59876004238497
P63098	PPP3R1	0.153603264124218	3.32820496152735	1.80659047060415	0.121621111658329	0.99983648774798	-4.60008144283131
Q8N9V7	TOPAZ1	-0.203726772007573	3.33210637846419	-1.05331280534708	0.333365244828261	0.99983648774798	-4.60053669535133
Q9BZL4	PPP1R12C	0.228916108630192	3.34198475939454	1.09405422563431	0.316526675521193	0.99983648774798	-4.60064483833435
Q9UN30	SCML1	0.184307875278756	3.39839191305261	1.08857015374196	0.318751381622555	0.99983648774798	-4.60082458103276
O94907	DKK1	0.116004043411796	3.34097416525415	1.19972643600751	0.276144243151251	0.99983648774798	-4.60091257197604
Q9BQS2-1	SYT15; LOC102724488	0.254854354897264	3.24374070527398	1.00102755208876	0.356040748291482	0.99983648774798	-4.60102425698941
Q8WY41	NANOS1	0.19497782065031	3.31265253911495	1.44017990529888	0.200639381591445	0.99983648774798	-4.60106203614359
Q9C0D4	ZNF518B	0.138768345146113	3.35533310965725	1.15554499507508	0.292459957794044	0.99983648774798	-4.6012036499942
Q71UI9-2	H2AFV	-0.156921510009734	3.32449485192215	-1.066235326204	0.327946210762769	0.99983648774798	-4.60127346847527
P24863-1	CCNC	0.10194609969375	3.33336994548583	1.62293011808499	0.156509418775937	0.99983648774798	-4.60135348411981
Q9Y606	PUS1	0.179174241213367	3.29263729373808	1.12568222503661	0.303947727702495	0.99983648774798	-4.60227391780358
Q96N21-1	ENTHD2; TEPSIN	-0.236382995276629	3.31422641390981	-0.983553577883396	0.363889587985487	0.99983648774798	-4.60241665186488
O95057	DIRAS1	0.134464651242991	3.29425252359802	1.21605480833474	0.270316221294549	0.99983648774798	-4.60292736203734
Q9BSR8	YIPF4	0.124943023821582	3.30832424180833	1.57184341648164	0.167820387625447	0.99983648774798	-4.60329192570801
Q5FWF5-1	ESCO1	-0.0747004466598436	3.34191418173744	-1.80353979221532	0.122133017857441	0.99983648774798	-4.60363662601522
Q9Y2I6-1	NINL	0.163086086641658	3.3586852146201	1.08902907713412	0.318564714706626	0.99983648774798	-4.60468064762141
P0DJJ0	SRGAP2C	-0.110733734175864	3.3138433464328	-1.18108349314986	0.282930913634157	0.99983648774798	-4.60485699627074
Q9H5V7	IKZF5	-0.0519113232176674	3.31026465430118	-1.74758518529617	0.131907808881955	0.99983648774798	-4.60524579115109
Q9H0D6-1	XRN2	0.0488222063327798	3.31419633212345	2.52266134379843	0.0457371676572898	0.99983648774798	-4.60549280559443
P52701	MSH6	0.0385552414659057	3.3229684611486	2.67663851702402	0.0372642992717832	0.99983648774798	-4.60591345996538
Q9BUL9	RPP25	0.100287080507833	3.34265783603704	1.66614645117061	0.147515247840203	0.99983648774798	-4.60615968323186
Q9BX66-11	SORBS1	0.337453818622539	3.27858973235597	1.17649082287799	0.284624669134286	0.99983648774798	-4.6067679396238
Q9H6Z4-2	RANBP3	-0.191590982546909	3.31274518399517	-1.57288747440351	0.167581617040839	0.99983648774798	-4.60693176637961
Q9NVX0	HAUS2	0.120965159133495	3.34534293246327	1.92743077157722	0.102970888126365	0.99983648774798	-4.60708909479288
Q99447-1	PCYT2	-0.339359531186754	3.26819535070283	-1.40277130064722	0.210999737283485	0.99983648774798	-4.60756761186145
P50539-3	MXI1	0.224987928887159	3.26393977544053	0.951080583699684	0.37883910886365	0.99983648774798	-4.60787029952203
Q15154-1	PCM1	-0.132144813247674	3.32507294305074	-1.13465960418283	0.300454805062816	0.99983648774798	-4.6081384052528
O76038	SCGN	0.050635474057899	3.31785318337883	1.77657010468039	0.126752014989476	0.99983648774798	-4.60880937178117
Q8N8J7	C4orf32; FAM241A	-0.220721848696662	3.29393698612906	-0.971505679356388	0.369380765868047	0.99983648774798	-4.60884560189479
Q6PJG9	LRFN4	-0.112235763915182	3.30154099151632	-1.17177366681851	0.28637338301673	0.99983648774798	-4.60927036907588
Q8N3Z6	ZCCHC7	-0.0592671311249439	3.30965282373531	-1.96374520727709	0.0979468184574923	0.99983648774798	-4.61010674233733
A1L157	TSPAN11	0.162092247778122	3.29654071183628	1.0394022260633	0.339280324177321	0.99983648774798	-4.61016081296014
Q6ZNA5-2	FRRS1	0.0613755511396166	3.32586824150124	1.50213732549804	0.184510475727023	0.99983648774798	-4.61018431383581
Q8TAD7	C12orf75	0.16238107255773	3.32800393926576	1.25597106080055	0.256518176497891	0.99983648774798	-4.61027938200287
Q96EK2-3	PHF21B	-0.124404463812815	3.34459372977139	-1.22373968132927	0.26761046477407	0.99983648774798	-4.61055524258641
Q9GZU3	TMEM39B	0.175636017884646	3.29850839292008	1.14866109859564	0.295074886534063	0.99983648774798	-4.61070596656235
P12110	COL6A2	-0.0991158511667908	3.3210005228015	-1.47019579441174	0.192668450131036	0.99983648774798	-4.61177299388346
O75884-1	RBBP9	0.0621554049683438	3.34029689027289	1.9235602121218	0.1035214332388	0.99983648774798	-4.61215683472399
Q6PIL6-5	KCNIP4	0.338281981830135	3.34210198881495	1.45175016809364	0.197531286876944	0.99983648774798	-4.61311113298958
Q5M7Z0	RNFT1	-0.132299279229026	3.34788401375048	-1.12167046417714	0.305519656114028	0.99983648774798	-4.6134497243074
Q99418	CYTH2	0.0918086095906329	3.32394003348535	1.40355631179452	0.210777371067419	0.99983648774798	-4.61409579697499
P0CG47	UBB	0.189272554187159	3.28141310016217	1.04785047180889	0.335677822134606	0.99983648774798	-4.61450577840104
Q07960	ARHGAP1	0.118936978494979	3.32012727123895	2.01666831810497	0.0910644241433553	0.99983648774798	-4.61453976312713
Q6PHR2-1	ULK3	0.0938902311510225	3.33104986921739	1.79146351471335	0.124180389219673	0.99983648774798	-4.61474131476156
Q96HJ3-1	CCDC34	0.0846734775196614	3.32397607341186	1.3160833784633	0.236910196828497	0.99983648774798	-4.61477297373833
Q6UX71-1	PLXDC2	0.133721422304346	3.33658826650958	1.17365509234325	0.285674812111703	0.99983648774798	-4.61493235805674
P30307-4	CDC25C	0.201279792628199	3.32888848371879	0.964913923002286	0.37241272525396	0.99983648774798	-4.61497391101227
Q969X0	RILPL2	0.129939839589195	3.33700543880834	1.19722937104893	0.277045033734342	0.99983648774798	-4.61621433436789
Q5HYI8	RABL3	-0.103385562057635	3.3350346541305	-1.81235717093045	0.120659241138603	0.99983648774798	-4.61633385361954
Q9UPQ9-1	TNRC6B	-0.138572011703547	3.30544351511792	-1.10937771351743	0.310378933248029	0.99983648774798	-4.61651859297576
Q01081-2	U2AF1; LOC102724594; U2AF1L5	-0.123299775528152	3.32021735759633	-1.17680655193427	0.28450795176425	0.99983648774798	-4.61712258551841
Q96GE9	C9orf123; TMEM261; DMAC1	-0.214065980208502	3.30857055781317	-1.19756236667269	0.276924762428917	0.99983648774798	-4.61839971508466
Q13105-2	ZBTB17	-0.138665846685605	3.33434595553401	-1.58652643113492	0.164491993394421	0.99983648774798	-4.61862353950719
Q9Y2R4	DDX52	-0.0612673727042563	3.32639423909435	-1.83952845784628	0.116227526781798	0.99983648774798	-4.61882626197963
Q9C0G6-1	DNAH6	-0.208164944220937	3.38915748719914	-1.07779228913797	0.323161432841607	0.99983648774798	-4.61900684080521
P78411-1	IRX5	-0.206596154992365	3.35715278743239	-1.02164846944321	0.346953343197955	0.99983648774798	-4.61938968488034
O75340	PDCD6	0.138700754276676	3.33545140206727	1.80526976626857	0.121842466129478	0.99983648774798	-4.61948179970299
Q96LI5-1	CNOT6L	0.0487916772228435	3.3309066523331	1.70822961838183	0.139238220759062	0.99983648774798	-4.61990754983573
Q8WTR7	ZNF473	-0.183896322310098	3.27361403550265	-0.979497502167564	0.365730995020476	0.99983648774798	-4.62005709077588
Q8IV50	LYSMD2	-0.142614655744071	3.31383148312824	-1.53326733917066	0.176872109665619	0.99983648774798	-4.62030418349755
Q9NU02	ANKEF1; ANKRD5	-0.178924863683905	3.3799425129083	-0.96599963375018	0.371911995740802	0.99983648774798	-4.62087155240412
P55212	CASP6	0.086111876203364	3.3404924515501	1.70661693469426	0.139546925886134	0.99983648774798	-4.62144512481427
Q96D71-4	REPS1	-0.207229398014723	3.34089122657456	-0.86229383711427	0.422147801301368	0.99983648774798	-4.62147682991729
Q8TF20-2	ZNF721	0.285363041720868	3.29657798328102	1.07398793420634	0.324730095174063	0.99983648774798	-4.62151822305804
Q07866-6	KLC1	-0.204845351493721	3.31038799568515	-1.52510738422859	0.178845029812938	0.99983648774798	-4.62172997490054
Q9P2X3	IMPACT	0.109561647714443	3.32901655974842	1.69858184020843	0.141094981094887	0.99983648774798	-4.62183592046084
Q13114-1	TRAF3	-0.0455434165617108	3.31451846404846	-1.84103202992582	0.115987059075262	0.99983648774798	-4.621938392639
Q9BUW7	C9orf16	0.143476801516931	3.35867603849127	1.03269189220968	0.342164120577605	0.99983648774798	-4.62329626298913
Q9H6N6	MYH16	0.269410013406864	3.32555347731578	0.83418849774759	0.43660352521459	0.99983648774798	-4.62335180249015
Q96C34-1	RUNDC1	0.0747036480677592	3.31592458058825	1.66421721995557	0.147905905267821	0.99983648774798	-4.62387342975597
Q9H254	SPTBN4	0.177046554018329	3.29555593018071	1.05478662836741	0.332743513888065	0.99983648774798	-4.62480859074598
O00479	HMGN4	0.40799644335067	3.24168405625919	0.836207153226544	0.435553277297643	0.99983648774798	-4.62488199083983
Q9ULP0-6	NDRG4	0.194212374915708	3.29143965171089	1.31877389932584	0.236064685815174	0.99983648774798	-4.62521437402832
Q14201-2	BTG3	0.0687102911397882	3.32190574105146	1.42591511192236	0.20453349264405	0.99983648774798	-4.62585925159654
A6NHG4	DDTL	0.140485940942165	3.34615328290607	1.04016734250948	0.338952771215871	0.99983648774798	-4.62631271246932
Q9NR83	SLC2A4RG	0.141954076052795	3.32814692930659	1.04366557214322	0.33745842823639	0.99983648774798	-4.62638018742006
P46939-2	UTRN	0.0600980890924748	3.32024069426162	1.6503671980632	0.150739929523711	0.99983648774798	-4.62787695086177
A6NNS2	DHRS7C	0.993255927355576	3.10131240048174	1.43346133262869	0.202464865070556	0.99983648774798	-4.62821348410274
Q9P243-1	ZFAT	-0.105382819834823	3.33512275775913	-1.41469083963264	0.207646401680685	0.99983648774798	-4.62821563431576
O94850	DDN	-0.123679896070232	3.34047880946637	-1.16267494249152	0.289772397648257	0.99983648774798	-4.62834567136188
Q9HCL3	ZFP14	-0.153729365461993	3.32248224209308	-0.931240988814342	0.388206451057176	0.99983648774798	-4.62844601077715
Q9NR21-4	PARP11	0.202041090143829	3.34699018687455	0.792286510472728	0.45882148414069	0.99983648774798	-4.62873367478136
O94813	SLIT2	0.213368620871523	3.31825173906903	0.840701115932784	0.433221849602795	0.99983648774798	-4.62878861383959
Q9H2G4	TSPYL2	-0.175204851930466	3.33680091064261	-1.11345312616285	0.308760804544229	0.99983648774798	-4.6290288918547
Q92777-2	SYN2	-0.0664187488650254	3.32433513936064	-1.8197403525548	0.119438722572352	0.99983648774798	-4.62960123218217
O75914-3	PAK3	-0.0899729248446645	3.32510403137362	-1.50414714052181	0.184008119812391	0.99983648774798	-4.63052542685213
Q9Y3A0-1	COQ4	0.0775873610088283	3.32241357591518	1.38732002097865	0.21542046948677	0.99983648774798	-4.63086862503493
Q9BXB1	LGR4	0.154562396184902	3.34764386835401	0.967756681183658	0.37110276879838	0.99983648774798	-4.63127285125167
Q8NHX9	TPCN2	0.172952792975669	3.30382492241321	0.876938947611572	0.414757603374245	0.99983648774798	-4.63170390800682
Q8IZ40	RCOR2	-0.0414570795992389	3.32161291749177	-2.09446028652698	0.0818285122363994	0.99983648774798	-4.6330884018427
Q8IZN3-1	ZDHHC14	0.223963029110243	3.36065025311873	0.872297935976317	0.417088985468777	0.99983648774798	-4.63310503128183
Q9P1Z9-2	C9orf174; CCDC180	-0.149274794584355	3.36403071791358	-1.17900510686915	0.283696337669246	0.99983648774798	-4.63328550712733
Q9HBI5	C3orf14	0.127576466126973	3.34826021227264	1.0597944002332	0.330638086564838	0.99983648774798	-4.63338013203805
Q96K19	RNF170	-0.241955576978591	3.3493784056985	-0.86552891701778	0.420506923840142	0.99983648774798	-4.63376982043676
O60895-2	RAMP2	-0.18431121132319	3.30817927246466	-0.993349276978429	0.359472825847642	0.99983648774798	-4.63380240530825
Q9BX84	TRPM6	0.181466717151537	3.30307118328848	0.848970924923712	0.428955539883814	0.99983648774798	-4.63410081254017
Q9Y4L5	RNF115; LOC101060478	0.0688824486226507	3.31817555122378	1.45721426165711	0.196079036614777	0.99983648774798	-4.63426032246612
Q8N0U7-1	C1orf87	-0.454882883567374	3.12945206746136	-1.07533696643928	0.324173125839225	0.99983648774798	-4.63444948104679
O95427	PIGN	-0.179529980580056	3.27881217973806	-0.945130895445438	0.381629611696652	0.99983648774798	-4.6345478487557
Q9NY26	SLC39A1	-0.168414926406546	3.29894619940689	-0.933183828622915	0.387281272872038	0.99983648774798	-4.63496745807177
P59773	KIAA1024L	-0.406694124174974	3.29095504988608	-1.14719543658675	0.295634194379106	0.99983648774798	-4.6352395383283
P48059-5	LIMS1	-0.174725134196984	3.32149332089921	-1.35013233996058	0.226408171050382	0.99983648774798	-4.63586125845239
P0CG31	ZNF286B	-0.131564613138919	3.31717030640067	-1.2397901646549	0.262035353744837	0.99983648774798	-4.63617515329117
Q03923-1	ZNF85	0.149544172678341	3.36822604846568	0.911079678975072	0.397908173053254	0.99983648774798	-4.63624422031564
Q9UQ88-1	CDK11A	0.166982379839153	3.33792523666771	1.1494518250118	0.294773512777398	0.99983648774798	-4.63630343284011
Q9H6S1-3	AZI2	0.137622127583647	3.34746722097164	1.00815817315367	0.352876992045513	0.99983648774798	-4.63649923814001
O43541-1	SMAD6	0.159687379336177	3.33353807179674	0.691428822940533	0.515536461953627	0.99983648774798	-4.63656488556492
Q3ZCX4	ZNF568	-0.195170560893609	3.32684503111278	-0.911626823580831	0.397642451604009	0.99983648774798	-4.63660568245182
Q14160-3	SCRIB	-0.165718998394018	3.30139158414289	-0.906598593297976	0.400089530374027	0.99983648774798	-4.63669215304806
P98161	PKD1	-0.172353531002992	3.31832021555918	-0.731804913946292	0.492287949836062	0.99983648774798	-4.63724107448421
P15291	B4GALT1	-0.14506410896623	3.33233315171372	-1.0732488798194	0.325035560400949	0.99983648774798	-4.63736562080795
Q14764	MVP	-0.170848208148821	3.30295069773402	-0.858790987166955	0.423929863603615	0.99983648774798	-4.63754241968427
P41240	CSK	0.0375491940715453	3.32015383911014	2.25227530559085	0.0659295437187471	0.99983648774798	-4.63785840780121
Q15697-1	ZNF174	-0.0730567337312581	3.34229367232517	-1.43175601449894	0.202930645373088	0.99983648774798	-4.63847515564292
P11441	UBL4A	0.0421093913015094	3.31948090604676	1.871599562762	0.111204223526109	0.99983648774798	-4.63898872814824
O95819-6	MAP4K4	-0.17075940322195	3.31361484619417	-0.741683558348316	0.48670979884855	0.99983648774798	-4.63899905043183
Q9UKT7	FBXL3	0.0710309221209174	3.34285167477633	1.5321709858857	0.17713598876019	0.99983648774798	-4.63927085511252
Q08J23-2	NSUN2	-0.129446751170634	3.3337461105849	-1.15540953214802	0.292511224105288	0.99983648774798	-4.63945783287517
Q9UK73	FEM1B	0.0452699394640574	3.32220923333091	1.81542629676533	0.120150390293478	0.99983648774798	-4.6395159071509
P51955	NEK2	-0.139582519016539	3.30909807215238	-0.924707441481133	0.391330253701368	0.99983648774798	-4.63966456842028
Q9H307	PNN	-0.0401825686861554	3.31414861316474	-2.50855471235786	0.0466099780083127	0.99983648774798	-4.63969103685697
Q8NC24	RELL2	-0.110848709868291	3.33289775776127	-1.31420421459117	0.237502342260656	0.99983648774798	-4.64028216208449
Q9NP66	HMG20A	0.0834726699071704	3.31485423821186	1.7759288264777	0.126863913307606	0.99983648774798	-4.64030403868205
Q9Y303	AMDHD2	-0.16231936166713	3.29192146186968	-1.21421595319224	0.270967178315774	0.99983648774798	-4.64040176965562
P62324	BTG1	0.130226826584148	3.33996257641253	1.01924159275754	0.348004297777512	0.99983648774798	-4.64057926139692
Q13438-7	OS9	-0.153120010832836	3.33608738145869	-0.808005702431806	0.450393313844838	0.99983648774798	-4.64129234437444
Q96T52-1	IMMP2L	-0.112442149430134	3.34445437422809	-1.14632918624111	0.295965185250663	0.99983648774798	-4.64165574850119
Q6ZN08	ZNF66P; ZNF66	-0.198269028346655	3.36209554772001	-0.896063486278117	0.405253851131197	0.99983648774798	-4.64179167667944
P52747	ZNF143	0.0483335762798716	3.32611282767637	1.89890502941618	0.107098334248955	0.99983648774798	-4.64259018493534
Q9BSJ2-3	TUBGCP2	-0.270659078406224	3.29883058629453	-1.20390313002146	0.274643204747318	0.99983648774798	-4.64265953234106
Q10469	MGAT2	0.102647173556916	3.31740145362822	1.87604986402983	0.110524472601691	0.99983648774798	-4.64283884818914
Q9BSV6	TSEN34	0.0903776533155399	3.32510376267058	1.71923356773628	0.137149492201955	0.99983648774798	-4.6431114048212
Q3KP66-1	C1orf106	0.0830045280690463	3.3191074861441	1.49276243128206	0.186870757834578	0.99983648774798	-4.64335418259731
Q5TEA6-1	SEL1L2	-0.685284505984431	3.16964194268409	-1.29072972054551	0.245011655354009	0.99983648774798	-4.64377445912372
Q9UHB4-2	NDOR1	0.110943786420559	3.33014970095316	1.53811593998825	0.175709549487028	0.99983648774798	-4.64381753199573
O14907	TAX1BP3	0.113992174830835	3.32233637419156	1.61077613979666	0.159132402131162	0.99983648774798	-4.64432188234116
P21980	TGM2	0.155483526529645	3.32919126130795	0.968021178068482	0.370981072110118	0.99983648774798	-4.64433287661145
Q9BZZ5-1	API5	0.122510986117913	3.29856492702542	0.986331574509567	0.362632663337596	0.99983648774798	-4.64461460595975
P46531	NOTCH1	0.130992187384505	3.34268260753283	0.955860149230171	0.376608978518596	0.99983648774798	-4.64511206617091
O95198-2	KLHL2	-0.126916007755723	3.32864835843587	-1.09075606515104	0.317863076808733	0.99983648774798	-4.64544320821267
P31947-1	SFN	-0.159938602917726	3.26684283871605	-0.788929410324813	0.460635945743596	0.99983648774798	-4.64553750983491
O95201	ZNF205	-0.102473727395668	3.32657665424164	-1.26327985712453	0.254059783818661	0.99983648774798	-4.645670562158
Q86VE0	MYPOP	0.247645206554856	3.27978882780935	0.969764174428938	0.370179894671519	0.99983648774798	-4.64569679862133
Q9H2L5-1	RASSF4	0.111039446236261	3.35860652768263	1.07026395354056	0.326271701281412	0.99983648774798	-4.64582847560094
P62633-6	CNBP	0.0965701720018981	3.29215626619506	1.49504663634565	0.186293082394694	0.99983648774798	-4.64595861909272
Q0VDF9	HSPA14	-0.0444401039668696	3.32158165720595	-1.99524613085538	0.0937892931971423	0.99983648774798	-4.64685762297966
P46098-5	HTR3A	-0.17603032962261	3.30339072285447	-0.6755387788816	0.524882134455777	0.99983648774798	-4.647408995189
P29279-1	CTGF	-0.145848467847633	3.37645830535504	-0.885102511593585	0.410680459695341	0.99983648774798	-4.64751032713019
P05937	CALB1	0.0797708683856842	3.325532044264	1.29486540548674	0.24367351690829	0.99983648774798	-4.64784723802703
Q92546	RGP1	0.0695477345561285	3.32915038384996	1.60652695934122	0.160059322528567	0.99983648774798	-4.64800039893903
Q9BXV9	C14orf142; GON7	0.284240773545978	3.29104722987662	1.08127294284651	0.32173173806031	0.99983648774798	-4.64815642309712
Q8ND23-1	LRRC16B; CARMIL3	0.0982417335341823	3.3291853348725	1.12299348534573	0.305000502168119	0.99983648774798	-4.64843792841411
Q13794	PMAIP1	0.0708566969769127	3.34475388208544	1.47079583456033	0.192512145539145	0.99983648774798	-4.64958582127685
P19174-2	PLCG1	0.0916773794414197	3.33531175357921	1.22438854825451	0.267383089670382	0.99983648774798	-4.64967132892187
P56178	DLX5	0.106958387193931	3.32343765811028	1.111224790998	0.309644679172604	0.99983648774798	-4.64980846005595
P17480-2	UBTF	0.121263637086111	3.31945115326316	1.07077098948646	0.326061450631942	0.99983648774798	-4.65001531011868
Q6P5R6	RPL22L1	0.124673738524071	3.35441752937268	1.33515684217709	0.230974445102903	0.99983648774798	-4.65044879648184
Q96SI9	STRBP	0.0444813134795478	3.31584167521612	2.28516694830491	0.0630396657984045	0.99983648774798	-4.65057714311505
P06733-2	ENO1	0.141403925155364	3.23746922523384	0.548532907263642	0.603423787904888	0.99983648774798	-4.65059499803068
Q9NQ79	CRTAC1	-0.0767528654148694	3.32193597523843	-1.42545436944015	0.20466042367965	0.99983648774798	-4.65079379150558
P08235	NR3C2	-0.147611492457304	3.24579710159192	-0.82282539252932	0.442549957985323	0.99983648774798	-4.6513122209007
Q13705-1	ACVR2B	0.0879904114245999	3.31597718330934	1.74354203300892	0.13264315426525	0.99983648774798	-4.65133223372858
P52657	GTF2A2	0.0751693362741399	3.32668250549208	1.66530241574934	0.147686036933137	0.99983648774798	-4.65179222017953
Q9P1F3	ABRACL	0.105577791817295	3.33832079709088	1.17357700675994	0.285703776116873	0.99983648774798	-4.65198206091961
Q9NYM9	BET1L	0.139099876929601	3.30753108407316	1.54617524168589	0.173793100918175	0.99983648774798	-4.65227573815762
Q9UI33-1	SCN11A	0.183440003755946	3.3213396353266	0.947179537884127	0.38066696089812	0.99983648774798	-4.65321746407075
Q96PC3-2	AP1S3	0.134316121030086	3.29792424432964	0.915754863411671	0.395642041639514	0.99983648774798	-4.65324564216202
Q86UR5-1	RIMS1	0.143382446396971	3.3376860637941	0.95231579752209	0.378261775029157	0.99983648774798	-4.65373695031399
Q9BQQ3-1	GORASP1	0.0724933976003195	3.31975271556564	1.52882678434828	0.177943192478054	0.99983648774798	-4.65401871470663
Q8WXK3-1	ASB13	-0.12170748238428	3.29460649173142	-1.03909426714756	0.339412236753242	0.99983648774798	-4.65406888252862
P15882	CHN1	0.0586171816503854	3.33922099174112	2.087360057507	0.0826303333609078	0.99983648774798	-4.65484401529647
Q8IUA7-1	ABCA9	0.179833924628485	3.37159610148554	0.67261371123452	0.526614466498809	0.99983648774798	-4.65528651770874
Q9HCK0	ZBTB26	-0.0799215202258058	3.33146049903322	-1.46865126317303	0.193071328746572	0.99983648774798	-4.6553754507623
Q8WXB1-1	METTL21A	-0.125283179230869	3.29305997583488	-1.58397485066631	0.16506584647521	0.99983648774798	-4.65592237298737
Q13635-1	PTCH1	0.154352194924803	3.27823970581379	1.02829219526909	0.34406568766536	0.99983648774798	-4.65608366014479
Q16568	CARTPT	-0.196863244820848	3.3358990691978	-0.955608386879318	0.376726193130399	0.99983648774798	-4.65647531381411
P27816-5	MAP4	0.0824525319568294	3.33561013001588	1.19861622750763	0.27654442643645	0.99983648774798	-4.65678265412679
Q2LD37-1	KIAA1109	-0.19329865194888	3.32005807110773	-0.990505453976371	0.360750651815953	0.99983648774798	-4.6568450903689
P31942-2	HNRNPH3	0.19878327894986	3.28838097814	0.650234447285598	0.539990471465684	0.99983648774798	-4.65706143006531
Q6ZYL4	GTF2H5	0.345163405346598	3.23726914070063	1.34554407717717	0.227798474288642	0.99983648774798	-4.65724314129852
Q9Y426	C2CD2	-0.118410460626343	3.30628876228658	-1.06148332415982	0.329930479223864	0.99983648774798	-4.65760051680934
Q17RY0-1	CPEB4	-0.072775959587767	3.3293282768131	-1.8558140196133	0.113649123935483	0.99983648774798	-4.65773054392566
Q9Y5U8	MPC1	-0.149605022439284	3.33845069707547	-1.05355517750821	0.3332629350344	0.99983648774798	-4.65806072550839
A0FGR8-4	ESYT2	0.115829036033703	3.30277593083013	0.995787346758847	0.35838019403638	0.99983648774798	-4.65826224028049
Q8TBE0	BAHD1	-0.121060846116941	3.29076261520628	-0.506682021629186	0.630730021331496	0.99983648774798	-4.65902574820356
Q9UK33	ZNF580	-0.0947834893878477	3.34305771980142	-1.39793461623497	0.212374547001641	0.99983648774798	-4.65910577223315
Q9BZD2-1	SLC29A3	0.162986183908838	3.2471635439444	0.803410536690901	0.452845537802296	0.99983648774798	-4.65976512714925
P0DMM9-3	SULT1A4; LOC105369243; SULT1A3	-0.136992980097146	3.34796427570684	-0.827601664324135	0.440043340356102	0.99983648774798	-4.65998870267633
Q96KC9	CABS1	0.14582129811795	3.24056462794188	0.492001148613246	0.640466068654747	0.99983648774798	-4.66015677180772
P0CG12	CHTF8	-0.0728845919812706	3.32104308505556	-1.58823378921331	0.164109069004131	0.99983648774798	-4.66022894273098
Q12794-3	HYAL1	-0.113789215775414	3.31686398987931	-0.949001815183748	0.37981227032721	0.99983648774798	-4.66024823570449
Q9Y4F4-1	FAM179B; TOGARAM1	0.134675219511175	3.36725730805296	0.80587218336306	0.451530683163629	0.99983648774798	-4.66025457350696
Q6UB28	METAP1D	-0.0752912559289012	3.30505987992686	-1.5527060675051	0.172254626869494	0.99983648774798	-4.66110762211558
Q9H2C2	ARV1	-0.154094898452695	3.32999343787463	-1.26297607558094	0.254161548843085	0.99983648774798	-4.66122848899128
Q8IUX7	AEBP1	0.15316445718019	3.35728968884429	0.83035239118543	0.438604442737972	0.99983648774798	-4.66224902301862
C9JE40	PATL2	-0.146335748865792	3.32202932184615	-0.625855994917559	0.554804892336046	0.99983648774798	-4.66260781253507
O60299-1	LZTS3; PROSAPIP1	0.114829024136919	3.35101303488445	0.541443501530199	0.608001768320402	0.99983648774798	-4.66295552683296
Q9UBK2-3	PPARGC1A	-0.129884437402714	3.28068066796421	-0.918846730889129	0.394148813225171	0.99983648774798	-4.66322571579557
P51956	NEK3	0.0915709168042759	3.330469809881	1.81207066138893	0.120706852114163	0.99983648774798	-4.66327560027143
Q96NY7-1	CLIC6	-0.12475101938797	3.38606094222985	-0.840271133575056	0.433444523463795	0.99983648774798	-4.66348581136094
Q8IVS8	GLYCTK	0.0932802277158198	3.30117517898564	1.15449625071618	0.292857057698867	0.99983648774798	-4.66348777639838
Q6PH81-1	C16orf87	0.0850609630038586	3.33525877317501	1.49996368777162	0.185055225616684	0.99983648774798	-4.66400408376149
Q96RV3-1	PCNX; PCNX1	0.114981950651235	3.33028474680411	1.03052319295555	0.343100373417863	0.99983648774798	-4.66400512179933
P02790	HPX	-0.113381835239224	3.32789980133515	-0.429668889456908	0.682667421546381	0.99983648774798	-4.66413488489992
Q7Z340	ZNF551	0.241201412457353	3.25183473014343	0.684073228535845	0.519848954853354	0.99983648774798	-4.66435628366955
Q6ZRI6	C15orf39	0.141311283006955	3.22563924666402	1.02447090205991	0.345724204722532	0.99983648774798	-4.66449109951992
Q32ZL2-2	LPPR5; PLPPR5	0.187962377658204	3.28101894322866	0.86173452990088	0.422431972382033	0.99983648774798	-4.66454609055826
O95248-4	SBF1	-0.109034464895622	3.3281605964928	-1.09121775112727	0.317675721529835	0.99983648774798	-4.66468434909068
Q7LFL8-1	CXXC5	-0.0732293990072027	3.31017967797059	-1.51639999738476	0.180973148918175	0.99983648774798	-4.6654899224769
Q9BVG4	CXorf26; PBDC1	0.072142550963067	3.32381237818683	2.03399375077921	0.0889195020191693	0.99983648774798	-4.66560123989702
P20062-1	TCN2	0.109272303761108	3.27315190519183	0.349982062961944	0.738492816868677	0.99983648774798	-4.66560834231502
Q96KN4-2	FAM84A	0.164716610958847	3.37119062804339	0.77087592970016	0.470480788750333	0.99983648774798	-4.66566615707873
Q8IZS8	CACNA2D3	0.222525223967473	3.20258562636625	0.655552699003876	0.536792269288273	0.99983648774798	-4.66597099204772
Q8N196	SIX5	0.119884664014411	3.32956326487651	1.00380953684925	0.354803728032388	0.99983648774798	-4.66611908677639
Q7L2E3-1	DHX30	-0.124333443893453	3.28700875221911	-0.696499332929963	0.512577457004894	0.99983648774798	-4.66614027148615
P50851-1	LRBA	0.082565523296307	3.28896192703367	0.358608584200336	0.732356038792315	0.99983648774798	-4.66615542490695
Q8N1S5-1	SLC39A11	-0.180270803777729	3.33704145400302	-0.957267902664967	0.37595408803341	0.99983648774798	-4.66684855823111
Q9C026-5	TRIM9	0.119722829403694	3.39856023284173	0.511511531973442	0.627544785129558	0.99983648774798	-4.66699350632896
Q8TBC4-1	UBA3	0.0416641845286811	3.31880689415636	2.09984697953761	0.0812255138457907	0.99983648774798	-4.66700065533067
P23142	FBLN1	-0.176597558722962	3.33081399001689	-1.40917649325161	0.209191633115823	0.99983648774798	-4.66765175212536
P17014-1	ZNF12	-0.172920951714872	3.33109544820477	-1.08435584353734	0.320469800492498	0.99983648774798	-4.66779193501694
Q6AI12	ANKRD40	0.0559115923000401	3.33290309655203	1.67733738027803	0.145268763475138	0.99983648774798	-4.66796491308299
Q2M296-3	MTHFSD	0.126852811211988	3.37617056699509	0.897831505070089	0.404383646201466	0.99983648774798	-4.66813872552061
Q96C12	ARMC5	0.0672632252652803	3.33410852091329	1.53472315933014	0.176522284157982	0.99983648774798	-4.66839583554314
Q5U5X8	FAM222A	-0.105520578125465	3.35658559095105	-1.19834901066679	0.276640821642499	0.99983648774798	-4.66847696359886
Q15063-1	POSTN	-0.163246236380465	3.38726822387176	-1.35048449013736	0.226301782448904	0.99983648774798	-4.66866643009776
Q5KSL6	DGKK	0.12672178747848	3.28819147165655	0.62681034754696	0.554220217871668	0.99983648774798	-4.66955339210844
P27449	ATP6V0C	0.115804858885745	3.31285933557283	0.921039461560759	0.393092452796307	0.99983648774798	-4.66974906324909
Q9NVK5-1	FGFR1OP2	0.157917675273747	3.33132383388938	1.20115224951284	0.275631032169018	0.99983648774798	-4.66998178097108
Q14626	IL11RA	0.0838252862563316	3.28913480443002	0.338758267561796	0.746509018240984	0.99983648774798	-4.67007158581317
Q9NVJ2	ARL8B	0.160300694267759	3.36679659662737	0.648580225504863	0.540987727187493	0.99983648774798	-4.67058930605045
Q99814	EPAS1	0.183241170371615	3.28567080388294	1.11199415947447	0.309339267857825	0.99983648774798	-4.67086089101704
Q8N1B3-1	FAM58A; CCNQ	0.147868803877145	3.30831430448665	0.68988694913615	0.516438486058254	0.99983648774798	-4.67092310435245
Q86W54-1	SPATA24	-0.195199172193908	3.33301154849925	-0.679958702415146	0.522271537358536	0.99983648774798	-4.6710243901558
Q9BT43	POLR3GL; LOC101060555	-0.128789979507602	3.30592838337194	-1.19906600010723	0.276382242034194	0.99983648774798	-4.67149890572656
P18583-6	SON	0.157457449956446	3.29667680565351	0.846994145948873	0.429972511682869	0.99983648774798	-4.67156168328172
Q9BX73-1	TM2D2	-0.144671725864527	3.35579881291625	-0.60552618806596	0.567350309526937	0.99983648774798	-4.67158416632721
P41970	ELK3	-0.050610798054697	3.2895071034823	-0.194258182115696	0.852482023076916	0.99983648774798	-4.67159402958035
O60749	SNX2	0.0936921856603059	3.3088205083361	1.35539372102715	0.224823348380705	0.99983648774798	-4.67166514857506
Q8WW22-2	DNAJA4	0.100018345753209	3.29648124006026	0.436682307270177	0.677851600837681	0.99983648774798	-4.67196864384309
Q14392	LRRC32	-0.0511157650947577	3.30002012421709	-0.182939116624019	0.860963036418156	0.99983648774798	-4.67213604480057
Q6IQ20	NAPEPLD	-0.112581976170706	3.30284726793834	-0.499160992894592	0.635707807452611	0.99983648774798	-4.6721429329374
O95861-3	BPNT1	0.148867693197642	3.25120629514272	0.743480377819265	0.485699869576413	0.99983648774798	-4.67247890945926
Q9H4W6-2	EBF3	-0.145574268867981	3.33946908785704	-0.994353586038244	0.359022418862123	0.99983648774798	-4.67253887586235
Q8N3E9	PLCD3	0.078689008514185	3.35043638203544	1.35847262932168	0.223900589054847	0.99983648774798	-4.67293289005661
O43156	TTI1	0.0843031782841692	3.32209213127407	2.10480519302481	0.080674502034608	0.99983648774798	-4.6730028547161
Q96NA8	TSNARE1	0.19223177674604	3.27203902326568	0.92325339225564	0.392028089908134	0.99983648774798	-4.67323277285287
O00712-6	NFIB	0.142138916717335	3.27128675094045	0.368729725433048	0.725183689706514	0.99983648774798	-4.67339269352262
Q9Y6U3	SCIN	-0.0720323915876355	3.3902422406372	-0.308492687533029	0.76829700884636	0.99983648774798	-4.67360964613445
Q13145	BAMBI	-0.101081609744297	3.32732482540372	-0.446431860226187	0.671184738495548	0.99983648774798	-4.67427433826833
Q13601	KRR1	-0.119866337232487	3.31939730448334	-1.86893357210678	0.111613429179307	0.99983648774798	-4.67487456659854
Q9H4W6	EBF3	-0.147078239014548	3.2976022356178	-1.11738143931129	0.307207783408153	0.99983648774798	-4.67518122357973
Q06418	TYRO3	-0.210081341053182	3.30798953650448	-0.896840730068325	0.404871122922899	0.99983648774798	-4.67523270151011
Q969W3-2	FAM104A	-0.12272437432399	3.35859851510983	-0.934935054744892	0.386448804352119	0.99983648774798	-4.6752622683754
Q8TE76	MORC4	0.0354623424792038	3.26479529896052	0.135872515766163	0.896434078633874	0.99983648774798	-4.67549367741662
Q9UKS7-1	IKZF2	-0.120210666232231	3.33488529324543	-0.632735376810538	0.550598896373228	0.99983648774798	-4.6755644983207
Q8WUA8	TSKU	-0.108563031803474	3.38834898005286	-0.581723354172849	0.582256245053788	0.99983648774798	-4.67560882137268
Q2PPJ7-1	RALGAPA2	0.0608082843646955	3.33270888395654	1.83481828660167	0.116984036990321	0.99983648774798	-4.67567194879933
Q8N1W2	ZNF710	-0.012518367028485	3.23292622905024	-0.029551306059054	0.97739800204404	0.99983648774798	-4.67581291733138
Q9UP95	SLC12A4	0.0738039460355412	3.31584423209045	1.60869926327371	0.159584810396003	0.99983648774798	-4.67583385086534
Q6PI98-1	INO80C	-0.0833545723862037	3.33664403433412	-1.64393679554889	0.152073469554396	0.99983648774798	-4.67604226781491
Q96JX3-1	SERAC1	0.2762299225564	3.27758082540945	1.13949506946518	0.298587515480838	0.99983648774798	-4.67663330445119
O75521	ECI2	0.0374842080801405	3.29579209407869	0.143841695461676	0.890407121381721	0.99983648774798	-4.6766379715921
Q9NWW5-2	CLN6	0.0923428272301737	3.30608702018422	1.30779404019304	0.239532236629833	0.99983648774798	-4.67671267557521
Q969T4	UBE2E3	0.12698950541886	3.28396635107314	0.582512480698135	0.581758361107766	0.99983648774798	-4.67711372913805
Q86VH4	LRRTM4	0.152613102895643	3.29017450297547	1.2090055084411	0.272819081945865	0.99983648774798	-4.67716336697506
Q9Y5K5-1	UCHL5	-0.136772905648382	3.34545030601168	-0.649836063941439	0.540230531927967	0.99983648774798	-4.67734221107629
Q9UHX1-1	PUF60	-0.105529088518295	3.32175063329133	-0.530798692344507	0.61491244433739	0.99983648774798	-4.67759404314307
Q15776	ZKSCAN8; ZNF192	-0.196366353575744	3.33283223838801	-1.68209165363338	0.14432444107139	0.99983648774798	-4.67763545298297
O15040	TECPR2	0.163117080369029	3.24777579240124	0.783045385632298	0.463828450103265	0.99983648774798	-4.67779291370657
Q5JVL4	EFHC1	0.0277225060979615	3.25047318449786	0.113779216495916	0.913181328224822	0.99983648774798	-4.67780520285006
Q6UWS5	PET117	-0.135518196249824	3.29000216971764	-0.614134579555777	0.562017063024263	0.99983648774798	-4.67792969619903
P49640	EVX1	0.163372061853413	3.28277730597917	0.730448299448381	0.49305737888248	0.99983648774798	-4.67793125612987
O75896	TUSC2	0.135186233612396	3.31362435375445	1.32107828590632	0.235342670915214	0.99983648774798	-4.67794695192821
O15145	ARPC3	-0.0632216777618314	3.31969772900717	-2.00170194175828	0.0929595352605641	0.99983648774798	-4.67831582497024
Q8WXG6-8	MADD	-0.0519558209236673	3.43118806523299	-0.231711720910353	0.824580013864605	0.99983648774798	-4.67833018484575
Q3SXY7-1	LRIT3	0.117134501031178	3.37327457707345	0.597404690617268	0.57241004841351	0.99983648774798	-4.6783775240798
Q6NVV7	CDPF1	-0.114963808557023	3.3574256004402	-0.895156845406187	0.405700643519157	0.99983648774798	-4.67848450670837
Q6PJT7-10	ZC3H14	0.205195516184868	3.2819046926964	1.1648666996586	0.288950484587505	0.99983648774798	-4.67903514709586
P14384	CPM	-0.0328541598130669	3.29813055673908	-0.139221605633311	0.893900265729423	0.99983648774798	-4.67939273178441
Q2M3V2	SOWAHA	-0.0815927621023147	3.32986587346873	-0.329593016865164	0.753081006057494	0.99983648774798	-4.67951060968522
P35625	TIMP3	-0.124191760264648	3.32692900992565	-0.567553432544978	0.59123933774281	0.99983648774798	-4.67965791011449
Q9Y3A4	RRP7A	0.0406434322616794	3.3282764595914	1.89358118663726	0.107886806691734	0.99983648774798	-4.67982355957194
Q9HB07	C12orf10	0.0798853381734997	3.35044806353402	2.03563458311246	0.0887190440701513	0.99983648774798	-4.6799862199447
Q16829	DUSP7	0.134890373526468	3.37281194770117	1.05008921475287	0.334728428675486	0.99983648774798	-4.68013150737456
P04278-1	SHBG	0.235975496645118	3.29768840474012	0.603389767730403	0.568678670534307	0.99983648774798	-4.68022221226887
Q9NSA3	CTNNBIP1	0.180923223622094	3.19368616870528	0.518456574131744	0.622979716052089	0.99983648774798	-4.68079916969273
O15226-2	NKRF	-0.0422306270972573	3.31653384895625	-2.35530588438217	0.0573096665464207	0.99983648774798	-4.68098119120392
P03886	ND1	-0.182660297920805	3.2724286124805	-0.99884483154046	0.357013717641032	0.99983648774798	-4.68104425556308
Q13268-2	DHRS2	0.0870971656961289	3.23518624015861	0.410178861714015	0.696136337957267	0.99983648774798	-4.68118016537372
Q9NVD3	SETD4	0.33316682911818	3.30500990493025	0.879778965727338	0.413335770256488	0.99983648774798	-4.68154431342582
Q14643-1	ITPR1	-0.0595739892041954	3.29934215684648	-0.241871205300941	0.817057826574811	0.99983648774798	-4.68175623459239
Q3SXZ3-1	ZNF718	0.109218478233349	3.28910134537523	1.42780991802338	0.20401225006585	0.99983648774798	-4.68179590052417
Q5CZA5	ZNF805	-0.121666599491023	3.33151308401311	-0.998642025944402	0.357104228085887	0.99983648774798	-4.68182208958026
Q96DT7	ZBTB10	-0.0679863986194326	3.31993357614894	-1.92525497839116	0.103280008319181	0.99983648774798	-4.6818826785317
Q96GR4-3	ZDHHC12	0.119983403978639	3.29311441978183	0.623222126642893	0.556420491729972	0.99983648774798	-4.68195894026026
O75069	TMCC2	-0.0918250404776464	3.3097758986883	-0.419955100238175	0.68936465660257	0.99983648774798	-4.68202426811945
Q9UKN8	GTF3C4	0.0553086015611619	3.32183906833545	2.45666008820109	0.0499756143776306	0.99983648774798	-4.68224500871186
P51798-1	CLCN7	0.104538860768423	3.3303466838704	1.62792961799079	0.155442542786173	0.99983648774798	-4.68233265085586
Q86YJ7-1	ANKRD13B	-0.115335970139666	3.33586765972216	-1.49110401872788	0.187291219510753	0.99983648774798	-4.68247381522285
P53567	CEBPG	-0.115755759171318	3.31448145863258	-1.03215860961029	0.342394152509435	0.99983648774798	-4.68258902014491
Q9UBJ2	ABCD2	0.0974504530045928	3.32696047862049	0.479810983981218	0.648610665461917	0.99983648774798	-4.68272247335141
Q8IUG5-1	MYO18B	-0.0499065868318109	3.39247450412992	-0.201917016306108	0.846755705390461	0.99983648774798	-4.68285853250087
Q5T035	C9orf129	-0.0367873133247655	3.32663518450852	-0.170388016215324	0.87039102498817	0.99983648774798	-4.68285927116614
P55283	CDH4	-0.128422441403747	3.3055289362624	-0.954048022518294	0.377453299117003	0.99983648774798	-4.68300835235575
P30046	DDT	0.0751600967984265	3.40044594658871	0.346357973454832	0.741077306787511	0.99983648774798	-4.68302674875667
Q8WZ73-1	RFFL	0.11700543870174	3.32939239977852	0.879105377172512	0.413672665330468	0.99983648774798	-4.68339449224939
O75553-5	DAB1	-0.0663299288772692	3.31103197983251	-1.56889013457634	0.168497539425785	0.99983648774798	-4.68370393535398
Q96MD2	C12orf66	-0.0993502716901121	3.3198565820401	-1.49436305077851	0.186465785794997	0.99983648774798	-4.6840016085333
O43609	SPRY1	0.271740785920032	3.33512906038821	1.04153688968741	0.338367099231945	0.99983648774798	-4.68401952640503
O00541-2	PES1	0.238661443058384	3.31194032576404	0.954301828023342	0.377334954892904	0.99983648774798	-4.68410633415749
Q9H2S9	IKZF4	-0.0906272358541478	3.32792624092179	-1.13643441560713	0.299768290010329	0.99983648774798	-4.68485266116403
Q86UP0	CDH24	0.0500390752661057	3.27232690941151	0.188240337543601	0.856988383043512	0.99983648774798	-4.68512735554381
O60551	NMT2	0.102537247943646	3.33203229973655	1.55949920439638	0.170668046398406	0.99983648774798	-4.68516095657269
P04156-1	PRNP	0.00793641065057215	3.38397039972425	0.0289032444293803	0.977893501830843	0.99983648774798	-4.68522484161236
Q8IWL3	HSCB	0.07131751739955	3.30976057995105	1.74738637246197	0.131943874301326	0.99983648774798	-4.68523509509811
Q7L804	RAB11FIP2	0.122365958318168	3.34847606563571	0.405383901500122	0.699468994877402	0.99983648774798	-4.68566372721206
Q08209-1	PPP3CA	-0.0121570297574044	3.32696730524676	-0.0541552211758547	0.95859657569626	0.99983648774798	-4.68570036895163
Q9NRF9	POLE3	0.160614207176924	3.33512615441774	1.41403587111097	0.207829387008248	0.99983648774798	-4.68573046151656
Q14140	SERTAD2	-0.0493276046311062	3.33241880325513	-0.210309533155461	0.840492642850373	0.99983648774798	-4.68580397959917
Q96MB7	HARBI1	-0.115051643890822	3.33792515667291	-0.449906665060751	0.668816512784759	0.99983648774798	-4.68636761314074
Q4KMG0-1	CDON	-0.135740374962565	3.304929047025	-0.862454873572764	0.422066008779232	0.99983648774798	-4.68638356787073
Q6B0I6	KDM4D	0.0245195811683572	3.32096033663183	0.0779639083982527	0.940430547629024	0.99983648774798	-4.68663582000786
Q9UJU6-3	DBNL	0.00921413278182825	3.34659280167542	0.0430091035629507	0.967111207914993	0.99983648774798	-4.68663677400635
Q969G9	NKD1	0.104843042373567	3.26748893479112	0.430334540000132	0.682209636118108	0.99983648774798	-4.68680429904345
Q9UHQ7	WBP5; TCEAL9	0.103142244675576	3.30155996145016	0.915639752550298	0.395697718537996	0.99983648774798	-4.68726780570666
P05161	ISG15	0.0284236465490693	3.32363193444066	0.108170750643622	0.917440878333419	0.99983648774798	-4.68754146800828
Q9HBH9-1	MKNK2	-0.0779072195553144	3.30855543360469	-1.67875876364005	0.14498581417827	0.99983648774798	-4.6881446225043
P62304	SNRPE	0.0672690507969779	3.34354922668002	1.85294162269157	0.114099727789941	0.99983648774798	-4.68836272297774
Q8TAD4-1	SLC30A5	0.159696650057949	3.2818534659709	1.44431192523856	0.199524248426619	0.99983648774798	-4.68844565180746
O60241	BAI2; ADGRB2	-0.0279960195333898	3.24848273788853	-0.113803530315029	0.913162869015453	0.99983648774798	-4.68855676688326
Q8TEU7-4	RAPGEF6	0.0956087157310951	3.35540272550483	0.454932333255179	0.665398712651085	0.99983648774798	-4.688630505685
Q8TAA9	VANGL1	0.0208200540711868	3.28494287078943	0.0810476944380764	0.938080244129427	0.99983648774798	-4.68868774555705
Q16539	MAPK14	0.0808171036170888	3.31617932977442	1.47874174072595	0.190453417928287	0.99983648774798	-4.6888090543967
P05546	SERPIND1	-0.146090235408884	3.35021333996143	-0.514000196435176	0.625906852974298	0.99983648774798	-4.68887856697374
Q15583	TGIF1	-0.0877971550148833	3.30473161492403	-1.14517977522618	0.296404856287205	0.99983648774798	-4.6892709195129
Q9H6Y7	RNF167	0.0933899172805901	3.32612645304873	1.26609048040041	0.253119945378709	0.99983648774798	-4.68927964854393
Q8N5T2	TBC1D19	-0.0952503851188016	3.36908754338201	-0.502506346241476	0.633491081972122	0.99983648774798	-4.6894070078056
Q5W5X9	TTC23	-0.298701690888567	3.07502079867894	-0.512330545841102	0.627005487083472	0.99983648774798	-4.68944862251729
P62136-1	PPP1CA	0.0780973971907396	3.32150564816305	1.52232981198699	0.179521308558171	0.99983648774798	-4.68981415336745
P08842	STS	-0.146499648162479	3.32342090160307	-0.604753372353392	0.567830604683939	0.99983648774798	-4.68994733871408
Q6XUX3-4	DSTYK	0.11533763756021	3.33892704781198	0.917434323622063	0.394830402572198	0.99983648774798	-4.69021948084896
Q86UK7-1	ZNF598	0.0468037725655553	3.38364385360747	0.212573587727373	0.838805227751961	0.99983648774798	-4.69024394250357
P18825	ADRA2C	-0.0315449621229966	3.27733186927804	-0.124996137443805	0.904671899611933	0.99983648774798	-4.6904694731663
O75074	LRP3	-0.114029714838138	3.32733364312342	-0.624809966951173	0.555446170792139	0.99983648774798	-4.69055830140167
Q9H0N0	RAB6C	0.0790430658083946	3.26033698028486	0.358005458449109	0.732784393214289	0.99983648774798	-4.69071170113027
Q9H1X3	DNAJC25; DNAJC25-GNG10	-0.0441680350292264	3.28432623795852	-0.191472670889303	0.854567155998657	0.99983648774798	-4.69078680660203
Q8IYI0	C20orf196	-0.0334234423557743	3.28875391578403	-0.162381010465725	0.876418010480496	0.99983648774798	-4.6909017181412
O75113	N4BP1	0.0359807834023265	3.3209003132984	2.00726565537407	0.0922504062783389	0.99983648774798	-4.69129008286447
Q9H8X2	IPPK	-0.0764333255936295	3.32904341435276	-1.22944683467561	0.265616339409281	0.99983648774798	-4.69160500366102
Q5T6L9-1	C6orf70; ERMARD	0.0340363525057861	3.34006151816702	0.152898270049524	0.883567575457444	0.99983648774798	-4.69177013452294
Q9NU53	GINM1	0.120746750399875	3.31968356246783	0.749186401670165	0.482502275014203	0.99983648774798	-4.69193922861519
Q9H3S5	PIGM	-0.173331358960375	3.26868910819508	-0.9871704856526	0.362253770836522	0.99983648774798	-4.69198443991157
Q96BK5-2	PINX1	-0.118622135106164	3.31745411384652	-0.795863947213554	0.456893540345981	0.99983648774798	-4.69219878035741
Q9HB75-1	PIDD; PIDD1	-0.111609686450296	3.35069210643083	-0.499284548460996	0.635625862008783	0.99983648774798	-4.69249318370404
Q86YN6-1	PPARGC1B	-0.10374971284806	3.34430729403319	-0.708847048771676	0.505418874679985	0.99983648774798	-4.69285754383877
Q9UNL4-1	ING4	-0.155071828719357	3.31464739780816	-1.56706349106111	0.168917664828015	0.99983648774798	-4.69299499575437
P62987	UBA52	0.0656362947023977	3.25677665279303	0.293852316254339	0.778922194089849	0.99983648774798	-4.69326255606585
Q9BRQ3-1	NUDT22	-0.0871785158769416	3.32911892012701	-0.444125661524825	0.67275880758073	0.99983648774798	-4.69346797773123
Q13368	MPP3	0.116011716844534	3.35042796620276	0.714952451225304	0.501904077793259	0.99983648774798	-4.69354494439607
O43497	CACNA1G	0.144964093609953	3.32589844327623	0.467383689296265	0.656969057489325	0.99983648774798	-4.69359680999305
Q9UFN0	NIPSNAP3A	0.108016072448448	3.32682097134748	1.47872348276664	0.19045812483194	0.99983648774798	-4.69372795030621
A8MT69-1	STRA13; CENPX	0.092068743151494	3.32290655261115	1.27339702468009	0.250691077915323	0.99983648774798	-4.6937636770223
Q9Y534	CSDC2	0.0784690314728287	3.31502637693196	1.31983623403086	0.235731586659115	0.99983648774798	-4.69407575856976
Q9NQ66-2	PLCB1	-0.130231331829524	3.34189982101353	-0.647670297030912	0.541536780307556	0.99983648774798	-4.69410611674515
Q0IIM8	TBC1D8B	-0.231485335713387	3.26791783400784	-1.01076213646398	0.351727288345435	0.99983648774798	-4.69416799120075
P17025	ZNF182	-0.0992333235189036	3.37139635610035	-0.584751838081127	0.580346860677999	0.99983648774798	-4.69446881711122
O14777	NDC80	0.0380708289692022	3.32036250694653	2.30957128619811	0.0609809341838876	0.99983648774798	-4.69463296196382
P14406	COX7A2	0.191310737415835	3.35589641857981	1.40505505127799	0.210353426769939	0.99983648774798	-4.69472780758188
Q6AZW8	ZNF660	-0.140923026437697	3.29446724572834	-0.961566542018854	0.37395987396042	0.99983648774798	-4.6952111235396
Q9Y651	SOX21	0.0733442865485116	3.33906444371742	0.390499861328698	0.709860594872512	0.99983648774798	-4.69577898886839
Q96JP0	FEM1C	0.0645985696597789	3.34474681014326	1.42273685533495	0.205410554918498	0.99983648774798	-4.6960170304035
Q9NRX6	TMEM167B	-0.170763788679037	3.33290482639068	-1.21949435722533	0.269102266073719	0.99983648774798	-4.69622245731694
P05109	S100A8	-0.307655171137031	3.29773245244529	-1.26027019044811	0.255069591690371	0.99983648774798	-4.69624212929247
Q86VZ2	WDR5B	-0.0657801036594195	3.32334040446311	-1.59027076816331	0.163653329309315	0.99983648774798	-4.696354520829
Q96FK6	WDR89	-0.0355174463443648	3.31703641752562	-1.94397729149781	0.100650301820465	0.99983648774798	-4.69641131637986
Q9UHQ1-2	NARF	-0.125026439440802	3.31787105395687	-1.93452422211005	0.101969543620614	0.99983648774798	-4.69651874439159
O94855-2	SEC24D	0.0444834590590908	3.32333745122975	2.15372153869496	0.0754396241637366	0.99983648774798	-4.69691208001487
Q9BUY7-1	EFCAB11	-0.0349143686273475	3.36139602297202	-0.175541231764263	0.866517156639107	0.99983648774798	-4.69695445684984
P36406-1	TRIM23	-0.0422153082408252	3.33561805597606	-0.183692207661134	0.860398121330805	0.99983648774798	-4.69699613260429
Q13263-2	TRIM28	0.131204925295528	3.30451306199712	0.508751776322747	0.629363869468471	0.99983648774798	-4.69708824430696
Q9BSF8-2	BTBD10	-0.0703701974330619	3.32758860702098	-1.46686958181271	0.193537039361719	0.99983648774798	-4.69724751628056
Q99612	KLF6	-0.0648914619978977	3.29899849514674	-0.322710876818735	0.758030917541406	0.99983648774798	-4.69734331756448
Q96GF1-1	RNF185	-0.1741415718155	3.30093552294019	-1.05074466737836	0.334450883827377	0.99983648774798	-4.69773685489813
Q9BZF3-4	OSBPL6	0.0307749656291046	3.3857362558517	0.123394160934132	0.905886375347956	0.99983648774798	-4.69780055707659
Q9UK13	ZNF221	-0.0516202350842363	3.3658338074346	-0.233017368804982	0.82361213060712	0.99983648774798	-4.69827072884784
Q96CK0	ZNF653	-0.112215680859243	3.4173675131838	-1.10631903498321	0.311598030985485	0.99983648774798	-4.69887239012301
Q96ED9-1	HOOK2	0.109664166686371	3.32557794187723	0.820389696967954	0.44383221372476	0.99983648774798	-4.69897993093493
Q9UBK7-2	RABL2A	0.0625708404503229	3.31976902569644	1.56347599171033	0.169745680710819	0.99983648774798	-4.69900901182927
Q96EM0	L3HYPDH	0.0895999389295245	3.33559235174134	1.01582321960851	0.349501331041702	0.99983648774798	-4.69908680231542
P31942	HNRNPH3	-0.148635528449023	3.30195558248822	-1.28012459760518	0.248472932170303	0.99983648774798	-4.69927351786688
P53671	LIMK2	-0.101050397445788	3.333733032507	-0.815065488261311	0.446644481973619	0.99983648774798	-4.69956468246721
Q9UI47-1	CTNNA3	0.119248141343725	3.34111802965786	0.633587641538516	0.55007921939845	0.99983648774798	-4.69968279815241
Q9Y644	RFNG	0.0768868090583102	3.31320364845721	0.349654793033726	0.738726053098007	0.99983648774798	-4.69971593342011
P35443	THBS4	-0.150424349045618	3.28658846317725	-0.371931061231066	0.722921385876292	0.99983648774798	-4.69975025345557
Q96RE9-3	ZNF300	-0.0468659455080404	3.34422598313033	-0.218626316256043	0.834298740147447	0.99983648774798	-4.69988354859566
Q3V5L5-2	MGAT5B	0.0886043776085641	3.29872052342928	1.037938068891	0.339907860708695	0.99983648774798	-4.70006252701503
Q9H3G5	CPVL	0.0498900043241964	3.31797284257323	1.8999928659389	0.106937934099634	0.99983648774798	-4.70015086715639
Q96PV0	SYNGAP1	0.110414577413053	3.24949260946236	0.85353891572021	0.42661229389233	0.99983648774798	-4.70040870105096
Q03112-4	MECOM	0.0925512721944172	3.34954135845658	0.964733057926856	0.372496191689425	0.99983648774798	-4.70059950210874
O94979-7	SEC31A	0.0843672328836272	3.30659994723467	1.38332913021889	0.216575959473516	0.99983648774798	-4.70066972753387
Q09428-2	ABCC8	0.15230939546991	3.35152454796239	1.04552153779352	0.336667796517581	0.99983648774798	-4.7009828579578
Q6NTE8	C5orf45; MRNIP	0.0779957887547714	3.3104957960224	1.38990536278101	0.214674935982486	0.99983648774798	-4.70115088220502
Q96AW1	VOPP1	-0.100620469963269	3.36286173547909	-0.672958662001395	0.526409981187182	0.99983648774798	-4.7012540371004
Q8N0Y2-1	ZNF444	-0.225464620083507	3.2550131485089	-0.95296821629379	0.37795711486337	0.99983648774798	-4.70147927622116
Q8NI08-2	NCOA7	-0.0478065663884309	3.3181231863663	-1.94784743368718	0.100115163211422	0.99983648774798	-4.70153557191785
Q86V85	GPR180	-0.144287252164767	3.32687412446653	-1.31654052501626	0.236766344955908	0.99983648774798	-4.70181879330846
Q587I9	SFT2D3	0.13565013053413	3.31550390920069	0.668685827506606	0.528946530973097	0.99983648774798	-4.701938915077
Q9H977	WDR54	0.0703989929961468	3.32676543095528	1.4887064707837	0.187900639655191	0.99983648774798	-4.70243232676023
P78358	CTAG1A; CTAG1B	-0.0946628937999363	3.34659860365228	-0.373201559228162	0.722024408072173	0.99983648774798	-4.70252510704286
P35609	ACTN2	-0.0610505812585078	3.31515594685628	-0.292369961840153	0.780000988755426	0.99983648774798	-4.70303540876369
Q8TCT0	CERK	-0.0860163710071408	3.32338028366653	-1.331357565433	0.232146027073122	0.99983648774798	-4.7031810818126
Q9UL54-2	TAOK2	0.0818246138319647	3.3032457926362	1.29174938004279	0.244681129444874	0.99983648774798	-4.70323848041434
P0C7P0	CISD3	0.11087485671847	3.28191295787765	1.02643874811133	0.344869314363713	0.99983648774798	-4.70344917460108
Q06732	ZNF33B	-0.103968247026263	3.31611661941308	-0.614563031747114	0.561752425139148	0.99983648774798	-4.70346664027966
P56559-2	ARL4C	0.126567728339451	3.3052864428677	0.845652084720346	0.430663959916579	0.99983648774798	-4.70392135706473
Q9NYT6	ZNF226	0.0520500302866905	3.35714746113145	0.194908852404017	0.85199514300353	0.99983648774798	-4.70396779125641
P23468-1	PTPRD	0.0262593311324185	3.28704621908569	0.131128444156065	0.900025582798297	0.99983648774798	-4.70401687480594
Q719H9	KCTD1	-0.10787867631484	3.32963693356275	-1.39624067401686	0.212857978909269	0.99983648774798	-4.70459070840456
O00139-2	KIF2A	-0.0415963883621688	3.31129792210244	-0.170322148617596	0.870440566043884	0.99983648774798	-4.70477475731555
Q96IM9	DYDC2	0.0904846842639081	3.31563944077351	0.473607878088854	0.652775844315322	0.99983648774798	-4.70502924124318
P54368	OAZ1	-0.122102260877671	3.32215020606319	-0.635829272949079	0.548713828981132	0.99983648774798	-4.70523599882019
Q8NFZ4	NLGN2	0.0818031923088563	3.28620368723388	0.448019632815551	0.67010208724797	0.99983648774798	-4.70534297289839
Q9H4M3-2	FBXO44	0.0991061479043846	3.34399901512486	0.553243571012238	0.600392799746305	0.99983648774798	-4.70563581467817
Q8N4T4-1	ARHGEF39	0.0970174050705333	3.30653824936321	0.73841256981042	0.488552004904667	0.99983648774798	-4.70576657423579
P11362-21	FGFR1	-0.0746198258511397	3.31679047496059	-0.404327103784345	0.700204498989287	0.99983648774798	-4.70586877126603
Q6ZS81-1	WDFY4	-0.00544798889684555	3.32234736251765	-0.0205110497979578	0.984310961145374	0.99983648774798	-4.70596900617033
Q9NYS7-2	WSB2	-0.0963145030694069	3.35809968354616	-0.521617171262967	0.620908278730388	0.99983648774798	-4.70615469484182
P46934-4	NEDD4	0.0408781594818798	3.32446726627278	1.86457654553116	0.112285426796248	0.99983648774798	-4.70629259243333
Q9BS16	CENPK	0.135990517403258	3.31624590774975	1.75047101480932	0.13138539450667	0.99983648774798	-4.70682991949806
Q9BTV7	CABLES2	-0.0795934973022196	3.32209032284281	-1.27188787171427	0.251191060665953	0.99983648774798	-4.70687427360656
Q99504	EYA3	0.0608203490229299	3.33572805105167	1.68039788639018	0.144660183207692	0.99983648774798	-4.70689586008652
Q8N6M9	ZFAND2A	0.140133831303737	3.33190014772594	0.671349189389903	0.527364510201393	0.99983648774798	-4.70697255633938
P09471-2	GNAO1	-0.126447253137061	3.37520500417867	-0.655655578140296	0.536730521010145	0.99983648774798	-4.70717862690069
P43251-2	BTD	-0.115898940798758	3.35687034559963	-0.726467809261321	0.495319707987042	0.99983648774798	-4.70749727431811
Q9Y5U9	IER3IP1	0.128698628143976	3.34123260833991	0.636369698460097	0.54838497098776	0.99983648774798	-4.70755029241529
Q8N7X0-1	ADGB	0.108683255876922	3.32697752028781	0.720592348983551	0.498671900827912	0.99983648774798	-4.70768213875999
A8MQ27-1	NEURL1B	0.0957481623507091	3.3027882798555	1.04903686117897	0.335174431119849	0.99983648774798	-4.70776319342741
Q9NY47	CACNA2D2	0.0645134851390364	3.29357519858714	0.329640468697055	0.753046921226612	0.99983648774798	-4.70812835173705
P00740	F9	-0.161412701852217	3.36267847765376	-0.489234299712012	0.642309913708368	0.99983648774798	-4.70838194934602
Q6UXS9	CASP12	0.0470034048493495	3.27533568507464	0.179673829631715	0.863413463721665	0.99983648774798	-4.70874635103936
Q5T5M9-3	CCNJ	0.114517339530763	3.31020568481674	0.917054754690666	0.39501372641418	0.99983648774798	-4.70949430053621
P98160	HSPG2	-0.0500252342955044	3.41894451651477	-0.241562255802575	0.817286265067211	0.99983648774798	-4.70954228607545
Q8WUJ1	CYB5D2	0.114140870536157	3.33976827410768	0.633139196471638	0.550352625002907	0.99983648774798	-4.71000866578354
Q6ZSZ6	TSHZ1	0.00941717315118923	3.3188573016017	0.0465274131936292	0.964422961640538	0.99983648774798	-4.71010215558277
P08651	NFIC	-0.0904664305490764	3.31850659108771	-1.65039929489119	0.150733301620375	0.99983648774798	-4.71010291764596
P58215-3	LOXL3	-0.00939142078161085	3.31041123806236	-0.0465563124593017	0.964400882561283	0.99983648774798	-4.71012669735043
A6NCI8	C2orf78	0.0297479116108202	3.28997274663987	0.136109996543183	0.89625436370808	0.99983648774798	-4.71014612277387
Q9H3Y8	PPDPF	0.0886201136361963	3.32474987194384	0.574913681865226	0.586563160328057	0.99983648774798	-4.71028593128139
O14713-1	ITGB1BP1	0.108387075410434	3.35870028223175	0.744700157681657	0.485015095464663	0.99983648774798	-4.71037815192878
Q14587-8	ZNF268	0.0493479657313804	3.24014221883237	0.259925430309886	0.803743545809595	0.99983648774798	-4.71073073368174
Q969R8	ITFG2	0.0483988043908328	3.33569063196769	1.76507195267475	0.128773167807494	0.99983648774798	-4.71078051250176
O00748	CES2	-0.081004238046387	3.3374586627237	-1.20377926486743	0.274687618127134	0.99983648774798	-4.71087888552231
Q9Y2G7	ZFP30	-0.135305058559377	3.30470771498091	-1.54274518695469	0.174606318598308	0.99983648774798	-4.71204903630235
Q96F44-1	TRIM11	0.0706699483994674	3.32661336475685	1.81429647743021	0.120337463192921	0.99983648774798	-4.71207315255768
Q96BY9	TMEM66; SARAF	-0.133109342111696	3.29215650251514	-1.27375754964425	0.250571766274059	0.99983648774798	-4.71223208740283
Q9BUM1	G6PC3	-0.123487385838612	3.34288212868139	-0.626568865326127	0.554368123290518	0.99983648774798	-4.71228789970319
Q13888-1	GTF2H2; GTF2H2C	-0.0440865846764331	3.35991448248562	-0.233023807916878	0.823607358105417	0.99983648774798	-4.71256135798234
P08648	ITGA5	-0.0158026635705936	3.36672021130263	-0.0828746968290532	0.936688118596431	0.99983648774798	-4.71293594890736
Q01433-1	AMPD2	0.0449316305569139	3.3218623277222	2.18539663082797	0.0722374603990972	0.99983648774798	-4.71302208929258
Q8TBZ0-1	CCDC110	-0.0662527066525568	3.29504559901977	-0.383534304546226	0.714747593319674	0.99983648774798	-4.71312072906185
P61225	RAP2B	0.108795306954632	3.35039750922364	0.787551292534384	0.461382271460683	0.99983648774798	-4.71313606220456
Q3KQU3	MAP7D1	-0.00312922255829416	3.29604066919637	-0.01647222316007	0.987399919847572	0.99983648774798	-4.7133335696594
Q92979	EMG1	0.148754630995958	3.34989207828873	2.13429926451921	0.0774750632421736	0.99983648774798	-4.7134285570072
Q15269	PWP2; LOC102724159	0.0672205500410896	3.32404820266128	2.20099615403592	0.0707123231635266	0.99983648774798	-4.71345937494623
Q15149-3	PLEC	0.112841177548229	3.34487717828328	0.875863142843711	0.415297154675499	0.99983648774798	-4.71384497436204
Q8IWW6-3	ARHGAP12	-0.183728639964469	3.2952642093961	-0.839642365208714	0.433770293432829	0.99983648774798	-4.71390963580769
Q2T9K0-1	TMEM44	-0.107258384829115	3.30317610688265	-0.825477674945967	0.441156744472487	0.99983648774798	-4.71408079255996
Q9BX82	ZNF471	-0.010838129145019	3.24034660150169	-0.0550756161042583	0.957893728247202	0.99983648774798	-4.71481600064872
Q13310-2	PABPC4	0.244062721132945	3.2788339949947	0.744623900240528	0.485057886275325	0.99983648774798	-4.71508186243814
Q96M11	HYLS1	0.00743927709270482	3.35405404903352	0.0344191709260468	0.973676465167837	0.99983648774798	-4.71522398662259
Q8IYN2	TCEAL8	0.173290378723843	3.31409405235361	1.41099408709288	0.208681144156167	0.99983648774798	-4.71523521048376
Q8WUU4	ZNF296	0.0399857874084553	3.36109147106214	0.210512404067709	0.840341403610643	0.99983648774798	-4.71564037691925
P45877	PPIC	-0.103992593306793	3.32276459364504	-1.03611333334246	0.340691261981018	0.99983648774798	-4.71571445781775
Q8N2Q7-1	NLGN1	0.100492722191647	3.30769944802951	0.96319398579235	0.373207045021268	0.99983648774798	-4.71578350487518
O43683	BUB1	-0.0622593383047517	3.31444637164139	-1.81945273934927	0.119486038557926	0.99983648774798	-4.71586704481059
O60779	SLC19A2	-0.192918181633982	3.29353846057436	-1.1902636202342	0.279571281795342	0.99983648774798	-4.71592371807484
P48431	SOX2	-0.0483248460328396	3.31194762303272	-0.22712947839755	0.827979526788305	0.99983648774798	-4.71593899780912
Q96GD3	SCMH1	0.114826803412102	3.33082596388339	1.52793192231882	0.178159776174368	0.99983648774798	-4.71602762458232
Q08493	PDE4C	-0.112497583840557	3.33224001667776	-0.890881847362529	0.407812394542706	0.99983648774798	-4.7165678723361
Q5VUE5	C1orf53	0.0444252462878482	3.37992778140553	0.218472957423331	0.834412837064737	0.99983648774798	-4.71666972223796
Q8IVM0-2	CCDC50	0.0549765684151487	3.30997567733543	0.292673506957245	0.779780037528359	0.99983648774798	-4.71684064542823
P53779	MAPK10	-0.112082011107989	3.31894619893755	-1.34589691164655	0.227691287817833	0.99983648774798	-4.71716111308676
Q5JTC6-1	AMER1; FAM123B	-0.0796620895367677	3.31584691773392	-0.476216926499303	0.651022265826094	0.99983648774798	-4.71717850163325
O95502	NPTXR	-0.150092814087493	3.30787590823506	-1.3878965737397	0.215254004848887	0.99983648774798	-4.71726277832072
P35612-9	ADD2	-0.0562092385220927	3.28405677515225	-0.327163346935715	0.754827063551704	0.99983648774798	-4.71768396960325
Q9UJU6-1	DBNL	0.0615242005328057	3.31814345006239	0.367587036735068	0.725991939984607	0.99983648774798	-4.71798143610378
P84243	H3F3A; H3F3AP4; H3F3B	-0.128510592421148	3.31051020898554	-0.760837872520671	0.476018172096242	0.99983648774798	-4.71884192101669
Q7Z2E3-10	APTX	0.0532031322552326	3.24921610788166	0.15063685604397	0.885274392650242	0.99983648774798	-4.71896102832862
Q15672	TWIST1	0.0758137901856116	3.34905311437552	1.35166185535123	0.225946415003063	0.99983648774798	-4.71914813848484
Q8NDX1	PSD4	-0.0420425609070499	3.30499792178715	-0.156333589686566	0.880976063364699	0.99983648774798	-4.7191945027483
P29353-3	SHC1	0.0476712814201143	3.34326090817953	0.236677461434833	0.820900709881701	0.99983648774798	-4.71942990083108
O60749-2	SNX2	-0.117841093389341	3.32035706511325	-0.564246536399026	0.59334738100704	0.99983648774798	-4.71966517290064
Q9BX66-7	SORBS1	-0.0143984311500516	3.25051992937204	-0.074168178747621	0.943324361633079	0.99983648774798	-4.71984502422218
Q9NZI5-1	GRHL1	-0.0232208631945095	3.32447870358444	-0.113677863457628	0.913258276751387	0.99983648774798	-4.71990306645579
Q9Y6I7	WSB1	-0.180127080785203	3.30698951173244	-0.827117868904997	0.440296767764401	0.99983648774798	-4.71992506420796
A4D161-1	FAM221A	0.112851685794242	3.29490755855754	0.703467406088089	0.508529479749301	0.99983648774798	-4.72093813578676
Q8N2C7-1	UNC80	-0.171418327962169	3.33688973106387	-0.789326495902565	0.460421061504313	0.99983648774798	-4.72093910415998
Q9UN70-1	PCDHGC3	0.0931366001335034	3.33064037724053	1.22920835390452	0.265699406215272	0.99983648774798	-4.72102847405589
Q9UBC2-1	EPS15L1	0.0893624653025609	3.27273081962913	0.670194946040227	0.528049747045522	0.99983648774798	-4.72136059238522
Q96K30-3	C12orf52; RITA1	0.0680578461263347	3.2917024021919	0.356812668795909	0.733631852706773	0.99983648774798	-4.72147507922745
Q8N264-1	ARHGAP24	0.100294157972951	3.32794188751036	0.810795796963947	0.448909039604229	0.99983648774798	-4.72149696283404
Q9BV94-1	EDEM2; MMP24-AS1-EDEM2	0.0987389725828673	3.33553141355855	1.08763723280839	0.319131126916188	0.99983648774798	-4.72153840234472
Q86WZ6	ZNF227	-0.105942756671535	3.33407265660283	-1.39567287021022	0.213020248781282	0.99983648774798	-4.72177247735242
Q6NUT3-3	MFSD12	-0.151183391829857	3.34019616616069	-0.672555029358203	0.526649257988989	0.99983648774798	-4.72199832375042
Q9Y4A0	JRKL	-0.0754595306231785	3.30566088778851	-1.25088321789882	0.258241868042132	0.99983648774798	-4.72210277982578
Q96C36	PYCR2	-0.0664853020157225	3.30258200783936	-2.17384432251822	0.0733887737392555	0.99983648774798	-4.72222269476661
P30281-1	CCND3	0.0966002551387631	3.3493392883639	0.618963650619006	0.559038774306096	0.99983648774798	-4.72257447293598
Q9Y4C4	MFHAS1	0.112097548500349	3.34184002562664	1.16648077226897	0.288346478678242	0.99983648774798	-4.72274443612194
Q9NT22	EMILIN3	0.0626973846318203	3.36615602856375	0.36731096009712	0.726187273667664	0.99983648774798	-4.72274979545391
O60911	CTSL2; CTSV	-0.0782357352667278	3.30530454025027	-1.21709675743167	0.269947973681455	0.99983648774798	-4.72277860651863
Q5T1R4-1	HIVEP3	0.0409726420861153	3.28175325042356	0.16440234950337	0.874895641830196	0.99983648774798	-4.72313134668162
Q9BRR0-1	ZKSCAN3	-0.0841451723755353	3.3185848023175	-1.14419801932691	0.296780834888065	0.99983648774798	-4.72317962502835
Q92628	KIAA0232	-0.106219063597662	3.32282573580696	-0.559699864786885	0.596252871995856	0.99983648774798	-4.72320158025686
O76074	PDE5A	0.0794917288536114	3.36665240247653	0.443514634174013	0.673176163340214	0.99983648774798	-4.72367480755473
Q2TAM9	TUSC1	0.0498279077371927	3.31261675555958	0.235793507226203	0.821555301379293	0.99983648774798	-4.72375360482111
P12074	COX6A1	-0.102077882263693	3.40678505206462	-0.883251662471286	0.411602176150521	0.99983648774798	-4.72421872470553
Q8WV99	ZFAND2B	0.0804682115675759	3.32484307304073	1.10868863514056	0.310653230309093	0.99983648774798	-4.72445646873212
P45844-8	ABCG1	-0.00604975698332793	3.32745375326217	-0.0340550886309391	0.973954786191911	0.99983648774798	-4.72452828489361
Q8N961-1	ABTB2	0.116989999191611	3.33176219307592	1.15663633918348	0.292047214796102	0.99983648774798	-4.72467444096625
P04350	TUBB4A	-0.0982102643979007	3.28980066766045	-0.649033225745169	0.540714517527093	0.99983648774798	-4.72507880729113
Q9BZJ0	CRNKL1	0.0531065639700565	3.31800188672093	2.21828321691301	0.0690610339930816	0.99983648774798	-4.72552954059102
Q96CP7	TLCD1	-0.104038051594841	3.31171964691714	-0.518474105621754	0.622968215520696	0.99983648774798	-4.72570405110132
P20742	PZP	-0.189369465995025	3.35845875513305	-0.845394785529626	0.430796617525965	0.99983648774798	-4.7259745539293
Q6UX98	ZDHHC24	-0.0166481479171742	3.33018260918052	-0.0842778322898492	0.935619134836887	0.99983648774798	-4.72665137171467
Q14119	VEZF1	-0.105715538991906	3.31321233944812	-1.60196068436288	0.161061170531298	0.99983648774798	-4.72665846122279
Q6EMK4	VASN	-0.109608142285742	3.33776989608158	-0.735584183805819	0.490148784353808	0.99983648774798	-4.72685333221743
Q5T0B9	ZNF362	-0.0615104827968243	3.34148279606453	-0.351349048507807	0.737518935182962	0.99983648774798	-4.72699319862256
Q8IUZ5-2	AGXT2L2; PHYKPL	0.105223451476533	3.31993241847022	0.928895899904381	0.389325455274097	0.99983648774798	-4.72719525674604
Q8NB25-1	FAM184A	-0.0834837971837665	3.35648858334101	-0.979519635336275	0.365720926840207	0.99983648774798	-4.72745391774221
Q9P2D6	FAM135A	0.0808043571029104	3.33351089787655	1.30195991188711	0.241393177440964	0.99983648774798	-4.72754998559364
P21802-11	FGFR2	-0.0922103116108556	3.34103521802449	-0.503593990867459	0.632771276403693	0.99983648774798	-4.72789089701364
Q0P5N6	ARL16	0.136616715083787	3.31716937100538	1.0701180551294	0.326332221122755	0.99983648774798	-4.72797999681877
P43003	SLC1A3	-0.100904845831424	3.32134340664732	-0.455148214077721	0.665252095844939	0.99983648774798	-4.72800486966247
Q8N9F0	NAT8L	0.230372999541943	3.22827140369528	0.970660670721507	0.369768347003521	0.99983648774798	-4.72801915557721
O94763-4	URI1	0.011771996116351	3.33460584305675	0.0612883208481448	0.953150602002128	0.99983648774798	-4.72821343945668
Q8NE35-1	CPEB3	-0.171782307325472	3.33013715078946	-1.12642979365563	0.303655562075717	0.99983648774798	-4.7282603411034
P21359-1	NF1	-0.0854046096775635	3.34688129359526	-0.992577267973281	0.359819358379218	0.99983648774798	-4.72855927224145
P40306	PSMB10	-0.134549474753977	3.3427028351049	-1.01208688480988	0.351143540862222	0.99983648774798	-4.72870474876248
Q6IMN6-1	CAPRIN2	-0.165141185833111	3.34109359986392	-0.936645421242999	0.385637097963152	0.99983648774798	-4.728704953822
Q99447-3	PCYT2	-0.39794075048981	3.23459476281912	-1.03169921231067	0.34259241454377	0.99983648774798	-4.72880297070468
Q7Z3J2-1	C16orf62	0.0596657600320084	3.32364894409786	1.95215618230104	0.0995227461157336	0.99983648774798	-4.72896748068209
Q6ZW76-1	ANKS3	0.0379465658679044	3.35407336704401	0.207886853202843	0.842299315350184	0.99983648774798	-4.72926254595525
Q86VP3-2	PACS2	0.137555322995283	3.33309698593844	1.20079240996793	0.27576047585048	0.99983648774798	-4.72964356240024
Q8TBZ8	ZNF564	0.103098028299458	3.35084666563789	0.814058730701041	0.447177700972279	0.99983648774798	-4.72986049661775
Q96SL8	FIZ1	0.0940342834583295	3.34028213897543	1.0776692727053	0.323212058430651	0.99983648774798	-4.73019724185791
Q9UBN1	CACNG4	0.133340231019721	3.30098747493328	1.27397765474177	0.2504989496973	0.99983648774798	-4.73046882986501
P04075-2	ALDOA	-0.0666591840936646	3.31982252852267	-0.346679250167278	0.740848040154167	0.99983648774798	-4.73049403929412
Q9H410-3	DSN1	0.0850192256066404	3.35675749941632	0.902380918014232	0.402150988890421	0.99983648774798	-4.73049900907121
Q6UXD5-5	SEZ6L2	0.074033842469632	3.31441064113448	1.94434235622645	0.10059970025363	0.99983648774798	-4.73071548360422
Q8NCN2	ZBTB34	-0.10005576386639	3.32585913543053	-1.52000442930974	0.180089338794469	0.99983648774798	-4.73072193551275
Q07866-10	KLC1	-0.077963202988405	3.29390465222105	-0.512746907903544	0.6267314212424	0.99983648774798	-4.73090772519318
Q6ZRH7	CATSPERG	-0.124337405735977	3.29985253249926	-0.819463623506653	0.444320445416483	0.99983648774798	-4.73099274609137
O43759-1	SYNGR1	-0.138457743512944	3.29908782993229	-0.824486219374059	0.441677170912834	0.99983648774798	-4.73125291122683
Q5JR59	MTUS2	0.111993631641251	3.30621100868519	0.801807907257431	0.453703035021337	0.99983648774798	-4.73136535016153
P49750-3	YLPM1	-0.06301666774837	3.30452780500356	-0.341057773256019	0.744863791961933	0.99983648774798	-4.73145757857944
P57081-2	WDR4	0.0441685087305386	3.3181218861554	0.20235036150633	0.846432007757232	0.99983648774798	-4.73153931894255
Q9UEE5	STK17A	0.0832884677169211	3.34174502654762	1.23998471619541	0.261968404409573	0.99983648774798	-4.73158327436846
Q9H7X0-2	NAA60	0.0566813229583934	3.34363280872198	0.354310757547006	0.735410763973933	0.99983648774798	-4.73187786360565
Q9ULW0-2	TPX2	-0.0924479255767686	3.32386243897089	-0.47334535508126	0.652952425164255	0.99983648774798	-4.73190341819264
O14662-2	STX16	0.102842685928276	3.31590010143743	0.659683939072612	0.534316261985277	0.99983648774798	-4.73200953169811
P50990	CCT8	0.0634895710126636	3.31291440178065	1.60902454471129	0.159513872778493	0.99983648774798	-4.73206188793081
P80297	MT1X	-0.0840292451337568	3.30915208715514	-0.548263163602003	0.603597613961507	0.99983648774798	-4.732105320864
Q8N8J6-2	ZNF615	-0.124631022328047	3.27274029003172	-0.806354304957117	0.451273485981361	0.99983648774798	-4.73271262846658
P55210-3	CASP7	0.0838470818716495	3.33376518193077	1.7746936850068	0.127079710307588	0.99983648774798	-4.73283488322347
Q9Y6X3-2	MAU2	0.0648636438512549	3.34167977316106	0.426195132477471	0.685058821239171	0.99983648774798	-4.73293286032925
Q9UHI8	ADAMTS1	-0.0979569680761729	3.34097408555768	-0.868741900474416	0.418881966125679	0.99983648774798	-4.73328477455286
Q6PH85	DCUN1D2	-0.0844394574318752	3.35854394629019	-0.595480741052977	0.57361266313858	0.99983648774798	-4.73358853353947
O43663-4	PRC1	0.0532077769100689	3.33563015120603	0.225517007933635	0.829176780094651	0.99983648774798	-4.7336881802517
O75030	MITF	-0.0856325558460753	3.33423072378713	-1.13631453087819	0.299814620824411	0.99983648774798	-4.73380866002676
Q6UN15-3	FIP1L1	0.0574110177950896	3.30508412444305	0.349629503320336	0.738744077650535	0.99983648774798	-4.73384814897055
Q8NHG7	SVIP	0.136834851573405	3.32398196201917	1.01765476674546	0.348698583901494	0.99983648774798	-4.7341429131342
Q8TC76	FAM110B	-0.0807896229516987	3.30919778423638	-1.3402911757946	0.229399631081906	0.99983648774798	-4.73416664925286
P31629	HIVEP2	-0.110627321509706	3.30844645293038	-0.710158039066513	0.504662768768476	0.99983648774798	-4.73465725823484
Q8NHS3	MFSD8	0.190259306870377	3.26804703204291	0.813574241317632	0.447434469718559	0.99983648774798	-4.73483610675073
Q8NDZ6-1	TMEM161B	-0.105646867707764	3.27151556529938	-0.567503254583139	0.591271291920319	0.99983648774798	-4.73487945778488
P49589-2	CARS	0.0987790235298673	3.29953218520201	0.482335677683407	0.646919399128125	0.99983648774798	-4.73542157199405
Q8IXI2-3	RHOT1	-0.115765235030042	3.27899922825628	-0.982005259017977	0.364591635489115	0.99983648774798	-4.73557103585969
O00258-1	WRB	-0.0618166488531819	3.34925239599756	-0.308669939362728	0.768168702027977	0.99983648774798	-4.73561857487597
P20155	SPINK2	0.113496707176865	3.2752439626322	0.706401167399851	0.506831547123523	0.99983648774798	-4.73601257885989
A6NGB9	WIPF3	0.051291128704264	3.33775909207516	0.288295287091676	0.782969134294616	0.99983648774798	-4.73667784527314
Q9H4E7	DEF6	0.0792651607760333	3.3166961575432	1.32964901362504	0.232674633138235	0.99983648774798	-4.73670546470708
P31153-2	MAT2A	0.0283600056948021	3.33102562260372	0.148137338206279	0.887161708021601	0.99983648774798	-4.7368860540207
O14817	TSPAN4	0.12358797637597	3.27248626940721	0.670131889063561	0.528087198531525	0.99983648774798	-4.73699872068818
Q9BZM5	ULBP2	0.102204346621397	3.32715818228742	1.16815602293264	0.287720721147783	0.99983648774798	-4.73728953336539
Q969S0-1	SLC35B4	-0.142910045351087	3.27081654333516	-0.634218704748508	0.549694620178615	0.99983648774798	-4.73737028720947
Q99967	CITED2	0.218583259040049	3.25563341862958	0.915884901342298	0.395579152034758	0.99983648774798	-4.73768511966847
Q96FJ2	DYNLL2	0.164072854634881	3.39178060418298	1.81144059470018	0.12081161936803	0.99983648774798	-4.73769599568874
Q8TB72-1	PUM2	0.2452846835349	3.34905113931245	1.10660854066657	0.311482471293629	0.99983648774798	-4.73789334897866
Q8N0Y2-2	ZNF444	-0.187738897892016	3.29425338181169	-0.815501017804104	0.446413950585753	0.99983648774798	-4.73797956958315
Q01082-3	SPTBN1	-0.135712288903912	3.3010465691236	-1.37523656700527	0.218936371544696	0.99983648774798	-4.73807449066578
Q9Y2J2	EPB41L3	-0.0948365326131686	3.30979704734863	-1.0642915659486	0.328756666840799	0.99983648774798	-4.73828934103948
Q96EN9-1	C19orf60; REX1BD	0.0497127587789028	3.32738803791677	0.275946695804869	0.791988674471672	0.99983648774798	-4.73830178588631
O00743	PPP6C	0.0904079061268444	3.35959086174904	2.11487236312141	0.079567478692979	0.99983648774798	-4.73856094953095
Q9BRX5	GINS3	0.0579977546920632	3.33245100364188	1.77856449997895	0.126404628037118	0.99983648774798	-4.73865813109965
O95696	BRD1	0.0333395782292683	3.32880613535163	0.135436635354189	0.896763951190435	0.99983648774798	-4.73879691002834
P30039	PBLD	-0.107544626808966	3.2614006588001	-0.934454720451674	0.386676999544542	0.99983648774798	-4.7389234377402
Q9Y2J0-1	RPH3A	-0.0625696099625432	3.29230618480181	-0.221462286840106	0.832189618758704	0.99983648774798	-4.73892449369969
Q9Y697	NFS1	-0.0617201668460943	3.29811248459303	-1.88247203415516	0.109550835062528	0.99983648774798	-4.73897187312891
Q96D31	ORAI1	-0.0508898913901953	3.30893211455772	-0.293359988088577	0.779280429714921	0.99983648774798	-4.73986261715624
Q9BWK5-4	C7orf49	0.610998579231645	3.24907321583781	1.05637828817911	0.33207314088666	0.99983648774798	-4.73993405454148
Q8TC71	SPATA18	0.078104165185673	3.32689450546092	0.43298284260375	0.68038980239476	0.99983648774798	-4.73993826373624
P41146	OPRL1	-0.103196943295762	3.32075138930013	-1.03453419807753	0.341370405348914	0.99983648774798	-4.7400383373739
Q96H86	ZNF764	0.102052312238157	3.31778153542884	1.07214771176606	0.32549113406144	0.99983648774798	-4.74004922433463
Q9NV92	NDFIP2	0.109075123084719	3.30291767079796	1.13883230429472	0.298842870200142	0.99983648774798	-4.74005313757708
Q86YD5	LDLRAD3	0.102767113288331	3.32061659066021	1.05456470400718	0.332837071696921	0.99983648774798	-4.74011826177056
Q04637-9	EIF4G1	-0.00706645457240132	3.40885379547455	-0.0408509804330121	0.96876040985433	0.99983648774798	-4.74059006079962
P20309	CHRM3	-0.096859956450387	3.26152441896634	-0.614307842286195	0.561910036304055	0.99983648774798	-4.74060544601432
Q56A73	SPIN4	0.0707846966260046	3.32065772093808	1.54610206325662	0.173810413053022	0.99983648774798	-4.74062577367923
P16989-1	CSDA; YBX3	-0.0028757369043613	3.35955700506082	-0.0160033543610386	0.987758534836391	0.99983648774798	-4.74085588449933
P35789	ZNF93	0.0356301941560884	3.33962649300246	0.207564547406918	0.842539749313276	0.99983648774798	-4.74086312355407
Q00653-4	NFKB2	0.0736423506125791	3.2792347066092	0.494356817071485	0.638898456717612	0.99983648774798	-4.74154619408723
Q15417-2	CNN3	0.0579028947212852	3.24834285371321	0.24784501004876	0.81264468477359	0.99983648774798	-4.7415571629747
O75151	PHF2	-0.0900928846219313	3.3436498582101	-1.09085221516931	0.317824050911942	0.99983648774798	-4.74157120965397
Q9H8G1	ZNF430	-0.0709623832670337	3.32144481517099	-1.34843921143282	0.226920315996633	0.99983648774798	-4.74164235739424
Q9P244	LRFN1	-0.0764836288305432	3.34008627915272	-0.576669455284806	0.58545089085987	0.99983648774798	-4.74181482059565
P21583-1	KITLG	-0.103358700019291	3.31690117778173	-0.702180731693752	0.509275344851717	0.99983648774798	-4.74185540286307
Q96JN0-3	LCOR	-0.101779790807482	3.3304684593725	-1.6988106116262	0.141050675525903	0.99983648774798	-4.74205854675207
P61129	ZC3H6	0.0813078491942927	3.32438793952733	1.10436692401904	0.312378175911844	0.99983648774798	-4.74207428814383
P48201	ATP5G3	0.0515456428010642	3.27741188396726	0.295267430318856	0.777892839201065	0.99983648774798	-4.74215812903968
O95843	GUCA1C	-0.0461275650019517	3.3649582871499	-0.232781562795675	0.823786909581241	0.99983648774798	-4.74223750168766
Q9Y5A6	ZSCAN21	-0.0902539192374205	3.29459927730484	-1.30159313847481	0.241510598935577	0.99983648774798	-4.7423110879446
Q8IZ02-2	LRRC34	0.0981451141593476	3.37150396249921	0.783325660987795	0.463676026223104	0.99983648774798	-4.74243415711631
Q9NPJ8-3	NXT2	-0.0793670726209789	3.31461075603793	-0.519917125584195	0.622022005873381	0.99983648774798	-4.74253340302889
Q3YEC7-1	RABL6	0.0932314119923673	3.32266091179543	1.02910239133591	0.343714875618174	0.99983648774798	-4.74277119941374
Q5IJ48	CRB2	0.0760741358856837	3.32341031583207	1.69879224870232	0.141054231326662	0.99983648774798	-4.7428564067516
P07992-2	ERCC1	0.0775715116038717	3.34616652645882	0.496795023111974	0.637278076463034	0.99983648774798	-4.74295071084388
Q9H8V3-3	ECT2	0.0469538116782582	3.32322854144555	2.14436943493607	0.0764127612345495	0.99983648774798	-4.74308229188966
P46736-3	BRCC3	-0.0192056090602231	3.31833474017755	-0.0957105427373433	0.926914800990197	0.99983648774798	-4.74322661300946
Q86UP2-3	KTN1	0.0292522470074278	3.31161346721151	0.161425531987279	0.877137830679969	0.99983648774798	-4.7433045164931
Q8IY26	PPAPDC2; PLPP6	-0.0428027383247359	3.27642616977847	-0.201938424362963	0.846739713353943	0.99983648774798	-4.74334878489527
Q03468-2	ERCC6	-0.137464546949403	3.33220444025795	-0.902578000629908	0.402054481604863	0.99983648774798	-4.74348320721416
Q969H0	FBXW7	-0.0955633711926345	3.33341951986406	-1.1912256422195	0.279221209779323	0.99983648774798	-4.74368987940781
O15194-1	CTDSPL	0.119264702526992	3.32914460161458	0.660020256425343	0.534115017126564	0.99983648774798	-4.74373593247609
Q8N2I9-4	STK40	0.146260009667647	3.31999036491865	0.999084873182653	0.356906612758403	0.99983648774798	-4.74411164474608
Q16881-6	TXNRD1	-0.0736246235942808	3.37334204148433	-0.449871727662932	0.668840303317168	0.99983648774798	-4.74434673300213
O60256-1	PRPSAP2	0.0411399280530592	3.31872974406231	1.94864146478495	0.100005724253228	0.99983648774798	-4.74453606387431
Q96DZ1	ERLEC1	-0.0475022443767451	3.32354391804007	-1.81335552718658	0.120493483488776	0.99983648774798	-4.74488052671024
Q9UBP0-2	SPAST	-0.0699406926517038	3.34305820024039	-0.402764633302459	0.701292593503902	0.99983648774798	-4.74489544741284
Q12837	POU4F2	0.0134823125796372	3.34749927767592	0.0802918563990197	0.93865624263099	0.99983648774798	-4.74492236865323
O94973	AP2A2	-0.0135618620775782	3.33988953797147	-0.0695467676412586	0.946848944478975	0.99983648774798	-4.74493439403653
Q13555-6	CAMK2G	0.0721768721507344	3.30655072650143	0.47234546358838	0.653625208487521	0.99983648774798	-4.74497975108168
Q53LP3	SOWAHC	-0.101893498587097	3.34067899236538	-0.670852089132402	0.527659551832123	0.99983648774798	-4.74528525171151
Q3YEC7-2	RABL6	0.0653581802460952	3.31249176521744	0.431600008116728	0.681339750389348	0.99983648774798	-4.74574793568475
Q8NCB2-3	CAMKV	-0.0659801971286144	3.32611409729646	-0.333082840760989	0.750575890000331	0.99983648774798	-4.74584999329608
Q9Y397	ZDHHC9	-0.0281250390321563	3.30606028566836	-0.170540931483005	0.870276015184672	0.99983648774798	-4.74609444726029
P51826-2	AFF3	-0.254731292780246	3.28243292602137	-0.700165301164207	0.510445120844784	0.99983648774798	-4.74623105438965
Q9Y5J5	PHLDA3	0.0736363643668992	3.30659403533954	1.15729839672347	0.291797068597288	0.99983648774798	-4.7465130271421
A6NFY7	SDHAF1	0.0398942408777529	3.25235027638809	0.187290317960113	0.857700336206967	0.99983648774798	-4.74666762953868
Q9NVK5-2	FGFR1OP2	0.00935494475267676	3.32593661732236	0.0475342513785339	0.963653756470661	0.99983648774798	-4.74689193301463
O75071	EFCAB14; KIAA0494	0.0981196935963885	3.32194692446889	1.04593147626708	0.336493368804371	0.99983648774798	-4.74695069698988
Q06055-2	ATP5G2	0.120815641917453	3.34855608403228	0.906396029422988	0.400188352187673	0.99983648774798	-4.74718771663429
P01011-1	SERPINA3	-0.359145456976741	3.28184593733456	-0.936434412388105	0.385737167088607	0.99983648774798	-4.74728409999425
Q8IZC7	ZNF101	0.0925747480359865	3.33267390387415	0.664864556307509	0.531221696205928	0.99983648774798	-4.74730989546509
Q8TD17	ZNF398	-0.062966045102995	3.32814950896067	-1.4155086690418	0.207418124019994	0.99983648774798	-4.7473518682534
P02452	COL1A1	-0.231399486926352	3.29732009969032	-0.615910270925289	0.560920788107763	0.99983648774798	-4.74735920389637
Q3YBR2	TBRG1	-0.05814507274741	3.28542271744773	-0.335533834881711	0.748818476664931	0.99983648774798	-4.74739757297251
Q9Y4P8-6	WIPI2	0.0868978593042518	3.33223977141002	0.955598640074936	0.376730731586892	0.99983648774798	-4.74745493336177
Q15777	MPPED2	-0.0901950841893473	3.33453538093506	-0.654484783851551	0.537433502320783	0.99983648774798	-4.74751353328266
Q9UL68	MYT1L	0.0638426032424368	3.29666671940242	0.39279998136781	0.70825015498789	0.99983648774798	-4.74776915632891
Q8IUH4	ZDHHC13	0.0881731547617928	3.32825693896436	1.0826792339449	0.321155584810788	0.99983648774798	-4.74795082405175
Q9BSJ5-2	C17orf80	-0.0461699017173117	3.2896329612875	-0.240042657027079	0.818410149365554	0.99983648774798	-4.74796857658819
O95897	OLFM2	0.0887254274105645	3.30812515128245	0.50891422455149	0.629256712817936	0.99983648774798	-4.74806203928788
P04049	RAF1	0.0473158987552936	3.33117194794121	1.93872232858036	0.101381535337404	0.99983648774798	-4.74806674101999
O95476	CTDNEP1	-0.0739573194750055	3.3259709054037	-1.26820535949283	0.252414780413265	0.99983648774798	-4.74809362104896
Q86V25	VASH2	0.0410152638576548	3.34541971065663	0.22917449855574	0.826461838301953	0.99983648774798	-4.74824350436419
Q8IVG5	SAMD9L	-0.11186869023284	3.32267693761469	-0.720531629266324	0.498706623813757	0.99983648774798	-4.74858656121883
O60307	MAST3	0.140191530771269	3.37286295774999	0.635762784041866	0.548754297143007	0.99983648774798	-4.748628423319
Q86XK2-5	FBXO11	-0.0499230330072283	3.31444159967754	-1.75322308106287	0.130889084086529	0.99983648774798	-4.74883505749884
Q9UIV1-1	CNOT7	-0.0863398465220057	3.31601864803869	-1.71321767520563	0.138287593994133	0.99983648774798	-4.74899373103031
Q9Y4C2-1	FAM115A; TCAF1	0.0904489343696209	3.32765366307266	0.830488923189566	0.438533112752489	0.99983648774798	-4.74904776379603
O94851	MICAL2	0.0697979935083485	3.32238274608806	0.437505123165993	0.677287696935352	0.99983648774798	-4.74934641379587
O75334-2	PPFIA2	0.140204222086694	3.33890380457937	0.618388121649318	0.559393215370328	0.99983648774798	-4.74943582037943
O14569	CYB561D2	-0.161208933286867	3.28472320321533	-0.794269531382483	0.457752084412376	0.99983648774798	-4.74949668590191
Q9NUN5-1	LMBRD1	-0.282369559519364	3.29080235644639	-1.19838986890288	0.276626080653218	0.99983648774798	-4.74985555586797
O94941-1	UBOX5	-0.126858533416969	3.306412463531	-1.4103876331407	0.208851345438227	0.99983648774798	-4.75007752553015
Q7Z570	ZNF804A	-0.150671287919664	3.29225715277908	-0.379785170714417	0.717384155172836	0.99983648774798	-4.75029611257832
Q3B820-3	FAM161A	0.150009688146321	3.30269754563294	1.40824395033338	0.20945399139926	0.99983648774798	-4.75039923743117
Q96Q05-2	TRAPPC9	-0.018799695149227	3.34630982679947	-0.106909347807546	0.91839931687478	0.99983648774798	-4.75065999567411
Q8NDQ6	ZNF540	-0.0871503408943421	3.31090375089484	-0.712736562523702	0.50317783254447	0.99983648774798	-4.75076246977892
Q99489-3	DDO	0.120609272804712	3.25472567234069	0.563054262868781	0.594108490436326	0.99983648774798	-4.75107841081287
Q9UJ68-1	MSRA	-0.0503687766367271	3.33724545073894	-1.613860976717	0.158462694406698	0.99983648774798	-4.75115294858846
Q9UJK0	TSR3	0.137641654635421	3.31213116464747	0.997733981568453	0.357509705620175	0.99983648774798	-4.75118959129189
Q4KMZ1-3	IQCC	-0.0179731756048677	3.36633929768814	-0.103918367768858	0.920672521721207	0.99983648774798	-4.75122354398958
Q9BVG3	TRIM62	-0.0958759220310058	3.37065810565748	-0.747243960668971	0.483589164424218	0.99983648774798	-4.75161705967015
Q8IWZ3	ANKHD1; ANKHD1-EIF4EBP3	-0.104571261063922	3.33353645902654	-0.793992172654867	0.457901550962117	0.99983648774798	-4.75168071619934
Q5TCZ1	SH3PXD2A	-0.0790712064551546	3.31839565729791	-2.06541688886948	0.0851594869606294	0.99983648774798	-4.7518233534056
Q6VAB6-1	KSR2	0.115084518656374	3.31388314748119	0.657108935387913	0.535858698061222	0.99983648774798	-4.75189410778822
Q96DM1	PGBD4	0.0591324365043936	3.32728808774285	0.337160875096206	0.747652770040465	0.99983648774798	-4.75214309287565
P51788-1	CLCN2	0.105359707489225	3.31396659899022	0.866799453087841	0.419863792327892	0.99983648774798	-4.75227955221199
Q66K66	TMEM198	0.0501878261138152	3.30602940128956	0.320188013209955	0.75984864250558	0.99983648774798	-4.75268666905128
O43296	ZNF264	-0.132738957278952	3.33096633921067	-1.39701178733925	0.212637787224618	0.99983648774798	-4.75289612857106
Q8IV32	CCDC71	-0.000988389192994294	3.3128405772957	-0.00514646900372221	0.996063129093064	0.99983648774798	-4.75309447822224
P37231	PPARG	-0.0543215239276102	3.27067097399739	-0.308527768934808	0.768271613922829	0.99983648774798	-4.75335022573864
Q5TG30	ARHGAP40	0.107278253651339	3.30386346104275	0.514554707542621	0.625542216545664	0.99983648774798	-4.75348464436474
Q9H0H5	RACGAP1	-0.0460723579962393	3.3284044965643	-2.04355631785128	0.0877577058769334	0.99983648774798	-4.75355438626194
Q99966-2	CITED1	-0.0531407114643837	3.36114497763557	-0.307508628527586	0.769009483793519	0.99983648774798	-4.75398532535312
Q8N6S4	ANKRD13C	0.0615270983541073	3.34071978529525	1.33016079251385	0.232516181275741	0.99983648774798	-4.75402965443191
Q96D70	R3HDM4	-0.0809568930057105	3.30876318225773	-0.52407026847581	0.619303160873758	0.99983648774798	-4.75409962675066
Q86VX2-1	COMMD7	0.0561394779663625	3.32204998358009	1.73947414557628	0.133387047988263	0.99983648774798	-4.75417156904997
Q9Y265	RUVBL1	-0.0854291073372032	3.31342726784805	-2.40250302931341	0.0537628989303414	0.99983648774798	-4.7544068283807
Q9H6X5	C19orf44	0.0853013238175854	3.28813855038575	0.456973177743693	0.66401331119051	0.99983648774798	-4.75459554062462
P60953-1	CDC42	0.0992003311818704	3.31640805323695	0.548061280089547	0.603727728839608	0.99983648774798	-4.75478818201137
P29374-1	ARID4A	-0.0647865700436619	3.31498370930404	-1.84349800511509	0.115593742503429	0.99983648774798	-4.75493779136801
Q13948-2	CUX1	0.108504997333367	3.30369763957588	0.648146371640878	0.541249471605147	0.99983648774798	-4.75502965785795
P25098	ADRBK1; GRK2	0.112216530175303	3.31779592502873	1.84859332866147	0.114785244378926	0.99983648774798	-4.75505357890847
P31939	ATIC	0.0297159640162905	3.3207519880016	2.51068875140148	0.0464768149173179	0.99983648774798	-4.75509910148689
Q8N8K9-3	KIAA1958	-0.080856850111241	3.30374088069265	-0.528879868382244	0.616162822225993	0.99983648774798	-4.75517800637319
Q6P1L5-1	FAM117B	0.0624714692138048	3.32836911783967	1.77650523499939	0.126763329854413	0.99983648774798	-4.75534814572941
Q7RTP0	NIPA1	-0.0787867931226802	3.33725319624994	-0.503235769837654	0.633008299083771	0.99983648774798	-4.75541917083203
P51532-1	SMARCA4	0.0552905786819654	3.31995043115233	0.367698039891643	0.725913407833158	0.99983648774798	-4.75548136219264
O43255	SIAH2	0.108264196834269	3.33251849965457	0.757316940655362	0.477971173939304	0.99983648774798	-4.75548919880933
A8CG34-1	POM121C	-0.278431680203616	3.24214536911405	-0.866539229177581	0.419995455038085	0.99983648774798	-4.75584030029365
Q9C0K1-1	SLC39A8	0.0362132191756378	3.3133247680002	0.181990807212819	0.861674519066157	0.99983648774798	-4.75604029559744
Q15438-1	CYTH1	-0.0844100065338398	3.31655146615471	-1.72928785961687	0.135267759487258	0.99983648774798	-4.75616311975333
P24666-2	ACP1	-0.0556370300276075	3.11125424909872	-0.0791392182742293	0.939534707484786	0.99983648774798	-4.75642745182001
P11234-2	RALB	-0.155631086503894	3.29886132242077	-1.32369317065709	0.234525769564748	0.99983648774798	-4.75658325687939
Q13303-2	KCNAB2	0.0494074181885792	3.33848917684453	1.59750013704413	0.162045606664386	0.99983648774798	-4.75695918548953
Q9NXR5	ANKRD10	-0.107171364541882	3.30551244768816	-0.401246121796668	0.702350822246675	0.99983648774798	-4.75703398496201
Q5TB30	DEPDC1	-0.0538197832405705	3.34039186745179	-0.293799978846411	0.778960273828895	0.99983648774798	-4.75709066772655
Q96M94	KLHL15	-0.0678679258059327	3.32271829844079	-1.64113626409484	0.152657790698511	0.99983648774798	-4.75715774836089
P10075	GLI4	-0.136274136748427	3.37107154083193	-0.868880920118553	0.418811763303252	0.99983648774798	-4.75740544398201
Q9UM54-6	MYO6	0.0844372639975032	3.33217204192946	0.622159912832828	0.557072871849273	0.99983648774798	-4.75748344248261
Q15569	TESK1	0.0687254962985211	3.35294479745749	0.459673741373723	0.662182310277178	0.99983648774798	-4.75749338029116
Q15008	PSMD6	0.0479256604991702	3.31586285058139	2.28110502675255	0.0633892978973539	0.99983648774798	-4.75784970853644
Q9BTP7	C19orf40; FAAP24	-0.0773300946592073	3.30888644033302	-0.911487837356076	0.397709937564987	0.99983648774798	-4.7581398049209
Q9UL42	PNMA2	-0.106696763787361	3.32486227542109	-1.1448918615643	0.29651507537326	0.99983648774798	-4.75844976076662
Q86WK9	PAQR7	-0.104212113235323	3.34489505636933	-0.640322993703715	0.545983090589072	0.99983648774798	-4.75880263479127
Q96BV0	ZNF775	-0.0458922291200275	3.36820499723672	-0.289529274118736	0.782069824990827	0.99983648774798	-4.75913554472161
P46108-2	CRK	-0.0280134626449824	3.29611233686718	-0.145482844884355	0.889166932278831	0.99983648774798	-4.75915056930435
Q9UHA4	LAMTOR3	-0.0859331046552793	3.34474402061103	-1.65432013568285	0.14992576966834	0.99983648774798	-4.75920621722125
P62877	RBX1	0.342887145034631	3.14219768428581	0.487643441891786	0.643371342689845	0.99983648774798	-4.75937631140033
Q5T9S5-1	CCDC18	0.0836417175862894	3.28629846385652	0.622844554559076	0.556652331029953	0.99983648774798	-4.75968120108322
Q8TBE0-3	BAHD1	-0.109563658679333	3.30382962599065	-0.964595215142313	0.372559813882248	0.99983648774798	-4.75984782023565
Q9Y2K2-4	SIK3	-0.0769551756978173	3.28696517032493	-0.575567302262701	0.586148951190264	0.99983648774798	-4.7602724239473
Q9NRA2	SLC17A5	-0.098180243964694	3.35174673733895	-0.831965680532904	0.437762134573342	0.99983648774798	-4.76043022203127
P52757-9	CHN2	-0.0467659265609065	3.35408580788269	-0.255993888064996	0.806636924235323	0.99983648774798	-4.76108693857148
Q8N1G0	ZNF687	-0.0768971908698439	3.31830994076888	-2.05250340527022	0.0866846794253375	0.99983648774798	-4.76111067856171
O43424	GRID2	0.0763250193585766	3.31833032288963	0.61771236303117	0.55980955998594	0.99983648774798	-4.7615052224292
Q9Y4P8-1	WIPI2	0.0260585732905499	3.32112660236356	0.146349859273471	0.888511883058436	0.99983648774798	-4.76169304191136
Q96B67	ARRDC3	-0.0967959134194601	3.34891205411799	-0.890426456348462	0.40803783677987	0.99983648774798	-4.76171992527971
Q12796	PNRC1	-0.0855142058911374	3.32628757484936	-0.706200201395221	0.506947736594189	0.99983648774798	-4.76194895422505
Q9BQD3	KXD1	0.0313275950003857	3.35063365043291	0.192036963268275	0.854144642147731	0.99983648774798	-4.76279639393668
P14672	SLC2A4	-0.0907742385420676	3.32532978147512	-1.25482196272916	0.25690658790441	0.99983648774798	-4.76279701168356
Q9ULL0	KIAA1210	-0.067952680592293	3.32930945173911	-0.513206611056714	0.626428902669744	0.99983648774798	-4.76301904938223
Q99719-2	SEPT5	-0.0383084265455326	3.27745965761612	-0.227856897845413	0.82743958669268	0.99983648774798	-4.7635421881547
Q96Q05-3	TRAPPC9	0.239118675130476	3.26542924785841	1.02025348650029	0.347562145173562	0.99983648774798	-4.76363197696743
Q5SXM8	DNLZ	0.100951465191651	3.3512077342894	1.41736217917206	0.206901614032885	0.99983648774798	-4.76365620737295
Q9NYP7-2	ELOVL5	-0.018199520756567	3.29701181396824	-0.0783355550056032	0.940147262155767	0.99983648774798	-4.76367589108249
Q9UNF0-2	PACSIN2	-0.087103674353413	3.29108669218058	-0.594998030301841	0.573914632791124	0.99983648774798	-4.7636842703084
Q6WRX3-1	ZYG11A	-0.117798246843536	3.32175032427553	-0.904595960978066	0.401067342983497	0.99983648774798	-4.76377271441595
O75078-1	ADAM11	0.102835300776737	3.30481655184133	1.25929393401593	0.255397905811175	0.99983648774798	-4.76394714302538
P78549	NTHL1	-0.0961208356686888	3.29476649680959	-1.25743971806926	0.256022502120115	0.99983648774798	-4.76400671332863
P17050	NAGA	0.0598119137145707	3.32879065551406	1.57312172158105	0.167528090303146	0.99983648774798	-4.76424870723872
Q9BV68-2	RNF126	0.0695181290053121	3.32712926387007	1.51279843223101	0.181860326358574	0.99983648774798	-4.76443477187076
P35030	PRSS3	-0.0284436226120866	3.39093282508672	-0.182967147537764	0.860942008005749	0.99983648774798	-4.76444087936346
Q2M329	CCDC96	0.142888612537218	3.20548031704088	0.463916899551832	0.659310603071387	0.99983648774798	-4.76448943893032
Q9GZN7	ROGDI	0.0685364897267161	3.31560145458651	1.57887053082303	0.166219540357995	0.99983648774798	-4.76479737162183
O95997	PTTG1	0.0708536755473246	3.33066871777109	1.60344557996273	0.160734726070812	0.99983648774798	-4.76507329114517
Q96DZ5	CLIP3	0.126585322408975	3.30527023517042	1.2412937254867	0.261518335840093	0.99983648774798	-4.76516758373343
Q5T5U3-3	ARHGAP21	-0.0785475226016983	3.35952222872642	-0.48200579725457	0.64714025130492	0.99983648774798	-4.76546934361849
Q27J81	INF2	0.0499532755655713	3.33440267180202	1.85004154893036	0.114556476160514	0.99983648774798	-4.76547933463537
Q9Y296	TRAPPC4	0.0799410040195486	3.32900938198655	1.62559409973619	0.155940062568727	0.99983648774798	-4.76663226618275
Q96FQ7	LINC00526	-0.0365261165320501	3.32491756571854	-0.216560444311716	0.835836092731473	0.99983648774798	-4.7666762342289
Q9BWK5	C7orf49	-0.055047387519549	3.35008783572005	-0.384595690976647	0.714001961481848	0.99983648774798	-4.76697251156747
Q5VT25-3	CDC42BPA	0.111481102845977	3.30025614478126	0.832218387288005	0.437630301954926	0.99983648774798	-4.76727869049981
Q9HAU8	RNPEPL1	-0.0654839517184293	3.32541742159629	-0.444118411255734	0.672763759049299	0.99983648774798	-4.76750922831257
P28347-2	TEAD1	0.162666580939538	3.31138401932375	0.768618399438759	0.471722182870026	0.99983648774798	-4.76768481307852
P17019	ZNF708	0.0909813268730475	3.32930330160297	0.752954269449844	0.480398784071763	0.99983648774798	-4.76768992254501
A6NCC3-2	GOLGA8O	0.0654549890601145	3.33123353996136	0.420027590471121	0.689314561933322	0.99983648774798	-4.76781318513597
Q9BUK0-4	CHCHD7	0.0517541321985544	3.34927946128544	0.336548885745638	0.748091149060669	0.99983648774798	-4.76787618089832
Q9UNH7-1	SNX6	0.0708674696610814	3.31543255516575	2.18553065423644	0.0722242134546037	0.99983648774798	-4.76796730217877
Q9Y2M2-2	SSUH2	-0.080903088315252	3.34883750954335	-0.582749410963878	0.581608923968913	0.99983648774798	-4.76810193209148
Q9H9A6	LRRC40	0.0700869994291791	3.32811688223907	2.13217423098848	0.0777011657493887	0.99983648774798	-4.7689166404965
O60637	TSPAN3	0.0989636888835074	3.28379081923322	0.667591926528461	0.529597189896914	0.99983648774798	-4.7692322703364
Q9NRH3	TUBG2	0.104214737894164	3.32494928191896	0.471342533251064	0.654300396267949	0.99983648774798	-4.76932065553178
Q8N184-3	ZNF567	-0.075106822324857	3.32990383452459	-0.491702760283107	0.640664781119263	0.99983648774798	-4.7699900832941
Q96FJ0	STAMBPL1	0.0604922776390707	3.33698912569835	1.82147481769939	0.119153774302189	0.99983648774798	-4.77025615421985
Q4VC44-2	FLYWCH1	-0.395638430840343	3.24282380178449	-0.841124449837264	0.433002700866489	0.99983648774798	-4.77027033149776
Q8TF61	FBXO41	0.172982502067515	3.32028016034115	0.86121896872509	0.422694043152262	0.99983648774798	-4.77029122329064
P48730-2	CSNK1D	-0.0626242664437976	3.33124118984016	-1.18599240405213	0.281130113569841	0.99983648774798	-4.77047959664549
P15259	PGAM2	-0.0514831371022056	3.31796113471368	-1.83207206063876	0.117427366617102	0.99983648774798	-4.77049538710807
Q6P996-1	PDXDC1; LOC102724985	0.036306826435497	3.32446581729525	1.97708069016084	0.0961645205759859	0.99983648774798	-4.77065106733621
Q9ULD4	BRPF3	-0.0532487199240436	3.32295325955415	-1.8749082445367	0.110698450377424	0.99983648774798	-4.77076250575093
Q96AE7-2	TTC17	-0.0747989455696407	3.28010998687803	-0.552362426008889	0.600959090514563	0.99983648774798	-4.7713339606405
Q9H6U6-1	BCAS3	0.0129746733939408	3.36678665228926	0.0761699118543352	0.941798145138199	0.99983648774798	-4.77136395114258
Q8NA29-1	MFSD2A	0.0201828618540557	3.27977201557594	0.130955120297003	0.900156847698351	0.99983648774798	-4.77155056392418
P42857	NSG1	0.0306521399353853	3.34739448650712	0.210105593078249	0.840644686695728	0.99983648774798	-4.77161788415638
P19174-1	PLCG1	-0.0690681287136839	3.38834073552163	-0.560467276693363	0.595761889714137	0.99983648774798	-4.77164367551715
Q8WWZ7-1	ABCA5	0.0612459759335515	3.31617797323893	1.22301807420713	0.267863527271294	0.99983648774798	-4.77176271351407
Q9Y231	FUT9	-0.0866214114756396	3.25675416751767	-0.596107670876798	0.573220617186874	0.99983648774798	-4.77180268688621
Q5VTE6-2	ANGEL2	0.07964932735582	3.25437076036018	0.56933316271505	0.590106628306865	0.99983648774798	-4.77192200620201
Q9UQB8-4	BAIAP2	0.0841871089919358	3.30299528556754	0.872720228987541	0.41687644415368	0.99983648774798	-4.77196380648984
Q9BS91	SLC35A5	-0.188307030418881	3.30632361789424	-0.916727045025436	0.395172055866122	0.99983648774798	-4.77241182307778
Q9Y606-2	PUS1	-0.0131330446768584	3.31906974244731	-0.0821708614166713	0.937224392951739	0.99983648774798	-4.77255355944284
Q9HC96	CAPN10	0.0583064877834979	3.31211445912759	0.358716013052116	0.732279751355471	0.99983648774798	-4.77345495081067
Q7Z7J9	CAMK2N1	-0.0748836395696507	3.25764978249418	-0.281788806692479	0.787717018640839	0.99983648774798	-4.7739259021697
Q9NZI8-2	IGF2BP1	0.0708092336082524	3.28798045652469	1.10617163508169	0.311656881212102	0.99983648774798	-4.77421525109807
Q8N3C7-1	CLIP4	-0.0932015127949538	3.34077977300019	-0.597260171224732	0.572500331138032	0.99983648774798	-4.7743836595704
Q7L523	RRAGA	0.0744766624047747	3.33717314646099	0.615619500396721	0.561100213689216	0.99983648774798	-4.77445103168842
P07919	UQCRH	0.121854823515333	3.32253882760006	1.3330971123193	0.23160894141045	0.99983648774798	-4.77561897129051
Q3KQU3-4	MAP7D1	0.0793917216040253	3.35543192763428	0.648220461154259	0.541204767646065	0.99983648774798	-4.77580734164831
Q9HCE7-1	SMURF1	0.164553293425443	3.15217460466716	0.267481175985023	0.798192603247357	0.99983648774798	-4.77581169932658
Q8WTS6	SETD7	0.0626273270369851	3.32491175448855	1.79999704989062	0.122730164108855	0.99983648774798	-4.77642927710684
Q96HT8	MRFAP1L1	-0.0921330469846297	3.34294912515018	-0.931366179604744	0.388146783854138	0.99983648774798	-4.77687485446707
Q3MIX3	ADCK5	-0.00828170362007749	3.33483491877154	-0.0432757402016329	0.966907460850736	0.99983648774798	-4.77717338530711
Q674X7-3	KAZN	-0.0853323553240321	3.29939701377177	-0.825337023146739	0.441230547053564	0.99983648774798	-4.77753776148884
Q16514	TAF12	-0.0812360098362401	3.32788624303336	-1.31291188453896	0.237910338398488	0.99983648774798	-4.77763424370498
O14526-1	FCHO1	-0.078655926828516	3.31270737522574	-0.434518379791114	0.679335709312198	0.99983648774798	-4.77785892784722
P43356	MAGEA2B; MAGEA2	-0.0756039212435599	3.347873926638	-0.695216885139169	0.513324793219484	0.99983648774798	-4.77790274924316
P03952	KLKB1	-0.154714312604977	3.29816278341816	-0.459480318932631	0.662313366910575	0.99983648774798	-4.77807822960664
Q9BPU9	B9D2	0.0400964759192778	3.40394804398356	0.21729396902253	0.83529013650736	0.99983648774798	-4.77864257685135
Q9BV44	THUMPD3	0.0573271728775841	3.32265315640508	1.95054292241265	0.0997441413481533	0.99983648774798	-4.77893620749775
Q14019	COTL1	-0.0721815518971168	3.31048328892745	-0.606920708263057	0.56648425898173	0.99983648774798	-4.779173182305
P52630-3	STAT2	-0.0997312941542115	3.32445516349363	-1.87355608622617	0.110904866781292	0.99983648774798	-4.77944656247642
Q86XE3	EFHA2; MICU3	-0.022147035451414	3.30934541164137	-0.135989409541028	0.896345617760873	0.99983648774798	-4.77983894928869
Q8NDW4-1	ZNF248	-0.071127919237995	3.33673959719175	-1.05916181865021	0.330903439409047	0.99983648774798	-4.77991356983235
Q00577	PURA	-0.0666538552376312	3.32266220733956	-1.82237381798018	0.119006346178095	0.99983648774798	-4.77993754247551
P36508	ZNF76	0.026337513856748	3.36785810739507	0.186318110586326	0.858429069556341	0.99983648774798	-4.78005967153916
Q14114	LRP8	-0.0327130795966806	3.3373589539971	-0.201446901415932	0.84710690622505	0.99983648774798	-4.78026544895267
Q92771	DDX12P	-0.00755822876964931	3.29054971206514	-0.0522133827575241	0.960079568473657	0.99983648774798	-4.78035398135898
Q6PJE2-4	POMZP3	-0.0270204546277242	3.3513429498702	-0.152482569197032	0.883881277166411	0.99983648774798	-4.78093247690975
Q8TCX1-2	DYNC2LI1	0.133755894833498	3.309411477824	1.65376828244126	0.150039175889957	0.99983648774798	-4.78098910288209
Q9P1Z2-1	CALCOCO1	0.0848569148442874	3.32215574992443	1.99481293010221	0.0938452397927624	0.99983648774798	-4.78103363244947
Q9UDW1	UQCR10	0.170588398148297	3.29359548301243	1.38479025711848	0.216152262374174	0.99983648774798	-4.7814078112523
Q6PGN9-1	PSRC1	0.196692230519891	3.31175081938097	1.26315257095597	0.254102419558268	0.99983648774798	-4.78176490765662
Q49MG5	MAP9	0.0918435583777859	3.2991756567337	0.534459107819121	0.612531122047798	0.99983648774798	-4.78207519577064
O14523	C2CD2L	-0.0806552181815894	3.33715587738838	-0.996299879094146	0.358150837893199	0.99983648774798	-4.78229717160341
P17032	ZNF37A	0.048106719891637	3.37281366857875	0.341988846479754	0.74419805760813	0.99983648774798	-4.78238296460176
Q9UQ49-2	NEU3	0.0461653346091892	3.35139232672399	0.274533304667236	0.793023324006955	0.99983648774798	-4.7826154770636
Q4W5G0	TIGD2	0.0779521633417725	3.33613634450881	0.55891636813374	0.59675438677385	0.99983648774798	-4.78296051903521
Q9UPQ7-1	PDZRN3	-0.0343001708940179	3.31927806566474	-2.12346063938181	0.0786353976953859	0.99983648774798	-4.78318198559665
Q969S2-1	NEIL2	0.083531527880717	3.30074238179852	1.0126552800894	0.350893317679214	0.99983648774798	-4.78339027471951
Q8TE82	SH3TC1	0.0270935397799489	3.34119194353683	0.197584516647543	0.849993767770219	0.99983648774798	-4.78358617857901
P19532	TFE3	-0.0821770975980597	3.3472829334643	-0.907195528170477	0.399798420991763	0.99983648774798	-4.7836409218483
Q9Y3V2-1	RWDD3	0.0764321340899348	3.31454002706475	1.32120464834109	0.235303136122469	0.99983648774798	-4.78400614858086
Q9NX57	RAB20	-0.0469551959117464	3.31991848562798	-0.24082759893079	0.817829552530632	0.99983648774798	-4.78439103300455
Q86W92-4	PPFIBP1	0.0667490793665795	3.2834053876824	0.337930602583998	0.747101547684536	0.99983648774798	-4.78458457895784
Q9NW97	TMEM51	0.139167898678726	3.3104596172724	0.994552912054561	0.358933079789034	0.99983648774798	-4.78468593397487
Q9BWH6	RPAP1	0.0792207364881627	3.33089157161128	1.38547083916987	0.215955165577506	0.99983648774798	-4.78474864391055
O00712-5	NFIB	-0.0761218792812205	3.30930870222093	-0.663679581049894	0.531928504146969	0.99983648774798	-4.78480789242172
Q6P3X8-1	PGBD2	-0.056866121079404	3.33093985857069	-0.394917356897725	0.706769129268204	0.99983648774798	-4.78522158870679
Q9BZM4	ULBP3	0.0872544788090295	3.36338938296063	0.705405498954345	0.507407371838788	0.99983648774798	-4.78535507513202
Q9NUP7-1	TRMT13	-0.0514256269239717	3.32362801812899	-1.94237265017894	0.100873024798589	0.99983648774798	-4.78543164778919
P07686	HEXB	0.0538927911049699	3.32406063905771	1.81020361726908	0.121017565146616	0.99983648774798	-4.78551957190099
Q96EL1	FAM212A	-0.0142881267670187	3.33753320527872	-0.0841546427247643	0.935712981370668	0.99983648774798	-4.78585635559872
Q9Y5W9	SNX11	-0.0548158745495065	3.33639108470367	-1.61278376545189	0.158696246082117	0.99983648774798	-4.78598433669405
Q3MIS6	ZNF528	-0.102824892058875	3.38997060982114	-0.538171828875618	0.610121074112009	0.99983648774798	-4.78617160987207
Q07817-1	BCL2L1	0.0702935677501423	3.31940451909177	1.08345395759929	0.320838548244338	0.99983648774798	-4.78643015637399
P15927-3	RPA2	-0.048407999660447	3.32112892859862	-1.91056285340243	0.105391870593436	0.99983648774798	-4.78647229403116
P0C091	FREM3	-0.206638951104249	3.3202259451953	-1.26824112413248	0.25240287033048	0.99983648774798	-4.78651656199364
Q6ICH7	ASPHD2	-0.0926311448319562	3.31405178020231	-0.573495116910302	0.587462719349298	0.99983648774798	-4.78662193663559
Q6ZN06	ZNF813	-0.0899034790317472	3.33009373516437	-0.837243045334896	0.435015051649049	0.99983648774798	-4.78679602379958
Q502X0	MORN2	0.0936330443772135	3.31202509394831	0.871110875524503	0.417686870971142	0.99983648774798	-4.78721211684873
P43351	RAD52	-0.0992752076109045	3.32342230497586	-0.715896497240075	0.501362072770049	0.99983648774798	-4.78784344479957
Q9UHF1	EGFL7	0.0371531554084053	3.30193874715438	0.223294593967451	0.830827740882727	0.99983648774798	-4.78788470627767
P81408-4	FAM189B	0.0874219265617737	3.27245310165683	0.610108008816024	0.564507852300513	0.99983648774798	-4.78834894506373
Q68CL5-5	TPGS2	-0.00950892269665499	3.2782612012211	-0.0419101447880292	0.967950992207482	0.99983648774798	-4.7884398790461
Q9UIS9-9	MBD1	0.081219536591774	3.33802992522312	0.651339719261768	0.53932480467756	0.99983648774798	-4.78845134970394
Q8TBB0	THAP6	0.004751949317918	3.33894916143077	0.0239744674238788	0.98166232043659	0.99983648774798	-4.78877142769683
Q9UN36-6	NDRG2	0.0688230521578387	3.31043291689361	1.60802867973733	0.159731147029048	0.99983648774798	-4.78878185107327
Q9ULD8	KCNH3	0.248241667015252	3.24928231463469	0.446048738191754	0.671446107267095	0.99983648774798	-4.78899151276694
P38936	CDKN1A	0.00232690074351575	3.31623498195019	0.0165441417134302	0.987344913120685	0.99983648774798	-4.78909927285463
P56817-1	BACE1	0.0100172698934326	3.30138153970737	0.0565725638958592	0.956750693046758	0.99983648774798	-4.78924565355391
Q86W11-1	ZSCAN30	-0.0848745187242119	3.30929670410311	-0.532777758277362	0.613624298663244	0.99983648774798	-4.78950600227071
Q5HYA8	TMEM67	0.0876932964589397	3.33064405625163	0.728310234754245	0.494271682453339	0.99983648774798	-4.78966886320561
Q9BX95	SGPP1	-0.0848008240496029	3.34585452250076	-0.860785298542218	0.422914580607955	0.99983648774798	-4.7897278021197
P35716	SOX11	0.0765222393085441	3.32502312810082	1.44840731427473	0.198424661042877	0.99983648774798	-4.79015030339565
Q08431	MFGE8	-0.156255761253311	3.33873860688492	-1.42368218697072	0.205149322868888	0.99983648774798	-4.79016910515547
Q15417	CNN3	0.137354262970355	3.30427486189024	1.4096138507608	0.209068692407556	0.99983648774798	-4.79023709804702
P48454-3	PPP3CC	-0.0654221194166707	3.32859240833946	-1.16023060449391	0.29069138266698	0.99983648774798	-4.79061517099783
P01033	TIMP1	0.0847358783222485	3.32445010660338	0.984545599571803	0.363440344094905	0.99983648774798	-4.79063155158873
Q96NT5-1	SLC46A1	0.0712006262925783	3.29094579108856	0.383919193298548	0.71447716604924	0.99983648774798	-4.79094184759652
Q9HCG1	ZNF160	-0.0444996451102643	3.34167649198747	-0.300306667013952	0.774231333230973	0.99983648774798	-4.79106277675369
Q96MC5	C16orf45	0.074439702337374	3.3037183785587	1.14735487977868	0.295573306021242	0.99983648774798	-4.79118581148629
Q9HBH0	RHOF	0.0400096391451949	3.36768987232221	0.255108936286468	0.80728866173365	0.99983648774798	-4.79124334190971
Q8IYB3	SRRM1	-0.0510021727909658	3.3201176847206	-2.05847587703916	0.0859758476452323	0.99983648774798	-4.79127537823521
Q96B02-3	UBE2W	0.0590875788362648	3.3188115181241	1.37060452518558	0.22029794188071	0.99983648774798	-4.79128681952878
Q16534	HLF	0.0827676792045932	3.27159380645084	0.494504944894095	0.638799951412069	0.99983648774798	-4.79138843035275
Q9UH77-1	KLHL3	0.142131972016362	3.33644690992274	0.880238121591308	0.413106241879548	0.99983648774798	-4.79159158274698
Q9UH17-1	APOBEC3B	-0.0525648385227047	3.34662455832922	-0.42446252006854	0.686253088195519	0.99983648774798	-4.79161498246283
Q96JQ2	CLMN	0.0657528853807637	3.32193182764901	1.80346919111575	0.122144889943037	0.99983648774798	-4.7919277304758
Q9H706	FAM59A; GAREM; GAREM1	0.00213720541988804	3.39279289413052	0.0154614851282971	0.988172988227286	0.99983648774798	-4.79198223262803
A6NK53	ZNF233	0.0410439195334638	3.31742815800455	0.259274362644043	0.804222457645701	0.99983648774798	-4.79210812977417
Q9Y248	GINS2	0.0874738778217169	3.32923711463014	1.60505039888081	0.160382628533393	0.99983648774798	-4.79240241927052
P20827-1	EFNA1	-0.0854264359220879	3.31356358208733	-1.0435275182009	0.33751729895724	0.99983648774798	-4.79300796056133
Q9NY65	TUBA8; EHHADH	0.0834035616189919	3.33886777666882	0.930791800629209	0.388420597094338	0.99983648774798	-4.79301937321993
Q6XUX3-1	DSTYK	0.0611123800483949	3.32035195894128	1.29946710175235	0.242192247759066	0.99983648774798	-4.79302041383145
Q6ZNH5	ZNF497	-0.025285784087398	3.32042572980141	-0.160707251359316	0.877679040425914	0.99983648774798	-4.79351297896282
Q7Z5H3-2	ARHGAP22	0.0980399204077277	3.3023142546603	0.866913806331801	0.419805943981858	0.99983648774798	-4.79373315927516
Q96B97-1	SH3KBP1	-0.0678616111527774	3.32383312329214	-1.78053839256591	0.126061734960158	0.99983648774798	-4.79373975732629
Q8WVL7	ANKRD49	0.080629105376696	3.29451268616232	1.31953814851461	0.235825009971608	0.99983648774798	-4.79382504143988
Q13503	MED21	0.189482521453106	3.26588808002516	1.11453770587004	0.308331369393904	0.99983648774798	-4.79396468593633
Q8N988-2	ZNF557	0.208112655417073	3.31128976385127	0.233393567439444	0.823333315921118	0.99983648774798	-4.79408521947995
Q6EKJ0-1	GTF2IRD2B	-0.0175980844999279	3.3437077103619	-0.105627755993351	0.919373249880403	0.99983648774798	-4.79416997742583
P04217	A1BG	-0.235517820596213	3.2827604601074	-0.592768435880932	0.575310642666093	0.99983648774798	-4.79479120491382
Q6Y2X3	DNAJC14	0.145932769959211	3.32518618701575	1.13150673400828	0.301677644369349	0.99983648774798	-4.79491118221453
Q9BYG4-1	PARD6G	-0.0640939429534716	3.31421609357969	-0.567772412603499	0.591099899336854	0.99983648774798	-4.79496526079556
P54289-2	CACNA2D1	-0.0610377828978711	3.33300420257762	-0.468224286400373	0.656401942843132	0.99983648774798	-4.79532270080164
Q9H6U6-8	BCAS3	0.0126750165004989	3.35435536358718	0.0894409001189551	0.931686922881442	0.99983648774798	-4.79539315038669
Q5TC79-1	ZBTB37	0.0398133224413783	3.34739386566159	0.284621906152462	0.785648412131215	0.99983648774798	-4.79585057244964
Q96LC9	BMF	-0.0285914764846743	3.3123984497168	-0.14906720418965	0.88645949663701	0.99983648774798	-4.79593978069554
Q6NVH7	SWSAP1	0.0577848617727716	3.31589340936851	0.367354775838004	0.726156271017166	0.99983648774798	-4.79600941363592
Q9NY47-5	CACNA2D2	0.0195053122074207	3.35730740167726	0.11264551871619	0.914042104887969	0.99983648774798	-4.79606024151127
P16519	PCSK2	0.0051731233125938	3.26156182074321	0.0245687283803462	0.981207885542672	0.99983648774798	-4.79649888232493
Q9NVV9-1	THAP1	-0.0793202958131792	3.3179611376232	-1.42654821636505	0.204359195485076	0.99983648774798	-4.79672473237865
P52798-3	EFNA4	0.0371666967812941	3.34775927927637	0.283352444851465	0.786575080989316	0.99983648774798	-4.7969104604022
Q9BQI4	CCDC3	0.11018475907419	3.3035577566225	0.391420780187267	0.709215610750927	0.99983648774798	-4.79730261247939
Q96NG3-1	TTC25	-0.0703483062765661	3.28133978916342	-0.702789592483642	0.50892230702168	0.99983648774798	-4.79768680012279
Q9Y3M9	ZNF337	-0.119337291004463	3.31462967560869	-0.73952544913765	0.487924700713213	0.99983648774798	-4.7979495923909
Q9NPE2-2	NGRN	0.0526772028494886	3.32251804143109	1.51678762442576	0.180877907099292	0.99983648774798	-4.79858416484852
Q9NX18	SDHAF2	0.109551545125268	3.31368882311813	1.14273084967606	0.297343464134195	0.99983648774798	-4.79886895660078
Q14114-2	LRP8	-0.0590285014086343	3.32006137589101	-0.313998253224095	0.764315498556763	0.99983648774798	-4.79914071905583
Q9NUC0	SERTAD4	0.0686790593750731	3.35812002670854	0.519383259501314	0.622371977404839	0.99983648774798	-4.79942400424835
Q9NS15-1	LTBP3	-0.0722174439048886	3.34204861013529	-0.684992233192807	0.51930886343676	0.99983648774798	-4.79972429253639
O94979-8	SEC31A	0.0432231627348624	3.30054397456697	0.323347984433743	0.757572149433528	0.99983648774798	-4.8003024517446
P21589-1	NT5E	-0.071393486296986	3.30836283710161	-0.520275309921922	0.621787261937618	0.99983648774798	-4.80042376026007
Q7L099	RUFY3	0.000744681234475446	3.32139953914218	0.00490972645797843	0.996244227215338	0.99983648774798	-4.80061940771225
Q8NEY1-5	NAV1	-0.0523518575304795	3.35425149850124	-0.367444301338512	0.726092927341251	0.99983648774798	-4.80119695606544
Q7Z5L9-3	IRF2BP2	-0.0826565884400967	3.23650448890688	-0.352289864608594	0.736848980500799	0.99983648774798	-4.80131872106032
Q5H9S7	DCAF17	0.0634805556149668	3.35344216241746	0.514432766820983	0.625622392565744	0.99983648774798	-4.80133592929485
Q8N4Q0	ZADH2	0.090140463015694	3.29809701400982	1.30274292245542	0.241142669189192	0.99983648774798	-4.80157187798875
Q96IZ5	RBM41	-0.0628909171696666	3.31904993550933	-1.55134504006276	0.172574178733305	0.99983648774798	-4.80190110552992
P41219-2	PRPH	-0.0621938116420498	3.33560415052744	-1.20172250044633	0.275426005672491	0.99983648774798	-4.80212270287811
P48058-1	GRIA4	-0.0234700740825091	3.30259417728141	-0.161424973140325	0.877138251731351	0.99983648774798	-4.80233055088861
Q9NX94-2	WBP1L	-0.0334125814877533	3.33282125250925	-0.207835065100891	0.842337947024119	0.99983648774798	-4.80245328744315
Q0VDD7	C19orf57	-0.00316167111668319	3.28207379154551	-0.0187720487088802	0.985640943539255	0.99983648774798	-4.8025555772705
O14498	ISLR	0.0564408357497985	3.35296205168126	0.447698558795718	0.670320947180133	0.99983648774798	-4.80267617289864
Q13642	FHL1	0.00739421094389807	3.25093899038152	0.0510669635538407	0.960955178105193	0.99983648774798	-4.80290185229049
Q9H1U4	MEGF9	0.0903638285984797	3.31880734591067	0.896140593497225	0.405215869946352	0.99983648774798	-4.8029201273467
Q9H7D7-2	WDR26	-0.081059778808089	3.32202940876871	-1.9797032708983	0.0958178831577366	0.99983648774798	-4.803135911625
Q9NZJ0-2	DTL	0.0734183608545998	3.32961507418361	0.57249361558336	0.588098292940432	0.99983648774798	-4.80320177930224
Q5F1R6-2	DNAJC21	-0.0285033579173431	3.34560153371871	-0.191379806936486	0.854636692959972	0.99983648774798	-4.80336708775569
P61006	RAB8A	-0.152581223843432	3.30628323815065	-1.22766406644714	0.266237856149006	0.99983648774798	-4.80355259073015
Q9H334-1	FOXP1	0.0840592742802765	3.26524710352552	0.543902741544923	0.60641148541713	0.99983648774798	-4.80355901376316
Q9BUT9-1	FAM195A; MCRIP2	0.0111151424318531	3.33769516395589	0.0738557733714411	0.943562578406875	0.99983648774798	-4.8036357553381
Q96BD5-2	PHF21A	0.0848289725189166	3.32306910422511	0.996962538680551	0.35785447415197	0.99983648774798	-4.80390277630364
P78310-5	CXADR	0.0896640803149819	3.31447234488849	0.683731817627579	0.520049692972985	0.99983648774798	-4.8039452428678
Q9NTW7	ZFP64	-0.0693133601406306	3.30871195375793	-0.686472162141194	0.518439895364351	0.99983648774798	-4.80421139474337
Q9UJU3	ZFP112; ZNF112	0.0669640163492446	3.31867534515638	0.544249568986555	0.606187397583564	0.99983648774798	-4.80421777096522
Q9NS68-1	TNFRSF19	-0.0123984844566437	3.3017380439636	-0.0862967765453988	0.934081254597744	0.99983648774798	-4.80426562948852
Q9UKF7	PITPNC1	0.00629163099820376	3.3425402556528	0.0407096159395504	0.968868444286929	0.99983648774798	-4.80449584342309
Q5T7W7	TSTD2	0.118707437838156	3.35397038691449	1.33754547541078	0.230240590766862	0.99983648774798	-4.80458749273473
O60229-5	KALRN	-0.0561439032451109	3.36966978280883	-0.405154164175726	0.699628855702844	0.99983648774798	-4.80465681222861
Q7Z309-3	FAM122B	0.0713503974970616	3.34331614869124	0.860757622218624	0.422928657954396	0.99983648774798	-4.80467475605385
Q8N6L1-2	KRTCAP2	-0.123027217603821	3.29178458066711	-0.525587607926062	0.61831148371398	0.99983648774798	-4.80470456262947
Q8N6C5-4	IGSF1	0.0414834269400956	3.27426617627972	0.329948435074255	0.752825722691427	0.99983648774798	-4.80508882162768
Q9NUP1	BLOC1S4	-0.0546338777791118	3.32947967682622	-1.50981806288203	0.182597570788043	0.99983648774798	-4.80560678553495
Q8IYJ0-1	PIANP	-0.0843951357989311	3.31926756685515	-0.646985971668777	0.541949936775519	0.99983648774798	-4.80603160868509
Q8TCT8	SPPL2A	0.171815157888122	3.32129717945725	1.37982334781122	0.217595654137779	0.99983648774798	-4.80646087309972
Q08AD1-2	CAMSAP2	0.156980589611545	3.2879818231707	0.49203350496367	0.640444522830112	0.99983648774798	-4.80654713045749
Q04828	AKR1C1	-0.0208726356228807	3.36893896780505	-0.110731988000167	0.915495271450163	0.99983648774798	-4.80658832309167
Q8NBJ7-1	SUMF2	0.0425690509474642	3.32680806256181	1.84122637205369	0.115956013829461	0.99983648774798	-4.80682589373417
P61978-2	HNRNPK	0.0421848609435957	3.32465731766868	0.296020486330266	0.777345267631291	0.99983648774798	-4.8071486017458
Q5JU69-1	TOR2A	-0.0757333601674162	3.34195784613218	-0.93477337836274	0.386525601234899	0.99983648774798	-4.80740445008167
O60902-3	SHOX2	0.0690320955548758	3.36654883073097	0.627412302354788	0.553851633489041	0.99983648774798	-4.80754077040835
Q9UPN4-2	AZI1; CEP131	0.0996104234288481	3.30037193772963	0.841454613103017	0.432831840646008	0.99983648774798	-4.80781562647196
Q9HCU9	BRMS1	0.126601632262009	3.31440410617458	1.40728299220908	0.209724659633399	0.99983648774798	-4.80810215598376
Q9UGM6-1	WARS2	-0.0937480381492001	3.30533559891972	-1.74379263582145	0.132597459604737	0.99983648774798	-4.80833441324937
A6ZKI3	FAM127A; RTL8C	0.142482097501056	3.38349167486051	0.764597596342548	0.473938858848913	0.99983648774798	-4.80835445515882
Q99502-1	EYA1	0.0699195467348866	3.3142280715806	1.48018154867234	0.190082576627469	0.99983648774798	-4.8083839756609
Q96MC6	HIAT1; MFSD14A	-0.0695159046977092	3.35864210996016	-0.616323592987882	0.560665800488583	0.99983648774798	-4.80869980454172
Q0P6D6	CCDC15	-0.132454596792631	3.32839651305673	-0.614467994019234	0.561811119557612	0.99983648774798	-4.8087509731795
A8K7I4	CLCA1	-0.0487375129695428	3.33506417170583	-0.321315498923887	0.759036078929276	0.99983648774798	-4.80895081227333
P03923	ND6	-0.0744275818863879	3.28625424689516	-0.279602838548583	0.789314421644172	0.99983648774798	-4.80896309110428
Q92908	GATA6	0.0236464003433725	3.3134982083401	0.152785013904527	0.883653040017733	0.99983648774798	-4.80902659710153
Q9H008-1	LHPP	0.0779812335882275	3.27494962497409	0.619078801380416	0.558967875039903	0.99983648774798	-4.80905473476447
Q9Y676	MRPS18B	-0.0616969926458539	3.30489552481202	-1.79740252843316	0.123169310874907	0.99983648774798	-4.80930228808189
A5PLL7	TMEM189; TMEM189-UBE2V1	-0.0525571125915424	3.29517497201367	-0.304756184283427	0.77100361447833	0.99983648774798	-4.80933174156187
Q86T23		0.099206195733715	3.28932349728833	0.405988486224068	0.69904838052676	0.99983648774798	-4.80935170804809
Q2NKJ3-1	CTC1	0.0635363984934415	3.32565110340156	1.55741622057154	0.171153062650455	0.99983648774798	-4.80941016686042
Q13636	RAB31	-0.00962598337193557	3.35848521404791	-0.0713074246031851	0.945505994359268	0.99983648774798	-4.80946744529088
Q8TAU3	ZNF417	-0.0485713649668226	3.32970930409252	-0.323037191568692	0.757795931439619	0.99983648774798	-4.8097781658486
Q96C11-3	FGGY	0.135861064991286	3.30415575793707	0.795891014864184	0.456878975169605	0.99983648774798	-4.8104670585268
Q9C0B7	TANGO6; TMCO7	0.0740318937460494	3.32287057518953	1.71406441038933	0.138126851637936	0.99983648774798	-4.81062545223485
Q9Y483-3	MTF2	0.0912024682181759	3.35974192369153	1.01175495012765	0.351289733968415	0.99983648774798	-4.81074210680124
Q9BXL8	CDCA4	0.0437416142836031	3.32243692073953	0.353283227670826	0.73614188311225	0.99983648774798	-4.81084030366807
Q9BVX2	TMEM106C	0.0658289864934749	3.2991262715984	0.572509217234816	0.588088388710175	0.99983648774798	-4.81088258267112
Q13563	PKD2	-0.123773496963469	3.33450328838172	-0.950871497573024	0.378936902951979	0.99983648774798	-4.81102340015305
Q9Y274-1	ST3GAL6	0.068762439935938	3.31292408936024	1.45993719687803	0.195359036631071	0.99983648774798	-4.81113149427549
Q9BV99	LRRC61	-0.00167842177543797	3.28681023792769	-0.0122054303758279	0.990663490491515	0.99983648774798	-4.81157588481167
O00142-6	TK2	0.0485597688506496	3.2996285001785	0.374184086522334	0.721331071981359	0.99983648774798	-4.81189980459499
Q8IUW5	RELL1	0.0988254449882103	3.31853807865658	0.935156658816416	0.386343560802694	0.99983648774798	-4.81206062343303
Q8N6V9	TEX9	-0.00217146864438148	3.25897255514936	-0.0114864796823864	0.991213420628859	0.99983648774798	-4.81212188242716
Q8TDM0-3	BCAS4	-0.00912091278191286	3.3366215837321	-0.0677518981565414	0.948218188117228	0.99983648774798	-4.81234027961294
[truncated: 8,392 more rows]
