# Supplementary material for: Thalidomide promotes degradation of SALL4, a transcription factor implicated in Duane Radial Ray syndrome
Source: eLife. 2018 Aug 1;7:e38430. doi: 10.7554/eLife.38430 (PMC6156078; doi:10.7554/eLife.38430)
Supplement: Figure 1—source data 6. [file elife-38430-fig1-data6.csv]

	ID	logFC	AveExpr	t	P.Value	adj.P.Val	B
Q96JP5-1	ZFP91	-0.986545645696037	3.2794267535215	-28.7155234373149	1.49088070650337e-05	0.0774587071063828	0.927472690070378
Q9UJQ4	SALL4	-1.87303551849924	3.58576259281075	-23.7151500478032	3.05563622666075e-05	0.0949199609838587	0.295954693402323
Q9Y696	CLIC4	-0.176041328317412	3.30688982739323	-7.38886121526271	0.00225289463585436	0.999847006189644	-0.624243613821675
P20674	COX5A	0.352015341843459	3.30893017874223	8.0484578212479	0.00165856090542284	0.999847006189644	-0.655788697407036
P56211	ARPP19	0.610985758276253	3.27591998447321	7.93468886621002	0.00174563220143809	0.999847006189644	-0.677069430492538
P51157-1	RAB28	-0.77910676172012	3.37188814148255	-12.4791630126773	0.000334293958298347	0.496235502954017	-0.730469791772253
P02751	FN1	-0.550873639658653	3.42351515651006	-6.27851030067413	0.00400458499075857	0.999847006189644	-1.19222105468988
P84090	ERH	0.183537213886733	3.31528478653373	6.20409402452661	0.00417485030045986	0.999847006189644	-1.23699492176273
P07602-3	PSAP	0.351126414301585	3.27544243364664	6.06221552491556	0.00452518658600688	0.999847006189644	-1.29683712392595
O15060	ZBTB39	-1.12684999348979	3.19593546458308	-11.4994148107911	0.000451955141042778	0.587033233821938	-1.30936568235622
Q17R98	ZNF827	-1.65565889917044	3.35750335606158	-18.090778303436	8.41163328145368e-05	0.17481056285517	-1.3660318545648
P18859-2	ATP5J	2.10481965735518	2.84672869991923	22.6097916427668	3.65392978476985e-05	0.0949199609838587	-1.39817194544996
Q92688	ANP32B	0.218731839587809	3.33360621221604	5.79976018261584	0.00527521972819301	0.999847006189644	-1.44213780922022
O14810	CPLX1	0.792180011584595	3.20519297962703	7.65030165382255	0.00198970009760215	0.999847006189644	-1.50700030406127
P62942	FKBP1A	0.145900970370691	3.3246524186666	5.17261258089178	0.00780047279099563	0.999847006189644	-1.81446247407706
P62888	RPL30	-0.140220840912262	3.35056359286171	-5.21117775653079	0.00760685251801271	0.999847006189644	-1.87919434742624
Q96EI5-2	TCEAL4	0.219591863230908	3.3090819402684	4.94820429837494	0.00905636792842973	0.999847006189644	-1.97129193286619
Q15811	ITSN1	0.230395282485079	3.23231022281315	4.91530178607086	0.00926090230615999	0.999847006189644	-1.98313167473933
Q92890-1	UFD1L; UFD1	-0.222101281622291	3.33371910918301	-4.75068276881738	0.0103741386682704	0.999847006189644	-2.08577684133264
P49458	SRP9; SRP9P1	-0.136593285853321	3.32727241759705	-4.76250298580025	0.0102888939155591	0.999847006189644	-2.08941886578793
Q14061	COX17	0.783623976817821	3.25002605901174	5.4581783923698	0.0064982004738243	0.999847006189644	-2.1166403046822
Q08211	DHX9	0.0657871339095374	3.32347765142733	5.54087598948575	0.00617235058711097	0.999847006189644	-2.15740378414783
Q9H814	PHAX	-0.119836587097239	3.34004727885685	-4.49024735809384	0.0124933458165491	0.999847006189644	-2.2805224514913
Q8WUW1-2	BRK1	0.303344271034688	3.25837963152157	4.54101972453929	0.0120411880404997	0.999847006189644	-2.34227764765388
O95926	SYF2	0.269427893781099	3.27078746153506	4.35565172173799	0.013796787383043	0.999847006189644	-2.34280932121018
Q8N5C7-1	DTWD1	-0.972623707218964	3.23106391676894	-4.32372375646942	0.0141300847787414	0.999847006189644	-2.38363674301955
Q99622	C12orf57	0.363114266652483	3.29422430095232	5.19461552679171	0.0076892683892919	0.999847006189644	-2.44847009871531
Q9BU19-5	ZNF692	-2.96279128502155	3.68894501698287	-31.0266565974523	1.11483002887516e-05	0.0774587071063828	-2.453379175975
P00491	PNP	-0.0893497294299122	3.32226554251677	-4.32221632732168	0.014146063250978	0.999847006189644	-2.5328395505205
Q9P0P0	RNF181	0.330601199624177	3.25545167331427	4.81865977445455	0.00989548931565115	0.999847006189644	-2.53617744778148
P62249	RPS16	-0.153560237030445	3.31748157571434	-4.30296170720172	0.0143521174191509	0.999847006189644	-2.57157416140209
Q70UQ0-4	IKBIP	0.123492708874492	3.34382405686846	3.98583955218606	0.0183385224483809	0.999847006189644	-2.6205069007312
Q9H116	GZF1	-0.267798172356626	3.38710508107899	-3.98268409668016	0.0183845448145865	0.999847006189644	-2.62936298238347
P17096-1	HMGA1	-0.183821547381326	3.36346076327254	-3.94557846792406	0.0189364217837139	0.999847006189644	-2.65099487132975
Q96BD0	SLCO4A1	0.953592051710014	3.19473582710324	6.54365909126886	0.003464081178739	0.999847006189644	-2.69634188676112
Q9H1E3	NUCKS1	-0.226082804054034	3.32977209448076	-4.26186423425408	0.0148043499128872	0.999847006189644	-2.71098268422014
A0A0U1RRE5	LOC550643; LINC01420; NBDY	0.991836107773159	3.26738359232701	8.261959915483	0.00150935406535877	0.999847006189644	-2.71406473074996
Q9Y3C8	UFC1	-0.231782950561981	3.30293854598671	-3.80161769219247	0.0212776996353575	0.999847006189644	-2.75494172213523
Q6ZSJ8	C1orf122	0.793708838073171	3.29146862113067	6.99865177469345	0.00273228386302244	0.999847006189644	-2.77487499062871
Q15121-2	PEA15	0.548550206286133	3.20763573314262	3.74452768529652	0.0223026534287987	0.999847006189644	-2.77904742703086
O43805	SSNA1	0.333297392455403	3.22751315989946	3.92911020753854	0.0191878061223988	0.999847006189644	-2.79994637520722
Q8NFD5-3	ARID1B	-0.0750933145594805	3.331987286209	-4.09993899131935	0.0167648019954352	0.999847006189644	-2.81299241751243
Q7Z3U7-1	MON2	0.114654750629895	3.29333745340049	3.84286417726908	0.0205726141119865	0.999847006189644	-2.81353922997283
Q86UP2-1	KTN1	0.23116966480367	3.3407826045164	3.71883015271584	0.0227834951980766	0.999847006189644	-2.83412496196625
P42892	ECE1	0.158509185475145	3.29456736049582	3.73557079503043	0.0224688425217323	0.999847006189644	-2.84002667879728
O75506	HSBP1	1.75445098437893	2.90998131357744	5.25096432474995	0.00741328908339259	0.999847006189644	-2.84938930790663
Q13404-1	TMEM189-UBE2V1; UBE2V1	-0.153724383477151	3.33071642396754	-3.70124811542067	0.0231197272922982	0.999847006189644	-2.85711670361695
P05423	POLR3D	0.110213067872395	3.31369663982596	3.70907816202414	0.0229692515587755	0.999847006189644	-2.88512538692214
P49006	MARCKSL1	0.123600332920611	3.30531852302339	3.90475496215565	0.0195670679252746	0.999847006189644	-2.91029530254876
Q16763	UBE2S	-0.108742082265512	3.30984874798573	-3.63630996408203	0.0244147907121023	0.999847006189644	-2.92714249517684
P82979	SARNP	-0.137681713779513	3.32450177508266	-3.67270635477969	0.023678435411488	0.999847006189644	-2.93296359905709
Q93050-3	ATP6V0A1	0.0920979933124401	3.29387449512262	3.7268914363405	0.0226313156836122	0.999847006189644	-2.97278410306424
A1L170-2	C1orf226	0.196268380637056	3.28009351882914	3.49228221883676	0.0276140519960368	0.999847006189644	-2.97823631665162
P20073-1	ANXA7	-0.0958094914120519	3.31878511594237	-3.63272331832033	0.0244888428990081	0.999847006189644	-2.98403623891146
P38398-7	BRCA1	0.0999637919615116	3.32400279493301	3.71511595249899	0.0228540281817668	0.999847006189644	-2.98554602254055
Q9BWJ5	SF3B5	0.634967731541908	3.23444362597779	3.55137508296853	0.0262436494193377	0.999847006189644	-2.99464173203633
P41227-1	NAA10	-0.133826742841729	3.32453528218582	-3.69751888275916	0.0231918141670095	0.999847006189644	-3.00743425093822
P38117	ETFB	0.0775812828577028	3.29952921806898	3.7432519935468	0.0223262318482206	0.999847006189644	-3.0157193882881
Q53HL2	CDCA8	-0.129178072326946	3.3414208941151	-3.43795375373853	0.028950691912599	0.999847006189644	-3.04289248070281
Q9Y4P1-1	ATG4B	-0.137960690529127	3.30961263028635	-3.36252378104335	0.0309379319914866	0.999847006189644	-3.07197414537094
Q9Y250	LZTS1	0.116348627267684	3.3260099173417	3.45664972738189	0.028482104398214	0.999847006189644	-3.07959677824102
P20645	M6PR	0.152378579174176	3.29527397248511	3.36985297863327	0.0307378020747678	0.999847006189644	-3.09866868940902
Q96SZ6-3	CDK5RAP1	0.189166655335258	3.30825231481706	3.37460502564484	0.0306088737871529	0.999847006189644	-3.11814322402795
Q9BW30	TPPP3	-0.256719245967044	3.35828166559992	-3.29243919836249	0.0329327936409798	0.999847006189644	-3.14333943059726
P78330	PSPH	-0.131906162616862	3.30118877582919	-3.42102662671945	0.0293829655766462	0.999847006189644	-3.15437138541558
Q5VWZ2	LYPLAL1	-0.170529883507857	3.31569306520657	-3.25301073260387	0.0341227971383342	0.999847006189644	-3.15642907520591
P12259	F5	-0.313294133778802	3.46046907729613	-3.28599276782628	0.0331239162388503	0.999847006189644	-3.16246504653464
P67870	CSNK2B	-0.098014701076243	3.31375759185628	-3.3935585350334	0.0301010618646226	0.999847006189644	-3.16289409633783
Q9NRW1	RAB6B	0.132622603708626	3.29764551857037	3.25064305276423	0.0341958809051686	0.999847006189644	-3.16366500873183
P57737-3	CORO7-PAM16; CORO7	0.0759268157113889	3.30779001138669	3.54737723215786	0.0263337369707407	0.999847006189644	-3.16530938094792
P42126	ECI1	-0.123674893025801	3.27532291562065	-3.33241154998261	0.0317767599032268	0.999847006189644	-3.16775306298014
P30086	PEBP1	0.135545271482379	3.34779843055012	3.86286258540862	0.0202409747608927	0.999847006189644	-3.1797630783605
Q96A37-1	RNF166	-1.62438816664145	3.55915762756359	-12.4869429756569	0.000333525120503543	0.496235502954017	-3.18922561376647
P48047	ATP5O	-0.177727857750425	3.31967681456485	-3.30636349731154	0.0325244579155909	0.999847006189644	-3.19546212807832
Q8N6N7	ACBD7	0.434688599445766	3.26952394119716	3.23233311140453	0.0347674260151295	0.999847006189644	-3.19721730111107
Q9ULJ6-1	ZMIZ1	0.141389840577612	3.28509752147023	3.21658082534053	0.0352682937876178	0.999847006189644	-3.19853385617383
Q86Y97	SUV420H2; KMT5C	-0.365949430924182	3.31564437067838	-3.8149091648509	0.0210473312048557	0.999847006189644	-3.20151934650724
Q49B96	COX19	0.190494885790703	3.30189604636803	3.19163330372954	0.0360792968508593	0.999847006189644	-3.20445509129392
Q9BZQ6	EDEM3	0.144239949333335	3.31217759056755	3.25002193737854	0.0342150840252489	0.999847006189644	-3.21884459069263
Q9Y5J9	TIMM8B	0.977456164024512	3.2391472230893	3.15299678487438	0.0373797029410787	0.999847006189644	-3.22676073562392
Q9NZM3	ITSN2	0.120622805818395	3.28028142717929	3.49961166087348	0.0274394689834613	0.999847006189644	-3.22777017484469
P36404	ARL2	-0.185749482263161	3.2959504574962	-3.2233297447108	0.0350526527119962	0.999847006189644	-3.22905044193985
Q6ZYL4	GTF2H5	0.737164003350351	3.24897843886492	3.98550681501941	0.0183433688037476	0.999847006189644	-3.23326318092327
O96033	MOCS2	0.631509158244863	3.17968187305102	3.89311731671512	0.0197515063352936	0.999847006189644	-3.25693139532178
P00390	GSR	-0.0793155428287451	3.32252737547196	-3.43448912647014	0.0290385433994154	0.999847006189644	-3.25808363463024
Q8N6N3	C1orf52	0.202661453193493	3.31073423835454	3.09507290655547	0.0394355658852307	0.999847006189644	-3.27671979013032
O60925	PFDN1	0.137858752352773	3.25547716784872	3.18169281332919	0.0364086390709145	0.999847006189644	-3.27742799372145
Q14152	EIF3A	-0.0409002595007875	3.32438886329198	-4.03109605605283	0.0176936417030138	0.999847006189644	-3.29442426772084
P40926	MDH2	0.0815352343060051	3.32661664640224	3.8920212225269	0.0197689863805377	0.999847006189644	-3.30128096892977
O43809	NUDT21	-0.191680432889375	3.30196671269768	-3.28431474699145	0.0331738836105457	0.999847006189644	-3.30542153662151
Q8IYN2	TCEAL8	0.247988120333193	3.28944589307499	3.25562508556754	0.034042316225974	0.999847006189644	-3.30680750049727
Q9NRX4	PHPT1	-0.112157243779126	3.33742709324187	-3.23938496417903	0.034545959635752	0.999847006189644	-3.30973119209969
P04406-2	GAPDH	0.522539892498549	3.35775475497539	3.2280218716598	0.0349036585282547	0.999847006189644	-3.31244883009595
P61970	NUTF2	-0.169233082496121	3.28114296417267	-3.23640285648929	0.0346394075175582	0.999847006189644	-3.31377840283501
Q504U0	C4orf46	1.68195000999277	2.99386676566783	4.75741545059981	0.0103254779737718	0.999847006189644	-3.32203154732729
Q7L5Y6-2	DET1	0.19797184441313	3.33907130141177	3.03144549072615	0.0418509594120713	0.999847006189644	-3.32989485809579
Q99453	PHOX2B	-0.119342114853779	3.35078994809927	-3.15977007538473	0.0371477390812317	0.999847006189644	-3.33680087815352
Q9C005	DPY30	0.970981767922268	3.11071097907549	3.1472062512764	0.0375793810835253	0.999847006189644	-3.34667051433284
Q6UX04	CWC27	-0.126032973077696	3.3558353589151	-3.07830194385379	0.040055757117086	0.999847006189644	-3.35539746508762
P34947	GRK5	0.147243130311271	3.29981584305578	3.05161102416053	0.0410668820431804	0.999847006189644	-3.36575961128287
P61586	RHOA	0.190101832028392	3.2954180878132	2.97858236358418	0.0439922328964977	0.999847006189644	-3.36598666179256
O43929	ORC4	0.0923336162959855	3.31483271419309	3.15119891784278	0.0374415640590986	0.999847006189644	-3.36817662020759
Q96GP6-1	SCARF2	0.192730481703581	3.32285661168693	3.00408807148401	0.0429432724483836	0.999847006189644	-3.37532279488307
P61952	GNG11	0.340513678110663	3.25744318589943	3.29519190729851	0.0328515844355441	0.999847006189644	-3.3794411975912
P17858-1	PFKL	0.086860250240763	3.3182664561131	3.17157288220147	0.0367476194088012	0.999847006189644	-3.38173617225672
O14737	PDCD5	0.1129971710429	3.32194874605976	3.08951455959117	0.039639839805989	0.999847006189644	-3.39612915428056
Q9BYD1	MRPL13	-0.175158504648067	3.30705250531023	-2.96539461394423	0.044546497125547	0.999847006189644	-3.40005140271554
Q9GZZ1-1	NAA50	-0.125782115240792	3.31670125567377	-3.33929294994649	0.0315826854429413	0.999847006189644	-3.40053568363324
Q8WXE9-3	STON2	0.580219915153688	3.08878873155366	2.92474427349092	0.0463077416450132	0.999847006189644	-3.40482424626029
O76003	GLRX3	-0.0963228308376321	3.31979573279633	-3.49077292601326	0.0276501684347045	0.999847006189644	-3.41597361451461
Q96AA8-3	JAKMIP2	0.115286194489822	3.32587456125743	2.97220494110467	0.0442592414830565	0.999847006189644	-3.41856283677457
Q96CK0	ZNF653	-0.90662240139475	3.24681975326474	-6.36870221836165	0.00380965121251183	0.999847006189644	-3.43091976627712
P50990	CCT8	0.152007433359393	3.31917147461417	2.89069439380293	0.0478466480541011	0.999847006189644	-3.43169165161568
Q16143	SNCB	-0.367009727251693	3.3339135485096	-3.00995606691476	0.0427061555209714	0.999847006189644	-3.43415930570037
P48552	NRIP1	0.0923274484142401	3.30627192422608	3.0438886563434	0.0413650647031175	0.999847006189644	-3.45652799062964
Q96PB7-1	OLFM3	-0.384331950658477	3.28449337934958	-3.00614737595797	0.0428598816048196	0.999847006189644	-3.45680089827283
P33121	ACSL1	0.101261679728195	3.31190715665053	3.20803125306281	0.0355437498146353	0.999847006189644	-3.46499878405127
O75531	BANF1	0.940277105805934	3.22219444985222	2.86547432864859	0.0490254919838937	0.999847006189644	-3.46632815349382
O96015	DNAL4	0.556079160250455	3.14139263803403	3.84568411158281	0.0205254528032593	0.999847006189644	-3.47767647921274
Q8NEN9	PDZD8	0.124698318151328	3.34604855641052	3.0319620865788	0.0418306524054977	0.999847006189644	-3.47873978614959
P07437	TUBB	0.138091461520543	3.32778038876716	3.20801489677403	0.0355442792511981	0.999847006189644	-3.49678250499988
Q6UXN9	WDR82	-0.0708539597794222	3.30463367562274	-3.26052826874425	0.0338919869368931	0.999847006189644	-3.49861891988667
P25208	NFYB	0.155157423456236	3.28415704473627	2.81458693827266	0.0515099801976474	0.999847006189644	-3.51017013323938
P43007-1	SLC1A4	0.366920684172398	3.33850405970527	2.86582417207029	0.0490089067469669	0.999847006189644	-3.51364236279188
Q9NZD2	GLTP	-0.148984419963603	3.31298989454883	-2.82881861610899	0.0508005022212797	0.999847006189644	-3.5160482097435
P53680	AP2S1	0.176548358267237	3.28293388513732	2.7843913062569	0.0530542616740971	0.999847006189644	-3.51621331342523
Q9H910-3	HN1L; JPT2	0.389172253745835	3.2985633856654	3.54982596758983	0.0262785129899864	0.999847006189644	-3.51773334748242
Q9BRQ6	CHCHD6	-0.147441255166206	3.37034099760146	-2.85020901742698	0.0497556704224557	0.999847006189644	-3.52669785580342
Q9Y6M5	SLC30A1	0.156852414199658	3.32522395817633	2.81662844262153	0.0514074940524762	0.999847006189644	-3.54677506101327
Q15532	SS18	0.180892500931056	3.28624558958232	2.74972369669679	0.0548948094975537	0.999847006189644	-3.54934052754023
P48735	IDH2	-0.0859379258999325	3.30374934598386	-3.28008901794338	0.0333001159427143	0.999847006189644	-3.55887769241475
P20290-1	BTF3	1.41835348382878	3.32995782708442	3.23707311030874	0.0346183780109382	0.999847006189644	-3.56681439014193
O60936-3	NOL3	0.398663753608793	3.25859365978047	2.75867311447378	0.0544125926096836	0.999847006189644	-3.57265101119412
Q9UHA2	SS18L2	2.04109925439048	2.9654420615306	6.45895170037912	0.00362628427885852	0.999847006189644	-3.57490070398469
Q96B49	TOMM6	0.515900580237519	3.26190364074417	3.72807715497671	0.0226090358968174	0.999847006189644	-3.5803115749479
P62995	TRA2B	0.17940671731632	3.32906493453044	2.87088953789461	0.0487695098388619	0.999847006189644	-3.58463173566242
Q7Z6K3	PTAR1	-0.128431359976423	3.29422201860282	-2.72825018012958	0.0560724404804019	0.999847006189644	-3.58691274709251
Q8IV36	HID1	0.126657054137061	3.28240551837962	2.72543585963527	0.0562289653722561	0.999847006189644	-3.58709031517069
Q7Z4W1	DCXR	-0.134928013431394	3.33488510036462	-2.85788528326065	0.0493869045970813	0.999847006189644	-3.60426261444988
Q99536	VAT1	0.10545062280116	3.31717443407175	3.06028515720307	0.0407349891550452	0.999847006189644	-3.61557934468665
P15848	ARSB	0.199024333427783	3.30543808450093	2.71090846729287	0.0570451253784992	0.999847006189644	-3.63653704835144
P46020-2	PHKA1	0.0951739172868754	3.3165384302763	2.94987622429822	0.0452093412151877	0.999847006189644	-3.64305894996411
Q9Y5J7	TIMM9	0.459010860707873	3.23000209956166	2.65751102648378	0.060166520202563	0.999847006189644	-3.64620808330782
P19447	ERCC3	0.101193748582135	3.30135418887306	2.77559128012068	0.0535145135495889	0.999847006189644	-3.66129813138778
Q9H8M5-1	CNNM2	0.217029302115211	3.35435076355928	2.63246380731724	0.0616991615609294	0.999847006189644	-3.66259935531062
Q99576-3	TSC22D3	1.02923290809016	3.07387374251951	6.37794299627094	0.00379035306316308	0.999847006189644	-3.66931162065282
Q14872	MTF1	-0.259931446141958	3.38137651729466	-2.70171448971739	0.0575688172210154	0.999847006189644	-3.67691491113548
Q96EP5	DAZAP1	-0.184498203011579	3.37450527870072	-2.63041113276905	0.0618267713790194	0.999847006189644	-3.68336110515579
Q10471	GALNT2	0.101132750262709	3.29959769469504	3.04236411136729	0.0414242353329882	0.999847006189644	-3.68467897327014
Q8TCX1-2	DYNC2LI1	0.151498437640512	3.28040813981738	2.61717726292395	0.0626569131905757	0.999847006189644	-3.6846912400566
Q16778	HIST2H2BE	-1.99780180700546	3.3093293906989	-2.65015849937708	0.0606117687142177	0.999847006189644	-3.68832529686519
O00592	PODXL	0.16879043104174	3.30462855230316	2.53942007998676	0.0678048178287895	0.999847006189644	-3.71363427929706
Q93074-2	MED12	0.0657096506297429	3.30803335805916	3.01306668675217	0.0425810899939338	0.999847006189644	-3.72838349535189
Q9H9G7	AGO3; EIF2C3	-0.110739265958593	3.34663912307575	-2.59872864590707	0.0638359318328535	0.999847006189644	-3.72972133275674
Q03013-1	GSTM4	-0.348007101342111	3.29023499633401	-2.50957115372355	0.0699102171904751	0.999847006189644	-3.73863949622602
O43776	NARS	-0.127213695505732	3.31607820146082	-3.03820028709333	0.0415863545997425	0.999847006189644	-3.75006547999795
Q9UBG0	MRC2	0.108604704820218	3.31376515182245	2.5665153945785	0.0659570809755333	0.999847006189644	-3.75407245989294
O76080	ZFAND5	-0.0896710589637274	3.32850830694222	-2.6966122200737	0.0578618708842937	0.999847006189644	-3.75440559165479
P17181-1	IFNAR1	0.27449930882668	3.28842361005474	2.60204598425002	0.0636220347694219	0.999847006189644	-3.75663892850728
Q9UHL0-1	DDX25	0.225944275074789	3.27120414183281	2.48336691458799	0.0718211233948144	0.999847006189644	-3.75777794236755
O75953-5	DNAJB5	-0.154905310245706	3.35604384533219	-2.50091536138296	0.0705348487783121	0.999847006189644	-3.75918708782187
P63167	DYNLL1	0.0712063817789738	3.30351322929866	2.95115244159921	0.0451543909790155	0.999847006189644	-3.76539183042313
Q15631-1	TSN	-0.0758789700084617	3.32222848427343	-2.78946153859675	0.0527911943408706	0.999847006189644	-3.76674479424606
Q96T88-2	UHRF1	-0.0541049024948877	3.32410409694526	-3.09304176685794	0.0395100664114523	0.999847006189644	-3.77155199704524
Q16626	MEA1	0.295627257158642	3.2788197451402	2.53270494477557	0.0682719912281722	0.999847006189644	-3.7802634170454
Q9BXI3	NT5C1A	-0.122703640324003	3.33531391985831	-2.58136994537029	0.0649689313926177	0.999847006189644	-3.78352606227301
P39687	ANP32A	0.0942050233508568	3.31408167400631	3.10405156580606	0.039108232506971	0.999847006189644	-3.79030412250252
P37108	SRP14	0.100542725324805	3.33926734094783	2.87425884478405	0.0486110350224716	0.999847006189644	-3.80388526115727
Q96IW7	SEC22A	0.189980725779662	3.31168003946791	2.4177302410249	0.0768782773958279	0.999847006189644	-3.80626090524018
Q13445	TMED1	0.313402074698284	3.29178584742611	2.48364024458938	0.0718008818991137	0.999847006189644	-3.81597619727916
Q6IN85	SMEK1; PPP4R3A	0.074375108798622	3.2932590601811	2.91718529718437	0.0466442623575961	0.999847006189644	-3.81709058746572
P12277	CKB	-0.0780292016639177	3.33246033098144	-3.38238950395367	0.0303990725148385	0.999847006189644	-3.82240699870755
Q0PNE2	ELP6	0.216936632920752	3.28063726717148	2.43526283763165	0.0754883359996177	0.999847006189644	-3.82401707821248
Q9NTK5-3	OLA1	0.0985718177429006	3.33292438276652	2.71610088534933	0.0567518282481287	0.999847006189644	-3.82892874544432
B4DXR9	ZNF732	1.8034148033628	2.95563399329665	8.48659242224957	0.00137008463462838	0.999847006189644	-3.83056948450628
P54727	RAD23B	0.102882803693175	3.31555475402274	2.79734913495157	0.0523849899700888	0.999847006189644	-3.83829878483052
Q99581	FEV	-0.173138295744737	3.31686437969425	-2.41046432667917	0.0774629182967149	0.999847006189644	-3.84095909581476
A6NEE1	PLEKHD1	-0.57830391377556	3.37332694890262	-2.85541401624481	0.0495052709156888	0.999847006189644	-3.84335817111846
Q8ND56	LSM14A	-0.116127205846168	3.32460792671663	-2.61348850847307	0.0628906130562768	0.999847006189644	-3.84916568206999
Q9HC16	APOBEC3G	0.215363018841993	3.33546119734306	2.4027451398013	0.0780896406579162	0.999847006189644	-3.85181734584268
Q9H1X3-3	DNAJC25-GNG10; DNAJC25	0.401809788472807	3.26918876239843	2.95943762931978	0.0447995709704915	0.999847006189644	-3.85513071417689
O43715	TRIAP1	0.516423761704633	3.16784183219323	3.27701953771082	0.0333921691640382	0.999847006189644	-3.86488837218097
Q9UBQ5	EIF3K	-0.10531530562711	3.31635012976648	-2.64234918249775	0.0610888960373182	0.999847006189644	-3.86577199909846
P11274-1	BCR	0.0816616691236362	3.32776589743452	2.69841506551678	0.0577581238012426	0.999847006189644	-3.87351230513768
Q68CQ7-1	GLT8D1	0.119784331463736	3.33807870524899	2.40390036143967	0.077995478057883	0.999847006189644	-3.87519907592846
Q07954	LRP1	0.0729190432434622	3.31282869440115	3.13545178383445	0.0379886414410067	0.999847006189644	-3.88648329136176
Q9H0C5	BTBD1	-0.150077992059803	3.32166990505564	-2.3346602521161	0.0838769024490747	0.999847006189644	-3.88665387065088
P68371	TUBB4B	0.136765673243216	3.34418154429344	2.47617550888066	0.0723560604848482	0.999847006189644	-3.88765731607644
O95297-1	MPZL1	0.155463058951006	3.29503291411587	2.32932298981145	0.084350969458834	0.999847006189644	-3.89445280856164
Q9UGV2	NDRG3	0.652598327166031	3.23009467883982	2.91058395741903	0.046940516104448	0.999847006189644	-3.89644455837574
P54136-2	RARS	0.301770072048954	3.21768014152121	2.50257540748503	0.0704145552759587	0.999847006189644	-3.89712905864846
O43852-3	CALU	0.163836722616977	3.31734631777172	2.51670852835632	0.0693999729683431	0.999847006189644	-3.89784441077429
Q71RG4-1	TMUB2	0.28142770681942	3.30649833333991	2.35735028166178	0.0818952688399967	0.999847006189644	-3.8980927236789
Q96NC0	ZMAT2	-0.0909976769488792	3.33084159025047	-2.72730676402213	0.0561248537826577	0.999847006189644	-3.90071955839655
Q96K58-2	ZNF668	-0.148045542522692	3.35089467709457	-2.34498791015459	0.0829682074774192	0.999847006189644	-3.90112413964449
Q9H596	DUSP21	-1.64029346487921	3.12282572325378	-4.12406989609504	0.0164533706982701	0.999847006189644	-3.90542201099308
Q9Y2H9	MAST1	0.120077382238769	3.32049268125181	2.49411515434881	0.071030106632472	0.999847006189644	-3.90553700230362
Q9UIF7-1	MUTYH	0.53459661657127	3.22371283672854	2.36067224904036	0.0816096686037351	0.999847006189644	-3.90877636417088
P51854	TKTL1	0.126361752172708	3.26267684302467	2.64109182545232	0.0611661258919824	0.999847006189644	-3.91144199264309
Q4V328	GRIPAP1	0.0822537718430327	3.30446541209833	2.55868531616294	0.0664849729991572	0.999847006189644	-3.91327752242705
P25490	YY1	-0.146402517776016	3.35612848330299	-2.5671157574147	0.065916806741407	0.999847006189644	-3.91407182572484
Q8NHZ8	CDC26	0.252169199888362	3.27994840507448	2.32444333298346	0.0847870737997802	0.999847006189644	-3.9144077770038
Q8TDD1-2	DDX54	0.0617402869236749	3.30774929145194	2.77970849350255	0.0532985969847536	0.999847006189644	-3.91591118205733
P19623	SRM	-0.0625279986962663	3.31848047530287	-2.77597101490697	0.0534945563939841	0.999847006189644	-3.91682902430572
Q5T200-1	ZC3H13	0.0826003255684129	3.32259410142965	2.77344476604927	0.0536274892358386	0.999847006189644	-3.9180496053561
Q5H9L2	TCEAL5	0.297619961801391	3.29371761809116	2.32940911616787	0.0843432952468365	0.999847006189644	-3.92241414412247
Q14254	FLOT2	0.0781425869104475	3.29881010467966	2.55656132078081	0.0666290143278529	0.999847006189644	-3.92338613938987
Q6P4I2	WDR73	-0.151914710410887	3.32580744684964	-2.35773992909849	0.0818617103698634	0.999847006189644	-3.92375656882735
P37235	HPCAL1	0.105622281772566	3.28077377266828	2.41103445766179	0.0774168590923012	0.999847006189644	-3.92749614108977
Q8WTP8-2	AEN	-0.113086991504643	3.34571158818611	-2.34388796744449	0.0830644496008555	0.999847006189644	-3.92982430743739
P43088	PTGFR	-3.10488681995667	2.8105870555169	-7.33991399234349	0.00230691550655001	0.999847006189644	-3.93141101574776
O43924	PDE6D	-0.203966137849185	3.3172891748289	-2.30392673697463	0.0866490924423721	0.999847006189644	-3.94324545773601
P13056-1	NR2C1	-0.110285880680149	3.35033603166055	-2.40984573596074	0.0775129280741369	0.999847006189644	-3.94708757092076
Q8NFH4	NUP37	-0.0866291147970322	3.32176802477443	-2.49679202403858	0.070834672180577	0.999847006189644	-3.95079117929443
Q9BRJ6	C7orf50	-0.17909399646737	3.32117782979547	-2.35502585502015	0.0820957883903831	0.999847006189644	-3.9511614441804
O95260-2	ATE1	-0.211105682171331	3.31797332906158	-2.25716714199494	0.0910697742156782	0.999847006189644	-3.95443053097703
Q99835	SMO	1.00883880221104	3.07421024200916	2.86582683477134	0.0490087805400751	0.999847006189644	-3.95655858718805
O75925-2	PIAS1	0.0908149114274958	3.30505718825718	2.41256997053088	0.0772929661107933	0.999847006189644	-3.95693582093276
Q7Z591	AKNA	0.971343963657721	2.87595692236181	3.25761413281197	0.0339812369841579	0.999847006189644	-3.95912620762902
Q9UHH9	IP6K2	-0.120517588128735	3.32027580122125	-2.26498206090401	0.0903133892892489	0.999847006189644	-3.96878228737884
P61158	ACTR3	-0.102591855261876	3.30914805335242	-2.57884142633252	0.0651359112008163	0.999847006189644	-3.96951679969082
P41586-4	ADCYAP1R1	0.233407021741834	3.31323498519025	2.20847086020151	0.095948318633654	0.999847006189644	-3.97235829127537
Q86V81	ALYREF	-0.0874251091131451	3.3150423196384	-2.79369866745479	0.0525725274912656	0.999847006189644	-3.97284949841647
Q15223	PVRL1; NECTIN1	0.10665620133278	3.33182027678708	2.4184887458848	0.0768175386178207	0.999847006189644	-3.97315495314533
Q9NXC2-1	GFOD1	-0.204907888710007	3.3368292399228	-2.20783320564865	0.0960141377470915	0.999847006189644	-3.97678420988108
Q6P2C0-1	WDR93	0.274400166096746	3.24821092742074	2.18498911866907	0.0984061743876957	0.999847006189644	-3.98701778443207
Q9H0S4	DDX47	0.106542073027295	3.29177589044037	2.74606300125275	0.0550935003426949	0.999847006189644	-3.98913249221827
Q9UPQ0-3	LIMCH1	0.38048869971216	3.31600110023331	2.44398453239311	0.0748076954954356	0.999847006189644	-3.99016442090773
Q86YV9	HPS6	0.14185732500057	3.29469500515472	2.39068193161803	0.079080763102983	0.999847006189644	-3.99103389812468
B1AJZ9-3	FHAD1	0.722715734730611	3.30308129416866	3.06181377511666	0.0406768315016864	0.999847006189644	-3.99120462796723
Q16827-1	PTPRO	0.184215986409437	3.34350384644947	2.18653580899277	0.0982421074071527	0.999847006189644	-3.99565317952654
Q16610-4	ECM1	-0.513598837780611	3.42283771624101	-2.40979302627448	0.0775171910891568	0.999847006189644	-4.00183669069417
Q9UHA4	LAMTOR3	-0.119766554638968	3.35776893427893	-2.26591839832946	0.0902232441237971	0.999847006189644	-4.00517227741162
Q9UKJ5	CHIC2	0.347922841629905	3.29145971024051	2.19909750698049	0.0969210094379273	0.999847006189644	-4.00657623323248
P46527	CDKN1B	0.229682164858546	3.32591537310791	2.15949382277273	0.101155714021075	0.999847006189644	-4.00673181610706
Q96RT8	TUBGCP5	-0.0868668905480316	3.31601108475601	-2.56167074640294	0.0662831231765726	0.999847006189644	-4.00869284277493
Q13492-1	PICALM	0.094882922758515	3.29465071870242	2.51039703959575	0.0698509537164129	0.999847006189644	-4.0093037996696
Q8N8A6	DDX51	0.0917638016933697	3.31299167870124	2.45442799709593	0.0740019755185546	0.999847006189644	-4.0122693759102
Q8NG11-1	TSPAN14	0.230066585427352	3.304100875807	2.17686678587166	0.0992728594202661	0.999847006189644	-4.01481214853254
Q92643	PIGK	0.141576171148722	3.33138568251011	2.32609124198095	0.0846395093562118	0.999847006189644	-4.01795927215589
Q8WU10	PYROXD1	0.0984887967003734	3.30384600131196	2.35133621869276	0.0824152356078365	0.999847006189644	-4.01802698158694
O75054-2	IGSF3	0.176522798621058	3.32275514304153	2.67325558658455	0.0592258548639368	0.999847006189644	-4.01947244295485
O75955	FLOT1	0.102972239962465	3.30566597520259	2.6692568097829	0.059463126113674	0.999847006189644	-4.02512928122582
Q06547-3	GABPB1	0.256022236279683	3.25935561422497	2.18001214516434	0.0989362179240803	0.999847006189644	-4.0314606403325
P21579	SYT1	0.118720215240256	3.29049207758219	2.22489124377457	0.0942708791355929	0.999847006189644	-4.03146682231512
Q8TDY4-1	ASAP3	-0.177982318898277	3.30703753131912	-2.14790574744646	0.102434002535004	0.999847006189644	-4.03311447048451
Q9UI30	TRMT112	-0.131158429215629	3.30728905079213	-2.23565884598709	0.0931889624390942	0.999847006189644	-4.03647396439257
P56962	STX17	0.153637665266055	3.31869403711631	2.1184879357132	0.105761599723981	0.999847006189644	-4.0399276881433
Q8TAD4-1	SLC30A5	0.312946961417071	3.28024188129619	2.11169755136735	0.106546851765091	0.999847006189644	-4.04247274802636
Q15063-1	POSTN	-0.415343747632543	3.36505540515386	-2.13422187878206	0.103966972065248	0.999847006189644	-4.04309334976883
Q9NRB3	CHST12	0.128760783804758	3.30998258213054	2.18518515063926	0.0983853629373316	0.999847006189644	-4.04785486594997
O43765	SGTA	-0.130585043229826	3.32714256231451	-2.57203761013532	0.0655877082342227	0.999847006189644	-4.05692858019626
P15924-1	DSP	-0.423300743284423	3.34292642915253	-2.13810335521661	0.103529531822172	0.999847006189644	-4.05850550646697
O43414-1	ERI3	-0.126091498939686	3.27785984128364	-2.33141779759291	0.0841645397484511	0.999847006189644	-4.05923254354965
Q6ZQQ6-2	WDR87	0.636786166459273	3.15690616197681	3.27967932862635	0.0333123848726782	0.999847006189644	-4.06516505918858
Q92466	DDB2	-0.1408787201377	3.32867488444649	-2.16802898292104	0.100225696770995	0.999847006189644	-4.06787043890147
O60220	TIMM8A	2.03319194896597	2.97697488958268	4.66007908852855	0.0110572668254197	0.999847006189644	-4.06871433694232
Q9BVJ6-1	UTP14A	-0.074458816527228	3.34736290847023	-2.63114128566178	0.0617813443117076	0.999847006189644	-4.06968314420903
A6NCE7	MAP1LC3B2	-0.143542164720273	3.3123211034317	-2.09122878145341	0.108953773135659	0.999847006189644	-4.07148995605928
Q96DZ5	CLIP3	0.243690747715822	3.30290026089488	2.08204182140206	0.110053839368944	0.999847006189644	-4.07656799528741
P13051-2	UNG	0.433915383469787	3.21605258943249	2.30815220485511	0.0862618152557434	0.999847006189644	-4.07867118170886
Q9NZC7	WWOX	0.271218247788478	3.28942363442282	2.10668236633271	0.107131020535245	0.999847006189644	-4.07990629821962
Q92630-1	DYRK2	-0.276287632424402	3.34437321967155	-2.23326491159227	0.0934282788208646	0.999847006189644	-4.083863652122
P08910	ABHD2	0.270824419129922	3.36275608114579	2.21830085688252	0.0949401005903107	0.999847006189644	-4.08768868939078
Q5QNW6-2	HIST2H2BF	-1.79378590446246	3.27726195905131	-2.25267723856974	0.0915075973028971	0.999847006189644	-4.08859027386601
Q99674-5	CGREF1	0.205346172108699	3.32300289014523	2.05207453891232	0.113729498779346	0.999847006189644	-4.08886561702833
P51589	CYP2J2	0.443976779399152	3.23572571559329	2.3658586908626	0.0811660529289202	0.999847006189644	-4.09009878326622
Q96K80	ZC3H10	0.122834302455274	3.31993409023356	2.14798189874324	0.102425543026112	0.999847006189644	-4.09034930716777
O60245-2	PCDH7	0.117239732728553	3.32249093512722	2.12308962157405	0.105233149194391	0.999847006189644	-4.09036038355342
Q8WXE1	ATRIP	-0.129003386759946	3.30867213219636	-2.35473503538044	0.082120915877939	0.999847006189644	-4.09078414762367
O95619	YEATS4	0.0740110548086139	3.32332642088539	2.46112941358676	0.0734902293490045	0.999847006189644	-4.09253555789354
Q9UFG5	C19orf25	0.408280774887057	3.27405232603004	2.12289529175626	0.105255405622398	0.999847006189644	-4.09340197497466
Q96NJ5	KLHL32	1.46468496686172	2.58792827389395	4.43696840314921	0.0129904415036898	0.999847006189644	-4.09441801670119
O60551	NMT2	0.213830355221603	3.33422126457013	2.07793005442254	0.110550216103016	0.999847006189644	-4.09629863068258
Q8NG08	HELB	0.089104828320849	3.29854896329401	2.36181956158803	0.0815112957746298	0.999847006189644	-4.09752266689048
P35232	PHB	0.133982852236741	3.33092474411323	2.85018256360234	0.0497569468571497	0.999847006189644	-4.09931940046983
Q5H9E4	SLC25A53	0.570031810922101	3.35798731481549	2.22357594274071	0.0944040131239061	0.999847006189644	-4.10056498830203
O00291	HIP1	0.11840506197253	3.28206421271571	2.57203778896592	0.0655876963114862	0.999847006189644	-4.10634715976958
Q64LD2-1	WDR25	-0.366573287126625	3.29064841899311	-2.04742044029228	0.114312562972397	0.999847006189644	-4.10993330941348
Q9H160	ING2	-0.202177212576392	3.34487591446467	-2.01696167466285	0.118211719720768	0.999847006189644	-4.11256966825328
Q4VC44-2	FLYWCH1	-0.778579177134718	3.24599822292098	-2.66538803768496	0.0596937409004892	0.999847006189644	-4.11407233662574
Q99943	AGPAT1	0.180409915317258	3.33033928899708	2.01870769078227	0.117984245833036	0.999847006189644	-4.11468629644472
Q6P995-1	FAM171B	0.20977932604628	3.33945366210087	2.02521174468015	0.11714116339116	0.999847006189644	-4.11508474261516
Q99717	SMAD5	0.111235691834034	3.30041386114341	2.11824218577876	0.105789905037604	0.999847006189644	-4.11697782658266
Q6P1Q9-1	METTL2B	0.152041092477344	3.30188100668367	2.03172060008121	0.116304167666464	0.999847006189644	-4.11810241113036
P12956	XRCC6	0.126818676828686	3.33161232680916	3.27281972936154	0.0335186148622253	0.999847006189644	-4.11907632058841
Q15544	TAF11	-0.123623274446575	3.33531445960444	-2.1380909216774	0.103530929763822	0.999847006189644	-4.12368885119704
P84074	HPCA	0.231655655299179	3.27337716207566	2.00492854637261	0.119792742081007	0.999847006189644	-4.12448508531311
P10909-2	CLU	0.164735989000031	3.30286282721338	2.00018859366175	0.1204219596453	0.999847006189644	-4.12460718199794
Q96BZ9-3	TBC1D20	0.204199599434654	3.32304106247623	1.99668231031239	0.120889772068855	0.999847006189644	-4.12710089828525
P07108-5	DBI	0.456293961069569	3.20365835144966	2.41161479926329	0.0773700073501679	0.999847006189644	-4.12711742152643
Q8TEK3	DOT1L	0.0902348465962128	3.33178499214499	2.21257449822804	0.0955259592680664	0.999847006189644	-4.12822144273577
O00408-1	PDE2A	0.146502474085581	3.31660677900036	2.22419617259188	0.0943412072773194	0.999847006189644	-4.12961949075293
Q05481-1	ZNF91	0.23524610477313	3.28546812088521	1.99440468556967	0.121194736093179	0.999847006189644	-4.130279479736
P48729-2	CSNK1A1	-0.173076083004394	3.42317065321821	-2.4188034075856	0.0767923576667167	0.999847006189644	-4.1303101378113
Q7LG56-6	RRM2B	0.124557500855676	3.30644763694426	2.13651283281122	0.103708531829776	0.999847006189644	-4.13231435636487
Q9BXJ8-1	TMEM120A	0.200737907587593	3.31042489132819	2.0385128228057	0.115437830266833	0.999847006189644	-4.13373210034318
Q08AG7	MZT1	0.294959821838436	3.32753136667635	2.12158790040833	0.105405277647268	0.999847006189644	-4.13380624868122
Q9P2Y4	ZNF219	-0.15735769839656	3.35389359290345	-2.15317858488075	0.101850108203597	0.999847006189644	-4.1348820249445
Q96CX2	KCTD12	-0.100590143525945	3.33005460712	-2.24810818065816	0.0919555970485222	0.999847006189644	-4.13803099879719
P28749-1	RBL1	0.124504593997101	3.32230168050966	2.12503120590749	0.105011071445875	0.999847006189644	-4.13984205426919
P28161	GSTM2	-0.334710477660573	3.30394314802633	-2.24749097669154	0.092016305268964	0.999847006189644	-4.14507069762804
O75323-1	GBAS; NIPSNAP2	-0.204621579693392	3.31798927608351	-2.36118927368069	0.0815653210622329	0.999847006189644	-4.14764805910777
O15530-1	PDPK1	-0.128625928623621	3.31288718199611	-2.3187316329694	0.085300817105061	0.999847006189644	-4.147681156948
Q9Y343	SNX24	-0.175020495274148	3.30765322382375	-2.03227668533497	0.11623296822733	0.999847006189644	-4.14943842711415
Q9NSY1	BMP2K	0.112433239615772	3.3108762375937	2.12571199879191	0.104933327391657	0.999847006189644	-4.14963553430237
A6NDK9	GOLGA6C	0.348605668362473	3.17262253640675	2.18029897264544	0.0989055835766484	0.999847006189644	-4.1520867830751
Q9BQE9-1	BCL7B	0.132183646242302	3.30157214391214	2.02899054719048	0.116654420723484	0.999847006189644	-4.15249161207578
Q15291-1	RBBP5	-0.0603464663804356	3.33239510284966	-2.57209853939448	0.0655836461919229	0.999847006189644	-4.15372129399009
Q16849-1	PTPRN	0.27427826729275	3.24921201545022	1.96869516618181	0.124696929727671	0.999847006189644	-4.1543915655067
P53803	POLR2K	-0.162422605426126	3.31645501962105	-2.01786037934059	0.118094574104152	0.999847006189644	-4.15871254087943
Q9NQ89	C12orf4	0.123178601738046	3.31240961015381	2.12563635348003	0.104941962612653	0.999847006189644	-4.1686273346454
P35606	COPB2	0.0459459006907547	3.30970021864977	2.84879521484753	0.0498239425204192	0.999847006189644	-4.17392876802253
Q9BZE0	GLIS2	-0.430440784819011	3.40637902574173	-2.24528163712867	0.0922339896153237	0.999847006189644	-4.17494200626549
Q96QE2	SLC2A13	0.152677221409704	3.31948978964961	2.01345617340051	0.118669896630007	0.999847006189644	-4.17866496478537
P15374	UCHL3	-0.0620859839886191	3.31112895842724	-2.60139413737499	0.0636639989627023	0.999847006189644	-4.18118383290487
Q8TAB3	PCDH19	0.141087201620187	3.31831874905952	2.07030433066497	0.111477447786317	0.999847006189644	-4.18191047604587
Q92782-2	DPF1	0.241487744395074	3.3233563371467	1.94264140532358	0.128360633276134	0.999847006189644	-4.18316145606903
O00422	SAP18	-0.075082648020374	3.33629022660044	-2.44158439317183	0.0749942942829268	0.999847006189644	-4.18411350512609
O15145	ARPC3	-0.0974131749916664	3.32695527414017	-2.33400128642381	0.0839352679692222	0.999847006189644	-4.1847925440847
O75078-1	ADAM11	0.192350968853075	3.30148664366623	1.9151645747828	0.13235358888919	0.999847006189644	-4.18577696479566
Q9NQS1	AVEN	0.097208639148232	3.30679066500754	2.17346073044789	0.0996388626672354	0.999847006189644	-4.18715883648544
Q8N653	LZTR1	0.123799989770865	3.28763546866029	2.01464305087298	0.118514548301691	0.999847006189644	-4.19082490771115
Q9BQ90	KLHDC3	-0.152563441498722	3.32639248250938	-2.11374968306503	0.106308851280886	0.999847006189644	-4.19130169031744
P51826-2	AFF3	-0.808768500359018	3.20760644732174	-3.15019863064207	0.037476034854748	0.999847006189644	-4.19179658409657
P29992	GNA11	0.25376987567954	3.31564017744653	2.09781405529562	0.108172820058345	0.999847006189644	-4.19355780006673
Q9H074	PAIP1	0.0770588129686888	3.30853032770172	2.27841500354395	0.0890298959278778	0.999847006189644	-4.19405099096403
Q9UJJ9	GNPTG	-0.266990008408042	3.33244969548854	-2.00986716327722	0.119141035074417	0.999847006189644	-4.19442038582775
P62330	ARF6	0.129922485937355	3.3001724788031	1.98116538019412	0.12298440696848	0.999847006189644	-4.19453168975482
Q3MIS6	ZNF528	-0.915245595216338	3.21257165704649	-3.17556328413853	0.0366135077778988	0.999847006189644	-4.194729751526
Q9C0B1-4	FTO	0.427212384299157	3.25154916357001	2.30452739467687	0.0865939194844188	0.999847006189644	-4.19529974413661
P07919	UQCRH	0.201799229273186	3.31206122316069	1.90952159138069	0.133190441820097	0.999847006189644	-4.19593514556676
Q15011-1	HERPUD1	0.190671513034625	3.34719746585892	1.90086323650259	0.134485801586282	0.999847006189644	-4.19618357484651
Q9Y6Y9	LY96	-0.960671718193408	3.33477732703701	-3.65221167192778	0.0240897168579896	0.999847006189644	-4.19942625561675
Q9NZ09-1	UBAP1	0.131490477962822	3.28225197913932	2.0848712630627	0.109713715758895	0.999847006189644	-4.2008367483165
Q9NYM9	BET1L	0.239171619869315	3.29777405057569	1.929673577592	0.130228344563957	0.999847006189644	-4.20727756040733
Q8TE99-1	ACPL2; PXYLP1	0.104361138509151	3.32286354720414	2.00650114416007	0.119584790944468	0.999847006189644	-4.2092392529054
Q9UHF4-1	IL20RA	0.26049721508898	3.22883002309957	1.90013633715134	0.134595179528172	0.999847006189644	-4.20978572166128
P33778	HIST1H2BB	-1.86805834588581	3.27579544947966	-1.95642924879837	0.126407175602942	0.999847006189644	-4.21617313806081
P35227	PCGF2	0.084649843764791	3.3218215101993	2.28102543762224	0.0887828912227536	0.999847006189644	-4.21953532148717
O75629	CREG1	-0.155867184688345	3.34144456837673	-1.89676636503472	0.135103543079436	0.999847006189644	-4.22303925128662
Q92989-1	CLP1	-0.0752609706022228	3.32312358057784	-2.24388575404619	0.0923718263773124	0.999847006189644	-4.2231277371349
Q8IY45	AMN1	0.114359206069421	3.32034676440951	2.02154362701383	0.117615812528064	0.999847006189644	-4.22346256710341
Q13595-1	TRA2A	0.179358107053294	3.31521785077098	2.14084171679674	0.103222166333038	0.999847006189644	-4.22426859987226
P51665	PSMD7	-0.092236812335529	3.28866443175868	-2.46207418712845	0.0734184117029001	0.999847006189644	-4.22512847241273
Q6ZRI6	C15orf39	0.595151856678556	3.30377156933018	2.37714618021193	0.0802101159362643	0.999847006189644	-4.22833508954591
Q8IWB7	WDFY1	0.128679296690025	3.29808299357743	2.29441574086606	0.0875280861546945	0.999847006189644	-4.2288949061094
Q07820	MCL1	0.118182137026831	3.30510790139506	1.95207521645085	0.127020483794695	0.999847006189644	-4.22909569824548
Q8N0W4-2	NLGN4X	0.246810613808974	3.33477813566858	1.86767006072248	0.139581333555317	0.999847006189644	-4.22923960803309
Q9NR48	ASH1L	0.106837783217782	3.31539991201777	2.37145175692827	0.0806907526750488	0.999847006189644	-4.2299870391247
Q9Y2Y0	ARL2BP	-0.257184825741498	3.29828275541446	-1.98302441637224	0.122731345903327	0.999847006189644	-4.23003919183841
P58546	LUZP6; MTPN	0.525607102331379	3.24377389458979	2.46656086017848	0.0730784578292144	0.999847006189644	-4.23136187004027
Q8TCD1	C18orf32	0.195349690932485	3.31651557254097	1.84938378206557	0.142478444386717	0.999847006189644	-4.23236114184998
Q4KMP7	TBC1D10B	-0.100756965340445	3.31411433144819	-2.0109781556656	0.118994970441359	0.999847006189644	-4.23479951466295
Q9UJ68-1	MSRA	-0.112562856713671	3.33428912487888	-1.9946716553545	0.121158945868103	0.999847006189644	-4.23690628387311
Q9P2W9	STX18	0.160729090923687	3.29235407365288	2.08736402128149	0.109415039727148	0.999847006189644	-4.23794227125214
Q6ZMI0-1	PPP1R21	0.0744617337305285	3.29913562837132	2.24838755833433	0.0919281324073787	0.999847006189644	-4.24203256464214
Q92613	PHF16; JADE3	0.100577351740775	3.30556658986199	2.24321726373287	0.0924379194442679	0.999847006189644	-4.24241567973118
P55040	GEM	0.138033474053213	3.27496680525758	1.97316974717642	0.124079420897929	0.999847006189644	-4.24250904937999
Q9UIJ7-1	AK3	-0.131000873496941	3.32578800711533	-2.3664189722147	0.0811182956500465	0.999847006189644	-4.24290145228812
Q12799	TCP10	0.613347328375734	3.18832056611922	1.83891625551711	0.144166308863813	0.999847006189644	-4.24293360222447
Q9UN36-6	NDRG2	0.107307052777172	3.30284815400898	2.0076152461931	0.119437711342797	0.999847006189644	-4.24307077865538
Q9BTK6	PAGR1	0.193314302587721	3.27079577484868	1.82805951470448	0.145939974780499	0.999847006189644	-4.24603544228868
O60678	PRMT3	-0.0790108142955031	3.31612876651133	-2.26069574705113	0.0907273613312784	0.999847006189644	-4.24785377555077
Q9NWQ8	PAG1	0.134054590133705	3.34014907480278	1.96135194406548	0.12571770417175	0.999847006189644	-4.24863647595371
P12074	COX6A1	-0.421123993048155	3.35254299493442	-2.28813755901709	0.0881138797496765	0.999847006189644	-4.25171250021556
P23435	CBLN1	-0.104829456691219	3.32517868009085	-1.95050784853221	0.127242066963049	0.999847006189644	-4.25186613185994
Q16181	SEPT7	-0.381995097395852	3.38811919266713	-1.83057178419447	0.145527443160181	0.999847006189644	-4.25551095459852
O75525-1	KHDRBS3	0.0721289140058255	3.3263310957286	2.2361751648843	0.0931374384392262	0.999847006189644	-4.25666314705097
Q9NX04	C1orf109	-0.256609935781077	3.29308413597977	-1.84819858991403	0.142668467738546	0.999847006189644	-4.25773103231013
O95136	S1PR2	1.18216626046278	3.36506224740616	2.19407250912173	0.0974470556754018	0.999847006189644	-4.25848899144163
Q9Y5R4	HEMK1	-0.277795051204659	3.28009031463521	-1.91832397370014	0.131887577045259	0.999847006189644	-4.26141751240946
P60510	PPP4C	-0.123870971651306	3.29427033948204	-2.16166623574078	0.100918080956633	0.999847006189644	-4.26167490714554
P23381	WARS	-0.0712082514408874	3.30460044172053	-2.49213189450053	0.0711753038090213	0.999847006189644	-4.26174209157067
P48147	PREP	-0.0538087687836276	3.30456796426726	-2.78159086785476	0.0532002217075423	0.999847006189644	-4.26476798156207
P13598	ICAM2	0.361402473576126	3.26494177173659	1.98248456430414	0.12280477368986	0.999847006189644	-4.265377890986
Q9UNS2	COPS3	-0.0511357300672845	3.32456594001458	-2.6319462856223	0.0617313056628233	0.999847006189644	-4.26545110956581
Q9NV92	NDFIP2	0.276065738498756	3.31739654388029	1.8112291893642	0.14873663317823	0.999847006189644	-4.27209119840726
P0C091	FREM3	-0.353525850028184	3.33516395824038	-1.79523560017931	0.151448229151591	0.999847006189644	-4.27377962585607
O00115	DNASE2	0.160418294509805	3.27944695834718	1.82981032637923	0.145652345508798	0.999847006189644	-4.27410448380085
Q9NV79	PCMTD2	-0.166091725671145	3.3213101902718	-1.92253135767507	0.131269787815608	0.999847006189644	-4.27560723726188
Q9UKA1	FBXL5	0.244021543555297	3.23240281744318	1.80872797361566	0.14915719963308	0.999847006189644	-4.2796891245379
Q9BZG1	RAB34	0.241937953573474	3.2657438156617	1.77869959044395	0.154308182903225	0.999847006189644	-4.27994464285302
P51693-2	APLP1	0.148360900897261	3.30894462346434	1.78820116920332	0.152657784716002	0.999847006189644	-4.28004790484766
Q7LBR1	CHMP1B	0.155348192799	3.29612144926318	2.05282166614286	0.113636208477754	0.999847006189644	-4.28288963178333
Q008S8	ECT2L	0.734711429764348	3.3527535176466	1.79594706233729	0.151326473800995	0.999847006189644	-4.28420702204083
Q9H267	VPS33B	0.0995339491520518	3.30971522015493	2.30742574397716	0.0863282567569212	0.999847006189644	-4.28518300141508
P51957	NEK4	0.136906426424277	3.31262078386204	1.92822943703827	0.13043818585017	0.999847006189644	-4.28578188973028
Q3B820-3	FAM161A	0.199190120699565	3.27749023173467	1.81451648749057	0.148185847509022	0.999847006189644	-4.28658719134278
P13521	SCG2	0.125666800596468	3.30147425777465	1.88857620894031	0.136347839587776	0.999847006189644	-4.2874225553557
Q9NRX5	SERINC1	0.467768533033963	3.44389916104442	1.95652993823905	0.12639303126825	0.999847006189644	-4.28802900156568
C9J7I0	LOC729852; RPA3-AS1; RPA3OS; UMAD1	0.456227738107326	3.24149255381235	1.83925081862974	0.144112025435356	0.999847006189644	-4.29434848862181
O43325	LYRM1	-0.31273738214581	3.32989009507828	-1.76195115903877	0.157264461468901	0.999847006189644	-4.29492544316033
B2RTY4-4	MYO9A	0.076454534464038	3.33596958200429	2.10121591527388	0.107771850779307	0.999847006189644	-4.296882798407
Q9H871-1	RMND5A	0.123742654365896	3.31350333471335	2.05038794162054	0.113940410856093	0.999847006189644	-4.29692477885706
Q6PJT7-10	ZC3H14	0.383494920182667	3.27518066464963	1.79196415293776	0.152009452042799	0.999847006189644	-4.30046412784543
Q6ZN54	DEF8	0.131364541038108	3.29842964958645	1.95754477025257	0.126250570496266	0.999847006189644	-4.30116174013226
P55081	MFAP1	-0.117018438394401	3.33351711083131	-2.23874535935339	0.0928814367878631	0.999847006189644	-4.30172910357293
O43426	SYNJ1	0.108572168242991	3.30828406278645	1.88577515770172	0.136776271052238	0.999847006189644	-4.30289461471639
Q8TBP0	TBC1D16	0.178479986814499	3.30455750582752	1.82359939925479	0.146675493230153	0.999847006189644	-4.30458456268217
Q9NWB7	IFT57	0.134360078023255	3.29075439248908	1.9394655643025	0.128815292001099	0.999847006189644	-4.30549451368467
Q96AY4	TTC28	0.0392846500649693	3.32192474249847	2.79528582460924	0.0524908927632035	0.999847006189644	-4.30934405573132
P23769-1	GATA2	-0.0876035662256289	3.35823291181298	-2.0574163594669	0.113064365642733	0.999847006189644	-4.31582826178699
Q9NVH6-8	TMLHE	-0.140560376333115	3.31636595464438	-1.75638975901934	0.15825957305583	0.999847006189644	-4.31584385196596
P00480	OTC	0.536747480650957	3.32046277734774	2.06332955183655	0.112333150868313	0.999847006189644	-4.31664185772785
Q07666	KHDRBS1	0.157063509833323	3.34152744980403	2.39901493632096	0.0783945845042581	0.999847006189644	-4.3170257743547
O95782	AP2A1	0.111238817510933	3.28307028467353	2.38777534443639	0.0793217261596908	0.999847006189644	-4.31942948729919
Q9Y3C5	RNF11	0.218744270916278	3.26294444266496	1.71399972611591	0.166070705792808	0.999847006189644	-4.3209309178303
Q9UQF2	MAPK8IP1	-0.105315562006592	3.3380746740111	-1.9776890816709	0.123459170534657	0.999847006189644	-4.32164691093768
Q3KRA6	C2orf76	-0.196162670784926	3.30502565835784	-1.71894236863963	0.165138992302144	0.999847006189644	-4.32175698337279
Q96BH1	RNF25	-0.0961400691278351	3.33195464280551	-1.92352335776664	0.131124592405798	0.999847006189644	-4.32285130717639
Q09161	NCBP1	0.0621965053826568	3.2977195428462	2.48897102990897	0.0714074250063396	0.999847006189644	-4.32458862081875
P52799	EFNB2	0.250632129452735	3.3109166496877	1.70634385995282	0.167524999948476	0.999847006189644	-4.32576341657908
Q8WUK0	PTPMT1	-0.135901997412284	3.28803965900096	-1.73419258861066	0.162299387231127	0.999847006189644	-4.33065586206249
O60344-4	EEF1AKMT4; ECE2; EEF1AKMT4-ECE2	-0.216399878715752	3.29257593700576	-1.94423291619666	0.128133456060159	0.999847006189644	-4.33347304352726
Q6P988	NOTUM	0.27397334357077	3.27008953923886	1.74403054395533	0.160495392086211	0.999847006189644	-4.33648476156015
P0C7T3	OR56A5	0.740887960828093	3.04378986219476	2.43028171289144	0.0758802628377312	0.999847006189644	-4.3367123399063
Q13478	IL18R1	-0.543907486136947	3.42910815815544	-1.83169848832704	0.145342843043716	0.999847006189644	-4.33995883446858
Q8WVB6	CHTF18	-0.466965576732844	3.38580093588588	-1.83899286784886	0.144153876417753	0.999847006189644	-4.34199218798023
Q9H0D6-1	XRN2	0.0671018623256066	3.30656069453847	2.70624126127055	0.0573102708877615	0.999847006189644	-4.34502872016776
Q14012	CAMK1	0.127601134740513	3.31878961491388	1.91132300048771	0.132922662930936	0.999847006189644	-4.34596848753527
Q9H4L5	OSBPL3	0.0983799449119305	3.31965752434619	2.44851313485792	0.0744570750670158	0.999847006189644	-4.3498643971693
Q01658	DR1	0.171100908559399	3.26959364918976	1.72527333960712	0.163953743977959	0.999847006189644	-4.34996948345915
Q9UMS6-2	SYNPO2	0.127088943104585	3.32824025584454	1.72416959577706	0.16415972257127	0.999847006189644	-4.35075219670563
Q9UJX4	ANAPC5	0.10085200312495	3.31306837771652	2.37700593465826	0.0802219138137373	0.999847006189644	-4.35088872075286
Q9Y265	RUVBL1	-0.0723720753277239	3.33804880268472	-2.68476064437611	0.0585493372786182	0.999847006189644	-4.35088888687756
Q13064	MKRN3	-0.168622151867782	3.32001304831059	-1.66588723825013	0.175439144499976	0.999847006189644	-4.35378096406702
Q9UBK7-2	RABL2A	0.105658530022862	3.31489823797699	1.80272567324258	0.150171727686449	0.999847006189644	-4.35378123901254
Q70J99-3	UNC13D	0.0900566759350794	3.30822790349562	1.93355318020001	0.129666457151514	0.999847006189644	-4.35405893316669
Q9UNF0	PACSIN2	-0.434383085805466	3.36311886621751	-1.66295104567405	0.17602881069141	0.999847006189644	-4.35433760844265
Q5TC12-3	ATPAF1	0.699061072445292	3.14031158695976	2.12183611280857	0.10537680553073	0.999847006189644	-4.35470569181002
Q9BVA0	KATNB1	0.0639807842043786	3.30888508076712	2.27865363199894	0.0890072839261011	0.999847006189644	-4.35504538272896
Q9C0F3	ZNF436	-0.397869216653175	3.37063223299624	-1.70316238660758	0.168133347252621	0.999847006189644	-4.35547571829502
Q9UKG9-3	CROT	-0.127605084388466	3.3184620409493	-1.7145564367686	0.165965482253857	0.999847006189644	-4.35671997836957
Q96N03-2	VSTM2L	-0.366853605636008	3.34909410111434	-1.89843597304211	0.13485141817823	0.999847006189644	-4.35727801425057
Q9BTM9-2	URM1	0.548871183407811	3.15608061699597	1.86169132559242	0.140521406774052	0.999847006189644	-4.35805835595187
Q99942	RNF5	0.294630608328489	3.237145293291	1.65799644908335	0.177028602913965	0.999847006189644	-4.35824626872945
Q05655	PRKCD	0.0932528957719847	3.28335167658971	2.12091603520934	0.105482389803353	0.999847006189644	-4.35906031101432
Q9UGM3-9	DMBT1	-0.522690341734617	3.45660731241117	-1.9022049937307	0.134284161036223	0.999847006189644	-4.35996059726627
Q96I34	PPP1R16A	0.194688901316079	3.34139927523572	1.66318022513394	0.175982709663739	0.999847006189644	-4.36012735426407
P17098	ZNF8	0.0877275676306026	3.32828060961104	2.15308608708345	0.101860318685581	0.999847006189644	-4.36085582888422
Q9BRJ2	MRPL45	-0.074856268188848	3.30884316136249	-2.29479819081618	0.0874925449403749	0.999847006189644	-4.36232958428868
Q9UKL6	PCTP	0.136108613151213	3.29200669513975	1.92987302102937	0.130199393611862	0.999847006189644	-4.36264968499271
Q00975	CACNA1B	0.451027807431357	3.24414514852067	1.97127776997225	0.124340106817326	0.999847006189644	-4.36532692386707
P03928	ATP8	0.285970399695043	3.34190602181652	1.73276346814854	0.162563253064638	0.999847006189644	-4.36616023729446
P07948-1	LYN	0.254220243934268	3.23168395627275	1.66104734481097	0.176412249236824	0.999847006189644	-4.36896518925976
Q9Y267	SLC22A14	0.770830646215002	3.11891279143808	1.65462445995465	0.177712484133609	0.999847006189644	-4.37090888566259
P36941-1	LTBR	0.373983865244177	3.26739564485225	1.69856583156634	0.16901645296018	0.999847006189644	-4.37162142587385
Q8NA66	CNBD1	0.686884444266801	3.18905283570181	1.76213212901936	0.157232193678607	0.999847006189644	-4.37284330763675
Q5JTJ3-2	COA6	0.180155743242251	3.30079882785368	1.99202579980249	0.121514170307326	0.999847006189644	-4.37305742990224
Q8NDC4-2	MORN4	0.351733191772527	3.39900970122429	1.62439203028866	0.183970440946141	0.999847006189644	-4.37665312155687
Q99959-2	PKP2	0.143079402148853	3.33509265719761	2.00025274618516	0.120413419085054	0.999847006189644	-4.376862995359
Q8N2Q7-1	NLGN1	0.290125180493575	3.32998438205708	1.72800872690768	0.163444464739619	0.999847006189644	-4.38038806471072
P32314	FOXN2	0.201354524507139	3.29610481151136	1.61504700473909	0.185951581447498	0.999847006189644	-4.38159437679838
O95302	FKBP9	0.161711719688916	3.32642651979977	2.13223615206099	0.104191566315695	0.999847006189644	-4.38159799284533
O76083-1	PDE9A	0.163427373905999	3.34607799198348	1.63830198223054	0.181062688001168	0.999847006189644	-4.38176739200169
Q96M63-1	CCDC114	0.243300479010033	3.29730978377084	1.64230687825903	0.180234535648954	0.999847006189644	-4.38223557425092
Q9BXY8-2	BEX2	0.329335233143677	3.33798957349202	1.66563370673999	0.175489977567806	0.999847006189644	-4.38445131570489
P13498	CYBA	-0.393687982451563	3.38576544961051	-1.66504877033056	0.175607317019434	0.999847006189644	-4.38850768009127
P0CG35	TMSB15A; LOC101060235; TMSB15B	0.287692294130155	3.2591819688175	1.61497897941406	0.185966084935402	0.999847006189644	-4.38851430443258
P23528	CFL1	0.135448316899468	3.37029568544506	2.70422787046081	0.0574250974598569	0.999847006189644	-4.38857908604087
Q96Q45-3	TMEM237	0.183241096667169	3.36542630235357	1.60278538203323	0.188585182129812	0.999847006189644	-4.38894861545904
P50851-2	LRBA	-0.52023571767955	3.34680783641305	-1.60149197631831	0.188865263377423	0.999847006189644	-4.38964466550872
Q12926	ELAVL2	-0.0924792495577104	3.32978815653611	-2.06861725031323	0.111683757556619	0.999847006189644	-4.39152154971305
O14735	CDIPT	0.326543231081171	3.27633194400503	1.60162441030586	0.188836565309076	0.999847006189644	-4.3928960156892
A6NDB9	PALM3	0.100050462217842	3.34628422868609	2.18977724982041	0.0978992699874577	0.999847006189644	-4.39548492303671
Q9H5Z1	DHX35	0.0947900519131604	3.30368657553722	1.99826429498317	0.120678452497554	0.999847006189644	-4.39624197826181
Q96I99-1	SUCLG2	0.0655062298859697	3.30177327595661	2.15685615253741	0.10144508874908	0.999847006189644	-4.39699498679747
O94880	PHF14	0.119891339518094	3.29653076084853	1.89074355896132	0.136017344695147	0.999847006189644	-4.40110275736723
Q96H20-1	SNF8	-0.135713884432141	3.29715056948905	-2.09109278857874	0.108969967111204	0.999847006189644	-4.40418682960409
P09488	GSTM1	-0.121231036526587	3.25247615856427	-1.92296261226013	0.13120664493116	0.999847006189644	-4.40524886519206
Q9NYU1	UGGT2	0.102797768734277	3.31914402068047	2.13590271800826	0.103777287568737	0.999847006189644	-4.40643502035396
Q7L622	G2E3	0.144947472400779	3.30478048644795	1.6113236793666	0.18674717567878	0.999847006189644	-4.40652911658389
Q9NX70	MED29	0.0901326134298499	3.3152128265121	1.87190930423944	0.13891893820858	0.999847006189644	-4.40716134739004
Q96CS4	ZNF689	-0.0987950335309546	3.34049287191304	-1.85441624471332	0.141674653425181	0.999847006189644	-4.40896094477107
P17612	PRKACA	0.110927439360428	3.32792975187873	1.89661845311521	0.135125903960321	0.999847006189644	-4.40943621777473
Q13488	TCIRG1	0.289921014440306	3.25946554071555	1.64210133530015	0.180276941136548	0.999847006189644	-4.40967913900567
P59773	KIAA1024L	-0.651092198891158	3.33152906225078	-1.61610405551017	0.185726363677295	0.999847006189644	-4.41010969394314
Q9UHD9	UBQLN2	-0.098697014131221	3.32640626439476	-1.94287558798939	0.128327177444727	0.999847006189644	-4.41085743357065
P28676	GCA	-0.114616573120756	3.30050201816747	-1.7099916828906	0.166830374261126	0.999847006189644	-4.41250880528418
Q6PI98-1	INO80C	-0.163552708707887	3.33743314335025	-1.7875862953102	0.152764006823718	0.999847006189644	-4.41267168241836
O95780-1	ZNF682	0.728175321088492	3.12476063792917	2.12934855175722	0.104519140999734	0.999847006189644	-4.4129343439358
Q8N442	GUF1	0.0795076565837798	3.30059008437165	2.0497011826144	0.114026416380146	0.999847006189644	-4.41899042803954
O43556-4	SGCE	0.249733785683069	3.27141196401314	1.55875310045679	0.198369768718295	0.999847006189644	-4.41992611773136
P13611-2	VCAN	0.103394061069126	3.30372347110159	1.74425971675916	0.160453626168262	0.999847006189644	-4.42013111278401
O15455	TLR3	0.412305792094651	3.22782889606607	1.55071163246005	0.200213251809268	0.999847006189644	-4.42020353396341
Q96GL9	FAM163A	0.333195189997563	3.27409770843681	1.60959841098028	0.187117042496837	0.999847006189644	-4.42031981143779
P15923-3	TCF3	-0.194571222645827	3.35834615360604	-1.54575149781169	0.201359235676035	0.999847006189644	-4.42121559801042
O43298	ZBTB43	-0.135540113552838	3.33752645133075	-1.66933811188387	0.174748797938392	0.999847006189644	-4.42171135115097
Q96BQ5	CCDC127	0.187177257226925	3.30622118203764	1.58947163319514	0.191489206053413	0.999847006189644	-4.42196350885585
P30304	CDC25A	0.148703503899133	3.25984338467453	1.59014084145445	0.191342122442032	0.999847006189644	-4.42224536472673
Q9UF56-1	FBXL17	-0.0888490350759785	3.33096697604373	-1.85263450364499	0.141958667958183	0.999847006189644	-4.42245773333049
Q9UN70-1	PCDHGC3	0.176775681788144	3.32826599762082	1.55470712982574	0.199295074884999	0.999847006189644	-4.42263744258692
Q9Y620-1	RAD54B	0.0926067143365017	3.30519468790309	2.16061591454187	0.101032893403459	0.999847006189644	-4.42814303020859
P11217	PYGM	0.14240680982024	3.28548007994494	1.76466943166904	0.156780531687884	0.999847006189644	-4.42837194417281
Q9ULF5	SLC39A10	0.262619422997039	3.31666570356701	1.8283835474384	0.145886695017477	0.999847006189644	-4.42897040200401
Q05BQ5	MBTD1	0.115362752174089	3.30649151089425	1.883685224286	0.137096895398588	0.999847006189644	-4.42913332886032
A2RUS2	DENND3	-0.414657790603196	3.37121637965673	-1.57346990291776	0.195041692639083	0.999847006189644	-4.42914982683239
Q9BYL1	SAMD10	0.929667821654979	3.37031358794939	1.61677500800953	0.185583558036923	0.999847006189644	-4.42983522984183
Q7RTZ1	OVCH2	0.425992906756547	3.3543992002839	1.52845575307122	0.205408840330689	0.999847006189644	-4.43079967414211
P41091	EIF2S3	-0.0785617935292604	3.33234041306105	-2.57178464210141	0.065604576277089	0.999847006189644	-4.43105257398639
Q96EY5-1	FAM125A; MVB12A	-0.136981932164142	3.31412093194635	-1.78918888570264	0.152487319715876	0.999847006189644	-4.43159916424692
Q86UD5	SLC9B2	0.18086230617476	3.35062936713944	1.53285702848627	0.204370376893902	0.999847006189644	-4.43168255651742
Q9BTT0	ANP32E	0.0626043263438727	3.32535725542618	2.4441891149362	0.0747918149966575	0.999847006189644	-4.43194777925495
Q9UMR2-1	DDX19B	0.073816145528499	3.32574527317942	2.05902145705694	0.112865357697367	0.999847006189644	-4.43403966507934
Q14194-1	CRMP1	0.335727962262351	3.28863280518564	1.55984307852485	0.198121259280604	0.999847006189644	-4.43476696474065
Q9Y3B7-1	MRPL11	0.0842238713764179	3.29495035705003	2.17661912733563	0.0992994207218121	0.999847006189644	-4.43486707681407
Q99618	CDCA3	0.114885214406981	3.31405151166935	1.77849223062938	0.154344415121474	0.999847006189644	-4.43524702513911
Q5MNZ9	WIPI1	0.142284188115314	3.28827234364396	1.5955405675587	0.190159657392702	0.999847006189644	-4.43657876089548
A7XYQ1	SOBP	0.219590148132352	3.34693711734565	1.53249889965081	0.204454672089833	0.999847006189644	-4.43724103406006
Q14657	LAGE3	0.372553471587508	3.2599550489221	1.542073778868	0.20221333536857	0.999847006189644	-4.43856311351848
Q6V1X1	DPP8	0.118797010640176	3.30026808102662	1.81663075465364	0.147832773312127	0.999847006189644	-4.43870349427464
Q8N6Y0-1	USHBP1	0.616861844774148	3.18205077525844	1.52801733490326	0.205512582578289	0.999847006189644	-4.4396688499554
Q00839-2	HNRNPU	-0.943540996588724	3.16598082935336	-1.58396698277261	0.192703565767718	0.999847006189644	-4.44023674530497
Q9H2B2	SYT4	0.171852301980454	3.31504329330791	1.58858845786603	0.191683498446444	0.999847006189644	-4.44082913067499
Q99814	EPAS1	0.357489771988899	3.28342266169435	1.51863240395992	0.207746390382012	0.999847006189644	-4.4430313219648
Q13065	GAGE1	0.593852680653169	3.09572447534964	1.56962479447964	0.195905563559865	0.999847006189644	-4.44455290223059
Q15149-8	PLEC	-0.370995779233268	3.30160768083718	-1.49674353254634	0.213054476182764	0.999847006189644	-4.4472718832407
Q6ZNX1	C5orf44; TRAPPC13	0.211734041068917	3.27820456841166	1.4958086882688	0.213284268361073	0.999847006189644	-4.44788231901852
Q15417	CNN3	0.167695841213023	3.27752169070832	1.64911526311806	0.178835851446298	0.999847006189644	-4.44847522015624
Q8NFV4	ABHD11	-0.146627567643516	3.28848961633435	-1.71256092960299	0.16634298274021	0.999847006189644	-4.44853563914997
Q9UPZ9-1	ICK	0.70206009131383	3.00641051278338	1.9537359842312	0.126786161379714	0.999847006189644	-4.44886925870998
O15304	SIVA1	-0.167669205251304	3.36776501683114	-1.51879377242267	0.207707769707572	0.999847006189644	-4.4491396352606
P42702-1	LIFR	0.231123650158756	3.32128225825765	1.54218635414681	0.20218713550483	0.999847006189644	-4.4494423993491
Q8ND90	PNMA1	-0.0908431552963449	3.32984777047767	-1.83216275148478	0.145266851949748	0.999847006189644	-4.44994244516173
Q3ZAQ7	VMA21	0.267601508337668	3.3286887765225	1.52387779029817	0.206494797757194	0.999847006189644	-4.45197831987436
Q8N697	SLC15A4	0.225795246347161	3.32020133127623	1.60049006589822	0.189082523052929	0.999847006189644	-4.45229013273258
Q7Z7M0	MEGF8	0.125045412872764	3.33726954087159	1.6145203621226	0.186063896536288	0.999847006189644	-4.45377914516591
Q9H3H3-3	C11orf68	-0.104391156248811	3.30803321402718	-1.68123840161626	0.172390219951945	0.999847006189644	-4.45404658915881
Q08431	MFGE8	-0.244957030494019	3.35562722988807	-1.64997566635588	0.178659913918358	0.999847006189644	-4.45631341694421
P55058-4	PLTP	0.199235379203426	3.29152142753044	1.48122903933724	0.216901249249382	0.999847006189644	-4.45728885081719
P49327	FASN	0.0343464036142369	3.31663452698053	3.4532116790434	0.0285675853811423	0.999847006189644	-4.4586348410543
Q16585	SGCB	0.260394999425515	3.33600518450858	1.48029624276642	0.217134796169162	0.999847006189644	-4.45937468927689
Q96IZ6-1	METTL2A	0.198653101774205	3.30446342358414	1.47035941199303	0.219638780338303	0.999847006189644	-4.46071977588002
Q96PV0	SYNGAP1	0.361587506156241	3.28468219729489	1.61208574309896	0.186584047889023	0.999847006189644	-4.46091434943164
Q96C00	ZBTB9	0.204199483623721	3.33199059266675	1.80665249671672	0.149507159990941	0.999847006189644	-4.46126385518991
Q16667	CDKN3	-0.128522345234284	3.31023122924703	-1.59640318110627	0.189971468536628	0.999847006189644	-4.46195790833432
Q7Z2W4	ZC3HAV1	-0.135674229079773	3.31761393436245	-2.25469457728467	0.0913105855513952	0.999847006189644	-4.46489286582329
Q9BX66-11	SORBS1	0.51828822039736	3.23943487814404	1.48942025821987	0.214861440477563	0.999847006189644	-4.46542105605819
Q96G21	IMP4	0.0836647682742524	3.28928594918195	1.89074871747065	0.136016559132888	0.999847006189644	-4.46618246142608
P24864-1	CCNE1	-0.212983463534692	3.35253919731459	-1.4759456864878	0.218227471094999	0.999847006189644	-4.46816607356646
Q08AF3-1	SLFN5	0.202779300482869	3.27629877957225	1.45963525945473	0.222374369815214	0.999847006189644	-4.469165935219
Q8TEL6-3	TRPC4AP	-0.149965630238288	3.28433241486799	-1.68801259943229	0.171062765986727	0.999847006189644	-4.46947256673915
Q96NY7-1	CLIC6	-0.479987387380273	3.32843960507877	-1.76619454752933	0.156509721179416	0.999847006189644	-4.47119914373787
Q9BRG1	VPS25	-0.246077775116243	3.30404407367696	-1.98731748952401	0.122149154393921	0.999847006189644	-4.4716807521471
Q6PII5-2	HAGHL	0.138835897572841	3.30875469634374	1.51874159865608	0.207720255758916	0.999847006189644	-4.47172193354341
Q9GZU3	TMEM39B	0.305617068709899	3.28709465115523	1.48385305490442	0.216245649531975	0.999847006189644	-4.47364743229971
Q8WUF5	PPP1R13L	0.109227601643495	3.30576560338093	1.68014728120747	0.17260505717304	0.999847006189644	-4.47372658227087
Q4LE39-1	ARID4B	0.231033991651056	3.31001002766037	1.44275850136077	0.226750094113254	0.999847006189644	-4.47430641530611
O75164-1	KDM4A	0.0878199094654773	3.30171478252785	1.89066346550965	0.136029542344024	0.999847006189644	-4.47456221152449
Q9NVV4	MTPAP	0.1087331668232	3.28953833355683	2.09416960749627	0.108604239773615	0.999847006189644	-4.47469890918058
Q96C11-3	FGGY	0.375390233806204	3.33007278389298	1.45423175985562	0.223765905350357	0.999847006189644	-4.47472244355632
P11171-4	EPB41	-0.21523334414653	3.3691624989594	-1.44181702275463	0.22699676573788	0.999847006189644	-4.47491037703076
Q8N7R7-1	CCNYL1	0.193897600278776	3.33680646613843	1.49717311844227	0.212948966077698	0.999847006189644	-4.47529463570793
Q9BQ65	USB1	0.182436239714836	3.2678862544324	1.45557260814561	0.223419776033947	0.999847006189644	-4.47656960730022
Q9UL33-1	TRAPPC2L	-0.105873850520594	3.32319327735627	-1.7104563834858	0.166742106514571	0.999847006189644	-4.47710882898299
O75317	USP12	-0.174382849467019	3.2805572054703	-1.45003420687387	0.224853013058819	0.999847006189644	-4.47771426223687
Q9H799-1	C5orf42	0.124277178742868	3.33016329046082	1.53572457542953	0.203696722171649	0.999847006189644	-4.47785232019466
Q8NFZ8	CADM4	0.135602922929415	3.34545807499194	1.67816827662384	0.172995442970743	0.999847006189644	-4.47798542443305
Q9NZJ9-2	NUDT4; NUDT4P1; NUDT4B	-0.311547415463717	3.29096503519255	-1.44679415459104	0.225695824435975	0.999847006189644	-4.47810998512545
P78411-1	IRX5	-0.508956847472744	3.33321165306038	-1.67283307398778	0.174052573795425	0.999847006189644	-4.47856561288172
Q9NRA2	SLC17A5	-0.293894483773602	3.32736323837789	-1.4640090557291	0.221254486885187	0.999847006189644	-4.47866360382961
O43665-3	RGS10	-0.0973074880393771	3.32878314992009	-1.75026154970467	0.159363965327203	0.999847006189644	-4.47928800617068
Q5T2D3	OTUD3	0.104782074191139	3.31374553871161	1.66435165788704	0.175747268069694	0.999847006189644	-4.47986732495305
Q9P253	VPS18	0.0876592745762597	3.3071702189715	2.15501556079745	0.10164757016455	0.999847006189644	-4.48074197243861
Q8WUD6-1	CHPT1	0.215988074515044	3.36128505619111	1.43360618790544	0.22915965021342	0.999847006189644	-4.48154195332905
Q99640	PKMYT1	0.13847666919729	3.34083464435057	1.73573172184974	0.162015723411944	0.999847006189644	-4.48219960393718
Q9BUJ0	ABHD14A	0.125693347582723	3.32061332529636	1.59821243119477	0.189577395139973	0.999847006189644	-4.48246563270229
Q7L099-3	RUFY3	-0.162397217450456	3.32006967066854	-1.78913067942812	0.152497359528914	0.999847006189644	-4.48408861560509
O95466-2	FMNL1	-0.227717877923027	3.28986609640504	-1.42175002554449	0.232319784894555	0.999847006189644	-4.48493880461407
Q02535	ID3	0.14825251593397	3.2965689952274	1.49761420830088	0.212840686505938	0.999847006189644	-4.4869844847392
A6NMB1	SIGLEC16	-0.377266544685761	3.24465342414737	-1.51883239964065	0.207698526071231	0.999847006189644	-4.48749132027994
Q9NPB0	SAYSD1	0.611068517192158	3.29109351365119	1.81598243471656	0.147940942930895	0.999847006189644	-4.48806979809805
P58004	SESN2	0.0900041802028577	3.27200266540092	1.73502304650119	0.162146266811415	0.999847006189644	-4.49093329308491
P31249	HOXD3	0.352181118575144	3.23178470534442	1.40615750932654	0.236543138564181	0.999847006189644	-4.49186604321872
Q9UM13	ANAPC10	-0.252517929773956	3.32568421487837	-1.7341106626419	0.162314501211429	0.999847006189644	-4.49467739449913
Q6UB99	ANKRD11	0.0622014769369689	3.32856212739268	2.22129089354202	0.0946358117387013	0.999847006189644	-4.49489217908125
Q8NCA5	FAM98A	-0.075131583665797	3.34168233401002	-2.31301248486551	0.0858187972364133	0.999847006189644	-4.49601882548662
Q9Y5G0-1	PCDHGB5	0.209886970804192	3.2907437347102	1.53073838343844	0.204869581415607	0.999847006189644	-4.49634298355358
Q7Z2E3-1	APTX	0.1976174951804	3.30245328230728	1.39775040394335	0.238852374223566	0.999847006189644	-4.49678447457455
Q9BSK0	MARVELD1	0.200295227103901	3.26937593634283	1.39796507300869	0.238793127692612	0.999847006189644	-4.49698314465838
Q7Z5L2-2	R3HCC1L	0.083819266302626	3.31407539419348	1.84213921761516	0.143644302878685	0.999847006189644	-4.49939335016866
Q5VTE6-2	ANGEL2	0.360223632297913	3.30460200475675	1.47391342695211	0.218739819624201	0.999847006189644	-4.50041889932225
Q9Y231	FUT9	0.345099365483001	3.38633971462624	1.46176420087745	0.221828545594232	0.999847006189644	-4.50104593587606
Q6NYC1-3	JMJD6	-0.120914092002112	3.32030721550412	-2.0930314887631	0.108739362146523	0.999847006189644	-4.50463348249887
Q9NPJ3-1	ACOT13	-0.108717142979166	3.31888172090219	-1.6133466490407	0.186314467040881	0.999847006189644	-4.5051728340064
O94972	TRIM37	0.121138939112275	3.32349454349373	1.61568716668532	0.185815152673724	0.999847006189644	-4.50542044759532
Q13635-1	PTCH1	0.302970803341154	3.27680630918668	1.39933580212582	0.238415169207921	0.999847006189644	-4.50604587381751
Q96HE9	PRR11	-0.070530233798706	3.32498693801741	-1.98117905461777	0.122982543429586	0.999847006189644	-4.50815420781439
Q9Y3D0	FAM96B	0.243231540388593	3.2859638693069	1.62817856265566	0.183174046878422	0.999847006189644	-4.50862671122965
Q8TDY2-1	RB1CC1	0.0626321647432789	3.32646888853714	2.26053549556942	0.090742880223562	0.999847006189644	-4.51009527532917
Q8N0U4-1	FAM185A	0.463315448349676	3.21707119702412	1.36355665071149	0.248480653740325	0.999847006189644	-4.51018685320004
Q9ULI2-1	RIMKLB	0.144042029057446	3.26726390908079	1.48507246569787	0.215941677777108	0.999847006189644	-4.51058578354872
Q8N448	LNX2	0.13896161073137	3.31312913517413	1.51545981717557	0.208507203208217	0.999847006189644	-4.51088309985972
P42785-1	PRCP	-0.333782860303784	3.33620699841213	-1.81387022647953	0.148293953187851	0.999847006189644	-4.51126525335351
P57721-1	PCBP3	-0.164807946398348	3.31813056592878	-1.55802239824596	0.198536547056161	0.999847006189644	-4.51199490040961
Q9UBP9	GULP1	0.0876354991114914	3.28711126130187	1.8660919671139	0.139828797281713	0.999847006189644	-4.51209123426898
P10075	GLI4	-0.263389425028517	3.37336125294901	-1.3620731507954	0.248907071714497	0.999847006189644	-4.51243406902518
Q9UL40-1	ZNF346	-0.102019438112566	3.34175478446378	-1.90828200803544	0.133375049839434	0.999847006189644	-4.51383061553589
O75716	STK16	0.172352109136131	3.29500305854075	1.3769539787798	0.244662674973794	0.999847006189644	-4.51400151138735
O15085-2	ARHGEF11	0.143530231457129	3.30998188289926	1.5220343392043	0.206933768438622	0.999847006189644	-4.51465621658242
Q8NG31-2	CASC5; KNL1	0.0388315499831998	3.32926241595008	2.52305389817849	0.0689499668997426	0.999847006189644	-4.51556977641987
Q9HD34	LYRM4	0.10902257495158	3.30328267147062	1.714470975811	0.165981630538849	0.999847006189644	-4.51589642530838
Q8IVL1-1	NAV2	-0.286887168887113	3.3225023428443	-1.37966558639191	0.243897101588162	0.999847006189644	-4.51624418178654
O15460-1	P4HA2	0.129002645601696	3.32511384622442	1.73992961614867	0.161244750597902	0.999847006189644	-4.5195108359884
Q6ZUM4-1	ARHGAP27	-0.220962767355431	3.31155523556703	-1.33465419376993	0.256921071488109	0.999847006189644	-4.5221565646595
Q13136	PPFIA1	0.074548305450778	3.31350369812254	2.04833004633866	0.114198345981026	0.999847006189644	-4.52266667237818
Q14934-2	NFATC4	0.134729230480223	3.32755880056881	1.42239571192602	0.232146551144704	0.999847006189644	-4.52311375210419
P51788-1	CLCN2	0.242817921462212	3.32199122561116	1.33202910829859	0.257701659117315	0.999847006189644	-4.52381003198929
P04003	C4BPA	-0.299193715172302	3.43738732629261	-1.53039292033623	0.204951100813405	0.999847006189644	-4.52569829397618
P17655-1	CAPN2	0.102028539545934	3.30943934489182	1.99643910666326	0.120922295326074	0.999847006189644	-4.52578575518716
P19174-1	PLCG1	-0.316300124171511	3.3437997688356	-1.36947096349537	0.246787889727404	0.999847006189644	-4.52617864866476
Q8NBA8	DTWD2	-0.255970352712869	3.36423798679951	-1.44462254889187	0.226262510270122	0.999847006189644	-4.52628414187026
P21127-3	CDC2L2; CDK11B	0.170021173318283	3.29851509531897	1.5925917303076	0.190804458543012	0.999847006189644	-4.52677363974068
Q8N3D4	EHBP1L1	-0.233772844487629	3.29542251967089	-1.32271898318484	0.260489087693074	0.999847006189644	-4.52704816795504
Q9Y5X3	SNX5	-0.0772091122617332	3.32297670075649	-2.172707395731	0.0997200191246899	0.999847006189644	-4.52753555353446
Q6ZMS4	ZNF852	-0.132351605677644	3.36503542408557	-1.42410957248724	0.231687367559807	0.999847006189644	-4.52787199743487
Q6ZWE6-1	PLEKHM3	0.0947523865432004	3.31466810698949	1.72975917082446	0.163119454553451	0.999847006189644	-4.52897013676477
Q9Y3M8-1	STARD13	-0.12571202427485	3.3437276221285	-1.4703934544971	0.219630151615967	0.999847006189644	-4.52981678577477
P17152	TMEM11	-0.232580735624481	3.3410983623329	-1.58675604742794	0.19208727544717	0.999847006189644	-4.53008415603346
Q6RW13	AGTRAP	0.216976057103216	3.3234853204672	1.3148089683753	0.262880748585689	0.999847006189644	-4.53018528877014
Q969G6	RFK	-0.0812516156279322	3.33209351406263	-1.93280276544341	0.129774931866015	0.999847006189644	-4.53023482453239
Q96DW6	SLC25A38	0.415443261907534	3.23332283631854	1.40172859479245	0.237756836682083	0.999847006189644	-4.53118687352953
Q8N945	PRELID2	0.775187354312872	3.2317160984404	1.40040872890608	0.238119746242387	0.999847006189644	-4.53129221234091
Q5VUJ9-2	EFCAB2	0.150099296500586	3.29863754707254	1.37873862451373	0.244158541770483	0.999847006189644	-4.53171485011137
Q8TAM2-4	TTC8	0.169264971990769	3.25880476152716	1.49216482167023	0.214182398650491	0.999847006189644	-4.53341557303481
P10073	ZSCAN22	-0.156579128998198	3.3872547557517	-1.34953056765444	0.252541641343924	0.999847006189644	-4.53345747925993
Q9BS91	SLC35A5	-0.445817903892674	3.28902265713052	-1.30883699311064	0.264700777359764	0.999847006189644	-4.53351303054531
Q9HAC7-3	C7orf10; SUGCT	0.140498303349898	3.31465505655448	1.55937505680389	0.198227926050077	0.999847006189644	-4.53424523626008
P31942-6	HNRNPH3	-0.152803875104491	3.33017082073026	-1.40436589700796	0.237033356298637	0.999847006189644	-4.53453494400214
P56589	PEX3	0.106175951712665	3.3170460220415	1.56932388547247	0.195973336519092	0.999847006189644	-4.53504173531603
Q9UPW0-1	FOXJ3	0.109958163101581	3.31274754397648	1.64747619536777	0.179171520428615	0.999847006189644	-4.53564267011327
Q14204	DYNC1H1	0.0227256104457216	3.30506429671236	3.28349997740028	0.0331981780173347	0.999847006189644	-4.53581183636383
Q86V88	MDP1	-0.238672207667036	3.32666217370203	-1.65507601777514	0.177620740339051	0.999847006189644	-4.53596367013639
P84085	ARF5	0.104498297442976	3.2988527590914	1.95343695184569	0.126828317430746	0.999847006189644	-4.53660755267243
Q8TF20-2	ZNF721	0.539744920413167	3.28883269252388	1.31253962057818	0.263570899916893	0.999847006189644	-4.53682097458313
Q8N988-2	ZNF557	-1.66755433477204	2.79034485244973	-1.34838612211738	0.252875899741228	0.999847006189644	-4.53754573001941
P43243-2	MATR3	0.181391766672557	3.35122201199506	1.30835651651267	0.264847747049439	0.999847006189644	-4.53837874363864
P07203	GPX1	0.0670944958586963	3.29148351009114	1.95971395662704	0.125946657699524	0.999847006189644	-4.5389101100788
Q9H9L7	AKIRIN1	-0.183624287021024	3.34448932633816	-1.3060430091849	0.265556536256166	0.999847006189644	-4.5399174740532
P52741-1	ZNF134	-0.938414048581524	3.50289314719084	-1.52948671896347	0.205165098268233	0.999847006189644	-4.53995792604159
Q9P2E9-2	RRBP1	0.32507070904703	3.34336881331674	1.32492295718973	0.259826538086338	0.999847006189644	-4.54033598873523
A6ZKI3	FAM127A; RTL8C	-0.285819439773019	3.24079576616673	-1.28591733840696	0.27180163939467	0.999847006189644	-4.54063820276327
O75052-3	NOS1AP	0.179062248209134	3.25579665048076	1.83359284872314	0.145033043758092	0.999847006189644	-4.54158804740488
Q49A26-2	GLYR1	-0.101741327672536	3.34823118672308	-1.79252141148828	0.151913694389285	0.999847006189644	-4.54345201314275
P48059-3	LIMS1	-0.219748955510066	3.36851675234739	-1.2744842665467	0.275413262158853	0.999847006189644	-4.54452729687408
Q2M296-3	MTHFSD	-0.311364889815246	3.23490293893528	-1.30153552614338	0.266942862214403	0.999847006189644	-4.54458841913041
P42566-1	EPS15	0.131135009417229	3.28339674609513	2.22486346364192	0.0942736888219453	0.999847006189644	-4.54475778017598
Q16864-2	ATP6V1F	0.101556574784109	3.28041671047258	1.71278141882714	0.166301226517868	0.999847006189644	-4.5449581257101
Q96NA8	TSNARE1	0.400471075945462	3.27604090387902	1.28562284512601	0.271894083616448	0.999847006189644	-4.54507094603512
P98155-1	VLDLR	0.195514433341933	3.28408137771684	1.3060924182009	0.265541379308844	0.999847006189644	-4.54512876812788
Q8IU85-2	CAMK1D	-0.381303561858628	3.36298486558647	-1.28232988251235	0.272929874441831	0.999847006189644	-4.54548089692544
Q9UJU2-1	LEF1	0.202234142898356	3.33331569437867	1.3141837905459	0.263070698738469	0.999847006189644	-4.5456101620809
Q9H9F9	ACTR5	-0.104791020586193	3.32533689530023	-1.85927006539333	0.140904082853677	0.999847006189644	-4.54564958002915
P52429	DGKE	-0.320599638318628	3.34408966787925	-1.30114285761715	0.267063968392716	0.999847006189644	-4.54637711895607
O95057	DIRAS1	0.205324229633874	3.27835125538499	1.27673896405208	0.274697326412063	0.999847006189644	-4.54695675336262
P61086	UBE2K	-0.0567115157736188	3.3079307662899	-2.1329284185577	0.104113206068137	0.999847006189644	-4.54700287870756
Q9HAT8	PELI2	-0.133830898127091	3.34204088624252	-1.59367727711637	0.190566823336968	0.999847006189644	-4.54821281475086
Q9UJF2-2	RASAL2	0.12997995084159	3.31829603605683	1.4434075335116	0.226580203734899	0.999847006189644	-4.5488233747831
Q9NVX2	NLE1	0.0756328494885029	3.30314331196524	2.10658717929804	0.107142142633829	0.999847006189644	-4.54951100457176
O94979-7	SEC31A	0.139645828970175	3.2993277880354	1.44620344688334	0.225849827710233	0.999847006189644	-4.54957669689789
Q8WU58	FAM222B	0.133325278153098	3.32117186462717	1.43807351983462	0.227980285695258	0.999847006189644	-4.54968124644803
Q96BR9	ZBTB8A	-0.299222546772265	3.42379135961049	-1.26085507078604	0.279779852345654	0.999847006189644	-4.55000366512172
P16383-1	GCFC2	0.0974294832885677	3.32386922768652	1.92277453933975	0.13123417784049	0.999847006189644	-4.55106547399717
P02656	APOC3	0.278965972089431	3.23131129889908	1.35280562497254	0.251587525086576	0.999847006189644	-4.55181464178376
P62879	GNB2	-0.190256388645032	3.33296393738348	-1.55718423421959	0.198728032924236	0.999847006189644	-4.55222613130175
P51955-2	NEK2	0.409210361226905	3.26229425286626	1.31979355089676	0.261371100980207	0.999847006189644	-4.55313351172684
Q8NC67	NETO2	0.111416085668225	3.31122971466836	1.700059738313	0.168728896277145	0.999847006189644	-4.55351684422062
Q8NFD4	KGFLP1; FGF7P6; LOC102724238	0.201325406271225	3.29964764345049	1.30311825999834	0.266455265538994	0.999847006189644	-4.55431561570531
Q9BVX2	TMEM106C	0.260183127329835	3.33125756018412	1.24409255809173	0.285242659983184	0.999847006189644	-4.5544024884026
B1AK53-1	ESPN	-0.374655807789499	3.30831637789578	-1.29205729516269	0.269881249041736	0.999847006189644	-4.55487996792979
Q5T1M5-2	FKBP15	0.420355853291149	3.16867570925999	1.2448525835301	0.284992749931975	0.999847006189644	-4.55567452745071
Q16534	HLF	0.291176327788437	3.30300404879565	1.24472316591644	0.285035289800293	0.999847006189644	-4.55598424502916
O75449-1	KATNA1	0.0912877961811855	3.31758341628216	1.83012831785646	0.145600171009847	0.999847006189644	-4.55686623441765
Q86YS3	RAB11FIP4	0.146523587852081	3.27516325218665	1.50874097641172	0.210127961311421	0.999847006189644	-4.55820984236769
Q32MZ4-4	LRRFIP1	0.0752158021309526	3.31826750294565	1.86824381390728	0.139491481008375	0.999847006189644	-4.55842203816227
Q86WK6	AMIGO1	0.121830974063303	3.3084097253796	1.41880393761953	0.233111866440926	0.999847006189644	-4.5591277123972
Q8WXI2-4	CNKSR2	-0.232455669945521	3.32921290515908	-1.22542752028755	0.291446915749126	0.999847006189644	-4.56010030228
Q9HCM4-4	EPB41L5	0.0753268553883068	3.30976460605572	1.76101216853775	0.157432002502657	0.999847006189644	-4.56020003876383
Q6P2E9-1	EDC4	-0.0623991550076017	3.32216810658304	-2.47539358623259	0.0724145012502751	0.999847006189644	-4.56028812944871
Q9Y566-1	SHANK1	-0.187096620301792	3.31242948774154	-1.28856833686785	0.270970850820001	0.999847006189644	-4.56159225526227
O15355	PPM1G	0.0520184751778845	3.31986049540212	2.53362194988269	0.0682079754913898	0.999847006189644	-4.56183416350132
O14713-2	ITGB1BP1	-0.245841945187189	3.33524252050961	-1.22021156500268	0.293203812201432	0.999847006189644	-4.56192173353163
Q15417-2	CNN3	0.533344179244247	3.35272745116363	1.26171985640032	0.279500796363024	0.999847006189644	-4.5626078730872
O14519	CDK2AP1	-0.134480975009735	3.35487370688465	-1.67995122025674	0.172643690993748	0.999847006189644	-4.56341382915678
Q9Y4F5	CEP170B; KIAA0284	-0.60105598044014	3.12643579345007	-1.22788852614367	0.290621492435885	0.999847006189644	-4.56396726365185
O00628	PEX7	-0.140677735988374	3.30993508360173	-1.47810692218229	0.217683957016563	0.999847006189644	-4.56606473341578
P69849	NOMO1; NOMO3	0.144107869196305	3.32125601975716	1.35789207184992	0.250112820950711	0.999847006189644	-4.5672811039574
Q9Y3A3-3	MOB4	-0.080980439902781	3.32494443476692	-1.93781800228919	0.129051859293555	0.999847006189644	-4.56751083170471
Q8WTV0-2	SCARB1	0.216277769763451	3.32862077228351	1.21227926350845	0.295895167949188	0.999847006189644	-4.56751320743889
Q8IVW1-4	ARL17B; ARL17A; LOC100996709	0.234531677848748	3.32027294148472	1.20641110149704	0.297901400703596	0.999847006189644	-4.56751540589768
Q03468-2	ERCC6	-0.23688887495398	3.34171449499415	-1.21253990034974	0.295806361080164	0.999847006189644	-4.56771202121322
P84101-1	SERF2	0.254666852413964	3.29272696493522	1.47678220478237	0.218016935999195	0.999847006189644	-4.56791527500957
P21964-1	COMT	0.150804277775695	3.31530846675633	1.68693318889272	0.171273552752572	0.999847006189644	-4.56807843604074
P31641	SLC6A6	0.233323932995043	3.35413832957715	1.25082551860364	0.283036108120031	0.999847006189644	-4.56863710803117
Q8IWW6-3	ARHGAP12	-0.365752153400847	3.29569049102812	-1.19229298473238	0.302781560026432	0.999847006189644	-4.56922746413001
Q9HBT8-2	ZNF286A	-0.129342963282687	3.33404979045635	-1.34889485314473	0.252727260220948	0.999847006189644	-4.57001133057712
A6NFY7	SDHAF1	0.44023736471277	3.34246249712741	1.2045296302307	0.298547397238191	0.999847006189644	-4.57138086383588
Q8IWY8-1	ZSCAN29	-0.0915140021778478	3.35703353680585	-1.68604538925862	0.171447129341699	0.999847006189644	-4.57166794824923
O95696-2	BRD1; LOC90834	0.138511009525767	3.29432709269752	1.46025111446763	0.22221633411714	0.999847006189644	-4.57172193915136
O43709-3	WBSCR22; BUD23	0.136876466370171	3.30862707339378	1.62734545869695	0.183348954879478	0.999847006189644	-4.57183949998771
P28482	MAPK1	0.081514408254761	3.30256519753434	1.9150723877781	0.132367213654047	0.999847006189644	-4.57211994820512
Q16881-6	TXNRD1	-0.346908533445813	3.32342721992002	-1.18645936116049	0.304820211125396	0.999847006189644	-4.57237563796918
P23515	OMG	0.324207886839299	3.2682979504486	1.20751892096118	0.297521660321785	0.999847006189644	-4.57277138599667
Q9NX77	ERVK13-1	0.371924562402081	3.28228547677095	1.19609881425503	0.301458556359773	0.999847006189644	-4.57353667764311
Q14588	ZNF234	-0.157614042732598	3.35425384579662	-1.38517785758457	0.242348215966126	0.999847006189644	-4.57557323981907
Q9NPB8	GPCPD1	0.0558753532140022	3.28437093697026	2.10494902712092	0.10733375520155	0.999847006189644	-4.57565944139739
Q9HD33-1	MRPL47	0.0739340587804508	3.29725930126027	1.96051386779169	0.125834790704739	0.999847006189644	-4.57577152312913
O00429-4	DNM1L	-0.260225760610752	3.35710015237896	-1.32794160271301	0.258921791427591	0.999847006189644	-4.57679962567965
Q9NWD9	BEX4	0.171170053329827	3.32911127017417	1.24563966918258	0.284734165360612	0.999847006189644	-4.57722381186258
Q96JS3	PGBD1	0.144732205465778	3.31288574647551	1.46524735659438	0.220938476729199	0.999847006189644	-4.57739128544557
Q9H0N0	RAB6C	0.485717464329104	3.34224481346294	1.19661707473791	0.301278822512961	0.999847006189644	-4.57753739021955
Q96EF0-1	MTMR8	-0.183926545828135	3.34926509147044	-1.20148227091713	0.299596538641694	0.999847006189644	-4.57781142101622
Q9BXV9	C14orf142; GON7	0.278064384668078	3.21844293927065	1.17520572163981	0.308789860878799	0.999847006189644	-4.5792730281301
Q9P0W5-4	SCHIP1; IQCJ-SCHIP1	-0.199176277987825	3.39124291717235	-1.21976799129533	0.293353690371994	0.999847006189644	-4.57995034271381
P43235	CTSK	0.178238243748276	3.26287913596175	1.25832242976301	0.280598664527498	0.999847006189644	-4.5800022392046
Q9Y223-2	GNE	-0.11446928746937	3.31323588214423	-2.1005893303603	0.107845579455744	0.999847006189644	-4.58039651123072
Q9NQS7	INCENP	-0.0656747136533068	3.33326821182023	-2.06835159313215	0.111716283150107	0.999847006189644	-4.58040360612501
Q5TG30	ARHGAP40	0.364026600576753	3.34123098436127	1.1390497264476	0.321876560085394	0.999847006189644	-4.58113004962244
Q2TAA2	IAH1	-0.156642038404308	3.30571126875917	-1.56325997543998	0.197344326594437	0.999847006189644	-4.58116868614252
Q5BJF2	TMEM97	0.376670048294005	3.3201564447094	1.21134662092391	0.29621315684074	0.999847006189644	-4.58139435097044
Q06418	TYRO3	-0.386671890841504	3.3163622343207	-1.14053436912799	0.321329091808549	0.999847006189644	-4.58162374454144
Q13158	FADD	-0.105430496186038	3.29101871992838	-1.53219248008727	0.204526824760888	0.999847006189644	-4.58165981466481
Q9H1X3	DNAJC25; DNAJC25-GNG10	0.459710755830427	3.42133794443074	1.1672361810295	0.311630627625308	0.999847006189644	-4.58178635805503
Q16206	ENOX2	0.222999666202447	3.27709484929231	1.18722360789001	0.304552392015606	0.999847006189644	-4.5823134584282
Q96Q05-3	TRAPPC9	0.401248059827517	3.24618192525006	1.2261216218454	0.291213885367681	0.999847006189644	-4.5826722492189
P07195	LDHB	0.147132065011189	3.32140683575045	2.95089625322786	0.0451654153673694	0.999847006189644	-4.58303540269178
Q9BV57	ADI1	-0.172447166376763	3.31401421272664	-1.8018617816835	0.150318360403572	0.999847006189644	-4.58398642383028
Q16594	TAF9	0.125124251712591	3.29588712857507	1.34516265583645	0.253819747522078	0.999847006189644	-4.58439181521827
Q9NWW7	C2orf42	-0.299242437179658	3.29275268294429	-1.12591617651067	0.326757689891547	0.999847006189644	-4.58566076582437
Q96GR4-3	ZDHHC12	0.354755784697489	3.32181166396688	1.11280791772153	0.331698042340109	0.999847006189644	-4.58592312642015
Q32ZL2-2	LPPR5; PLPPR5	0.360926194746901	3.27726930308629	1.11285696913456	0.33167942694229	0.999847006189644	-4.5861981041457
Q96G75-1	RMND5B	-0.177721283045227	3.26725616066185	-1.22473163318286	0.291680725693001	0.999847006189644	-4.58625768257292
Q5T2R2-1	PDSS1	0.0845404010300117	3.29585399853128	1.69824156619917	0.169078938726636	0.999847006189644	-4.58652694803023
P28799	GRN	0.0905440912649618	3.33388283647376	1.72347309347619	0.164289845279657	0.999847006189644	-4.58686682373428
Q9UBW7	ZMYM2	-0.0588681357806349	3.31676090249482	-2.44528620709324	0.0747067206734633	0.999847006189644	-4.58703803138946
Q8TDN6	BRIX1	-0.0625755921184323	3.30402222015251	-1.95831016932191	0.126143242184427	0.999847006189644	-4.58717979326751
Q6DD88	ATL3	0.147584620916182	3.34014973373358	2.01920185416091	0.117919953852935	0.999847006189644	-4.58719818686929
Q8IU85-1	CAMK1D	0.232533201769444	3.26888935243011	1.14225441266404	0.320695907906415	0.999847006189644	-4.58742001422255
Q9NX55-2	HYPK	0.174772789499622	3.3120245402774	1.57776013774571	0.194082515675043	0.999847006189644	-4.58745242991734
P15291	B4GALT1	-0.229919683446891	3.34738528533511	-1.13750805136282	0.322445982358636	0.999847006189644	-4.58775053941502
Q969G9	NKD1	0.450164770568569	3.32760860624648	1.09694597348653	0.337768692592541	0.999847006189644	-4.58840839589203
Q66K66	TMEM198	0.309816307479365	3.35838956510249	1.09035702560874	0.340320378048173	0.999847006189644	-4.58968073108596
O75494-3	SRSF10; LOC100996657	-0.28575343263443	3.50697035006236	-1.09965018777942	0.336726543996712	0.999847006189644	-4.58997449484513
O14744-5	PRMT5	0.384785857838245	3.28614717065365	1.07845687007924	0.344973804725883	0.999847006189644	-4.59048008581815
Q5U5X8	FAM222A	-0.171844805090681	3.36638467874111	-1.22855175574402	0.290399429969309	0.999847006189644	-4.59086145460629
Q5W5X9	TTC23	1.05610846388569	3.48839876009465	1.07264519263771	0.347267492071126	0.999847006189644	-4.5912603689879
O14733-2	MAP2K7	-0.0800114508254744	3.31750568739709	-1.82466084206998	0.14650008569502	0.999847006189644	-4.59162742125888
Q96ND8	ZNF583	-0.232847464915315	3.3162977782908	-1.10751679893243	0.333711752139859	0.999847006189644	-4.59173313438387
Q7Z695	ADCK2	0.217168310545383	3.28949911544131	1.13340467080096	0.323966167955479	0.999847006189644	-4.59199460173626
Q13873	BMPR2	0.125577194506365	3.30899900572425	1.41711453059827	0.233567311864371	0.999847006189644	-4.59251490102198
Q8IWS0-2	PHF6	0.163140182354546	3.37458866118369	1.2103873654314	0.296540561023312	0.999847006189644	-4.59252230362841
P29279-1	CTGF	-0.322572414658782	3.36873943561416	-1.07086888899417	0.34797131557538	0.999847006189644	-4.59292534709232
P06733-2	ENO1	0.473655416539613	3.28518111679106	1.03520457306856	0.362379288205012	0.999847006189644	-4.59438650290922
P12829	MYL4	-0.228473802680442	3.31069068657572	-1.3334459751278	0.257280052041059	0.999847006189644	-4.59465157228344
P50851-1	LRBA	0.443772213986411	3.35862221888212	1.03205131300764	0.363678711545362	0.999847006189644	-4.59467464177191
Q9H2J1	C9orf37; ARRDC1-AS1	-0.412701730345044	3.39873474554286	-1.02381233318536	0.367093641088114	0.999847006189644	-4.59634815462981
Q8IUG5-1	MYO18B	-0.447417984351638	3.30557330145791	-1.01501689946405	0.370770817725692	0.999847006189644	-4.59645339457324
P14550	AKR1A1	-0.109157002726222	3.3144771608213	-2.13899932659258	0.103428850873211	0.999847006189644	-4.59648632239846
C9JH25-1	PRRT4	0.271068218026431	3.29924371289907	1.56189565115529	0.197654164229763	0.999847006189644	-4.59664800512253
Q9BX82	ZNF471	0.352281784576799	3.3338361122184	1.02411836853711	0.366966282755918	0.999847006189644	-4.59693830273513
Q8TE59	ADAMTS19	-0.360698069664983	3.35784565382036	-1.03841177626564	0.361061915288358	0.999847006189644	-4.59767638470307
P0DMM9-3	SULT1A4; LOC105369243; SULT1A3	-0.310200794783735	3.33891056705948	-1.03935574076309	0.360674998839258	0.999847006189644	-4.59807851928741
P60484-2	PTEN	0.0922543764693325	3.30594290467466	1.637036838901	0.18132513641949	0.999847006189644	-4.59877583320843
O94915-2	FRYL	-0.268272912480653	3.29113011394911	-1.07376455048596	0.34682463689472	0.999847006189644	-4.59915384983832
Q92611	EDEM1	-0.255105356496855	3.30513245227582	-1.0885676746433	0.341016387878118	0.999847006189644	-4.60085878423289
A1L157	TSPAN11	0.293471976747173	3.28886258213401	1.02684710368198	0.365832450143305	0.999847006189644	-4.60129163087422
Q9H972	C14orf93	0.266342741471875	3.33183926492232	1.20490400465437	0.298418750454025	0.999847006189644	-4.6013350307852
Q7Z6J0-1	SH3RF1	0.0849728845518319	3.31841760303861	1.93607351715031	0.1293028657179	0.999847006189644	-4.60147291692777
Q9BRN9	TM2D3	0.216602946338951	3.26115253575678	1.11996671023749	0.328991445254092	0.999847006189644	-4.60208342337608
Q2M329	CCDC96	0.478803572967348	3.2537369040141	1.03634584558263	0.361910011140795	0.999847006189644	-4.60260993726098
P50539-3	MXI1	0.396602514988513	3.25059643974408	0.933981998355981	0.406206641988496	0.999847006189644	-4.60300778363338
O00479	HMGN4	0.624774854505464	3.19387954821022	0.941305189220951	0.402887615081593	0.999847006189644	-4.60301547603506
Q96M11	HYLS1	-0.337715418954748	3.26590555574848	-0.970241525411638	0.390000999298663	0.999847006189644	-4.60329585593704
Q6B0I6	KDM4D	-0.378259727980951	3.21413561405241	-0.939079702952625	0.403893780241447	0.999847006189644	-4.60330411861182
Q765P7	MTSS1L	-0.140567021542435	3.35042979360525	-1.34933230362436	0.252599516821493	0.999847006189644	-4.60383400186106
Q9Y5U9	IER3IP1	0.333470043713141	3.36025080519621	1.01144582649147	0.372273149626616	0.999847006189644	-4.60385632929544
Q3YEC7-1	RABL6	0.167871318889998	3.31801303552174	1.17038195028806	0.310506369692445	0.999847006189644	-4.60392182809723
Q8IZN3-1	ZDHHC14	0.347762105929568	3.335609265046	0.970555676714342	0.38986308232853	0.999847006189644	-4.60416886830709
Q9Y4Y9	LSM5	0.341364530190484	3.17900439800128	0.951141745116652	0.398466224199976	0.999847006189644	-4.60422127953575
Q8IUA7-1	ABCA9	-0.374806488661425	3.18797751700594	-0.945746533637101	0.400886084144826	0.999847006189644	-4.60463433489345
Q13438-7	OS9	-0.326763528256258	3.33095650481105	-0.959020006370421	0.394955361696668	0.999847006189644	-4.60465804828056
O95861-3	BPNT1	0.351669474944716	3.26468981728008	0.988066159912141	0.382242886756649	0.999847006189644	-4.60524223571571
Q8WYN0	ATG4A	-0.146595689036671	3.32057719039177	-1.29268095255175	0.269686934052331	0.999847006189644	-4.60543106261606
Q9H910-2	HN1L; JPT2	0.338761590737139	3.36896837287837	1.21065805760091	0.296448135797218	0.999847006189644	-4.60560863375398
O95461-1	LARGE; LARGE1	0.206039443675064	3.30529415713819	1.1108163802626	0.332454664122963	0.999847006189644	-4.60561438901346
Q9BSY9	DESI2	-0.141965875395408	3.36823146929992	-1.25374306658322	0.282085103695627	0.999847006189644	-4.60585294135539
Q9Y2E4	DIP2C	0.118239706601433	3.30381656492713	1.3852872697103	0.242317572609713	0.999847006189644	-4.60603341259111
Q5VT25-3	CDC42BPA	0.268813690242935	3.31171901591901	1.1009351507155	0.336232384988773	0.999847006189644	-4.60656491818818
P57740	NUP107	-0.0556431664365224	3.32024424240224	-2.24023116035903	0.0927338095466709	0.999847006189644	-4.60707518770648
Q8WVE0	N6AMT2; EEF1AKMT1	0.193921212398543	3.28132540163147	1.24519354325219	0.284880705101564	0.999847006189644	-4.60710062914167
Q5TC79-1	ZBTB37	-0.259020156598355	3.26273216529131	-1.01487813077826	0.370829096068281	0.999847006189644	-4.60782520366704
P17707-1	AMD1	0.109745084005661	3.29378372056719	1.48499633724869	0.215960642036123	0.999847006189644	-4.60789513618353
P53801	PTTG1IP	0.170774004424607	3.34868396906347	1.21911161785416	0.293575605999632	0.999847006189644	-4.60841172107479
P31942-2	HNRNPH3	0.386287939891984	3.28556132363807	0.905521416528689	0.419328280934926	0.999847006189644	-4.60852015890285
O60299-1	LZTS3; PROSAPIP1	-0.351469766474204	3.20573108119744	-0.888276934006683	0.427451907333763	0.999847006189644	-4.60856285590337
Q9NS00-1	C1GALT1	0.103519431262889	3.33351319066224	1.41672689190444	0.23367194198951	0.999847006189644	-4.60899048127306
Q9HCN8	SDF2L1	-0.0824787950574614	3.31915201858514	-1.85816052304307	0.141079824373147	0.999847006189644	-4.60925248185965
Q9NR20-4	DYRK4	-0.13728570802035	3.30822150964758	-1.2650683366185	0.27842283369752	0.999847006189644	-4.60951231742233
Q96CW9-1	NTNG2	0.341500302854568	3.18652648307456	0.944247565051009	0.401560647808593	0.999847006189644	-4.6095265769072
P08235	NR3C2	0.303680810319311	3.3955230504004	0.945721873207499	0.400897173887951	0.999847006189644	-4.6102295911066
Q07912-3	TNK2	-0.169099240997866	3.29396534985018	-1.16129020037815	0.313766149097361	0.999847006189644	-4.61037152588626
Q86T23		0.2719451923335	3.30770669750485	1.02488259890501	0.366648416484051	0.999847006189644	-4.61053984697797
Q9ULJ1-2	ODF2L	0.100997226497786	3.32394411586604	1.48786885070983	0.215246258786373	0.999847006189644	-4.61075117149612
Q86Z23	C1QL4	-0.179567497666304	3.30244986260101	-1.12295562973392	0.327867472659715	0.999847006189644	-4.61088326334211
Q86TS9-1	MRPL52	-0.443980296405423	3.28151326235196	-1.07777270696803	0.345243101951409	0.999847006189644	-4.61112035419991
Q96EV8-1	DTNBP1	-0.0838467850726915	3.33820641045953	-1.64088193152007	0.180528733052245	0.999847006189644	-4.61112629452786
Q13268-2	DHRS2	0.346211486461667	3.27819052892596	0.875246061325427	0.433677596728658	0.999847006189644	-4.61113256820806
O14508	SOCS2	-0.157350563575108	3.29851642051641	-1.16985115439417	0.310695800232797	0.999847006189644	-4.61150063931388
P49720	PSMB3	-0.0630672985355918	3.32333238638138	-1.86388352943676	0.140175912010873	0.999847006189644	-4.61164916389631
P02679	FGG	-0.409090473966026	3.54464850319419	-0.895970271561266	0.423811499196525	0.999847006189644	-4.61202507245213
Q9NWA0	MED9	0.689392021922024	3.20152956516346	1.51435890974184	0.208771882923534	0.999847006189644	-4.61222879389956
O75155-1	CAND2	0.0650006970695691	3.33205227778877	1.84231662806663	0.143615628525872	0.999847006189644	-4.61229393124013
Q5VYS8-1	ZCCHC6	-0.148633299733025	3.3599755820408	-1.65488907389327	0.177658715961546	0.999847006189644	-4.61273412161058
Q9BYB4-1	GNB1L	-0.0857534918548128	3.31875515174556	-1.914604876451	0.132436333173034	0.999847006189644	-4.61283314730993
P14921-1	ETS1	-0.167010923542448	3.33335996583662	-1.20572768911726	0.298135893212121	0.999847006189644	-4.6128915637099
P62380	TBPL1	0.122216071079053	3.28686278254461	1.34024610668755	0.25526609237139	0.999847006189644	-4.61396994156947
O15243	LEPROT	-0.321197019308763	3.40584555792374	-1.03857327597033	0.360995692590576	0.999847006189644	-4.61433206078894
Q96AH0-1	NABP1	-0.254223462237425	3.30952381572289	-1.01425837407214	0.371089473333487	0.999847006189644	-4.61485804175381
Q9BYI3-1	FAM126A	0.197636510568191	3.33138822173437	1.10330070042461	0.335324412720203	0.999847006189644	-4.61485906618263
P10176	COX8A	0.25075672747576	3.2922368912892	1.02832746210427	0.36521865052775	0.999847006189644	-4.61489693752005
P30046	DDT	-0.334379805955808	3.27927094670054	-0.827636257478133	0.457063464748015	0.999847006189644	-4.61492630101888
Q15937	ZNF79	0.342462218295899	3.1980524760116	0.813653142772904	0.464123258484555	0.999847006189644	-4.61496214595383
Q9NSU2-1	TREX1	-0.120365142004138	3.33947330020015	-1.4395346344495	0.227595896220529	0.999847006189644	-4.61502146840698
Q9NYS7-2	WSB2	-0.280009551170852	3.33625454728815	-0.914011835481046	0.415376639917143	0.999847006189644	-4.61512591798229
Q9P2D3-1	HEATR5B	0.0505622257856788	3.3186072057509	2.23882271795897	0.0928737439558882	0.999847006189644	-4.61539487461983
O75582-1	RPS6KA5	-0.0629854043265522	3.31568063781268	-1.8678540112827	0.139552519109628	0.999847006189644	-4.61551156282838
Q9UL42	PNMA2	-0.181434774236518	3.33285196375564	-1.2310443670863	0.289566314605872	0.999847006189644	-4.61553247895347
Q96CN7	ISOC1	0.0763247156202847	3.29716323379296	1.81884246227316	0.147464404651886	0.999847006189644	-4.61575553233128
Q86UK7-1	ZNF598	-0.322773695567003	3.27954854343294	-0.814907243416995	0.463486537923362	0.999847006189644	-4.6159689191624
Q9BZR6	RTN4R	0.178838296239724	3.31473847942452	1.38504707942099	0.242384848476893	0.999847006189644	-4.61611364096508
Q8WW22-2	DNAJA4	0.311586889683032	3.32436878960441	0.788028751490355	0.477286235284802	0.999847006189644	-4.61732203917967
Q9NUA8-1	ZBTB40	0.0813268201961277	3.34439813298479	1.94130686672876	0.128551472055231	0.999847006189644	-4.61741975892701
Q9Y6Q2-3	STON1-GTF2A1L; STON1	0.229584218564406	3.32170352013228	1.14380628906369	0.320125632350907	0.999847006189644	-4.61742598599398
Q7Z6J6-1	FRMD5	0.14842232870354	3.31159875589424	1.18278702241805	0.306110252337193	0.999847006189644	-4.6175074108785
Q3ZCQ3	FAM174B	0.152435407749726	3.34781284562964	1.16527955495143	0.31233183891189	0.999847006189644	-4.61821232868449
Q9H0M5	ZNF700	-0.282866412992111	3.47319967135574	-0.855996534753542	0.443011823935604	0.999847006189644	-4.61849478733175
P47914	RPL29	0.443877371277013	3.36550040337135	1.91439064039748	0.13246802030428	0.999847006189644	-4.6185473837258
O75069	TMCC2	-0.306837808278182	3.27897896685758	-0.803668125162822	0.469217722972403	0.999847006189644	-4.61857163257148
Q9Y385	UBE2J1	0.215790063503564	3.32008864588647	1.30709255926304	0.265234754343854	0.999847006189644	-4.61864092152487
O00409	FOXN3	0.147350765564322	3.33903560570434	1.45426607909663	0.223757039287678	0.999847006189644	-4.61883090607236
P50749	RASSF2	-0.0757865990960026	3.3122339297495	-1.6927216526886	0.17014641485519	0.999847006189644	-4.61907600250501
Q9C0G6-1	DNAH6	-0.275331458391674	3.42440709471169	-1.00163034115253	0.37643036951801	0.999847006189644	-4.61908646636826
A0FGR8-4	ESYT2	0.211147362403567	3.29764825341417	1.0133456703402	0.371473222226783	0.999847006189644	-4.6197474702823
Q16540	MRPL23	-0.138549663613871	3.32349251881363	-1.23265174142514	0.289030297615985	0.999847006189644	-4.61993060005052
Q96CW1	AP2M1	0.187159956308967	3.27479112168935	2.05466117614924	0.113406881358033	0.999847006189644	-4.62047794473903
P83369	LSM11	-0.115946856531067	3.32031695466422	-1.3500096768452	0.252401838558565	0.999847006189644	-4.62070983121363
Q9NQ84-2	GPRC5C	0.14353939405368	3.31459771958569	1.62443681813379	0.183960999717261	0.999847006189644	-4.62102225380238
O15116	LSM1	-0.12343645790342	3.31176609818799	-1.29424226955232	0.269201071243176	0.999847006189644	-4.62114548437946
P49643-1	PRIM2	-0.0857260315788396	3.32273509131809	-1.983276213477	0.122697114451739	0.999847006189644	-4.62118223319141
Q4JDL3-9	PTPN20B; PTPN20	0.3070833728762	3.08987285666064	0.753917663381148	0.49526157640786	0.999847006189644	-4.621193063074
P13535	MYH8	0.715735642160837	3.03253845483969	0.93640647160413	0.40510522929075	0.999847006189644	-4.62191145805543
Q5JVL4	EFHC1	0.285276384022628	3.30793102745454	0.67667841447987	0.537863213185298	0.999847006189644	-4.62241750585776
Q8N5T2	TBC1D19	-0.284761306385238	3.34552240934511	-0.814640257361752	0.463622031032753	0.999847006189644	-4.62250126359554
Q8IZS8	CACNA2D3	0.462754560874144	3.20701165460105	0.803971596980119	0.469062234818152	0.999847006189644	-4.62264664311403
P98161	PKD1	-0.279755958146731	3.33455799152399	-0.697631067222744	0.526048013755084	0.999847006189644	-4.6228217344262
P02749	APOH	-0.614828994362006	3.45617042689384	-1.60158562743147	0.188844968973118	0.999847006189644	-4.62314062022208
Q8N565-2	MREG	0.117838702904633	3.28921275775554	1.44165006986513	0.227040536657756	0.999847006189644	-4.62319859165804
Q9NZB8	MOCS1	0.121632883319722	3.32638186931312	1.31719905773575	0.262155806241579	0.999847006189644	-4.62322154539348
P35612-9	ADD2	0.26427743685873	3.37823075362798	0.829592902820362	0.456082529099264	0.999847006189644	-4.62360142128819
Q9UQ16	DNM3	0.104780119751854	3.3216172582383	1.46659008081807	0.22059633998997	0.999847006189644	-4.62382434324931
Q96EW2-1	HSPBAP1	-0.100050050596491	3.34488864989268	-1.69124466513353	0.170433262190852	0.999847006189644	-4.62426420800201
Q10586	DBP	0.123642845939348	3.33631882657561	1.2660316809666	0.278113458456673	0.999847006189644	-4.62441269906407
Q14188-5	TFDP2	-0.277063409948259	3.3196450852996	-1.20667159612931	0.297812066206317	0.999847006189644	-4.62452126024708
P21980	TGM2	0.275729208098386	3.32038180006772	0.942301188271944	0.402438012498558	0.999847006189644	-4.62464226587014
Q9BPU9	B9D2	-0.247351971920227	3.32206181304386	-0.906547854910899	0.418848869080648	0.999847006189644	-4.62470331637625
P01111	NRAS	-0.160637579651523	3.32775783966655	-1.27364654912181	0.275679727093321	0.999847006189644	-4.62480351716671
Q5T1M5	FKBP15	0.187917929051963	3.31843119488631	1.0458415331829	0.358026653282934	0.999847006189644	-4.62503806094245
Q8WWZ7-1	ABCA5	0.119540031078676	3.31543999304182	1.28296792329261	0.272728879569502	0.999847006189644	-4.62520039392874
P30307-4	CDC25C	0.268241246260949	3.29530889896993	0.79160739133949	0.475430380389182	0.999847006189644	-4.62540065515982
Q13642	FHL1	0.23634775760488	3.30632882431079	0.921127793843286	0.412089075674383	0.999847006189644	-4.62544877092588
Q71UI9-2	H2AFV	-0.242602058106965	3.34230509240028	-0.877614913488985	0.432540261347215	0.999847006189644	-4.62552420546522
Q12824-1	SMARCB1	-0.0614189411768693	3.33625491058339	-1.90610830512673	0.133699453136115	0.999847006189644	-4.62601026739291
Q08AM6-2	VAC14	0.153610257526568	3.34843856424516	1.1465851594458	0.319106840335043	0.999847006189644	-4.62619314409559
P48058-1	GRIA4	0.240247548082472	3.37439110134328	0.921544556544829	0.411897219794474	0.999847006189644	-4.6262804581434
P25440-4	BRD2	0.238715861587656	3.27348810444986	1.00875153433679	0.373410204546407	0.999847006189644	-4.62650169289705
Q9HCI5	MAGEE1	0.160002205140105	3.34246337553676	1.17447966879861	0.309047646959456	0.999847006189644	-4.62653941828585
Q13310-2	PABPC4	0.494270927074755	3.28037036619691	0.939065926365782	0.403900015498507	0.999847006189644	-4.62679761245081
Q7Z5L9-3	IRF2BP2	0.381557370689815	3.37322212579938	0.93924064913049	0.403820942434547	0.999847006189644	-4.62700636868655
Q9H3R5	CENPH	0.0892603726103854	3.3063414225079	1.96318066561615	0.125462633876005	0.999847006189644	-4.62702014063456
Q9BRB3-1	PIGQ	0.128986065802075	3.33821930130094	1.29662594452859	0.268460957616961	0.999847006189644	-4.62728303153611
Q96T66-1	NMNAT3	0.164356359368182	3.3061330560996	1.10247634830905	0.33564056782033	0.999847006189644	-4.62738615191538
Q9ULI3	HEG1	0.214306649514139	3.34439032014243	0.952214779803819	0.39798645416402	0.999847006189644	-4.62751932822271
Q14626	IL11RA	0.272071863364643	3.31524012714301	0.60426829497441	0.580150698481649	0.999847006189644	-4.62791998708193
Q08209-1	PPP3CA	-0.262424983594903	3.26743957422674	-0.635439238089611	0.561672862412553	0.999847006189644	-4.62796834290316
Q71RH2	FAM57B	0.187647576868792	3.30783822884483	1.19629874650164	0.301389207319948	0.999847006189644	-4.62804970747682
Q9BY78	RNF26	0.233432226327932	3.37433522875591	0.957345512063453	0.395699330478127	0.999847006189644	-4.62809104065047
Q9NYT6	ZNF226	-0.349655936579286	3.24370846184328	-0.724581140093199	0.511133268892467	0.999847006189644	-4.62840561913035
Q6P6C2-2	ALKBH5	0.0849778626429679	3.32368841032226	1.91130224270698	0.132925745196043	0.999847006189644	-4.62876963350487
P57086	SCAND1	0.265261301636026	3.26889430335782	0.778871972924931	0.482060792456576	0.999847006189644	-4.62912625919125
Q7L804	RAB11FIP2	0.364395560939931	3.37839197671161	0.695008347071346	0.527516482600715	0.999847006189644	-4.62971088552849
Q5KSL6	DGKK	0.272217628393255	3.29288498501563	0.734933147626899	0.505489192040879	0.999847006189644	-4.62987963569103
Q8TE76	MORC4	0.241480486952579	3.30743424945906	0.548484246303506	0.614225986604912	0.999847006189644	-4.63003407989286
P02671-1	FGA	-0.248014031748414	3.45340587052655	-1.00102428027456	0.376688402294253	0.999847006189644	-4.63073331169253
P49795	RGS19	0.234425075595669	3.24273379591967	0.920550499257932	0.412354957777974	0.999847006189644	-4.63074702900499
P20648	ATP4A	0.423734897393072	3.27974237702901	1.35598804268192	0.250663840042167	0.999847006189644	-4.63083760443567
Q96QA6	YPEL2	-0.145390459358895	3.36924782181608	-1.16748893266758	0.311540155530814	0.999847006189644	-4.63083960881355
Q9Y6U3	SCIN	-0.232565917906985	3.36811695695427	-0.569142180639733	0.601459001377673	0.999847006189644	-4.63107515587859
O14936	CASK	0.173983030578147	3.35672493141892	1.04012777444931	0.360358831567842	0.999847006189644	-4.63181949944372
Q9NR21-4	PARP11	-0.225716895302755	3.18954041797695	-0.547050126996493	0.615118669791817	0.999847006189644	-4.63238007824029
Q9UKF7-2	PITPNC1	-0.154216296280254	3.33610657691278	-1.13754426602781	0.322432595571253	0.999847006189644	-4.63243535414464
Q9UK13	ZNF221	-0.248724218046668	3.32946287046505	-0.665707962108758	0.544125540586236	0.999847006189644	-4.63254782476152
Q9BVG3	TRIM62	-0.207282832188165	3.36677535862595	-0.968860480625332	0.390607802909802	0.999847006189644	-4.63279441800381
Q5VUE5	C1orf53	-0.259591762085612	3.29281721774021	-0.727612843242709	0.509475442693628	0.999847006189644	-4.63289497861163
O76054	SEC14L2	-0.105137275827113	3.31647114748678	-1.3556505608403	0.250761632357968	0.999847006189644	-4.63292346739682
Q9UQR1	ZNF148	-0.0754796068333918	3.34087088473919	-1.97935337932445	0.123231621908724	0.999847006189644	-4.63313215282144
Q86XD8	ZFAND4	0.232709900613548	3.25590598485675	0.484688651228292	0.654714872997508	0.999847006189644	-4.63385054868291
Q8TF71	SLC16A10	0.192127648643183	3.33336882555555	1.11507225873015	0.330839715423421	0.999847006189644	-4.63394089733021
P15336-1	ATF2	0.0856695739336377	3.29478836181044	1.6956400642923	0.169581140414986	0.999847006189644	-4.63400906688268
Q5XX13-2	FBXW10	0.443820066243844	3.29383397864294	1.10928805610607	0.333036385718084	0.999847006189644	-4.63411651093772
P46098-5	HTR3A	0.236700907979645	3.45058111466068	0.573157250615824	0.598997683944039	0.999847006189644	-4.63449353660834
Q9NSA3	CTNNBIP1	0.369869645589415	3.19569196829158	0.67509738963064	0.538762502859456	0.999847006189644	-4.63462186646967
Q8WXG6-8	MADD	-0.209888892094088	3.4046937526713	-0.518805956216939	0.632865529656324	0.999847006189644	-4.63471954273495
Q96KC9	CABS1	0.270044802758205	3.23516517957245	0.503664970405783	0.642507301571775	0.999847006189644	-4.63492722965832
Q8NHQ1-1	CEP70	-0.116595167175114	3.33865160088816	-1.46680143378321	0.220542535003215	0.999847006189644	-4.63503789501397
Q9BRQ8-1	AIFM2	0.114191947008809	3.30436924237764	1.61797364758697	0.185328727285966	0.999847006189644	-4.63513036877023
Q9NZL3	ZNF224	0.245128712227334	3.30890720433067	0.944696550080689	0.401358493673424	0.999847006189644	-4.63516801791195
O94973-2	AP2A2	0.216349463898617	3.24617063508145	0.945545773365722	0.400976373303301	0.999847006189644	-4.63528885301074
Q7L099	RUFY3	-0.234535769055291	3.26239325626112	-0.865769201554467	0.438252475547713	0.999847006189644	-4.6355265844813
O14817	TSPAN4	0.296803121650891	3.28489306163195	0.901619873555477	0.421154777413344	0.999847006189644	-4.63571330984312
Q9Y2C3	B3GALT5	0.22649124686597	3.27291672327351	0.847157745767401	0.447352852491043	0.999847006189644	-4.63592923871644
P02790	HPX	-0.225926333992924	3.32810913545653	-0.474209392698033	0.66151407388135	0.999847006189644	-4.63600682864407
Q3KQU3	MAP7D1	0.229360332583934	3.3549453636215	0.664145166970603	0.54502187689495	0.999847006189644	-4.63606796689612
Q9BZD2-1	SLC29A3	0.289436372586027	3.23802954513649	0.779072311757148	0.48195593237432	0.999847006189644	-4.63622619868413
P81408-4	FAM189B	0.242164602881836	3.2892832890964	0.946988421565751	0.400327951770053	0.999847006189644	-4.63687883906829
Q8WUU4	ZNF296	-0.228342878493812	3.28401285773446	-0.684004625076672	0.533710223304255	0.999847006189644	-4.63706982430468
Q3V5L5-2	MGAT5B	0.162971226767363	3.29516114131684	1.05453528979677	0.354504261690841	0.999847006189644	-4.637122357891
P54289	CACNA2D1	0.203523798659665	3.31556380164798	0.95910008505137	0.394919813597758	0.999847006189644	-4.63716922237307
Q6ZTU2-6		0.117335630952918	3.27596294771757	1.33249187636696	0.257563881187342	0.999847006189644	-4.63739053004548
Q6ZN06	ZNF813	-0.177073517752764	3.33077709524205	-1.0371202105508	0.361591912965466	0.999847006189644	-4.63749521800069
Q9H6N6	MYH16	0.218335356689791	3.2454323097848	0.451264557133945	0.676541767078487	0.999847006189644	-4.63783354021132
Q8NB59-1	SYT14	0.120018212500572	3.32117787487668	1.42254490301575	0.232106542703811	0.999847006189644	-4.6379031950274
Q9H1U4	MEGF9	0.168124918191557	3.31565666115932	1.08166059425587	0.343715323320126	0.999847006189644	-4.6381481745749
Q5W0Z9-3	ZDHHC20	0.173838103416264	3.32731546220982	1.082442294166	0.343408895605989	0.999847006189644	-4.63827557487157
Q9BV99	LRRC61	0.211008622828783	3.34040160452261	0.865515182667393	0.438375648447454	0.999847006189644	-4.63854830576699
Q8WUA8	TSKU	-0.219148787819233	3.38784329899978	-0.645403863174353	0.555852826574345	0.999847006189644	-4.63894036666738
Q6IQ21	ZNF770	0.105108279629769	3.31272715500397	1.45873484725395	0.222605633037421	0.999847006189644	-4.63923068351995
Q86UP0	CDH24	-0.199617415364346	3.19740301793737	-0.486686732837452	0.653423107242469	0.999847006189644	-4.63927363547854
Q9Y2J2-4	EPB41L3	0.269609568214758	3.27977956072574	1.10199833354311	0.335824021767802	0.999847006189644	-4.63973272118176
Q9NW68	BSDC1	0.0722262652572717	3.30821333540766	1.71538934308486	0.165808188392012	0.999847006189644	-4.63973371236882
Q9UJU6-3	DBNL	0.183298675045005	3.38781040404575	0.459296214040878	0.671259745435132	0.999847006189644	-4.64000250197984
Q0P6D6	CCDC15	-0.34488644253433	3.30840220081946	-0.961050450537298	0.394054875020457	0.999847006189644	-4.64013936745804
Q9Y606	PUS1	0.253602005293083	3.26645067445467	0.928433490180404	0.408736928330019	0.999847006189644	-4.64015341472394
Q9NQX5	NPDC1	0.15573840220218	3.32074666773295	1.21403319652408	0.295298042083405	0.999847006189644	-4.64033547335004
Q9NVJ2	ARL8B	-0.269376707136427	3.21930207270938	-0.654985907623414	0.550296318137286	0.999847006189644	-4.64060498368889
Q86X83	COMMD2	-0.147430388759415	3.3197593081211	-1.59193864455019	0.190947574206895	0.999847006189644	-4.64090071835477
Q13564-4	NAE1	0.064920799964269	3.30209375867653	2.00059822835842	0.120367436957012	0.999847006189644	-4.64137859318543
Q86VE0	MYPOP	0.302305716666663	3.23154265369859	0.869939165514499	0.436234559824008	0.999847006189644	-4.64141862800045
A0A075B6K2	IGLV3-12	0.279818695444648	3.21659583713863	0.917878414545742	0.413587530752882	0.999847006189644	-4.64142764086107
Q5SW79-2	CEP170	-0.303213924413403	3.39778331855556	-1.36299477726183	0.248642072967446	0.999847006189644	-4.64145505974693
Q9NYJ8-1	TAB2	-0.133224996599332	3.32803678228136	-1.67695512389961	0.173235218587065	0.999847006189644	-4.64164556514627
Q16666-1	IFI16	-0.551460251770264	3.07340731502301	-0.967611367411252	0.39115734727654	0.999847006189644	-4.64165440962473
Q8N1W2	ZNF710	0.208037342910825	3.29119474829219	0.273843317815107	0.798554775722968	0.999847006189644	-4.64229909075477
Q8NHX9	TPCN2	0.230525209122376	3.27497982820597	0.633092211406665	0.563049848807621	0.999847006189644	-4.64261585753685
Q8N2C7-1	UNC80	-0.276555608151132	3.35345999300717	-0.902948290464473	0.420532130802406	0.999847006189644	-4.64311191413745
P49640	EVX1	0.284660037850275	3.27225628451503	0.741836262719784	0.501751799716173	0.999847006189644	-4.64328873233941
O60241	BAI2; ADGRB2	0.194623615908022	3.31113665163224	0.427518273996152	0.692292195149048	0.999847006189644	-4.64342990568536
Q8IX07	ZFPM1	-0.0813259667981015	3.33402249323397	-1.7400286204684	0.16122661540335	0.999847006189644	-4.64375489809265
P62987	UBA52	0.209483624153266	3.27632941148014	0.519580990108143	0.632374371648811	0.999847006189644	-4.64402319238433
P98160	HSPG2	-0.201727192924905	3.3935253354313	-0.595517526176751	0.585411393292666	0.999847006189644	-4.64404524449613
C9JE40	PATL2	-0.225017394498548	3.33894284765441	-0.534048987427791	0.623248711832893	0.999847006189644	-4.64408237645094
Q9HBH0	RHOF	-0.213579328625708	3.29429022059319	-0.825550721900666	0.458110891914614	0.999847006189644	-4.644183424611
Q8N3J6-3	CADM2	0.226907606517498	3.2991385146239	1.3734085250835	0.245667306353479	0.999847006189644	-4.6442801499343
P35030	PRSS3	-0.21587851896752	3.35118500665088	-0.761281486216431	0.491337388911715	0.999847006189644	-4.64433855274783
Q9ULD6	INTU	0.114079392597658	3.34550230453677	1.31374878681078	0.263202947489631	0.999847006189644	-4.64443506038313
Q9BQS2-1	SYT15; LOC102724488	0.139773620067052	3.15125693284211	0.295690168521212	0.783038981172159	0.999847006189644	-4.64456383901769
O75478	TADA2A	-0.165562371254111	3.3490286550749	-1.61085758832203	0.186847021374975	0.999847006189644	-4.64486572459785
Q8TBE0	BAHD1	0.131897324455632	3.38426736937865	0.298247659429029	0.781230555347523	0.999847006189644	-4.64513860720815
Q969W3-2	FAM104A	-0.208835832659003	3.36775174410707	-0.904594788993396	0.419761472703922	0.999847006189644	-4.64516251252585
Q6UWS5	PET117	-0.224101998861609	3.30173576812715	-0.624060548974982	0.568370490880079	0.999847006189644	-4.64516519691812
O43541-1	SMAD6	0.0432418899361917	3.2645048546127	0.100072654082529	0.925382658969285	0.999847006189644	-4.64562672459817
P41970	ELK3	0.0354060865223381	3.32366402414023	0.0759638647040067	0.943308347408042	0.999847006189644	-4.6458236809281
Q99966-2	CITED1	-0.2074162077623	3.33586128142719	-0.751233967691566	0.496697695507694	0.999847006189644	-4.64584350336839
Q14392	LRRC32	0.0353892032333359	3.3344253075728	0.0726018199923943	0.945811735836037	0.999847006189644	-4.64597502085009
Q96N21-1	ENTHD2; TEPSIN	0.000675926896559921	3.43258689327226	0.00150554749453422	0.998875047072107	0.999882871806	-4.64598828789334
Q8TAA9	VANGL1	0.174449199165146	3.31814514354513	0.374165262827882	0.728376625985202	0.999847006189644	-4.64601181133549
Q8IXX5	TMEM183A	-0.160234487156726	3.29694949953392	-1.13769573314138	0.32237661122964	0.999847006189644	-4.64620402367685
P78358	CTAG1A; CTAG1B	-0.230088406000722	3.33640794905207	-0.587909460985647	0.590010980065164	0.999847006189644	-4.64622750900387
Q2M3V2	SOWAHA	0.169796316196573	3.41311133356903	0.379456840726203	0.724756468261354	0.999847006189644	-4.64630201819235
P20062-1	TCN2	-0.0453856423604238	3.20716934272117	-0.0804123133966969	0.939997266518872	0.999847006189644	-4.64662543570556
Q14140	SERTAD2	0.153249543686279	3.39539499149225	0.363864296321567	0.735448911777823	0.999847006189644	-4.64704273303535
Q14643-1	ITPR1	0.140350425522675	3.36421675782925	0.325624530635988	0.761981358068434	0.999847006189644	-4.64722191085168
O60229-5	KALRN	-0.199614308091402	3.34783815740854	-0.863622422088929	0.439294341846522	0.999847006189644	-4.64739594657169
Q8NA29-1	MFSD2A	0.213817266784217	3.32313490134496	0.750371444521114	0.497159932734743	0.999847006189644	-4.64753265220337
Q96IM9	DYDC2	0.206470272203748	3.3220146666925	0.641065860151701	0.55838131281694	0.999847006189644	-4.64760055463929
P62877	RBX1	-0.992758563963256	2.72256447077768	-0.807854032720235	0.467076627889446	0.999847006189644	-4.6480017758132
Q9UHF7-2	TRPS1	-0.0678201984793325	3.32914213122755	-1.83763270762295	0.144374773423775	0.999847006189644	-4.64839604301934
O75521	ECI2	-0.0262449358515156	3.27048875607574	-0.0545164499424549	0.959290517428869	0.999847006189644	-4.64840370253848
P14384	CPM	0.066159883656364	3.33109760755971	0.161604750702556	0.87990846655905	0.999847006189644	-4.64865467233047
Q7Z340	ZNF551	0.341500889287672	3.21660924623667	0.565196861391837	0.603883952793282	0.999847006189644	-4.6489252484774
Q96A44	SPSB4	0.223788105993508	3.29399845516738	0.845623164409652	0.44811007060367	0.999847006189644	-4.64894769277345
Q99502-1	EYA1	0.120171739030443	3.30931123297077	1.49939041476415	0.212405233836906	0.999847006189644	-4.64907306806652
P58215-3	LOXL3	0.185436601002781	3.36146609870386	0.49996950909625	0.644873921292964	0.999847006189644	-4.64919781539693
Q8IWZ3	ANKHD1; ANKHD1-EIF4EBP3	-0.21181360009266	3.33286868953533	-0.934387621453051	0.40602219301579	0.999847006189644	-4.64943728981975
P05161	ISG15	-0.12736433724949	3.27757902685376	-0.287698471939955	0.788700832837296	0.999847006189644	-4.64954150003929
Q96H96-1	COQ2	0.270165164032161	3.32253096947729	0.911706489824305	0.416446470643702	0.999847006189644	-4.6495995389036
Q96L94	SNX22	0.0414689270403479	3.18063183768719	0.0979164430676345	0.926983845656492	0.999847006189644	-4.64987988476771
Q9NZK5	CECR1; ADA2	-0.223339730927414	3.27318418764169	-0.904545781972176	0.419784393651352	0.999847006189644	-4.65024866655351
P02675	FGB	-0.223214942363558	3.48876056277624	-0.684882317560783	0.533214253706488	0.999847006189644	-4.65033669448517
Q5T035	C9orf129	0.0802906693428814	3.36510150850663	0.201278494765037	0.850874722987434	0.999847006189644	-4.65055075594938
O00139-2	KIF2A	0.182039062800662	3.37760588198369	0.463784565263775	0.668318110490091	0.999847006189644	-4.65078992052032
Q6PH85	DCUN1D2	-0.195391670533996	3.35191575737263	-0.781374000410941	0.480752476699583	0.999847006189644	-4.65104662659121
P02748	C9	-0.231634817453387	3.40973402220352	-0.839733420242261	0.451025994673493	0.999847006189644	-4.65108038671668
Q8IY26	PPAPDC2; PLPP6	0.217770602090588	3.35227018946349	0.655977490539134	0.549723562430371	0.999847006189644	-4.65135190358149
P20309	CHRM3	0.215838949529858	3.363914134574	0.806447531374862	0.467795184900822	0.999847006189644	-4.65141315418584
Q8NCN2	ZBTB34	-0.156310255052147	3.33680945360069	-1.46841332040386	0.220132632151198	0.999847006189644	-4.65165077482971
Q969Z4	RELT	0.206254716336139	3.24924304194971	0.867807034981249	0.437265371485798	0.999847006189644	-4.65180913279036
P31947-1	SFN	0.173858615622452	3.39027679408053	0.514291372186273	0.635731163725849	0.999847006189644	-4.65184875060433
Q13145	BAMBI	0.132827046523168	3.41107239190666	0.315502365149455	0.769074744679678	0.999847006189644	-4.6519415512455
P20155	SPINK2	0.204677231495027	3.26966491691752	0.845380889678061	0.448229713328172	0.999847006189644	-4.65199820243522
P04156-1	PRNP	-0.0600389768147392	3.36499245019528	-0.120736697579599	0.910061134278648	0.999847006189644	-4.65209968440519
O00712-6	NFIB	0.101057861003829	3.22548175783274	0.152906880820714	0.886306971761065	0.999847006189644	-4.65219020291066
P57059	SIK1; LOC102724428; SIK1B	-0.222569069775954	3.38787951819632	-0.761496291141878	0.491223280107703	0.999847006189644	-4.65230701977257
A2A2Z9	ANKRD18B	0.350673549395188	3.12106030127048	0.689895550579594	0.53038779003612	0.999847006189644	-4.65236128672942
Q99489-3	DDO	0.303109147175835	3.27019832273229	0.798811402082366	0.471711709347733	0.999847006189644	-4.65249853157156
Q92771	DDX12P	0.196791289992224	3.34352664894802	0.729464639675015	0.508464818315496	0.999847006189644	-4.65309594720194
P48651	PTDSS1	0.194327717344611	3.38247152504097	1.50490347090384	0.211059499569361	0.999847006189644	-4.65314991887274
Q9UBJ2	ABCD2	0.157923738703331	3.31771618679403	0.437230255516837	0.68582655401635	0.999847006189644	-4.65323983658354
P05546	SERPIND1	-0.266169621868079	3.35671605219885	-0.521655842247027	0.631060636657134	0.999847006189644	-4.65327586705769
P46781	RPS9	-0.0733647132374606	3.31532621977177	-2.18829262153506	0.0980561264599694	0.999847006189644	-4.65348831992768
Q9HAB3	SLC52A2	0.22151499387064	3.31326451950692	0.882360714438937	0.430269167811114	0.999847006189644	-4.65377638339673
Q96D71-4	REPS1	-0.020009638302441	3.43950351600632	-0.0485158708009382	0.96376665546948	0.999847006189644	-4.65388690456792
O43283	MAP3K13	-0.186065196932255	3.32532853152746	-0.917045045973645	0.413972585333349	0.999847006189644	-4.65397757736162
Q86W54-1	SPATA24	-0.211043761958706	3.37785019410653	-0.555423684757514	0.609918095187965	0.999847006189644	-4.65451095543665
Q8IVG5	SAMD9L	-0.244686199202646	3.31743973293044	-0.867089772652954	0.437612595671383	0.999847006189644	-4.65476176050082
O94813	SLIT2	0.126496490987786	3.24319155138022	0.299865996889741	0.780087093463077	0.999847006189644	-4.65481772168205
O95843	GUCA1C	-0.193599434981364	3.33962221090554	-0.629916630853799	0.564916670466207	0.999847006189644	-4.65500252403388
P57081-2	WDR4	-0.225027626438177	3.23978072518059	-0.578378095389868	0.595807052211154	0.999847006189644	-4.65501122105293
Q9BRD0	BUD13	0.0658268927405087	3.31297493692903	1.7808478227014	0.153933360238811	0.999847006189644	-4.65510378483267
P17029	ZKSCAN1	-0.108610489175439	3.35148331530023	-1.56971484736511	0.195885285941893	0.999847006189644	-4.65520861671228
P18825	ADRA2C	0.0591966434591638	3.30790351120433	0.141807995625323	0.894487236362908	0.999847006189644	-4.65612080218272
P51532-1	SMARCA4	0.192225325664738	3.34036147322753	0.706140505115465	0.521304278412708	0.999847006189644	-4.65620744458894
A6NCI8	C2orf78	0.162314182804143	3.3156773365355	0.417233045570782	0.699174869469159	0.999847006189644	-4.6563332427502
O95819-6	MAP4K4	-0.00834633521317753	3.39690796400185	-0.0203902096168084	0.984765657673106	0.999847006189644	-4.65649701865578
Q5T6L9-1	C6orf70; ERMARD	-0.0709274963397352	3.3053114678292	-0.177974946606881	0.867896974623265	0.999847006189644	-4.65665130316405
Q5TGY3	AHDC1	0.0657389727380728	3.33939395823716	1.8841075612955	0.13703203679256	0.999847006189644	-4.65668589722936
Q9H4W6-2	EBF3	-0.180310002588264	3.36717872164396	-0.912392049420654	0.416128082542719	0.999847006189644	-4.65690766057521
P08648	ITGA5	-0.145617305168966	3.33821721679568	-0.416743354050138	0.699503459603648	0.999847006189644	-4.6571296349712
Q9NX01	TXNL4B	0.11642878378829	3.2917339056019	1.33559462146107	0.256641999814468	0.999847006189644	-4.65723370763104
Q9BRQ3-1	NUDT22	-0.163297742402228	3.33188374246492	-0.445353335256711	0.680444013078689	0.999847006189644	-4.65727485952297
Q8IYI0	C20orf196	0.0500872159772095	3.31798744095622	0.129769655753859	0.903378211229595	0.999847006189644	-4.65739024743717
P35443	THBS4	-0.290398012172281	3.28920113465699	-0.436718176431015	0.686166645561086	0.999847006189644	-4.65739511592597
Q9BX66-7	SORBS1	0.156649022428892	3.29688140055428	0.461099559135536	0.67007696837738	0.999847006189644	-4.65750812673371
Q9C026-5	TRIM9	-0.0396900717022722	3.32877630021432	-0.0978566768364891	0.927028233747827	0.999847006189644	-4.65762541509914
Q9BZF3-4	OSBPL6	-0.112074996417421	3.34233002393279	-0.247531604408668	0.817394247863194	0.999847006189644	-4.65773326113991
Q86V25	VASH2	0.19665523782608	3.37407588818432	0.62833452076775	0.565848339938294	0.999847006189644	-4.65780935454039
Q5T2E6-1	C10orf76	0.0828034732708617	3.31065934016775	1.61326568080053	0.186331765668408	0.999847006189644	-4.65808800817254
Q9H246	C1orf21	0.162496357830414	3.39660612298843	1.10104120843378	0.33619162819273	0.999847006189644	-4.65816146879917
Q9BQC6	MRP63; MRPL57	-0.109256910028099	3.30469980370894	-1.51388102791053	0.20888688316629	0.999847006189644	-4.65819190631152
O60337	MARCH6	-0.229907967548015	3.37175578046468	-1.32013203387285	0.261268898020124	0.999847006189644	-4.65824330192814
Q9HB19	PLEKHA2	-0.108325782692082	3.35966658224885	-1.30509866948499	0.265846390242524	0.999847006189644	-4.6582574627188
Q68CL5-5	TPGS2	0.258506903731422	3.34764238850228	0.715756245685188	0.515982025454973	0.999847006189644	-4.65831421888187
P00740	F9	-0.325457255299505	3.36202051475499	-0.570633420493455	0.600544074610032	0.999847006189644	-4.65843485811824
Q00653-4	NFKB2	0.185690550223285	3.28883616885873	0.7030916541186	0.523000268463637	0.999847006189644	-4.65897263019284
Q13888-1	GTF2H2; GTF2H2C	0.151095090284369	3.41973154739493	0.434484971199126	0.687650873646326	0.999847006189644	-4.65899151509072
P55268	LAMB2	0.0986812870519626	3.32460496324956	1.73186354609385	0.162729646558354	0.999847006189644	-4.65918312047392
P17813	ENG	0.201730265707732	3.26278658150947	0.795032066759079	0.473659703260336	0.999847006189644	-4.65923291631091
Q8N4A0	GALNT4; POC1B-GALNT4	0.0591945163354171	3.15416440181348	0.149415679435456	0.888878285942693	0.999847006189644	-4.65955992842479
Q5TEA6-1	SEL1L2	-0.792197103572528	3.31423491978318	-1.15631113207492	0.315565003134112	0.999847006189644	-4.65956168973321
O95235	KIF20A	0.0543099807427386	3.3241470433942	2.22607630018653	0.0941511107676732	0.999847006189644	-4.65960898344436
Q9UHX1-1	PUF60	-0.124165907347855	3.34347370071352	-0.342044205505454	0.75053620861247	0.999847006189644	-4.65968161875462
O14604	TMSB4Y	0.177871736036179	3.31935260509941	0.853217162331021	0.444373130823463	0.999847006189644	-4.65975222016
Q8N3C7-1	CLIP4	-0.189405005606261	3.3400292779961	-0.828974603690952	0.456392320395883	0.999847006189644	-4.65979313819594
Q5I0X7	TTC32	-0.174880882305262	3.28947672417932	-0.991068025681806	0.380949752017799	0.999847006189644	-4.65981546425365
Q9P2X0-2	DPM3	0.189920261023651	3.35446228419102	1.157416269807	0.315164899044909	0.999847006189644	-4.66006399269032
Q13636	RAB31	-0.187940336725207	3.31631312155257	-0.752469398412849	0.49603618635198	0.999847006189644	-4.66011797295664
O15514	POLR2D	0.139818669603066	3.33974942581869	1.66576463651057	0.175463724195302	0.999847006189644	-4.66014485348467
Q9NV35	NUDT15	-0.166570571224589	3.33489785092744	-1.70817763607739	0.167175422830374	0.999847006189644	-4.66021936023047
Q6UX98	ZDHHC24	0.151992218914174	3.37650473786765	0.470001547955724	0.664255644848011	0.999847006189644	-4.66051842852622
Q8WVD3-1	RNF138	-0.100257502104267	3.30152533447377	-1.43299062624879	0.229322642420448	0.999847006189644	-4.66067381047376
P19419-1	ELK1	-0.221422514851635	3.31522318427457	-1.36974612758581	0.246709415205803	0.999847006189644	-4.66071155080065
Q9NVG8	TBC1D13	0.0712051465419914	3.30126170864654	1.80060960677103	0.150531174035192	0.999847006189644	-4.66073749795501
Q9NZ08-2	ERAP1	0.0857213956906352	3.31410325532798	1.77530356799443	0.154902732774573	0.999847006189644	-4.66082100813635
O43309	ZSCAN12	-0.141194644650597	3.3634055657635	-1.114052829106	0.331225887983965	0.999847006189644	-4.66083095024729
Q7L4E1-1	FAM73B; MIGA2	-0.190530851327338	3.31825173306533	-0.834259145249518	0.453750046255897	0.999847006189644	-4.66116240152807
Q9BX84	TRPM6	0.145436720060786	3.24869700472791	0.368001693609815	0.73260437617111	0.999847006189644	-4.66119974167214
Q96K75	ZNF514	-0.0999717714615701	3.46168564628356	-0.272994774959758	0.799159800719557	0.999847006189644	-4.66163935386482
Q8N8J7	C4orf32; FAM241A	-0.0541730846935398	3.39075463930401	-0.131472010947624	0.902119828846446	0.999847006189644	-4.66173752881317
Q6IQ20	NAPEPLD	-0.00488318934169063	3.35791745868827	-0.0118299595656241	0.991160849266893	0.999847006189644	-4.66175785980109
Q9HB21-1	PLEKHA1	0.069520036903557	3.30329328437311	1.72144357273789	0.164669637443439	0.999847006189644	-4.66203547985099
Q9BUY7-1	EFCAB11	-0.0398916571716927	3.36888029299277	-0.108324376215014	0.919259096830181	0.999847006189644	-4.66220164076002
Q9H4T2	ZSCAN16	0.149132595307915	3.19942100154683	0.423149830056544	0.695211057564781	0.999847006189644	-4.66228915715115
Q8TEU7-4	RAPGEF6	0.12588621390598	3.33906992111578	0.33047355576495	0.758593398587978	0.999847006189644	-4.66230072910537
Q8TF32	ZNF431	-0.0156790474389935	3.4499461013457	-0.0421183192840443	0.968540725880662	0.999847006189644	-4.66252619977052
Q8IUX7	AEBP1	0.216199041182845	3.3347572205499	0.639367548611081	0.559373395191418	0.999847006189644	-4.66258314386977
P30281-1	CCND3	-0.180857426617024	3.25582480414026	-0.695461759439432	0.527262400720653	0.999847006189644	-4.66276616614837
Q8IYD9-2	C18orf54	0.181203620052948	3.22501818658393	0.91194964730842	0.416333519647116	0.999847006189644	-4.66277605423684
P80297	MT1X	-0.178678478757954	3.30649709003253	-0.678630507633384	0.536754355960967	0.999847006189644	-4.66293621455789
Q6ZS81-1	WDFY4	0.0967935210657644	3.34926973723251	0.214453554065821	0.841294314568607	0.999847006189644	-4.6630938767557
P36406-1	TRIM23	-0.00746064201060625	3.35486054959382	-0.0184413355168043	0.986221519695011	0.999847006189644	-4.66336734635036
Q9H706	FAM59A; GAREM; GAREM1	-0.178306732264602	3.34714760835443	-0.692250269635207	0.529063980323694	0.999847006189644	-4.6634593008861
Q9NQL2-1	RRAGD	0.155230273583117	3.28299556694211	1.19570274207777	0.301595983945702	0.999847006189644	-4.66355037101682
Q9HAP6	LIN7B	0.210004377334468	3.17983653625761	0.798088433286586	0.472083859843753	0.999847006189644	-4.66357319795284
Q8TBZ0-1	CCDC110	0.149676331568696	3.36559103523822	0.470467860335989	0.663951504235742	0.999847006189644	-4.66357989597829
Q969T4	UBE2E3	0.136884681402835	3.25469276871442	0.354470190898721	0.741926911403363	0.999847006189644	-4.66384085613019
P08842	STS	-0.174124580626089	3.35313958052778	-0.510278721347189	0.638284809377615	0.999847006189644	-4.66397263401331
Q9NZI5-1	GRHL1	0.134323261190711	3.36966995047938	0.381296423255574	0.723500012136552	0.999847006189644	-4.6639828866618
P17025	ZNF182	-0.156870738148812	3.3817953333226	-0.518178386866471	0.633263406708657	0.999847006189644	-4.66412632408633
Q9BSF8-2	BTBD10	-0.108388278401422	3.33567663613716	-1.37441380312215	0.245382033864082	0.999847006189644	-4.66414501267784
Q9HB75-1	PIDD; PIDD1	-0.147111036853555	3.36971919044259	-0.387606401682117	0.719198402633627	0.999847006189644	-4.66523860487308
Q12837	POU4F2	-0.156758281089809	3.30156855111365	-0.520175605181477	0.631997707750758	0.999847006189644	-4.66525388880054
P35625	TIMP3	-0.128689506861753	3.35685251334254	-0.335496769324328	0.755090770125217	0.999847006189644	-4.66545777535614
P23468-1	PTPRD	-0.0459655473483526	3.2624251666824	-0.128782216937902	0.904108287616813	0.999847006189644	-4.6655408039682
P20742	PZP	-0.346589594952156	3.36649608939252	-0.864817633993262	0.438714034484	0.999847006189644	-4.66608165107683
Q96RE9-3	ZNF300	-0.020007927328533	3.36265697405222	-0.0545343937521911	0.959277134900841	0.999847006189644	-4.66625991160032
Q6ZN08	ZNF66P; ZNF66	-0.220652833181914	3.40606685359786	-0.570448396203635	0.600657544124694	0.999847006189644	-4.66638763025328
P19387	POLR2C	0.0818992562717235	3.3264684632971	1.82661717982909	0.146177390668093	0.999847006189644	-4.66646661291618
Q96Q05-2	TRAPPC9	0.159983776862537	3.39570561858972	0.53525997179001	0.622488614341293	0.999847006189644	-4.66693571049539
O60637	TSPAN3	0.224231541838842	3.29036686025117	0.826447126374272	0.45766044998078	0.999847006189644	-4.6671317062508
Q8WUJ1	CYB5D2	0.169539593588224	3.32508273723665	0.628349301251915	0.565839631126434	0.999847006189644	-4.66718567416097
Q7L945	ZNF627	0.184091082374106	3.31932241141931	1.13563527173818	0.323138965516866	0.999847006189644	-4.66727410747098
Q96MB7	HARBI1	-0.0680684991975134	3.37843385381894	-0.158132650656768	0.882461362203252	0.999847006189644	-4.66739714267909
Q9UBP0-2	SPAST	-0.17585507061043	3.33406477891363	-0.608904530319131	0.577376488645601	0.999847006189644	-4.66750810030305
Q86W92-4	PPFIBP1	0.220526187821286	3.30516239495443	0.70171447063549	0.523767692132612	0.999847006189644	-4.66810001245647
Q8N394	TMTC2	0.268967915595663	3.16935772535166	0.825336672428939	0.458218504311249	0.999847006189644	-4.66843765801598
Q6ZSZ6	TSHZ1	0.045770408171409	3.32559131706896	0.122149061865223	0.909015590557538	0.999847006189644	-4.66856411853331
P61129	ZC3H6	0.132437696310139	3.31684343900772	1.09140118676877	0.339914830211752	0.999847006189644	-4.66859481240679
P81605-2	DCD	-0.149436688459561	3.29104980516335	-1.00613029681763	0.374519387574379	0.999847006189644	-4.66863365288971
Q8NFZ4	NLGN2	0.13701721272262	3.27955639426011	0.404639706923761	0.707650796593715	0.999847006189644	-4.66868512224204
Q9ULL0	KIAA1210	-0.174510789359288	3.31965809469543	-0.717135746699489	0.515221811746972	0.999847006189644	-4.66886703450921
Q9Y2V0-1	C15orf41	-0.168861827283479	3.30725785610087	-1.29640038112455	0.26853090771639	0.999847006189644	-4.66889221418919
Q9Y333	LSM2	-0.158321686791852	3.32787944048739	-1.80401839489015	0.149952597041385	0.999847006189644	-4.66902929029861
Q8WWM7-9	ATXN2L	0.170673969219934	3.36541972275991	0.812283228653135	0.464819578372797	0.999847006189644	-4.66904305516485
P54274-1	TERF1	-0.0618923763040931	3.31760098055444	-1.87471723263511	0.138482084017781	0.999847006189644	-4.6691463344902
Q7RTP0	NIPA1	0.18074774709574	3.42183352958522	0.688563819422427	0.531137552471022	0.999847006189644	-4.66915130641785
Q8N370-3	SLC43A2	0.17501368556299	3.31130149096631	0.915225920488081	0.41481416295372	0.999847006189644	-4.66919588247969
O60304	ZNF500	-0.149103267764868	3.35239247550167	-1.01062016657292	0.372621270182515	0.999847006189644	-4.66920552564822
Q86YC2	PALB2	0.0658083631746308	3.32657407978508	1.84167109949479	0.143719993453123	0.999847006189644	-4.66922143232498
Q99612	KLF6	0.0149695139690471	3.33518660463795	0.039915644833762	0.970184825481269	0.999847006189644	-4.66922354886795
Q2NL68-1	C19orf55; PROSER3	-0.17057642809447	3.32072223292882	-0.835085949132802	0.453337766873767	0.999847006189644	-4.66935526813332
Q96KN4-2	FAM84A	-0.194099506107221	3.24030744603716	-0.506177723222022	0.640901081299957	0.999847006189644	-4.66959981067719
Q9NU02	ANKEF1; ANKRD5	-0.157765338586752	3.42996361010357	-0.473310837438454	0.662098970156929	0.999847006189644	-4.6696875077449
Q86YN6-1	PPARGC1B	-0.16380860687424	3.35522999873866	-0.6033297572244	0.580713390383259	0.999847006189644	-4.66987898639827
Q9NY47	CACNA2D2	0.0942915634349679	3.28489134687636	0.284430890304443	0.791020476741519	0.999847006189644	-4.67019974793973
Q8NFZ5-1	TNIP2	0.0269811304907954	3.47367578683284	0.0730973334597911	0.945442725670836	0.999847006189644	-4.67056799373767
Q96K19	RNF170	-0.117111167350055	3.44107840235028	-0.274325631547145	0.798210955816381	0.999847006189644	-4.67063017591032
Q01826-2	SATB1	0.0708733017469526	3.33409489541107	1.66702033021132	0.175212150675718	0.999847006189644	-4.67076024375488
Q8NCB2-3	CAMKV	-0.185089283292106	3.31283187503774	-0.551897267270051	0.612104824273014	0.999847006189644	-4.67083166817773
Q8N1B3-1	FAM58A; CCNQ	0.138069260879804	3.26889721776803	0.38357656059616	0.721944142068909	0.999847006189644	-4.67095858809485
Q9Y4C4	MFHAS1	0.169203277773069	3.32809207081974	1.11668127162673	0.330231050693459	0.999847006189644	-4.67098620032848
Q9UDX4	SEC14L3	-0.17958474059372	3.29195006547112	-0.988997829611087	0.381841131953536	0.999847006189644	-4.67104860473365
Q06547	GABPB1	-0.207760986585695	3.26148041722845	-0.924642554726562	0.410473446535775	0.999847006189644	-4.67110065157843
Q16568	CARTPT	-0.176364114371996	3.39023966301522	-0.755004239109991	0.49468102751686	0.999847006189644	-4.67114072041265
Q9H6X5	C19orf44	0.195762204654876	3.29442843964067	0.648005472070936	0.554340292175961	0.999847006189644	-4.67116530654492
Q5T5M9-3	CCNJ	0.182192039785911	3.29849502499783	0.873375521314622	0.434577436050878	0.999847006189644	-4.67120593330286
Q9Y651	SOX21	-0.0398631088477059	3.29242652323124	-0.11307277977168	0.915738425112415	0.999847006189644	-4.67134224070718
Q14587-8	ZNF268	0.0744796751622831	3.23408815475725	0.221298695906679	0.836329998090336	0.999847006189644	-4.67136870068498
Q6UXS9	CASP12	0.00738594229691151	3.25368046822419	0.0158209172773795	0.988179146564467	0.999847006189644	-4.67141333724284
Q8N6C5-4	IGSF1	0.1716967020696	3.29644863832707	0.729525026808892	0.508431887289445	0.999847006189644	-4.67147482482434
Q9BZ23	PANK2	0.154840524621237	3.29752732685676	1.18139397215203	0.306600966137278	0.999847006189644	-4.67162347349227
P35609	ACTN2	0.00944482865796196	3.34804244465003	0.0261746967443911	0.980444946324891	0.999847006189644	-4.67188055331805
Q96FQ7	LINC00526	-0.163259344719805	3.30236578780462	-0.584279754588783	0.592213813570891	0.999847006189644	-4.67192801303045
O15040	TECPR2	0.196054240660151	3.21523081238176	0.59701781614802	0.584507200660496	0.999847006189644	-4.67231662431473
Q58FG1	HSP90AA4P	0.322794345759986	3.34054172969799	0.765629515842043	0.489031612385847	0.999847006189644	-4.67247867616959
Q9Y644	RFNG	0.0214234219438617	3.28011609941402	0.0537460786339703	0.95986507738018	0.999847006189644	-4.67249495692365
Q9UJU6-1	DBNL	-0.11943473748496	3.25752266542474	-0.383130376499298	0.72224846926439	0.999847006189644	-4.67286796028973
Q9BX73-1	TM2D2	0.00252909193399276	3.42876694883201	0.00606918617404093	0.995465105547205	0.999847006189644	-4.67288334176395
Q9BV29-2	C15orf57; CCDC32	0.173589769989024	3.29439566979492	1.2192943962178	0.293513793622488	0.999847006189644	-4.67294435401313
O43663-4	PRC1	0.135201978717121	3.34282675743027	0.409097545939956	0.70464438730014	0.999847006189644	-4.67312171860232
Q587I9	SFT2D3	0.188210912161815	3.29473157197408	0.582090723360821	0.593544939732703	0.999847006189644	-4.67312356115174
Q14728	MFSD10	0.196209911501183	3.3381928909118	1.09265099831526	0.339429992519422	0.999847006189644	-4.67324984398782
Q9UBN1	CACNG4	0.216940862118671	3.28855257495309	1.21635295429003	0.294510055788573	0.999847006189644	-4.67326000509344
Q08426	EHHADH	0.123095983615889	3.23117209242308	0.338432342623148	0.753047177661466	0.999847006189644	-4.67367902358998
Q13454-1	TUSC3	0.216929643883147	3.35619936938633	1.48740609575546	0.215361179839896	0.999847006189644	-4.67377678693249
Q92539	LPIN2	-0.12348016460381	3.31553858975506	-1.2403888666147	0.286463537105224	0.999847006189644	-4.67387753814676
Q9H4M3-2	FBXO44	-0.149792372031501	3.25699784816479	-0.465195716617513	0.667394762030636	0.999847006189644	-4.67388574678289
O14678	ABCD4	-0.0286046114100517	3.18038508575942	-0.0841005758893635	0.937253140102011	0.999847006189644	-4.67401906692587
Q6ZT21-1	TMPPE	0.180146677462129	3.39118251982146	1.02301455378619	0.367425827232727	0.999847006189644	-4.67414736607023
Q8TC71	SPATA18	0.183315022034202	3.33367117837663	0.554497105842677	0.610492182118421	0.999847006189644	-4.67424976217178
Q8NDX1	PSD4	-0.0897016005871361	3.30359380209389	-0.19527269721818	0.855252601232885	0.999847006189644	-4.67436607635273
Q14764	MVP	-0.0950659150255799	3.36460832305204	-0.277267470332565	0.796115075398146	0.999847006189644	-4.67452112772351
Q3BBV0	NBPF1	0.163746521832241	3.28431355244349	1.06409914791741	0.350665614444849	0.999847006189644	-4.67460924029386
O94763-4	URI1	-0.0994041345635069	3.30386881135769	-0.277963021279672	0.795619846834922	0.999847006189644	-4.67465318759793
P36956-4	SREBF1	0.137771583497632	3.34375172987385	1.19893027203541	0.300477845992396	0.999847006189644	-4.67487189318657
Q7Z7J9	CAMK2N1	0.265764683293803	3.36153277310246	0.609570454213626	0.576978755264015	0.999847006189644	-4.67487939711805
O94892	ZNF432	-0.176203873979315	3.3903208147523	-0.640572541784065	0.558669361851243	0.999847006189644	-4.67504177510507
P48431	SOX2	-0.071223451941914	3.31830418306366	-0.181255450975626	0.86549508239128	0.999847006189644	-4.67505398165986
Q8IVM0-2	CCDC50	0.0858156509498503	3.30394130586532	0.260029811308661	0.808425384530378	0.999847006189644	-4.67539578786634
Q3SXY7-1	LRIT3	-0.0598017756943106	3.29975688263429	-0.174411949599875	0.870507693214624	0.999847006189644	-4.67556503132726
Q96PC3-2	AP1S3	0.174397486030932	3.27436555532233	0.64276710920179	0.557388749255552	0.999847006189644	-4.67571091365687
Q0VDD7	C19orf57	0.188980913438085	3.33089985546338	0.645116833726275	0.556019878453127	0.999847006189644	-4.67574683699648
Q96CP7	TLCD1	0.188148426164836	3.41077577925576	0.535904058303485	0.622084577021655	0.999847006189644	-4.67595268072457
P35544	FAU	0.170531675905139	3.22354926381027	0.549941285847765	0.613319878748334	0.999847006189644	-4.67595699760739
Q7Z2E3-10	APTX	0.0790298614728561	3.24237200712226	0.130193308047577	0.903065014189854	0.999847006189644	-4.67607161954724
Q8N3U4-1	STAG2	0.110701738239977	3.44009427447645	0.340592856147003	0.751544732077759	0.999847006189644	-4.67623100463796
P29353-3	SHC1	-0.0770726425390352	3.30015710683471	-0.214080292330876	0.841565280547202	0.999847006189644	-4.67659325059974
Q9BRL6-1	SRSF8	-0.147103824643662	3.39628669682754	-0.961540590735359	0.393837768891082	0.999847006189644	-4.67674353344473
Q4KMZ8	NKAIN1	0.24614614172028	3.31055813270172	0.885389855956265	0.428824781783709	0.999847006189644	-4.67678810265848
P54252	ATXN3	0.0941944802564133	3.2976493452233	1.46835648547892	0.220147071999904	0.999847006189644	-4.67696716464539
O43497	CACNA1G	0.017490002809811	3.25778889717371	0.034298149317015	0.974378588021503	0.999847006189644	-4.67705718118258
Q9UGQ3	SLC2A6	0.275598531062408	3.21213338997424	0.797811569685034	0.472226437833337	0.999847006189644	-4.67719679148491
Q684P5-2	RAP1GAP2	-0.174197471895404	3.28936077921456	-0.694674175383888	0.527703802236293	0.999847006189644	-4.67725621673516
P45844-8	ABCG1	-0.0507180282084763	3.31779912470172	-0.152004210356019	0.886971636141128	0.999847006189644	-4.6773160274777
O94979-8	SEC31A	0.162336164894059	3.31951643442306	0.68442463168691	0.533472842633289	0.999847006189644	-4.67756040726732
Q5T1R4-1	HIVEP3	-0.0803636357533409	3.24117602044217	-0.183758966819829	0.863663282376523	0.999847006189644	-4.67765610026363
Q96MT1-5	RNF145	0.194415399798931	3.34842269510103	1.36176119325264	0.248996833966074	0.999847006189644	-4.67766203457093
Q9H3Y8	PPDPF	0.139355637034248	3.3152787243843	0.483454135642051	0.655513736441221	0.999847006189644	-4.67803696271492
O14732-1	IMPA2	0.205424309299575	3.22992516229259	1.07474898133031	0.346435589319672	0.999847006189644	-4.67814040159402
Q9H6L2	TMEM231	0.218444717688314	3.36820194785783	0.955434702045885	0.39654977724912	0.999847006189644	-4.67824954657133
Q9BXL8	CDCA4	0.163156801002895	3.34135531384845	0.715277633499767	0.516245973960903	0.999847006189644	-4.67844637266867
Q96RW7-1	HMCN1	0.115938540772824	3.38979086902548	0.381415880605033	0.723418458456614	0.999847006189644	-4.67854970297351
O94851	MICAL2	0.155860738844349	3.32644893404497	0.566137758528748	0.603305065396344	0.999847006189644	-4.67861158564439
Q6UN15-3	FIP1L1	-0.128620999407814	3.24422336569355	-0.418918797121389	0.698044326906257	0.999847006189644	-4.67894631415318
P04278-1	SHBG	0.0969087251341867	3.2039278377011	0.14916448588741	0.889063358722854	0.999847006189644	-4.67896207137933
Q9UKS7-1	IKZF2	-0.0456057069021984	3.38358919963599	-0.137307485929375	0.897808960091965	0.999847006189644	-4.6790372465671
Q6PJW8	CNST	0.0890657157252268	3.35571956074264	1.66372408632111	0.175873359544405	0.999847006189644	-4.67907379405738
P13591-2	NCAM1	0.17637910640014	3.33215188501817	1.08936912500589	0.340704483614572	0.999847006189644	-4.67926457373937
O15033-1	AREL1; KIAA0317	0.180660719605567	3.37360440453603	1.0852601613776	0.342306362322645	0.999847006189644	-4.67934735783254
Q9HCL3	ZFP14	-0.109297912502523	3.37202244669844	-0.354333748674997	0.742021195749442	0.999847006189644	-4.67952944555673
Q96MC2	CCDC164; DRC1	-0.162187782850557	3.30814459191666	-0.705736373095334	0.521528851464788	0.999847006189644	-4.67990430324503
Q9BXT5	TEX15	-0.15734605791701	3.33432542903787	-1.06817006291687	0.34904315798917	0.999847006189644	-4.67992471470763
Q03923-1	ZNF85	0.126843924417887	3.32516494323099	0.416132458366824	0.699913493215502	0.999847006189644	-4.67996528577095
O43521	BCL2L11	0.152528701372238	3.24706069214989	0.54270028450287	0.617831296035496	0.999847006189644	-4.68014474646099
P48201	ATP5G3	0.130207478007317	3.28419093206855	0.424662786201455	0.694199404967068	0.999847006189644	-4.68022094421954
Q8N9V7	TOPAZ1	-0.118234387513627	3.40441116758957	-0.342486515845666	0.750228975039777	0.999847006189644	-4.68041763022023
Q9H254	SPTBN4	0.202114014647771	3.25756115683349	0.731880529065324	0.507148612220218	0.999847006189644	-4.68062947630813
Q9H2G4	TSPYL2	-0.205326780681454	3.37307164143748	-0.866538433776217	0.437879651797595	0.999847006189644	-4.68071666017587
Q6EKJ0-1	GTF2IRD2B	-0.154325985311117	3.31392525628409	-0.594951119355153	0.585752997680331	0.999847006189644	-4.68072257852101
Q13263-2	TRIM28	0.0778461081874369	3.25837212639621	0.18668706931907	0.86152215765297	0.999847006189644	-4.68097183913513
P78415	IRX3	-0.113159002629009	3.32903093258361	-1.21256522784758	0.295797732595974	0.999847006189644	-4.68097932631789
Q07866-10	KLC1	0.143763106816292	3.36882703041933	0.516626179106549	0.634248158090125	0.999847006189644	-4.68111413493078
Q8N8K9-3	KIAA1958	0.166068419573857	3.38568641064174	0.633215142524288	0.562977667712067	0.999847006189644	-4.68119247671219
Q9HB90	RRAGC	0.0941453430426937	3.30490333457572	1.59534411448639	0.190202543195212	0.999847006189644	-4.68122556617356
Q9C0K1-1	SLC39A8	0.147084010259815	3.33198916097734	0.444418557554643	0.681062234546262	0.999847006189644	-4.68140161562889
P11362-21	FGFR1	0.00824329463785361	3.35616121154562	0.0239938285655406	0.982073854206114	0.999847006189644	-4.68149320104723
Q7L2E3-1	DHX30	-0.00949207191946872	3.34680245618597	-0.0288945306872415	0.978413646569276	0.999847006189644	-4.68158477099076
Q9UI47-1	CTNNA3	0.134580536972775	3.31513909322919	0.449830418637977	0.677487359957082	0.999847006189644	-4.68164126553089
Q96K30-3	C12orf52; RITA1	0.0908505169202762	3.2803861083588	0.278066311926819	0.795546314562114	0.999847006189644	-4.68164574671459
O95696	BRD1	0.100319341579455	3.33721618163186	0.293388658007353	0.784667847708716	0.999847006189644	-4.68177654398164
Q6NZI2-1	PTRF; CAVIN1	0.157196044666737	3.30844392258951	0.907088466657817	0.418596555322409	0.999847006189644	-4.68179736736483
Q9H1I8-1	ASCC2	0.0816049246734121	3.31406650096854	1.87832643033134	0.137922776144791	0.999847006189644	-4.68185263383018
Q9NY26	SLC39A1	0.150587299939664	3.42080048759508	0.460496070829709	0.67047265303846	0.999847006189644	-4.68203017299698
Q496J9	SV2C	0.196932263392576	3.34633587823768	0.736754864269897	0.50450085739905	0.999847006189644	-4.68224761408601
Q8WXG6-1	MADD	0.0677426838477456	3.45405418050417	0.203181982887304	0.849488563428503	0.999847006189644	-4.68232671293712
O75771	RAD51D	-0.133826107074445	3.34835821400834	-1.06422016997018	0.350617282543584	0.999847006189644	-4.68248142024322
Q5JR59	MTUS2	0.165617274016164	3.29161851136861	0.777743181014783	0.482651950902374	0.999847006189644	-4.68250417613689
P17032	ZNF37A	-0.152691309001673	3.31058748138251	-0.610009930685173	0.576716372949855	0.999847006189644	-4.68278338331248
Q9P2E9-1	RRBP1	-0.2893563524363	3.35728964511189	-0.978149892724871	0.386542050579546	0.999847006189644	-4.68278726551473
Q9UIS9-12	MBD1	-0.224282827681195	3.44874495602793	-0.501373810414846	0.643973976014701	0.999847006189644	-4.68312589368712
Q04637-9	EIF4G1	-0.0827815447483704	3.39169163657366	-0.257555051563286	0.810198479367767	0.999847006189644	-4.68344716434013
Q9Y5K5-1	UCHL5	0.0527329138280795	3.42701998729289	0.142676194108316	0.893846743205985	0.999847006189644	-4.68347638983048
Q9NYP7-2	ELOVL5	0.167455425072474	3.34797543061464	0.441104052371007	0.683256791000251	0.999847006189644	-4.68355118496348
Q6ZW76-1	ANKS3	-0.0591982400868734	3.32030052408834	-0.174039436077045	0.870780763757657	0.999847006189644	-4.68370931566201
Q2TAM9	TUSC1	0.0232454876613932	3.29351417360633	0.0647750909310452	0.951642472127909	0.999847006189644	-4.68375756320393
Q502X0	MORN2	0.168891089745512	3.30743134419608	0.937186601003163	0.404751370010278	0.999847006189644	-4.68393683569799
Q6NVV7	CDPF1	-0.161789670952576	3.37446008698057	-0.700397453562756	0.524502365400771	0.999847006189644	-4.683978757953
Q9Y4D7-1	PLXND1	0.131740704367935	3.29426565265058	1.13993204542036	0.321551096139735	0.999847006189644	-4.68423156030711
O76074	PDE5A	-0.106469608746172	3.30028913586318	-0.36371926532597	0.735548718536729	0.999847006189644	-4.68448366092144
Q99973	TEP1	-0.252980608828284	3.34015858575316	-1.14352114946504	0.320230342715626	0.999847006189644	-4.68467374337119
Q9Y241-2	HIGD1A	0.217132932360974	3.3002312525981	0.646211912375138	0.555382729216505	0.999847006189644	-4.68503390085611
P16519	PCSK2	0.210871179739185	3.31169305402171	0.561178338059956	0.606360390959304	0.999847006189644	-4.68587502028734
Q86UA6-8	RPAIN	-0.158478089177925	3.32366539606933	-1.51786521856911	0.20793010422469	0.999847006189644	-4.68619105748865
Q2M1Z3	ARHGAP31	-0.102607339861397	3.36119648036391	-0.323457518382795	0.763497560667413	0.999847006189644	-4.68619748646663
Q96BK5-2	PINX1	-0.161676683699596	3.3363460104747	-0.607041176058002	0.578490393160301	0.999847006189644	-4.68636291786321
Q5GH72	XKR7	0.187979477195575	3.3484726037156	0.687802697996064	0.531566409804671	0.999847006189644	-4.68640502413833
Q12891	HYAL2	0.367454431490941	3.25593812406565	1.11382335081268	0.331312874787512	0.999847006189644	-4.68669411921254
P31273	HOXC8	-0.113053108038823	3.34887621863829	-1.3449351690385	0.253886489139415	0.999847006189644	-4.6867033871642
Q9HAN9	NMNAT1	0.12181118053066	3.42526270208077	0.434325300047301	0.687757060531016	0.999847006189644	-4.68682572150754
O00258-1	WRB	-0.0967958194070294	3.35596176557239	-0.299897272868971	0.780065001669067	0.999847006189644	-4.68685990166861
Q8N999-1	C12orf29	-0.162033501451211	3.32081999612333	-1.80152424981218	0.150375693572361	0.999847006189644	-4.68697076673732
Q96AW1	VOPP1	-0.127076259584233	3.38140290556467	-0.47274356556438	0.662468377301044	0.999847006189644	-4.68704814185485
P54368	OAZ1	-0.153026863805202	3.34494462055073	-0.43890137662468	0.684717336015868	0.999847006189644	-4.68774951665993
O94973	AP2A2	0.0842872610594769	3.36774228427513	0.233999594364106	0.827143959524077	0.999847006189644	-4.68782556686961
Q6N022	TENM4	0.101413859184966	3.33126259374021	1.77438258049307	0.155064398501686	0.999847006189644	-4.68783683810103
Q96D31	ORAI1	0.0979287901225736	3.35885925778347	0.311737923392331	0.771719959020061	0.999847006189644	-4.68796690068651
Q86VZ4	LRP11	-0.0969492546325243	3.19538138443788	-0.323422519093434	0.763522059528869	0.999847006189644	-4.6880571207683
Q969Y0	NXPE3	-0.142649921304682	3.29107469684407	-1.00194882042617	0.376294838452157	0.999847006189644	-4.68809348808181
Q96K21	ZFYVE19	-0.203119956525272	3.33352450572543	-1.26120265146119	0.279667659665012	0.999847006189644	-4.68868448910783
Q3YBR2	TBRG1	0.124560517244792	3.34563538313263	0.394856762581883	0.714271512282067	0.999847006189644	-4.68893611689356
Q9BSJ5-2	C17orf80	-0.110264904784182	3.28515168595011	-0.328065611755826	0.760274973320013	0.999847006189644	-4.68918382153438
P16989-1	CSDA; YBX3	-0.0357833222473612	3.35204904295116	-0.113146248382004	0.915683970776749	0.999847006189644	-4.68926420449035
A6NGB9	WIPF3	0.0809483937649507	3.33235062616427	0.251870215029861	0.814276807228128	0.999847006189644	-4.68929392357669
Q9Y397	ZDHHC9	0.0799435811191583	3.34010870046422	0.260702377096041	0.807943754826316	0.999847006189644	-4.68955365048584
Q9HCS4	TCF7L1	-0.139074419282544	3.37694346071636	-0.462507408745434	0.669154406974056	0.999847006189644	-4.68955405065768
Q6UWZ7	FAM175A; ABRAXAS1	0.18607199609807	3.29194843363439	1.61124083037874	0.186764919425712	0.999847006189644	-4.68956225040351
P55273	CDKN2D	-0.17491387259377	3.27845423390185	-0.775469685363592	0.483844319357516	0.999847006189644	-4.68956570490062
Q9NTW7	ZFP64	0.153228306676104	3.38167571049727	0.822277152076004	0.459758891321815	0.999847006189644	-4.68957205972312
O14662-2	STX16	0.145104993262291	3.30075500678887	0.60501986388788	0.579700367407653	0.999847006189644	-4.68987914705558
Q9BTN0	LRFN3	0.204508450019388	3.31897662197872	0.821304895554779	0.460249268281267	0.999847006189644	-4.68997876023787
P31153-2	MAT2A	0.00609960034429704	3.3183705198424	0.0179101780715087	0.986618320545294	0.999847006189644	-4.6900913295846
P43003	SLC1A3	0.139661031072005	3.40671108733103	0.347396862533113	0.746822044318135	0.999847006189644	-4.69014135748251
Q04828	AKR1C1	-0.161191312682145	3.33907745744596	-0.573419568153515	0.598837106988209	0.999847006189644	-4.69034919168146
P35789	ZNF93	-0.0586458783748907	3.30714992633069	-0.190731835565804	0.858566909022203	0.999847006189644	-4.69103994450724
Q8N0T1	C8orf59	-0.103112892925362	3.31577550607137	-1.74070148372125	0.161103421200744	0.999847006189644	-4.69107023686644
Q8N6V9	TEX9	0.163967789030341	3.30105023672913	0.578355393605594	0.595820901862534	0.999847006189644	-4.69112231117838
Q6P3X8-1	PGBD2	0.150540873317449	3.39700813743975	0.593891484602785	0.586392429295176	0.999847006189644	-4.69114276948282
Q9NT22	EMILIN3	0.0201571584238776	3.33984662585381	0.0658991687248501	0.950804819219504	0.999847006189644	-4.69128668921564
P51841	GUCY2F	-0.41844830969993	3.48117752536318	-0.788503352906222	0.477039783130379	0.999847006189644	-4.69138912533784
Q9BUK0-4	CHCHD7	-0.136236356045333	3.28934330617483	-0.488933708485553	0.651972216458461	0.999847006189644	-4.69154929275108
P09564	CD7	0.181347897209392	3.31830735829962	1.03688929634044	0.361686742948565	0.999847006189644	-4.69203197149675
Q8WW01	TSEN15	-0.124173156485658	3.32410436065725	-1.21126404118064	0.296241328566211	0.999847006189644	-4.69209582505144
Q8WXB4	ZNF606	0.226792843943611	3.21724975713894	0.991438302515927	0.380790512503585	0.999847006189644	-4.6923504528474
Q9Y2J0-1	RPH3A	-0.0559680078297791	3.30959898782564	-0.132111499598747	0.901647209711044	0.999847006189644	-4.69245080532526
O75431	MTX2	-0.155139831384103	3.34511575592555	-1.77708011171616	0.154591400868986	0.999847006189644	-4.69254804219121
Q02880-2	TOP2B	-0.0495659232118707	3.31398442842275	-2.44950944739719	0.0743801915293885	0.999847006189644	-4.69266750491015
P46736-3	BRCC3	0.0248415943753172	3.33414794330149	0.0691623420394904	0.948373580143832	0.999847006189644	-4.69268848852992
Q7Z570	ZNF804A	-0.204429405107929	3.31648544546193	-0.408841030378374	0.704817204417901	0.999847006189644	-4.69296271105205
L0R6Q1	SLC35A4	0.252764184814212	3.30557834716176	1.27598718192172	0.274935838138709	0.999847006189644	-4.69303971233714
Q9NQ66-2	PLCB1	-0.100663190939383	3.38184968919344	-0.284788969657167	0.790766146709001	0.999847006189644	-4.69311909085952
Q9HCE7-1	SMURF1	0.477604228238405	3.18929901501404	0.476590123218309	0.659965825158942	0.999847006189644	-4.69326993584201
Q9UPN4	AZI1; CEP131	-0.0843712594421951	3.42280801383713	-0.280321755876903	0.793941325759451	0.999847006189644	-4.6933586149998
Q5T0B9	ZNF362	-0.0175293720778477	3.36785569444348	-0.0576800443551143	0.95693136333789	0.999847006189644	-4.69339173192898
P05109	S100A8	-0.350475869039671	3.36394107075388	-1.13515825434948	0.323315698061081	0.999847006189644	-4.69340924543858
Q14376	GALE	-0.0893151538194105	3.31417437293952	-1.43187926209935	0.229617214645861	0.999847006189644	-4.6934489383716
Q96NT5-1	SLC46A1	0.198697441913802	3.30501983842072	0.592382578701883	0.587303775258063	0.999847006189644	-4.69363060442684
P43652	AFM	-0.492909633625858	3.43312468829809	-0.882441127599839	0.43023077201618	0.999847006189644	-4.69386654522164
Q8N823-1	ZNF611	-0.0703786136636316	3.40343935611677	-0.206689994145736	0.84693571855091	0.999847006189644	-4.6942523363313
Q5SW96	LDLRAP1	0.198874230469276	3.14562787274878	0.674289119691652	0.53922266705903	0.999847006189644	-4.694292682929
O75074	LRP3	-0.0244678617197083	3.37823153511256	-0.072912701910402	0.945580219296882	0.999847006189644	-4.69437258066451
Q86UP2-3	KTN1	-0.02106723819953	3.29172053415791	-0.062555531388763	0.953296693563814	0.999847006189644	-4.69462660913928
P49750-3	YLPM1	0.0393680872676598	3.34587816069466	0.118429317779761	0.911769721626556	0.999847006189644	-4.69476786721953
Q14160-3	SCRIB	-0.0554821380876573	3.37038054881798	-0.181760099282835	0.865125751394921	0.999847006189644	-4.69484617693618
Q9NVK5-2	FGFR1OP2	0.0130525917201683	3.32452229287606	0.0409933908927162	0.969380360908659	0.999847006189644	-4.69484891747602
Q5JTC6-1	AMER1; FAM123B	-0.0484722277480604	3.34355990556529	-0.165467539286282	0.877070429559847	0.999847006189644	-4.69490671069575
Q9ULB1-3	NRXN1	0.157368294355285	3.32371029273007	0.739615429072608	0.502951875960069	0.999847006189644	-4.69491468662791
Q8WTR7	ZNF473	0.0668579845520635	3.38227669279571	0.198733199744791	0.852729297809924	0.999847006189644	-4.69499805707287
Q5T9S5-1	CCDC18	0.14329510542265	3.28030138141903	0.643081350160785	0.557205546253545	0.999847006189644	-4.69542069560085
Q9HBR0	SLC38A10	0.123574878269274	3.32164079084039	1.07797043967144	0.345165251551713	0.999847006189644	-4.69543112163705
O60447-2	EVI5	0.061997818223014	3.31998778123969	1.9058618657481	0.133736286414529	0.999847006189644	-4.69543702570347
O15118	NPC1	0.117320830330897	3.30741203497213	1.33935553004178	0.255528956260055	0.999847006189644	-4.69556352066195
Q8IY51	TIGD4	0.130501616924336	3.21170957530194	0.423998068497021	0.694643778299118	0.999847006189644	-4.69568229182573
Q13503	MED21	0.316816071270055	3.25035083711612	1.11130149311886	0.332270213735056	0.999847006189644	-4.69576215668146
P04075-2	ALDOA	0.0098408497591	3.35561233300928	0.0280410678087785	0.979051031891913	0.999847006189644	-4.69600254893019
Q96EN9-1	C19orf60; REX1BD	-0.0273469730514303	3.29569491526446	-0.0882580238521593	0.934161223184053	0.999847006189644	-4.69606541998911
P21802-11	FGFR2	-0.100845400954269	3.36192902359135	-0.339382351163422	0.75238636428976	0.999847006189644	-4.69629509282438
O95807	TMEM50A	0.148201743343723	3.23765681305738	0.851897848940888	0.44502051609157	0.999847006189644	-4.69655240587965
Q8N573-2	OXR1	0.218690697806155	3.30970574004174	0.81857625236587	0.461627759698105	0.999847006189644	-4.69657249890308
Q9Y6M7-13	SLC4A7	0.275221767342976	3.27101017441495	1.34671545755695	0.253364642122274	0.999847006189644	-4.69664893925474
P51955	NEK2	-0.097073255438595	3.354621017801	-0.353514681873444	0.742587304811118	0.999847006189644	-4.69673709416946
Q9H7X0-2	NAA60	-0.0276531281471496	3.30837886520599	-0.0936917374898813	0.930122310043132	0.999847006189644	-4.69675329823188
Q96K17-1	BTF3L4	-0.126779972751257	3.33893498019146	-1.81801744870804	0.147601697183303	0.999847006189644	-4.69689423936741
Q8N8J6-2	ZNF615	0.20099403889965	3.38530431092066	0.727205378329554	0.509698021060894	0.999847006189644	-4.69705363345784
Q7LGC8	CHST3	-0.211441775322091	3.32832583617674	-0.950035087413298	0.398961551245736	0.999847006189644	-4.69716443975103
O15194-1	CTDSPL	0.20030020290287	3.3195873010768	0.608437004718202	0.577655836606911	0.999847006189644	-4.69767927576039
Q9BUM1	G6PC3	-0.13254905030677	3.37148855902401	-0.383903401365613	0.721721255193877	0.999847006189644	-4.69780718476497
Q969H0	FBXW7	-0.142389042079959	3.34560394494038	-1.11822092777162	0.329649595234549	0.999847006189644	-4.69783460153741
P68431	HIST1H3F; HIST1H3C; HIST1H3D; HIST1H3G; HIST1H3H; HIST1H3B; HIST1H3A; HIST1H3E; HIST1H3I; HIST1H3J	-0.192723285656696	3.31539982756094	-0.987282480387505	0.382581113147677	0.999847006189644	-4.69793171193527
P17405-1	SMPD1	-0.146515456370048	3.28405289317692	-0.581491069430933	0.593909926782636	0.999847006189644	-4.69824381029767
Q8NBM8	PCYOX1L	0.0786087548306735	3.32301550456988	1.49854552472096	0.212612251479831	0.999847006189644	-4.69833261815568
Q96JQ2	CLMN	0.112404432127845	3.31715649299059	1.75483871343722	0.15853831283588	0.999847006189644	-4.69833997260387
Q8IV32	CCDC71	-0.0248341040198592	3.30712624588724	-0.0777341235120198	0.941990529817432	0.999847006189644	-4.69837884978627
Q5SVS4	SLC25A30	-0.170270810020987	3.3061246344182	-0.744017957652936	0.500574996627667	0.999847006189644	-4.69848466386194
Q9Y4P8-1	WIPI2	-0.0871010417378848	3.28632205528381	-0.269068882647108	0.801961282973773	0.999847006189644	-4.69850980131794
Q9Y4C2-1	FAM115A; TCAF1	0.154601459889794	3.32107956086029	0.789474694933781	0.476535694584925	0.999847006189644	-4.69855911155233
O00194	RAB27B	0.144454920012817	3.34829930193126	0.761851427668193	0.491034669155873	0.999847006189644	-4.69862043769461
O00255-1	MEN1	0.0895030557435592	3.3378904456974	1.64759189810216	0.179147803483815	0.999847006189644	-4.69867226451378
P05155-3	SERPING1	0.122792106741082	3.3615283157814	1.0780577708474	0.345130873036417	0.999847006189644	-4.69872530117787
Q13362-4	PPP2R5C	0.361478935046404	3.24131552508468	1.01850170751226	0.369309984374141	0.999847006189644	-4.69894017049702
Q4KMZ1-3	IQCC	-0.00334105497342466	3.37449062174722	-0.0111775602547468	0.991648284838128	0.999847006189644	-4.69896369438436
P42857	NSG1	0.0992109952711952	3.35687116535723	0.372575950411928	0.729465645483683	0.999847006189644	-4.69909080435182
Q8IX90	SKA3	0.109005853152934	3.31607620723513	1.67965607041681	0.172701867649664	0.999847006189644	-4.69913778321454
Q9UL68	MYT1L	0.0914165026754005	3.28759954345005	0.331929456985095	0.75757747505791	0.999847006189644	-4.6995558111566
Q9NXR5	ANKRD10	-0.184853418581663	3.31288477531368	-0.406113413605172	0.706656183674178	0.999847006189644	-4.6997545909144
Q3ZCX4	ZNF568	0.0344686406417215	3.43304747172001	0.0880524731353552	0.93431405927273	0.999847006189644	-4.69985028659188
Q86TG7-1	PEG10	-0.133180164376439	3.35409637534178	-1.69176377654982	0.170332386255157	0.999847006189644	-4.69988841055508
Q9Y4F4-1	FAM179B; TOGARAM1	0.0231993105268253	3.30571952592908	0.0777244680745039	0.941997716909925	0.999847006189644	-4.69992288979781
P52757-9	CHN2	-0.0887012526508581	3.35529345800043	-0.312171607138577	0.771415020202356	0.999847006189644	-4.69994885910197
Q9H3W5	LRRN3	0.146402608033518	3.28828036480505	0.926295428236802	0.409715539950628	0.999847006189644	-4.70004991677607
O95551-2	TDP2	-0.106964892162806	3.31379367848791	-1.62026076366682	0.184843509090826	0.999847006189644	-4.70017102569444
P19438-1	TNFRSF1A	0.134306294077082	3.32883721217877	1.09037407929439	0.34031375089902	0.999847006189644	-4.70020752149267
O00267	SUPT5H	-0.119584552028779	3.40764267687955	-0.194774855979087	0.855615790048248	0.999847006189644	-4.70028554371715
Q8TBP5	FAM174A	0.123492620307603	3.17991952092249	0.488676904131731	0.652137941319627	0.999847006189644	-4.70040010734594
Q9UDW1	UQCR10	0.161039886102884	3.248561255464	1.33078915452896	0.258071185513256	0.999847006189644	-4.70074223157668
Q0P6H9	TMEM62	0.209427015633785	3.36305121536207	0.846581428566225	0.447637105688699	0.999847006189644	-4.70086437885153
P48454-3	PPP3CC	-0.113671356576507	3.33288562890367	-1.13789457378572	0.322303130767891	0.999847006189644	-4.70107907927901
O75325	LRRN2	-0.19735247319068	3.31240512787167	-0.842125373460733	0.449839916225877	0.999847006189644	-4.70126186904961
P20933	AGA	0.0614680012325654	3.29248257734982	0.202267453476486	0.850154459356175	0.999847006189644	-4.70128787611771
Q8N257	HIST3H2BB	-0.130098436592724	3.32789122213037	-1.11954743579338	0.329149397901667	0.999847006189644	-4.70131335867205
Q6N043-6	ZNF280D	-0.11324169739409	3.23339767213205	-0.427911911050284	0.69202950081123	0.999847006189644	-4.70140704261563
O15535-2	ZNF193; ZSCAN9	-0.15004733182849	3.40122808597689	-0.859408511418089	0.441345359549229	0.999847006189644	-4.7014786211391
Q9BZZ5-1	API5	0.13686447345691	3.27152555233069	0.592930498550718	0.586972734577259	0.999847006189644	-4.70150717707506
Q8WX77	IGFBPL1	0.0920945422595918	3.33588890507801	1.44446234558047	0.226304373093907	0.999847006189644	-4.70157411166912
P58215	LOXL3	0.174392258948767	3.34888656172391	0.699722813833915	0.524878994574195	0.999847006189644	-4.70187694005182
P24666-2	ACP1	0.0501980896143663	3.15162228651611	0.0422797877297195	0.96842021158473	0.999847006189644	-4.70189169848776
Q5F1R6-2	DNAJC21	-0.130793791118528	3.32715476489775	-0.50014982940924	0.644758321175899	0.999847006189644	-4.70221966003439
Q99719-2	SEPT5	0.0827277448338934	3.31729580709736	0.279706150373114	0.794379270311076	0.999847006189644	-4.70247117095721
Q9Y5E4	PCDHB5	0.165211844888907	3.26403310233439	0.943732778325172	0.401792536898528	0.999847006189644	-4.70265252370585
Q99967	CITED2	0.349045589595931	3.23360318650854	0.834656521135529	0.453551859910026	0.999847006189644	-4.70272438179439
Q13368	MPP3	-0.088380203424896	3.27032705692427	-0.331517794070985	0.757864671116827	0.999847006189644	-4.70275012896854
Q9Y606-2	PUS1	-0.0836064456702246	3.30473465336818	-0.284411081525584	0.791034547094552	0.999847006189644	-4.70290463573621
P46108-2	CRK	0.0411567009666633	3.32040824343134	0.145748592603356	0.89158095881342	0.999847006189644	-4.70308943754411
Q86XT9	TMEM219	0.14076322942199	3.32058826180166	0.978981396118776	0.38617993302783	0.999847006189644	-4.70321686548257
Q12796	PNRC1	-0.14906078663649	3.3317794811358	-0.687964566823163	0.531475182937121	0.999847006189644	-4.70327734993105
Q9BWK5	C7orf49	-0.109147446000152	3.35032466797978	-0.419850148504593	0.697420133442394	0.999847006189644	-4.7033489337719
Q9Y5U8	MPC1	-0.162414274045107	3.37264963978383	-0.793331125222405	0.474538497612986	0.999847006189644	-4.70335408970425
Q13467	FZD5	0.138736221586879	3.35902699334749	0.91833050232732	0.413378772815175	0.999847006189644	-4.70376787135159
Q96BV0	ZNF775	-0.0753259649083568	3.37231962056964	-0.269476497590182	0.801670240688604	0.999847006189644	-4.70392962798678
P31629	HIVEP2	-0.163111967810536	3.3229821217326	-0.592487274113575	0.587240511061352	0.999847006189644	-4.70401514356175
O14713-1	ITGB1BP1	-0.124942754327854	3.27327105594457	-0.518840293742438	0.63284376418277	0.999847006189644	-4.70403246754698
Q9UHF1	EGFL7	-0.115254924379927	3.25454843835519	-0.425962707047318	0.693330827057352	0.999847006189644	-4.70420965371346
Q4W5G0	TIGD2	-0.154163338911074	3.25861942811015	-0.62103507633802	0.570160550980971	0.999847006189644	-4.70438906357938
Q06732	ZNF33B	-0.03530682510332	3.35927403665038	-0.116603007038574	0.91312250099138	0.999847006189644	-4.70444327234951
Q9Y6X3-2	MAU2	0.0263466354582347	3.3158346101	0.0925167614356549	0.930995462244373	0.999847006189644	-4.70445158421719
Q6PJE2-4	POMZP3	-0.113099179662322	3.33657838226848	-0.353031627099769	0.742921268785183	0.999847006189644	-4.70445545584208
O43739	CYTH3	-0.17312259487369	3.33083005850682	-1.4293067441755	0.230300547849016	0.999847006189644	-4.70462906157054
Q14114	LRP8	0.101031691255379	3.37897341660928	0.367666317754269	0.732834756909949	0.999847006189644	-4.70464784677481
Q8NHS3	MFSD8	0.244855324864911	3.23413120982395	0.710679845576293	0.518786723127809	0.999847006189644	-4.70465140788719
Q14671-1	PUM1	0.100485675910614	3.32465059730423	1.36168107638243	0.249019891908016	0.999847006189644	-4.70485028967853
Q15125	EBP	0.192659841373724	3.34493860660818	0.914100332560928	0.415335617993735	0.999847006189644	-4.70514928308463
O43189-2	PHF1	-0.121232122547923	3.29324628908713	-0.511951612880571	0.637219428723306	0.999847006189644	-4.70536751633722
Q9HCG1	ZNF160	-0.121367513410438	3.33358443618999	-0.469773633132093	0.664404325598813	0.999847006189644	-4.70549455693184
Q9H6U6-1	BCAS3	-0.0680654803159344	3.34328294551331	-0.228161256549605	0.83136246972642	0.999847006189644	-4.70572492329763
P30050-1	RPL12	0.157020254182679	3.35198137213587	2.44514072480844	0.0747179983694447	0.999847006189644	-4.70588565728016
Q96GX5-3	MASTL	-0.149909714406242	3.35554366144591	-0.691255939348898	0.529622692069036	0.999847006189644	-4.70589999950324
P37231	PPARG	0.0583829380526082	3.31242747047435	0.18800842017286	0.860556421575476	0.999847006189644	-4.70595916276984
P19784	CSNK2A2	-0.0602567151336457	3.32752305429448	-2.0388763745675	0.115391663022149	0.999847006189644	-4.70653384052646
P56817-1	BACE1	0.0975072557384599	3.32074971869527	0.36050310214354	0.737763653165451	0.999847006189644	-4.70661548413867
Q16891-4	IMMT	-0.468648429635573	3.35479853917795	-0.724782845449336	0.511022844570622	0.999847006189644	-4.70662466778271
O60749-2	SNX2	0.0772088282577337	3.39857981887236	0.214632990822339	0.841164063726613	0.999847006189644	-4.7068697203619
Q9Y5S1	TRPV2	0.140761027386975	3.38115771775944	0.683213371566712	0.534157635030481	0.999847006189644	-4.70763026777491
P18583-6	SON	0.133400379041835	3.25129817543574	0.404884809912419	0.707485325276131	0.999847006189644	-4.70768611632499
Q9BPZ3	PAIP2	-0.196928432484663	3.32979882555074	-1.34302793544593	0.254446733438096	0.999847006189644	-4.70787527547013
P07992-2	ERCC1	-0.0876420041317928	3.28547026962394	-0.330913521195144	0.758286328528287	0.999847006189644	-4.70790449900525
Q9H0Q3-1	FXYD6	0.285567167626912	3.36549039710353	1.20870132577088	0.29711686442818	0.999847006189644	-4.70809499655374
P35613-3	BSG	0.365193941825275	3.3094903804459	0.589369639640032	0.589126345915149	0.999847006189644	-4.70818975395471
Q92628	KIAA0232	0.0755773784694524	3.39482961222316	0.231454376386887	0.828982141657528	0.999847006189644	-4.70829608704106
Q13438-1	OS9	-0.106986063851125	3.35870921957624	-1.34199818949417	0.254749729245182	0.999847006189644	-4.70852330660286
Q8TBZ2	MYCBPAP	-0.148548307362183	3.30949068233087	-0.769587312025742	0.486940072350273	0.999847006189644	-4.70853692513839
Q9BQD3	KXD1	0.0312674080418475	3.34278670494318	0.105622598915756	0.92126333764143	0.999847006189644	-4.70879104117429
Q5TB30	DEPDC1	-0.046639886683819	3.35564178740112	-0.160336847693067	0.880840498059296	0.999847006189644	-4.70885183730006
Q9BZL4-3	PPP1R12C	0.00617154186559728	3.24288229044263	0.0222467960645666	0.983378805017153	0.999847006189644	-4.7091359584646
Q86UD1	OAF	-0.137148763272991	3.33696756737328	-0.76146958334882	0.491237466723722	0.999847006189644	-4.70962605319651
P22694-2	PRKACB	-0.323081660888234	3.3638113886605	-1.26746021346889	0.277655305635159	0.999847006189644	-4.70974775229915
O95897	OLFM2	0.111608803872006	3.29166463854517	0.369814087472705	0.73135998459203	0.999847006189644	-4.70979521687238
Q15056-2	EIF4H	-0.214606262527239	3.24811392450448	-0.529791009782732	0.625925901276406	0.999847006189644	-4.7098450781697
Q9ULW0-2	TPX2	0.0126961075900723	3.37326042865679	0.0448015615786569	0.96653818695193	0.999847006189644	-4.71005749006636
Q8N3E9	PLCD3	0.109937966036518	3.33857636928748	1.18308552088272	0.306005200731613	0.999847006189644	-4.71019866836037
Q8N6M9	ZFAND2A	0.08928570405397	3.28415465808756	0.285819340182744	0.790034493376954	0.999847006189644	-4.71030861168365
Q13555-6	CAMK2G	0.0735962819985174	3.28886136092569	0.2802771218139	0.793973075487269	0.999847006189644	-4.71046814954476
Q8TE69-1	CXorf40A	-0.119572861625156	3.30590263205045	-1.20403438192272	0.298717661527685	0.999847006189644	-4.71062894332924
P60953-1	CDC42	0.132039462359612	3.29981775323592	0.454636801487719	0.674321189030529	0.999847006189644	-4.71070638201777
O95427	PIGN	0.0377024658004758	3.37800278647821	0.133067200732111	0.900940985055389	0.999847006189644	-4.7108196370128
P17787	CHRNB2	0.137934301561337	3.35566559106398	1.02226046076712	0.367740069807975	0.999847006189644	-4.7108653638219
Q9P0W5-5	IQCJ-SCHIP1; SCHIP1; IQCJ	0.198162975362863	3.35776175718947	0.631825978439407	0.563793712887593	0.999847006189644	-4.71098932720225
P03923	ND6	0.210459093950674	3.37608281132602	0.49526266667564	0.647895760707056	0.999847006189644	-4.71124989252631
Q9BQK8-2	LPIN3	-0.146554974946302	3.3368867803669	-0.63883500073529	0.559684740798826	0.999847006189644	-4.71143889531345
Q9NX57	RAB20	0.110555925567599	3.37103506497575	0.345428355946888	0.748186996814859	0.999847006189644	-4.71162126218683
Q16829	DUSP7	-0.176379807365019	3.26127180909668	-0.829369843786781	0.456194270529361	0.999847006189644	-4.71176022952586
Q3YEC7-2	RABL6	0.0533777239457572	3.29315710608083	0.189273872883369	0.859631821665676	0.999847006189644	-4.71183351881819
Q96DM1	PGBD4	0.00821952536985615	3.29977675083312	0.0262076809977318	0.980420311000686	0.999847006189644	-4.71189195756223
A6NK53	ZNF233	0.110978120046553	3.32465072824946	0.400279041612502	0.710598041299511	0.999847006189644	-4.7119809263802
Q6EMK4	VASN	-0.124706442760901	3.36139735653423	-0.544552904055751	0.616675053156326	0.999847006189644	-4.71210067366119
Q8TE82	SH3TC1	0.0791622971896342	3.34743574794427	0.306978698020612	0.775069672193819	0.999847006189644	-4.71222415607821
Q86WA9	SLC26A11	0.241670051095131	3.3451774282899	0.896838523984015	0.423402289755919	0.999847006189644	-4.71227760314184
Q3MIX3	ADCK5	0.0547085471398986	3.35265290736655	0.164330966659444	0.877905248820401	0.999847006189644	-4.71248876086521
Q3KP66-1	C1orf106	0.128042296001899	3.30961579611005	1.28997796961016	0.270530104138326	0.999847006189644	-4.71254144925621
Q6ZNH5	ZNF497	-0.091171427272422	3.31027576502701	-0.354407194426699	0.741970442550439	0.999847006189644	-4.71264981826273
Q6UVY6	MOXD1	0.562558492490912	2.79872325689239	0.399784498503014	0.710932683923915	0.999847006189644	-4.7127335895028
P49023-3	PXN	-0.0742547588511611	3.40808088958739	-0.236546340980016	0.825306039600542	0.999847006189644	-4.71275465102962
Q9NRX6	TMEM167B	-0.229421205659989	3.3609314193152	-1.06111444834701	0.351859514780377	0.999847006189644	-4.71277001949357
Q9P0T4	ZNF581	0.138005459845775	3.28570755880375	0.616749644069306	0.572702695338361	0.999847006189644	-4.71294066939738
Q04637-8	EIF4G1	0.295902871989759	3.30113011546651	1.15242852917243	0.316974451233331	0.999847006189644	-4.71307114003328
Q9HCC9-5	ZFYVE28	-0.113773277993461	3.29661992494264	-0.488136579039268	0.652486712875418	0.999847006189644	-4.71321922044011
Q96FQ6	S100A16	-0.135211622846504	3.31075971729995	-0.535131907090093	0.622568969225334	0.999847006189644	-4.71365300454163
Q9BTA9-5	WAC	-0.107736212806322	3.35785970757305	-1.14404783155583	0.320036957021253	0.999847006189644	-4.71370027433982
P35658-1	NUP214	-0.150137999646976	3.3107697428145	-0.773654748835495	0.484797837896822	0.999847006189644	-4.71398594396075
Q96PX8	SLITRK1	0.133407749537581	3.34150890263686	0.926718251519078	0.409521851061823	0.999847006189644	-4.71401580112347
Q9BUT9-1	FAM195A; MCRIP2	-0.100786704046788	3.30694091672827	-0.377401692037639	0.726161423129164	0.999847006189644	-4.71409299996896
P49589-2	CARS	0.00546429909114817	3.25150874820986	0.016313239649246	0.987811340630154	0.999847006189644	-4.71450427598343
Q14667-3	KIAA0100	-0.0836746073178562	3.37194159709183	-0.294869869551891	0.783619381262169	0.999847006189644	-4.71455641195596
O94916-4	NFAT5	-0.126055069570023	3.31471508207317	-0.528773804840238	0.62656652056705	0.999847006189644	-4.7145596046771
Q8N8Q8-1	COX18	0.147489681797983	3.34589489897853	1.10951694340124	0.332949205088436	0.999847006189644	-4.71473570570712
Q9H0H0	INTS2	0.0609000832798567	3.31396148804843	1.88665245567905	0.136641926493456	0.999847006189644	-4.71483241419331
O75334-2	PPFIA2	0.150624355388609	3.30645778238318	0.482902201832912	0.655871080452354	0.999847006189644	-4.71483250308768
Q9NY72	SCN3B	0.154338853535938	3.31029055668255	0.476239163680296	0.660193931435568	0.999847006189644	-4.7148770534815
Q9BZF3-5	OSBPL6	0.133557443812453	3.29971499311071	0.906627849140807	0.418811526156736	0.999847006189644	-4.7151328111078
Q8WXB1-1	METTL21A	-0.123432852810397	3.32484335224772	-1.39513628158262	0.239575035673107	0.999847006189644	-4.71548504306127
Q9Y240	CLEC11A	0.127090787205646	3.32785855956384	0.929009590751636	0.408473583367407	0.999847006189644	-4.71580569079947
P04350	TUBB4A	0.0982235509814796	3.36346168760477	0.357867152833301	0.739581346132896	0.999847006189644	-4.71616843174704
Q70CQ4-1	USP31	0.162664124858446	3.29240527248684	0.485993432333494	0.653871158951389	0.999847006189644	-4.71637369184857
Q9UQ49-2	NEU3	-0.0901278501865941	3.30577769687275	-0.301550762881206	0.778897423884639	0.999847006189644	-4.71668204469645
Q86U06-2	RBM23	0.124034172376299	3.31286258016161	1.29286856902843	0.269628504632256	0.999847006189644	-4.71684009595226
O14972	DSCR3	-0.114110078387076	3.29796831363341	-1.42373932294835	0.231786488080538	0.999847006189644	-4.71688450955962
Q8WVR3	C7orf43	0.154406844296513	3.40104433178227	0.68821868459618	0.531331988970277	0.999847006189644	-4.71702770487732
P13591-1	NCAM1	-0.15674804851351	3.37250844049649	-0.941378690819279	0.402854421060821	0.999847006189644	-4.71705917238916
P09471-2	GNAO1	-0.029906731612154	3.43095194784416	-0.0906247817435241	0.932401687837407	0.999847006189644	-4.71714401535603
P53671	LIMK2	-0.113216889482117	3.35595400885936	-0.492941531040346	0.649389041076576	0.999847006189644	-4.71716475912381
P15884-6	TCF4	0.136183791711368	3.3203176640637	0.820755115731206	0.46052674678689	0.999847006189644	-4.71748569828012
Q99447-3	PCYT2	-0.547577460840487	3.29667077285391	-0.898228681422475	0.422747796839061	0.999847006189644	-4.7183757099745
Q06190-3	PPP2R3A	-0.140163535696947	3.29381643461472	-0.969248682946988	0.390437151386447	0.999847006189644	-4.71847237437151
O94900	TOX	0.138876107381937	3.30399521818907	0.995485694086305	0.379053733174557	0.999847006189644	-4.71857442101487
Q96A29	SLC35C1	-0.0398850207389605	3.19578160603906	-0.132038768499449	0.901700959673948	0.999847006189644	-4.71862795132007
Q9BXB1	LGR4	-0.0123730447944844	3.26726940906294	-0.0454313814032702	0.966068187597282	0.999847006189644	-4.71879604382756
Q8NDZ6-1	TMEM161B	0.070563851729071	3.34197996208553	0.244968094650592	0.819238182315098	0.999847006189644	-4.71905085561162
P43251-2	BTD	-0.0842525119951183	3.39375668800023	-0.341219245950776	0.751109386879279	0.999847006189644	-4.71907512329441
Q9BVM4	GGACT	-0.11994933264736	3.28889616826366	-1.0482403127408	0.357051609987575	0.999847006189644	-4.71910439758515
P09012	SNRPA	-0.0865109774672315	3.31697289346315	-1.9018274309904	0.13434086793895	0.999847006189644	-4.71911182441075
Q86XE3	EFHA2; MICU3	0.0200280487466032	3.32542594155373	0.0741167678187223	0.94468360349771	0.999847006189644	-4.71939459219571
Q8N9F0	NAT8L	0.325236408803163	3.1943940061251	0.823423287173546	0.459181355169546	0.999847006189644	-4.71978601940837
Q9NU53	GINM1	0.0541792454934212	3.27285499864125	0.189153212503907	0.859719969932048	0.999847006189644	-4.71988085690241
Q9NPJ8-3	NXT2	-0.0586922029687553	3.33962124160623	-0.208115572828173	0.84589895795264	0.999847006189644	-4.72017589680196
P36508	ZNF76	-0.0330995394253881	3.34641446561035	-0.126830089127916	0.905551963377671	0.999847006189644	-4.72018714244073
A6NEK1	ARRDC5	-0.131348772900081	3.37812279913523	-0.760002043176906	0.492017479405135	0.999847006189644	-4.7202953474771
Q2LD37-1	KIAA1109	-0.178264188322239	3.37214135000161	-0.591748569187526	0.587686984608191	0.999847006189644	-4.72046189553739
Q96C34-1	RUNDC1	0.0812678121310461	3.29888970958714	1.44487198761732	0.226197344990594	0.999847006189644	-4.72063493494743
Q6IN84-1	MRM1	0.00918385733954906	3.22179629544887	0.0329760897284854	0.975365731403329	0.999847006189644	-4.72072307299182
Q96NT3-3	GUCD1	-0.137965149290054	3.32310864272192	-0.780208550640407	0.48136154685386	0.999847006189644	-4.72100505465875
Q9H334-1	FOXP1	0.165219603237158	3.26452236719467	0.592507389130875	0.587228356699201	0.999847006189644	-4.72101812539556
Q9UBC2-1	EPS15L1	-0.0785822036386811	3.20840403606818	-0.320637007076302	0.765472959328918	0.999847006189644	-4.72107595527341
Q13948-2	CUX1	0.118062704022039	3.27896081691471	0.509129597515575	0.639017252761637	0.999847006189644	-4.72115314271623
Q6KCM7-3	SLC25A25	0.186939130981642	3.29715776895141	0.875761887870683	0.433429726242184	0.999847006189644	-4.72124077019793
Q9H2K0	MTIF3	0.0926610604975303	3.31971429321728	1.46798663247469	0.220241062942271	0.999847006189644	-4.72134583514362
Q96D70	R3HDM4	0.0922767469367732	3.37231081549478	0.324208133058526	0.762972226384672	0.999847006189644	-4.7214319912134
Q9UKV0-7	HDAC9	0.113765178601073	3.32630864217567	0.475181912219795	0.660881367360089	0.999847006189644	-4.72149435649509
Q8TDM0-3	BCAS4	-0.090147604120266	3.31864513909299	-0.358371666582466	0.739233281649131	0.999847006189644	-4.72153346903211
P38936	CDKN1A	0.0359785357303389	3.32406616551101	0.138874392146678	0.896652164735147	0.999847006189644	-4.7215886195541
Q16875-4	PFKFB3	-0.14468428864442	3.31307981554588	-0.806485234818164	0.467775911389433	0.999847006189644	-4.72168527233038
P0CJ78	ZNF865	0.132293311523394	3.43401820606877	0.548796693463781	0.614031609540904	0.999847006189644	-4.72176905259765
Q96EH3	MALSU1	0.209552734303994	3.23513407311294	1.4396918776111	0.22755456807219	0.999847006189644	-4.72177388151866
Q9BQI7	PSD2	0.0883980879794972	3.15698423520788	0.29858714384351	0.780990630603384	0.999847006189644	-4.72294798642677
Q96EL1	FAM212A	0.000319592290281732	3.3447571667348	0.0012311441226416	0.999080082554819	0.999882871806	-4.72295721037595
Q96F10	SAT2	0.142695404382478	3.33945294526624	0.829334653676646	0.456211901036485	0.999847006189644	-4.72302976424362
P55061-2	TMBIM6	0.188985665897804	3.350013215181	1.18027574997349	0.306995409323422	0.999847006189644	-4.72306660721258
O14526-1	FCHO1	0.106238155605379	3.37859487754134	0.359881411802072	0.738192167384459	0.999847006189644	-4.72328373287053
Q9UKA2	FBXL4	0.118666363918207	3.32324197436617	1.17119792894919	0.310215375983478	0.999847006189644	-4.72342513511552
Q8TBB0	THAP6	0.00900751954817865	3.33882506665886	0.0275608503718479	0.979409677624184	0.999847006189644	-4.72405389069191
Q8TCG5-1	CPT1C	0.141189807519665	3.36707429382743	0.901452369523675	0.421233343911032	0.999847006189644	-4.72405516304171
Q9HAU8	RNPEPL1	0.071361101138	3.37599967274	0.282207766499721	0.792600193065551	0.999847006189644	-4.72426847172221
Q9BSE4	HERPUD2	0.13019544975783	3.33088058329983	0.686077443006712	0.53253944723819	0.999847006189644	-4.72428385215847
O94907	DKK1	0.130499942941162	3.31559712928355	0.798156150022938	0.472048992568837	0.999847006189644	-4.72454274710154
Q8WY41	NANOS1	0.230866250172258	3.27288019133286	1.16684457295269	0.311770852186095	0.999847006189644	-4.72494751370936
Q9H6U6-8	BCAS3	-0.0474910221954364	3.33614509978808	-0.179909032395066	0.866480676934239	0.999847006189644	-4.72508534525879
Q8NBT3	TMEM145	0.195170608669997	3.33070766981157	0.853427223574349	0.444270125341064	0.999847006189644	-4.72513457616891
P02545-2	LMNA	-0.0243357508132518	3.41172308108854	-0.0920515385682412	0.9313412134461	0.999847006189644	-4.72545205907237
P19793	RXRA	0.0825489041322238	3.31246598613361	1.65751288897697	0.177126503193769	0.999847006189644	-4.72554587043647
Q92604	LPGAT1	0.144964426373421	3.34176194261122	1.10508802233681	0.334639883888639	0.999847006189644	-4.72559756382455
Q9NP73-2	ALG13	-0.224366555826256	3.33563487213887	-0.9741133269307	0.38830419147092	0.999847006189644	-4.72574690829622
Q9UN30	SCML1	-0.0719832609135403	3.28824216018484	-0.230973864416155	0.829329324329809	0.999847006189644	-4.72578875197965
Q15569	TESK1	0.0463247086786736	3.3301632264779	0.171425101418751	0.872697821065234	0.999847006189644	-4.72584564550949
P37287-1	PIGA	0.144568358331181	3.35861304633636	0.933724425226195	0.406323805485799	0.999847006189644	-4.72615281833122
Q8NB42-1	ZNF527	-0.1914119035813	3.35665840809067	-0.876202777172575	0.433217958694484	0.999847006189644	-4.72619140710689
P52569-3	SLC7A2	0.220910498595191	3.28088650771201	0.834057558319001	0.453850612097756	0.999847006189644	-4.72670630317823
Q92908	GATA6	0.0798717870582133	3.32164295493297	0.311060885366258	0.772196110738311	0.999847006189644	-4.72673070564833
Q99685-1	MGLL	-0.159923678815015	3.38762734593797	-0.705605741203155	0.521601457914051	0.999847006189644	-4.72702986358972
Q9NWS1-1	PARPBP	-0.0933364695170596	3.33076909983455	-0.385245601558025	0.720806308060049	0.999847006189644	-4.72710976099443
O14662-4	STX16	-0.115179144252072	3.31797082393427	-0.559369010627579	0.607477532783812	0.999847006189644	-4.7272021584808
Q6ZMZ3	SYNE3	-0.136663089646274	3.39460874523411	-0.82707992567453	0.457342684418068	0.999847006189644	-4.72723705918941
Q6PJG9	LRFN4	0.130629526170424	3.39031625501651	0.759298275864322	0.49239187781758	0.999847006189644	-4.72725838728299
Q9NRW3	APOBEC3C	-0.154077177982472	3.3004239835276	-0.84994587979639	0.445979761640478	0.999847006189644	-4.7272621184953
Q6P4Q7	CNNM4	0.16148651497277	3.30286594832968	0.789642525827153	0.476448639418554	0.999847006189644	-4.72736695790836
O75820-1	ZNF189	-0.157751038516196	3.40988729145369	-0.868532857757996	0.436914235168852	0.999847006189644	-4.72746594272126
Q9HBG6-3	IFT122	-0.151062586721803	3.29468121743682	-0.752028613792043	0.496272126104985	0.999847006189644	-4.72751345843033
Q96KV7	WDR90	0.1989813521745	3.06647191736385	0.674907144048966	0.538870787968931	0.999847006189644	-4.72754217650995
Q9H6L4	ARMC7	-0.152579008311783	3.30347497139899	-0.666367251363222	0.543747723708903	0.999847006189644	-4.72758512995876
P53396-2	ACLY	0.111461707485417	3.30431307632964	1.35366326465556	0.251338264719075	0.999847006189644	-4.7276802594131
P27449	ATP6V0C	-0.104302808142333	3.22888120409438	-0.457521512650935	0.672424882363044	0.999847006189644	-4.72777996062359
Q9UM54-2	MYO6	0.14587161997786	3.33528127453017	0.837930920342034	0.451921465272071	0.999847006189644	-4.72779784410118
P02452	COL1A1	-0.229346615595747	3.35568318925456	-0.368242439356227	0.732439021386867	0.999847006189644	-4.72787280567888
Q5VY09	IER5	-0.145880479439336	3.28857998408314	-0.605428743604378	0.579455470748302	0.999847006189644	-4.72803529083879
Q8N4T4-1	ARHGEF39	0.0615730069452886	3.27342279856426	0.252380874814704	0.813910158055547	0.999847006189644	-4.72843810830899
P0CG47	UBB	0.0727172703924947	3.20495614066671	0.224402514876106	0.834082085525734	0.999847006189644	-4.72856692718684
Q9H2X8	IFI27L2	-0.145341451874889	3.38567447959355	-0.571234589020603	0.60017549339263	0.999847006189644	-4.72863183228673
Q5VTQ0-1	TTC39B	0.113480297772404	3.25191059409003	0.507156710549138	0.640275940216384	0.999847006189644	-4.72879706249998
O14498	ISLR	0.101855990082421	3.35020563132697	0.465087042616332	0.667465844152817	0.999847006189644	-4.7288068218883
O00757	FBP2	0.180596135444121	3.20417240755947	0.656775240333637	0.549263075143076	0.999847006189644	-4.7289321817885
Q9NY47-5	CACNA2D2	-0.0325396977373759	3.33941982113921	-0.117474302473366	0.912477072019774	0.999847006189644	-4.72894815987978
Q9BZL4	PPP1R12C	0.0757732881160307	3.24647002710845	0.258038683299524	0.809851860109413	0.999847006189644	-4.7293215378878
Q5BJH2-1	TMEM128	0.167051951132842	3.31701359111926	0.44836425768517	0.678454824273622	0.999847006189644	-4.7293243115794
Q9HC96	CAPN10	0.0255125116191043	3.28933934314061	0.0872477423809201	0.934912445868653	0.999847006189644	-4.72957488530364
Q9Y2I6-1	NINL	0.084593694326892	3.29829059488099	0.334642382039487	0.755686015493423	0.999847006189644	-4.7296859982093
Q5HYA8	TMEM67	0.138879315540343	3.32151723690724	0.680921579015184	0.535455058523117	0.999847006189644	-4.72977335499562
Q8N961-1	ABTB2	0.125367022123966	3.3046089490111	1.00386895869246	0.375478625581717	0.999847006189644	-4.72977505533374
Q969S0-1	SLC35B4	0.104132123199567	3.36830459681059	0.302259925231859	0.778396883700374	0.999847006189644	-4.72981587146221
A4D161-1	FAM221A	0.0764377841082954	3.25759116168749	0.310253516808958	0.772764083892594	0.999847006189644	-4.72984586466885
Q9P2I0	CPSF2	0.0694287167349846	3.31661916597832	2.06495338040343	0.112133277076152	0.999847006189644	-4.7300495229637
P62937-2	PPIA	0.404398747117514	3.3194994442416	0.848445558069397	0.446718206133009	0.999847006189644	-4.73007451776441
Q6AZY7-1	SCARA3	0.129470016299439	3.3178141930037	0.693121129742918	0.528575000671165	0.999847006189644	-4.73010682726295
Q9BX74	TM2D1	0.168096924470564	3.39281888637277	0.542463884588797	0.617978934423511	0.999847006189644	-4.73055494532829
P35658-3	NUP214	-0.0951245607856668	3.31679426257689	-0.401694764660542	0.709640508331625	0.999847006189644	-4.73059319194068
A6NHQ4	C17orf96; EPOP	0.121306129822206	3.33440280260502	0.917712190508688	0.413664309586103	0.999847006189644	-4.73064841857758
P52798-3	EFNA4	-0.0638846133696806	3.3132047775433	-0.261957405832154	0.807045299617484	0.999847006189644	-4.73074370281312
A5PLL7	TMEM189; TMEM189-UBE2V1	-0.0899724614857796	3.29896041293799	-0.365264668434154	0.734485541687575	0.999847006189644	-4.730981972873
Q1RMZ1	C7orf60; BMT2	0.125767154068266	3.29297999607665	0.77264266660101	0.48533019395072	0.999847006189644	-4.73106320648386
Q9NQR7	CCDC177	-0.152020392536057	3.31077599586907	-0.70580742813708	0.521489361537346	0.999847006189644	-4.73110966359072
P27816-1	MAP4	0.0490311608323788	3.30326184296816	2.32175957768576	0.0850280245431922	0.999847006189644	-4.73114694940575
Q96AE7-2	TTC17	0.0991721664874708	3.34230250128472	0.401729963105686	0.709616710055728	0.999847006189644	-4.73123480786708
Q96LC9	BMF	0.025618049216919	3.33309870026337	0.0796927539613934	0.940532751605279	0.999847006189644	-4.73131320097695
Q9UKF7	PITPNC1	-0.0428416342409012	3.32868403159347	-0.165068007052732	0.877363865917298	0.999847006189644	-4.73131425945372
P54289-2	CACNA2D1	0.105213284651209	3.38982641518936	0.432799920117944	0.688771938415592	0.999847006189644	-4.7313488986103
O75373	ZNF737	-0.157423800488978	3.35069948894693	-0.777903762610226	0.482567818338425	0.999847006189644	-4.7313760702267
Q5M7Z0	RNFT1	-0.124211872129644	3.38298068533258	-0.622610391309889	0.569228012722706	0.999847006189644	-4.73142790998188
O60906	SMPD2	-0.0474279712149027	3.41742356595246	-0.131849159491846	0.901841088167648	0.999847006189644	-4.73157716759631
Q9UPN4-2	AZI1; CEP131	0.15146090787936	3.28843195298504	0.821992525895449	0.459902404685621	0.999847006189644	-4.73167519807521
Q6PKC3-1	TXNDC11	-0.0418838560629612	3.4445731967722	-0.162156652070504	0.879502840458812	0.999847006189644	-4.73185580628623
P02654	APOC1	0.258739409779643	3.33048462938244	0.454223192410821	0.674593325970598	0.999847006189644	-4.73194725444411
Q96T52-1	IMMP2L	-0.134750354637412	3.3669878602838	-0.814293692563684	0.463797956960247	0.999847006189644	-4.73203874871154
Q6NUT3-3	MFSD12	-0.0784638621337686	3.39617189654218	-0.195517727327346	0.855073861293441	0.999847006189644	-4.73207031123958
P0C0L4-1	C4A; C4B	-0.174092125958308	3.35407415993688	-1.5919614462351	0.190942575602941	0.999847006189644	-4.73226141768803
Q14318	FKBP8	0.141844192426695	3.30694986431897	0.863537009815473	0.439335836026418	0.999847006189644	-4.73251744824333
O75038	PLCH2	0.240249478765453	3.34959285694163	0.555050909761206	0.610149016461399	0.999847006189644	-4.7325410233264
Q5T5U3-3	ARHGAP21	-0.0542715920991163	3.38522809200249	-0.222238565883581	0.835649101024175	0.999847006189644	-4.73265430270768
Q86WH2-1	RASSF3	-0.12570772648979	3.29789619910094	-0.726487663426574	0.510090251995648	0.999847006189644	-4.73305231368488
Q8N7X0-1	ADGB	-0.0315982393694886	3.26473633250698	-0.114459207776035	0.914710912567826	0.999847006189644	-4.73325401224948
A6NCC3-2	GOLGA8O	-0.00730198124845785	3.29668055011919	-0.0256823415852283	0.980812680398882	0.999847006189644	-4.733319864976
Q969T3	SNX21	-0.237838565852321	3.26436830855492	-0.97149952854909	0.389448973726888	0.999847006189644	-4.73348242190018
O94979	SEC31A	-0.165709205889142	3.36401152763948	-1.21760129948085	0.294086847243607	0.999847006189644	-4.73352582230353
O96018	APBA3	0.128028117428947	3.36577958050683	0.855609549481101	0.443201159813394	0.999847006189644	-4.73367945994393
Q5VVM6	CCDC30	-0.0357978288745764	3.1951734855807	-0.14272650451615	0.893809630932414	0.999847006189644	-4.73403824021045
Q8TAU3	ZNF417	0.0891040177350797	3.3762709910097	0.356042370588449	0.740840906610411	0.999847006189644	-4.73406556216228
P53041	PPP5C	-0.054775937131654	3.31602816715478	-2.24517180185432	0.0922448268485412	0.999847006189644	-4.73412056991935
Q9UBI4-1	STOML1	0.159955901425372	3.33619976269167	0.800897286429709	0.470639296835311	0.999847006189644	-4.73442187331148
Q6PUV4	CPLX2	0.822337786310687	3.25501390855905	1.68915243924971	0.170840478819646	0.999847006189644	-4.73479249076775
Q9Y2M2-2	SSUH2	-0.0909736575707036	3.3665456393083	-0.398021561687141	0.71212626390571	0.999847006189644	-4.73488865641176
Q6P4H8-1	FAM173B	0.130769422122646	3.32423491255747	0.924418637248622	0.410576213324929	0.999847006189644	-4.73519992873957
Q8NC42	RNF149	0.0577458802613447	3.33626294806698	0.218558880419938	0.838315888640724	0.999847006189644	-4.73527787384791
Q9NS68-1	TNFRSF19	0.0175431799648719	3.31232308118314	0.0697109772164506	0.947964884723691	0.999847006189644	-4.73542002958659
P46531	NOTCH1	-0.0451490501639662	3.26589925129959	-0.177193688434066	0.868469250375628	0.999847006189644	-4.7354470944299
Q96MP8	KCTD7	-0.124245486406586	3.32943239996878	-0.962173943960388	0.393557380910523	0.999847006189644	-4.73559979466151
Q9H2S9	IKZF4	-0.126069654576871	3.34172244520464	-0.898518574029819	0.422611421250881	0.999847006189644	-4.73578549922928
Q8TET4	GANC	-0.113324648384732	3.32752815163642	-1.12122552591349	0.328517636370402	0.999847006189644	-4.73580941834075
Q9P244	LRFN1	0.00732377783141424	3.38015903802585	0.0297929601742242	0.97774270066456	0.999847006189644	-4.73596116022934
P35580-4	MYH10	0.158502206263876	3.34191892532485	0.437234542359191	0.685823707345283	0.999847006189644	-4.73636693676561
Q8N184-3	ZNF567	0.0616261118870305	3.38286377365878	0.242302262559674	0.821157247491022	0.999847006189644	-4.73644061539161
Q9NQT5	EXOSC3	-0.0808590994168989	3.31014182173561	-1.91113817387798	0.132950110084894	0.999847006189644	-4.73647964392961
Q9UI33-1	SCN11A	0.0710127452693324	3.24737281976596	0.285915801169404	0.789966011272686	0.999847006189644	-4.7369225050779
Q9BRA0-2	LSMD1; NAA38	0.0898822380991704	3.32078692065257	1.28329468373527	0.272625999961287	0.999847006189644	-4.73709812804956
O60895-2	RAMP2	-0.0450833920946565	3.38906403010259	-0.15159343867605	0.887274138139959	0.999847006189644	-4.73764777392663
P62324	BTG1	0.104932935248063	3.30108239693248	0.452626990454118	0.675644132891002	0.999847006189644	-4.73769102232138
Q9H2A2-1	ALDH8A1	0.214856166767967	3.36485008277521	0.599422413391896	0.583059953633624	0.999847006189644	-4.73780487293974
O60361	NME2P1	0.562327402617275	3.26797955334246	1.39142581579186	0.240604558906889	0.999847006189644	-4.73780737910902
Q49MG5	MAP9	-0.115055929563816	3.22448989515385	-0.387242082944498	0.719446418079772	0.999847006189644	-4.73841337153973
Q9NX94-2	WBP1L	0.0239598852851403	3.35551751457441	0.0986018940135035	0.926474788040301	0.999847006189644	-4.73857061903689
Q15154-2	PCM1	-0.0920952039662396	3.31591450141075	-0.383019809762441	0.722323892923524	0.999847006189644	-4.73936853546434
O76039-1	CDKL5	0.0907620259408579	3.33710498166368	0.277324610340898	0.79607438754788	0.999847006189644	-4.73943135235798
Q96H12	MSANTD3	0.0740350136489461	3.33003317219714	0.310493301597488	0.772595380103892	0.999847006189644	-4.73947951850429
Q86TN4	TRPT1	-0.0887597408550497	3.35146713618274	-1.41669958541865	0.233679314252623	0.999847006189644	-4.7395610716478
Q9Y4X4-1	KLF12	-0.145576659314736	3.33668636275224	-0.722756198879063	0.512133154188956	0.999847006189644	-4.73979435244926
P62306	SNRPF	-0.0672166228966819	3.32014544983393	-1.74273861267212	0.160731060702131	0.999847006189644	-4.73994653253358
P43351	RAD52	-0.154738342833464	3.33437532307295	-0.622364420876563	0.569373550620412	0.999847006189644	-4.74007654477449
Q12794-3	HYAL1	-0.0833359799660915	3.3529246027755	-0.369929904198485	0.731280499268513	0.999847006189644	-4.7400862141333
Q96TA0	PCDHB18; PCDHB18P	0.0329041807878663	3.3049713551009	0.132287513504893	0.901517134060165	0.999847006189644	-4.74034718832
O43424	GRID2	0.0836536530386344	3.30108122647	0.369358066100965	0.731672993658486	0.999847006189644	-4.74041325315092
Q6ICH7	ASPHD2	0.117265253123712	3.38968366589921	0.44845576534065	0.678394419443129	0.999847006189644	-4.74051288504237
Q9H0X9	OSBPL5	-0.153500734819382	3.35597027524654	-0.567649828654305	0.602375516756573	0.999847006189644	-4.74052035659516
Q9NRH3	TUBG2	0.032295970900003	3.28091590569688	0.0810272221683404	0.93953969185049	0.999847006189644	-4.74101208459936
Q9Y252	RNF6	-0.10622755971502	3.31129270793899	-1.07915918664795	0.344697561787618	0.999847006189644	-4.74109024339417
O75164-2	KDM4A	0.12525384641499	3.3297686065184	0.480289537995864	0.657564162570839	0.999847006189644	-4.74153450798091
Q96ED9-1	HOOK2	0.0788328895072013	3.29045408091084	0.316682832849692	0.768246043819225	0.999847006189644	-4.74162963106026
P67936	TPM4	-0.171298848629396	3.29466671471932	-1.5723470299854	0.195293553337369	0.999847006189644	-4.74172233078076
Q8IW92	GLB1L2	0.150828247780897	3.27140189762302	1.12402038018517	0.327467940009625	0.999847006189644	-4.74174224458054
Q16539-2	MAPK14	-0.12961828391785	3.2913534349088	-0.595029870401198	0.585705494335488	0.999847006189644	-4.74182719079944
A1L0T0	ILVBL	0.0767987717187566	3.34005158293148	1.59024757952249	0.191318673706135	0.999847006189644	-4.74239000122646
Q9BUH8	BEGAIN	-0.182172327242147	3.32745594061763	-1.09287086704559	0.339344764920005	0.999847006189644	-4.74248483005384
Q5VWQ8-1	DAB2IP	0.0608651863518705	3.30374766885303	1.81383427185809	0.148299970143161	0.999847006189644	-4.7424973475517
Q6NVH7	SWSAP1	0.0531438271281744	3.30028693526417	0.206983178557265	0.846722467132772	0.999847006189644	-4.74251417307182
P55283	CDH4	0.131011375711954	3.40249300089226	0.554890419004583	0.610248452172665	0.999847006189644	-4.74293037331404
Q8NE35-1	CPEB3	-0.147944972877678	3.37904206123277	-0.95013687230976	0.398915971307616	0.999847006189644	-4.74327287602901
O00142-6	TK2	0.0808083980746821	3.29555071527185	0.335530925914006	0.755066977833619	0.999847006189644	-4.74348235736503
Q5SXM1	ZNF678	-0.10591280479232	3.26465543993868	-0.368533801941852	0.732238924674939	0.999847006189644	-4.74393740522178
Q0P5N6	ARL16	0.182706270784136	3.29453758115952	0.881637310213986	0.430614708398382	0.999847006189644	-4.74402634002549
Q9H8N7	ZNF395	0.135814796092917	3.28788861039711	0.731646007201333	0.507276269735743	0.999847006189644	-4.74403545662738
P05186-1	ALPL	-0.402910486169586	3.46965313769557	-0.755177543489474	0.494588480725823	0.999847006189644	-4.7440881444066
Q9NPI1-2	BRD7	-0.110595949867316	3.29302942984015	-0.443230277149582	0.681848557546396	0.999847006189644	-4.74418724722505
Q9H0M0-1	WWP1	-0.136560851243736	3.31874366951098	-0.503032441836418	0.642912011370194	0.999847006189644	-4.74422273724986
P03952	KLKB1	-0.0689219294418385	3.35828945736019	-0.122195730996854	0.908981046241874	0.999847006189644	-4.74521340112182
Q16587-5	ZNF74	0.111274373022496	3.34650752422813	1.13021519804192	0.325152394343493	0.999847006189644	-4.7452303468655
Q9NV58	RNF19A	0.153390353913078	3.34617293489516	0.681999591999528	0.534844492154345	0.999847006189644	-4.7452469865602
O60347	TBC1D12	-0.113437130677166	3.33802459410584	-1.10676539861982	0.333998637517336	0.999847006189644	-4.74554381534494
Q92561	PHYHIP	-0.0815878813074982	3.32571792622274	-1.50183691536367	0.211806955547347	0.999847006189644	-4.74554989874402
P37275-2	ZEB1	0.286124444160154	3.22983461205984	0.750478143302965	0.497102733631086	0.999847006189644	-4.74596777135499
P54253	ATXN1	0.11565930743151	3.31628217728356	0.979249368470798	0.386063295107795	0.999847006189644	-4.74602492189363
Q12805	EFEMP1	-0.116249563486053	3.43091862694337	-0.440878291012825	0.683406409912608	0.999847006189644	-4.74613716000328
Q5VST9-6	OBSCN	0.18644363068608	3.22429873343912	0.74801679434418	0.498423497226959	0.999847006189644	-4.74616719983653
Q15760	GPR19	0.143822578102256	3.31743752752721	0.655673709066974	0.549898987013841	0.999847006189644	-4.7461819256655
Q14114-2	LRP8	-0.00206537128261029	3.34905928377468	-0.00747119512096577	0.994417547148302	0.999847006189644	-4.74618457809107
Q16625-5	OCLN	0.0229521346663301	3.30235378992236	0.0782724528103398	0.941589831442853	0.999847006189644	-4.7463059375162
Q9BUW7	C9orf16	-0.00986888591118916	3.284470416255	-0.0407410544925906	0.969568708985416	0.999847006189644	-4.74638168256381
Q9ULU4-10	ZMYND8	-0.115785144464415	3.30944047720855	-0.931362937257344	0.407399336755885	0.999847006189644	-4.74638964310404
Q86VW2-2	ARHGEF25	0.0327325908925729	3.31661556612809	0.13290683916833	0.901059477918248	0.999847006189644	-4.74679390020208
Q9UM47	NOTCH3	0.12640756595353	3.35348633633436	0.779540385470236	0.481711005712265	0.999847006189644	-4.74682530429834
Q9BSW2-2	EFCAB4B; CRACR2A	0.0872979774112365	3.32082427022019	1.73122173196694	0.16284842817009	0.999847006189644	-4.74690180984862
Q6IMN6-1	CAPRIN2	-0.128580986584115	3.39151894613445	-0.697376408902856	0.526190465899479	0.999847006189644	-4.74697509772355
Q5VV42-2	CDKAL1	0.01854306568365	3.34633472899465	0.0751504052808549	0.943913978974646	0.999847006189644	-4.74706449865928
P56559-2	ARL4C	0.0899372323379251	3.26448688678245	0.397877780303462	0.712223654673972	0.999847006189644	-4.74719932115086
Q9UK28	TMEM59L	-0.0996941873273241	3.27848043173303	-0.4408757778137	0.683408075586908	0.999847006189644	-4.74735988180067
O95819	MAP4K4	0.0253813310265149	3.30477421389824	0.108874931290404	0.9188507725066	0.999847006189644	-4.74736992435912
Q4KMG0-1	CDON	-0.073000232686561	3.35454917633465	-0.266093705461532	0.804086794591283	0.999847006189644	-4.74747947715906
Q6DN12-1	MCTP2	0.202806178975281	3.31798210877281	0.836322942298705	0.452721517102323	0.999847006189644	-4.74777022888304
Q96L14	CEP170P1	-0.0190591915729477	3.37584062375401	-0.0761156740010088	0.943195328548938	0.999847006189644	-4.74789792138112
P51858-2	HDGF	-0.134095510046054	3.31350533195134	-0.512825301469733	0.636663449080568	0.999847006189644	-4.74826842147543
O15120	AGPAT2	0.198995470741669	3.39422597294668	1.17128703541706	0.310183614520595	0.999847006189644	-4.74835278418945
O43795	MYO1B	-0.0691009477639829	3.28361599783277	-0.285919830270833	0.789963150878604	0.999847006189644	-4.74837120746386
Q8N4C6-7	NIN	0.0731188414851089	3.32305080849319	1.9242229442788	0.131022302806335	0.999847006189644	-4.74837129699014
Q4VXU2	PABPC1L	0.0415058703378327	3.40994276008017	0.160674317366803	0.880592401834105	0.999847006189644	-4.74867212576631
O60307	MAST3	0.0795366378046651	3.32265135181552	0.208285752376785	0.845775219518226	0.999847006189644	-4.74871436857231
Q9H9S5	FKRP	0.155460480726013	3.31568510267075	0.964235587614637	0.392645884579424	0.999847006189644	-4.74883262000839
Q8NFH3	NUP43	-0.0666494376079217	3.31553171834669	-1.86269516162976	0.140363085283406	0.999847006189644	-4.74898007312591
Q9BQ83-1	SLX1B; SLX1A	-0.136597215081462	3.30241516291536	-0.810054697525464	0.46595411236605	0.999847006189644	-4.74916310547841
P61978-2	HNRNPK	-0.0222373512135547	3.29800554939349	-0.0892064583114576	0.933456065507019	0.999847006189644	-4.74928415093452
Q9BSG0	PRADC1	0.107944264103965	3.35709326123182	0.417120648696745	0.699250282230116	0.999847006189644	-4.74940641358382
Q9UKE5-4	TNIK	0.140553080070974	3.34936613722775	0.80135043847852	0.470406574379049	0.999847006189644	-4.74956883355958
Q08380	LGALS3BP	-0.112439533637297	3.34758249708482	-0.970941852866862	0.389693603724524	0.999847006189644	-4.74959132236899
Q9UGL1-1	KDM5B	-0.0858693518808976	3.42264729947879	-0.41112330358152	0.703280386639182	0.999847006189644	-4.74974691154416
Q08AD1-2	CAMSAP2	0.200638447365076	3.2596511402062	0.388822456454159	0.718370863787568	0.999847006189644	-4.74976301403207
Q9BQI4	CCDC3	0.066680358969291	3.26513546682773	0.151537558590355	0.887315291391324	0.999847006189644	-4.74984665326889
A8K7I4	CLCA1	-0.0404229073705611	3.34932720134796	-0.161804046409557	0.879761986691493	0.999847006189644	-4.7501149170982
O14813	PHOX2A	-0.0868724586954215	3.30736865104984	-1.82347700651514	0.146695733783249	0.999847006189644	-4.75019097212454
O43711	TLX3	0.126679788201837	3.27922728585698	1.17361108544239	0.309356306316914	0.999847006189644	-4.75024378134823
Q9H009	NACA2	0.109070555974571	3.33318805361013	1.04878241645921	0.356831590962896	0.999847006189644	-4.75031396676889
P21583-1	KITLG	-0.0840143699337031	3.34757693530795	-0.311758790971773	0.771705285100664	0.999847006189644	-4.75037046805631
Q6ICL3-4	C22orf25; TANGO2	0.0445254123654706	3.35354488739425	0.195599795955459	0.855013997816868	0.999847006189644	-4.75062929784241
Q9H4A4	RNPEP	0.0594900763181929	3.29651018051066	2.07500573750695	0.110904767517011	0.999847006189644	-4.75065942405103
Q15777	MPPED2	-0.0568474515073163	3.36542106015291	-0.226370919196893	0.832657497760537	0.999847006189644	-4.75099820005705
Q08043	ACTN3	0.010899621643444	3.22065986052784	0.0213901597782676	0.984018695645914	0.999847006189644	-4.7510034872088
Q8N264-1	ARHGAP24	0.0865043426158838	3.29942089417785	0.415481560052035	0.700350515400405	0.999847006189644	-4.75103089056891
Q9UNF0-2	PACSIN2	0.0602025148069232	3.34968915805902	0.236230527463075	0.82553387921082	0.999847006189644	-4.75118223051668
Q9NXU5	ARL15	0.138278602045099	3.32090351656656	0.717645357806191	0.514941187565398	0.999847006189644	-4.7512668144127
Q9UBK2-3	PPARGC1A	-0.0158112201268204	3.34167008163386	-0.0630638405008502	0.952917828509555	0.999847006189644	-4.7513241900981
Q9UL63-1	MKLN1	-0.0484793260252185	3.32583170950231	-2.04619334739757	0.114466848030183	0.999847006189644	-4.7513272316915
Q13439-5	GOLGA4	-0.127309774077145	3.28503447571204	-0.869936000039272	0.436236088730154	0.999847006189644	-4.75137035794927
Q02241-1	KIF23	-0.0845168024181943	3.37498612120712	-2.00967275687369	0.119166614597721	0.999847006189644	-4.75167272536401
P17677-1	GAP43	0.198676143902042	3.37535714014573	2.19292930933106	0.0975671830953811	0.999847006189644	-4.75168496686619
Q17RD7	SYT16	0.018745617138007	3.32713436597886	0.0772289687607658	0.942366554420781	0.999847006189644	-4.75170236162218
Q719H9	KCTD1	-0.16270646446754	3.34289965560328	-1.2025828821019	0.299217215777504	0.999847006189644	-4.75176674285071
Q8NEY1-5	NAV1	-0.023830620951516	3.3744697720286	-0.102409259924326	0.923648004891648	0.999847006189644	-4.75202230225634
Q6QNY0	BLOC1S3	-0.120625111157594	3.3515423285483	-1.16780480427835	0.311427124600024	0.999847006189644	-4.75212055784102
O94916-5	NFAT5	-0.113856355284965	3.39186018796537	-0.676701209014331	0.537850255546273	0.999847006189644	-4.7521390513054
P56178	DLX5	0.115256638084409	3.29877262403442	0.715282287287931	0.516243406971387	0.999847006189644	-4.75214930261738
Q9NZV6	MSRB1	-0.0737275077955127	3.20970842855685	-0.222559313361178	0.8354167733103	0.999847006189644	-4.75225466616104
Q7L4S7	ARMCX6	-0.161037135445815	3.37627793038659	-0.860674148139119	0.440728514823378	0.999847006189644	-4.75226210783246
Q8TAP9	MPLKIP	-0.118296493326787	3.35207710838244	-1.02759617532887	0.365521747929635	0.999847006189644	-4.75235553014499
O14576-1	DYNC1I1	0.0655173924528885	3.33550572180661	1.61589414029777	0.185771065838514	0.999847006189644	-4.7525020180777
P84243	H3F3A; H3F3AP4; H3F3B	-0.0669139976837692	3.35803700577518	-0.222020205310512	0.835807278446707	0.999847006189644	-4.75254194750385
Q9C0B9	ZCCHC2	0.103801892658056	3.3245145516734	0.498963961029465	0.645518786830151	0.999847006189644	-4.75257018210375
Q9H0L4	CSTF2T	-0.0780135391901332	3.32683350623822	-1.62221254474089	0.184430492322763	0.999847006189644	-4.75267642108728
Q9UDY6	TRIM10	0.301587222464628	3.27127507114112	0.742196532154575	0.501557325792642	0.999847006189644	-4.75272752353696
O15085-1	ARHGEF11	-0.00871084606767101	3.32067814628108	-0.0379265217654184	0.97166968545671	0.999847006189644	-4.75282113375699
O94925-3	GLS	0.121778080522293	3.28898587878629	1.55888308958137	0.198340114798457	0.999847006189644	-4.75300004911972
P16383-3	GCFC2	-0.112400752372244	3.31335371732317	-0.667217707414082	0.543260632913946	0.999847006189644	-4.75328225468893
Q9Y2K2-4	SIK3	0.00270560116219885	3.32611915846439	0.010949745385101	0.991818496193719	0.999847006189644	-4.75333068105407
Q9H6S1-3	AZI2	0.0389951184808822	3.28840493680003	0.162000422463074	0.879617658538842	0.999847006189644	-4.7533396739991
Q9UHQ7	WBP5; TCEAL9	0.087770173912265	3.27193138259044	0.424836338370204	0.694083407776697	0.999847006189644	-4.75346517886278
P80370-1	DLK1	0.187760649964394	3.28932665215454	1.54918273145381	0.200565761957635	0.999847006189644	-4.75369938195729
Q8TBM7	TMEM254	0.193843170483161	3.38046943418562	0.786914598698847	0.477865188726151	0.999847006189644	-4.75371728241397
Q9UH17-1	APOBEC3B	0.000951909580308673	3.37314495498565	0.00408683989508493	0.996946301245389	0.999847006189644	-4.75374235303848
P28562	DUSP1	-0.125332622116605	3.30965053726824	-0.945682753710456	0.400914766385759	0.999847006189644	-4.75385094794509
Q9ULD8	KCNH3	0.0659513178644917	3.14164931059319	0.0754112140301373	0.943719798206719	0.999847006189644	-4.75385341166514
O75897	SULT1C4	0.133361294706975	3.35728153931463	0.660665900760831	0.547021185224987	0.999847006189644	-4.75418449629992
Q9UBC2-4	EPS15L1	0.0900473050840807	3.330333185985	0.430223330862359	0.690488049311654	0.999847006189644	-4.75422725000772
O14907	TAX1BP3	0.117472996585732	3.29470853592257	1.37029185041816	0.246553853467781	0.999847006189644	-4.75428955051843
Q8TAP4-4	LMO3	-0.148484029975068	3.27017742533301	-0.939107063640217	0.403881397091436	0.999847006189644	-4.75430340790085
Q86UR5-1	RIMS1	-0.0083780313000818	3.26390033277059	-0.0338097306860799	0.974743269505866	0.999847006189644	-4.75430962890052
Q4VC44	FLYWCH1	-0.0375435665533421	3.29838071614581	-0.164624780642896	0.877689421897127	0.999847006189644	-4.7543176553609
P11474-1	ESRRA	0.148830438917991	3.3115074810224	1.09623463569482	0.338043320611612	0.999847006189644	-4.75457021676255
Q4G148-1	GXYLT1	0.133675464554625	3.31168886841913	1.33551800047892	0.256664725809552	0.999847006189644	-4.75485766767385
O14492	SH2B2	-0.0175009135009708	3.32975812506535	-0.0711181133244174	0.946916755907246	0.999847006189644	-4.7549568193528
Q68CP4-1	HGSNAT	0.0931330652932202	3.2514587234374	0.369500992620817	0.731574883219175	0.999847006189644	-4.75497071582783
Q9NR83	SLC2A4RG	0.0549555883484313	3.2709087883673	0.219140160800624	0.837894436477317	0.999847006189644	-4.75501070827291
Q96DT5	DNAH11	0.0904378351862012	3.27901169926265	0.432513725694698	0.688962441639278	0.999847006189644	-4.75538746070341
Q70EL2-1	USP45	0.100821257766887	3.36152443269169	0.485865861548265	0.653953622313236	0.999847006189644	-4.75543875616415
Q9ULP0-6	NDRG4	0.237929505961362	3.25381584074338	0.998630701419829	0.377709007986866	0.999847006189644	-4.75546340319945
Q9NRC6	SPTBN5	0.123089484478901	3.26501507699578	0.454243153006545	0.674580191350141	0.999847006189644	-4.75553188558749
P61165	C11orf10; TMEM258	0.236693608523963	3.40020957397228	0.675541372556984	0.538509855091181	0.999847006189644	-4.75566846508648
Q9H6Z4-2	RANBP3	-0.275056735520588	3.33977649138848	-1.28856798312425	0.2709709615125	0.999847006189644	-4.75583920882154
P51512-1	MMP16	0.116459496170283	3.31752351710181	1.05497011675598	0.354328911704954	0.999847006189644	-4.75589911671446
Q9UJA2	CRLS1	0.221819176493132	3.2967751106496	0.752537518135099	0.495999731437073	0.999847006189644	-4.75598529312535
Q96MC6	HIAT1; MFSD14A	-0.10596396668632	3.36690907063743	-0.510107434620118	0.638393954111194	0.999847006189644	-4.75598924210404
Q9HBG6-4	IFT122	0.0480997099866483	3.30803270960334	0.210615579357676	0.844081743708058	0.999847006189644	-4.75616428257263
Q3KQU3-4	MAP7D1	-0.0868274447413507	3.29402920564693	-0.398546782662675	0.711770561370117	0.999847006189644	-4.75623248019621
Q8TBZ8	ZNF564	0.0993542829358383	3.32413622222212	0.445012598195768	0.680669326004368	0.999847006189644	-4.7563993509021
Q53LP3	SOWAHC	-0.041990113583926	3.38112821326295	-0.180476614683307	0.866065163247477	0.999847006189644	-4.75642744240448
Q9BY50	SEC11C	0.118526367185286	3.3048901028073	0.558550507348704	0.607983339586239	0.999847006189644	-4.75645594703833
Q15842	KCNJ8	0.0881462075273848	3.36806459168565	0.352395219329502	0.743361361133807	0.999847006189644	-4.75650845525514
Q9UM54-6	MYO6	0.0384668474103687	3.2995701217833	0.168764019378246	0.874650265685268	0.999847006189644	-4.75653809346486
P07237	P4HB	0.069099166558342	3.3266532156779	2.4895389523549	0.07136565463874	0.999847006189644	-4.75656616852226
Q8WVP5	TNFAIP8L1	0.0798469551123847	3.25644584802849	0.327514399280737	0.760660139916554	0.999847006189644	-4.7567561457237
Q6XYQ8	SYT10	0.124191268950846	3.36977720300256	0.582733770608116	0.593153705104716	0.999847006189644	-4.75679629060428
A6NHG4	DDTL	0.0324899622848067	3.28403280300619	0.141957444390556	0.894376976937282	0.999847006189644	-4.75684017404999
Q53EQ6-1	TIGD5	-0.132693757693492	3.33851429386502	-0.783328091350672	0.479732613219514	0.999847006189644	-4.75697216433684
Q96KR6	FAM210B	0.120939111988179	3.3863527430278	0.580036820164557	0.594795688005565	0.999847006189644	-4.75710004466142
Q6IQ49-1	SDE2	-0.0964822109686011	3.32812838697316	-1.9544432738141	0.126686512918078	0.999847006189644	-4.75718770416131
Q9Y6R4-1	MAP3K4	-0.112284425137665	3.33691063172526	-0.62806307076248	0.566008297519853	0.999847006189644	-4.75739902389063
Q86WK9	PAQR7	0.0587544247709541	3.41168971917973	0.236219336661813	0.825541953059823	0.999847006189644	-4.75751834122919
Q9NS15-1	LTBP3	-0.108326636907201	3.35107567286094	-0.549723921685492	0.613454999864432	0.999847006189644	-4.75802681775975
Q8WZ73-1	RFFL	-0.0426977047873831	3.2602152542308	-0.172510993046399	0.871901419071037	0.999847006189644	-4.75806175454172
Q9NRU3-1	CNNM1	-0.0554123335030873	3.34604921779003	-0.224542540370407	0.833980719224387	0.999847006189644	-4.75813556785841
Q8N2F6-2	ARMC10	0.028472369660967	3.29724312649397	0.0714759064256151	0.94665026877588	0.999847006189644	-4.75831941659356
Q13286-1	CLN3	0.187566799941963	3.32234404936524	0.781107735838298	0.480891574756276	0.999847006189644	-4.7584254398165
Q8IZC7	ZNF101	0.0372812982044975	3.29570685440728	0.153736061309113	0.885696521979194	0.999847006189644	-4.75842865657471
Q86W11-1	ZSCAN30	-0.0680821995407605	3.33471341358003	-0.259852763019666	0.808552187637896	0.999847006189644	-4.75873230635947
Q9C0D9	EPT1; SELENOI	-0.168608190359962	3.3371849295998	-0.491387053326094	0.650390236109978	0.999847006189644	-4.75888757131409
P61225	RAP2B	-0.0419079503051571	3.28552286817004	-0.164556442719783	0.877739619712275	0.999847006189644	-4.75926246365752
Q9H6A9-1	PCNXL3; PCNX3	0.1545184819896	3.32603403321011	1.01899725715014	0.369102666966031	0.999847006189644	-4.75947040990201
Q9BR11	ZSWIM1	0.025207277312329	3.34072151265023	0.0922119618382654	0.931221985594432	0.999847006189644	-4.75954995129995
Q9Y303-3	AMDHD2	0.105882601342946	3.33919689431295	0.505924657376131	0.641062738487501	0.999847006189644	-4.75971369617051
Q14677-1	CLINT1	0.120388028433151	3.25569522968412	0.713789431959874	0.517067341346804	0.999847006189644	-4.75975953275112
Q9NVD3	SETD4	-0.0530832480237295	3.12515567836522	-0.0812757177871922	0.939354785911407	0.999847006189644	-4.75979651760872
Q96N38-1	ZNF714	0.114533886236242	3.31831667465838	0.302761338706666	0.778043056564262	0.999847006189644	-4.75995661034882
Q8N983-4	MRPL43	-0.0894313688981825	3.29250861278008	-0.450535125321449	0.677022623045242	0.999847006189644	-4.76044685066841
Q9UMZ2-1	SYNRG	-0.117182760350537	3.34550540060027	-0.798363604460655	0.471942187197688	0.999847006189644	-4.76054604320445
Q8TAD7	C12orf75	0.187230970054228	3.29362114550046	0.855105181074435	0.443448026119471	0.999847006189644	-4.76067229557889
Q9UPP2	IQSEC3	-0.0671025634428575	3.30603968080084	-0.306653152187874	0.775299024854673	0.999847006189644	-4.76080546817701
Q5U3C3	TMEM164	0.117181175365474	3.33395695317717	0.34912359300457	0.745625679857136	0.999847006189644	-4.7609554020972
Q9NQ69-4	LHX9	0.10833697274055	3.30993329496713	0.95761559543825	0.395579251737919	0.999847006189644	-4.76133439450694
Q9NR55	BATF3	-0.117255850758651	3.28892070570337	-0.621006620075078	0.570177405855824	0.999847006189644	-4.76156376007718
P17544-6	ATF7	0.0955904784751357	3.30959397184878	1.36012091541961	0.249469337681934	0.999847006189644	-4.76161147781115
Q9BRP7-2	FDXACB1	-0.0719384964217538	3.34444989873816	-0.315570794981529	0.769026695808052	0.999847006189644	-4.76174390168478
Q9Y5Q3	MAFB	0.0718853516481962	3.37888438428593	0.287463038555698	0.78886787621361	0.999847006189644	-4.761800516
O95980	RECK	-0.0534846154622062	3.32448523706259	-0.235865893895614	0.825796965782814	0.999847006189644	-4.76196200537673
Q8WXI7	MUC16	0.12396102557931	3.29853317012908	0.5509127859174	0.612716191839253	0.999847006189644	-4.76220764737084
Q9UNK0	STX8	0.202911743001698	3.29568842792097	1.37964753008461	0.243902191502523	0.999847006189644	-4.76222065059668
P21589-1	NT5E	0.0680160123883626	3.36106358334719	0.291794689276761	0.785796758407431	0.999847006189644	-4.7622208805765
Q96P71-1	NECAB3	0.139071882313786	3.37966033888456	0.840064188726439	0.450861827737496	0.999847006189644	-4.76225640084228
Q9NR33	POLE4	0.113680529649196	3.31079942095338	0.807232960689595	0.467393814252797	0.999847006189644	-4.76257029354957
Q04206	RELA	-0.0891769710283615	3.32428740186292	-1.76899744190401	0.156013334153438	0.999847006189644	-4.76260508968766
Q6NUN9	ZNF746	0.105265074010105	3.37032622163734	0.617225434540893	0.57242007149861	0.999847006189644	-4.762709322227
Q15493-1	RGN	-0.142750294284935	3.32391191587417	-0.625963485021842	0.567246577201265	0.999847006189644	-4.76294966986866
Q8N594-1	MPND	0.0973700795492123	3.33051848121041	1.23717752549026	0.28752620393541	0.999847006189644	-4.76295474103069
P51948-2	MNAT1	0.055391319167947	3.37740381569296	0.258337981680725	0.809637379651069	0.999847006189644	-4.76297399610504
O43189	PHF1	0.112968974511658	3.36289706676571	0.608286268825703	0.57774592128151	0.999847006189644	-4.76305871505778
Q6YFQ2	COX6B2	0.0937083560303228	3.31619958722801	0.429185039346621	0.691180242305781	0.999847006189644	-4.76307028595197
Q7L523	RRAGA	0.0582757060787809	3.3145037417783	0.264906208411994	0.804935745467543	0.999847006189644	-4.76337645693846
Q9UK39	CCRN4L; NOCT	-0.0802480556423681	3.34664897885569	-1.42840063756109	0.230541726722774	0.999847006189644	-4.76345698112965
H3BS89	TMEM178B	0.184085579111003	3.34752125619334	0.744077688962572	0.500542807255857	0.999847006189644	-4.76391852367192
Q8TF30	WHAMM	-0.0197682092898592	3.34292787591949	-0.0788437291421083	0.941164632705542	0.999847006189644	-4.76401661064859
Q99418	CYTH2	0.106839014488591	3.30474548231218	1.08183138899246	0.343648350124493	0.999847006189644	-4.76413561561723
Q8WXK3-1	ASB13	-0.107602203310636	3.3285596820959	-0.500968167666467	0.644233854701601	0.999847006189644	-4.76424685384917
Q5T9C2	FAM102A	-0.128585567414726	3.30490017074932	-0.561942426306973	0.60588901370159	0.999847006189644	-4.76451681036142
O95759-1	TBC1D8	0.0949115286906914	3.30881577052723	0.478274955656695	0.658871402015165	0.999847006189644	-4.76456820377604
Q6VAB6-1	KSR2	0.0152593429859396	3.26015572389949	0.0541660381808484	0.959551858509901	0.999847006189644	-4.76471433507371
P36544-2	CHRNA7; CHRFAM7A	-0.0260354915231942	3.39744480756042	-0.113225942774404	0.915624902587582	0.999847006189644	-4.76484096064597
Q58FG0	HSP90AA5P	0.123157771574133	3.31565111785389	1.04632373423502	0.357830457943376	0.999847006189644	-4.76502583014986
Q96IK5	GMCL1	0.122647021952888	3.30352804096651	0.777993863062505	0.482520617560212	0.999847006189644	-4.76510829008785
Q86V87	FAM160B2	0.114339762189908	3.24891744491447	0.628474053889496	0.565766129292153	0.999847006189644	-4.76528596577504
Q9UK00	C3orf18	0.0450756155380412	3.35175609473043	0.182190817847494	0.864810560092582	0.999847006189644	-4.76559156441492
Q9GZT4	SRR	0.100277930819462	3.33327437658494	0.439870798963685	0.684074323858755	0.999847006189644	-4.76627800198202
Q9P2W1-3	PSMC3IP	-0.246418753111889	3.3647630047148	-0.969322769819232	0.390404590609754	0.999847006189644	-4.76639519317548
Q5XKK7	FAM219B	0.228360756272394	3.30188616831917	0.621174307208995	0.570078088338415	0.999847006189644	-4.76639642694264
Q8N859	ZNF713	0.1276033535246	3.30196603310256	0.529706945351487	0.625978828300315	0.999847006189644	-4.76651246655586
Q9NRG1	PRTFDC1	-0.105940977953494	3.30752320762265	-1.61507300745035	0.185946037797453	0.999847006189644	-4.76667135171376
Q9GZP1	NRSN2	0.0738655155631618	3.29420522855888	0.291402341918431	0.78607473387072	0.999847006189644	-4.76715199325814
Q9UJU3	ZFP112; ZNF112	0.0725355262564005	3.30332721854586	0.317659334476277	0.767560817773987	0.999847006189644	-4.76730650665278
Q6NT04	TIGD7	-0.0925013413989411	3.33915880493219	-0.386420363173049	0.720005972441324	0.999847006189644	-4.76758410724851
Q01974	ROR2	0.14783738206935	3.33356101621748	1.14251576786267	0.320599799878235	0.999847006189644	-4.76758512269849
Q8IYJ2	C10orf67	0.016136387525538	3.26009662010782	0.0730286484298181	0.945493874585238	0.999847006189644	-4.76782174505202
Q92793-1	CREBBP	0.0593300472851213	3.26343575414229	0.205621238425542	0.847713228391722	0.999847006189644	-4.76788458015428
P17019	ZNF708	0.102289502500851	3.30938501379166	0.468746929549414	0.665074333875608	0.999847006189644	-4.7678855753743
Q8N4S7	PAQR4	-0.0305089424918627	3.29727174028254	-0.131045603431776	0.902434996516533	0.999847006189644	-4.76797195296463
P17931	LGALS3	-0.103718729474548	3.2719026566442	-0.518227760823048	0.633232098229439	0.999847006189644	-4.76814115486604
O60674	JAK2	0.134059658103963	3.35898772620298	0.6427550465774	0.557395782626787	0.999847006189644	-4.76838309201262
P52797	EFNA3	0.105501671522273	3.35954804727469	0.46907182246212	0.664862272874056	0.999847006189644	-4.76848037436732
P01116	KRAS	-0.024173880804943	3.33036030447264	-0.101863087251685	0.924053427174842	0.999847006189644	-4.76870204822097
O00712-5	NFIB	-0.0797122922347215	3.32744156880286	-0.396058725271974	0.713456380963692	0.999847006189644	-4.76878026559381
Q494V2-2	CCDC37; CFAP100	-0.346936663451402	3.3820818519448	-0.987396455946238	0.382531906352952	0.999847006189644	-4.76899873279453
P50553	ASCL1	0.12351854521043	3.33553473605656	0.789681877128242	0.476428229410777	0.999847006189644	-4.76906622518656
P62495-2	ETF1	0.180101867194334	3.27966517747414	0.666546152018119	0.543645234057789	0.999847006189644	-4.76915095587767
Q14669-2	TRIP12	0.110264525947532	3.38424478469287	0.633224983893264	0.562971889462765	0.999847006189644	-4.76932524363662
O60296	TRAK2	-0.137754567022375	3.35059616753208	-0.988738698799812	0.381952837074225	0.999847006189644	-4.76942381096726
Q14669-3	TRIP12	0.0487925287799094	3.29670379108094	0.186498034068493	0.861660342372833	0.999847006189644	-4.76967426377383
Q8N5I4	DHRSX	-0.135925528769911	3.37352367356846	-0.869084642358047	0.436647450606097	0.999847006189644	-4.76994978196252
Q96AX9-14	MIB2	-0.0198116561488779	3.33391708746617	-0.0650996133267197	0.951400632911821	0.999847006189644	-4.77011462785227
Q9H8J5	MANSC1	-0.106786957453742	3.33858957157415	-0.621655038189694	0.569793427437968	0.999847006189644	-4.77014418849426
O75173	ADAMTS4	-0.133550815686928	3.32223490943763	-0.878432090736256	0.432148493202147	0.999847006189644	-4.7703172125182
O95208-1	EPN2	0.0986984120834286	3.28579252741334	1.53626177103896	0.203570778739564	0.999847006189644	-4.77034320225115
P42224-2	STAT1	-0.0993268290867656	3.26239668652713	-0.460674527865081	0.670355631724818	0.999847006189644	-4.77044160546299
Q96GS4	C17orf59; BORCS6	-0.0847684161765523	3.31189191846342	-1.26965102633355	0.276954105839295	0.999847006189644	-4.77054509776895
Q6ZMS7-2	ZNF783	-0.0318590342814777	3.31104937970226	-0.120822060087229	0.909997935793406	0.999847006189644	-4.77066478605843
O15018	PDZD2	0.0698481416054801	3.36132485707852	0.326829250681874	0.761139015310863	0.999847006189644	-4.77082041262741
Q9NSY0-3	NRBP2	0.10294223607141	3.33544001897808	0.57405697378321	0.598447038036753	0.999847006189644	-4.77128053867385
Q86XI8	C19orf68; ZSWIM9	0.105185467137364	3.31952168423321	1.02350593972028	0.367221188031675	0.999847006189644	-4.77136307263874
O95178	NDUFB2	0.0608190368794043	3.29470019579746	0.232916578346628	0.827925958575856	0.999847006189644	-4.77137372814529
Q5H9S7	DCAF17	-0.0392512963678616	3.31188906051801	-0.185895753227837	0.862100650218871	0.999847006189644	-4.77138883443766
Q96NE9-1	FRMD6	0.11695284154107	3.31358901669107	1.21155908492958	0.296140687451087	0.999847006189644	-4.77150821066575
Q9NZH0-2	GPRC5B	0.105082979642975	3.30187701114933	0.6576321116107	0.548768766057334	0.999847006189644	-4.77157725429162
O15503-1	INSIG1	0.112996073839394	3.37966762166777	0.427277188905669	0.692453110031238	0.999847006189644	-4.77160970784043
O43597	SPRY2	0.110891405011612	3.37473450431705	0.485811083138855	0.653989033634788	0.999847006189644	-4.77186636261796
Q9Y6W6	DUSP10	0.347342822210169	3.19436388654118	0.836207948979227	0.452778776222537	0.999847006189644	-4.77219576823253
Q8IUC6	TICAM1	-0.0776708634358314	3.28310599769711	-0.395950516297471	0.713529745421236	0.999847006189644	-4.77220536817846
Q9BZJ4	SLC25A39	0.0522161301767074	3.33713988400907	0.201669316151388	0.850590064296411	0.999847006189644	-4.77239164266704
Q8N573-7	OXR1	-0.00423334844093454	3.34158021332436	-0.0176003853279923	0.986849753242444	0.999847006189644	-4.7724957009026
Q93086-4	P2RX5	-0.122869816224404	3.32193921221675	-0.672530814715017	0.540224683401499	0.999847006189644	-4.77266215496837
Q5TID7	C1orf114; CCDC181	-0.110382036575066	3.31356263873795	-0.83219452795125	0.45478087852362	0.999847006189644	-4.7727469261937
Q9UNG2	TNFSF18	0.0171835251121307	3.28953618353312	0.0620808443191878	0.953650512389958	0.999847006189644	-4.77305996191583
Q8N4T0-1	CPA6	0.2130381194747	3.26078593721468	0.419098148770057	0.697924102179607	0.999847006189644	-4.77323677512102
Q9ULC8-3	ZDHHC8	0.0935114693495296	3.33387177489142	0.473173317326702	0.662188512307816	0.999847006189644	-4.77329439678763
O75840-1	KLF7	-0.163045920689016	3.34318564074524	-0.735372512956755	0.505250689350667	0.999847006189644	-4.77334903424647
P62316-2	SNRPD2	-0.0832812965281259	3.2305869865863	-0.402826071056509	0.708875817039336	0.999847006189644	-4.77375239160536
Q8N7Z5	ANKRD31	0.814403726102432	2.67990149808075	0.424601979738888	0.694240048669538	0.999847006189644	-4.77378365856226
Q9P2G1	ANKIB1	-0.0715015743087823	3.33653909884671	-1.59391039681926	0.190515832017901	0.999847006189644	-4.77396202175539
P04217	A1BG	-0.196875761931215	3.3513004299227	-0.284301056908362	0.791112700352877	0.999847006189644	-4.77416093791906
Q93015-2	NAT6	0.133720435037345	3.33443147937539	0.521025532227872	0.631459553134854	0.999847006189644	-4.77434643771702
P41440	SLC19A1	0.136373733584321	3.31162053800822	1.26489679437743	0.278477959125794	0.999847006189644	-4.77452117875563
P28347-2	TEAD1	0.141319564881966	3.26538062007447	0.462240425840823	0.669329305201611	0.999847006189644	-4.77459429330761
Q96RV3-1	PCNX; PCNX1	0.0963954783774276	3.29689264107285	0.494853910905018	0.648158582124243	0.999847006189644	-4.77467163071264
Q96ND0	FAM210A	0.0943402636270445	3.28477579099055	1.28155891723649	0.273172936399885	0.999847006189644	-4.77475945415071
P43356	MAGEA2B; MAGEA2	0.0741892859751428	3.40422320875356	0.37583200746984	0.727235397350967	0.999847006189644	-4.77486275858528
P41161-2	ETV5	-0.0182191714996666	3.36145675535695	-0.0837571559544413	0.937508605373443	0.999847006189644	-4.77494457774694
Q8TAB5	C1orf216	0.0255231244071978	3.32918712582995	0.116114539557273	0.913484378949147	0.999847006189644	-4.77512948817818
Q9Y600-3	CSAD	-0.00209271677896087	3.30004196920803	-0.00808544435450562	0.993958594280733	0.999847006189644	-4.77516403414531
Q8N1S5-1	SLC39A11	-0.0577918323702079	3.41272889779933	-0.169506974005834	0.874105045894133	0.999847006189644	-4.7752395449393
Q8NDQ6	ZNF540	-0.0383349610196351	3.3448951810871	-0.170869967295815	0.873105033052886	0.999847006189644	-4.77546851030224
Q0D2K2	KLHL30	0.104605726726703	3.35225635586462	0.621901188641444	0.56964770925682	0.999847006189644	-4.7754848312233
P20839-6	IMPDH1	-0.089173199109326	3.33934929029656	-2.12025853359765	0.105557914791289	0.999847006189644	-4.77565754871025
P43360	MAGEA6	0.14821845036987	3.26975021907373	1.01147666438755	0.372260153138584	0.999847006189644	-4.77605647609238
O14494-2	PPAP2A; PLPP1	0.119102579382238	3.35250393106932	0.544344102171313	0.616805300670377	0.999847006189644	-4.77610191561991
Q86UK7-3	ZNF598	-0.089581987317944	3.31256370330368	-0.485799525491089	0.653996505181318	0.999847006189644	-4.77640331146228
Q9BUY5	ZNF426	-0.174613607605184	3.37666361566132	-0.874486388252031	0.434042857287564	0.999847006189644	-4.77647327929317
Q9Y227-1	ENTPD4	0.10451098895853	3.32726731270781	1.17700144309845	0.308153161724313	0.999847006189644	-4.77649841422173
Q9NUC0	SERTAD4	0.0156921595584832	3.32770353691062	0.065407182592265	0.951171433396126	0.999847006189644	-4.77653192163706
Q9UPX0-2	IGSF9B	0.106659251928472	3.31179259532782	0.484281981570502	0.654977968881381	0.999847006189644	-4.77664532252142
Q96MH6-1	TMEM68	0.120079386404709	3.35678139436814	0.382398053557944	0.722748099492102	0.999847006189644	-4.77666678959114
Q8WWL2-1	SPIRE2	0.0650345903490535	3.38893051928023	0.302302346387085	0.778366946246143	0.999847006189644	-4.77672961069464
Q8ND25-1	ZNRF1	0.121940407054992	3.32297979542382	0.933202360794192	0.406561368219188	0.999847006189644	-4.7770041626772
Q15149-3	PLEC	-0.0816935108226045	3.26803321180352	-0.365067148345999	0.734621386960488	0.999847006189644	-4.77718394202095
Q96LZ3	PPP3R2	0.134588979177261	3.34530982257038	0.417685219932023	0.698871525992237	0.999847006189644	-4.77727459994747
Q96I45	TMEM141	0.0420570384106439	3.36361436903127	0.192874298830549	0.85700270335719	0.999847006189644	-4.77736380572517
Q8NEF3-2	CCDC112	0.0559060503862921	3.42856445627996	0.198331554279039	0.853022055901942	0.999847006189644	-4.77752610655862
O43361	ZNF749	-0.116426076457686	3.38046587616766	-1.02870052954527	0.36506411149621	0.999847006189644	-4.77764353889607
Q6P1K8	GTF2H2D; GTF2H2C_2; GTF2H2C	0.0430728261853211	3.39448700703896	0.207512597153432	0.846337428799243	0.999847006189644	-4.7781222251526
Q8NE00	TMEM104	0.216671598926802	3.28853351566779	1.17782865791552	0.30786027925415	0.999847006189644	-4.77834057820753
Q14019	COTL1	0.0123687348274505	3.34966624858287	0.0581153001001005	0.956606826553603	0.999847006189644	-4.77836193805658
P86397	RPP14; HTD2	0.123134263568729	3.31161348735187	0.77062731992963	0.486391622716901	0.999847006189644	-4.77850098919855
O60894	RAMP1	-0.0728863453366237	3.33659927968559	-0.344027286176975	0.749159185557863	0.999847006189644	-4.77856475985237
Q9P2E5-1	CHPF2	0.0984268695738822	3.31018437732529	1.5794672849109	0.193702218834409	0.999847006189644	-4.77876511592941
Q8N3V7-2	SYNPO	-0.108621125954601	3.28983032618662	-0.683580728866056	0.533949880157495	0.999847006189644	-4.77878625971014
Q9NQ86	TRIM36	-0.140292551507609	3.33232115181201	-0.812029094817575	0.464948845021402	0.999847006189644	-4.7790451955658
Q68DC2-4	ANKS6	-0.056596090013331	3.31596072356826	-0.248175944217344	0.816931002264751	0.999847006189644	-4.77945433762896
Q8IXL6-1	FAM20C	0.0427515836594817	3.36899980990888	0.187893483911556	0.860640413161195	0.999847006189644	-4.77969027446504
Q8N2F6-1	ARMC10	-0.0363131737512235	3.40477500699472	-0.137403292380031	0.897738220307884	0.999847006189644	-4.77986420219771
P08559	PDHA1	-0.0771281948365002	3.29687142618493	-0.332853486107024	0.756933003177535	0.999847006189644	-4.78009379766088
Q9P2N6-3	KANSL3	0.0800742294642698	3.3040616245468	1.6455786639828	0.179560954476428	0.999847006189644	-4.78014895872199
Q8N7C3	TRIML2	-0.300386415252713	3.31244429229989	-0.672456697915795	0.540266950238911	0.999847006189644	-4.7802924439037
O14569	CYB561D2	0.110945143321971	3.39306395568925	0.379998607073913	0.724386324312707	0.999847006189644	-4.78034318229501
O00273-2	DFFA	-0.0935477971718666	3.33649069813255	-0.544967192778481	0.616416677435433	0.999847006189644	-4.780344032119
Q15398	DLGAP5	-0.093223791666823	3.36375924235475	-0.542469710302379	0.617975295834598	0.999847006189644	-4.78034710648264
Q5T6S3-2	PHF19	-0.106103724598959	3.34243701109573	-0.727376136068921	0.509604735459574	0.999847006189644	-4.78042726624151
Q5RL73-2	RBM48	0.116515129467032	3.32107332943076	0.738318220741109	0.503653859650406	0.999847006189644	-4.78045084455181
Q9UK80-1	USP21	-0.126708563802703	3.34365161002016	-0.887242084298816	0.427943579944445	0.999847006189644	-4.78055317497194
Q9Y289	SLC5A6	0.193095802066031	3.30146855360642	1.60815208446316	0.187427703151122	0.999847006189644	-4.78059421912688
Q9H9E1	ANKRA2	0.0141982564429801	3.35495690736061	0.0644687356638323	0.95187077880967	0.999847006189644	-4.78061648490141
Q9NUN5-1	LMBRD1	-0.349027249827148	3.34473032374929	-0.998231972470095	0.377879260687071	0.999847006189644	-4.78070416631388
O95863	SNAI1	0.103454773986196	3.24785349041732	0.979093016722939	0.386131345178179	0.999847006189644	-4.78073511983448
Q9H334-7	FOXP1	-0.0543935606616313	3.38025815967344	-0.253316821300975	0.813238309534734	0.999847006189644	-4.78086862300556
Q9Y4E5-4	ZNF451	-0.124876375850336	3.35167282127309	-1.12760106228892	0.326127659921613	0.999847006189644	-4.78087257298935
Q2T9K0-1	TMEM44	0.00574656435825275	3.35824194038678	0.0241746987571038	0.98193875657822	0.999847006189644	-4.78091398674548
O94850	DDN	-0.125175655515796	3.37102484362254	-0.655869429084911	0.549785960093003	0.999847006189644	-4.78095569772925
A6NH21	SERINC4	0.0106756082584251	3.19826588871414	0.0465737165448288	0.965215770251288	0.999847006189644	-4.78096053260736
Q16799-3	RTN1	0.172250269328526	3.33982851323	0.966755166731472	0.391534419808133	0.999847006189644	-4.781019214592
Q14721	KCNB1	0.0693361841345418	3.32667962965352	0.33074756119644	0.758402152417835	0.999847006189644	-4.78141409908916
Q5VSL9-3	STRIP1	0.00390816023666582	3.34095208177315	0.0173991612922353	0.987000079832821	0.999847006189644	-4.78168782165718
Q96NG3-1	TTC25	0.0829789998091488	3.33725869225399	0.454226097209476	0.674591414524383	0.999847006189644	-4.78175508952663
Q92685-1	ALG3	0.220694893683328	3.34620671375815	0.861899262383276	0.440132096313452	0.999847006189644	-4.78178090589337
Q96GX5-1	MASTL	0.137684585948256	3.28998413342966	0.511748596138194	0.63734866241252	0.999847006189644	-4.78191896808604
Q9BYG4-1	PARD6G	-0.0218184708209052	3.3408084473512	-0.103317129943848	0.922974159173745	0.999847006189644	-4.78210909280782
Q7Z412	PEX26	0.137939613537493	3.30025336147743	0.43912045967379	0.684571990682504	0.999847006189644	-4.78213566235056
Q8NBI5-2	SLC43A3	0.0879159275614162	3.33035124686454	0.438546364623595	0.68495289583522	0.999847006189644	-4.78221494509521
O00541-2	PES1	0.13566105421451	3.22652486778847	0.344072401111547	0.749127871771107	0.999847006189644	-4.78229353913575
P02545	LMNA	-0.138859719640929	3.3579692694405	-1.537612248836	0.203254521423651	0.999847006189644	-4.78241243184376
Q8WVI0	SMIM4	0.217244027696629	3.26739026240978	0.581577210333793	0.593857486924883	0.999847006189644	-4.78253198835603
P98175-3	RBM10	-0.211229107466909	3.31273045968402	-0.726289029480262	0.510198845493366	0.999847006189644	-4.78273100464245
O43759-1	SYNGR1	-0.0815474800771238	3.34792983166948	-0.306422968750854	0.775461210122951	0.999847006189644	-4.78290243668999
Q99574	SERPINI1	0.13138516694191	3.2941941793509	0.607760966922527	0.578059933167606	0.999847006189644	-4.78293099420166
Q6ZN04-1	MEX3B	0.124237269984165	3.32462678043032	1.26295795850013	0.27910174681882	0.999847006189644	-4.78295850923217
Q9NRC1-1	ST7	0.192968213474923	3.34657626915031	1.38309110949566	0.242933403115446	0.999847006189644	-4.78299035485512
Q9HBX8	LGR6	0.0822301814150676	3.3449479095156	0.419698688927635	0.697521621865505	0.999847006189644	-4.78301455832984
Q9H2H0	CXXC4	-0.004679931884584	3.33289457097117	-0.0224880782476567	0.983198574682904	0.999847006189644	-4.78303073311886
Q8N6L1-2	KRTCAP2	0.0155699369006019	3.35719067369417	0.0426486257656101	0.968144927923362	0.999847006189644	-4.78309352362798
O75197	LRP5	0.113282021582277	3.3312130232587	0.839532154065771	0.451125910843293	0.999847006189644	-4.78346995208555
Q86YD5	LDLRAD3	0.130659201674111	3.30189783443457	0.795322896773131	0.473509574255842	0.999847006189644	-4.78362250184079
Q7Z333-4	SETX	0.00458172938165321	3.35818495801061	0.0188942214640008	0.985883195399005	0.999847006189644	-4.78362490287817
O43795-2	MYO1B	-0.00200143615950703	3.30603148142561	-0.00790037411288257	0.99409687420543	0.999847006189644	-4.78393620882184
A1KXE4	FAM168B	-0.0152933364359777	3.3031486685723	-0.0742280978962348	0.944600705885773	0.999847006189644	-4.78425204647546
P63302	SEPW1; SELENOW	0.127644445275313	3.29399160230615	1.52759168514245	0.205613355418127	0.999847006189644	-4.78442873948338
Q9NZC3	GDE1	0.102489093777954	3.33777545212691	1.09655354890056	0.337920171553632	0.999847006189644	-4.78445928394919
Q6ZRI6-2	C15orf39	-0.0932863854868077	3.32862108907481	-0.404242089333458	0.707919274272803	0.999847006189644	-4.78470177973197
Q9BWQ8	FAIM2	0.120933772523179	3.32084763325205	0.653919564463943	0.5509127284327	0.999847006189644	-4.78474542734789
Q9H741	C12orf49	-0.0603586931567831	3.333851854837	-0.300908837474783	0.779350621026225	0.999847006189644	-4.78493736416883
Q8N6I1-1	EID2	-0.151539473385872	3.33205272363099	-1.06906528469875	0.34868728655394	0.999847006189644	-4.78507677204454
Q04726-5	TLE3	0.0857454432693898	3.31972124058451	0.472042702559763	0.662924942356556	0.999847006189644	-4.78514589976012
Q53HC9	TSSC1; EIPR1	-0.0872320487507163	3.33183344895765	-1.62855678168326	0.183094698926039	0.999847006189644	-4.78537508257394
Q8N5G0-2	C4orf52; SMIM20	0.169960174288164	3.24740345531859	0.911183064039876	0.416689699369856	0.999847006189644	-4.78542967005245
Q9Y5Z9-1	UBIAD1	0.183378709849127	3.28364695175821	0.884082290640829	0.429447771187834	0.999847006189644	-4.78554871408378
Q9Y2K2	SIK3	-0.133238460551201	3.38738215648332	-0.963835925964355	0.392822439863597	0.999847006189644	-4.78568030531644
P49796-3	RGS3	0.110097158824595	3.28212360868469	0.708543889389549	0.519970215748611	0.999847006189644	-4.78574696723401
Q8N9Z2-1	CCDC71L	-0.117173042554867	3.31871856186328	-0.750857383579384	0.496899471238339	0.999847006189644	-4.78588794866871
Q9Y6I7	WSB1	0.0277215489913475	3.40398343937288	0.13013035815163	0.903111550320804	0.999847006189644	-4.78592752489693
Q13530	SERINC3	0.0605294503104699	3.30761617325684	0.29068962852772	0.786579787098891	0.999847006189644	-4.78599035236472
P38435-1	GGCX	0.194483805491709	3.31655707340193	1.06423826453885	0.350610056737199	0.999847006189644	-4.78623225178959
Q8WTR2	DUSP19	-0.110137348352654	3.34333324932386	-1.16046374786591	0.3140640625948	0.999847006189644	-4.78626438545414
Q8NGJ9	OR51T1	0.183545126724451	3.28625843982386	0.86743176730512	0.43744700883359	0.999847006189644	-4.78631867866513
Q9Y675	SNURF	-0.117079994410269	3.32075661204194	-0.903409671929933	0.420316056879323	0.999847006189644	-4.78643117599972
Q99687-2	MEIS3	0.0478652191651147	3.28244933026156	0.234355349508148	0.826887137986824	0.999847006189644	-4.78644116539611
P00156	CYTB	0.0279125212348609	3.26998141988946	0.076166283599234	0.943157651123925	0.999847006189644	-4.78655715719696
P30305-1	CDC25B	0.111531888674759	3.28901718339738	1.45490715911873	0.22359148802214	0.999847006189644	-4.78656884409896
C9JTQ0	ANKRD63	0.072324238988104	3.32515862274956	0.337389219323403	0.753773060992602	0.999847006189644	-4.78667012800702
Q9BZM4	ULBP3	0.0810409620483961	3.34002238406821	0.366316384813598	0.733762421109642	0.999847006189644	-4.78667135494675
Q14160	SCRIB	0.107918182614277	3.34320406511795	0.603792051366085	0.580436180094099	0.999847006189644	-4.78669562327086
Q13275	SEMA3F	-0.00711343744122222	3.32540221237189	-0.0312465974127811	0.976657174791218	0.999847006189644	-4.78694823201726
Q9BXS9-1	SLC26A6	0.160346745640047	3.32776558486452	1.0473035179962	0.357432107725567	0.999847006189644	-4.78705175968526
Q86VZ6	JAZF1	0.0521956066310207	3.35364885787751	0.187948473473576	0.860600228339814	0.999847006189644	-4.78707342537635
A9YTQ3-2	AHRR	-0.110619770740673	3.29595975362582	-0.624534809310931	0.568090239473007	0.999847006189644	-4.78734671167971
Q96DN5-1	WDR67; TBC1D31	-0.112195539184937	3.31151585010551	-0.966159464225554	0.391796955164182	0.999847006189644	-4.78751380161621
Q14520-1	HABP2	-0.417721571743252	3.46507363839087	-1.04412957907764	0.358723987989922	0.999847006189644	-4.78765497692868
P60880	SNAP25	0.0989024494201003	3.33888043251363	0.633048037677812	0.563075787732757	0.999847006189644	-4.78779773774194
Q3SXZ3-1	ZNF718	0.155100200705515	3.27326715643493	1.16536550308472	0.312301005765004	0.999847006189644	-4.78782097040517
Q6R327-3	RICTOR	0.0512225265984363	3.31985777488333	1.99814442984628	0.120694449569403	0.999847006189644	-4.78797714412096
Q8N8Q9	NIPA2	0.0840867565216309	3.33383883208596	0.345979975512265	0.747804391526158	0.999847006189644	-4.78824016445681
Q96EC8-1	YIPF6	0.147758744547802	3.27964743706124	0.719729053626121	0.513794961084735	0.999847006189644	-4.78855250680529
Q96LL9	DNAJC30	-0.104365388087354	3.34751651465945	-0.750173394860408	0.497266116599673	0.999847006189644	-4.78855772423031
[truncated: 8,392 more rows]
