# Supplementary material for: Thalidomide promotes degradation of SALL4, a transcription factor implicated in Duane Radial Ray syndrome
Source: eLife. 2018 Aug 1;7:e38430. doi: 10.7554/eLife.38430 (PMC6156078; doi:10.7554/eLife.38430)
Supplement: Figure 1—source data 7. [file elife-38430-fig1-data7.csv]

	ID	logFC	AveExpr	t	P.Value	adj.P.Val	B
Q96JP5-1	ZFP91	-0.687478788898365	3.56024018068591	-25.4396041472873	1.48035833663486e-06	0.0130375158707432	2.54755239326353
Q9UKT9-1	IKZF3	-0.344783446455674	3.94119078343316	-12.2056103743551	5.85172489261097e-05	0.171787137097416	1.36973957289593
P63098	PPP3R1	-0.226256014181775	3.40322625465107	-7.07116354390687	0.000817098081284621	0.999834080651206	-0.0547914638733999
P51157-1	RAB28	-0.494826599731488	3.77681328421449	-10.8282899466886	0.00010548187365909	0.232244715328902	-0.15256661899332
Q13422	IKZF1	-0.305202242010438	3.86056955289218	-7.23657087405943	0.000733164653975569	0.999834080651206	-0.449565795862885
Q9Y5J7	TIMM9	-0.307738052445202	3.26784739005514	-5.84498517004114	0.00196265083767234	0.999834080651206	-1.25667865070696
Q9UK99	FBXO3	0.13104473881883	3.41782712744338	4.52754019127705	0.00599419534432263	0.999834080651206	-1.73817467946441
P02751	FN1	0.470359043351496	3.39245711230936	4.33291157034928	0.00720212176428185	0.999834080651206	-1.93157621413488
Q9Y2J2	EPB41L3	0.281296129969774	1.97752693311182	4.44708009359859	0.00646270360329054	0.999834080651206	-2.050103950763
Q9NX63	CHCHD3	-0.119392644883915	3.35937168557638	-4.18527080877425	0.00830788512702324	0.999834080651206	-2.14104356977006
O60232	SSSCA1	-0.0896439219891155	3.30694901041226	-4.08561923771413	0.00916502033401649	0.999834080651206	-2.14726755623789
Q9Y5J9	TIMM8B	-0.322217634656019	3.34521587514468	-4.25748177511547	0.00774429666072535	0.999834080651206	-2.19788935593472
Q99417	MYCBP	-0.253337078637906	3.31046060092948	-3.96298092013417	0.010363055552631	0.999834080651206	-2.24252328586947
O60220	TIMM8A	-0.513045625696706	3.31893498120099	-4.52451272594998	0.0060110962027518	0.999834080651206	-2.28028917268869
Q8NCM8-2	DYNC2H1	0.210812859854341	2.42741571170076	4.23068172915244	0.00794816055357375	0.999834080651206	-2.28198682516039
P60953	CDC42	-0.11570598226183	3.27148947019914	-3.98104394087922	0.0101757905548441	0.999834080651206	-2.35257360248985
Q15306	IRF4	-0.0714117371798289	3.44812198677572	-4.1028354294595	0.00900992249909718	0.999834080651206	-2.43830455807677
Q96BR5	SELRC1; COA7	-0.0990258390343562	3.26188492998924	-3.6863346074629	0.0137871880086187	0.999834080651206	-2.55402422437973
Q96CK0	ZNF653	-0.677368955444573	3.69421604921365	-5.21535035601541	0.00326128282609167	0.999834080651206	-2.57691831747723
O14530	TXNDC9	-0.0687601730676856	3.30460240310739	-3.6829885150473	0.0138358768047513	0.999834080651206	-2.6313507761136
Q9NX18	SDHAF2	0.703007297281754	3.50024448132467	3.97109471895085	0.0102784523608009	0.999834080651206	-2.66584754817939
P04637	TP53	0.269951994565652	1.69177695899009	3.49429536852347	0.0169267513597291	0.999834080651206	-2.71787332758067
P12814-3	ACTN1	0.352604128955446	1.89872859120888	3.369734118106	0.019396114148557	0.999834080651206	-2.81534813720608
P15170-3	GSPT1	-0.0646447753257933	3.3354446792352	-3.57111561718862	0.0155822671625556	0.999834080651206	-2.87594347120439
O43298	ZBTB43	0.272900599272304	3.46869748708459	3.58888853945707	0.0152887658047988	0.999834080651206	-2.88354971963562
Q9BU19-5	ZNF692	-1.66081519647221	3.54823398621849	-17.1243416283368	1.08464934095461e-05	0.0477625337289364	-2.90441672149694
O43805	SSNA1	-0.216479835808216	3.40358187556127	-3.52700596887345	0.0163387742508251	0.999834080651206	-2.91685723473958
Q9H892-2	TTC12	-0.186407493040183	3.02224362832709	-3.24817112273567	0.0222056331534482	0.999834080651206	-2.97567959522884
Q9BQ95	ECSIT	0.112206312477092	3.21975724679972	3.16121280119017	0.0244970101881922	0.999834080651206	-3.00627772322145
P20839-6	IMPDH1	-0.0645553626083045	3.36458807356945	-3.32288236056943	0.0204284922147306	0.999834080651206	-3.09715770537444
O00592	PODXL	-0.196804193044994	3.30054863922159	-3.06985227610835	0.027194548949204	0.999834080651206	-3.17322143792922
O43924	PDE6D	-0.142111931665891	3.44100524487401	-2.9469956534812	0.0313608910547475	0.999834080651206	-3.20511476433562
P56211	ARPP19	-0.196183779544183	3.38887462668328	-2.96258951718414	0.0307945723520439	0.999834080651206	-3.22638245475192
Q92506	HSD17B8	0.0991145617033996	3.36602210960866	2.94555185452844	0.0314139088726303	0.999834080651206	-3.22948910769546
Q9UI26-2	IPO11	0.0742707900751656	3.32182027984166	3.08289564485264	0.0267898122642722	0.999834080651206	-3.23746487151735
P20674	COX5A	-0.132246673426653	3.16294525971979	-3.01971342761005	0.0288152767865053	0.999834080651206	-3.24354858421228
Q8N4Q1-2	CHCHD4	-0.248215502313943	3.32308769140598	-2.89608884883839	0.0332918710387312	0.999834080651206	-3.24617081771566
Q16537	PPP2R5E	-0.0945797269544217	3.34542702092486	-2.88044441368262	0.0339115560723371	0.999834080651206	-3.27975627677147
Q7Z7K0	CMC1	-0.14892911685696	3.20838810305248	-2.88489966172232	0.0337337870200648	0.999834080651206	-3.2807074466101
P01023	A2M	0.186172048550632	3.01780740811579	2.92326839054792	0.0322449582786799	0.999834080651206	-3.28814382335541
O60285	NUAK1	-0.138784224350561	3.5266735250485	-2.8692682408396	0.0343620890922908	0.999834080651206	-3.3093966243536
Q8WUX1-1	SLC38A5	-0.120112587264466	3.41624645625472	-2.82121376130209	0.0363763312363426	0.999834080651206	-3.31290536974567
Q8IZH2-1	XRN1	0.0450255992229086	3.37102155523382	3.26006201593995	0.0219114745005131	0.999834080651206	-3.31637130895098
P51159-1	RAB27A	-0.166818148101442	3.27643063419429	-2.90639192796294	0.0328906315485702	0.999834080651206	-3.32276061952168
P21397	MAOA	0.307348267415911	1.39849312230206	2.91676401231906	0.0324921243777582	0.999834080651206	-3.33268366538314
Q9BXV9	C14orf142; GON7	-0.27448242788638	3.25672056300123	-3.07217937939815	0.0271218400585584	0.999834080651206	-3.3367592702422
O43504	LAMTOR5	-0.214253640353235	3.28824888467297	-2.91400485976396	0.0325976076673968	0.999834080651206	-3.34240601983024
P02656	APOC3	-0.257383400084278	3.46806235615053	-3.01945450506445	0.028823921745469	0.999834080651206	-3.36161064022816
P58546	LUZP6; MTPN	-0.320049083979451	3.38710933936764	-2.88250942067321	0.0338290311909185	0.999834080651206	-3.36988555696107
Q9NX24	NHP2	0.217162218835483	3.36132883493864	2.77979012898351	0.0382178251839912	0.999834080651206	-3.39698993125403
Q15121-2	PEA15	-0.269710542508854	3.38559881107949	-2.87447524244937	0.0341513638949077	0.999834080651206	-3.4023343142618
Q9BWJ5	SF3B5	-0.301967055677235	3.24811722457611	-2.76607306149614	0.038850135091299	0.999834080651206	-3.42656199790082
Q9UHA3	RSL24D1	-0.100572824018758	3.29244303416358	-2.70710148256227	0.0417030900167384	0.999834080651206	-3.45524043947871
P05091	ALDH2	0.289719892109411	1.8120954476136	2.66887168845671	0.0436754315435443	0.999834080651206	-3.46006839721581
Q8TCZ2-5	CD99L2	-0.202558329573744	3.24528069345767	-2.65407188768703	0.0444663018016828	0.999834080651206	-3.47273928885788
O15533-3	TAPBP	-0.131972215530076	3.30563018090299	-2.67278608013815	0.0434688456347207	0.999834080651206	-3.473652466752
Q9UBL3-1	ASH2L	-0.0448851545026111	3.31295578378314	-3.06692270914928	0.0272863916814618	0.999834080651206	-3.48608160264738
Q96SZ6	CDK5RAP1	0.153387714433876	3.19089151925975	2.63141721065056	0.0457075146277931	0.999834080651206	-3.49610398803941
Q6DKI1	RPL7L1	-0.116780313989455	3.242654722567	-2.59062214417148	0.0480393996768819	0.999834080651206	-3.53528305703948
Q9Y5R8	TRAPPC1	0.238640863338534	3.37892273090531	2.58797658942159	0.0481950529019831	0.999834080651206	-3.5595129770355
Q16822-1	PCK2	0.0923110050452223	3.00149515100808	2.577259986068	0.0488312329682622	0.999834080651206	-3.5761216954331
Q16626	MEA1	-0.332815943572558	3.13742665138245	-2.90521606551038	0.0329361512305621	0.999834080651206	-3.59621074033555
P80723	BASP1	-0.345665935835366	3.32484719919341	-3.05648163440316	0.0276165551559526	0.999834080651206	-3.60747702278897
Q8NE01	CNNM3	-0.0822943864913116	3.32822669268721	-2.70335165464055	0.0418921509963478	0.999834080651206	-3.6109077540987
O14757	CHEK1	-0.0877915912037075	3.32070179335818	-2.65152723517477	0.0446038592034731	0.999834080651206	-3.62537669820824
P07196	NEFL	0.394703954136699	1.14428029216885	2.49705712161266	0.0538935125386255	0.999834080651206	-3.62664964059441
P07602-3	PSAP	-0.100730438591326	3.30871346481597	-2.8587980700731	0.0347901918572045	0.999834080651206	-3.63384835943022
P49327	FASN	-0.0343490239834332	3.27487852508922	-3.51592295003504	0.0165353562740856	0.999834080651206	-3.65231837014524
O15514	POLR2D	-0.147570673046801	3.29507951493783	-2.49826351114801	0.0538132654166441	0.999834080651206	-3.65538501486821
Q8N5C7-1	DTWD1	-0.243647271515824	3.52635030424305	-2.80059343507246	0.0372804454470064	0.999834080651206	-3.65935644967571
Q8NHG7	SVIP	-0.194724053566708	3.38899503541121	-2.60156977968825	0.0474011039360914	0.999834080651206	-3.66376031655079
Q9UK76	HN1; JPT1	-0.0888715605966411	3.12605724585468	-2.62385362257386	0.0461303260595762	0.999834080651206	-3.66752323815291
Q13394	MAB21L1	0.381488328736489	1.49575313080187	2.73328214391779	0.0404089733324862	0.999834080651206	-3.67142275484513
Q6UWU4-2	C6orf89	-0.182432562345941	3.19980682796838	-2.44624607911511	0.0573941997559751	0.999834080651206	-3.67216886203121
O60613-1	SEP15; SELENOF	-0.108125663911866	3.28557728643278	-2.43435865144246	0.0582482855070084	0.999834080651206	-3.69970100601456
Q08722	CD47	-0.128554402586391	3.37760196308387	-2.52065900990586	0.0523468971023117	0.999834080651206	-3.70346258398915
Q9Y624	F11R	-0.118171562096945	3.3153709163245	-2.58002393592688	0.048666280777797	0.999834080651206	-3.70392277147555
P18859-2	ATP5J	-0.21834387909205	3.34027618256559	-2.40336215441137	0.0605406377677181	0.999834080651206	-3.71341492151482
Q9BPU6	DPYSL5	0.266268452420901	1.69800913527899	2.42933951382664	0.0586130199210615	0.999834080651206	-3.73541215319874
P34932	HSPA4	-0.032753432775582	3.26269248308654	-3.3447991772694	0.0199380224970661	0.999834080651206	-3.73541501309299
P33316-2	DUT	-0.124018419299577	3.19993294270182	-2.40496837881098	0.0604194850263952	0.999834080651206	-3.74076691678577
Q9NVQ4-2	FAIM	-0.114372897311622	3.25498444692587	-2.37640732877866	0.0626133498084685	0.999834080651206	-3.74262891993841
Q96IZ5	RBM41	-0.134601013482375	3.35009846269148	-2.37213826335534	0.062948581241886	0.999834080651206	-3.74397890051763
Q6ZU80	CEP128	0.0697208747122793	3.36244823395268	2.54408195505145	0.0508596393331559	0.999834080651206	-3.75534490795691
Q13207	TBX2	-0.437560452138207	2.41384722048498	-2.74057672307781	0.0400563254753988	0.999834080651206	-3.75668570925955
Q12923-4	PTPN13	0.090965979662061	2.84755480101221	2.36673615801046	0.0633755586065443	0.999834080651206	-3.76613666248033
Q9Y5Y6	ST14	-0.0769084713620168	3.4935668353358	-2.76574974558331	0.038865177491974	0.999834080651206	-3.76819362496441
Q9NZ09-4	UBAP1	-0.0796183351058228	3.34403825353772	-2.44893644904075	0.0572027898526529	0.999834080651206	-3.77509156194679
Q9UMX5	NENF	-0.0765171452016507	3.20928295774568	-2.42524742339245	0.0589122148711134	0.999834080651206	-3.78079463691705
P62136-1	PPP1CA	-0.0767987975404603	3.39766238073316	-2.39771751400755	0.0609684804828183	0.999834080651206	-3.78198135391157
Q14498-2	RBM39	-0.0374339867907135	3.28855779819895	-2.88339736660921	0.0337936143210577	0.999834080651206	-3.78773163524656
P98179	RBM3	0.0716070556872639	3.28227495418038	2.53571264084686	0.0513857037852211	0.999834080651206	-3.79470929080585
Q9HD34	LYRM4	0.116280811116583	3.32994042673903	2.31042489771858	0.0680164718664044	0.999834080651206	-3.79640965583153
P62072	TIMM10	-0.156101655150337	3.33842595780714	-2.48543513168298	0.0546732812658585	0.999834080651206	-3.81118891827249
Q92466	DDB2	0.0865349896339462	3.39647567497241	2.48441452419532	0.0547423410610953	0.999834080651206	-3.81126409926976
P62158	CALM3; CALM2; CALM1	-0.312175514226689	3.19031676756979	-2.70525361698135	0.0417961391964401	0.999834080651206	-3.81573883501736
Q9UDY8	MALT1	0.186602846565479	3.40224317773958	2.3869150566285	0.0617963891926567	0.999834080651206	-3.81962393519896
P36405	ARL3	-0.0756988550501372	3.33965285504381	-2.61494271572088	0.0466339574443754	0.999834080651206	-3.82837170155062
Q6UWS5	PET117	-0.405252587138503	3.10443248410249	-2.96697553364049	0.030637345300252	0.999834080651206	-3.84282873713528
P05783	KRT18	0.159124847639484	1.95082218127106	2.27098368016189	0.0714834000465467	0.999834080651206	-3.84335336387187
P43246-1	MSH2	-0.0425489457057402	3.28773546533778	-2.9238175691064	0.0322241854083834	0.999834080651206	-3.84404780275195
Q8WU39-1	MZB1	0.0873809415708419	3.42967564205644	3.07132682291596	0.0271484523795406	0.999834080651206	-3.84581396399949
Q6P3S1	DENND1B	0.105975166652089	3.40228567973105	2.31627920844218	0.0675174108534707	0.999834080651206	-3.85294151582271
Q8N0X7	SPG20; SPART	0.164557561609494	1.84373609273784	2.24452377221285	0.0739148154645758	0.999834080651206	-3.85782056166121
Q9UL25	RAB21	-0.0651525248077934	3.31250921433688	-2.4168627810896	0.0595304316892775	0.999834080651206	-3.87320989135873
Q9NRY2-1	INIP	-0.12119771436535	3.29751830213815	-2.21641095734496	0.0765950002414128	0.999834080651206	-3.88200829487903
O95630	STAMBP	0.0642393199308709	3.39013159653205	2.50121816819547	0.053617274173196	0.999834080651206	-3.88846747245193
O60927	PPP1R11	0.121087616438597	3.34300315508857	2.19945020913834	0.0782618305298151	0.999834080651206	-3.89664983493178
P60008	HILS1	-0.649929177506224	3.43052389930234	-2.45504766018869	0.0567705635838269	0.999834080651206	-3.89886329097222
P57081-1	WDR4	-0.0895694314351325	3.29686406852889	-2.43906166881543	0.0579087506362958	0.999834080651206	-3.90411328522205
Q9NR12-1	PDLIM7	0.105019106453794	2.66762679742218	2.19807489848814	0.0783986689117315	0.999834080651206	-3.9067063165686
Q58FG1	HSP90AA4P	-0.683896068949767	3.33490264000091	-2.18547817582899	0.0796638754415837	0.999834080651206	-3.91912807787998
O00231-2	PSMD11	-0.0587078714159243	3.32982464535705	-2.9633500335829	0.0307672455667918	0.999834080651206	-3.92460785537187
P13804-1	ETFA	0.140173452462133	2.00598491292264	2.31877284157675	0.0673060303851386	0.999834080651206	-3.92810213890099
P62310	LSM3	-0.183977248583604	3.31525077752089	-2.30482377282025	0.0684976522085488	0.999834080651206	-3.93401325664011
Q9P0M6	H2AFY2	0.177009235831834	2.06151077079924	2.36224645062232	0.0637327935255646	0.999834080651206	-3.93715469041536
Q9NX08	COMMD8	-0.0936744811904581	3.40707745156281	-2.21499860371783	0.0767323495427054	0.999834080651206	-3.95109598855425
O43464	HTRA2	-0.10457152088678	3.35832473224094	-2.14639243659389	0.0837292250837326	0.999834080651206	-3.95869500979643
O14654	IRS4	0.344671049193303	1.0580054984706	2.2107388217584	0.0771481952988958	0.999834080651206	-3.96492669019241
P41440	SLC19A1	-0.199453571725798	3.32262037282383	-2.15974644432141	0.0823161069246522	0.999834080651206	-3.968918569701
Q96HP4	OXNAD1	0.105230232396157	3.27783694668029	2.16540038395689	0.0817254295863455	0.999834080651206	-3.96978416994111
Q14135-1	VGLL4	-0.0920298382794991	3.33186815776285	-2.20505660122509	0.0777066338211993	0.999834080651206	-3.97458938050569
Q02241-1	KIF23	0.228578346007597	3.28580185373366	2.33023413105301	0.0663435683891304	0.999834080651206	-3.97631520468476
Q9NYJ1-2	COA4	-0.217251777728133	3.24639118606605	-2.14793663161451	0.0835645154202622	0.999834080651206	-3.97845260069025
Q99622	C12orf57	-0.184901910949135	3.30205282499423	-2.11008444328191	0.0877023707580498	0.999834080651206	-3.98074620905856
Q13233	MAP3K1	-0.119993537755512	3.36795967982077	-2.14564533533168	0.0838090368213105	0.999834080651206	-3.98421726530655
Q9BUT9-1	FAM195A; MCRIP2	-0.120144357860473	3.39656599159618	-2.09770521405358	0.0891020304538233	0.999834080651206	-3.98656385724565
Q2NKJ3-1	CTC1	0.124225572406897	3.40172343745701	2.11736898233958	0.0868895774472339	0.999834080651206	-3.99016092140573
Q71RC2-4	LARP4	-0.082437790193092	3.22386019904252	-2.41022199320007	0.0600250452452312	0.999834080651206	-3.99222154866675
Q9P0J1-2	PDP1	0.12085157807137	3.23568703930138	2.10308982687763	0.0884903516864396	0.999834080651206	-3.99313205041317
Q9Y3E1	HDGFRP3; HDGFL3	0.207843242371182	2.62946647349846	2.14387010374497	0.0839990047986354	0.999834080651206	-4.00022979546112
Q13164-1	MAPK7	0.215925172712938	3.33557999873867	2.15685649934397	0.0826197676240519	0.999834080651206	-4.00161226039492
Q14247-1	CTTN	0.104671823411899	2.48378067146708	2.34454233584086	0.0651627237318462	0.999834080651206	-4.00460830572973
Q96AE4-2	FUBP1	0.0992727707358824	3.29996729463194	2.08315018169878	0.0907777972162997	0.999834080651206	-4.01296476988066
P62888	RPL30	-0.055467912656413	3.29243546469539	-2.46174364774727	0.0563010366619571	0.999834080651206	-4.01662056160277
Q9H8M1	COQ10B	0.125923288362481	3.3127418430003	2.06046175987224	0.0934562853759739	0.999834080651206	-4.0184621589721
Q68DK2	ZFYVE26	0.113489970660981	3.30738802154614	2.15256909365356	0.0830724508789557	0.999834080651206	-4.0230677481443
Q96RK4-2	BBS4	0.34868527371109	2.41208350669597	2.2880772042636	0.069958187276577	0.999834080651206	-4.02310178166085
P14621	ACYP2	-0.111112596850162	3.33138221942828	-2.07149125259966	0.0921439906361531	0.999834080651206	-4.02559298729635
O96033	MOCS2	-0.170608287666636	3.31242918996667	-2.05397805142884	0.0942368462510146	0.999834080651206	-4.02885780539529
Q9BSY4	CHCHD5	-0.0894958611864753	3.28738125872368	-2.11142950678492	0.0875516908130703	0.999834080651206	-4.03391301094476
Q9NVA1	UQCC; UQCC1	0.0788468838695141	3.25200721873992	2.10527034055797	0.0882439088559969	0.999834080651206	-4.04402125225169
O60936-3	NOL3	-0.138014850242735	3.37273080643856	-2.0286870468597	0.0973473748201358	0.999834080651206	-4.04560961589335
P78364	PHC1	0.254950612433146	2.53058056577841	2.39345314707244	0.0612938667970019	0.999834080651206	-4.04699661005283
Q9HD47	RANGRF	-0.139272059557272	3.29318211497023	-2.03114758762794	0.0970400963481555	0.999834080651206	-4.04869650401521
Q96CX6	LRRC58	-0.120304859289129	3.33584060631	-2.04225784024088	0.095665184750964	0.999834080651206	-4.05170327612428
P09917	ALOX5	0.197707692282646	3.50745774162648	2.03516719644705	0.0965402948123114	0.999834080651206	-4.05441426050696
P53985	SLC16A1	-0.236800088334387	2.96624377663021	-2.11360643595766	0.0873083989932727	0.999834080651206	-4.05491420382746
P62993	GRB2	-0.0522528322409567	3.30721533934015	-2.53141520240938	0.0516581257210874	0.999834080651206	-4.06308405312337
P24666-1	ACP1	0.160769282810009	3.40965589011485	2.01574224717615	0.0989807624255213	0.999834080651206	-4.06688912036391
Q6ZN17-1	LIN28B	0.255480656379979	1.67105730432038	2.01850042211575	0.0986303520930187	0.999834080651206	-4.06841514255299
Q9H6R6-1	ZDHHC6	0.157549859778988	3.23517300994416	2.00357811499795	0.100541695245609	0.999834080651206	-4.07008469601595
Q99808-2	SLC29A1	-0.271734090174724	3.20564884196831	-2.01908742239667	0.0985559441651899	0.999834080651206	-4.07143091298212
Q96RY7	IFT140	0.282203939769914	3.03565466786067	1.98868567353221	0.102487692322653	0.999834080651206	-4.07934377100035
Q92993-3	KAT5	-0.118950288559006	3.32409029051125	-2.0067686743115	0.100129809484399	0.999834080651206	-4.08546694887149
P09497-2	CLTB	-0.0764315747498483	3.39517667997426	-2.35358434805565	0.0644281535293503	0.999834080651206	-4.09187505328825
Q9Y3D0	FAM96B	-0.137447971316118	3.30842308861245	-2.06066114167244	0.0934323897872447	0.999834080651206	-4.09336336614435
P07919	UQCRH	-0.227676861755273	3.27357566093437	-1.96082976450019	0.106233392861811	0.999834080651206	-4.10196455059435
P31949	S100A11	-0.113917075671536	3.41071247770695	-2.34748962923971	0.0649223023235528	0.999834080651206	-4.10637590833338
O75348	ATP6V1G1	-0.144157292496861	3.36815396819981	-1.95429785336889	0.107132090452659	0.999834080651206	-4.11275993409076
Q9ULZ3	PYCARD	-0.0958628310170932	3.41605598316608	-2.21263189819136	0.076963095573847	0.999834080651206	-4.11377539712696
P54105	CLNS1A	-0.0574545404032286	3.25034354354791	-2.40551257398956	0.0603784973796563	0.999834080651206	-4.11841444909983
O43837-1	IDH3B	0.0653786205181933	3.32834103569366	2.52681812893903	0.0519512840323504	0.999834080651206	-4.11908125822282
P84090	ERH	-0.0701491546486516	3.24864826858311	-2.57461481695497	0.0489896682385509	0.999834080651206	-4.12858801906237
P43007-1	SLC1A4	-0.141584605558983	3.34763002010876	-2.4559052309439	0.0567101939695285	0.999834080651206	-4.13614299948979
Q13127-1	REST	0.160892356222011	3.38119292732882	1.94129303748136	0.108944874007756	0.999834080651206	-4.13760154218594
P56181	NDUFV3	0.129537275059645	3.02406541703578	1.99378368702933	0.101817161282782	0.999834080651206	-4.13951817149257
Q8N111	CEND1	-0.21298976381652	3.13329288643592	-1.92211151009014	0.111676706920301	0.999834080651206	-4.1403153926588
Q6ICB0	DESI1	-0.184602729391118	3.3607676439486	-1.94026137602729	0.109090032053452	0.999834080651206	-4.14799958632567
Q86Y38	XYLT1	0.395162994885433	3.19515103860598	2.10022976264784	0.0888146960244515	0.999834080651206	-4.14871354115488
Q9H7Z7	PTGES2	-0.0644197137532495	3.34174312485792	-2.3340903549975	0.0660230716817666	0.999834080651206	-4.14966745101097
Q8IY63-1	AMOTL1	0.0972481248710111	3.25516445192037	1.95055428183667	0.107650697491154	0.999834080651206	-4.15421176276406
Q9Y2A7-2	NCKAP1	0.104376775854709	2.74666420353487	2.11776702947947	0.0868453934701891	0.999834080651206	-4.15737512623525
Q9BTT4	MED10	-0.124023033883731	3.31477968438497	-2.00388477439841	0.100502030474861	0.999834080651206	-4.16047609647109
Q9NRP2	CMC2	-0.142897258569314	3.22088195915632	-1.88805033029336	0.116703027829425	0.999834080651206	-4.16119604546539
Q15043	SLC39A14	-0.216705725992927	3.15231083417965	-1.90534308409871	0.114122726079239	0.999834080651206	-4.16190358340453
Q96L73-1	NSD1	-0.194666620998417	3.23481061907808	-1.8809269285601	0.117783290932591	0.999834080651206	-4.16639500517392
O00411	POLRMT	0.0681954821227831	3.20808477265567	2.32202316761651	0.0670315714642548	0.999834080651206	-4.16731814077913
Q8TD30-1	GPT2	0.125311367263721	2.85107184765126	1.88000691678172	0.117923556957954	0.999834080651206	-4.16769618645276
A4UGR9-8	XIRP2	0.227309630096747	3.41315436509181	2.0533451200932	0.0943134084686639	0.999834080651206	-4.17082329354668
Q5BKY9-1	FAM133B	-0.173178648850382	3.32087223463454	-1.87490402433346	0.118704666161493	0.999834080651206	-4.17282010342664
P49368-1	CCT3	-0.029160740709444	3.27292234169927	-2.97000553872235	0.0305292499880989	0.999834080651206	-4.17388716130849
Q96GJ1	TRMT2B	0.0998191387813243	3.22100703376318	1.93048409507215	0.110475688067875	0.999834080651206	-4.17496253558996
Q9UK45	LSM7	-0.0827781789298719	3.35988850890833	-2.04397364154596	0.0954546734457685	0.999834080651206	-4.17520304851941
P0DJ07	PET100	-0.240933347209803	3.33242516390514	-2.11716206838729	0.0869125546386894	0.999834080651206	-4.17555045998627
Q96AQ8-1	CCDC90A; MCUR1	0.0897122219451012	3.28668689930111	1.94674196985174	0.108181497808339	0.999834080651206	-4.17908181421062
Q8IXI1	RHOT2	-0.125738508289936	3.07047542286195	-1.98289052638455	0.103255493426859	0.999834080651206	-4.18020716641164
Q9NSG2-1	C1orf112	-0.106923572015031	3.28272843956787	-1.87715279433476	0.118359790937599	0.999834080651206	-4.18064060684552
P23443-1	RPS6KB1	0.0778699818320189	3.34871802050415	2.0178884794817	0.098707984080212	0.999834080651206	-4.18167196950262
O76070	SNCG	0.230727560220274	1.52000574209858	1.88143099409364	0.117706513131578	0.999834080651206	-4.18328525508353
P54802	NAGLU	0.10711484208004	3.39766581842121	2.06205284472094	0.0932657745834176	0.999834080651206	-4.18420061419687
O60716-1	CTNND1	0.156281533070735	1.81260358087273	2.16225242852382	0.0820537466896754	0.999834080651206	-4.19052626563151
P19397	CD53	-0.203375625897356	3.27640622290604	-1.92929970043005	0.11064477278879	0.999834080651206	-4.19759126709504
O75419-3	CDC45	-0.12903198444718	3.19351430461846	-1.86908404579973	0.119602018655986	0.999834080651206	-4.19783604717491
A6NCI4-1	VWA3A	0.242222935898004	2.83668926352268	2.009368469298	0.0997954881199387	0.999834080651206	-4.20138002687708
O43765	SGTA	-0.117819418660285	3.30370806489042	-2.20769945546163	0.077446366379842	0.999834080651206	-4.20219028228816
P48539	PCP4	-0.0996972063466835	3.41980641021921	-2.16798814885805	0.0814565791467209	0.999834080651206	-4.20292672037172
P06241-1	FYN	0.313600419612429	3.18262293402324	1.8520008385397	0.122276317666935	0.999834080651206	-4.20557068193451
Q5JTV8	TOR1AIP1	-0.384308150241053	3.24680539760187	-2.43460505445677	0.0582304430461599	0.999834080651206	-4.20800224594683
A6NCF6	MAGEA13P	-0.294106703580902	3.39530454623428	-2.10894177696794	0.0878305917855996	0.999834080651206	-4.21044264043788
Q8N6F7-2	GCSAM	-0.123170574546624	3.35510009975879	-1.86099018358925	0.120861534371771	0.999834080651206	-4.21118016078698
Q9NX57	RAB20	-0.228240538426661	3.31575242720721	-1.93958765896896	0.10918493407081	0.999834080651206	-4.21886307173838
Q13503	MED21	-0.257716811781563	3.33557481081618	-1.84026878531518	0.124148257176917	0.999834080651206	-4.21953342629157
P13987	CD59	-0.12317259838581	3.3671407134412	-2.08682366775742	0.0903517568071715	0.999834080651206	-4.21980985654857
Q3ZCQ3	FAM174B	-0.303790492683402	3.3045218227974	-1.93934909463359	0.109218559486499	0.999834080651206	-4.22501204233445
P15884-2	TCF4	-0.0976909534990655	3.38404360978523	-1.82951920322367	0.12588910705415	0.999834080651206	-4.22969946338168
Q96A37-1	RNF166	-0.34121064215281	3.38551102613188	-2.20813804678129	0.0774032637327381	0.999834080651206	-4.23118568180826
Q13137-4	CALCOCO2	-0.0717979162408206	3.25611899026951	-2.15898759580213	0.0823957283852687	0.999834080651206	-4.23214183351711
Q9H467	CUEDC2	-0.0729736069825705	3.24341297942327	-2.030498351122	0.0971210761304955	0.999834080651206	-4.23305730445078
Q8TDR0-1	TRAF3IP1	-0.22901182648397	3.14509172280434	-1.79482305388581	0.131679406153789	0.999834080651206	-4.23395931720233
Q9Y5S2	CDC42BPB	0.111322730632628	3.12798660574223	1.88258082120434	0.117531566914692	0.999834080651206	-4.23431389504287
O95425	SVIL	0.11376707464311	3.2002990810875	1.81264528055458	0.128672073911413	0.999834080651206	-4.23683289881462
O14657	TOR1B	-0.0543117953522253	3.38028874891767	-2.15126758714264	0.0832103880095783	0.999834080651206	-4.23819253046188
O94901-9	SUN1	-0.268763684366292	3.02609012997529	-1.82323283154183	0.126918667556042	0.999834080651206	-4.23957640275861
Q13216-1	ERCC8	0.103247224578781	3.28120748851274	1.80963208559808	0.129175578603856	0.999834080651206	-4.24026630176736
Q9HAI6	CXorf21	-0.140133735222057	3.40550613355212	-1.78961266152034	0.132572012086358	0.999834080651206	-4.24029645945006
Q6ZWT7	MBOAT2	-0.321320453478328	2.99785561951103	-1.80941483740381	0.129211958061235	0.999834080651206	-4.24297717987683
O94927	HAUS5	-0.0683296181571244	3.24946224247027	-2.08400400422216	0.0906785854752985	0.999834080651206	-4.24393058601201
Q5VWQ8-1	DAB2IP	0.168637620430873	3.15467861254811	1.82712658764826	0.126279954992864	0.999834080651206	-4.24603579411764
Q9H3G5	CPVL	0.685516128256142	1.07171670926531	1.77710835091761	0.134739245111823	0.999834080651206	-4.2482872638531
Q15041	ARL6IP1	0.157396136006005	3.33651383285995	1.90855510718164	0.113649949994966	0.999834080651206	-4.2495888513969
Q96B01	RAD51AP1	-0.0943626805807657	3.32871832517144	-1.88709868841782	0.116846753583271	0.999834080651206	-4.25478695922853
Q7Z403-1	TMC6	-0.14794400916012	3.38997439538713	-1.80296109315128	0.130297434816121	0.999834080651206	-4.25495213984543
Q5VV43	KIAA0319	-0.796612160746619	3.39563926253094	-2.37101394436057	0.0630371904434093	0.999834080651206	-4.2554348257547
C9J7I0	LOC729852; RPA3-AS1; RPA3OS; UMAD1	-0.146879003249361	3.41309133812028	-1.90268847553021	0.114514984082666	0.999834080651206	-4.25886920214002
Q6Q759	SPAG17	0.188410678254077	3.41490467757921	1.75761677508302	0.138189178182823	0.999834080651206	-4.2659569962483
P06746	POLB	-0.0672034172355828	3.28073101965984	-2.13460671326206	0.0849976874837594	0.999834080651206	-4.26626745021945
Q9BVC4	MLST8	-0.0563066306140753	3.34145039399064	-2.04939027096713	0.0947932815445598	0.999834080651206	-4.26717350351895
Q9Y6K1	DNMT3A	0.131109302331704	3.10576595540392	1.94218162209288	0.108820007376367	0.999834080651206	-4.26770311027127
P63218	GNG5	-0.214517897087165	3.23831707534213	-1.89782014872215	0.115237960122308	0.999834080651206	-4.26818431721597
Q7Z7K6-1	CENPV	0.421273798961447	1.64968281767651	1.74455279833954	0.14055120104274	0.999834080651206	-4.27146804576236
Q9BWE0-4	REPIN1	-0.152274332677868	3.46285663581441	-1.74898297121891	0.139745683462659	0.999834080651206	-4.27375337604896
Q14674-1	ESPL1	0.0502905628748999	3.26169716296277	2.21977490757989	0.0762689129581581	0.999834080651206	-4.27981107047418
Q99584	S100A13	0.341556484921716	1.47718387503195	1.74920882257583	0.139704742733994	0.999834080651206	-4.2830589601093
Q08116-1	RGS1	-0.0971060784207106	3.48835946817182	-1.86941297363975	0.119551118128145	0.999834080651206	-4.28639429400161
Q3MJ62	ZSCAN23	-0.492699264774648	3.22057087643193	-2.26855593691631	0.0717028879585983	0.999834080651206	-4.28708326728507
Q4AC94-5	C2CD3	0.111156820738925	3.3908303248996	1.77348310996011	0.135374246142228	0.999834080651206	-4.28729487554457
P07437	TUBB	0.0755682534385346	3.36523023800578	2.43157821767555	0.058450031848959	0.999834080651206	-4.28764785016203
Q9Y244	POMP	-0.0942592960618633	3.32329386153283	-1.89245102268953	0.116040752015018	0.999834080651206	-4.28817235481651
Q99081-3	TCF12	-0.111654540886387	3.19231018575124	-1.72853106318602	0.143503548564792	0.999834080651206	-4.29175616185825
Q9BQ48	MRPL34	0.114218901601424	3.31836478748485	1.78061130110661	0.13412852660245	0.999834080651206	-4.29522257162211
P61966	AP1S1	-0.127092055107419	3.30953963747511	-1.71187924707778	0.146638011876029	0.999834080651206	-4.29556361629414
Q9H5J0	ZBTB3	0.190072538769674	3.35159744003353	1.74396114464635	0.14065913190171	0.999834080651206	-4.30318328653462
Q8WZ64	ARAP2	0.212738133673079	3.28105202432012	1.72282985070902	0.144569081470935	0.999834080651206	-4.30361313072183
Q9C005	DPY30	-0.131203913548166	3.36997646023283	-1.72899030696859	0.143418061661836	0.999834080651206	-4.30406586199898
Q02363	ID2	0.301508752316384	3.15588454281169	1.81403395245262	0.128440698942208	0.999834080651206	-4.3047090108565
Q8TAE8	GADD45GIP1	0.0580075869901234	3.29961941316329	2.02413748276373	0.0979182142465531	0.999834080651206	-4.30721815235522
Q969Z3-1	MARC2	-0.191191381368878	3.18933128174397	-1.80294280657232	0.130300523617469	0.999834080651206	-4.30829812106723
O60313-2	OPA1	-0.0750629475554146	3.33233410670778	-2.49623019351156	0.053948593586023	0.999834080651206	-4.30916276824461
Q9BQ75	CMSS1	-0.125481288956138	3.26863489073175	-1.73169047457882	0.142916466577305	0.999834080651206	-4.30983874262346
Q9GZX9	TWSG1	-0.151662610149462	3.22813603606674	-1.70360174822427	0.148221562324448	0.999834080651206	-4.3107394015034
Q86YS3	RAB11FIP4	-0.325625491262325	3.31498004703159	-1.86355541939956	0.120460885415679	0.999834080651206	-4.31092115786634
Q6ZU69	FAM205A	1.04524852050612	3.15388042929919	1.82784037385232	0.126163224564372	0.999834080651206	-4.31326049447026
Q02108	GUCY1A3	0.117263170850553	3.35438042917372	1.74386896419908	0.140675955184955	0.999834080651206	-4.31500140975284
A8MXV4	NUDT19	0.0736039010509607	3.3276351895688	1.89871247184669	0.115105094238086	0.999834080651206	-4.31581815399687
Q96DX7	TRIM44	0.120823658713156	3.25194621147375	1.70405371836996	0.148134656922215	0.999834080651206	-4.31816685197691
O75394	MRPL33	0.112435800235314	3.29920826018339	1.700415827492	0.148835603278495	0.999834080651206	-4.32223169609777
P02771	AFP	0.139907504149125	2.58495034341161	1.67118815260431	0.154588664077133	0.999834080651206	-4.32309703646465
Q9Y2Z0-2	SUGT1	-0.157505614507299	3.28012379463048	-1.68504690525411	0.151833629611637	0.999834080651206	-4.32337382976541
P42261-5	GRIA1	-0.513623480951034	2.96375405473773	-1.67471415964723	0.153883029790703	0.999834080651206	-4.32392867661032
Q86YR5-1	GPSM1	0.283092241243024	1.89291279694425	1.79402110299673	0.131816392736755	0.999834080651206	-4.32422689305521
Q9BQW3-1	EBF4	0.212207604158551	2.97642603082904	1.72594808395161	0.143985316589876	0.999834080651206	-4.33004629538211
P78324	SIRPA	-0.211557129876143	3.28794215572416	-1.70966467856305	0.147060009552165	0.999834080651206	-4.33140312956126
Q8NBT2	SPC24	-0.0819677222472583	3.30823753531143	-1.8643475018673	0.120337449640173	0.999834080651206	-4.33237856124271
Q9UJ70-2	NAGK	-0.0436031890263697	3.407415101526	-2.2684932554223	0.0717085644050805	0.999834080651206	-4.33276654858427
Q99627-1	COPS8	-0.0632761911795571	3.3476663410521	-2.07956965054475	0.0911950874818031	0.999834080651206	-4.33524190938643
P22732-1	SLC2A5	-0.178887828151726	3.44326035172163	-1.66628020598126	0.155576217098581	0.999834080651206	-4.33526048521661
Q16670-1	ZNF187; ZSCAN26	0.154603748680987	3.36710080892423	1.65479890370624	0.157910980873429	0.999834080651206	-4.33782375189623
Q6ZSJ8	C1orf122	-0.0775015507131796	3.33179150469116	-1.81715526491057	0.127922181266927	0.999834080651206	-4.34034267668791
O95573	ACSL3	-0.108360894275337	3.20048311595582	-2.09185071870801	0.0897721348540691	0.999834080651206	-4.34052796980104
Q96DB5	FAM82B; RMDN1	-0.0638333493587473	3.29836588147006	-1.93950639218094	0.109196387345433	0.999834080651206	-4.34138705182238
O43511	SLC26A4	-0.137409411012243	3.27146742843144	-1.64056755593395	0.160853265475342	0.999834080651206	-4.34400015796385
O75506	HSBP1	-0.456743933778926	3.28461302142925	-2.25342682152215	0.0730870021627992	0.999834080651206	-4.34441349322583
Q86UW7-2	CADPS2	-0.358841689991714	3.34485751080319	-2.11684363998922	0.0869479276924794	0.999834080651206	-4.34755777808568
Q9P0W2	HMG20B	-0.158276246520701	3.30650591069615	-1.66148816518292	0.156546498105227	0.999834080651206	-4.34826230739939
Q96D46	NMD3	-0.0571868777894616	3.29860837607286	-2.09221688778887	0.0897300682973027	0.999834080651206	-4.3505646506732
Q9H6Y7	RNF167	-0.259031542348806	3.1451538162713	-1.72802148649605	0.143598464675534	0.999834080651206	-4.35271823027634
P21926	CD9	-0.102444394488526	3.32471591685017	-1.92241933076132	0.111632313445172	0.999834080651206	-4.35438373396806
O00748	CES2	0.145320039520465	3.33163298320764	1.63126623847929	0.162805541113593	0.999834080651206	-4.35463263806453
Q8IYE1	CCDC13	-0.323005776429459	3.23248614542733	-1.63385827335167	0.162259150287093	0.999834080651206	-4.35569830269671
Q12873-3	CHD3	0.376149300645486	2.36601221279352	2.05846172039577	0.0936963414035065	0.999834080651206	-4.3592457514697
Q5U5X0	LYRM7	0.421039307125186	3.32500459447489	1.67349708592822	0.154126230966227	0.999834080651206	-4.3603476468188
Q96NJ5	KLHL32	-0.766520073109476	3.34703922826565	-1.89654660900381	0.115427861901053	0.999834080651206	-4.36098992979109
A6NKD9	CCDC85C	-0.344887097075715	3.03694176753299	-1.80135565273219	0.130568894493627	0.999834080651206	-4.36339562858581
Q12965	MYO1E	0.145152342863714	2.83035205979828	1.61420629371584	0.166447303866332	0.999834080651206	-4.3645447602014
Q92698	RAD54L	0.0894196218672468	3.2301060832406	1.6860059198677	0.151644803398939	0.999834080651206	-4.3649577986105
Q9Y4H4	GPSM3	-0.269229786922461	3.38586156405766	-1.7781614827343	0.134555342685325	0.999834080651206	-4.36534067593296
P17174	GOT1	-0.0450913107534912	3.36639481738805	-2.42833839101335	0.0586860653182681	0.999834080651206	-4.36643531678796
Q7L5Y1-1	ENOSF1	-0.1505309170897	3.29481692690047	-1.62019068396041	0.16516076610844	0.999834080651206	-4.36648851201984
Q9NX07-1	TRNAU1AP	-0.130225785888687	3.26146180596235	-1.67240332285911	0.154345117979285	0.999834080651206	-4.36709969459992
P05534	HLA-A	-0.1436703302301	3.32304434782212	-2.24233706043509	0.0741196633172491	0.999834080651206	-4.3711684205777
Q9BVC6	TMEM109	-0.15477534039393	3.22492600416729	-1.93969271288243	0.109170130215053	0.999834080651206	-4.37193036041386
Q9H857-2	NT5DC2	0.110161894101759	2.73966369653713	1.62300910061349	0.164558257299716	0.999834080651206	-4.37341325659058
Q8N7P1-1	PLD5	-0.191661269847694	3.30852803410841	-1.59679228670371	0.17024738714935	0.999834080651206	-4.37379479318887
Q6ZMG9-2	CERS6	-0.187020711689919	3.25962706860672	-1.59547786174476	0.170537657360253	0.999834080651206	-4.37731634315107
Q96H35	RBM18	-0.0910187138378498	3.34240300481721	-1.66304609229652	0.156230394960587	0.999834080651206	-4.37999622013545
P17302	GJA1	-0.190357326690321	3.06336351666733	-1.58553612475837	0.172748916210188	0.999834080651206	-4.38007981736508
Q15003	NCAPH	-0.0475166765817302	3.21676665453626	-2.27152718222881	0.0714343614007385	0.999834080651206	-4.38219296035866
Q0P651-1	C4orf29; ABHD18	0.352271033746544	3.33728187107941	1.60268486905211	0.1689520551799	0.999834080651206	-4.38390591717845
Q86V20-2	FAM35A	-0.372062814741315	3.42214505683107	-1.62772823045288	0.163554274369513	0.999834080651206	-4.38403981144501
P07948-2	LYN	-0.325787823557924	3.19836017345306	-1.92381280122119	0.111431576621241	0.999834080651206	-4.38744764610549
Q5SRN2	C6orf10	0.196401041770847	1.54406998023596	1.58046044243759	0.173888670202577	0.999834080651206	-4.38977884205876
Q15034-2	HERC3	-0.299534885675879	3.31245551217037	-1.60058182165778	0.169413240732812	0.999834080651206	-4.3904258926017
Q8IVS8	GLYCTK	0.179344272498569	3.33793216248608	1.59018038699524	0.171712453373284	0.999834080651206	-4.39142563715027
Q8N6N3	C1orf52	-0.139264421824723	3.29531035447927	-1.68492282794368	0.151858077069871	0.999834080651206	-4.39200385259374
Q96DN5-1	WDR67; TBC1D31	0.352540059282119	3.42744049666666	1.56192473620574	0.178113711117873	0.999834080651206	-4.3954342593753
Q8NAX2	C1orf172; KDF1	0.20315286370382	3.40130722921107	1.6440692815886	0.160124296328122	0.999834080651206	-4.39553671347125
P48729-2	CSNK1A1	-0.127347808241001	3.43055049770337	-1.58455462182203	0.172968742358195	0.999834080651206	-4.39722105506239
Q14186	TFDP1	-0.0663800827670086	3.32862210957883	-1.80308561797361	0.130276403200727	0.999834080651206	-4.3978126849178
O00213	APBB1	0.260563567310101	2.17821412802506	1.6395076817278	0.161074550853511	0.999834080651206	-4.39962626575976
Q15599	SLC9A3R2	0.225831184120289	1.70253322782457	1.6627716059882	0.156286042134998	0.999834080651206	-4.40002209585599
Q9UBR5-1	CKLF	-0.212913341051254	3.34557234835943	-1.56169438547867	0.178166843006554	0.999834080651206	-4.40081883958223
B7ZBB8	PPP1R3G	0.228503353737331	3.30262396616154	1.60765969839006	0.167866012850226	0.999834080651206	-4.405625683335
Q6GPH6-2	ITPRIPL1	0.186786416858128	3.22086135848443	1.57146312988805	0.175927145725696	0.999834080651206	-4.40859762773122
Q13491-4	GPM6B	0.273034032438312	3.40174121187107	1.7221910548953	0.144688963264885	0.999834080651206	-4.41052215636059
Q9BW60	ELOVL1	-0.157850114311527	3.17674498571405	-1.61743637485073	0.16575167177406	0.999834080651206	-4.4125514486568
O94826	TOMM70A; TOMM70	-0.132213829183946	3.09212621383701	-2.36862093503539	0.063226234449729	0.999834080651206	-4.41364252949135
Q9H845	ACAD9	0.100267540599598	3.30022848977561	2.23322271307687	0.0749800200824804	0.999834080651206	-4.41589122210296
Q86VX9	MON1A	0.0869067037224692	3.32369455561343	1.62266890522745	0.164630867572999	0.999834080651206	-4.41734002281076
Q8N3F0-1	C7orf41; MTURN	-0.131792078682261	3.34157315583017	-1.68122499646409	0.152588479834716	0.999834080651206	-4.4188215934279
P11277-2	SPTB	0.0740680520997038	3.40224142109128	1.70988757383563	0.147017480712444	0.999834080651206	-4.42046214556704
Q92851-2	CASP10	-0.157570135796016	3.4354857126227	-1.52247445655611	0.187441618156216	0.999834080651206	-4.42250127840098
Q9Y2E8-2	SLC9A8	-0.142497553574012	3.17811232446312	-1.51377605192322	0.189561184979406	0.999834080651206	-4.42417750444903
Q14534	SQLE	-0.313199653655846	2.67552679121588	-1.51361164333103	0.189601469175483	0.999834080651206	-4.42439755799095
Q9BPY3	FAM118B	-0.118297856717126	3.26652753293281	-1.80774030179402	0.129492718256027	0.999834080651206	-4.42474479301655
Q6QHF9	PAOX	0.24065069428764	3.30101445075377	1.66851770174772	0.155125223473921	0.999834080651206	-4.42671909521819
Q8NB46	ANKRD52	0.157436521158398	3.31971682453515	1.77745790876636	0.13467817563863	0.999834080651206	-4.42816529654893
Q8TEQ8-1	PIGO	-0.160940822360821	3.18268455025415	-1.6602393193124	0.156800347347718	0.999834080651206	-4.42840821956172
P16619	CCL3L3; CCL3L1	-0.127069924139144	3.31502185844259	-1.53903318293507	0.183469953374231	0.999834080651206	-4.42865419721155
O76003	GLRX3	-0.0392226315464805	3.33321377710309	-2.36494356523786	0.0635179316379894	0.999834080651206	-4.42868169060323
Q14568	HSP90AA2; HSP90AA2P	-0.139664390716348	3.3295606416211	-1.54997974878157	0.180889365669362	0.999834080651206	-4.42974864717022
Q8IYN6	FAM100B; UBALD2	-0.232540787751242	3.2774978617591	-1.56228365381911	0.178030955244991	0.999834080651206	-4.43052897364761
Q96GX2	ATXN7L3B	-0.146173473446097	3.11524048724484	-1.50186341088992	0.192501572041346	0.999834080651206	-4.43120611856608
Q9Y2R5	MRPS17	0.140925554524063	3.29341063351409	1.58808976342718	0.172178262484365	0.999834080651206	-4.43159388963759
Q9H4K7	GTPBP5; MTG2	0.0766338041372338	3.28599962447057	1.78189305856578	0.133905760421541	0.999834080651206	-4.43230855906253
Q15834	CCDC85B	0.128150208896892	3.25185664648479	1.51029132772423	0.190416801104586	0.999834080651206	-4.43310266271541
Q96BD0	SLCO4A1	-0.187103137321096	3.34361194425229	-1.49567533564086	0.194046273817322	0.999834080651206	-4.43509969061362
Q9NQ29	LUC7L	-0.0676943400438507	3.08612830607654	-1.8208616082721	0.127309241849359	0.999834080651206	-4.43547199738297
Q9NWQ8	PAG1	-0.228281753288458	3.04839335929645	-1.49301157487971	0.194714884360796	0.999834080651206	-4.43620239228585
Q96Q42-1	ALS2	0.0902241539995956	3.10098394567627	1.67907396119144	0.15301496594241	0.999834080651206	-4.4372148618729
P52926-1	HMGA2	0.55896083147827	0.977247928866831	1.51876968876768	0.188341553282307	0.999834080651206	-4.4381114084956
Q96RB7	OR5M11	0.159540048506472	3.31049508354232	1.48859732316391	0.195827753667835	0.999834080651206	-4.43889237267502
Q3MJ16-3	PLA2G4E	-0.240014477190011	3.30691409413062	-1.49236712157801	0.194876976400275	0.999834080651206	-4.43956057045484
P26641-2	EEF1G	-0.0347905846686078	3.29569558329366	-2.67174416558936	0.0435237287207535	0.999834080651206	-4.44218441273385
Q9BVA1	TUBB2B	0.159429567475835	2.95107955939224	1.49373851690852	0.194532200520222	0.999834080651206	-4.44630640352226
O75718	CRTAP	-0.103517914174421	2.98227297522204	-1.6578751730654	0.157282020172556	0.999834080651206	-4.4491294058183
Q04637-4	EIF4G1	0.252709154879988	3.35347139049523	1.63267730803435	0.162507868056685	0.999834080651206	-4.44981756171507
P17480-1	UBTF	-0.157031598098885	3.26472315954202	-1.47374303634534	0.199617678122904	0.999834080651206	-4.45272142675613
O14727	APAF1	0.103311645151032	3.08491281796209	1.74920450241777	0.139705525748194	0.999834080651206	-4.45276017064277
Q92556-1	ELMO1	-0.0617059807340047	3.38868020357441	-2.39170735986708	0.0614276165571966	0.999834080651206	-4.45622116830577
Q8IYD1	GSPT2	-0.0800687457333299	3.39888358653315	-1.9135884170483	0.112913151782491	0.999834080651206	-4.457684432768
Q7Z406-2	MYH14	0.147384984022448	3.41794688443055	1.48353022942051	0.197112745258626	0.999834080651206	-4.45901298099793
Q8NBX0	SCCPDH	0.160250986512486	3.3312045000491	1.77138756790022	0.135742682530869	0.999834080651206	-4.45908565256528
Q2NL98	VMAC	-0.204448804128324	3.43845374808077	-1.46065988555799	0.203013830801469	0.999834080651206	-4.45955259532181
P67936	TPM4	0.0782151651983948	3.42086847156902	2.3680882773785	0.0632683965787461	0.999834080651206	-4.45985924807158
Q9Y5Q9	GTF3C3	0.0651882248808063	3.25395655216762	2.10092106049044	0.0887361852520863	0.999834080651206	-4.45986414452212
O43148-2	RNMT	-0.0466212141917826	3.3061163733695	-2.19907663903135	0.0782989742857583	0.999834080651206	-4.45992492997096
Q6FI13	HIST2H2AA4; HIST2H2AA3	0.312054344682702	3.40730699080393	1.46474941500132	0.201946369088611	0.999834080651206	-4.4614954863513
Q86UF1	TSPAN33	-0.214479645541925	3.29472154243332	-1.48552244619916	0.196606565112793	0.999834080651206	-4.46160952668236
Q9BTE6-1	AARSD1; PTGES3L-AARSD1	-0.0439219573933863	3.31895173079065	-2.12096763762951	0.0864909794041277	0.999834080651206	-4.46318362817028
Q16610-4	ECM1	0.241950913972036	3.47753356189149	1.44602925145237	0.206877034161047	0.999834080651206	-4.4637348789033
Q96JY6-5	PDLIM2	0.145705818076395	3.31601146603411	1.4420202357495	0.207947775628673	0.999834080651206	-4.46463815968042
Q13795	ARFRP1	-0.0906991127283861	3.27841608008428	-1.61733523500516	0.165773409798114	0.999834080651206	-4.46471891762269
P50479-1	PDLIM4	0.301024985720111	3.10514941611658	1.64816323752847	0.159276187388573	0.999834080651206	-4.46481614921889
P13497	BMP1	0.335220137259761	3.40009572739248	1.55315198240381	0.180148152136181	0.999834080651206	-4.4658619427376
Q9UFG5-2	C19orf25	-0.135668128612227	3.34957219673504	-1.43718148233117	0.209247147183985	0.999834080651206	-4.4671076754317
Q16566	CAMK4	0.0956477002835409	3.07509999586089	1.52987524950086	0.185656319019223	0.999834080651206	-4.46796306450134
O43678	NDUFA2	0.0882087602450941	3.30663215552601	1.70553291254292	0.147850591755272	0.999834080651206	-4.46915370378849
Q5BJH2-1	TMEM128	-0.183393616134491	3.21440324100162	-1.47003130334366	0.200575614147867	0.999834080651206	-4.46915434057567
Q16527	CSRP2	0.269847404443609	1.70823278549157	1.63232932305713	0.162581227444086	0.999834080651206	-4.4696055230408
Q04727-1	TLE4	0.164206725375741	2.37145682975122	1.4470903688789	0.206594506898367	0.999834080651206	-4.47119123881345
O15519	CFLAR	0.144813045650355	3.41500397712754	1.43172857652051	0.21072068395282	0.999834080651206	-4.47150698078834
Q9Y5N5	N6AMT1	-0.085948252875918	3.40292612332083	-1.53065347324271	0.185469547622072	0.999834080651206	-4.47228944832102
Q9GZS3	WDR61	-0.0468430649869196	3.32738171961037	-2.15032215764284	0.0833107389573998	0.999834080651206	-4.47244878995535
Q8IXK2	GALNT12	-0.464127091633588	3.29304292848597	-1.93815339215114	0.109387253920004	0.999834080651206	-4.47348239773395
Q8IVU9	C10orf107; CABCOCO1	-0.238843894899092	3.28002228374904	-1.50841699813593	0.190878552568306	0.999834080651206	-4.4760806381746
Q86W33-1	TPRA1	-0.127056257247176	3.30322795129336	-1.4343366228037	0.210014687468856	0.999834080651206	-4.47645107912002
Q96S94	CCNL2	-0.0676432535413981	3.29953388631077	-1.66777501555447	0.155274776322063	0.999834080651206	-4.47791064873781
Q8N6S5	ARL6IP6	-0.196379080649008	3.15244128803937	-1.46284337733589	0.202443219859056	0.999834080651206	-4.47843141622763
Q9UN36-1	NDRG2	0.105983056427053	3.05502999495463	1.4887465429766	0.195790034468192	0.999834080651206	-4.47938362230182
Q8TBZ8	ZNF564	-0.327709326865539	3.44882256853643	-1.47946671561847	0.198149078690766	0.999834080651206	-4.4795634768767
Q86VI3	IQGAP3	0.0696062934364865	3.20112516056386	2.01719253509148	0.0987963501075377	0.999834080651206	-4.47990441268885
Q8IZ40	RCOR2	0.240900996577593	1.57070159637665	1.5384950199523	0.183597740449291	0.999834080651206	-4.48091413271051
Q86VF2-5	IGFN1	-0.289795886626034	3.27714807488806	-1.41489269537502	0.215332569698885	0.999834080651206	-4.48097285560179
P11217	PYGM	0.395475879856958	3.24596906433332	1.40945143295655	0.216843411193441	0.999834080651206	-4.48278340160252
Q8N3X6-1	LCORL	0.191066812475014	3.26576621540672	1.44192890022953	0.207972231154359	0.999834080651206	-4.48379509998826
Q4LDG9-1	DNAL1	0.194927994836995	3.19864662266152	1.40713013722313	0.217490992029135	0.999834080651206	-4.48406365429055
Q8NCN5	PDPR	0.0783197846887785	3.2644099315234	1.91405441082593	0.11284518685951	0.999834080651206	-4.48439548132567
Q9NUU6	FAM105A	-0.234342606422329	3.24764628342942	-1.41485639479507	0.2153426160191	0.999834080651206	-4.48606568441617
P04921-1	GYPC	-0.183073822677361	3.33121946361709	-1.40631189658536	0.217719694450308	0.999834080651206	-4.48649684464332
O14735	CDIPT	-0.237246332340908	3.13774009022754	-1.44982874607265	0.205867098573717	0.999834080651206	-4.48669441965131
Q5VY09	IER5	-0.232267533884385	3.20629456112907	-1.44216243725952	0.207909705933622	0.999834080651206	-4.48672412728832
Q9Y6M7-7	SLC4A7	-0.181687594152441	2.98991298192431	-1.443900709926	0.207444877187889	0.999834080651206	-4.48722544472034
Q14739	LBR	-0.137066924527422	3.17640845937205	-1.89186396554924	0.11612887669091	0.999834080651206	-4.49183122051513
O00295	TULP2	-1.09398630390927	2.33866813427492	-1.66859583354703	0.155109498599041	0.999834080651206	-4.49406200708544
Q02223	TNFRSF17	-0.087077558884175	3.43221465285799	-1.55955809388632	0.17866032951615	0.999834080651206	-4.49464813169315
Q9BTM9-2	URM1	-0.315701296115342	3.26297257356029	-1.47819881523513	0.198473504673767	0.999834080651206	-4.4978134905765
P58317	ZNF121	-0.368347976068183	3.24094370845778	-1.63661619629312	0.161679781176962	0.999834080651206	-4.49847785227771
Q9UJ04	TSPYL4	-0.157572470317225	3.06825762304811	-1.37660856434207	0.226176835856655	0.999834080651206	-4.50009476486864
Q96HA1-1	POM121	-0.264375262094478	3.35551468522327	-1.43047424462728	0.211061032397696	0.999834080651206	-4.50121156692735
Q9NTG7	SIRT3	0.131932133442405	3.36216340571124	1.42442510679233	0.212709728132516	0.999834080651206	-4.50158549299872
Q9NTX7	RNF146	-0.0908468932163907	3.25991204542218	-1.5039377280208	0.191986425862801	0.999834080651206	-4.5025873618154
Q14CZ7	FASTKD3	0.150656082274081	3.3219317208136	1.36425750803381	0.229783309445381	0.999834080651206	-4.50304191228045
Q99592-2	ZBTB18; ZNF238	-0.227809081637613	3.34349889211949	-1.40021605492172	0.219430664476167	0.999834080651206	-4.50322259590934
Q7Z2Z1	TICRR	-0.141897431681392	3.28473454052872	-1.36872492122044	0.22847267652214	0.999834080651206	-4.50357202281858
Q9NPH2	ISYNA1	0.234315870956419	1.84744094719451	1.47414195750437	0.199514984421946	0.999834080651206	-4.50402636962082
Q9H6K4	OPA3	0.349520694431028	3.23144772886006	1.45565508807922	0.20432753307556	0.999834080651206	-4.50472030778347
O75509	TNFRSF21	-0.401499388902711	3.22577663608832	-1.38072879753929	0.224985570044084	0.999834080651206	-4.50672057442821
Q9NWA0	MED9	-0.199009178935342	3.28688259226157	-1.36329262773191	0.23006730279881	0.999834080651206	-4.50677764300971
Q8IZ52	CHPF	-0.092816582642809	3.25809651270098	-1.5830687255274	0.173302058497598	0.999834080651206	-4.50881232684862
O94813	SLIT2	0.369409998040759	2.61411580052967	1.56647334896625	0.177067705275783	0.999834080651206	-4.5088263887363
Q8IV63	VRK3	-0.066151920635673	3.37767154713229	-1.70246822886265	0.148439741246167	0.999834080651206	-4.50893802550009
Q3B7T1	C10orf137; EDRF1	-0.0524408314441098	3.23967203167013	-1.87657280999313	0.118448639896562	0.999834080651206	-4.50968388079778
P05026	ATP1B1	-0.117730911508185	2.98116265683697	-1.6074894168416	0.167903072835168	0.999834080651206	-4.51066623022837
Q7Z6K3	PTAR1	-0.0850036149431628	3.36829110401173	-1.73768989805777	0.141808286728194	0.999834080651206	-4.51083883665827
Q9UJQ1-1	LAMP5	-0.18284686511111	3.29943032190765	-1.43714986879762	0.209255661823825	0.999834080651206	-4.51103866024496
O76031	CLPX	0.0635252168476024	3.21496394043976	2.15148254677491	0.0831875893321433	0.999834080651206	-4.51107285167549
P10124	SRGN	-0.0781125842971476	3.42873155726444	-1.60729764470105	0.167944819658465	0.999834080651206	-4.51125608000042
Q9BUW7	C9orf16	-0.327966537589489	3.17875608069746	-1.39445858250698	0.221058284880311	0.999834080651206	-4.51131710835621
Q9HCN4-5	GPN1	-0.0582890155922919	3.26904031022144	-1.73787830251141	0.141773625946344	0.999834080651206	-4.51315001247111
P04003	C4BPA	-0.143458757707957	3.50528855486889	-1.37855594648156	0.225613062803488	0.999834080651206	-4.51315585988145
Q86UQ4-4	ABCA13	0.146569108370075	3.344563246605	1.34229498588575	0.236329129157637	0.999834080651206	-4.51323873876504
P42574	CASP3	-0.0574183076603083	3.40774337561166	-2.18217584572843	0.079999130246734	0.999834080651206	-4.51513677997757
Q13115-1	DUSP4	0.108391800644291	3.30923513419593	1.40179197641935	0.218987127103409	0.999834080651206	-4.51570318913208
O75144-2	ICOSLG; LOC102723996	0.268172156134269	3.22208330655717	1.4094258697652	0.216850532734922	0.999834080651206	-4.51834565764582
A8CG34-1	POM121C	-0.24371965251775	3.26483624940982	-1.3304110767879	0.239942888280027	0.999834080651206	-4.51839160656827
Q14061	COX17	-0.286052721325373	3.31361434190269	-1.52233174765782	0.18747620677812	0.999834080651206	-4.51853707965105
P35080-1	PFN2	-0.0968036633380984	3.07411723303412	-1.43685614825717	0.209334786866444	0.999834080651206	-4.51855936654097
Q9NUG6	PDRG1	-0.104445141238473	3.29785374771788	-1.57323043086794	0.175524901650151	0.999834080651206	-4.51955281002062
Q96AV8	E2F7	-0.131629273479542	3.24365843857728	-1.3401876675226	0.236966237003466	0.999834080651206	-4.5199558527447
O43521-3	BCL2L11	-0.269235367966636	3.31840486258652	-1.40386327780794	0.218405451646647	0.999834080651206	-4.52149857207372
Q9BT43	POLR3GL; LOC101060555	0.272193145332336	3.5976241985647	1.34373654701777	0.235894216625666	0.999834080651206	-4.5215484090641
Q9H5V7	IKZF5	0.176190471480803	3.28035327936693	1.32119470037568	0.242780619413545	0.999834080651206	-4.52259538059942
Q86UT6	NLRX1	0.24446291729973	3.13411499298521	1.32864313134773	0.240484852158856	0.999834080651206	-4.52543762865539
Q03001-13	DST	-0.286710009536295	3.35950036377753	-1.32013072318321	0.24311020730569	0.999834080651206	-4.52546479518177
Q12983	BNIP3	-0.430585627058934	3.15002296108915	-1.50435529813329	0.191882885251188	0.999834080651206	-4.52559124492661
Q96HP0	DOCK6	0.434359329689149	2.68964615077497	1.60066521247834	0.169394930098649	0.999834080651206	-4.52638534210022
P24468	NR2F2	0.152269527927176	1.97370765694029	1.35582605239426	0.232276036113722	0.999834080651206	-4.52646857796675
Q96HE9	PRR11	0.17662539821277	3.18604981724089	1.31097628078048	0.245963069405129	0.999834080651206	-4.52655437082555
Q9NW81-4	ATP5SL; DMAC2	0.105460846132157	3.3046798478995	1.58049638009818	0.173880574507807	0.999834080651206	-4.52722952704652
O76062	TM7SF2	-0.159796245188229	3.27374325768647	-1.30238952141425	0.24866699716833	0.999834080651206	-4.52989952942977
P30453	HLA-A	-0.143482691525356	3.36176362329784	-1.46753917438913	0.201221258329478	0.999834080651206	-4.53026270684096
Q9UIU6	SIX4	0.11357334659381	2.56321695360028	1.3710414744526	0.227795808285833	0.999834080651206	-4.5309878027211
Q92968	PEX13	0.314961851769336	3.32322891418429	1.32266149255684	0.242326927835295	0.999834080651206	-4.5318185376066
O75177	SS18L1	0.178012198910655	3.15652948846541	1.29797862603122	0.250066556561225	0.999834080651206	-4.53187605100755
P14210	HGF	-0.183200033811586	3.30591275240583	-1.29563884256893	0.250811889897124	0.999834080651206	-4.53284039034339
Q6DKJ4	NXN	0.23945166560607	1.93782073114839	1.29499937251683	0.251015945817393	0.999834080651206	-4.53316610945095
P09601	HMOX1	0.108657585433254	2.26026470773041	1.397852794288	0.220097381644774	0.999834080651206	-4.53337680583616
Q2TB18	ASTE1	0.0820363321735215	3.29704775087807	1.48883152277713	0.195768556727712	0.999834080651206	-4.53346117723033
Q9Y276	BCS1L	0.0810981334571031	3.06377195431481	1.70983698598663	0.147027131889502	0.999834080651206	-4.53425834826153
P29597	TYK2	-0.0787213930243914	3.30824207165523	-1.778979073771	0.134412746501468	0.999834080651206	-4.53451148941616
Q8NB16	MLKL	-0.0647485880319618	3.37947141737181	-1.63075396632659	0.16291374104918	0.999834080651206	-4.53504530559223
Q9BXT8	RNF17	-0.200756477496524	3.10626146219895	-1.62096072991291	0.164995933361482	0.999834080651206	-4.53565531590834
Q9C0D5	TANC1	0.285952535404262	3.12724371277173	1.38094172531541	0.224924167192114	0.999834080651206	-4.53590096251946
Q9NRW1	RAB6B	0.166226493436957	1.92176935957399	1.29761333352989	0.25018278582018	0.999834080651206	-4.53621318684982
Q14153	FAM53B	-0.498628969225655	3.0795871200145	-1.39618357204252	0.220569447157583	0.999834080651206	-4.53775028261066
Q9UJD0	RIMS3	0.724288759620435	3.10406747422412	1.30566492518607	0.247632381717591	0.999834080651206	-4.53832730951181
Q05655	PRKCD	0.0441038797566612	3.32178851060019	2.11143463378654	0.0875511169855413	0.999834080651206	-4.53935436297851
Q5TF39	KIAA1919; MFSD4B	-0.535740649091755	2.85164367964978	-1.35299524854945	0.233118587351916	0.999834080651206	-4.54003219928265
Q02078-2	MEF2A	0.404968293838245	3.43753252221585	1.27920429402739	0.256104651070046	0.999834080651206	-4.54028787499262
Q9ULR5	PAIP2B	-0.327440701225901	3.1625429219346	-1.37010284524203	0.228069837918418	0.999834080651206	-4.54087048439359
Q5T3F8	TMEM63B	-0.129049532248369	3.23909237790166	-1.38893888001247	0.222629344822461	0.999834080651206	-4.54110022073378
Q6ZRI8	ARHGAP36	0.245800693379166	3.42576010249598	1.27330024854438	0.258030817419547	0.999834080651206	-4.54158348675214
P17010-3	ZFX	-0.377348381965059	3.29175563512323	-1.44367899656373	0.207504110143467	0.999834080651206	-4.54211725919179
P78314-4	SH3BP2	0.2171665089374	3.43718532131966	1.2693174215909	0.259337638259724	0.999834080651206	-4.54249832887205
Q7L3T8	PARS2	-0.0806115277480865	3.24443002087958	-1.50203748102097	0.192458291442988	0.999834080651206	-4.54305650809857
P81274	GPSM2	-0.182395942332501	3.29264694989058	-1.27042974411858	0.258972064971822	0.999834080651206	-4.54317660431121
P20309	CHRM3	-0.137008376289884	3.33106927424826	-1.49086472334244	0.195255361683863	0.999834080651206	-4.54534467068072
P03915	ND5	-0.244836089117041	3.189558733385	-1.27956690538858	0.255986779258582	0.999834080651206	-4.5454072445034
Q7Z4G4	TRMT11	0.0913750713535402	3.3094048206302	1.43697439322548	0.209302929570986	0.999834080651206	-4.54553646851331
P05549	TFAP2A	0.202857199323359	2.83922574342788	1.26552612050247	0.260587206712795	0.999834080651206	-4.54702653969483
Q69YU5	C12orf73	-0.169431933399545	3.05724254700256	-1.25758787509317	0.263221287348864	0.999834080651206	-4.54753413608666
P98172	EFNB1	-0.200430777876172	2.8466214801376	-1.25634010850178	0.263637512394446	0.999834080651206	-4.54801046043504
Q5SXM8	DNLZ	0.260134063935885	3.34976404233007	1.25371961792735	0.264513586969939	0.999834080651206	-4.54816460651323
Q8N3R9-1	MPP5	0.0843679925098558	3.18088060344284	1.54402446455389	0.18228888014647	0.999834080651206	-4.54824699171885
Q70E73-6	RAPH1	0.2228260752844	3.23303728302753	1.2608496031324	0.262136065588249	0.999834080651206	-4.55000578102529
Q9BTT6	LRRC1	-0.0914510699170177	3.27829991033029	-1.55441642303466	0.179853532181027	0.999834080651206	-4.55032381921058
Q7Z6M4	MTERFD2; MTERF4	0.219237533250735	3.19708925341229	1.25741593319781	0.2632786076454	0.999834080651206	-4.55050796389431
Q8IY57-5	YAF2	-0.167426777258429	3.29810486964662	-1.24730382407988	0.266669628743261	0.999834080651206	-4.55064477765761
P35080-2	PFN2	0.0748434794786512	2.6375830801587	1.59385080252992	0.170897640920154	0.999834080651206	-4.55085069347167
P04114	APOB	-0.105978089307547	3.03378950469134	-1.42436341279904	0.212726605572884	0.999834080651206	-4.5511447531547
Q5VUJ6	LRCH2	0.165290977282999	2.83475313658044	1.42096616858949	0.213657939767775	0.999834080651206	-4.5520549558582
Q12772	SREBF2	-0.104690046822794	3.23695164831832	-1.34184428148841	0.236465257320872	0.999834080651206	-4.55270363185202
Q8IWY8-1	ZSCAN29	0.249282396281382	3.2189714281783	1.25894789719581	0.262768295052388	0.999834080651206	-4.55292766121969
P17861-2	XBP1	0.154762839147208	3.39978104952579	1.24003437905508	0.269131720399371	0.999834080651206	-4.55366973864614
Q9Y625	GPC6	0.112641336065468	3.06969313672979	1.31375477060464	0.245093945843927	0.999834080651206	-4.55396851709761
Q9H6E4	CCDC134	-0.0642712002455289	3.2791501460908	-1.75773293126159	0.138168357085949	0.999834080651206	-4.55415742185734
P06858	LPL	-0.174843575068025	3.43701867509162	-1.23536155048585	0.270725167775092	0.999834080651206	-4.55480094127845
Q7KZ85-2	SUPT6H	-0.337168092438109	3.30074686605249	-1.23073607177719	0.272310828734087	0.999834080651206	-4.55594951030162
B0I1T2-1	MYO1G	0.346247991891014	3.22633027389271	1.32286487119791	0.242264082882178	0.999834080651206	-4.55627702570706
Q12797	ASPH	-0.158435386994998	3.30935170893218	-1.84883147603489	0.122779153590098	0.999834080651206	-4.55649065050293
P49675	STAR	-0.130672883712523	3.2621662770312	-1.3159326288116	0.244414680995759	0.999834080651206	-4.5566316533479
Q9BY27	DGCR6L	0.155889347901912	3.27343867952976	1.27109791511314	0.258752690951713	0.999834080651206	-4.55698303235447
Q5VV17	OTUD1	0.122744681356419	3.33774455852384	1.31403388470401	0.245006794263189	0.999834080651206	-4.55803961083432
Q9Y5V3-2	MAGED1	-0.0887621417889324	2.8616472622346	-1.36791262114932	0.228710465403998	0.999834080651206	-4.5584093293052
Q9H173	SIL1	0.0945005043529064	3.36986196246297	1.49261506775003	0.194814597952453	0.999834080651206	-4.55851887209512
Q9NX55-2	HYPK	-0.0806410103401393	3.34108006618713	-1.83399665643736	0.125160997345452	0.999834080651206	-4.56214916598794
Q9UKA9-3	PTBP2	0.136345718904186	2.30664893795132	1.41279054417893	0.215915078321098	0.999834080651206	-4.56216871666502
Q969V5	MUL1	-0.196084035521753	3.15150894226523	-1.21216254235529	0.278762319669938	0.999834080651206	-4.56315573635234
Q96I59	NARS2	0.16873687440663	3.20614054158331	1.75614464837475	0.138453332517044	0.999834080651206	-4.56340114207504
P17275	JUNB	-0.161056843400672	3.27728839423848	-1.21725930678315	0.276978471760703	0.999834080651206	-4.56385482905144
Q9UJT9	FBXL7	-0.167640218669923	3.40477687634407	-1.20367606970268	0.28175533589959	0.999834080651206	-4.56548071080156
P10109	FDX1	0.133300824849603	3.24118346310724	1.39268439287498	0.221562128129294	0.999834080651206	-4.56586261148096
Q14681	KCTD2	-0.121735874927223	2.95625225665353	-1.23782046443529	0.269885614960475	0.999834080651206	-4.56595737250682
Q9BRR0-1	ZKSCAN3	0.243377848668849	3.13816500911648	1.20658505885896	0.280726176777233	0.999834080651206	-4.56628478991718
Q9HBK9	AS3MT	0.144954539448645	1.75389649903447	1.45379270528216	0.20481845538778	0.999834080651206	-4.56764241546827
E7EU14	PPP5D1	0.131057632771648	3.33715373355278	1.23535295537132	0.270728106545557	0.999834080651206	-4.56783682191649
Q9BQG2	NUDT12	0.0788434490936485	3.06416128293142	1.62735894017018	0.163632621393995	0.999834080651206	-4.56803731926924
Q6DN12-1	MCTP2	-0.131343910942687	3.29287927239355	-1.2287737080479	0.272986066367978	0.999834080651206	-4.56812893313414
Q00839-2	HNRNPU	0.434179220793473	3.45319669784301	1.23890193295905	0.269517109800494	0.999834080651206	-4.56831818624653
Q9H788	SH2D4A	-0.0824936054243563	3.38442790319813	-1.70109435247772	0.14870461443293	0.999834080651206	-4.5695631956781
P57768	SNX16	0.10900275742459	3.13853673974285	1.31677437127285	0.244152610224153	0.999834080651206	-4.57012896159585
Q8TAY7	FAM110D	-0.25472525417178	3.07898125973009	-1.2145710800104	0.27791806418046	0.999834080651206	-4.57056579670633
O43609	SPRY1	-0.0888817130945893	3.25828296114271	-1.37517119903478	0.226593803459008	0.999834080651206	-4.57110746123038
P50542-3	PEX5	-0.189665492070498	3.31567153096143	-1.18329813600697	0.289059369390862	0.999834080651206	-4.5711206896728
P10276	RARA	-0.106980339479251	3.37700414403465	-1.5295840165255	0.185726260941508	0.999834080651206	-4.57227364035411
P30466	HLA-B	-0.124388946261937	3.34380148341173	-1.37942455257548	0.225362023494562	0.999834080651206	-4.5724457916185
Q8TBF5-2	PIGX	-0.148318837441991	3.21274171924036	-1.26845462810698	0.259621525113332	0.999834080651206	-4.57315622175652
Q8TBP6	SLC25A40	-0.201191055775945	3.23302073257141	-1.20927346904957	0.279778038551366	0.999834080651206	-4.57381791026546
A0A0U1RRE5	LOC550643; LINC01420; NBDY	-0.264968096580644	3.08150621938181	-1.16597099288386	0.295401299085204	0.999834080651206	-4.57422785956405
Q9NW15-1	ANO10	-0.212880233389145	3.2467400375729	-1.26255968730459	0.261568720387269	0.999834080651206	-4.57431527844727
P09172	DBH	0.208287837690115	1.95426307019556	1.24098343414178	0.268809124617575	0.999834080651206	-4.57487037120728
P05204	HMGN2	-0.211737975906114	3.23086153188663	-1.26346537658606	0.261268696519187	0.999834080651206	-4.57520302241315
P43694-2	GATA4	-0.223088860014606	3.05709211264161	-1.16238975586583	0.296727260271968	0.999834080651206	-4.57527424283561
P30536	TSPO	-0.228513991526499	3.08103912881095	-1.19605106132603	0.284468925352949	0.999834080651206	-4.57600208058875
Q8TB72-3	PUM2	-0.141982841803919	3.31055179697438	-1.1804905312498	0.290078746323605	0.999834080651206	-4.57667803920088
Q96DX4	RSPRY1	-0.0723747355844419	3.23211910709669	-1.4753797990454	0.199196650767153	0.999834080651206	-4.5768597316665
P0DOX8		0.135871939672803	3.48768741779168	2.558464887522	0.0499692402579973	0.999834080651206	-4.57767673103125
Q8NBM4-1	UBAC2	0.193528708917724	3.03885772660668	1.15259870148217	0.300379142802981	0.999834080651206	-4.57808603821348
O43521-2	BCL2L11	-0.285729799838611	3.3900711540126	-1.16468103658598	0.295878306562464	0.999834080651206	-4.57908011418677
P37268	FDFT1	-0.148575733058203	2.65566006061889	-1.25829557092064	0.26298548175955	0.999834080651206	-4.57925100711179
O95620	DUS4L	0.252478638174789	3.32823031784256	1.14189475462635	0.30441650441643	0.999834080651206	-4.58108196563738
Q6P4Q7	CNNM4	-0.10171199981401	3.29441386545115	-1.55751749061577	0.179132956253009	0.999834080651206	-4.58124542259201
Q2TAA2	IAH1	0.105887694672175	3.40216892183043	1.32448680476737	0.241763436218923	0.999834080651206	-4.5818104767583
Q9H813-2	TMEM206	0.170086842802228	2.76660459077564	1.13990826678665	0.305170968746688	0.999834080651206	-4.58287004819499
Q9Y2S6	TMA7	-0.132540475465577	3.34728703672338	-1.34924058189624	0.2342405031702	0.999834080651206	-4.58386891416035
Q9NVS2-2	MRPS18A	0.147048918438874	3.20002148436767	1.19411875827006	0.285160275459836	0.999834080651206	-4.58424403693205
Q56P42	PYDC2	0.183529623936552	3.34247369322569	1.12862101022613	0.309488845628067	0.999834080651206	-4.58445059577947
Q9ULE4	FAM184B	0.184659913757775	3.41307100180932	1.13973685718311	0.305236146158846	0.999834080651206	-4.58485533735479
P00374	DHFR; DHFRP1	-0.0614470431864158	3.29012012803229	-1.84776739791375	0.122948448484205	0.999834080651206	-4.58778406087639
O75478	TADA2A	-0.112361236008764	3.23963553417928	-1.23606484998595	0.270484798732686	0.999834080651206	-4.58785919804707
Q14790-6	CASP8	0.169975455601555	3.49152059716778	1.14450444843454	0.303427821877599	0.999834080651206	-4.5881929332917
Q6PJP8	DCLRE1A	-0.11688019935078	3.29564075925344	-1.2459763781386	0.267117698619377	0.999834080651206	-4.58865546751791
P33241-2	LSP1	0.201778191680091	3.43182608250496	1.09237618121182	0.32371376501392	0.999834080651206	-4.58972930057314
Q96I45	TMEM141	-0.184776523265758	3.0742134527029	-1.26606956498824	0.260407758424883	0.999834080651206	-4.59182888307041
P41214	EIF2D	-0.0428329688728299	3.33237198840421	-1.97563901373116	0.104224672564545	0.999834080651206	-4.59275038216889
Q6P1K8	GTF2H2D; GTF2H2C_2; GTF2H2C	-0.161536952689242	3.27915739830244	-1.13401152483338	0.307420148193619	0.999834080651206	-4.59329567352903
Q5SNT2-1	TMEM201	-0.169250960748268	3.19255963227278	-1.28150536802961	0.255357494493355	0.999834080651206	-4.59454696437419
Q9HD23-4	MRS2	-0.22712030435577	3.1587289203007	-1.16057781303299	0.297400127548578	0.999834080651206	-4.59484897504058
O75897	SULT1C4	-0.137792479483136	3.52989193353883	-1.3679075262557	0.228711957588617	0.999834080651206	-4.59504458232517
P43405-2	SYK	-0.171298729913385	3.15056977014937	-1.08478555720978	0.326762972782053	0.999834080651206	-4.59604174883378
O15015-2	ZNF646	-0.279873143153568	3.21883810341712	-1.059908735222	0.336928331518239	0.999834080651206	-4.59716082159159
Q9H6A0-1	DENND2D	-0.21076204647033	3.34844658075855	-1.04095964590602	0.344849851593127	0.999834080651206	-4.59770963366682
Q969Y0	NXPE3	-0.217355750218072	3.26375509997645	-1.04412786591853	0.343514598405173	0.999834080651206	-4.59776419618063
Q8NDZ6-1	TMEM161B	-0.129910170747754	3.1555627650356	-1.39659135399821	0.22045403622959	0.999834080651206	-4.59785667374472
Q8N5C8	TAB3	-0.100210936047271	3.28671022587482	-1.31289742711517	0.245361824422078	0.999834080651206	-4.59797648711723
P46092	CCR10	-0.16204582927237	3.36157179736299	-1.21820925895305	0.276647123776565	0.999834080651206	-4.59798870452341
Q9P0S2	COX16	0.180413015887933	3.15652690855996	1.13747783783445	0.306096258427907	0.999834080651206	-4.59801315374984
P48729-3	CSNK1A1	-0.259727153082238	3.17481612257224	-1.0680175503929	0.33358575316404	0.999834080651206	-4.59854003683087
Q9BV81	EMC6	-0.239708311515369	3.0998015754825	-1.02149570259551	0.353148652547519	0.999834080651206	-4.59860057498122
Q69YL0	LOC152217; NCBP2-AS2	0.254908086567901	3.19778642045424	1.01840926606281	0.35447977754437	0.999834080651206	-4.59899129400221
P35030	PRSS3	-0.233210280455854	3.3590394358397	-1.01942069559556	0.354043107444274	0.999834080651206	-4.59930418628657
Q96JN0	LCOR	-0.143840327138723	3.27612389589355	-1.1333878137647	0.30765889065552	0.999834080651206	-4.59957632253802
Q6PML9	SLC30A9	-0.190155673275608	3.00913014676251	-1.07052137847739	0.332559334407671	0.999834080651206	-4.59967036100908
Q9Y289	SLC5A6	-0.213897940304727	3.25936495802302	-1.14325768196136	0.303899809077683	0.999834080651206	-4.60102687652356
Q8IWB1	ITPRIP	-0.202121098226173	3.00737991769113	-1.30143442771779	0.24896943333907	0.999834080651206	-4.60172519680394
Q9HCD6-2	TANC2	0.111997257249136	3.22630516419105	1.184554599713	0.288604204161192	0.999834080651206	-4.60186196311253
P53384	NUBP1	-0.0465150453534008	3.37483755316246	-1.80599249063499	0.129786425228262	0.999834080651206	-4.6029528073206
P06737-1	PYGL	0.189411712001345	2.09656708340466	2.10715668987826	0.0880312953398426	0.999834080651206	-4.6038709025419
P60880	SNAP25	0.255394756754999	3.33675749889909	1.05715156489169	0.338071316236838	0.999834080651206	-4.60414609369973
P20962	PTMS	-0.137716018649025	2.97434466265428	-1.29295616989581	0.251668954910133	0.999834080651206	-4.60482835551642
Q9BRL6-1	SRSF8	0.188881797580897	3.2331315307722	1.03788259619443	0.346150845824305	0.999834080651206	-4.60558091263627
Q71UM5	RPS27L	0.078090432560063	3.41936038154842	1.39674759577403	0.220409831558865	0.999834080651206	-4.60592606230064
Q96FB5	RRNAD1	-0.2092951557985	3.43029796334836	-0.996572289486991	0.364016922507964	0.999834080651206	-4.60609863091136
P17480-2	UBTF	-0.15291442721323	3.32155011160241	-1.12295562353078	0.311676048608055	0.999834080651206	-4.60675146025511
O00409	FOXN3	-0.20574039323788	3.29713197228827	-1.02124190867053	0.353257952284581	0.999834080651206	-4.60710065920168
P52757-9	CHN2	-0.247609385942998	3.29968441863879	-1.00610197822157	0.359829155110512	0.999834080651206	-4.6074020805209
Q9UQN3-1	CHMP2B	-0.0661040593436125	3.30506147741143	-1.75465305528243	0.138721499135508	0.999834080651206	-4.60750274954472
P50616	TOB1	-0.170755180886211	3.24650401729437	-1.03758914060215	0.346275135085998	0.999834080651206	-4.60767670180126
Q86W92-1	PPFIBP1	0.0921628157406212	3.12199600518642	1.476158153382	0.198996731980421	0.999834080651206	-4.60802807006174
Q95460	MR1	-0.199723844945789	3.3532241370548	-0.970442799695144	0.375704957606489	0.999834080651206	-4.60806114564294
Q9UF56-1	FBXL17	0.167378530530162	3.38906035642053	1.05872445342577	0.337418874683398	0.999834080651206	-4.60830056004359
Q9Y3E0	GOLT1B	-0.18054749902628	3.21001483238269	-1.13377648671921	0.307510096523689	0.999834080651206	-4.60849320061231
Q9NQU5	BUB1B-PAK6; PAK6	0.168985636246934	3.31236801315264	1.02665848633391	0.3509313338959	0.999834080651206	-4.60864349491155
Q9HCM9	TRIM39	0.17605108632882	3.37811654778938	0.99433583622594	0.365005510599424	0.999834080651206	-4.6096091929595
Q13596	SNX1	-0.0387503352023493	3.35137785685131	-2.14939822398287	0.0834089318672835	0.999834080651206	-4.60968451816325
Q9NX61	TMEM161A	-0.219043239261506	3.08975061580203	-1.07184326862712	0.332018521474166	0.999834080651206	-4.60978657447897
Q9H6L2	TMEM231	-0.148034194073187	3.32551292439539	-1.18576292400591	0.28816707674449	0.999834080651206	-4.6101777747332
P82279-1	CRB1	0.20468475753468	3.42123546508808	0.973615738231297	0.374269540065379	0.999834080651206	-4.6113336691744
A6NHG4	DDTL	0.218740156091393	3.28215109594368	1.05260135030419	0.339964767030846	0.999834080651206	-4.61241944992105
Q9UBG0	MRC2	0.263975299304736	2.99540739812916	0.889207937936603	0.41398632289843	0.999834080651206	-4.61303991736359
Q6NSI4-1	CXorf57	0.122986753539674	2.67278850996767	1.23545070597507	0.270694686161634	0.999834080651206	-4.61371437456978
P07942	LAMB1	0.263038016874312	2.09523610761819	1.14007444885657	0.305107790658018	0.999834080651206	-4.61409809608682
Q7L5Y6-2	DET1	-0.205897375385271	3.28150176945898	-0.932081357220042	0.393414164103056	0.999834080651206	-4.61496447922204
P04350	TUBB4A	-0.210233424776427	2.96409992540132	-0.907848769576076	0.404940258534983	0.999834080651206	-4.6152764929311
Q9P2G9	KLHL8	-0.106922793581218	3.18202188624179	-1.16732890972775	0.294899892122173	0.999834080651206	-4.61601294719276
Q6ZNC8-1	MBOAT1	-0.255155985131447	3.4127981458432	-0.878329866904197	0.419337606752378	0.999834080651206	-4.61705060352728
Q96N21-2	ENTHD2; TEPSIN	0.158910740379321	3.35773017102017	1.00652518953954	0.359644103109625	0.999834080651206	-4.61749861731018
Q9P2E9-2	RRBP1	-0.164829933909712	3.31070913250396	-1.07058514264582	0.332533229987211	0.999834080651206	-4.61751154368085
Q70EK8	USP53	0.0682426890369273	3.31056836009818	1.44456503620498	0.207267492060375	0.999834080651206	-4.61797417370657
Q96L94	SNX22	-0.18217440055968	3.34879035187949	-1.02111046387026	0.353314571798796	0.999834080651206	-4.61803596352842
Q14699	RFTN1	0.199151109592049	3.16051906726074	1.01863129872964	0.354383879833623	0.999834080651206	-4.61805910646324
P0CG08	GPR89A; GPR89B	-0.116660249775269	3.28094759761414	-1.39302622804828	0.221464968158347	0.999834080651206	-4.61808454529539
Q6ZTU2	EP400NL	0.117076380802862	2.95514652302603	1.18992332061309	0.286666482944843	0.999834080651206	-4.61829326064707
Q9UKI2	CDC42EP3	0.222926456762885	3.44106445277443	0.902591529752391	0.407475664785205	0.999834080651206	-4.61846769742607
Q155Q3-1	DIXDC1	-0.144071921890281	3.03851550492532	-1.05680913517679	0.33821349885637	0.999834080651206	-4.61855358972327
O75971	SNAPC5	-0.171074820541195	3.372672431386	-1.01500444860433	0.35595304654674	0.999834080651206	-4.61857922714767
P54646	PRKAA2	0.179842772714582	1.1126535949029	1.10514845597905	0.318638088441576	0.999834080651206	-4.61859007480361
Q5T5J6	SWT1	0.156792614437226	3.31958949191602	1.00348525532527	0.360975081849387	0.999834080651206	-4.61911628840475
P60660	MYL6	0.212112945558714	3.10376834406095	0.832736868285264	0.442347448555058	0.999834080651206	-4.61949181412713
Q6URK8-2	TEPP	0.19876469868303	3.05502380093514	1.04606703276153	0.342699476503697	0.999834080651206	-4.61970496059731
Q8TCC3-2	MRPL30	0.0900329712985805	3.28505970671511	1.52322451324804	0.1872599270343	0.999834080651206	-4.62007138788719
O15063	KIAA0355	0.13611761193013	3.16838001884333	1.03230353535751	0.348520187887847	0.999834080651206	-4.62046234379623
Q96AG3	SLC25A46	-0.136665217026094	3.02336185592136	-1.27023948474312	0.25903456191138	0.999834080651206	-4.62090356124495
Q969F2-1	NKD2	-0.167237988077997	3.38186742868768	-0.976540484026986	0.372950358798204	0.999834080651206	-4.62097208365486
Q9BXL5	HEMGN	-0.0609781834734202	3.37091967619968	-2.06483312000137	0.0929338505530953	0.999834080651206	-4.62123266646002
Q9Y6R0	NUMBL	-0.211560512417885	2.86875038408291	-0.885824920876101	0.415644823954777	0.999834080651206	-4.62139138421506
P49842-1	STK19	0.1799233379613	3.35297396616845	0.955324212693488	0.382605962493653	0.999834080651206	-4.62266561317451
Q7Z6K5-2	C15orf38-AP3S2; C15orf38; ARPIN; AP3S2	0.173728899466702	2.50225318911251	1.10235904898913	0.319740717661592	0.999834080651206	-4.62278674930821
Q6ZTW0-1	TPGS1	0.0810030640830006	3.21013190287859	1.34032226036407	0.236925497807938	0.999834080651206	-4.62288365977493
P15923-2	TCF3	-0.132349826878897	3.53084078208871	-1.03744904883278	0.346334482296173	0.999834080651206	-4.6233214550435
P49459-1	UBE2A	-0.105930122564206	3.23463073941087	-1.20633781189821	0.280813518696686	0.999834080651206	-4.62346172537398
Q9Y6G5	COMMD10	-0.0877402752294432	3.35053555508067	-1.73354525029717	0.142572936575347	0.999834080651206	-4.62359231609868
P0CG13-1	CHTF8	-0.13703287127724	3.29031417184357	-1.09908186857096	0.321040349867236	0.999834080651206	-4.62462102487496
Q7Z5G4-1	GOLGA7	-0.135533766584126	3.29993211098417	-1.50595841150751	0.191485877514371	0.999834080651206	-4.62462978479062
Q9H469	FBXL15	-0.14369365651348	3.32410283812542	-1.10919332355892	0.317045002422548	0.999834080651206	-4.62480464062048
Q5H9E4	SLC25A53	0.134191112438198	3.38663760047577	1.04981970777073	0.341126671481818	0.999834080651206	-4.62506374139957
Q86WR7-1	C10orf47; PROSER2	0.216467950804511	2.54768251935115	0.840305090437659	0.438462935639005	0.999834080651206	-4.62527032756158
Q9UNK9	ANGEL1	0.184833915858704	3.32605036764984	0.975157343237087	0.373573739770512	0.999834080651206	-4.62627193800906
O43257	ZNHIT1	-0.101634632725118	3.27552325185613	-1.38700141935839	0.223183282785938	0.999834080651206	-4.62670125705851
A6NHQ4	C17orf96; EPOP	0.182621426969452	3.31737696618217	0.823136183218069	0.447312373566272	0.999834080651206	-4.62680778014088
Q8WTS1	ABHD5	-0.101983471871736	3.2364228238085	-1.15373616071505	0.299952877675689	0.999834080651206	-4.62787812486014
P11309	PIM1	-0.171616894809466	3.41803029861433	-0.891585291014231	0.412823928300199	0.999834080651206	-4.62828804660374
Q96JE7-1	SEC16B; CRYZL2P-SEC16B	-0.152100878750134	3.45076601587031	-0.949116166631597	0.385469158120847	0.999834080651206	-4.62934655753202
P59780-1	AP3S2	0.179450678263089	3.28259674741224	0.867348212288494	0.424794000454767	0.999834080651206	-4.62957053448023
Q96CS7-2	PLEKHB2	-0.187149511581753	3.25361135600845	-0.930874961703828	0.393981748323	0.999834080651206	-4.62973740883474
Q96HQ2-1	CDKN2AIPNL	-0.140928401065798	3.21604168129574	-1.21097202126618	0.279180474473149	0.999834080651206	-4.62977922589564
Q9H930-4	SP140L	-0.193048353306995	3.2004292141836	-0.92200440308569	0.398175197497873	0.999834080651206	-4.63010762707541
Q14938-3	NFIX	0.257626506686447	3.38297462565782	0.898971656164084	0.409228650058254	0.999834080651206	-4.63025462180124
Q9UHR5-1	SAP30BP	-0.0637937509687825	3.33677410180325	-1.74889288858911	0.139762016372522	0.999834080651206	-4.63061107868106
Q9H2C2	ARV1	-0.15962721253787	3.1383418437863	-1.04174628835214	0.344517913602451	0.999834080651206	-4.6306914970739
O60583	CCNT2	0.126729518816436	3.24046829248742	1.12068755600884	0.312555417340266	0.999834080651206	-4.63083231677167
Q96D05-2	C10orf35; FAM241B	0.197104299342351	2.57330732368621	0.764947638087754	0.478292999205689	0.999834080651206	-4.63132359981131
O60674	JAK2	0.147436294579066	3.47602440737526	0.96618476479544	0.377638290307792	0.999834080651206	-4.63321834897052
P0DMW5	LINC00086; SMIM10L2A; LINC00087; SMIM10L2B	0.205709980711685	3.19847157146424	0.883844358383674	0.416618176070078	0.999834080651206	-4.6334266646928
Q96M93	ADAD1	0.144286284503937	3.3563298716747	0.947412348936101	0.386257978434704	0.999834080651206	-4.63359632293979
Q7Z2K6	ERMP1	-0.103631526519659	3.22442937354267	-1.68593428713934	0.151658899505838	0.999834080651206	-4.63370707941349
P82675	MRPS5	0.113032847171169	3.2270108192139	1.72064340652972	0.144979821560298	0.999834080651206	-4.63377922747517
Q03181	PPARD	-0.226679331790474	3.33930464978939	-0.78986220818681	0.464841534773037	0.999834080651206	-4.63420792977105
Q8NG31-1	CASC5; KNL1	0.0440431477528155	3.2901024766781	1.97167260595586	0.104758781269487	0.999834080651206	-4.63471719819081
Q08117-2	AES	-0.119476708945619	3.11402046238193	-1.06537759066092	0.334670887058758	0.999834080651206	-4.63502067175663
P49591	SARS	0.0317408827039328	3.29378590092495	2.11775862415362	0.0868463262323615	0.999834080651206	-4.63507528716112
O75131	CPNE3	-0.0490152626006422	3.31901137130229	-2.09555747029181	0.0893472479947605	0.999834080651206	-4.63530258273148
P10515	DLAT	0.0768138122473142	3.23057936138673	1.9133695202118	0.112945092315689	0.999834080651206	-4.63542427160625
P08697-1	SERPINF2	0.26071249395911	3.30088222850885	1.09842989843713	0.321299442335921	0.999834080651206	-4.63558961774785
Q9Y653	GPR56; ADGRG1	0.114303727483441	3.38691347112804	1.14731766836496	0.302365175987949	0.999834080651206	-4.63563996241768
Q9UBW8	COPS7A	-0.0975856122265456	3.26068603755266	-1.60330575796382	0.168816134090592	0.999834080651206	-4.63589790838515
O15020	SPTBN2	0.104024622223289	2.88371016047081	1.84518788007553	0.123359840248202	0.999834080651206	-4.63641046934007
P04075-2	ALDOA	0.0759935352777422	3.4009157389101	1.60185559800313	0.169133761768447	0.999834080651206	-4.63663579088307
Q99741	CDC6	-0.168350341497506	3.14588448018687	-0.886324220598839	0.415399721092865	0.999834080651206	-4.63678270207849
Q9Y4L5	RNF115; LOC101060478	-0.148028532602822	3.26329382189522	-1.01190852636388	0.357297061286846	0.999834080651206	-4.63678804344472
Q8N2U0	C17orf61; TMEM256	-0.136136250975073	3.03100941165483	-1.18716195134241	0.28766169286599	0.999834080651206	-4.63717265912935
Q8N983	MRPL43	0.130915868600414	3.36406361102399	1.0684099221808	0.333424726937621	0.999834080651206	-4.63771622461694
Q9UGM3-9	DMBT1	0.149622090520874	3.51311339866792	0.957382697256955	0.381660367772916	0.999834080651206	-4.63779872625332
O00470	MEIS1	-0.18296744600559	3.16898479187207	-0.656844273619707	0.539851360232668	0.999834080651206	-4.63781139522625
O00470-2	MEIS1	-0.16403175130474	3.34339264186357	-0.723501587837504	0.501284771579841	0.999834080651206	-4.63781906807239
Q969Z4	RELT	0.162392450689769	3.375055272214	0.6991025341304	0.51517608059647	0.999834080651206	-4.63797090870611
P26045	PTPN3	-0.114422271237561	3.36143534908267	-1.04101418669497	0.344826828468798	0.999834080651206	-4.638490879687
Q5EE01	CENPW	0.144829834431773	3.33257617827692	1.03947369183221	0.345477608739271	0.999834080651206	-4.63890043626027
O60861-3	GAS7	0.10432721037307	3.39911111060607	1.18365843087558	0.288928784392507	0.999834080651206	-4.63890954298884
O00291	HIP1	0.0645352621470396	2.93647012861724	1.49606909031431	0.193947628045088	0.999834080651206	-4.63921165466056
Q5T1Q4	SLC35F1	0.24295333609768	2.33982836415197	0.908208055651625	0.404767439719224	0.999834080651206	-4.63925302651907
Q8IXX5	TMEM183A	-0.168443233945816	3.3216348617983	-0.859407365817025	0.428773442888394	0.999834080651206	-4.63949181055917
Q9BRP8	WIBG; PYM1	-0.057736663673306	3.33519015794583	-1.67517432512747	0.153791176989073	0.999834080651206	-4.63959908061077
Q96KM6	ZNF512B	0.139547981534138	3.34022472884662	0.974346619555106	0.373939526872074	0.999834080651206	-4.63975045225593
Q969X1	TMBIM1	-0.101208123555791	3.41183553082101	-1.11730208637951	0.313872018074167	0.999834080651206	-4.64023569444469
Q9H3S5	PIGM	-0.211702249335145	3.16719742262125	-0.768668244243512	0.476266541352728	0.999834080651206	-4.64067243142569
O00192	ARVCF	0.208890509450586	3.12887111407849	0.98863449492273	0.367535675506402	0.999834080651206	-4.64068994230649
O43347	MSI1	0.17049057756179	1.51929655334305	1.41379301869158	0.215637105938549	0.999834080651206	-4.64123412425029
O60443	DFNA5; GSDME	-0.208029351044809	2.72736932723413	-0.737712512998933	0.493315249343114	0.999834080651206	-4.6422400016869
Q8WU67	ABHD3	-0.179767199751961	3.1287575373497	-0.759059823887012	0.481512509083692	0.999834080651206	-4.64233304036264
P78337	PITX1	-0.0652059923373029	3.34441462018457	-1.49740789043451	0.193612584816369	0.999834080651206	-4.64271455331
Q9HC24	TMBIM4	0.148908160953173	3.34514009418539	0.799861479605901	0.459521349771966	0.999834080651206	-4.64314874428919
P30613	PKLR	0.562246683828586	3.32593327900551	1.16863190341292	0.294419470048948	0.999834080651206	-4.64345073899316
Q9H0C5	BTBD1	-0.0940235272108266	3.27957103289864	-1.16066369623909	0.297368204471322	0.999834080651206	-4.64393388320872
Q5T6S3	PHF19	0.157268849953029	3.31682796269483	0.770096527924022	0.475490262889933	0.999834080651206	-4.64467586518411
Q70UQ0	IKBIP	-0.141660260367552	3.07783865404807	-1.02261091562777	0.352668704549543	0.999834080651206	-4.64527451088647
Q9BZZ5-1	API5	0.14058905848672	3.14889503745535	0.832454249524207	0.442493008260143	0.999834080651206	-4.64537622168485
O75563	SKAP2	0.171214246151849	3.38969754555028	0.604129904076853	0.571705010335404	0.999834080651206	-4.64554723538455
Q8IWU2	LMTK2	-0.10521060547262	3.34262354499049	-1.59220381741913	0.171262792494464	0.999834080651206	-4.64578578757539
Q9BWN1	PRR14	0.148259918958677	3.3858047675988	0.517122276767451	0.626777956759898	0.999834080651206	-4.64624033807035
P42568	MLLT3	0.0843799011697306	3.21998258449878	1.44482801113697	0.207197313681341	0.999834080651206	-4.64677972276944
Q9ULV0-2	MYO5B	0.139544966875714	3.37631145045312	0.956189576237722	0.382208215182348	0.999834080651206	-4.64709790059598
O95271	TNKS	-0.0923220696260754	3.16637268470291	-1.2685853568571	0.259578492984306	0.999834080651206	-4.64730024728973
Q8N5I4	DHRSX	-0.17835648053777	3.34813681332679	-0.82515000212843	0.446267492642943	0.999834080651206	-4.64751749274066
Q9Y255	PRELID1	-0.113668609712662	3.27382374496063	-1.08458281496292	0.326844751275851	0.999834080651206	-4.64757269805154
P20933	AGA	-0.106316694071152	3.35359948646906	-1.10751939692096	0.317703450308224	0.999834080651206	-4.64795999248306
O75444-1	MAF	0.145870378179476	3.48345107277799	0.856657600490253	0.430158086515056	0.999834080651206	-4.64809028049991
O95136	S1PR2	0.157194140299005	3.42778435575959	0.687772091256935	0.521715871671295	0.999834080651206	-4.64822786589958
Q3SY17	SLC25A52	0.158288617411039	3.36777903814804	0.76041214613551	0.480771674834716	0.999834080651206	-4.64917690069508
Q969R8	ITFG2	0.149582632349003	3.23766875700427	0.507045951527939	0.633348013416295	0.999834080651206	-4.64923929323444
Q93099	HGD	0.141979806558002	3.40390565359635	0.735619447386416	0.494483415554226	0.999834080651206	-4.64938361548714
Q9Y2B9	PKIG	-0.144551160747949	3.18591598735994	-0.596342616452811	0.576509449732324	0.999834080651206	-4.64948197097125
Q9BUZ4	TRAF4	-0.195907958140741	3.00912358293225	-0.694196645934182	0.518000801731866	0.999834080651206	-4.64949741233907
Q68CZ6	HAUS3	-0.0771536722269198	3.23187251330661	-1.64516504708831	0.159896858778747	0.999834080651206	-4.64951554183854
Q00587-1	CDC42EP1	0.534567058994438	1.34198989171793	1.18419705649766	0.288733662742777	0.999834080651206	-4.64983027621048
P12755	SKI	-0.164466311151576	3.23918817221033	-0.930061652986453	0.39436476128286	0.999834080651206	-4.64996771837401
Q9Y5X0	SNX10	-0.128545215842616	3.34937623952212	-0.960411795892582	0.380272339555733	0.999834080651206	-4.65050465100346
Q5T124-1	UBXN11	0.14275545001919	3.46734277060879	1.1105076735558	0.316528820794313	0.999834080651206	-4.65059889893513
Q03001-8	DST	0.139924624042516	3.20118590289199	0.714984445752437	0.506104080618836	0.999834080651206	-4.65095804634789
P62714	PPP2CB	0.211816905165374	3.39869550406912	1.10801705535365	0.317507570740036	0.999834080651206	-4.65099326116272
Q7L8W6	ATPBD4; DPH6	-0.0745038882280215	3.36416199281051	-1.62365208435277	0.164421107078184	0.999834080651206	-4.65103478345042
Q96CN5	LRRC45	-0.157546302638203	3.3700045893767	-0.862434479515064	0.427253089418863	0.999834080651206	-4.65104528183828
P78536-1	ADAM17	-0.116929319520897	3.28123034674661	-1.63367689889303	0.162297324273122	0.999834080651206	-4.65171976405467
Q14671-1	PUM1	-0.0955202619181211	3.24634288047552	-1.11897471194712	0.313220939576269	0.999834080651206	-4.65173106843509
Q9H2G9-1	BLZF1	0.0970521100948945	3.34362876291303	1.31153474745063	0.245788151109461	0.999834080651206	-4.65179239931394
P12109	COL6A1	-0.124000569796563	2.20045228333735	-1.10832111690499	0.317387942601641	0.999834080651206	-4.65222903214876
Q9H4F1	ST6GALNAC4	-0.112412591662282	3.39044524842494	-1.11469614087035	0.314888728344781	0.999834080651206	-4.65239776528632
O75326-1	SEMA7A	0.21656395967128	3.43760230446954	0.796715538977018	0.461190317222711	0.999834080651206	-4.65241239394333
P13796	LCP1	0.054541910192769	3.44606837813137	2.77683137131673	0.0383532466168605	0.999834080651206	-4.65267857103043
Q6PH81-1	C16orf87	-0.107983917337461	3.28264405078277	-0.426729179662626	0.68704680326818	0.999834080651206	-4.65278418392787
Q96IQ9-2	ZNF414	-0.180282732693142	3.2537516514125	-0.503327606020401	0.635782193989091	0.999834080651206	-4.6530378380926
Q9NP31-2	SH2D2A	-0.129459398498901	3.33992024969198	-0.464003333657296	0.661838912613359	0.999834080651206	-4.65316617840215
Q8WW35	TCTEX1D2	0.32807735589909	3.12330003731994	0.509618096658567	0.631667236555802	0.999834080651206	-4.65321877632355
Q8TBC3	SHKBP1	-0.0854756881078751	3.2886802733687	-1.27391960754644	0.257828136595212	0.999834080651206	-4.65346374707142
Q9Y2H2-1	INPP5F	0.101036215381493	3.2282347995022	1.27859697670924	0.256302178822366	0.999834080651206	-4.65357569364469
P12694	BCKDHA	0.0544888209379256	3.32040224256597	1.97058269720547	0.104906043060537	0.999834080651206	-4.65503607427002
Q9UHQ9	CYB5R1	-0.0588823702791047	3.30553958819216	-1.93339708465066	0.110060962291781	0.999834080651206	-4.65589340650241
Q14765	STAT4	0.0897118625580755	3.44000368275424	1.15883001193017	0.298050445345506	0.999834080651206	-4.65609097312379
O43900	PRICKLE3	0.130676337748425	3.32880981294283	0.601162391769433	0.573532884378264	0.999834080651206	-4.65622545513912
P54652	HSPA2	0.161729523150365	3.05436868923041	0.768852808422052	0.476166178467169	0.999834080651206	-4.65658607901104
Q16650	TBR1	-0.130253157185611	3.51944372279452	-0.507052220094912	0.633343914159489	0.999834080651206	-4.65679909573467
Q53SF7-2	COBLL1	-0.150576342634103	3.34571477482704	-0.732231830551925	0.496378212202131	0.999834080651206	-4.65682334235215
Q9HCJ6	VAT1L	0.166682003235248	2.08930921333422	0.816140844707832	0.450956165303596	0.999834080651206	-4.65759728784916
Q8TDB6-1	DTX3L	0.0955912047634356	3.24162949480166	1.48253129899739	0.197367023071814	0.999834080651206	-4.65763750162108
Q9BXX2-1	ANKRD30B	0.128840426449278	3.37219257792233	0.97153730995755	0.375209303239143	0.999834080651206	-4.65769886062749
Q96AY3	FKBP10	0.178745524487833	2.09611890759722	1.59831984592201	0.169910659034936	0.999834080651206	-4.65788546251077
P13929-1	ENO3	0.0833548524689915	3.05384279520728	1.6610035340137	0.156644959168216	0.999834080651206	-4.65819946857506
Q86XK3-2	SFR1	-0.112144093866842	3.28932042604234	-1.36407910244253	0.229835794917044	0.999834080651206	-4.65835657616855
P12757	SKIL	-0.136341495608644	3.29965419700383	-0.566821556148468	0.594948599437468	0.999834080651206	-4.65943856838538
Q3YBR2	TBRG1	0.117300004546696	3.43646845669347	0.458785956230099	0.665338128405476	0.999834080651206	-4.65958131872346
Q96GY3	LIN37	0.113592444950542	3.32066947186362	1.07322950994321	0.331452184025716	0.999834080651206	-4.6597753639619
P68543	UBXN2A	-0.128510988268905	3.36015271299771	-0.997582836133671	0.363570949489392	0.999834080651206	-4.66004050354395
Q9BRB3-1	PIGQ	-0.0925439346126817	3.3116761224951	-1.11483180453656	0.314835728989328	0.999834080651206	-4.660643980791
O00623	PEX12	-0.142601066254636	3.18835201920587	-0.791338891438091	0.464053022532617	0.999834080651206	-4.66068424674055
Q13686	ALKBH1	0.108233101558102	3.20965045977797	1.2350537267684	0.270830434220092	0.999834080651206	-4.66119868463539
Q9BRP7	FDXACB1	0.135835497995808	3.47237355416626	0.820419285505526	0.448724951537291	0.999834080651206	-4.6614221825648
Q9NSA3	CTNNBIP1	-0.113040843850605	3.17075330430246	-0.42871402658236	0.685692442297329	0.999834080651206	-4.66144397709659
Q86UN3	RTN4RL2	0.0701915808917224	3.1965615449952	0.257201576176193	0.807110489663059	0.999834080651206	-4.66198667008769
Q9BRK4	LZTS2	0.127249505202321	2.63632860996583	1.04516450739699	0.343078647404265	0.999834080651206	-4.66240771134422
Q6NTF7-1	APOBEC3H	-0.0960252685051379	3.40079073393372	-0.39097378525544	0.71166718970338	0.999834080651206	-4.66248448454071
Q8N554	ZNF276	-0.149750453632714	3.423470465041	-0.808895925717597	0.454753233822249	0.999834080651206	-4.66261354360211
Q5T0N5-1	FNBP1L	0.16707685602047	2.98555197724248	0.687428882197584	0.521914843502229	0.999834080651206	-4.66281684016206
Q5VUJ9-1	EFCAB2	-0.12234986372618	3.4076211062612	-1.11781277252286	0.313673106707954	0.999834080651206	-4.66304129910109
Q9Y467-3	SALL2	0.00977340147580617	2.10933350340999	0.0313820184600597	0.976159862984399	0.999834080651206	-4.66334952847816
O95789	ZMYM6	0.146176474746866	3.20026603466484	0.829541614371832	0.443995230493334	0.999834080651206	-4.66340612637136
O60333-3	KIF1B	-0.0912700871436188	3.04741909594382	-1.44583963529792	0.206927559037067	0.999834080651206	-4.66353745130093
O43741	LOC101060511; PRKAB2	-0.0956406433990196	3.35106892765886	-0.402658423109212	0.703575707173842	0.999834080651206	-4.66379012784224
Q96AP0	ACD	-0.0787347437901853	3.33368797651553	-1.26967569839139	0.259219836634427	0.999834080651206	-4.66400654672113
Q96LT7-1	C9orf72	0.116459042532682	3.3284610197106	0.973452422349651	0.374343314103507	0.999834080651206	-4.6643383386612
O14782	KIF3C	0.124286247844437	3.08394572400919	0.512898909703071	0.629527016892176	0.999834080651206	-4.66542095361386
Q9Y6F1-2	PARP3	0.129535095107891	3.41461878731846	0.809442568251382	0.454465912310044	0.999834080651206	-4.66554717378873
O75398	DEAF1	0.130716851873211	3.25825715203829	0.868136464959056	0.424400532272166	0.999834080651206	-4.66573621774592
Q6ZRV2	FAM83H	0.166172460194004	2.8120017494623	0.68636842016461	0.522529959955858	0.999834080651206	-4.6660825457398
Q96K62	ZBTB45	0.129728907361743	3.38597794802156	0.733597730346212	0.495613609805758	0.999834080651206	-4.66624756816384
Q9NX78	C14orf101; TMEM260	0.10051544367893	3.31929251488026	1.10905232315539	0.317100420270144	0.999834080651206	-4.66702407088023
Q9H3S1-1	SEMA4A	-0.146661249141297	3.55048103536813	-2.24685343621029	0.0736972398941845	0.999834080651206	-4.66724322993621
P14678-3	SNRPB	0.147843141711475	3.40977228603349	0.537278671445556	0.613752299644584	0.999834080651206	-4.66737738209719
Q6P2I3	FAHD2B	-0.130164251685362	3.21012438249858	-0.530443031436759	0.618152071336813	0.999834080651206	-4.66738918996464
Q8N196	SIX5	-0.0310022282773178	3.18375418119409	-0.117351093548804	0.911077903274124	0.999834080651206	-4.66790873418353
P23497	SP100	0.0261211038325586	3.43241060125616	0.0729354529069869	0.944640596396515	0.999834080651206	-4.66846273955477
Q96HU1-2	SGSM3	0.128797973976237	3.28236437443075	0.946196674346512	0.386821594359688	0.999834080651206	-4.66917634306235
Q7Z4H3-1	HDDC2	-0.0706348550657097	3.14509646803366	-1.66955817688869	0.154915946479798	0.999834080651206	-4.66957633422283
Q9NW07	ZNF358	0.151472332963552	3.39131640438562	0.801217614365002	0.458803275451273	0.999834080651206	-4.66970578935667
P01033	TIMP1	-0.149036887284046	3.24717118810184	-0.883649225795309	0.416714170169004	0.999834080651206	-4.67016864563503
Q9H5J8	TAF1D	-0.126399887415597	3.20654734551043	-0.780822540696701	0.469689866744821	0.999834080651206	-4.67032195720581
P61244	MAX	-0.113772075114322	3.19343831948907	-1.32971056354235	0.240157495397988	0.999834080651206	-4.67032364594255
Q9NPH3-5	IL1RAP	-0.202182101427262	3.21192627641433	-1.05661227442571	0.338295261633207	0.999834080651206	-4.67035243631005
Q659C4-3	LARP1B	-0.0256020915863207	3.34180426185152	-0.100751427827	0.923601236011387	0.999834080651206	-4.67057380784565
O14863	SLC30A4	0.16926018602928	3.42203925206421	0.312231826425753	0.767266858544039	0.999834080651206	-4.67061284921016
P11049-1	CD37	-0.118682589485607	3.23459922549325	-0.588233563426453	0.581538994324844	0.999834080651206	-4.67065183861039
O43736-1	ITM2A	-0.17837546172615	3.33433478871266	-1.10235250931201	0.319743306592758	0.999834080651206	-4.67072004658171
Q14790-4	CASP8	-0.275961373361377	3.27466906294553	-0.676851214387442	0.528072302072528	0.999834080651206	-4.67078701781767
Q96DR7	ARHGEF26	-0.123108684649638	2.80638782194697	-0.688420816391226	0.521339920564367	0.999834080651206	-4.67083519880733
P52952-1	NKX2-5	0.125562150895316	3.2998375521265	0.874396233173774	0.421285833002176	0.999834080651206	-4.67089409490742
Q9H171-7	ZBP1	0.0927947831295641	3.47829430539483	1.07971064168108	0.328815260894087	0.999834080651206	-4.67103715556916
P54284	CACNB3	0.157785257081371	3.1650255745893	0.720742896268961	0.50284222794128	0.999834080651206	-4.67120009084397
P18827	SDC1	-0.125991271630641	3.36911886720683	-1.96994734887339	0.104991986489306	0.999834080651206	-4.67162876744165
P11831	SRF	0.0980744351026	3.34385119006781	1.06136216734273	0.336327127471572	0.999834080651206	-4.67171107970495
Q8TET4	GANC	0.107631002106425	3.3758511448238	1.07297736107594	0.331555136228974	0.999834080651206	-4.67190169911646
Q13887-1	KLF5	0.144283740015034	3.00924255198619	0.811866252858603	0.453193619383548	0.999834080651206	-4.67208895329806
Q6NVH7	SWSAP1	0.106696913583046	3.43868913528395	0.413600359276118	0.696038439494515	0.999834080651206	-4.67246097976397
Q8NAT1	GTDC2; POMGNT2	-0.0981626964556117	3.22794738472894	-0.488432550086332	0.645584986902804	0.999834080651206	-4.67269974410548
P51854	TKTL1	-0.218791047518748	3.17138446954237	-0.634979606992458	0.552920762565108	0.999834080651206	-4.67292705134835
A1A519-1	FAM170A	0.135760554634132	3.303684986453	0.777172760048108	0.471657793739671	0.999834080651206	-4.67312140758029
Q969T3	SNX21	0.126126424384182	3.08153114247912	0.8206663251888	0.448596372197906	0.999834080651206	-4.67313533258444
P78543	BTG2	0.124596094933698	3.39409563363817	0.731132078242928	0.496994432692678	0.999834080651206	-4.67318782131322
Q7Z5J8-1	ANKAR	-0.162046587277037	3.42240412364865	-0.819937266243934	0.448975912466089	0.999834080651206	-4.67331497541455
Q12815-1	TROAP	0.1054130076725	3.28742363476701	0.987221514243079	0.36816495264929	0.999834080651206	-4.67366958923784
P98175-3	RBM10	-0.0157343543195665	3.38962529373013	-0.0466928675560772	0.964537045222664	0.999834080651206	-4.67385725060778
Q96Q07-1	BTBD9	-0.0698655129644005	3.37263461090139	-0.275606920535293	0.793703375402981	0.999834080651206	-4.67443794921766
P07197	NEFM	0.457641895810961	1.07193208515883	1.81554339092418	0.12818968211659	0.999834080651206	-4.67461459768964
Q32P44-3	EML3	-0.0278972799550704	3.31156301126115	-0.107481427239985	0.918520656683414	0.999834080651206	-4.67479758964818
O75190	DNAJB6	0.114313212407092	3.22490590547982	0.665991574854834	0.534444444292097	0.999834080651206	-4.6749011116069
Q86VY9	TMEM200A	0.161380208190299	3.42760186968131	0.583549674308445	0.584456413179636	0.999834080651206	-4.67503153746623
Q9NYG5	ANAPC11	0.11815586837972	3.25683295271239	0.979645173086886	0.371554163898307	0.999834080651206	-4.67555585139114
Q6NSJ0	KIAA1161; MYORG	-0.118374508746665	3.06871761634512	-0.743746191511022	0.489958684525742	0.999834080651206	-4.67559402344501
O14513-1	NCKAP5	-0.138295510799653	3.41699888620758	-0.844642714149713	0.436248242724232	0.999834080651206	-4.67564479687864
O43291	SPINT2	0.410468778793893	3.41448795864959	0.799951606860975	0.459473601626478	0.999834080651206	-4.67574442434237
Q9Y2D9	ZNF652	0.17233022358404	3.41145214764632	0.829688835966468	0.443919207485468	0.999834080651206	-4.67646657257384
Q13636	RAB31	-0.107786845626592	3.23772840037853	-0.963199551837863	0.378998511256753	0.999834080651206	-4.67650282976563
Q96AY4	TTC28	-0.0659003748574382	2.44002746533901	-0.223176278476664	0.832090073377392	0.999834080651206	-4.67651657903148
Q9H665	IGFLR1	0.13816744635392	3.42438338261502	0.808348958448862	0.455040860871915	0.999834080651206	-4.67700072398949
P17301	ITGA2	0.163094285243951	2.62448086775861	0.623295290135022	0.559988253656003	0.999834080651206	-4.67734379924424
Q5FBB7-1	SGOL1; SGO1	-0.126266922846738	3.27001536430656	-0.720581154462285	0.50293364593811	0.999834080651206	-4.67738314749879
Q7Z698	SPRED2	-0.116076909518366	3.3040116028401	-1.23887611396175	0.269525902212551	0.999834080651206	-4.67741735071447
O60262	GNG7	-0.0968354657940117	3.40252302134148	-1.42626338549977	0.212207417464511	0.999834080651206	-4.6775171421793
P16035	TIMP2	-0.0913997428215777	3.40925461580448	-1.57928558070327	0.174153535177352	0.999834080651206	-4.67771295082952
Q9NR80	ARHGEF4	-0.10320251207249	3.37005433353252	-0.469333496299917	0.658274083409852	0.999834080651206	-4.67829125435579
Q13438-7	OS9	0.0815121907211561	3.4086520260162	1.27565784661762	0.257260084604281	0.999834080651206	-4.67830467587648
O60393-1	NOBOX	-0.167898575122974	3.31709783484843	-0.972140934654646	0.374936176297433	0.999834080651206	-4.67862092746957
P51153	RAB13	0.0393251944919405	2.38909452965746	0.155736994550047	0.882236397839376	0.999834080651206	-4.67866040821765
Q8IXJ9	ASXL1	0.0836794961835692	3.2433812406976	0.365569160533069	0.72940684549449	0.999834080651206	-4.678981640369
Q9BZL4	PPP1R12C	-0.0298857358039499	3.38730686702036	-0.126845988637512	0.903927458977711	0.999834080651206	-4.67912865047704
O15431	SLC31A1	-0.122496887380833	3.18550639098696	-1.11816895453067	0.313534438985674	0.999834080651206	-4.67924961472226
Q86XL3-3	ANKLE2	-0.105321457228886	3.2732324595394	-1.34077579097741	0.236788268858728	0.999834080651206	-4.67933504963554
P43121	MCAM	-0.0701573498375652	2.86379291312446	-0.26641802799938	0.800387196530934	0.999834080651206	-4.67980406628844
O60888-2	CUTA	-0.0795556112532929	3.36671419883183	-1.80923159621216	0.12924265094459	0.999834080651206	-4.67983560569037
Q9NYF3	FAM53C	0.166603075636824	3.11710872717954	0.749007855688519	0.487044831724625	0.999834080651206	-4.68018076222918
Q9NV79	PCMTD2	-0.129300496891289	3.36670499834001	-0.75613055545663	0.483120036051612	0.999834080651206	-4.68049082126874
Q04724	TLE1	-0.0312364670291451	2.7233467151723	-0.120938176124381	0.90837537333203	0.999834080651206	-4.68051326689686
P25963	NFKBIA	0.106324105202913	3.28971108540889	0.529244800219083	0.618925186065255	0.999834080651206	-4.68053062726727
Q49AH0-1	CDNF	-0.141697459086721	3.48043808372421	-0.64446289823027	0.547227152697911	0.999834080651206	-4.68057739477702
Q8NFJ9-2	DPP3; BBS1	-0.0999817560281838	3.28378961827128	-0.388071725554102	0.713683547377953	0.999834080651206	-4.68064950337735
P04217	A1BG	0.140128191173836	2.93382573701051	1.04132382288338	0.344696147198579	0.999834080651206	-4.68068342906248
Q86TG7-1	PEG10	0.114164868392926	3.42517471555018	0.673327964845818	0.53013405069823	0.999834080651206	-4.68133052892081
Q86XN8-3	MEX3D	0.0901350981412416	3.20064136039493	1.15110623911423	0.300939250886718	0.999834080651206	-4.68146572421989
Q96D31	ORAI1	0.0126570814917663	3.25528590244108	0.0503260739868536	0.961780331967767	0.999834080651206	-4.6820327735981
A0AVK6	E2F8	-0.0898741453954029	3.37435580629962	-1.36944794664717	0.228261215857159	0.999834080651206	-4.6822769150652
P13765	HLA-DOB	0.0559033777583461	3.31372452576187	0.221735050287854	0.83315335486662	0.999834080651206	-4.68255076646213
Q08431	MFGE8	-0.0723137618719093	3.41640384875377	-1.86156553540413	0.120771555107872	0.999834080651206	-4.6827611565277
P60468	SEC61B	-0.130574204611634	3.20736196868965	-1.49687454264732	0.193745991658932	0.999834080651206	-4.68300620531682
Q02078	MEF2A	-0.147541024820329	3.29536673488681	-0.754324678899051	0.48411297780525	0.999834080651206	-4.68325924550492
Q01094	E2F1	-0.109690806057427	3.45595776929095	-0.64902765813449	0.544500212122869	0.999834080651206	-4.68345979349955
Q6ZSY5	PPP1R3F	0.114390501323341	3.40036039066612	1.05578789359605	0.338637835536441	0.999834080651206	-4.68354868856032
Q96I34	PPP1R16A	-0.0994638591352145	3.24055937164403	-0.378017639813435	0.720689477053443	0.999834080651206	-4.68359277139953
P35625	TIMP3	0.134593665427706	3.44982915176322	0.740777326603183	0.491608253611176	0.999834080651206	-4.68360154996386
Q9H1K6	MESDC1; TLNRD1	-0.111788779620652	3.33210270371283	-1.05024168137159	0.340950196307035	0.999834080651206	-4.68371831911972
Q9P2R6	RERE	-0.116789347816964	3.23604553063731	-0.685928296306168	0.522785395971491	0.999834080651206	-4.68390616789536
Q9Y5K3	PCYT1B	0.0271901604325425	3.33254171780474	0.113520196088125	0.913965623506122	0.999834080651206	-4.68403970035313
P18847	ATF3	-0.0948734844216795	3.10028471675456	-1.02885474162771	0.349991607408223	0.999834080651206	-4.68408564491366
Q9H3E2	SNX25	-0.132585244175116	3.19387642152658	-1.0066192480535	0.359602986072124	0.999834080651206	-4.68432655796321
Q8TE58	ADAMTS15	0.0233117418312395	3.35016126850358	0.102861693901552	0.922007708214433	0.999834080651206	-4.68433171630843
Q9H5J4	ELOVL6	0.00519528485246197	3.0880750603686	0.0174459844948055	0.98674492197572	0.999834080651206	-4.68436057161175
Q53GT1	KLHL22	0.100997586672081	3.27487023991389	1.11007245788421	0.316699661715188	0.999834080651206	-4.68453694387531
Q6ICL3-3	C22orf25; TANGO2	0.182291947522535	3.33101051362541	0.709120140579577	0.509440935845617	0.999834080651206	-4.68486105438445
Q7Z6I8-1	C5orf24	-0.0136059928351749	3.26430655274589	-0.0610067760201145	0.953679949953163	0.999834080651206	-4.68507140666711
Q9BZL4-3	PPP1R12C	-0.146721065454514	3.1626308098782	-0.802837921232578	0.457946408186929	0.999834080651206	-4.68515676431569
P50443	SLC26A2	-0.123051383167316	3.16198752141536	-1.14574459916955	0.302958974515831	0.999834080651206	-4.68525931095363
P23219-5	PTGS1	0.109731789488099	3.36391918920067	0.629282797544052	0.556359384880032	0.999834080651206	-4.6852601418638
Q5TGY3	AHDC1	0.0638412824107725	3.11695770168572	0.273224776635499	0.795434210514887	0.999834080651206	-4.68531043011861
Q9HCE3	ZNF532	-0.111505872018059	2.11694954448339	-0.471039347656192	0.657135358641846	0.999834080651206	-4.68542050515472
Q8N720-3	ZNF655	-0.0846052688113946	3.20096736925395	-0.372912198236335	0.724259003864088	0.999834080651206	-4.68544782031444
O94788-1	ALDH1A2	0.11604285241639	2.00725192237083	0.846140398742905	0.435485532543758	0.999834080651206	-4.68571145531465
Q9NYG2-2	ZDHHC3	-0.0915545579553416	3.18198163966213	-1.11770322429988	0.313715766362734	0.999834080651206	-4.6858111099616
Q13347	EIF3I	-0.0503162422664354	3.32093077967701	-2.2794835276545	0.0707205835760711	0.999834080651206	-4.68590381924487
Q96BR6-1	ZNF669	0.112265623700273	3.33324003226409	0.612967968799565	0.566282786726622	0.999834080651206	-4.68590712850638
Q9NRX5	SERINC1	0.0779335343071556	3.32283761049041	0.383030694666488	0.717192336625417	0.999834080651206	-4.6864803643915
Q71U36	TUBA1A	-0.127101058702557	3.38039456320828	-0.862612374684643	0.427163871155954	0.999834080651206	-4.68688868850255
Q9BUF7-2	CRB3	-0.115946182237568	3.40519977674354	-0.780948619195478	0.469621993316379	0.999834080651206	-4.68705523456719
P10589	NR2F1	-0.103889077453938	2.07070574457877	-0.559797224368077	0.599388051110648	0.999834080651206	-4.6871489263167
Q5VZI3-3	C9orf91; TMEM268	0.110907489808577	3.36237636774631	0.811094671333297	0.453598367208952	0.999834080651206	-4.68750289152294
Q9BTX3	TMEM208	-0.111642900162309	3.09560053335647	-0.809273369349063	0.454554830773133	0.999834080651206	-4.68818843301442
Q8N1T3-1	MYO1H	-0.107370759081396	3.25366150907147	-0.262762112382501	0.80305184921711	0.999834080651206	-4.6883895214896
Q8IVL6-1	LEPREL2; P3H3	-0.0900414839717443	1.98470001508504	-0.424739632004831	0.68840570247094	0.999834080651206	-4.68849627357427
Q15072	ZNF146	0.158277578392964	2.69823093345251	1.21582478523895	0.277479513238881	0.999834080651206	-4.6886467754486
P23229-1	ITGA6	-0.156815159752053	3.01254766950655	-0.771724047306185	0.474606813728176	0.999834080651206	-4.68884941441693
Q8TF30	WHAMM	-0.098890121506992	3.28542447593591	-1.06173221303585	0.336174205162877	0.999834080651206	-4.68902509924689
Q9UI36-1	DACH1	-0.140227688815032	2.00555519529223	-0.854998468281178	0.430995194037414	0.999834080651206	-4.68958941474545
Q8NFI3-1	ENGASE	-0.098704796530585	3.13194431080913	-0.989938581689911	0.366955677156657	0.999834080651206	-4.68974691059559
Q14789	GOLGB1	-0.00129171910834447	3.17198157335282	-0.00585458680151305	0.995551573186118	0.999834080651206	-4.69021585765905
P34910-2	EVI2B	-0.100379589463458	3.35844146143901	-1.62382076283926	0.164385146165766	0.999834080651206	-4.69035630428604
Q86SQ9-2	DHDDS	-0.157093636748661	3.14080262358678	-0.825471852110596	0.446100668701196	0.999834080651206	-4.69053541238642
Q9BVX2	TMEM106C	-0.0835177017922348	3.22699884597768	-0.325015554525808	0.758120547018111	0.999834080651206	-4.69096251882264
P12111	COL6A3	-0.0394456124214321	3.45343256646527	-0.177554863582276	0.865931478179523	0.999834080651206	-4.69103491264912
Q6PCB6	ABHD17C; FAM108C1	0.117124593948778	3.27582738886401	0.630951175226849	0.555350921614631	0.999834080651206	-4.69147481515045
Q15375-1	EPHA7	-0.013102460342555	2.01671871819269	-0.0355071414294772	0.973027593901722	0.999834080651206	-4.69152266876404
P0DI81-3	TRAPPC2	-0.110413760603393	3.40402016820185	-1.2144394533595	0.277964143638235	0.999834080651206	-4.69153365973215
Q14254	FLOT2	-0.0987526088682164	3.34690987730285	-2.03561677215287	0.0964845616373275	0.999834080651206	-4.69167292459897
P29590-13	PML	-0.0640872331136115	3.32808057441873	-0.29943763642882	0.776463673921658	0.999834080651206	-4.69218083572347
P98082	DAB2	-0.0647159128121406	3.32558294723424	-1.38718217673353	0.223131547886409	0.999834080651206	-4.69230423669176
Q9BTC8	MTA3	0.105879035678627	2.9290806530165	1.26187371265009	0.26179616842879	0.999834080651206	-4.69300122384396
O43424	GRID2	0.181893537440393	3.43751540426767	0.692984017283012	0.518700635967374	0.999834080651206	-4.69306562226524
P09086-5	POU2F2	0.0125948666398583	3.34272707669836	0.0544618960450963	0.958642992770072	0.999834080651206	-4.69325303632212
Q9H8M5-1	CNNM2	0.0648276424213663	3.23379111119385	0.327002488708014	0.756702918617649	0.999834080651206	-4.69381906584564
P08047-3	SP1	-0.0625331313805106	3.3147119711305	-0.301804736091573	0.77475896150456	0.999834080651206	-4.69401461422859
Q86TW2-1	ADCK1	-0.124075808395771	3.10340847725654	-0.739413227386776	0.492367493860779	0.999834080651206	-4.69434086175564
O14544	SOCS6	0.0715345608780804	3.25599910263168	0.327314923598495	0.756480102097649	0.999834080651206	-4.69502315556917
Q8IUH3	RBM45	0.0629004319443936	3.30605552660215	0.322411107467342	0.759980380784674	0.999834080651206	-4.69527881071526
Q9UH99	SUN2	-0.135457177601156	3.1756231573746	-1.80372722295426	0.13016809396559	0.999834080651206	-4.69545635307253
Q96JA1	LRIG1	-0.0344298679553827	3.32231237990901	-0.157377772687806	0.881007802301014	0.999834080651206	-4.69549073028712
Q8N4P3	HDDC3	0.0652855456357224	3.36374591794597	1.32470298888647	0.241696778303816	0.999834080651206	-4.69583772455213
P16260	SLC25A16	-0.15649642205296	3.06451229944753	-0.647818750218088	0.545221534503049	0.999834080651206	-4.69588089331046
A0A075B6Q5	LOC100291056; IGHV3-64	0.102918820624179	3.31083151458098	1.1288865048981	0.309386675232199	0.999834080651206	-4.6958809239565
Q8N6S4	ANKRD13C	-0.153100954874241	3.35164208635362	-0.846766606516949	0.435166930641861	0.999834080651206	-4.69593121056323
Q8WY54	PPM1E	-0.0793975497420548	2.92342649563356	-0.352674069935484	0.738485855394519	0.999834080651206	-4.6960005172045
P59052-1	C21orf88; B3GALT5-AS1	-0.16344665910518	3.38187299773533	-0.725695334065087	0.500048667374047	0.999834080651206	-4.69603749400409
Q8TAC2-1	JOSD2	-0.0944823229396253	3.36613564817727	-0.564280696842622	0.596552164408734	0.999834080651206	-4.69624276814179
Q96SI1-1	KCTD15	0.120466537782093	2.71807751618496	0.865192643359362	0.42587141763971	0.999834080651206	-4.69629521327244
Q8TE73	DNAH5	0.101490447487078	3.41310248325382	1.2693280107707	0.259334155832872	0.999834080651206	-4.69638722899051
Q9BXB1	LGR4	0.0949611250906778	3.46095734583172	1.14056475546924	0.304921455341719	0.999834080651206	-4.69641784636668
Q01484	ANK2	-0.115496101224656	2.86019114559851	-0.790594844440177	0.464450202558965	0.999834080651206	-4.69648678076315
Q7L945	ZNF627	-0.117483195100664	3.30240399296929	-0.739143485698894	0.492517726701264	0.999834080651206	-4.69714514648969
O43521-11	BCL2L11	0.0895903592552173	3.39142254219179	0.491557369839813	0.64352163000044	0.999834080651206	-4.69714927143306
Q9NRA2	SLC17A5	-0.123328325334468	3.25676378816206	-0.824837819830813	0.446429350228246	0.999834080651206	-4.69778758013522
Q9H714	KIAA0226L; RUBCNL	0.0435656803137037	3.38356530730369	0.198130094427383	0.850623716862401	0.999834080651206	-4.69806703613183
Q13098-6	GPS1	0.0276728693753393	3.27153627465364	0.136876511812536	0.896384808562574	0.999834080651206	-4.69810471674318
P30532	CHRNA5	-0.0256760590649256	3.20376992653634	-0.11820212064223	0.910436609864148	0.999834080651206	-4.69825572549548
Q8TAD7	C12orf75	-0.122042338255796	3.15415790538547	-0.688030602256329	0.521566036594669	0.999834080651206	-4.69849727374562
Q02297-2	NRG1	0.0235263999726103	3.3612759448081	0.106782489882651	0.919048095681094	0.999834080651206	-4.69876945725071
Q86UD3	MARCH3	-0.0461108563048937	3.56844265101906	-0.172750097736292	0.869516044701665	0.999834080651206	-4.69882322070122
A6NDE4	RBMY1B	-0.118292901915461	3.35621163503723	-1.0336281647919	0.347956413446592	0.999834080651206	-4.69911526812649
P46100-4	ATRX	0.0627583067021771	3.27813598407524	0.242315762347407	0.818009069511322	0.999834080651206	-4.69918875369974
Q9NRC8	SIRT7	0.113077001049323	3.44145850280918	0.730067556197036	0.497591423979258	0.999834080651206	-4.69918974298512
Q8N3S3-1	PHTF2	-0.103168926000782	3.32869858249095	-0.433221678083362	0.682621593234172	0.999834080651206	-4.699342075076
P35052	GPC1	-0.0486126091121529	3.25567669186264	-0.180818710649815	0.863498572498305	0.999834080651206	-4.69947354338813
Q6P582	MZT2A	-0.0925379234369886	3.24400911511952	-1.06321495021099	0.335562050437137	0.999834080651206	-4.69956116198482
Q0VG06	C17orf70; FAAP100	-0.0887820193237882	3.29534071614114	-1.37567983183165	0.226446171147882	0.999834080651206	-4.70001042405205
P0CG29	GSTT2	0.0480702654798287	2.8878480437902	0.209957698256862	0.841857100526239	0.999834080651206	-4.70045464305025
Q09019	DMWD	-0.0883739973869899	3.20135887728625	-0.451526836115839	0.670222727847658	0.999834080651206	-4.70051551393309
Q8NCI6	GLB1L3	-0.158926325385193	3.1404149279054	-0.652039882102604	0.542705620864099	0.999834080651206	-4.70092425820358
Q96IW2	SHD	0.245827560750016	2.75888205060185	0.742971541991346	0.490388719011641	0.999834080651206	-4.7011597684076
Q5T2D3	OTUD3	-0.0572190937586213	3.09612681776369	-0.283475718434058	0.787995582839764	0.999834080651206	-4.70131417767232
O43734-1	TRAF3IP2	0.101699991351022	3.36423173235852	0.878345766668247	0.419329746181463	0.999834080651206	-4.70145833767799
O43663-4	PRC1	0.029537117808021	3.38483504504514	0.13551943617455	0.897404586219343	0.999834080651206	-4.7014769778462
Q9Y639-2	NPTN	-0.105174508640933	3.24044017406157	-1.6260108903501	0.16391893242398	0.999834080651206	-4.7014821466195
P20155	SPINK2	-0.10538739075883	3.36741099021478	-1.01315142373704	0.356756985050849	0.999834080651206	-4.70160961768051
Q3BBV0	NBPF1	-0.0891628285741907	3.35018398034566	-0.477946982008581	0.652534980765561	0.999834080651206	-4.70172197438432
Q9UKV3-5	ACIN1	-0.0770406892448416	3.27973921099501	-0.375431334740793	0.722496725537097	0.999834080651206	-4.70176465643474
Q9UKW4-4	VAV3	-0.0973539765647709	3.32651575245638	-0.856546278829515	0.43021421443456	0.999834080651206	-4.70183641457803
P02545-2	LMNA	-0.102857060247694	3.21589898435768	-0.452922886806166	0.669281897696448	0.999834080651206	-4.70190042539807
Q15366-5	PCBP2	-0.107792222013273	3.29876530770656	-1.5492316009778	0.18106460750797	0.999834080651206	-4.70190367645973
Q9BTV5	FSD1	0.281554585589551	1.81175644346001	0.867058527972416	0.424938671231126	0.999834080651206	-4.70192035564237
Q8WVX9	FAR1	-0.108475273356583	3.07233559803431	-1.6251429116013	0.164103543264876	0.999834080651206	-4.70203756046413
Q9BSK4	FEM1A	-0.0553196107885054	3.32674529755436	-0.24211933107671	0.818153203032733	0.999834080651206	-4.70237434561122
Q16667	CDKN3	0.103850872409907	3.25482246350182	0.696088865693911	0.516910046735157	0.999834080651206	-4.70275781263405
Q14160-3	SCRIB	-0.0632239272477218	3.10675223442689	-0.298136529799546	0.777401296962439	0.999834080651206	-4.70354569303187
P08183	ABCB1	0.0160609009867024	3.06399846827381	0.0726554389875646	0.944852684561757	0.999834080651206	-4.70361906463111
Q96MY1	C20orf112; NOL4L	-0.0955781393270345	2.74692515341614	-0.573750717006428	0.590588745556774	0.999834080651206	-4.70367265139748
P26651	ZFP36	-0.00831320764933197	3.48801508752849	-0.0382731848487325	0.970927598235253	0.999834080651206	-4.70377583388414
Q5TEJ8	THEMIS2	0.0523704255744094	3.1531184091117	0.24870185438902	0.813327662136247	0.999834080651206	-4.70377808409277
Q13509	TUBB3	0.371873554567977	1.31695572616214	1.63035144609968	0.162998809490875	0.999834080651206	-4.70425114042751
P05543	SERPINA7	-0.155150666649619	3.20628430773745	-0.585124191955539	0.583474703993358	0.999834080651206	-4.70445345525101
Q6P1L5-1	FAM117B	0.0142232105474736	3.37220629605308	0.0683911924292867	0.948083136396955	0.999834080651206	-4.70452346207404
Q9Y228-2	TRAF3IP3	0.0851972452671829	3.36948675064808	0.439578378539055	0.678302835175356	0.999834080651206	-4.70459765715523
O14494	PPAP2A; PLPP1	-0.19003402256763	3.30317785718683	-1.01661536234831	0.355255369880234	0.999834080651206	-4.70475723730184
Q8IUC6	TICAM1	0.0935924725346817	3.43792938632735	1.06973227346643	0.33288253024079	0.999834080651206	-4.70480184593851
Q9Y6B2-1	EID1	-0.0228954046169624	3.33389696250081	-0.10044856583671	0.923829969959824	0.999834080651206	-4.70557566304693
Q9HB75-1	PIDD; PIDD1	0.184970387699271	3.30902150495492	0.596482555800974	0.576422891629669	0.999834080651206	-4.70565872315336
Q6IQ19-1	CCSAP	0.114649927146223	3.39435050085397	0.814268656378997	0.451935112337201	0.999834080651206	-4.70597200809683
P35858-2	IGFALS	-0.0975009164755223	3.47814929350866	-0.872506030771527	0.422224484915551	0.999834080651206	-4.70665959042056
Q86TL2	TMEM110; STIMATE	0.126824793531609	3.19071146115707	0.556278278177342	0.601619484974138	0.999834080651206	-4.70670985066051
Q99683	MAP3K5	-0.0728725426923271	3.26869827229829	-0.368882049510188	0.727082328936676	0.999834080651206	-4.70688040550367
Q15561	TEAD4	0.100003820101698	3.28278155245736	0.588221896106818	0.581546250303114	0.999834080651206	-4.70702527773326
O76095-1	JTB	-0.100927758494427	3.37245348007044	-0.642824912695155	0.548207836928361	0.999834080651206	-4.70752409171679
Q9NU02	ANKEF1; ANKRD5	-0.181964475250554	3.12334727090019	-0.866059993040734	0.425437638337721	0.999834080651206	-4.7076326156496
Q8IXZ2-1	ZC3H3	0.111330565944692	3.38434434098686	0.983744927743325	0.369717021690098	0.999834080651206	-4.70773393164654
Q9NZT1	CALML5	-0.0652452353833585	3.32463003160757	-0.329250292124311	0.755100467741538	0.999834080651206	-4.70820105548409
Q9NQ92	COPRS	-0.0829180426356882	3.21115162457393	-1.12513585540601	0.310832757232717	0.999834080651206	-4.70829539016893
Q02241-2	KIF23	0.0384679240679449	3.24346381770975	0.200112433333282	0.849152666604816	0.999834080651206	-4.70834924968725
Q9UHN1	POLG2	-0.0938735098993239	3.28766867309704	-0.577789533957412	0.58805646595751	0.999834080651206	-4.70835665428793
O14896-1	IRF6	0.0368493504260774	3.32846417186261	0.190132134323793	0.856565731690286	0.999834080651206	-4.70840279001913
Q96EE4	CCDC126	0.0411297020587984	3.2054757654953	0.193318507492965	0.854197131833808	0.999834080651206	-4.70846723397073
P48509	CD151	-0.125831771291176	3.07875404843188	-0.855602058754184	0.430690511358461	0.999834080651206	-4.70848988349389
Q86VD7	SLC25A42	-0.115115066525922	3.3107398347722	-1.03766826021504	0.346241621332923	0.999834080651206	-4.70866880464626
Q5T1S8	NCMAP	-0.0850392636505513	3.30855242044313	-0.40062005234627	0.704984112962484	0.999834080651206	-4.70874208457932
Q9ULC5-3	ACSL5	-0.10168179454877	3.28939455867682	-1.6229207883584	0.164577103363269	0.999834080651206	-4.70903893053412
Q9UIW2	PLXNA1	-0.0685714028128849	3.24900662501505	-1.36236255805499	0.230341360374928	0.999834080651206	-4.70909671009139
Q5JSZ5-4	PRRC2B	0.0130296995775766	3.35651874532099	0.0674149956856086	0.948822831687083	0.999834080651206	-4.70942256792204
Q709F0-1	ACAD11	-0.117204827044751	2.91639160219679	-1.01373234749365	0.356504788313784	0.999834080651206	-4.70954621776717
Q9GZY8-2	MFF	0.0123939447167892	3.28803914813103	0.0535605185108616	0.95932668716298	0.999834080651206	-4.70962481424024
O43663-3	PRC1	-0.0515579921145563	3.25417047491583	-0.270110318537432	0.797699138972912	0.999834080651206	-4.70976207986735
Q9NZM4	GLTSCR1; BICRA	0.101969093240075	3.30051232743581	1.01880240064016	0.354309994234409	0.999834080651206	-4.70983062516798
P00736	C1R	0.0419923701577525	3.33387008264896	0.21893258731226	0.835222052863879	0.999834080651206	-4.7100735629264
Q9BUE6-2	ISCA1	0.0975968428349361	3.28339287423246	1.54533337681733	0.181980380768772	0.999834080651206	-4.7102626960876
P36897-2	TGFBR1	0.0976063126674506	3.14584846470243	0.447414937063468	0.67299779032543	0.999834080651206	-4.7106241598369
P78383-2	SLC35B1	-0.106132570051281	3.38609956497965	-0.530776787641987	0.617936826543113	0.999834080651206	-4.71070705394243
O14879	IFIT3	0.105618736083539	3.37148265630504	0.886095571978658	0.415511949204789	0.999834080651206	-4.71076000071713
O75190-2	DNAJB6	0.0674583122239407	3.26625301908407	0.347597263926939	0.742073614271683	0.999834080651206	-4.71093930005261
Q9BVK2-1	ALG8	0.112730577915939	3.249045896381	0.96619940356212	0.377631629872861	0.999834080651206	-4.71105942867491
P34810	CD68	0.00621267239755284	3.3498693386951	0.028259453688763	0.978531200340659	0.999834080651206	-4.71108545121674
P53805	RCAN1	-0.0453413781469235	3.44638819173401	-0.175341846851218	0.867582040017361	0.999834080651206	-4.71116399169253
Q8N9A8-2	CNEP1R1	-0.0331682590254773	3.24218643196592	-0.1327947110451	0.899452760412714	0.999834080651206	-4.71127299650432
P78504	JAG1	-0.0629148950152924	3.32265119130096	-0.323761665827161	0.759015718518671	0.999834080651206	-4.71167370967232
Q6ZMU5-1	TRIM72	0.0909009609407144	3.27287798391631	0.58310833017303	0.584731772212546	0.999834080651206	-4.71201376215524
Q96FL9-3	GALNT14	-0.113015780572762	3.3706245148175	-0.828244577937339	0.444665423434152	0.999834080651206	-4.71210370641391
Q8N4Y2	EFCAB4A; CRACR2B	-0.104197813096907	3.40834118435501	-0.639647810015735	0.550113270541181	0.999834080651206	-4.71211019857572
Q5H9F3-3	BCORL1	0.0297015455434675	3.07915128955052	0.152704036376062	0.884508423296758	0.999834080651206	-4.71232660176847
Q4G0X4	KCTD21	0.122196693452814	3.33883469137342	0.579461387476898	0.58701017620621	0.999834080651206	-4.71236434185438
Q9C0D2-3	KIAA1731; CEP295	0.0851202771917848	3.32426528671835	1.03420854734162	0.34770963766169	0.999834080651206	-4.71241176198641
Q8N4N3-1	KLHL36	0.0866164671334611	3.3178505839085	1.04291898053991	0.344023572758892	0.999834080651206	-4.71246019348859
Q16854	DGUOK	0.0852347493135522	3.294614432534	1.25638940993712	0.263621055305991	0.999834080651206	-4.71264233644824
Q8TDB4	MGARP	-0.201583319999847	2.42773084439528	-0.431369009697047	0.683882894442386	0.999834080651206	-4.71295849523757
P26378-3	ELAVL4	0.231447449258579	1.69954753023091	1.07831484025684	0.329381644370919	0.999834080651206	-4.71309004087261
P00742	F10	-0.130788533498707	3.33607941491055	-0.663279948643407	0.536043510399152	0.999834080651206	-4.71319382664752
Q53FZ2-1	ACSM3	0.130092907509031	3.3822334122824	1.10367152966679	0.319221496809918	0.999834080651206	-4.71324365154952
Q6JQN1-5	ACAD10	0.108755311199119	3.28524667662623	1.1291521977958	0.309284457881933	0.999834080651206	-4.71336134063524
Q9Y675	SNURF	-0.116066068912934	3.37494774570337	-0.710770268465535	0.508500461895636	0.999834080651206	-4.71341636835903
Q16539-2	MAPK14	0.0248037857777599	3.31608649799688	0.126533842807029	0.904162371601846	0.999834080651206	-4.71348090032888
Q53GQ0	HSD17B12	-0.0923777551566907	3.28801080239984	-1.80074182619526	0.130672836439958	0.999834080651206	-4.7135976120487
Q6UWI2	PARM1	-0.0889889590846386	3.43098109472972	-0.60601475220027	0.570545913629583	0.999834080651206	-4.71381843411537
Q86U70	LDB1	0.110511675602866	3.24994735765408	1.03660328198587	0.346692956301356	0.999834080651206	-4.71385887069798
Q7Z404-1	TMC4	0.0838526660211161	3.36291995424526	0.53215107102696	0.617050984549055	0.999834080651206	-4.7139165822291
Q5T8D3-1	ACBD5	0.11478126666776	3.20437660411651	0.810161774796476	0.454088094454356	0.999834080651206	-4.71395207771859
Q9Y252	RNF6	-0.0754696042229123	3.27993489915979	-0.345343021421516	0.743669058936572	0.999834080651206	-4.7146619122317
Q9BYX4-2	IFIH1	0.0247551318872851	3.45509510718297	0.110557550920303	0.916199888260525	0.999834080651206	-4.71492710839988
P34931	HSPA1L	0.122566687712988	3.44453207336198	0.979842932195283	0.371465375231431	0.999834080651206	-4.71498149957675
Q8TB22-2	SPATA20	0.0964837569165244	3.36221166776857	0.663203628011095	0.536088563142295	0.999834080651206	-4.71539588196507
Q9H7X3	ZNF696	0.0408874348964514	3.22891898242727	0.202636108969601	0.847280905381346	0.999834080651206	-4.71567102683848
P31512	FMO4	-0.150002563660874	3.33096565765833	-0.789257621119085	0.465164652308042	0.999834080651206	-4.71574471050038
O75110	ATP9A	0.101371641541471	3.27438851786771	0.77382626665279	0.473467446295654	0.999834080651206	-4.71582868796567
P29762	CRABP1	-0.0938367896038433	3.08338737674808	-0.465832955933801	0.660614109095177	0.999834080651206	-4.71583268700586
Q8TEB9	RHBDD1	-0.00638706789869384	3.2996850674359	-0.0295819864999825	0.977526810637172	0.999834080651206	-4.71604879198484
O75467	ZNF324	0.0690549744214828	3.44857417367891	0.370253373829145	0.726121094508146	0.999834080651206	-4.71621842487236
Q9ULU8-4	CADPS	-0.10796928371296	3.31467807354895	-0.682931513567903	0.524526892903236	0.999834080651206	-4.71654436549053
Q14703	MBTPS1	-0.0421240912186329	3.15508542332442	-0.192084044263281	0.855114569574756	0.999834080651206	-4.71675304187327
P51826-2	AFF3	-0.130890937091376	3.07620137082522	-0.930259839456316	0.39427140165414	0.999834080651206	-4.71682864715469
P49419-2	ALDH7A1	0.100970653875754	2.15718627414445	1.87691516574706	0.118396185468266	0.999834080651206	-4.71700151083081
O75030	MITF	-0.199629505122642	3.21982617743945	-0.770219215949176	0.475423624056761	0.999834080651206	-4.71718987757828
Q13571	LAPTM5	-0.103653943727758	3.28663167294272	-1.08121239261361	0.328206812829919	0.999834080651206	-4.71752252909299
O75071	EFCAB14; KIAA0494	0.0393266510659671	3.26768766534684	0.213813790374779	0.839004475389464	0.999834080651206	-4.71824510567515
Q96N11	C7orf26	-0.0778502306452535	3.30067065459462	-0.331806157981726	0.753280088327301	0.999834080651206	-4.71830153400864
Q8N3Y1	FBXW8	0.0889908007783755	3.17126766206645	0.589329043114331	0.580857957371595	0.999834080651206	-4.71832798683053
Q92598-2	HSPH1	-0.0530006707432241	2.96642544875174	-0.261956911588195	0.803639135979763	0.999834080651206	-4.71840352189347
Q8IYS1	PM20D2	-0.0394933678826993	3.39504667540022	-1.87630025346791	0.11849041699322	0.999834080651206	-4.71854123261196
Q6ZN18-1	AEBP2	-0.108322280882236	3.18270401213787	-0.672837142310845	0.530421699347246	0.999834080651206	-4.71881545313313
Q96M89-1	CCDC138	0.0933437766845239	2.93666827077654	0.98086692813426	0.371005904795835	0.999834080651206	-4.7188837005258
P42701	IL12RB1	-0.0872334944669045	3.34689311262989	-0.54663546433469	0.607759414053968	0.999834080651206	-4.71889424541048
Q6NTF9-2	RHBDD2	-0.028048933695765	3.29345956656263	-0.155636308040163	0.882311802941238	0.999834080651206	-4.71889583746366
Q9BZF3-5	OSBPL6	-0.162842157907421	2.82058003537181	-0.690406511681375	0.520190306794377	0.999834080651206	-4.71900324467923
Q8N5C1	FAM26E; CALHM5	0.0549591924133981	3.21153440550572	0.282634266753451	0.788605238059369	0.999834080651206	-4.71912371743422
Q14190-1	SIM2	-0.0152602401894512	3.27969838495492	-0.0802268081455416	0.939119858306568	0.999834080651206	-4.71934545008185
A5D8V6	VPS37C	-0.10050708745171	3.24123387312158	-0.61786474204781	0.563292613554203	0.999834080651206	-4.71954170482365
P50851-2	LRBA	-0.0983384492931496	3.40394168959687	-1.04626455014033	0.342616542075344	0.999834080651206	-4.72049974300425
Q03393	PTS	0.0250708679323894	2.59645043695092	0.107883043937693	0.918217606114797	0.999834080651206	-4.7213509341487
Q8N357	C2orf18; SLC35F6	0.0411414995905931	3.28454484780348	0.172451452686447	0.869738964909661	0.999834080651206	-4.72194104408677
P30511-3	HLA-F	0.01111848183437	3.28186355090192	0.0541011608525164	0.95891660544612	0.999834080651206	-4.722393779778
Q92786	PROX1	-0.00922642108784237	3.3339555281601	-0.0437406567873101	0.966777463670254	0.999834080651206	-4.72239887561628
Q86YT5	SLC13A5	0.177401586502501	3.6342675027305	0.391407370190511	0.7113661616108	0.999834080651206	-4.72242992452989
Q7Z7N9	TMEM179B	0.0651118636934057	3.38392765849914	0.339478640679803	0.747826373348432	0.999834080651206	-4.72263324250849
Q9Y680-1	FKBP7	0.291095617441684	1.75170836389483	0.729846894487508	0.497715235498273	0.999834080651206	-4.72304882908057
O14617-2	AP3D1	0.0279189790237748	3.27155048683436	0.109307604712183	0.917142792685587	0.999834080651206	-4.72340882484113
Q13888-1	GTF2H2; GTF2H2C	-0.0169249950943626	3.18597638197656	-0.086524477135351	0.934354594652355	0.999834080651206	-4.72363107431751
Q9NQY0-1	BIN3	0.115550287480236	3.30958014213732	0.852478449889798	0.432269036159875	0.999834080651206	-4.72381490518666
Q3ZAQ7	VMA21	-0.143389803372113	3.20347512714172	-1.06169052858455	0.336191428425816	0.999834080651206	-4.72381655986144
P48740-2	MASP1	0.0863093979212442	3.49018246465888	0.609866176432938	0.568182055093433	0.999834080651206	-4.72386519676497
Q9UMX1	SUFU	0.0667724681210275	3.12658313792321	1.36922380336758	0.228326750668844	0.999834080651206	-4.72388867562889
Q9BX70-1	BTBD2	0.0708395836748825	3.3564589529864	1.21093073626413	0.279194985333879	0.999834080651206	-4.72393261466233
Q9P1A6	DLGAP2	0.0769492006881203	3.2884226416671	0.512133104742171	0.630026219698792	0.999834080651206	-4.7239781410759
Q8IV35	WDR49	-0.0268022874975977	3.40001121263204	-0.139515789400737	0.894402165906085	0.999834080651206	-4.72398286782691
Q13163-1	MAP2K5	0.100928821392466	3.30609253251189	0.994617776086348	0.364880762200916	0.999834080651206	-4.72400483818628
P02748	C9	0.0298815209173778	3.07408506698957	0.141403658590004	0.892984519055268	0.999834080651206	-4.72416729444065
O60243-1	HS6ST1	0.0518565792974928	3.31894555894429	0.233006673521966	0.824848527442536	0.999834080651206	-4.72422678067929
O14524-1	TMEM194A; NEMP1	-0.147300272461571	3.14747029702019	-0.975269659028152	0.37352308745264	0.999834080651206	-4.72426962059704
Q9UBC5	MYO1A	-0.153895743204895	3.18990552939226	-0.597153591543659	0.576007941384175	0.999834080651206	-4.72461124300993
P52848-1	NDST1	-0.0638637260148091	3.24350476948804	-0.312623782348979	0.766985781648962	0.999834080651206	-4.72537247785578
Q96FL8-3	SLC47A1	0.00622265125979283	2.98901892116575	0.0302561668612452	0.977014826318652	0.999834080651206	-4.72539666851167
Q499Z4	ZNF672	0.0956076998657669	3.25461676722164	0.935035244014005	0.392027173291585	0.999834080651206	-4.72555132627747
Q9UPW6	SATB2	0.207659524491438	1.46973646983959	0.781625101268538	0.469257936133688	0.999834080651206	-4.72574176877214
Q14814-1	MEF2D	-0.0542897035329432	3.42033810220837	-1.64060335252019	0.160845796954712	0.999834080651206	-4.72596379866134
Q8IWZ3-6	ANKHD1-EIF4EBP3; ANKHD1	0.0327936579371458	3.25058762800038	0.171612704051118	0.870365112290967	0.999834080651206	-4.72639246552371
Q6XUX3-1	DSTYK	-0.129077498752259	3.15152522749805	-0.551929178413237	0.604384149583972	0.999834080651206	-4.72641658469251
Q13015	MLLT11	-0.105485501708034	3.38365607707664	-1.06620229317881	0.33433157887443	0.999834080651206	-4.72650338944082
Q7L1W4	LRRC8D	-0.122820816982381	3.28872066234935	-1.52019182335251	0.187995605511236	0.999834080651206	-4.72693128017562
Q9NYQ6-1	CELSR1	0.0133098025539434	3.34382900911236	0.0750789447344018	0.943017245625494	0.999834080651206	-4.72759092249848
Q8N5S9-2	CAMKK1	-0.102993995010087	2.987280302576	-0.745085233004012	0.489215967168165	0.999834080651206	-4.7275959369846
Q9BWV7	TTLL2	0.0313506474702841	3.36311887968397	0.170672675193522	0.871066995386073	0.999834080651206	-4.7277199110183
Q9H4B6	SAV1	-0.00211470615211834	3.09773613197579	-0.0109226065524092	0.991700935774493	0.999834080651206	-4.72772096670698
Q8TB05	FAM100A; UBALD1	0.0889693990668543	3.37236855065492	0.434259083164701	0.681915835108479	0.999834080651206	-4.7278250630876
Q9NYL4	FKBP11	-0.0929590599663041	3.26561191975006	-1.70816003940867	0.14734741988439	0.999834080651206	-4.72802545587903
Q7Z412	PEX26	-0.0792149538717799	3.23028649242036	-0.45851660898368	0.665519037783897	0.999834080651206	-4.72824071228034
Q99551	MTERF; MTERF1	-0.160977040258239	3.3068327363313	-0.844866002670581	0.436134466644097	0.999834080651206	-4.72847731685227
Q08050-3	FOXM1	0.0415657968741811	3.12708149444187	0.19743392102964	0.851140495044341	0.999834080651206	-4.72848157457346
Q9H792	PEAK1	0.0844638859151884	3.2664530319615	1.28415943342736	0.254498193277212	0.999834080651206	-4.72854238323993
Q96LA8-1	PRMT6	0.00195666973257212	3.23303405468776	0.00868421800039262	0.993401619526379	0.999834080651206	-4.72866011154297
Q16842	ST3GAL2	0.176048062356945	3.38053724665192	0.540885992505435	0.611437793658589	0.999834080651206	-4.7287303268579
Q86TU7	SETD3	-0.0748681240826285	3.22350814691232	-1.51792485210115	0.188547359281546	0.999834080651206	-4.72882517675643
Q05397-5	PTK2	0.201024622827639	1.80576452417642	0.854762080072363	0.431114563813025	0.999834080651206	-4.72886037535631
Q6P3S1-2	DENND1B	0.0791457344828291	3.38659842903204	0.471980372306644	0.656507635296612	0.999834080651206	-4.72906728990293
Q9NRM7	LATS2	-0.0503694588082479	3.27303901379411	-0.259978046610777	0.805083075190462	0.999834080651206	-4.72922073588329
Q8IV36	HID1	-0.021783685774568	3.18847288502996	-0.109423822311091	0.917055116729581	0.999834080651206	-4.72927541854145
Q15063-1	POSTN	0.104450812747482	3.37960867045767	0.965712057490228	0.37785341674497	0.999834080651206	-4.72951818860551
Q6NZ36-2	C1orf86; FAAP20	0.0794001365414415	3.25442416166606	0.518452297944839	0.625913633740058	0.999834080651206	-4.72963019394884
A1L020	MEX3A	0.0898080646508374	3.17829969478181	0.504679230220458	0.634896763040382	0.999834080651206	-4.72969633409096
Q5TF21	SOGA3	0.142905861013036	1.37629148585607	0.427372710086268	0.686607544588478	0.999834080651206	-4.72999158648659
Q5XLA6	CARD17	-0.078087242805347	3.41360776741592	-0.540250839234844	0.61184494686618	0.999834080651206	-4.73004297220591
Q86UK7-1	ZNF598	-0.0942158933810747	3.25619563118339	-0.817324726943695	0.450337942243922	0.999834080651206	-4.73012525322132
Q15572-1	TAF1C	-0.0918167689892654	3.26299371470407	-0.598783863621195	0.575000600132049	0.999834080651206	-4.73161136139608
Q53F39	MPPE1	0.0721301838547992	3.33018267747783	0.439752658418315	0.678184623982855	0.999834080651206	-4.73186153512958
Q9NQC3-2	RTN4	-0.0516422565813258	3.03423376747271	-0.287008314376291	0.785437992810455	0.999834080651206	-4.73192977885308
P49795	RGS19	-0.0334785075010402	3.31836569997101	-0.132923616631866	0.899355842102639	0.999834080651206	-4.73196468488567
P50452	SERPINB8	0.110005155561986	3.32131168302342	1.33367734258618	0.238944586126117	0.999834080651206	-4.73200510718495
Q9NRC6	SPTBN5	0.0950945498070975	3.33230166038044	0.553845179133732	0.603165247024072	0.999834080651206	-4.73251022797952
Q92685-2	ALG3	-0.145341973496933	3.27533941006091	-0.87550078524843	0.420738072092643	0.999834080651206	-4.73266326452618
O75167-4	PHACTR2	-0.0862903785483541	3.2943959614715	-0.900875940154857	0.408305732838538	0.999834080651206	-4.73279113498001
O60292	SIPA1L3	-0.126587187531947	3.07493989164742	-0.639049784101002	0.550472410654198	0.999834080651206	-4.73280198546546
Q9BQ83-1	SLX1B; SLX1A	-0.106804198625074	3.2932135230355	-0.782836252329357	0.468606653792321	0.999834080651206	-4.73330128680481
Q92564-3	DCUN1D4	0.0639816388797676	3.17727217446454	0.348810176860808	0.741215776612014	0.999834080651206	-4.73333625245385
Q13330-3	MTA1	0.0754349863920166	2.9312879804996	0.365596367719652	0.729387741931326	0.999834080651206	-4.73340840162441
P20292	ALOX5AP	-0.144212367838831	3.29671200759116	-0.910756255154794	0.403543405875876	0.999834080651206	-4.73372557662347
Q9ULU4-12	ZMYND8	0.0672195523486269	3.35093597136195	0.437055121108788	0.680015487885468	0.999834080651206	-4.73431384713403
P23677	ITPKA	0.0858525530535123	3.19409121793232	0.886513767876918	0.415306703050179	0.999834080651206	-4.73433563972578
Q8TBE0	BAHD1	-0.116058895839731	3.26203074840422	-0.68212120870724	0.524998451021967	0.999834080651206	-4.73479906025505
Q9H3U5-6	MFSD1	-0.0983297970360184	3.36802013925936	-0.639429287573312	0.550244484969483	0.999834080651206	-4.73485532283636
Q9H867-4	METTL21D; VCPKMT	0.0619373887940957	3.40830396189503	0.297552901290329	0.77782201923012	0.999834080651206	-4.73501615760952
O75063	FAM20B	-0.0938537536322603	3.25906544047889	-1.31349750404139	0.245174300961796	0.999834080651206	-4.73522210965122
Q9P2B4	CTTNBP2NL	0.122335769652192	1.84732063125279	1.08772693433971	0.325578498464247	0.999834080651206	-4.73555684368934
Q7L590-1	MCM10	-0.0805190314386008	3.12173671038693	-1.01949915473288	0.354009252534067	0.999834080651206	-4.73602624847851
Q9BZQ2-3	SHCBP1L	-0.260859548685017	3.23305530649582	-0.747819712540929	0.487701733627211	0.999834080651206	-4.73611260601273
Q0P6D6	CCDC15	0.0827406863347236	3.27432525948438	0.639000715130591	0.550501885418923	0.999834080651206	-4.7362788868652
Q02388-1	COL7A1	-0.423885500993433	2.92465652140065	-0.94054938981041	0.389448468776034	0.999834080651206	-4.73641263030985
O14966-1	RAB7L1; RAB29	-0.128117426378149	3.04303446087725	-0.755631924908879	0.483394057054572	0.999834080651206	-4.73646565581342
Q02556	IRF8	0.0834630183874865	3.21280838492526	0.394235418389251	0.709404170588445	0.999834080651206	-4.73647947162936
Q07866-10	KLC1	-0.097167684753349	3.3448665076405	-0.814688807768771	0.451715282106306	0.999834080651206	-4.73698609319535
Q674X7-1	KAZN	0.00366741767493347	3.24675227822635	0.0198141573108895	0.984945900908704	0.999834080651206	-4.73715530939991
Q13951	CBFB	-0.0767213591223687	3.33744589360925	-1.10944615880878	0.316945650672471	0.999834080651206	-4.73722453934202
Q9C093	SPEF2	-0.08675043723388	3.27450128183678	-0.48351564007778	0.648838972221032	0.999834080651206	-4.73734859701258
Q9UKN5	PRDM4	0.0296797582313946	3.1882105015318	0.155782315707043	0.882202456845767	0.999834080651206	-4.73746124282158
P49747	COMP	-0.133468176501229	2.68810244804367	-0.226291134983737	0.829793442236465	0.999834080651206	-4.73775380357696
Q9BTV7	CABLES2	0.0700613928489206	3.22980309776577	0.354770996006247	0.737006148481432	0.999834080651206	-4.73776444568101
P78324-2	SIRPA	0.0179104407349191	3.40140027684992	0.0967888770599795	0.926594568642199	0.999834080651206	-4.73834213508734
Q9BV23	ABHD6	0.129294679760678	3.25638847779338	0.968085749011361	0.376774165734735	0.999834080651206	-4.73877741218722
Q9H1N7-1	SLC35B3	0.190113359689601	3.43489317969145	0.693237663604402	0.518554197965747	0.999834080651206	-4.73880116831198
O94766	B3GAT3	0.068584051577805	3.30234189161832	1.4130020538366	0.21585640143902	0.999834080651206	-4.73883322345354
Q17RP2	TIGD6	0.0419191204612673	3.39052282909942	0.250659044192812	0.811894667705088	0.999834080651206	-4.73883371549694
Q7L2E3-2	DHX30	0.0360236830547683	3.20362166522691	2.08569940126583	0.0904819225636309	0.999834080651206	-4.73901523038722
Q9H0H3	KLHL25	0.0293451376540833	3.2639510848849	0.134993225633176	0.897800068654747	0.999834080651206	-4.73910037322079
P53367	ARFIP1	-0.102939782348061	3.44491659742843	-0.776855187324608	0.471829308778296	0.999834080651206	-4.73918867109558
Q5U3C3	TMEM164	-0.063001145755913	2.8442024915063	-0.191494247243783	0.855552990747134	0.999834080651206	-4.73923328096228
Q9NXU5	ARL15	0.0289828442224071	3.25451043762232	0.164868344926924	0.875403805052443	0.999834080651206	-4.73934408708744
Q6ZVD8-1	PHLPP2	-0.102282292030847	3.3261108017958	-0.886335333018928	0.415394267359597	0.999834080651206	-4.7396076880134
Q14469	HES1	0.033169536313995	3.43331327394381	0.136447124888416	0.896707448049377	0.999834080651206	-4.73969674015536
P03886	ND1	0.12731658100661	2.98491817919282	0.41161798147137	0.697401085917656	0.999834080651206	-4.73974934670691
O43482	OIP5	0.0535479466225596	3.08668548994374	0.329495733707218	0.754925577304	0.999834080651206	-4.74006816685103
O75496	GMNN	-0.0608533210091533	3.19987083273059	-1.42169975781045	0.213456504420897	0.999834080651206	-4.74018790579497
Q8TB72-1	PUM2	-0.0823485545790043	3.35850127946752	-0.500280774296439	0.637780650445184	0.999834080651206	-4.7402029475269
Q99613	EIF3C	-0.0339136977710293	3.31550722362664	-2.33500113154052	0.0659476185910946	0.999834080651206	-4.74026120801397
A6NJG2	SOWAHD	-0.0906724552389301	3.37017891082297	-0.705651683519287	0.511421656861814	0.999834080651206	-4.74046553832375
Q8N4S7	PAQR4	-0.110192973459138	3.29741189198133	-0.583993593564635	0.584179527729391	0.999834080651206	-4.74052469665857
P31942-2	HNRNPH3	0.0973219055149789	3.21672251104997	0.541481711099088	0.611056063135226	0.999834080651206	-4.74056247597131
Q07343-1	PDE4B	0.0463688411297075	3.35917593469303	0.247935423341369	0.813889044573614	0.999834080651206	-4.74056926244093
Q86VK4-5	ZNF410	-0.0677434416255382	3.22507303958489	-0.445133812360675	0.674539829231081	0.999834080651206	-4.74068526863983
Q01543-3	FLI1	-0.0484387093173459	3.54438205176463	-0.219165911127386	0.835049762206968	0.999834080651206	-4.7406978362623
Q0VF49	LOC100652824; KIAA2012	-0.0923945137109466	3.37141672096204	-0.7358568458588	0.494350822570237	0.999834080651206	-4.74082543756391
Q96ED9-1	HOOK2	-0.0710083917114595	3.20430333464266	-0.334355796174429	0.751465945276886	0.999834080651206	-4.7410151196296
Q9NUL7	DDX28	0.0953809416833795	3.19806597801199	1.46918573166791	0.200794456700984	0.999834080651206	-4.74105600276904
Q8WUJ0	STYX	-0.0979927582637816	3.4393808792179	-0.827908194885268	0.444839360288306	0.999834080651206	-4.7411122614005
Q92870-4	APBB2	0.105554201822045	3.25966447114766	0.763873692509526	0.478879085367079	0.999834080651206	-4.74111601138238
Q9Y587-2	AP4S1	0.108306786952288	3.28689004873891	0.710432229150374	0.508693026330776	0.999834080651206	-4.74128441328052
Q6NUQ1	RINT1	0.0400450448785919	3.33949338958241	1.78879545677901	0.132712564854172	0.999834080651206	-4.74138768966439
Q8N511	TMEM199	-0.0613204298060497	3.15797965802103	-0.325824490622936	0.757543261228469	0.999834080651206	-4.74142604201541
Q16775-1	HAGH	-0.0858654022715523	3.29581536133474	-0.542060100849483	0.610685570038686	0.999834080651206	-4.74164925325456
Q96IK0	TMEM101	0.0967928373014301	3.36089162698304	0.460626694821874	0.664102468784569	0.999834080651206	-4.74165445555038
Q15911-1	ZFHX3	-0.110290243973342	3.37045492078972	-0.833175330120445	0.442121694967133	0.999834080651206	-4.74193699059719
Q9UJ14-1	GGT7	-0.0780043798264232	2.75871367517857	-0.400996528231658	0.704723887491391	0.999834080651206	-4.74208373350843
Q9BPU9	B9D2	-0.00578072291729162	3.34995103352983	-0.0350797897689266	0.973352064168463	0.999834080651206	-4.74218340047002
Q5T160	RARS2	0.0652458274543638	3.26640436684432	1.31452040307659	0.244854950280939	0.999834080651206	-4.7425470312892
O15534-1	PER1	0.106754883400735	3.30418473134729	0.749304407487336	0.486880972036937	0.999834080651206	-4.74258175912521
O95183	VAMP5	-0.0633548004956442	3.35632444511956	-0.380989073470493	0.718615647950545	0.999834080651206	-4.74283004325514
Q86V87	FAM160B2	-0.106449333694222	3.33542760125116	-0.949755641146723	0.385173433599553	0.999834080651206	-4.74310370893528
Q8NCA9	ZNF784	-0.0629663114489923	3.44278472144303	-0.40137877662684	0.704459718601014	0.999834080651206	-4.74341991534395
Q96DF8	DGCR14; ESS2	0.0541208748356346	3.27001098411803	1.60994357635382	0.167369728134644	0.999834080651206	-4.74373106555085
O76050	NEURL; NEURL1	-0.0932897349015655	3.35650337351331	-0.621374675745525	0.561155485882777	0.999834080651206	-4.74375339521626
Q08334	IL10RB	-0.13637252668192	3.31987733243953	-1.11942205818422	0.313047005831331	0.999834080651206	-4.74388687980866
Q96C00	ZBTB9	-0.0788569099672811	3.53104311898045	-0.385030909814682	0.715799146330843	0.999834080651206	-4.74392095708863
P78344-2	EIF4G2	-0.0492173566810927	3.37055259301109	-0.315223472195788	0.765122534466255	0.999834080651206	-4.74397917256104
Q99572	P2RX7	0.624425612640076	3.57394685067909	1.36805954662863	0.228667438008836	0.999834080651206	-4.74406592387454
O43759-1	SYNGR1	0.0568886573560959	2.96235709723053	0.266886259225465	0.800046141628997	0.999834080651206	-4.74423573575008
Q02880	TOP2B	0.0989205950313656	3.31640811863737	0.70888796057387	0.509573360780364	0.999834080651206	-4.74428284604515
Q5VYX0-1	RNLS	0.0964745760259089	3.37747620016486	0.866091726681479	0.425421774136654	0.999834080651206	-4.74433988050609
Q08209-1	PPP3CA	0.0429613168693841	3.25569750252366	0.263114873620505	0.802794603052181	0.999834080651206	-4.74449900753731
P17535	JUND	0.0805798031399229	3.35003516838491	1.0660003196934	0.334414650055578	0.999834080651206	-4.74455479186087
Q8IWK6	GPR125; ADGRA3	-0.0588574338693717	3.36910948009094	-0.390454300395673	0.712027934218371	0.999834080651206	-4.74475058485892
Q9BSJ6	FAM64A; PIMREG	-0.0689245585568423	2.76511628370873	-1.18732463969242	0.287602974432754	0.999834080651206	-4.74492671668826
Q9NQC1-1	PHF15; JADE2	-0.0979924759371747	3.36763367529644	-1.02473578282318	0.351755739961825	0.999834080651206	-4.74546306808612
Q8TCD1	C18orf32	-0.0938889427141617	3.21393871875671	-0.858580545979944	0.429189428765002	0.999834080651206	-4.74571533241665
P53801	PTTG1IP	-0.0135707035075605	3.32361559796057	-0.0765265145273544	0.941921120124505	0.999834080651206	-4.74622943917885
Q1ZZU3	SWI5	0.0864027730328084	3.20575085970901	0.486246441684236	0.647030644035276	0.999834080651206	-4.74638278416236
Q9NVH1-1	DNAJC11	-0.0709985035804378	3.14743935204396	-1.40282761081419	0.218696111683299	0.999834080651206	-4.74648110445385
Q8N2F6-2	ARMC10	-0.109221878886878	3.19063318710903	-0.76173521280885	0.480047659244144	0.999834080651206	-4.74672470116398
Q9NWB7	IFT57	0.00291977987727331	2.97658588651475	0.016040029862106	0.987813021172364	0.999834080651206	-4.74675196230308
O00273-2	DFFA	0.0917559515214624	3.21481088003371	0.595313668482872	0.577146143396727	0.999834080651206	-4.74681518393762
O75829	LECT1; CNMD	-0.0941979854821944	3.51807785750676	-0.578226862600785	0.58778266448878	0.999834080651206	-4.74705136604593
Q6DCA0	AMMECR1L	0.00693721539564623	3.14626928995501	0.0360748673734257	0.972596552427286	0.999834080651206	-4.74716802276246
Q08AG7	MZT1	0.187388642606228	3.39345638101858	0.897222789352938	0.410077682219468	0.999834080651206	-4.74737531822497
Q5SNV9-2	C1orf167	-0.134534370507531	3.26714458101289	-1.19042329758595	0.286486615915262	0.999834080651206	-4.7474021159236
Q9UKS6	PACSIN3	0.107688191304526	3.02913335963465	1.34061448209083	0.236837069126918	0.999834080651206	-4.74747621546268
P02675	FGB	0.0924753672043064	3.18910910650647	0.765625432573245	0.477923371099039	0.999834080651206	-4.747659400213
Q6UXZ4	UNC5D	0.0131449394686992	3.39690211474224	0.0779811252854036	0.9408198092814	0.999834080651206	-4.74779961146982
Q6AWC2-6	WWC2	-0.0908453087688306	3.29443937599738	-0.697540021966513	0.516074601949456	0.999834080651206	-4.74833681923112
Q6PIF6-1	MYO7B	0.0198181643928701	3.29138588707114	0.0882709532058752	0.93303362667058	0.999834080651206	-4.74953888772997
Q9BVM2	DPCD	-0.0766214467638352	3.33304457374767	-1.4023807863979	0.218821625544987	0.999834080651206	-4.7496930238302
Q8TCF1-1	ZFAND1	0.0570487546850031	3.3468963721781	1.38443255692749	0.22391973976135	0.999834080651206	-4.74980678864211
Q9Y2L6	FRMD4B	-0.104924374704162	3.38906580411433	-0.867833666759067	0.42455164536785	0.999834080651206	-4.74985097169176
Q8N755	PQLC3	0.0362124838899488	3.33187132005597	0.205484712799803	0.845169516683023	0.999834080651206	-4.74999630550146
Q8IY47	KBTBD2	0.0843493013470862	3.3386697730286	1.07089351920048	0.332407008230039	0.999834080651206	-4.75011099587008
Q9NY59	SMPD3	-0.127371132296058	3.39197071619596	-1.25305786309485	0.264735239379119	0.999834080651206	-4.7502310468737
Q9UG01	IFT172	0.102051841942739	2.86342884756542	0.733154552543795	0.495861600758578	0.999834080651206	-4.7505542320474
P16930-2	FAH	0.0459805202565348	3.21456609721276	0.293308494410714	0.780884275447488	0.999834080651206	-4.75056222020718
Q5TBK1-1	N4BP2L1	0.0574762858664301	3.40307993183301	0.370827202565425	0.725719035949258	0.999834080651206	-4.7506701788188
Q96L91	EP400	0.0455490762272865	3.35212230461683	2.07253738700948	0.0920205281534179	0.999834080651206	-4.75079638237936
Q8WWX9	SELM; SELENOM	0.00666146825485792	3.10736946792888	0.0255181084552292	0.98061323938016	0.999834080651206	-4.75099861790115
P37840-1	SNCA	0.125677431575346	2.07453719612318	1.34347361895503	0.235973485395129	0.999834080651206	-4.751187540536
Q969P0	IGSF8	-0.0699862050003787	3.37531928185231	-1.47351524918351	0.199676339754673	0.999834080651206	-4.75129359331063
Q14249	ENDOG	-0.0703878685753729	3.30302648706922	-1.22526795109612	0.27419612111802	0.999834080651206	-4.75131061726118
A7KAX9	ARHGAP32	0.105810717654539	3.33949829318069	0.742281188920577	0.490772182872471	0.999834080651206	-4.75134992061476
P55157	MTTP	-0.349206593132905	2.68815732469344	-0.506184174398277	0.633911703818391	0.999834080651206	-4.75162298178666
Q9P287-2	BCCIP	0.0384142768710689	2.87985537016105	0.207820544040079	0.843439288969302	0.999834080651206	-4.75180055174706
P21579	SYT1	0.0799973361014756	3.16048608905289	0.3829299640121	0.717262530455556	0.999834080651206	-4.75198933196873
Q6ICH7	ASPHD2	0.0122432103025563	3.24785213236605	0.0543235045036506	0.958747960090726	0.999834080651206	-4.75220237738474
P59768	GNG2	-0.0395019958592717	3.26110831804662	-0.229425279641862	0.827484524688296	0.999834080651206	-4.75240265800181
Q14188	TFDP2	-0.10357961141821	3.05117219439897	-0.667750235129536	0.533409046538631	0.999834080651206	-4.75256339207915
O43491-1	EPB41L2	0.189685415727642	3.11374407973008	1.08901550689222	0.325060755651481	0.999834080651206	-4.75257845337436
Q16206	ENOX2	-0.0546696916256697	3.27028695948682	-0.314727755603079	0.765477686138269	0.999834080651206	-4.75259147976006
Q9NPI1-2	BRD7	0.0741011695445411	3.38266166688672	0.388834238588371	0.713153495166085	0.999834080651206	-4.75273604889332
P78357	CNTNAP1	-0.018238940450006	3.20144473846763	-0.0833236386399905	0.93677620279943	0.999834080651206	-4.75288520407879
P63162-2	SNRPN; SNURF	0.0532879783181295	3.35395384843194	0.34178751812355	0.74618842362416	0.999834080651206	-4.75352246152097
Q6NSJ2-1	PHLDB3	0.0852484405403095	3.04025390049864	0.725608457323583	0.500097579039662	0.999834080651206	-4.75366981962825
Q99676	ZNF184	-0.0896203944068445	3.32695461993896	-1.18665326005058	0.287845361275788	0.999834080651206	-4.75372473017093
P49768-1	PSEN1	-0.0941514747679166	3.14309695692782	-0.367473348620582	0.728070352869871	0.999834080651206	-4.75380952613023
Q96DE5	ANAPC16	0.0812794581443737	3.29287436258713	0.630584954302322	0.555572185750673	0.999834080651206	-4.75383402893251
Q8TCX1-2	DYNC2LI1	0.090725950020908	2.76398534545699	0.676435798565791	0.528315116556482	0.999834080651206	-4.75398434812004
Q14576	ELAVL3	0.0382573898770627	2.33284137018744	0.228827288006632	0.827924912837462	0.999834080651206	-4.75402056715931
O75385	ULK1	0.0812601482233069	3.27982529007984	0.703980400061718	0.512377960942983	0.999834080651206	-4.75408256707631
Q14CB8-2	ARHGAP19	0.09814674510065	3.34276130806192	0.770896793440237	0.475055714795152	0.999834080651206	-4.75422883302601
Q9BQD7	FAM173A	-0.0316349010294701	3.2971406348779	-0.179797840361904	0.864259357818262	0.999834080651206	-4.75441718718326
Q9P0S3	ORMDL1	-0.0516755141205445	3.08805390277289	-0.334642480725872	0.751262073724568	0.999834080651206	-4.75460420058932
P03905	ND4	-0.208165988810416	2.88948525863137	-0.799916374263473	0.459492266922903	0.999834080651206	-4.75468123733375
Q14997-4	PSME4	0.51676611478755	3.37409469930107	0.780090940605309	0.470083859173972	0.999834080651206	-4.7549293038621
Q06190-3	PPP2R3A	-0.0971887408418187	3.2692728006534	-0.698935058922927	0.515272335850035	0.999834080651206	-4.755313147161
O75391	SPAG7	-0.0433059697415162	3.34929777784161	-1.67874875951667	0.153079546987404	0.999834080651206	-4.75540701431128
Q5VV41-1	ARHGEF16	-0.0624201725322574	3.3877433349925	-0.428522045523129	0.685823382591703	0.999834080651206	-4.75554098074006
Q567V2-1	MPV17L2	-0.0497754843929327	3.07915395548685	-0.297507476782217	0.777854768156625	0.999834080651206	-4.75565974092655
Q9H992	MARCH7	-0.0871838186280781	3.2549166548234	-0.691535999598506	0.519537161050821	0.999834080651206	-4.75571747737125
P01042	KNG1	-0.0785698210310925	3.27169043674198	-0.232018501216206	0.825575588963576	0.999834080651206	-4.75591434558442
Q9H082	RAB33B	-0.122300388730259	3.19459254436025	-1.15765572641001	0.298488071668113	0.999834080651206	-4.75594766026658
Q96FF7	LOC113230; MISP3	0.129341765410179	3.45419274894618	0.93654060209354	0.391321838551323	0.999834080651206	-4.75596992855842
Q8NEW0	SLC30A7	0.0444079968077493	3.4122883458524	0.256009825738914	0.807981246998375	0.999834080651206	-4.75617384094856
P49810-1	PSEN2	-0.0860300150651092	3.21181526913804	-0.517603224778728	0.626465331432937	0.999834080651206	-4.756311074366
Q96A23-2	CPNE4	0.0153077324137361	3.32232398191738	0.0842559432401752	0.936070782756438	0.999834080651206	-4.75659019897156
Q9HBH9-1	MKNK2	-0.0184530288548575	3.37386503330397	-0.117405475858263	0.911036921068551	0.999834080651206	-4.75677024941679
Q7RTV3-1	ZNF367	-0.08321117257894	3.38944039173215	-0.57625048749062	0.58902064548062	0.999834080651206	-4.75686421418123
Q58DX5-1	NAALADL2	0.115218778319936	3.32805390833836	0.419981847265425	0.691660736416789	0.999834080651206	-4.75691560376101
Q8NI37	PPTC7	-0.0744499129163869	3.06938112341924	-0.474681946576454	0.65470729034005	0.999834080651206	-4.75696303885925
Q12857-4	NFIA	-0.106754254536252	3.28860254876167	-0.824763287618195	0.44646799955284	0.999834080651206	-4.75706321873976
Q13303-5	KCNAB2	-0.0811676962644154	3.40062753162203	-0.518454386908362	0.625912276745701	0.999834080651206	-4.7576576409049
Q01085	TIAL1	0.0279129351114172	3.34848573902164	0.114994306435021	0.91285426289069	0.999834080651206	-4.75786974843004
P55265-2	ADAR	0.0338358766638366	3.37025233712767	0.190175919411116	0.856533172296658	0.999834080651206	-4.75787593319987
Q13426-1	XRCC4	0.171157815773814	3.42447757832468	0.674481704724245	0.529458307794705	0.999834080651206	-4.75817542464291
L0R6Q1	SLC35A4	-0.130158826383786	3.17625248052758	-1.27791082024068	0.256525515888985	0.999834080651206	-4.75840021524569
Q01826-2	SATB1	0.166728732412397	1.86171898294888	0.723627510653213	0.501213760542605	0.999834080651206	-4.7585344368444
Q9NTX5-3	ECHDC1	0.131410347360557	2.95340988663158	0.962687639621544	0.379232163610218	0.999834080651206	-4.75861422937603
Q9UI47-1	CTNNA3	0.013440590147808	3.37948706516808	0.0755086442786706	0.942691854529695	0.999834080651206	-4.75862079792721
P62879-2	GNB2	0.095569557896585	3.27222061215602	0.572607259192759	0.591306877527612	0.999834080651206	-4.75863899022531
Q96DP5	MTFMT	0.152966988232383	3.40630252388558	0.931310906553871	0.393776570023762	0.999834080651206	-4.75872247436955
Q9BZZ5-4	API5	0.0228286201010381	3.16018138887777	0.119218694734052	0.909670669085197	0.999834080651206	-4.75886431783834
O76075	DFFB	0.0656569022458496	3.27252228160655	0.451654387206335	0.67013673992531	0.999834080651206	-4.75896922091352
P51610-4	HCFC1	0.0896816209717593	3.36836847772023	0.640622397518009	0.54952831510219	0.999834080651206	-4.75902116779263
Q6ZU67-1	BEND4	-0.0763016623695695	3.30926230465407	-0.613403315553312	0.566016539647759	0.999834080651206	-4.75916395731778
P01911	HLA-DRB1	-0.126407439311079	3.41028768304633	-1.17008884094446	0.293883104460219	0.999834080651206	-4.75927078076385
O94973-2	AP2A2	-0.0635694352638949	3.32674812212836	-0.443322739242722	0.675765398976059	0.999834080651206	-4.7593617453566
Q9H2H0	CXXC4	0.0376309803951854	3.3169866563304	0.207014976612058	0.844035887464958	0.999834080651206	-4.75963300251108
Q9Y576	ASB1	-0.103824279420178	3.28852636553307	-0.413208246952272	0.696307867148124	0.999834080651206	-4.75963607556415
Q7L273	KCTD9	-0.0847417855405081	3.10771621896975	-1.22269231937997	0.275088197229872	0.999834080651206	-4.75963996579911
Q9NVR5	DNAAF2	0.0227185690150755	3.01675943690133	0.135790426112296	0.89720093225675	0.999834080651206	-4.75970771654166
Q9NX40	OCIAD1	-0.104602856011859	3.12956104440461	-1.59438336310809	0.170779730939315	0.999834080651206	-4.76010120211369
Q86WJ1-1	CHD1L	0.0570906704935078	3.26443327097624	1.80755833103643	0.129523265606699	0.999834080651206	-4.76019561604536
Q9H910-3	HN1L; JPT2	-0.115938886527585	3.23334825171978	-1.15507355615445	0.299452364203753	0.999834080651206	-4.76041374403684
O75356	ENTPD5	0.0175122900787199	3.3274383799268	0.110106908008924	0.916539815605383	0.999834080651206	-4.7606896249927
Q8NFA0	USP32	-0.0702234809201643	3.34212580834121	-0.442715097822742	0.67617684976669	0.999834080651206	-4.76112776901464
P28827-2	PTPRM	-0.0786089165791029	3.18837862148326	-0.476677345456997	0.653379241707553	0.999834080651206	-4.76155954450685
Q16880	UGT8	0.0518650830596256	2.79908901561927	0.341250723754458	0.746569098463413	0.999834080651206	-4.76174348469963
P82909	MRPS36	0.0975472141405727	3.34917898335749	1.3626442329508	0.23025832892408	0.999834080651206	-4.76179735001721
Q9P2K6	KLHDC5; KLHL42	-0.09053163018335	3.36814254995951	-0.714888150977784	0.506158750936556	0.999834080651206	-4.76225774179436
Q14055	COL9A2	-0.0837130741115417	3.46079091556611	-0.567869338605386	0.594288088157862	0.999834080651206	-4.7624275325676
Q9ULC8-1	ZDHHC8	0.0343113520240944	3.09767463785357	0.159896145063006	0.879122810615637	0.999834080651206	-4.76253964323934
Q0GE19	SLC10A7	0.0810797630137857	3.32740520784056	0.653609687587212	0.541771919378958	0.999834080651206	-4.76255084722486
P00156	CYTB	-0.130375700431495	2.94952401901741	-0.607062868871494	0.569902007850706	0.999834080651206	-4.76308934461261
Q05BV3-5	EML5	0.0756420417657764	3.29997122587519	0.466244709622238	0.6603386339049	0.999834080651206	-4.76331373119951
Q5VSY0	GKAP1	0.0403102973030221	3.10968862406498	0.181935479471997	0.862666511776726	0.999834080651206	-4.76349256961076
O43768-4	ENSA	-0.0712602908496263	3.40104764390184	-1.77768839913814	0.134637923155887	0.999834080651206	-4.76373239052886
O14730	RIOK3	-0.0652978199527408	3.34489214978409	-1.62475204348416	0.164186744200032	0.999834080651206	-4.76374133789781
Q14624-1	ITIH4	-0.109317352566098	3.18786244810214	-0.670365826894593	0.531871610055873	0.999834080651206	-4.76376332387404
P35318	ADM	-0.0957714428094534	3.37234376750317	-0.895282171647573	0.411021417065582	0.999834080651206	-4.76386556154097
P29590-3	PML	-0.11495717779671	3.28766041775442	-0.69074662752135	0.519993570305687	0.999834080651206	-4.76400434996762
Q9NQQ7-3	SLC35C2	-0.0536604374057024	3.35392244604876	-0.306330116237818	0.771503913399237	0.999834080651206	-4.76420471747285
Q9HBX9-1	RXFP1	-0.0441115484131589	3.3348197068695	-0.308189736605024	0.770167844259196	0.999834080651206	-4.764290640105
Q15788	NCOA1	-0.0288611279083516	3.3168009953772	-0.177249511015271	0.866159177431929	0.999834080651206	-4.7648788336242
Q04941-1	PLP2	-0.0910297758612298	3.42629337179341	-1.0093371456859	0.358416552938893	0.999834080651206	-4.76524261883022
P78395	PRAME	0.0663408489467646	2.85812261747252	0.385660706447219	0.71536073815556	0.999834080651206	-4.76534531832229
Q9NPI1-1	BRD7	-0.0764100125465105	3.35776868322909	-0.636890000787573	0.551770718734867	0.999834080651206	-4.76560502769525
O43561-3	LAT	-0.0668859710846607	3.38251478808586	-0.428926380773998	0.685547621047049	0.999834080651206	-4.76580680318444
Q9HBE1-4	PATZ1	0.113038583893765	3.27858136456388	0.405099788462216	0.701890617545657	0.999834080651206	-4.7660121514271
Q8IUD6-1	RNF135	0.0320649742888816	3.28454178463921	0.191924321548695	0.855233292432647	0.999834080651206	-4.76601778176843
Q9H1Y3-1	OPN3	0.114850355376692	3.56433159432434	0.939027404483789	0.390158869974153	0.999834080651206	-4.76610106497098
A6H8Y1	BDP1	-0.0103475695491261	3.35495698428153	-0.0632534577995708	0.951976803922801	0.999834080651206	-4.766161580973
P24864-1	CCNE1	-0.0680213882782873	3.30417449634137	-0.448789486038098	0.672069470064744	0.999834080651206	-4.76644399165317
O95157	NXPH3	-0.117115914043916	3.10671153959978	-0.538590659380528	0.612909920987125	0.999834080651206	-4.76655254767149
O75161	NPHP4	-0.0815315784377035	3.21499933963257	-0.820968116548976	0.448439333054562	0.999834080651206	-4.76655669100052
O14593	RFXANK	-0.0847604801229211	3.36135179069623	-0.739084954801349	0.492550329803814	0.999834080651206	-4.76655855500906
Q5SVZ6	ZMYM1	0.0745261798311479	2.9751444138733	1.11250631642156	0.315745287862856	0.999834080651206	-4.76686494301341
P55345-1	PRMT2	0.0580570030632378	3.26312715354223	0.348512995119339	0.741425920443735	0.999834080651206	-4.76693411176532
Q9BXN2	CLEC7A	0.0600419734019542	3.30511951085719	0.399672186235645	0.705639493036403	0.999834080651206	-4.76693686966104
Q5T8P6-2	RBM26	-0.0736373952851127	3.24190500550022	-1.04089499696036	0.344877143310557	0.999834080651206	-4.76725481817959
Q86YA3-1	C4orf21; ZGRF1	0.0343551832701646	3.25751539957662	0.223025244376212	0.832201481431635	0.999834080651206	-4.76823922325575
Q96DC9	OTUB2	0.011925295244021	3.23992486695827	0.0760194068160936	0.942305094693585	0.999834080651206	-4.76845331693031
P54886-2	ALDH18A1	0.086579978138081	3.16254864185728	0.78175713759288	0.469186903134084	0.999834080651206	-4.76848537882487
Q5XKK7	FAM219B	-0.0695122406834574	3.37702411434505	-0.5242518295514	0.622152697397143	0.999834080651206	-4.76863662530385
Q6PID8-1	KLHDC10	0.0918559348586279	3.32904899895297	0.878893316164883	0.419059116690101	0.999834080651206	-4.76881429999054
P06753-3	TPM3	-0.0833323068361365	3.38976799643885	-0.881388844425029	0.417827400487912	0.999834080651206	-4.76895631800095
Q9HCL0	PCDH18	0.356902619093604	3.50286242634897	0.853780591702938	0.431610459361485	0.999834080651206	-4.7689813298737
Q6P1M3-1	LLGL2	-0.0933053846207517	3.30784935487771	-0.962865115156122	0.379151145160077	0.999834080651206	-4.76902775226985
Q8N5W9	FAM101B; RFLNB	0.0964570242238586	2.32695326583497	1.11594239508388	0.314402147362657	0.999834080651206	-4.76911613205839
Q3MIX3	ADCK5	-0.0681125576379741	3.24980795177235	-0.513408347809043	0.629195054652884	0.999834080651206	-4.7691507537331
Q8N2H4	SYS1	0.0338391812804039	3.3113994590487	0.18449952806	0.860756901932738	0.999834080651206	-4.769231292195
Q96CS4	ZNF689	-0.0971769625641383	3.30657926026795	-0.884384730219244	0.416352433581392	0.999834080651206	-4.76928345838118
Q9P2L0-1	WDR35	-0.24162494270964	3.03160862804158	-0.640410493107996	0.549655467487321	0.999834080651206	-4.76932646214193
Q9UHY8-2	FEZ2	-0.0352453983648943	3.14208004603927	-0.212947086005994	0.839645396899014	0.999834080651206	-4.76934742964642
P78381-4	SLC35A2	-0.0493594635054597	3.24842737603368	-0.292553795786243	0.781429247417118	0.999834080651206	-4.76935330727244
Q9NV64-1	TMEM39A	-0.0340904766415875	3.35407859312125	-0.200540740830659	0.848834919782166	0.999834080651206	-4.76935395210385
Q96K80	ZC3H10	-0.077150585239883	3.16184378566379	-0.714440526176922	0.506412938806994	0.999834080651206	-4.76943049052573
P26992	CNTFR	0.0760008186228261	2.25836583060171	0.619410536384015	0.562350773395201	0.999834080651206	-4.76979898891534
Q8TDQ7	GNPDA2	-0.0646863128340899	3.42776825867142	-1.48549927535892	0.196612445152449	0.999834080651206	-4.76995239546631
P31327-3	CPS1	0.0713386016664877	3.28595953700554	0.596128955542607	0.576641623164668	0.999834080651206	-4.77009456360071
Q96KQ4	PPP1R13B	-0.0551508353200884	3.13285216502649	-0.369027250358475	0.726980523046166	0.999834080651206	-4.77012896450962
O43491-4	EPB41L2	0.104943687304551	3.08853065759651	0.705738405319685	0.511372068390589	0.999834080651206	-4.77013398809072
Q9BSA9-1	TMEM175	-0.0118213141324679	3.35334045840671	-0.0683607898215262	0.948106172532419	0.999834080651206	-4.77023793690338
Q5JSP0-3	FGD3	0.005036172815244	3.33782182511733	0.0327384727468996	0.975129829804649	0.999834080651206	-4.77029665132402
H3BS89	TMEM178B	0.00786669383385326	3.34657780420225	0.0398848159758182	0.969704160244501	0.999834080651206	-4.77063479320077
Q9H4I3-1	TRABD	-0.146966509851105	3.17011562945447	-1.51578515058928	0.189069573359062	0.999834080651206	-4.77065235120238
P16157-14	ANK1	-0.0752918747352377	3.41660442122016	-1.16479723396907	0.29583531066826	0.999834080651206	-4.77066523737396
O60504-1	SORBS3	0.0336640398007057	2.9903483169025	0.206050665990124	0.844750205474077	0.999834080651206	-4.77068794085688
Q9HDC5	JPH1	-0.0107313669842586	3.26636184557135	-0.0705103186302525	0.946477611465863	0.999834080651206	-4.77099527388973
Q8WUH1	CHURC1	-0.0877760523164882	3.25373689126413	-1.37728647418455	0.225980429343002	0.999834080651206	-4.77110216253818
Q96EY9	ADAT3	0.0769211280131315	3.26676861013776	0.583565836425629	0.584446330981941	0.999834080651206	-4.77121188704136
Q9ULM6	CNOT6	-0.074175118925292	3.12748819204187	-0.518034590397502	0.62618501085014	0.999834080651206	-4.7712605424374
Q13670	DTX2P1-UPK3BP1-PMS2P11; PMS2P11	-0.00125573959813347	3.25464060770822	-0.00700694103334524	0.994676008180872	0.999834080651206	-4.77176823087733
Q86UT8	CCDC84	-0.0518513461588949	3.30798589601331	-0.343808092276702	0.744756240078676	0.999834080651206	-4.77224787498079
Q8NB91	FANCB	0.03881221293432	3.30692865054698	0.220004508726598	0.834430612401955	0.999834080651206	-4.77226449397489
P68133	ACTA1	0.0888785372304681	3.41225103497629	0.597384837372135	0.57586498832061	0.999834080651206	-4.77233730908222
Q9UH36	SRRD	-0.070324401132794	3.29508426731717	-0.524489896020344	0.621998590094405	0.999834080651206	-4.77251256778417
Q9NQR1-1	SETD8; KMT5A	-0.00342201981847794	3.32354546948417	-0.0222381624700011	0.983104570602933	0.999834080651206	-4.77267951596263
Q14789-4	GOLGB1	-0.0524654613339412	3.2842849713759	-0.304286454356979	0.772973241256901	0.999834080651206	-4.77268880426078
Q5TGZ0	MINOS1	-0.160871152756795	3.05118776980512	-1.03519802090927	0.347289255952949	0.999834080651206	-4.77304512834798
Q9P266	KIAA1462; JCAD	0.0335986940688837	3.50627155930797	0.219649798495907	0.834692484052045	0.999834080651206	-4.77347521040088
Q8WVI0	SMIM4	-0.00800970997945682	2.97573134154421	-0.037570997136271	0.971460678652943	0.999834080651206	-4.77356281078058
Q9Y4X0	AMMECR1	0.0664756340604505	3.26804189220344	0.535400143972799	0.614959603163665	0.999834080651206	-4.77374787199346
Q5U5Q3	MEX3C	0.073130071945139	3.2683481381102	0.542236025740531	0.610572905720122	0.999834080651206	-4.77380669728741
O95072-1	REC8	0.0482013892158456	3.15244824822494	0.241434940282563	0.818655445327933	0.999834080651206	-4.7741014508686
Q8TAA9	VANGL1	0.0606059594216634	3.1975050002378	0.30612349906672	0.771652415576906	0.999834080651206	-4.77463850230661
Q9H165-1	BCL11A	0.0374284194011279	3.09850592986916	0.207016705416629	0.844034606995883	0.999834080651206	-4.77496313306917
Q92623	TTC9	-0.0463230161838162	3.32935269392264	-0.305819945436205	0.771870609016487	0.999834080651206	-4.77499422658826
Q2PPJ7-1	RALGAPA2	-0.09054864450375	3.30330485347217	-1.2042704480944	0.281544780215947	0.999834080651206	-4.77504272748241
P53990-2	IST1	-0.0124658750345829	3.10688976091887	-0.0642872295675745	0.951193227328736	0.999834080651206	-4.77517223427303
O43293-1	DAPK3	-0.0756256192650886	3.22288132934974	-0.775693160538945	0.472457283394561	0.999834080651206	-4.77541910061241
Q8NC69	KCTD6	0.0488386018809876	3.38528454671977	0.211163044692997	0.840965123451405	0.999834080651206	-4.7755648834956
Q6P6B7-1	ANKRD16	0.0702986183246039	3.34120249461084	1.2435856383737	0.267926391093947	0.999834080651206	-4.77599844433442
Q9UIV8-1	SERPINB13	0.0718393098080307	3.35998488943412	0.459419414660761	0.664912761905871	0.999834080651206	-4.77671584996011
Q8TDB8-5	SLC2A14	-0.0913589011289282	3.37866691004159	-0.555267387508069	0.602261423686372	0.999834080651206	-4.7770862474172
Q9BUM1	G6PC3	-0.0603433756161176	3.30311430200262	-0.429250298235745	0.685326745252778	0.999834080651206	-4.77731406722237
O00267-2	SUPT5H	-0.0335733285725931	3.23947453706715	-0.217243485805628	0.836469627467882	0.999834080651206	-4.77735413275412
Q5TG30	ARHGAP40	0.0819963578906431	3.28219615489612	0.802637259682905	0.458052459905246	0.999834080651206	-4.7774418662353
P42081	CD86	-0.0990688369614709	3.39403583911987	-1.08284585128119	0.327546092681569	0.999834080651206	-4.7778103942996
Q9Y2K2	SIK3	0.0544947786213389	3.33439847072326	0.394607292281251	0.709146367337079	0.999834080651206	-4.77808365100844
Q9HA92	RSAD1	-0.0937937670368598	3.24480183890677	-0.611694029901047	0.567062350381033	0.999834080651206	-4.77815217371649
O60911	CTSL2; CTSV	-0.0816267875864107	2.88840676837436	-0.532237708075988	0.616995164221657	0.999834080651206	-4.77838903942973
Q9Y4B5-3	SOGA2; MTCL1	-0.0375369824526785	3.45911313686529	-0.26930058853449	0.798288368512812	0.999834080651206	-4.77879990248867
P51955	NEK2	-0.0363530139863085	3.27404676201826	-0.231058595788094	0.826282041778588	0.999834080651206	-4.77907501023605
Q01813	PFKP	0.243751448104887	1.60146647122132	1.59966522971963	0.169614630654231	0.999834080651206	-4.77924655805527
O43566-6	RGS14	0.0570913198725021	3.41431797327076	0.354361194550951	0.737295226204222	0.999834080651206	-4.77929145425209
O60344-4	EEF1AKMT4; ECE2; EEF1AKMT4-ECE2	-0.0514236991493726	3.3382436949415	-0.342316752606019	0.745813189955882	0.999834080651206	-4.77960296052401
Q9NRM2	ZNF277	-0.0181729616948311	3.16303840622736	-0.113586236388214	0.913915829660991	0.999834080651206	-4.7796723937277
P54687-5	BCAT1	0.178211405965442	1.94872517613158	1.3321421717504	0.239413316181451	0.999834080651206	-4.77992500036185
Q66K89	E4F1	-0.0511091190435799	3.34451855195279	-0.362172348384375	0.731793658149171	0.999834080651206	-4.78026668352934
Q9H665-2	IGFLR1	0.0429163787539197	3.48885244521384	0.274627822702245	0.79441461375621	0.999834080651206	-4.78089077197501
Q8IXM6-1	NRM	-0.181334538827631	2.98649617389854	-0.966341283717743	0.377567081313337	0.999834080651206	-4.78098350430256
Q9Y2M0	FAN1	-0.083985375929877	3.24155608987987	-0.557607129151045	0.600776253534457	0.999834080651206	-4.78103342242317
O94925-1	GLS	0.0724210398795249	3.28601117434196	1.45486938646695	0.204534506221751	0.999834080651206	-4.78109014030979
Q8WVX3-2	C4orf3	-0.0416254567885697	3.20963130588098	-0.160016289454455	0.879032905491603	0.999834080651206	-4.7812907549311
P17081	RHOQ	0.0911134528314003	3.38141523669424	0.408311173868657	0.699676983264612	0.999834080651206	-4.78139403259482
Q13572-1	ITPK1	-0.0946294828525111	3.08208388752166	-1.08515314475372	0.326614746544835	0.999834080651206	-4.78191946157953
Q9H9S4	CAB39L	0.033031918841022	3.31296309527769	0.144055532383581	0.890993925690028	0.999834080651206	-4.78261263265644
Q9HAB3	SLC52A2	-0.0079483936718794	3.30445080926344	-0.0436939251693433	0.966812930912902	0.999834080651206	-4.78282348836994
P41134	ID1	-0.0855115601064379	3.11493851078157	-0.781729369074848	0.469201841411604	0.999834080651206	-4.78301226134152
Q4U2R6	MRPL51	0.0661769576344592	3.34896831055761	0.274664433255093	0.794388014975971	0.999834080651206	-4.78315047807266
P57682	KLF3	0.128211403705192	3.49688567947492	0.650064857437782	0.543881841873423	0.999834080651206	-4.78317421978443
O00458	IFRD1	-0.067718068260305	2.85082450527143	-0.430323949282989	0.684594887972742	0.999834080651206	-4.78321386376648
Q7Z7M9	GALNT5	-0.0199035283530924	3.38698055597062	-0.120726450019271	0.908534850630412	0.999834080651206	-4.78366122867834
Q8IUQ4-2	SIAH1	0.0734647082068224	3.14463717156704	0.490003141021368	0.64454745512363	0.999834080651206	-4.78372746694106
Q96NB1	FOPNL	-0.0134812916020025	3.23241772377623	-0.0708292713087654	0.946235986261051	0.999834080651206	-4.78379540552567
O95182	NDUFA7	0.0872792046967391	3.29714695282903	1.43795052022092	0.209040119533368	0.999834080651206	-4.78391814771532
Q02153	GUCY1B3	0.0933618748021796	3.28208431113842	0.902956800874348	0.407299103660069	0.999834080651206	-4.78409640093059
Q9Y618-1	NCOR2	-0.0750528983479194	3.02177946357243	-0.343965148633548	0.744644967132874	0.999834080651206	-4.78411272173539
Q9HCI6	KIAA1586	0.0423890511207028	3.22684342133704	0.290511955842841	0.782904380144126	0.999834080651206	-4.78438519243063
Q06033-1	ITIH3	0.0724279875511164	3.19496026763045	0.64036320028415	0.549683847963653	0.999834080651206	-4.78453338214501
Q5T9L3-2	WLS	-0.104487402871504	3.05495470784252	-0.867120392780555	0.424907772245557	0.999834080651206	-4.78473379924811
Q86YR7-1	MCF2L2	-0.0186195333208794	3.3439378624507	-0.119755645731007	0.909266146404513	0.999834080651206	-4.78485132074034
O00505	KPNA3	-0.0833589912187288	3.07741187533055	-1.50576009032354	0.191534948374708	0.999834080651206	-4.78501643911241
Q99967	CITED2	0.10913162360456	3.24625355583983	0.784948894827932	0.467472182686344	0.999834080651206	-4.78506071087151
Q9BRG2	SH2D3A	0.0646142507206623	3.44263359485593	0.524801161646144	0.621797131815005	0.999834080651206	-4.78514959716583
P49619-1	DGKG	-0.00853130893309883	3.37936166088594	-0.0527695617897766	0.959926659969995	0.999834080651206	-4.78517793953602
Q9Y2Z2-6	MTO1	0.0586485044955886	3.20914588395069	1.32193146060584	0.242552635139074	0.999834080651206	-4.78519341129371
Q8WV92	MITD1	-0.0832611657188011	3.34019341408177	-1.07264989425865	0.331688881271043	0.999834080651206	-4.78523909030732
Q7Z5Q1-9	CPEB2	-0.067154268452184	3.32968794617895	-0.547709008207626	0.607074028275816	0.999834080651206	-4.78524037427786
Q7LFX5-1	CHST15	-0.0782020405873349	3.36848228841742	-0.916337884188592	0.400872455292717	0.999834080651206	-4.78548154653115
P35443	THBS4	0.0612396658633827	3.41070960567505	0.334572758422577	0.751311653620401	0.999834080651206	-4.78555531905238
Q8WYQ3	CHCHD10	-0.10034575708348	3.2509626454914	-1.15289237858714	0.300269035926551	0.999834080651206	-4.78585430782827
Q9Y3C5	RNF11	-0.110081892339723	3.26670350202148	-0.521484198689514	0.623945865965131	0.999834080651206	-4.78586440489444
Q8N5D6-1	GBGT1	0.0621124855349556	3.00678255826166	0.465908259600663	0.660563724219582	0.999834080651206	-4.78587116715302
Q9H9S5	FKRP	0.0684065518709242	3.23400737431765	0.353190799464088	0.73812110350884	0.999834080651206	-4.78587628876066
Q96FJ2	DYNLL2	0.18959740630396	3.40687810887485	1.87687455552694	0.118402406364209	0.999834080651206	-4.78600818058903
Q6ZT21-1	TMPPE	-0.0965588028859751	3.35139178833332	-0.87271800990277	0.422119138331362	0.999834080651206	-4.78661234246693
Q8IZV5	RDH10	0.016538064076143	2.9983698059948	0.115306684420498	0.912618783795728	0.999834080651206	-4.7866622945532
Q8TBK6	ZCCHC10	-0.0848311003366652	3.16314081240148	-0.54884272499748	0.606350720378332	0.999834080651206	-4.78693281263659
P02749	APOH	0.176315529760366	2.67657117504676	0.863850774721728	0.426543182854813	0.999834080651206	-4.78717334754121
Q92750-1	TAF4B	0.0307599192285067	3.42268370467749	0.180448298654559	0.863774596157907	0.999834080651206	-4.78717561439518
Q9Y450-2	HBS1L	0.127461234474644	3.41565991851951	1.25976020313229	0.26249807179787	0.999834080651206	-4.78736060162962
Q9H6S1-1	AZI2	0.08864206755392	3.07586567581987	0.64949955589925	0.5442188132277	0.999834080651206	-4.78748440211168
O75820-1	ZNF189	-0.0407860949148064	3.34665270072322	-0.302523050457882	0.774241936181028	0.999834080651206	-4.7876320873205
Q96EX1	C1orf212; SMIM12	0.145723261122157	3.43720816734141	1.24411816379708	0.267746067756082	0.999834080651206	-4.7877123279086
O15318	POLR3G	-0.0975925675777699	3.20788655713577	-0.7439166366647	0.48986410045976	0.999834080651206	-4.78779722998995
P24666-2	ACP1	-0.0691782480732317	3.36330638319819	-1.15253587828588	0.300402701379053	0.999834080651206	-4.78803436100495
Q6ICL3	C22orf25; TANGO2	0.0919883966274257	3.39076298237389	0.706557378998977	0.510903933443275	0.999834080651206	-4.78814188742292
Q9H816	DCLRE1B	-0.0161046184567831	3.27714609732809	-0.106162108389796	0.919516293465395	0.999834080651206	-4.78816513138181
P51857	AKR1D1	0.0110914835802184	3.4286821917126	0.0731912270144558	0.944446872476193	0.999834080651206	-4.78822308926717
O60303	KIAA0556	-0.09015844715537	3.30889091747109	-0.809425669986753	0.4544747922113	0.999834080651206	-4.78923729379491
P20290-1	BTF3	0.0782509800121603	3.30484093059709	0.878499566870451	0.41925371588466	0.999834080651206	-4.78924820541089
P31937	HIBADH	0.08180335611837	3.3117891627451	1.58434122464987	0.173016572949095	0.999834080651206	-4.7894526336072
O00124-1	UBXN8	-0.0537799099273315	3.31331971880133	-0.333662043003994	0.751959392424699	0.999834080651206	-4.78951832688174
Q5SW79-3	CEP170	0.0738666824395289	2.94789858125752	0.52614529580469	0.620927606351246	0.999834080651206	-4.78957842119802
O75911	DHRS3	-0.0321404795375256	3.04872274171802	-0.238313303709654	0.820947509570077	0.999834080651206	-4.78969289927899
Q9Y2E5	MAN2B2	0.068030958423903	3.36958066896192	1.10354984436093	0.319269605316462	0.999834080651206	-4.78978327232756
Q4AE62	GTDC1	0.0787715298753162	3.35754198511582	0.633376052536275	0.553887286229795	0.999834080651206	-4.78985729068948
A0A0B4J2F0	LOC101928527; PIGBOS1	0.0994393264081636	3.31796160300709	0.900504107987299	0.408485814198144	0.999834080651206	-4.78999973357028
O94763-4	URI1	0.0807823823653586	3.39329631834608	0.636988582594893	0.551711415202769	0.999834080651206	-4.79002860217312
O14628-1	ZNF195	0.0847886964042601	3.32139436284306	0.851454374708851	0.432787514810456	0.999834080651206	-4.79003356654235
Q96A59-2	MARVELD3	-0.100297496050656	3.31026327607057	-0.792738368630499	0.463306641937983	0.999834080651206	-4.79008134170326
Q9P0K1	ADAM22	-0.101430554884335	2.89313486899727	-0.480488312183301	0.650846853979947	0.999834080651206	-4.79042671994165
Q9BU76-1	C1orf35	-0.0560276693706843	3.21037402879222	-1.42718704533691	0.211955451429637	0.999834080651206	-4.79062137833851
O75379-1	VAMP4	-0.0860253782876917	3.32554823388826	-0.885042698993561	0.416029037397298	0.999834080651206	-4.79071641437624
Q96P11-2	NSUN5	-0.0429173149885502	3.35439070349654	-1.77361727787931	0.135350691314901	0.999834080651206	-4.79090730747039
O60683-2	PEX10	0.0359592538755315	3.31094830731935	0.26609496811049	0.800622539376525	0.999834080651206	-4.79098144878955
O95772-1	STARD3NL	0.00971801549865328	3.27397600825695	0.0642639397303228	0.951210879838721	0.999834080651206	-4.79114830494252
P21695-1	GPD1	-0.0587188374454132	3.22471565055152	-0.358120642165252	0.734645121293081	0.999834080651206	-4.79143468841196
Q8N5J2-3	FAM63A; MINDY1	0.0408251666523158	3.34812511719068	0.30484902795489	0.772568661320316	0.999834080651206	-4.79152434371461
O60336	MAPKBP1	-0.0151748816661107	3.20793684455493	-0.109488877670568	0.917006038764095	0.999834080651206	-4.79191581856067
Q9Y4P8-6	WIPI2	0.0815849975886493	3.36150749801987	0.699399436693457	0.515005468076847	0.999834080651206	-4.79196736011391
Q15131-1	CDK10	0.0176563861367966	3.24369685128091	0.109424462116167	0.917054634056611	0.999834080651206	-4.79221556172975
Q9NYJ8-1	TAB2	0.0829251613641739	3.15164597880284	0.615052972149378	0.565008370307233	0.999834080651206	-4.79246650535353
Q6AHZ1-1	ZNF518A	0.0271391007825675	3.18541027208849	0.181007212369258	0.863358113199093	0.999834080651206	-4.79257690165395
P62380	TBPL1	-0.0666035427971025	3.13871504969942	-1.13722708535395	0.306191861506541	0.999834080651206	-4.79280368777221
Q15327	ANKRD1	0.0803430472158054	3.38457705988975	0.409229626820307	0.699044503292034	0.999834080651206	-4.79326625517555
P41279-1	MAP3K8	0.0627183404795851	3.45304186082644	0.464034226287565	0.66181822224677	0.999834080651206	-4.79378834277594
P63010-3	AP2B1	0.0917461420061168	3.30534488024924	0.957770728185188	0.381482331611957	0.999834080651206	-4.79382306105765
O60733	PLA2G6	-0.111357969648553	3.35845672375616	-0.949800923319925	0.385152499810753	0.999834080651206	-4.79416046084526
Q9H2A2-1	ALDH8A1	-0.0682523763225008	3.31461067196361	-1.04346544116937	0.34379341926613	0.999834080651206	-4.79421906140863
Q5FWF5-1	ESCO1	0.0786021079787028	3.33400498405406	0.888573121723757	0.414297143970941	0.999834080651206	-4.79461116604963
O00541-2	PES1	-0.00286402308386731	3.30530582816131	-0.0183058934739824	0.986091667189408	0.999834080651206	-4.79481158447279
Q6PK18-1	OGFOD3	-0.0570137144574322	3.25991299813184	-0.329792758812171	0.754713952972204	0.999834080651206	-4.79490767848969
Q01085-2	TIAL1	-0.00873579189919584	3.24128156139383	-0.0504568664271833	0.961681103541956	0.999834080651206	-4.79509213721456
Q9Y575-3	GPR75-ASB3; ASB3	-0.0354764556847641	3.19676299893679	-0.24986729267094	0.812474264186646	0.999834080651206	-4.79517357348953
O00548	DLL1	-0.0112000473653903	3.40999945100474	-0.0806722403896129	0.93878271541467	0.999834080651206	-4.79526161349021
Q9Y6X0-1	SETBP1	0.0767205683044078	3.3921233748966	1.28509695550085	0.254195285516597	0.999834080651206	-4.79586939555937
Q2VPB7	AP5B1	-0.0413126862389772	3.33025316502936	-0.26205966807432	0.803564180654192	0.999834080651206	-4.7961732634885
Q9Y6X2	PIAS3; LOC101060431	-0.0761239711820951	3.25050746046683	-1.13660154435805	0.30643047162402	0.999834080651206	-4.79636018139764
P86452	ZBED6	0.0888850269046725	3.35941741919378	0.86236691074711	0.42728698035766	0.999834080651206	-4.79636844805982
Q8WXE0-1	CASKIN2	0.0169331037859753	3.21443829902361	0.110836850369701	0.915989218244959	0.999834080651206	-4.79640824442747
Q9BZZ5-2	API5	-0.0738671448494347	3.20597735839416	-0.663201592898237	0.536089764521766	0.999834080651206	-4.7964890747371
Q96DT7	ZBTB10	0.0714355788309338	2.47602817421659	1.16226356716206	0.296774077228137	0.999834080651206	-4.79649521079523
A5PL33	KRBA1	-0.0764642244037239	3.27501372407418	-0.49135951312691	0.643652170096978	0.999834080651206	-4.79658485530433
Q8N9Y4	FAM181A	0.00508786840893007	3.28164820497975	0.0149431460050397	0.988646340443228	0.999834080651206	-4.79711586892486
Q8IWZ3-2	ANKHD1; ANKHD1-EIF4EBP3	-0.0716865521599215	3.35849027223089	-0.715529664775083	0.505794615603481	0.999834080651206	-4.79719013359967
Q9ULC4-3	MCTS1	-0.0462767211204882	3.26897089855133	-1.66407715759013	0.156021540763997	0.999834080651206	-4.79731045967077
A1L188	C17orf89; NDUFAF8	-0.0503132346901339	3.30233538843595	-0.367127540994397	0.728312984040751	0.999834080651206	-4.7973640726431
Q8TEY7-1	USP33	0.0660212564625012	3.16866973985195	1.41858131099345	0.214314038719582	0.999834080651206	-4.79761622974275
O14522-1	PTPRT	0.203038316579655	3.56059857271424	1.1082829643674	0.317402950973719	0.999834080651206	-4.79776653605832
P19793	RXRA	0.030249006848251	3.25094601021676	0.221786114364587	0.83311567490108	0.999834080651206	-4.79788753864873
O95819-6	MAP4K4	0.0107585726578532	2.79180499725	0.0658145206376941	0.950035688040535	0.999834080651206	-4.79799579384318
Q6ZN54	DEF8	0.0762134803069751	3.23852334277656	1.18026384714579	0.290161188713943	0.999834080651206	-4.79803011700677
Q7L4I2-1	RSRC2	-0.0658147158972971	3.24297719211807	-1.29438681397682	0.251211556877393	0.999834080651206	-4.7980492011898
Q8TCT8	SPPL2A	0.151718827826435	3.46859932979449	1.17186467065491	0.293230504749613	0.999834080651206	-4.79807508176837
Q9BZE9-2	ASPSCR1	-0.0482984848005594	3.32334346612787	-1.68537446587709	0.151769107860937	0.999834080651206	-4.79823856858303
Q8NB15-1	ZNF511	-0.0723377281196151	3.33346430800743	-0.75258618300057	0.48507024732412	0.999834080651206	-4.79860663613993
Q86VH4	LRRTM4	-0.112108356284061	3.2954791234834	-0.789027794954529	0.4652875245023	0.999834080651206	-4.79869635327905
Q9UBC3	DNMT3B	0.0861339761364365	2.79694404475861	0.8302698869754	0.443619257059039	0.999834080651206	-4.79873000846421
Q5U5R9-1	HECTD2	-0.0153382212465632	3.1922321365367	-0.0939381346245831	0.928748886713867	0.999834080651206	-4.79895175622204
P83110	HTRA3	0.0422737371279824	3.35881196948058	0.330988548093502	0.753862223380725	0.999834080651206	-4.79937278795405
O95670-1	ATP6V1G2	0.0387864018899917	3.3718077267701	0.239071007083609	0.820390978774994	0.999834080651206	-4.79940543925516
Q96B49	TOMM6	-0.121160407418065	3.24894752346684	-0.431800509304989	0.683589024310556	0.999834080651206	-4.79974754345018
Q9BXH1	BBC3	-0.06062384054781	3.1154381734719	-0.416050227592399	0.694356236227265	0.999834080651206	-4.79978195995502
Q15056-1	EIF4H	0.0797868253636604	3.29840968107975	0.698018000500707	0.51579962712997	0.999834080651206	-4.7999129002163
Q9P2R3-2	ANKFY1	0.00497502525752929	3.40405526638859	0.0348467597105391	0.973528996615367	0.999834080651206	-4.80083934578969
P04083	ANXA1	0.0729120132461738	2.54489213844443	1.05070307555059	0.340757322903104	0.999834080651206	-4.8009673434971
O75564	JRK	0.0716187496078692	3.32004112300885	0.657858859112356	0.539249868554899	0.999834080651206	-4.80127840288807
Q9BX66-12	SORBS1	-0.0231431759940168	3.21862586481246	-0.112454466957113	0.914769235979492	0.999834080651206	-4.80155016315423
Q15038-1	DAZAP2	0.0725079711472755	3.37687137433538	1.00038897793462	0.362334904762997	0.999834080651206	-4.80172135481491
Q9Y4A0	JRKL	-0.0809673924017898	3.28765501324148	-0.729804764692781	0.497738876644703	0.999834080651206	-4.80187738853457
Q9H8M2-5	BRD9	-0.050161220039426	3.39900514092843	-1.78135269150335	0.133999629150585	0.999834080651206	-4.80191382693448
Q9UN81	LOC440264; L1RE1	0.0799465056508982	2.79531329021302	0.468110957210758	0.659090821402837	0.999834080651206	-4.80213398970835
P49641	MAN2A2	-0.00145739673166629	3.25545110368438	-0.0105976480479612	0.991947830031365	0.999834080651206	-4.80237638266209
Q9UIL8	PHF11	-0.0555049417998351	3.40977690834673	-0.392111952908336	0.71087711255344	0.999834080651206	-4.80287776404342
Q9UMR5-3	PPT2	0.0522126965845472	2.52048820049669	0.356400377922351	0.735857253392454	0.999834080651206	-4.80333308370052
Q9BWW8	APOL6	-0.0379493655112387	3.10312217214761	-0.23989896838613	0.819782980155157	0.999834080651206	-4.80338040340446
Q9NSK7-1	C19orf12	0.0387456312432805	3.37984488792123	0.276971414146986	0.79271255456002	0.999834080651206	-4.80372945750115
Q14106	TOB2	-0.00776801621493575	3.28865149549195	-0.0507385573749858	0.96146739546388	0.999834080651206	-4.80423490276554
Q8N1S5-1	SLC39A11	-0.0853179102346476	3.25520761731195	-0.829377712562559	0.444079878424908	0.999834080651206	-4.80498254155232
Q9P2E2-1	KIF17	0.0555240098348717	3.34682243219019	0.438204973890087	0.679234758208168	0.999834080651206	-4.80504103739446
Q9BQ04	RBM4B	0.07413569663316	3.28714928220011	1.01464690409079	0.356108050871392	0.999834080651206	-4.80534482036092
Q9P2D6	FAM135A	0.0399788865827199	3.31729535948017	0.256305833066722	0.807764938677349	0.999834080651206	-4.80536905344507
Q8TF68-1	ZNF384	-0.0800144605863078	3.01344697125017	-0.428331634599683	0.685953264268399	0.999834080651206	-4.80542933287487
Q13033	STRN3	0.00513204656221028	3.00924897037332	0.021023369864375	0.984027341087224	0.999834080651206	-4.80563004307447
Q9H1C7	CYSTM1	-0.116804052906318	3.25169504785637	-0.738833427793207	0.492690453679253	0.999834080651206	-4.80563325646201
Q13033-2	STRN3	0.0436906707033799	3.13452758673401	0.275167983139775	0.794022201311344	0.999834080651206	-4.8058011687128
Q9NVN3-1	RIC8B	-0.0847868324884326	3.29262510078046	-1.23097481505925	0.272228781115321	0.999834080651206	-4.80589853641691
Q53HV7-1	SMUG1	0.0092812386132061	3.15127913597192	0.0636233730576207	0.951696409083308	0.999834080651206	-4.80594624813838
O14521	SDHD	0.0927582593168648	3.25468749910144	0.837477899800991	0.439911010223944	0.999834080651206	-4.80621587501825
Q96DX8	RTP4	-0.0869400390983478	3.2517629322642	-0.869228308679965	0.423855985429017	0.999834080651206	-4.80635206055945
Q96EX2-1	RNFT2	-0.0963111532520095	3.22813408436847	-0.910160249122704	0.403829437248183	0.999834080651206	-4.80655092602734
Q9H8K7	C10orf88	0.0691847063120023	3.06670033860756	0.597000909451619	0.576102339502196	0.999834080651206	-4.80665642787489
P31629	HIVEP2	0.065822995089543	3.33376474775252	0.626998983987281	0.5577417596512	0.999834080651206	-4.80676657896013
Q7L0Y3	TRMT10C	0.0949139436146366	3.25519988116236	1.99118894226143	0.102157870765723	0.999834080651206	-4.80682798236782
Q9Y343	SNX24	0.0660465867232014	3.2757835577377	0.573694724534978	0.590623898489138	0.999834080651206	-4.80693876980436
P22304	IDS	-0.0854101083147809	3.35113719431021	-0.621318850993974	0.561189435956854	0.999834080651206	-4.80703060328333
O00429-8	DNM1L	0.0900841749106288	3.40061020383078	0.884491315666059	0.416300032849095	0.999834080651206	-4.80745393470877
Q13228-4	SELENBP1	-0.112100365973578	2.93922517333554	-0.755098792349396	0.483687161439448	0.999834080651206	-4.80757604582649
Q9BY89-1	KIAA1671	-0.0476990513394205	2.67745187983546	-0.318769973917127	0.762583580455986	0.999834080651206	-4.80757632656609
P00451	F8	0.106800594734532	3.6195190750676	0.630394134467355	0.555687498161403	0.999834080651206	-4.80765375374141
Q9P2K2	TXNDC16	-0.0676547384027443	3.30014872294885	-1.26050556317636	0.262250340661203	0.999834080651206	-4.80789649544716
Q8N7R7-1	CCNYL1	0.0179337198435098	3.34954598242015	0.109803064762756	0.916769020924254	0.999834080651206	-4.80815272476292
P04156-1	PRNP	-0.1157379065772	3.33568739322696	-0.912729758735217	0.402597434539229	0.999834080651206	-4.8082360651242
Q15170-2	TCEAL1	-0.106093390454521	3.29707028791501	-1.21292929270843	0.27849330515994	0.999834080651206	-4.80867660521496
Q9NZL9-2	MAT2B	0.0041797584825206	3.29973854423002	0.0249680088230207	0.981031059105178	0.999834080651206	-4.80883934628299
Q6NWY9	PRPF40B	0.0690163191994548	3.34963611192488	1.00393857592464	0.360776346260082	0.999834080651206	-4.8088648632932
O14576-1	DYNC1I1	-0.0704261240240599	3.38537187082192	-0.871621349160202	0.422664361235937	0.999834080651206	-4.80909400746174
O95447	LCA5L	0.0274100673031608	3.16986618442701	0.156129011800759	0.881942825749197	0.999834080651206	-4.80919153920843
Q9H0U9	TSPYL1	0.0824759536329207	3.06190258390494	0.906413402703539	0.405631258150116	0.999834080651206	-4.80924412478159
Q8IUX1-1	TMEM126B	-0.0878394297414397	3.24830392912278	-1.09333044437425	0.323332159590043	0.999834080651206	-4.80928994173139
Q86TG7-2	PEG10	-0.0719391880131267	3.3563651134329	-0.760483946963691	0.480732363505254	0.999834080651206	-4.80932210424792
Q9NRD1	FBXO6	0.0848620316434768	3.41189031486658	0.537781125383576	0.613429613127784	0.999834080651206	-4.80932554411954
Q9NTW7	ZFP64	-0.0486531120050793	3.10993708796413	-0.269378273305959	0.79823183177653	0.999834080651206	-4.80947169551522
Q5T6F0	DCAF12	0.0627462718549092	3.25983170844162	0.311559971358833	0.76774874883928	0.999834080651206	-4.80991501459008
Q8IZ13	C5orf54; ZBED8	-0.0326143776774387	3.20068889254088	-0.228207658290944	0.828381311555769	0.999834080651206	-4.80994625919927
Q9BW92	TARS2	0.0885739319632161	3.2185228514919	1.77034733640812	0.135925951356855	0.999834080651206	-4.80998908977315
Q7Z5L9-2	IRF2BP2	-0.00307376317375583	3.32429562796614	-0.0224552006179219	0.982939709014541	0.999834080651206	-4.81037243573093
Q5VUM1	C6orf57; SDHAF4	-0.0770268596575811	3.25441026031435	-0.521989097448076	0.623618518622904	0.999834080651206	-4.81066696232852
Q9P1T7-1	MDFIC	-0.130681248562878	3.33275823063273	-0.945733645471995	0.387036439230147	0.999834080651206	-4.81079805964819
Q8N3Z6	ZCCHC7	0.0726144534740984	3.26713014580123	0.655946999528018	0.540383673047661	0.999834080651206	-4.81120124294991
Q9GZU7-1	CTDSP1	-0.0608488217487711	3.26091711414672	-0.379969069492457	0.719327224366024	0.999834080651206	-4.8113307468333
P29475-5	NOS1	-0.0469883987870719	2.10843193191903	-0.306071379143622	0.771689877527847	0.999834080651206	-4.8113918612105
B2RTY4-4	MYO9A	0.0681734486169492	3.25888964754818	0.622383889258086	0.560541954068684	0.999834080651206	-4.81148057634937
Q9Y548	YIPF1	-0.0623408131477931	3.28901676203884	-0.480420222104386	0.650892053399823	0.999834080651206	-4.81151023622025
P54886	ALDH18A1	0.095763295263524	2.92923187246995	0.892463813468429	0.412395023794796	0.999834080651206	-4.8122619555219
Q8NE22-1	SETD9	-0.0595993026662676	3.34181793455308	-0.496959292915478	0.639963214440716	0.999834080651206	-4.81246754075781
Q5SQI0-1	ATAT1	-0.0462569240086046	3.10054801805122	-0.358193186743147	0.73459402407717	0.999834080651206	-4.81296522615684
P49454	CENPF	0.0248218229019163	3.28221233075875	2.34524995355496	0.0651049136231048	0.999834080651206	-4.81300547971345
Q9BRY0-1	SLC39A3	-0.0265586879041945	3.32362508695402	-0.143917555043908	0.891097474315709	0.999834080651206	-4.81305601791634
Q9BVG9	PTDSS2	-0.0377367856294452	3.1111453797065	-0.254719101259173	0.808924674213685	0.999834080651206	-4.81309998513945
Q13277-1	STX3	-0.124920121679032	3.20289619963973	-1.14002606001417	0.305126185656666	0.999834080651206	-4.81344779965173
Q8NG27	PJA1	0.000619949055192778	3.04294396428583	0.00388151587652367	0.997050738840158	0.999834080651206	-4.81347906100128
Q86VW0	SESTD1	0.14007473870193	3.27312608687827	0.908237217499667	0.404753415237937	0.999834080651206	-4.81361771848991
P15169	CPN1	0.0562622749276736	3.43084155108341	0.42203571201492	0.690254659307977	0.999834080651206	-4.81451181622717
Q8WWB7	C1orf85; GLMP	0.0849508525100343	3.30603120089814	0.877287081715723	0.419853390937929	0.999834080651206	-4.81455335853352
Q6ZUT9-2	DENND5B	-0.00712389006914799	3.32259877178423	-0.042406280161756	0.967790230598754	0.999834080651206	-4.81457385560658
Q7Z624	CAMKMT	-0.100349558663148	3.21389087575957	-0.870860335105534	0.423043030938761	0.999834080651206	-4.81472926482837
Q95604	HLA-C	-0.0868556789648194	3.3419994487371	-1.39042082930181	0.222206513720924	0.999834080651206	-4.81553541603546
Q9C0B5	ZDHHC5	-0.0939178683352632	3.30193352585792	-1.29323820521445	0.251578723733497	0.999834080651206	-4.81583845627059
P13501	CCL5	0.00406985713962133	3.39119800889747	0.0155222038316487	0.988206419333651	0.999834080651206	-4.81600525150031
Q96NT0	CCDC115	-0.0274479396447594	3.3344913358506	-0.196758806485285	0.851641721554065	0.999834080651206	-4.81615213964882
Q8TD22	SFXN5	-0.0772751793540872	3.32357656613424	-0.490326019882175	0.64433427443129	0.999834080651206	-4.81646381922741
Q01433-1	AMPD2	-0.0575923728803622	3.2654581099276	-1.734689130693	0.142361487938882	0.999834080651206	-4.81654550556055
O14775	GNB5	0.0701817402764223	3.25986946138525	0.505911725946728	0.634089971288747	0.999834080651206	-4.81657252178421
P46100-6	ATRX	-0.0601063633318537	3.30146177527655	-0.475826001042134	0.653945681980074	0.999834080651206	-4.81662860201137
Q99576	TSC22D3	-0.097184904134256	3.12343007549961	-0.845486398602592	0.435818463740476	0.999834080651206	-4.81714633858361
Q9BT30	ALKBH7	0.0850341256391049	3.31672883184421	1.10697953489424	0.31791605904539	0.999834080651206	-4.81749663112015
Q9NYT0	PLEK2	-0.0920987353533369	3.20824465669404	-0.975577211029637	0.373384415886586	0.999834080651206	-4.81776654316831
Q9Y305-4	ACOT9	0.0822425662188883	3.26608810957958	1.55026745828288	0.180822018201565	0.999834080651206	-4.81822991172968
O76064	RNF8	0.0725725625573758	3.2416833108728	1.05704383313249	0.338116042845163	0.999834080651206	-4.81850293142498
P49407-1	ARRB1	0.107061125462599	2.26243780506153	0.91210062733165	0.402898809790995	0.999834080651206	-4.81879479337282
Q96I25	RBM17	-0.0342417832311785	3.26231463769582	-1.85598609402842	0.121647022126839	0.999834080651206	-4.81883297177466
P16284	PECAM1	-0.133470804987433	3.36490062131824	-1.40865956074444	0.217064118061399	0.999834080651206	-4.81885134649491
P19256	CD58	-0.169599680131979	3.31857475877147	-1.15283372576274	0.300291023508267	0.999834080651206	-4.81887157796223
O60271-4	SPAG9	-0.186670388728794	2.82470767559891	-0.374855333915921	0.722899499977409	0.999834080651206	-4.81910107776112
Q8N6M3	FITM2	-0.104835681609106	3.2416678078482	-0.943945549242232	0.387867012906279	0.999834080651206	-4.81923876722099
Q15796-1	SMAD2	-0.099601774240559	3.33965848041161	-0.857325024846632	0.429821691299416	0.999834080651206	-4.81945548952213
Q9C0B1-4	FTO	-0.0603375923054963	3.35175575418808	-0.481344502802794	0.650278643756247	0.999834080651206	-4.8196766795717
O14662-2	STX16	0.0209647094905025	3.38707208506364	0.147254736627145	0.888593693524637	0.999834080651206	-4.81972377410342
Q9UI08-2	EVL	-0.100501254195254	3.33854999953731	-1.48425334554319	0.196928872251739	0.999834080651206	-4.81982760956952
O15162	PLSCR1	-0.0384779997986421	3.37933272781047	-0.15760596442887	0.880836964821947	0.999834080651206	-4.82033769014104
Q9NR82-6	KCNQ5	-0.0912476861933499	3.35560728665197	-0.845963238811615	0.435575700093073	0.999834080651206	-4.82037384740995
O43676	NDUFB3	-0.038199685590008	2.93840751951082	-0.258991796226582	0.805803050934345	0.999834080651206	-4.82038935025226
Q5VYV7	SLX4IP	0.070941362509515	3.27860828198282	0.748888526310408	0.487110778238568	0.999834080651206	-4.82041907729316
Q96N64	PWWP2A	0.00806863358933549	3.33375239541318	0.0519396919311165	0.960556182164116	0.999834080651206	-4.82060171496563
Q16637	SMN1; SMN2	-0.0769654145300942	3.18731237920726	-1.49104857930706	0.195209018879483	0.999834080651206	-4.8206522298816
Q93015-2	NAT6	-0.0131697808901891	3.34195613071048	-0.0929700501522506	0.929480630051211	0.999834080651206	-4.82088586089878
Q9H910-2	HN1L; JPT2	-0.0616776247797926	3.09342242341678	-0.359966162754747	0.733345700015168	0.999834080651206	-4.82088662200262
P26232	CTNNA2	-0.128160779846863	3.06002822612002	-1.10385651609498	0.319148374037273	0.999834080651206	-4.82124799867757
Q9Y519	TMEM184B	-0.0754306265211781	3.34666378957159	-0.862469911080451	0.427235318585201	0.999834080651206	-4.82128660266956
Q5T7W7	TSTD2	0.0723495742921067	3.27456662172604	0.701066253464676	0.514048364168572	0.999834080651206	-4.82137983901942
Q86W74	ANKRD46	-0.201973023933307	3.03308407871201	-1.0035129520215	0.36096293703713	0.999834080651206	-4.82155549279244
Q8N0U4-1	FAM185A	-0.0582108648878562	3.31235706190434	-0.425391565966063	0.687960272596538	0.999834080651206	-4.82159137138478
Q5BKX8	MURC; CAVIN4	-0.0446229281306496	3.33362409093619	-0.3311994489333	0.753712045124379	0.999834080651206	-4.82165879393808
P19174-1	PLCG1	0.0676690073034134	3.3106827736117	0.587359716204922	0.582082599689233	0.999834080651206	-4.82175715599055
O14681	EI24	-0.0967098063113826	3.15848588133865	-1.26089698674556	0.262120330357995	0.999834080651206	-4.82195655273752
Q14315	FLNC	0.461572124586156	1.02013272813155	1.69792440795801	0.149317560272103	0.999834080651206	-4.82273073180023
Q6PI78	TMEM65	0.102202242453315	2.84083231402793	0.740592591966281	0.491711026077599	0.999834080651206	-4.82283261663382
P35869	AHR	0.0181116363219556	3.09974355749813	0.117381649419553	0.911054876501652	0.999834080651206	-4.82299346740374
Q9NTN3	SLC35D1	-0.12045716293763	3.28066984727722	-0.628839163249716	0.556627740930081	0.999834080651206	-4.82325291884544
Q9NRI5	DISC1	-0.000519198343973425	3.25375195613995	-0.00334564511836529	0.997457903268215	0.999834080651206	-4.82325841658651
P49356	FNTB; CHURC1-FNTB	-0.0609134818894855	3.28788885909252	-1.22363119244979	0.274762715232719	0.999834080651206	-4.82340976653687
P53675	CLTCL1	0.0337961007430767	3.40550777649322	0.212723648361263	0.839810650166988	0.999834080651206	-4.82345037634602
Q8N9Q2	SREK1IP1	-0.0828770705164327	3.23258947113404	-0.578934706697683	0.587339664219534	0.999834080651206	-4.82346938083558
Q9UI14	RABAC1	-0.0911074734576084	3.20480733428508	-0.897825651070535	0.409784852004879	0.999834080651206	-4.82348624578512
Q9NUS5	AP5S1	0.0628109844136116	3.29226340783615	1.10145777289175	0.320097685337375	0.999834080651206	-4.82356735151429
Q9C0D3	ZYG11B	-0.093444729270459	3.19249876177515	-1.11645819044636	0.31420095313472	0.999834080651206	-4.82391859071448
Q9UDV7	ZNF282	-0.0703901336532032	3.33516301448441	-0.840880890641367	0.438168455831619	0.999834080651206	-4.82405037586952
Q9UKA8-1	RCAN3	0.014363162157164	3.37049394746988	0.109318543488518	0.917134540284292	0.999834080651206	-4.82429528935857
Q15149-6	PLEC	0.00912329178283736	3.41963953996423	0.0704403403403149	0.946530624960623	0.999834080651206	-4.82466869507085
Q9Y3C0	CCDC53; WASHC3	-0.0576325077663593	3.35754584209149	-1.28766798396803	0.253366291563477	0.999834080651206	-4.82467261190058
Q8IWS0-2	PHF6	-0.0164102664739861	3.16439320777514	-0.107485034738549	0.918517934479749	0.999834080651206	-4.82540964819296
P05161	ISG15	-0.0778771275200345	3.39616166318623	-0.669789019179394	0.532210401422504	0.999834080651206	-4.82554712704222
O75354-1	ENTPD6	-0.0788812232644064	3.34804883190724	-1.08878118615159	0.325154852279428	0.999834080651206	-4.82571485520129
Q6UX06	OLFM4	0.0685463550053956	3.27723040441292	0.825545349723738	0.446062579370014	0.999834080651206	-4.82598729127419
Q9BQI6	ANKRD32; SLF1	-0.0836348893616558	3.21186215491799	-0.523990085781637	0.622322156904651	0.999834080651206	-4.8261557122179
Q9NYR9-1	NKIRAS2	-0.0834132790528852	3.30666494521722	-0.883593415432666	0.41674162884091	0.999834080651206	-4.82637131997895
Q8TDP1	RNASEH2C	-0.0543419017506629	3.28613046018694	-1.31859889981484	0.243585444873199	0.999834080651206	-4.82637781912718
P20742	PZP	0.173512769128666	2.87466496939817	0.908171170702221	0.404785178933036	0.999834080651206	-4.82640216533015
P31641	SLC6A6	-0.00788613757344052	3.1476234277519	-0.0496625490836619	0.962283741033468	0.999834080651206	-4.8266044796229
P12074	COX6A1	-0.0976865884839908	3.46240922105218	-0.482521580387559	0.649497914635957	0.999834080651206	-4.82662911555855
P22001	KCNA3	0.0353376618050138	3.494567425174	0.276806006318277	0.792832641233587	0.999834080651206	-4.826635416556
Q9NUN5-1	LMBRD1	0.00933277903499615	3.38841528528091	0.060783114939903	0.953849516551509	0.999834080651206	-4.82673917663204
Q9H7H0-3	METTL17	0.0831492026409659	3.21472950359984	1.09472628882216	0.322774662258279	0.999834080651206	-4.8268514773477
Q9BQ49	SMIM7	-0.0669485139382345	3.24857223541665	-0.371328108810709	0.725368152703184	0.999834080651206	-4.82697872921198
Q96EY1-2	DNAJA3	0.0827233649848557	3.30906313348738	0.914531431156289	0.401735356511866	0.999834080651206	-4.82733478717128
P53778	MAPK12	0.0621126893328037	3.3081044045426	1.10297605084959	0.319496539678522	0.999834080651206	-4.82738894760527
O60906	SMPD2	-0.030922578120246	3.1961149996222	-0.195467462751296	0.852600676300127	0.999834080651206	-4.82747481015763
O14907	TAX1BP3	0.0593800122127834	3.13018408769671	0.400613580544205	0.704988586762063	0.999834080651206	-4.82790071664165
Q11128	FUT5	-0.0338796122580244	3.31654777447752	-0.199911815038013	0.849301509646824	0.999834080651206	-4.82828355984859
O95684	FGFR1OP	0.0711019282341315	3.3449469049211	1.68131452076125	0.152570755533346	0.999834080651206	-4.82833170329685
O14791-2	APOL1	0.0632909709077647	3.3666191079851	0.444661035358533	0.6748596521713	0.999834080651206	-4.82835823248513
Q9UBC1-1	NFKBIL1	-0.0527297448638516	3.30758247435706	-0.408834194232534	0.699316778767832	0.999834080651206	-4.82846434680103
P18077	RPL35A	-0.0726532510980104	3.25199948472872	-1.82451275930301	0.126708352355936	0.999834080651206	-4.82861922188117
Q96M11	HYLS1	0.0573837341778438	3.36237414481721	1.16278604601957	0.296580275855398	0.999834080651206	-4.8289901560729
Q8TAC9-2	SCAMP5	-0.04621799313052	3.4200266503909	-0.282720315192378	0.788542885714561	0.999834080651206	-4.82899030260427
P57679	EVC	-0.0540470741160836	3.36627766648254	-0.422099511163698	0.69021100489978	0.999834080651206	-4.8290574200728
O75970	MPDZ	-0.0655160886992117	3.07276706559852	-0.390221446433982	0.71218966199011	0.999834080651206	-4.82942966200882
Q53HC5	KLHL26	0.172420781052012	3.35404434883855	0.438516874019185	0.67902306169979	0.999834080651206	-4.82946524216534
Q14781-1	CBX2	0.0506120244857816	1.89767443026975	0.372993633313995	0.724202005192069	0.999834080651206	-4.8295364692397
Q9Y247	FAM50B	-0.16085367416275	3.31323271111322	-0.353843698381212	0.737660342816505	0.999834080651206	-4.8296258884218
Q658P3-2	STEAP3	-0.082761996591467	3.2092464435688	-1.42257467383477	0.213216497417361	0.999834080651206	-4.82974129166925
Q9BY77-2	POLDIP3	-0.0849815428607659	3.33210649407348	-0.788583358724249	0.46552520128479	0.999834080651206	-4.83003024505424
O75151	PHF2	0.0663754864880188	3.37433857212789	1.07902374254987	0.329093884650725	0.999834080651206	-4.83004782231411
P18084	ITGB5	-0.0970701943097333	3.28446644279114	-1.48209638105355	0.197477829818663	0.999834080651206	-4.83006470325938
O95980	RECK	-0.0509487311959423	3.28118633830953	-0.373431916788476	0.723895273061734	0.999834080651206	-4.83018900770304
Q6PGQ7	BORA	-0.0653794194452924	3.32282184444767	-0.463253640705735	0.66234112449549	0.999834080651206	-4.83042418848397
Q8IVQ6	ZDHHC21	-0.0555719544197065	3.31643390275646	-0.318185280037273	0.76300193417684	0.999834080651206	-4.83092170466143
Q9HBU6-1	ETNK1	-0.0603945309652376	3.32347324808086	-1.40955797903413	0.216813731349529	0.999834080651206	-4.83125809673497
Q8N1W1-6	ARHGEF28	-0.149934415418731	3.22397976763079	-0.505849993577928	0.634130367676576	0.999834080651206	-4.83161838507014
Q7LBR1	CHMP1B	-0.0508370714477909	3.37216536773044	-1.49929151234671	0.193142139955017	0.999834080651206	-4.8316718513319
Q5SRE7-3	PHYHD1	-0.222915036038599	3.20081908543262	-0.865188427402568	0.425873526955431	0.999834080651206	-4.83188729210626
Q96KC2	ARL5B	-0.00695645924600671	3.13805456137044	-0.0415735022679034	0.96842232834392	0.999834080651206	-4.83206773813547
Q96D96-1	HVCN1	-0.111694570756262	3.34459200829925	-0.692507185273438	0.518976002280454	0.999834080651206	-4.83213409112519
O60218	AKR1B10	-0.0768751101834711	3.45951652000909	-0.865704750455655	0.425615261343601	0.999834080651206	-4.83220299792232
Q06787	FMR1	-0.0595349998850179	3.21474415471761	-0.461611645983579	0.663441780018881	0.999834080651206	-4.8322504554873
Q16533	SNAPC1	-0.0311039203544798	3.33121362916013	-0.248230951686178	0.813672566012616	0.999834080651206	-4.83241939457858
Q99569	PKP4	-0.0528017301500858	3.28363007789215	-0.414498687778011	0.695421372061794	0.999834080651206	-4.83264049096009
O60902-3	SHOX2	0.00895006277905073	3.27473802240417	0.0694366798251393	0.94729100287785	0.999834080651206	-4.83291149217721
Q9BSM1	PCGF1	-0.0940320711090778	3.18966251139477	-1.09013659139074	0.324610881921481	0.999834080651206	-4.83306416350528
Q9Y4U1	MMACHC	-0.0730771862702106	3.23390039243165	-0.840648412469543	0.43828733343469	0.999834080651206	-4.83312163630752
Q9Y6R9	CCDC61	-0.0731674155498162	3.52898576427712	-0.814716338117376	0.45170088054764	0.999834080651206	-4.83321886855232
P78524-1	ST5	0.0773862585862578	3.37880532978077	1.3042981739786	0.248063621370585	0.999834080651206	-4.83324477118757
Q9NRH1	YAE1D1	0.0387481155600419	3.17324664386046	0.316558214699339	0.764166594303963	0.999834080651206	-4.8335936387004
Q04726-5	TLE3	-0.0219482969615446	3.35723127998301	-0.177644108669917	0.865864931519623	0.999834080651206	-4.83360807943555
Q99735	MGST2	0.106958868343263	3.66468038120931	0.678819843807088	0.526922638803595	0.999834080651206	-4.83376141274792
Q99550	MPHOSPH9	0.0386267308246314	3.19365224881865	0.296132793784563	0.778846095665215	0.999834080651206	-4.83376437748528
Q5JWF2-1	GNAS	-0.0860499434942111	3.08000598154846	-0.616943731628814	0.563854254207268	0.999834080651206	-4.83412337269515
P24390	KDELR1	-0.133057791942806	3.25691266197403	-0.705862789440112	0.511300949968587	0.999834080651206	-4.83419064561105
Q8WUK0	PTPMT1	0.0816161091204325	3.32149834892958	1.07471594680027	0.330845825167254	0.999834080651206	-4.8346192118384
A6NKC0	FAM90A7P	-0.101030415166902	3.22524685269526	-0.639666713050252	0.550101920941297	0.999834080651206	-4.83466770705226
Q04756	HGFAC	0.00468174504287174	3.2190392291869	0.0301244045571581	0.977114887935515	0.999834080651206	-4.83474390670039
Q96LR5	UBE2E2	-0.0637281479628129	3.24478338953015	-0.635446374665819	0.552639628693449	0.999834080651206	-4.83523379167046
Q9UHJ3-1	SFMBT1	-0.0460469895733192	3.24485493271676	-0.416571131186443	0.69399881289775	0.999834080651206	-4.83528450355214
Q49AG3	ZBED5	-0.0343127218377482	3.366203683904	-0.288329395682478	0.784482315787207	0.999834080651206	-4.83559977631883
Q13884	SNTB1	0.0674138132653966	3.36356741573361	0.979857622543712	0.371458780340213	0.999834080651206	-4.83565689898052
O95461-1	LARGE; LARGE1	0.0746742560397716	3.37907991392957	1.23057000904315	0.27236791172901	0.999834080651206	-4.83585585794822
O43719	HTATSF1	-0.0253638537466425	3.29196031445099	-2.17856823889386	0.0803670871616195	0.999834080651206	-4.83587519559179
P62745	RHOB	-0.0481417509108689	3.14040368672569	-0.278146040771883	0.791859958207937	0.999834080651206	-4.8360907898299
Q12866	MERTK	-0.134944580940277	3.36223568898931	-1.01585365524428	0.35558511891776	0.999834080651206	-4.83616206634559
Q86WQ0-2	NR2C2AP	-0.0826444499962337	3.27526253137044	-1.15836269731403	0.298224534096217	0.999834080651206	-4.83652829804807
Q6ZXV5	TMTC3	-0.0782613102457666	2.45339108327936	-0.45166381850204	0.670130382091298	0.999834080651206	-4.83661666511872
Q8TBF2-3	FAM213B	-0.056705956061553	3.31149656000954	-1.19468441435139	0.284957737472418	0.999834080651206	-4.8369170495532
Q8IWZ6-1	BBS7	-0.0187600619074151	3.09003979361997	-0.130391590099783	0.901259919164543	0.999834080651206	-4.83698470128229
Q99638	RAD9A	-0.0656943856822032	3.36044754737919	-1.32644335590578	0.241160774244576	0.999834080651206	-4.83699898999134
Q92604	LPGAT1	-0.0303083455357277	3.10858846354619	-0.158695096773577	0.88002167860252	0.999834080651206	-4.83702222995787
Q9H8X2	IPPK	0.0395425803462336	3.2920831092839	0.278269387141403	0.791770446941945	0.999834080651206	-4.83733742745482
P51532-1	SMARCA4	0.0357625489018016	3.31505035852576	0.248151657852754	0.813730647989582	0.999834080651206	-4.83764759038556
O43556-4	SGCE	-0.0539690527399004	3.19848340261102	-0.306818702410441	0.771152795289897	0.999834080651206	-4.83764924789721
P36404	ARL2	-0.0522835791434139	3.32048227902372	-1.58291652709158	0.173336235138344	0.999834080651206	-4.83766024598526
Q5T9S5-1	CCDC18	-0.0256130901753176	3.27235672971797	-0.204174636158441	0.846140366153152	0.999834080651206	-4.83768810972126
Q5K4L6-1	SLC27A3	0.0614813022338002	3.21028092511333	0.499819566685143	0.638083465856883	0.999834080651206	-4.83784896305466
Q12756-2	KIF1A	0.209359374961982	1.18799768334353	1.44275013462383	0.207752439943113	0.999834080651206	-4.8380104474524
Q9UNL4-1	ING4	0.082941616813235	3.30426581450563	0.871209898297216	0.422869060835462	0.999834080651206	-4.83862911114307
Q52LA3	LIN52	-0.198254704796294	3.21856663754434	-0.676048252250421	0.528541708601819	0.999834080651206	-4.8386378914477
Q9UM82	SPATA2	0.0354677278338422	3.31516937735985	0.231454406742168	0.825990717886678	0.999834080651206	-4.83885668941625
Q969L2	MAL2	0.050013502012581	3.33621662890641	0.270352379065102	0.797523024307913	0.999834080651206	-4.838866688097
Q9UHN6-1	TMEM2	-0.0873695466323986	3.19807393349289	-0.87865663471878	0.419176081259632	0.999834080651206	-4.83887410514063
P40121	CAPG	-0.0622305048433032	3.36955777256559	-1.22400560757528	0.274633011969527	0.999834080651206	-4.8390111845272
Q9ULJ6-1	ZMIZ1	0.124072845803516	3.3556010741435	1.00879817556673	0.358651569774053	0.999834080651206	-4.83937751600523
Q8TAB3	PCDH19	0.0303896320102183	3.23611522619991	0.23843268696463	0.820859815033938	0.999834080651206	-4.8393840828574
Q8TB36	GDAP1	-0.0977117624712111	2.90945165812922	-0.554798369225749	0.602559399170568	0.999834080651206	-4.83963413598936
Q13492-1	PICALM	-0.053013085663396	3.35497611687503	-1.8367683934087	0.124712418936454	0.999834080651206	-4.83984367453942
Q99708-2	RBBP8	-0.0623300218444979	3.32735398833156	-1.20621502978388	0.280856901444861	0.999834080651206	-4.83996594593909
Q15583	TGIF1	-0.0704959153955595	2.92616875703809	-0.54511768916679	0.608729187575531	0.999834080651206	-4.84007877078622
P60520	GABARAPL2	-0.0733734542333707	2.94124876522063	-0.931792834419786	0.39354984881407	0.999834080651206	-4.84011435415528
Q7RTP0	NIPA1	0.0095755201098136	3.25515227488709	0.0679169593710727	0.948442470530682	0.999834080651206	-4.8403905219434
P12259	F5	-0.0968977421310954	3.52372395083241	-1.78696366799895	0.133028166790454	0.999834080651206	-4.8405859348068
A4FU01	MTMR11	-0.0427635590575081	3.26920441263033	-0.307929265573444	0.77035492910726	0.999834080651206	-4.84058776509468
A0AVI2	FER1L5	-0.0742236498917741	3.26465272843567	-0.537877609124368	0.613367660530537	0.999834080651206	-4.84077514462056
Q9NZ45	CISD1	-0.114384380297934	3.15744179056048	-1.85481146795735	0.121832157659295	0.999834080651206	-4.84087466981077
Q7Z6J4-1	FGD2	0.0908946842892149	3.45807255294582	0.583279166692287	0.584625176162427	0.999834080651206	-4.84096638143889
Q5TCZ1	SH3PXD2A	0.00197505499816565	3.29548294273303	0.010545757675502	0.991987254959931	0.999834080651206	-4.84123334319897
P51587	BRCA2	0.0326172480019398	3.17033845811864	0.237991880916009	0.821183629573473	0.999834080651206	-4.84172497883361
Q5T4F4-2	ZFYVE27	-0.13474982183245	3.06182011509072	-0.983563121675329	0.369798333272756	0.999834080651206	-4.84241295449942
Q9C0A6	SETD5	-0.0104213526692824	3.29478341286799	-0.0810889939961057	0.938467292185654	0.999834080651206	-4.84280223335541
Q12974	PTP4A2	0.13430793789092	3.36208491877835	0.93220218102218	0.393357354912907	0.999834080651206	-4.84285162293343
Q9NYL2	ZAK; MAP3K20	-0.0608870206124011	3.19674533464992	-0.446014700094872	0.673944135428722	0.999834080651206	-4.84301167588266
O95872	GPANK1	0.0442194951281709	3.38330296560788	0.284646751872925	0.787147421615248	0.999834080651206	-4.84333109511528
Q96A29	SLC35C1	-0.0532462064263246	3.33827812267952	-0.365933722157574	0.729150886463626	0.999834080651206	-4.8433809057213
P61165	C11orf10; TMEM258	-0.107331832130398	3.35943707221199	-0.725745169717023	0.500020611376703	0.999834080651206	-4.84339993051459
Q8NEY8-3	PPHLN1	0.0748849636550695	3.26046794503722	0.86958952172543	0.423675952276257	0.999834080651206	-4.8435223772535
Q8IV20	LACC1	0.0207184244346328	3.35386211469558	0.167103575064399	0.87373311835452	0.999834080651206	-4.84359765823605
Q9UNN5-1	FAF1	0.440315756986567	1.29588405380624	1.03279882635329	0.348309298183484	0.999834080651206	-4.84373708734534
Q96GF1-1	RNF185	-0.12748285066415	3.1423474284947	-0.914288226647276	0.401851641710488	0.999834080651206	-4.84374755043264
Q99766-1	ATP5S	0.0867205759434782	3.34177826453582	1.10080508558876	0.320356408493406	0.999834080651206	-4.84376145326435
Q9Y5C1	ANGPTL3	-0.0293864752072082	3.27693175083973	-0.180715961023349	0.863575137277265	0.999834080651206	-4.84389308987732
Q8IVH8	MAP4K3	0.0873853709923109	3.3312427615796	1.08369799745247	0.327201857536539	0.999834080651206	-4.84389705377106
Q8TCT0	CERK	0.0699388865371797	3.22951678580805	0.547730675242857	0.607060200011857	0.999834080651206	-4.84392543836716
O14792	HS3ST1	0.0714996526174486	3.46870298824863	0.746621999687249	0.488364563628413	0.999834080651206	-4.8440320884928
Q4ZIN3-1	C19orf6; TMEM259	-0.138256256393999	3.1540633434098	-1.35357211069033	0.232946661467538	0.999834080651206	-4.84426938646791
Q9UMS6	SYNPO2	0.0874905074764323	3.41223408668908	1.02647028693601	0.351011957816542	0.999834080651206	-4.84448563597353
Q9UJP4-1	KLHL21	-0.0321979168574123	3.34360392988424	-0.272402704378568	0.796031826647259	0.999834080651206	-4.84449110972261
O75122	CLASP2	0.0599649612898809	3.33724992770404	0.532879091640312	0.616582010993385	0.999834080651206	-4.84464057609028
Q9BSG0	PRADC1	-0.0744152564646378	3.28303430098323	-1.07415621231309	0.331074045577665	0.999834080651206	-4.84503558832396
Q9NYW5	TAS2R4	-0.042863601762277	3.40247543095591	-0.362068567495944	0.731866635189567	0.999834080651206	-4.84526446615989
Q13643	FHL3	0.0930610309473624	2.35477225848423	0.463914699208169	0.661898277504384	0.999834080651206	-4.84530472245273
P60763	RAC3	0.056425758077997	2.89347289086749	0.331689617160808	0.75336305364342	0.999834080651206	-4.84541329564111
Q8IUF8	MINA; RIOX2	0.0561722068274216	3.32912056477357	0.411912626332378	0.697198471374013	0.999834080651206	-4.84550914657237
Q06547-3	GABPB1	0.0721470593596219	3.41045761604713	0.648004376540535	0.545110735728465	0.999834080651206	-4.84551082200107
Q86XA9	HEATR5A	0.0525069611549372	3.07736513444066	0.463091848150804	0.662449534012693	0.999834080651206	-4.84619816774555
Q9NWS8	RMND1	0.106306363468425	3.05418550844539	0.509576841288936	0.63169417525661	0.999834080651206	-4.84623793837288
Q9H633-2	RPP21	-0.0132261749528463	3.19982227486381	-0.08359481101474	0.936571015830173	0.999834080651206	-4.84625262491238
Q9HCJ0-2	TNRC6C	0.0271018166775803	3.3449775340261	0.225763793424067	0.830182125054155	0.999834080651206	-4.84638029491749
Q15155	NOMO1	-0.207327035306526	3.24157410080752	-0.815327720630866	0.451381144841781	0.999834080651206	-4.84644270304645
P68032	ACTC1	-0.0850822338946329	3.39410249764156	-0.793863105551109	0.462707426889792	0.999834080651206	-4.84654592362327
O75534-4	CSDE1	-0.0831640289067942	3.35287243457556	-0.943537228374343	0.388056878984245	0.999834080651206	-4.84654863664856
P19419-1	ELK1	0.0291949059070105	3.33115047207495	0.248409394644058	0.813541863191688	0.999834080651206	-4.84669983426725
Q10567	AP1B1	-0.0724414793937175	3.29783068176279	-0.877859059397158	0.419570417610897	0.999834080651206	-4.84670628128768
P63261	ACTG1	-0.0683660383005485	3.3393914886654	-0.812470226723593	0.452876980706274	0.999834080651206	-4.84673676707306
A6NEE1	PLEKHD1	0.0225388746962588	3.30513317839337	0.152197685847213	0.88488785935972	0.999834080651206	-4.84678347795196
O60831	PRAF2	-0.11792969643506	3.15506763986533	-0.766112560651147	0.477657847991705	0.999834080651206	-4.84682625658696
O75674	TOM1L1	0.085427920784459	2.94476267995307	0.916774603490649	0.400664064521873	0.999834080651206	-4.84690361969581
P58005-1	SESN3	0.0542098876556301	3.25144267223866	0.504115016382809	0.635266288389105	0.999834080651206	-4.84727904693431
Q6P3S6	FBXO42	-0.0990486712188715	3.39225850376415	-0.877328496137897	0.419832897109869	0.999834080651206	-4.84743038216396
Q5D0E6-1	DALRD3	-0.0895204267154051	3.35294570336136	-0.776721089225765	0.471901746226415	0.999834080651206	-4.84751014596271
P01860	IGHG3	-0.00887477183650479	3.40930137484083	-0.0664938059609039	0.949520899804428	0.999834080651206	-4.84751093006754
Q07866-6	KLC1	0.0767247748682183	3.30739527942281	0.941580181291121	0.388967925358516	0.999834080651206	-4.847516677439
Q96DC7-2	TMCO6	0.0570003697047878	3.36899797313664	0.531216101972536	0.617653571506441	0.999834080651206	-4.84762319457406
Q8IUR0	TRAPPC5	-0.0617493826889814	3.41502761848173	-1.32550571015065	0.241449416885659	0.999834080651206	-4.84822647256214
P62861	FAU	-0.0808926180538755	3.31755089686579	-1.287613354497	0.253383880379182	0.999834080651206	-4.84866782974912
P00973-3	OAS1	-0.076422117924393	3.30468531405028	-0.988919784412832	0.367408727576411	0.999834080651206	-4.84886834643987
Q14160	SCRIB	0.00857513890567327	3.29213821449323	0.0658573134689921	0.950003257191355	0.999834080651206	-4.84896671547699
Q11206-4	ST3GAL4	-0.275153938114048	3.06364371608072	-0.654739854069193	0.541100364264186	0.999834080651206	-4.8490239897504
P54756	EPHA5	-0.0920127978429261	3.39270007016103	-0.536629629041491	0.614169274395301	0.999834080651206	-4.84908309718369
Q5SQN1-1	SNAP47	-0.105893496837384	3.20722531993328	-0.620832439071716	0.561485304977399	0.999834080651206	-4.84935283318671
Q92901	RPL3L	0.000433342087678543	3.33471893442478	0.00176625563838127	0.998657956908961	0.999834080651206	-4.8494145458103
Q96G04-1	FAM86A; EEF2KMT	-0.0789247499236708	3.42480372753446	-1.0674136887156	0.333833702030831	0.999834080651206	-4.849617974669
Q96AX9-14	MIB2	-0.0604029742669	3.31890284080746	-0.536211172982441	0.614438197084818	0.999834080651206	-4.84995031529008
Q8IWF2	FOXRED2	0.0791831971168577	3.23679485815964	0.826993281498869	0.445312701890561	0.999834080651206	-4.84998834045829
P19404	NDUFV2	0.0679975058819102	3.34198841727356	1.60516192830217	0.168410433750796	0.999834080651206	-4.85031908375506
Q5T013	HYI	0.0713272070082558	3.44978431219914	1.18543092917018	0.288287121824628	0.999834080651206	-4.85051845877318
P02585	TNNC2	-0.00752479613516086	3.49459851047136	-0.0510677358979389	0.961217665021265	0.999834080651206	-4.85053921946133
Q9NPI8	FANCF	-0.0252882840438137	3.39086921542601	-0.192565976663825	0.85475637255391	0.999834080651206	-4.85054613521312
O75298	RTN2	-0.0601008469856594	2.86583039022204	-0.508729111718869	0.632247863684451	0.999834080651206	-4.85066036453734
Q96AY2-2	EME1	0.0847165231313314	3.21826911665587	0.81093072322913	0.453684403904076	0.999834080651206	-4.85093148227199
P25021-1	HRH2	0.0983360694133874	3.35514335330514	0.787468532405333	0.466121781945581	0.999834080651206	-4.85103698724962
A1L170-2	C1orf226	0.0693324876974591	3.32615530033516	0.958423764089145	0.381182857402611	0.999834080651206	-4.85107372125936
Q9HB09-1	BCL2L12	0.0548764500526129	3.27109799768853	0.486874964307792	0.646614826406923	0.999834080651206	-4.85148242353324
Q9BS92	NIPSNAP3B	0.0626035232134468	3.43924247035382	0.221485610992843	0.833337422330206	0.999834080651206	-4.85155978159188
P49418	AMPH	-0.107044947284266	3.0356918407798	-0.956510934167544	0.382060594307225	0.999834080651206	-4.85173270945993
Q96EF0-1	MTMR8	-0.0175375075258744	3.29262640221632	-0.14764857333219	0.88829830649499	0.999834080651206	-4.85203248560657
Q30134	HLA-DRB1	-0.0915799062620739	3.4366708170255	-1.47766888493994	0.198609252295415	0.999834080651206	-4.85203497003884
Q9HCC9-1	ZFYVE28	-0.114331418242515	3.41486385325318	-0.53793915992633	0.613328140415401	0.999834080651206	-4.85231227196311
Q9NP87-3	POLM	-0.0860122019964934	3.36930113567567	-0.776954244557073	0.471775804977019	0.999834080651206	-4.85232091288348
Q5TAQ9-1	DCAF8	-0.1065207239876	3.3782153371654	-1.7565222250923	0.138385532686118	0.999834080651206	-4.85240971635463
P62341	SELT; SELENOT	0.123668163275874	3.36164420067947	0.964954767035408	0.378198262404788	0.999834080651206	-4.85245939177722
Q1RMZ1	C7orf60; BMT2	-0.0649299957687948	3.303185330147	-0.413786895729464	0.695910284589722	0.999834080651206	-4.85247066629361
Q969G3-2	SMARCE1	-0.00167260538105423	3.27401101655586	-0.0124922502059803	0.990508380364098	0.999834080651206	-4.8526012332937
Q5SZK8	FREM2	0.0595755509972421	3.1771249031859	0.592204052678761	0.579072966406659	0.999834080651206	-4.8526932672485
Q15262-4	PTPRK	0.0616253180927162	3.30969984684387	0.971065516711327	0.375422891930672	0.999834080651206	-4.8527194876415
Q68CR1-1	SEL1L3	-0.0298870548075261	3.22780180325912	-0.144111795876604	0.890951702015743	0.999834080651206	-4.85276333386547
P52179-1	MYOM1	-0.0647900646649893	2.87479953436055	-0.589253770506568	0.580904737039766	0.999834080651206	-4.85280325349631
P46821	MAP1B	0.303892925815994	1.1733361423687	1.95912910966095	0.106466624173131	0.999834080651206	-4.85329688464371
Q9Y2K2-4	SIK3	0.0776219471902407	3.4066948362299	0.859212174069676	0.428871619041556	0.999834080651206	-4.85334867928894
Q8WVR3	C7orf43	0.069196053834436	3.38207079331826	0.728094010298586	0.498699532001125	0.999834080651206	-4.8534027965717
A6NFI3	ZNF316	-0.00885351051301768	3.16633883623855	-0.0613367323340571	0.953429801652048	0.999834080651206	-4.85360890926604
Q8N5B7	CERS5	0.0161820706965685	3.31087209359048	0.139533154727685	0.894389123822371	0.999834080651206	-4.85366787716225
O00767	SCD	-0.177390648691434	2.36322276702864	-0.905722652705776	0.405964122248752	0.999834080651206	-4.85458354567825
Q9Y3B6	EMC9	0.0710031950006988	3.35778694191085	0.670181928366627	0.531979608290601	0.999834080651206	-4.85479541902238
Q96JP0	FEM1C	-0.0202348159572108	3.3881839652473	-0.166036855653373	0.874530328523538	0.999834080651206	-4.85480355115347
P00533-1	EGFR	-0.046065727486955	2.2741668176672	-0.349971074084819	0.740395124441612	0.999834080651206	-4.85534414884256
Q14592	ZNF460	-0.103088448010059	3.32382989965898	-0.688261671376023	0.521432131746639	0.999834080651206	-4.85536172214611
Q9UBD5-2	ORC3	0.0701761969828065	3.19846044728173	0.38624046839205	0.714957269088468	0.999834080651206	-4.8554759332899
Q99963	SH3GL3	-0.00490352754203004	2.96300432877271	-0.0230371571091706	0.98249766121336	0.999834080651206	-4.85582662036525
O60667	FAIM3; FCMR	-0.0729841718146341	3.3809430389922	-1.0052103962151	0.360219262752009	0.999834080651206	-4.85619736479604
Q8WTV0-1	SCARB1	-0.0672671612797854	3.10738644790651	-0.802950676558605	0.457886823785061	0.999834080651206	-4.85661675483919
P68400	CSNK2A1	-0.0360185191178159	3.28577205249141	-1.9270698007745	0.110963839523672	0.999834080651206	-4.85698268193448
Q2M2Z5	PLK1S1; KIZ	-0.0622155098865913	3.2521414761374	-0.656799846063724	0.539877708986421	0.999834080651206	-4.85743943689328
Q92743	HTRA1	-0.0237785938991046	3.43045401593282	-0.182853686248206	0.861982542365885	0.999834080651206	-4.85747511676385
Q9Y221-1	NIP7	-0.0435067063178001	3.30930750657637	-1.47021810321319	0.20052729923731	0.999834080651206	-4.85764147430287
Q9NYF8-3	BCLAF1	0.0517778457144053	3.29815999427537	0.428088567533858	0.686119081138368	0.999834080651206	-4.85784986937242
P57737	CORO7	-0.00462364173728665	3.38731169867264	-0.0352826692835304	0.973198025496697	0.999834080651206	-4.857868156485
A4D2B0	MBLAC1	-0.0465388312166976	3.338766421115	-0.286068141291837	0.786118378927348	0.999834080651206	-4.85798497764234
O94875-4	SORBS2	-0.0302317405563459	3.13068275443942	-0.143970272800657	0.891057910636574	0.999834080651206	-4.8584073453741
Q9P0L2-1	MARK1	-0.0898933053620761	2.99441069946305	-0.732389080022096	0.496290145011529	0.999834080651206	-4.85871982878357
P15151-1	PVR	0.0995135717914404	3.24486612506556	0.645418148389902	0.546655759772418	0.999834080651206	-4.85980542610426
O43255	SIAH2	0.04313623037378	3.3893917125719	0.410595218058769	0.698104616901244	0.999834080651206	-4.8602679428467
Q6P499	NIPAL3	-0.0097311024188884	3.39558627289914	-0.0705776963085381	0.94642656841353	0.999834080651206	-4.86036217150595
Q9UPN9-2	TRIM33	-0.0166210431223216	2.8305744367587	-0.135548780102543	0.897382533282515	0.999834080651206	-4.86062752639503
P10114	RAP2A	-0.0729206625662171	3.41845907058539	-0.747622910091161	0.487810602765865	0.999834080651206	-4.86093160237704
Q8IX07	ZFPM1	-0.0366068455274448	3.30614193165141	-0.277172581325377	0.792566515211961	0.999834080651206	-4.86107391763717
Q6UUV7-1	CRTC3	0.0743293769099894	3.36208250146133	0.519113060562449	0.625484484511971	0.999834080651206	-4.86114525667221
Q8IZ81	ELMOD2	-0.136193340764842	3.19573176585621	-1.5051003638255	0.191698272628432	0.999834080651206	-4.86135546814421
Q9NVK5-1	FGFR1OP2	-0.0414279541452345	3.18670629909368	-0.218419545278348	0.835600929352221	0.999834080651206	-4.86146838281694
Q9HC77	CENPJ	-0.00385982861058842	3.17103245670701	-0.032925220227703	0.974988026016037	0.999834080651206	-4.86165815615561
Q3B7J2-1	GFOD2	-0.0279582710377234	3.21853035755718	-0.23018317114153	0.826926481869173	0.999834080651206	-4.86205409932957
Q13794	PMAIP1	0.075236946366809	2.27564556507199	0.624172131038915	0.559455879298997	0.999834080651206	-4.86205487183633
Q8IWZ3	ANKHD1; ANKHD1-EIF4EBP3	-0.0540330411282886	3.30925432245012	-0.486670711119062	0.646749940162212	0.999834080651206	-4.86212473093518
Q8NBI6	XXYLT1	-0.125483039366818	3.16298170765668	-1.0778419899342	0.329573704323908	0.999834080651206	-4.86214025464943
Q6PK18-2	OGFOD3	0.0622914704623071	3.3829793748007	0.47231295275072	0.656285859374779	0.999834080651206	-4.86223690453994
Q68D20	PMS2CL	0.0498999301938039	3.3583352101496	0.454280871753423	0.66836737722858	0.999834080651206	-4.86250757835331
Q9BQ24-2	ZFYVE21	-0.0852880043074023	3.23464561636552	-0.776295786000941	0.472131540986562	0.999834080651206	-4.86252554137459
Q8WU17	RNF139	-0.0125421998122363	3.292405115054	-0.0508345164577724	0.961394595835073	0.999834080651206	-4.86276127506567
Q13885	TUBB2A	0.0234467844410576	2.31589428191213	0.131796156489622	0.900203595534148	0.999834080651206	-4.86296579187509
Q9H2G2-1	SLK	0.0284634523368891	3.32701919604256	0.137897963399442	0.895617385225938	0.999834080651206	-4.86300685045866
Q5JUQ0	FAM78A	-0.0659240328332033	3.33454562745637	-0.510925539110127	0.630813844293241	0.999834080651206	-4.86345243009224
Q12830-2	BPTF	0.122952443342635	3.25149035603943	0.522773761654279	0.623109981913835	0.999834080651206	-4.86346987976893
O14578-4	CIT	0.0379733812682045	3.05164012893339	1.66058943397164	0.156729139358453	0.999834080651206	-4.86380679745458
Q8N565-2	MREG	-0.0718775196807977	3.4547446811773	-0.298582141884067	0.777080125017747	0.999834080651206	-4.8642360328343
Q96GD3	SCMH1	0.0483351401953568	3.33287933480804	0.382341406757061	0.71767272761167	0.999834080651206	-4.86437858130223
Q01954	BNC1	0.0289427054176884	3.10970820134382	0.156591893804884	0.881596212341506	0.999834080651206	-4.86452700766966
Q15526	SURF1	-0.0864287159591174	3.20396469549403	-0.959803889642573	0.38055057363212	0.999834080651206	-4.86478299704752
O95571	ETHE1	0.058315478169044	3.3502050479115	1.36593230944524	0.229291141832576	0.999834080651206	-4.86507959870464
Q08357	SLC20A2	-0.0834009055304658	3.23438930155676	-0.650795694984791	0.54344639868214	0.999834080651206	-4.8651615795047
O15027-5	SEC16A	-0.0411589092001844	3.19455697876491	-0.207997408195956	0.843308320267179	0.999834080651206	-4.86521685118754
O60825-2	PFKFB2	0.0753224116573343	3.44461516158702	0.833304358215206	0.442055277998431	0.999834080651206	-4.86553596813022
Q17R31-3	TATDN3	-0.141113283368091	3.27779885496273	-1.02436588793169	0.351914526351427	0.999834080651206	-4.86610972580706
P53367-2	ARFIP1	-0.00118704204497229	3.30230671383032	-0.010310784806244	0.992165781434456	0.999834080651206	-4.86639864408529
Q6ZNW5	GDPGP1	-0.042109177144928	3.13068997184282	-0.407623378148331	0.700150804347356	0.999834080651206	-4.86642596238544
Q969H0	FBXW7	-0.0574362763042966	3.31774156098688	-0.647181743339772	0.545601870491766	0.999834080651206	-4.86653543945782
Q9BVT8	TMUB1	-0.103027601040064	3.13401207396491	-0.867227160140232	0.42485445030438	0.999834080651206	-4.86711930307846
Q13555-9	CAMK2G	-0.0565732977384658	3.31904092026798	-0.504240826039573	0.635183880422574	0.999834080651206	-4.86753173424382
Q86SE9	PCGF5	-0.039583151117023	3.26456680319303	-0.343240151711898	0.745158679238968	0.999834080651206	-4.86756142791275
Q8N1Q1	CA13	0.0342194497630763	3.27687315952689	0.219940096500854	0.834478164167475	0.999834080651206	-4.86796936689888
Q04771	ACVR1	-0.0621443755588249	3.25701459539753	-0.575287509144714	0.589624419584394	0.999834080651206	-4.86801686910607
Q9UEG4	ZNF629	0.019955296101355	2.87380067516137	0.11510561113965	0.912770357191639	0.999834080651206	-4.86804286281348
Q04726-3	TLE3	-0.0223791893893552	3.35751634116855	-0.147158407795138	0.888665945581717	0.999834080651206	-4.86808764495754
Q9BUP0	EFHD1	0.0781197345479544	2.09287555246041	0.837913841519917	0.439687487376018	0.999834080651206	-4.86848913412213
P30307-1	CDC25C	0.0596265845959943	3.23536893697151	0.869979422892243	0.423481686704709	0.999834080651206	-4.86850745852525
Q6MZT1	RGS7BP	0.00758886559945349	3.35577750484589	0.0598611924709969	0.95454849261292	0.999834080651206	-4.86887205809521
Q13362-4	PPP2R5C	0.0309885701748544	3.36914459440235	0.237175579444381	0.821783387823251	0.999834080651206	-4.86898152758803
Q8WV07	ORAOV1	-0.00994579698258683	3.26836362222663	-0.053480150140623	0.959387648456905	0.999834080651206	-4.86929608653062
O14949	UQCRQ	0.111112869576437	3.2674564890584	1.06821045742814	0.333506577425092	0.999834080651206	-4.86946716452525
A2RU30	TESPA1	0.0106667930285621	3.4061734511158	0.0844546171100047	0.935920466461655	0.999834080651206	-4.86962806851832
P12271	RLBP1	-0.0174113220722711	3.42615273115806	-0.140359228716215	0.893768751459516	0.999834080651206	-4.87019362134266
Q9NWZ8	GEMIN8	-0.105122834814212	3.29104451927048	-1.15854797969038	0.298155500161628	0.999834080651206	-4.87025646156557
Q9H649	NSUN3	-0.0290912793096053	3.19271413724423	-0.201172641359162	0.848366193373538	0.999834080651206	-4.87084232228791
A2AJT9-1	CXorf23; BCLAF3	0.0102089278835266	3.32230008705706	0.0548714724740695	0.958332342484868	0.999834080651206	-4.87117476241605
Q14914	PTGR1	-0.00841786960093143	3.37149780485209	-0.0654261464940437	0.950330025110734	0.999834080651206	-4.87117842984359
Q6ZS11	RINL	0.0648133188568955	3.46440170678368	0.802895178393315	0.45791615050846	0.999834080651206	-4.87134168814544
P20749	BCL3	-0.0429022421502521	3.44669871624308	-0.384405438379236	0.71623466605573	0.999834080651206	-4.87167108004482
O60353-1	FZD6	-0.0840474738872045	3.28423200148132	-1.04726010515098	0.342198781094299	0.999834080651206	-4.87183034762118
P62987	UBA52	-0.0235553479472969	3.24428760840384	-0.182588750445895	0.862179878248703	0.999834080651206	-4.8719304283174
Q9H0I2-1	ENKD1	0.0605154409444313	3.36071496756009	0.78164140690236	0.469249163592833	0.999834080651206	-4.87204361283628
P29992	GNA11	-0.130704205721831	2.05048216573421	-0.818151152730625	0.449906757680144	0.999834080651206	-4.8721046063225
Q9UQ49-2	NEU3	-0.0088976871956967	3.39514532649784	-0.063489752312943	0.951797692365249	0.999834080651206	-4.87277872538517
Q7L5N7	LPCAT2	-0.110920091218294	3.08239088936063	-0.612241212672781	0.566727428838019	0.999834080651206	-4.87293212901
Q9BVV8	C19orf24	0.0141439442971879	3.46908878903413	0.116049159904977	0.912059126084066	0.999834080651206	-4.87296573949677
Q96K21	ZFYVE19	-0.0355004432455277	3.3611709066184	-0.318746350766335	0.762600481260191	0.999834080651206	-4.8730458380212
Q6UX07	DHRS13	-0.0808289038320567	3.28328298394456	-1.30773391372691	0.246980881870522	0.999834080651206	-4.87313206204871
Q6UXS9	CASP12	-0.0210665381198259	3.2831089839826	-0.179199293574448	0.864705491392532	0.999834080651206	-4.87313730936862
Q9NVK5-2	FGFR1OP2	0.0679174334633733	3.3927224706003	0.661521067785134	0.537082431186576	0.999834080651206	-4.87316204236136
P04275	VWF	0.0421625710112932	3.27110276724746	0.353892892174499	0.737625631042316	0.999834080651206	-4.87317643789736
P51668	UBE2D1	-0.0102679736271182	3.28527925868659	-0.0781681023160654	0.94067825652472	0.999834080651206	-4.87334059247748
P10645	CHGA	-0.0229729353546025	2.65518096075689	-0.130704993895338	0.901024199407381	0.999834080651206	-4.8733972534374
O15394	NCAM2	-0.0666826210029926	3.2103822083206	-0.361042304889426	0.732588458559056	0.999834080651206	-4.87341317971689
Q99941-1	ATF6B	0.0610944114377997	3.29425782733474	0.806608599294908	0.455956939805446	0.999834080651206	-4.87371240526055
Q13362	PPP2R5C	0.0402329011591027	3.2859413432317	0.357304655890675	0.735219972882997	0.999834080651206	-4.87387493190373
Q9H1X3	DNAJC25; DNAJC25-GNG10	-0.0376788260588937	3.28021559817741	-0.183751053500491	0.861314228151429	0.999834080651206	-4.87390934088467
Q9H4B0	OSGEPL1	0.0617701267522013	3.19456714222301	1.03487547100914	0.347426245798751	0.999834080651206	-4.8746380654477
Q02447-1	SP3	-0.160606395362034	3.3240444052951	-0.828752296265551	0.444402989335031	0.999834080651206	-4.87467178872988
P19957	PI3	-0.0760246446502657	3.29077592606204	-0.561826491955694	0.598103501124615	0.999834080651206	-4.87499896112049
Q9Y2V0-1	C15orf41	-0.00111595633313652	3.36552417575296	-0.00849101846836453	0.993548410744611	0.999834080651206	-4.87501870137403
P16220-1	CREB1	0.05155837802145	3.34437853474782	1.37160418777513	0.227631673678952	0.999834080651206	-4.87506749828821
O15438-4	ABCC3	0.00523187503461354	3.2242863397948	0.0434638320746541	0.966987562713277	0.999834080651206	-4.87547656214867
Q5T7W0	ZNF618	-0.0421470836777936	3.42282567497698	-0.343127990547141	0.745238166799417	0.999834080651206	-4.87561111664419
P13473-3	LAMP2	0.101554791373095	3.39647048293974	0.873372734719871	0.42179388991399	0.999834080651206	-4.8756918257814
Q8TC59-1	PIWIL2	0.0570700681686709	3.42169998314061	0.620040189329445	0.561967418281706	0.999834080651206	-4.87571394676874
P56524	HDAC4	0.0581707736921784	3.38920133888862	1.39573608994764	0.220696159490171	0.999834080651206	-4.87582566236213
Q8ND76	CCNY	0.0705450623877313	3.33305737325759	0.597228560254741	0.575961594315827	0.999834080651206	-4.87582655020528
O95456	PSMG1	-0.117788144406987	3.29541619326241	-1.4669115142325	0.201384181546403	0.999834080651206	-4.87616385658776
P24588	AKAP5	0.020525807319917	3.16689737747059	0.150271563548741	0.886331525176758	0.999834080651206	-4.87634472661478
O75448	MED24	-0.0529210726139341	3.2900340941083	-1.63744198728327	0.161506701896483	0.999834080651206	-4.87649014504204
Q5I0X7	TTC32	0.0553943831562761	3.426756262396	0.456341080341858	0.666981190570387	0.999834080651206	-4.87666775546972
Q96D70	R3HDM4	0.0811528973910586	3.38780706597359	0.603625783180886	0.57201527201448	0.999834080651206	-4.87688341629333
P28347-2	TEAD1	-0.0398676720376997	3.43431280606173	-0.336410802358133	0.750005064382839	0.999834080651206	-4.8769760189378
Q8IXQ3	C9orf40	-0.0461280079373488	3.25814914615806	-0.392871686070231	0.710349959544935	0.999834080651206	-4.87699682789524
Q92628	KIAA0232	0.0513334853729523	3.37202825402902	0.516010360424173	0.627501061861649	0.999834080651206	-4.87710053673878
Q9UI43	FTSJ2; MRM2	0.0764414512855875	3.358326256928	1.1774757640672	0.291176877972119	0.999834080651206	-4.87710740904962
P33316-3	DUT	0.00425089562017604	3.31495468556829	0.0360279240885405	0.972632193350219	0.999834080651206	-4.87729254482772
Q3SY00-1	TSGA10IP	0.125394692045745	3.50349179714701	0.359196062228903	0.733887801527742	0.999834080651206	-4.8774725324746
Q92791	LEPREL4; P3H4	0.0659140703703591	2.01102617621954	0.868834801594965	0.424052181376655	0.999834080651206	-4.87751125966999
Q684P5	RAP1GAP2	0.0543216185413183	3.11259374574514	0.490030723363853	0.644529242382467	0.999834080651206	-4.87763866974192
O15259-4	NPHP1	-0.277588155600225	2.73873260639823	-0.518618585766532	0.625805618106744	0.999834080651206	-4.87835826837449
Q8N9Z2-1	CCDC71L	0.245058553010153	3.45158003507593	0.939094151925542	0.390127693245629	0.999834080651206	-4.87838155589332
Q9Y2X3	NOP58	-0.0454834510624771	3.3392440835324	-2.1761340266375	0.0806163771790712	0.999834080651206	-4.87918231293317
Q05639	EEF1A2	0.272028606773123	1.07155506880703	1.48664404858529	0.196322139139188	0.999834080651206	-4.87920524516373
P18583-3	SON	-0.0264430576588462	3.33125887436503	-0.247273160513753	0.814374229247828	0.999834080651206	-4.87921479227884
Q15800	MSMO1	-0.0372206374920411	3.0596437266051	-0.224645804404835	0.831006332191009	0.999834080651206	-4.87924349992862
Q9P2H5	USP35	-0.0232993117400414	3.43731735978507	-0.202331776226903	0.847506563095895	0.999834080651206	-4.87939951232797
Q96N21-1	ENTHD2; TEPSIN	-0.0493793918997582	3.18437962543485	-0.47871002314683	0.652027868982468	0.999834080651206	-4.87950515541732
Q96QE2	SLC2A13	0.0466067350460148	3.33744374649489	0.282110929954519	0.788984496374469	0.999834080651206	-4.8795283094646
Q1L5Z9	LONRF2	0.157884084792676	2.93849174041135	0.153285745587017	0.884072560007996	0.999834080651206	-4.87955556221753
Q86UK7-3	ZNF598	-0.0745386701650718	3.14622246843005	-0.500164204897711	0.63785717897612	0.999834080651206	-4.8796779297661
Q92560	BAP1	-0.0618586226658905	3.26649038084427	-1.1563043588979	0.298992389677063	0.999834080651206	-4.87996489727902
Q96H79	ZC3HAV1L	0.0875318829024437	1.96095271591254	0.774497938925494	0.473103829137592	0.999834080651206	-4.88001934129045
Q9NY35-1	CLDND1	-0.0624754364166004	3.27961210612314	-0.408163332855448	0.699778817639675	0.999834080651206	-4.88009391376091
Q587I9	SFT2D3	0.0457662139077426	3.2691803022314	0.325701692044363	0.75763088322301	0.999834080651206	-4.88010532052997
Q96G97-4	BSCL2	-0.109656458204657	3.02180450587938	-0.369780367266203	0.726452585911669	0.999834080651206	-4.88034985095281
O43829	ZBTB14; ZFP161	-0.11325170504075	3.32243463764177	-0.92029892515331	0.398985487012752	0.999834080651206	-4.88065580006794
O60337	MARCH6	-0.0462089515009298	3.32124454326436	-0.338589085955743	0.748457837378571	0.999834080651206	-4.88076754901419
P19823	ITIH2	-0.0700417260758823	3.37912223877773	-1.13923463664512	0.305427182210679	0.999834080651206	-4.88090771562712
Q9NZJ4-1	SACS	0.0574802726939048	2.99167511759418	1.28128770533852	0.255428084087166	0.999834080651206	-4.88135874579828
Q9Y3A0-1	COQ4	-0.0526948411488726	3.42233497551478	-0.271413467102088	0.796751174817403	0.999834080651206	-4.88207208573144
Q14114	LRP8	-0.0674962767604558	3.36422056686669	-0.393240020648779	0.710094450454427	0.999834080651206	-4.88211345070505
Q8TEW0-8	PARD3	0.0616161482243317	3.35714996438424	0.564850347235272	0.596192426046538	0.999834080651206	-4.88213095210265
Q6ZUJ8	PIK3AP1	-0.0609544615656653	3.35566269919281	-0.760330004125914	0.480816650843622	0.999834080651206	-4.88240305982282
P10301	RRAS	-0.0546419967379231	3.32625600422042	-0.631131370135789	0.555242071896277	0.999834080651206	-4.88252646765885
Q13542	EIF4EBP2	-0.146840917031406	3.38936349837052	-1.41828950701849	0.214394447778489	0.999834080651206	-4.88266043910534
Q9NPF0	CD320	-0.124311918918235	3.31239973674791	-1.59802016246075	0.16997666826348	0.999834080651206	-4.88280095101574
Q92665	MRPS31	0.0859685212658678	3.2761026244587	1.60821110516	0.167746060194482	0.999834080651206	-4.88285871376897
Q969T7	NT5C3B; NT5C3L	0.0614826339458249	3.24958434415272	0.786232009973568	0.466784139962792	0.999834080651206	-4.88286803814498
Q3KPI0	CEACAM21	-0.0755292548700224	3.34163201966494	-0.573196851893227	0.590936526378674	0.999834080651206	-4.88294735023661
Q9BSF8-2	BTBD10	-0.022574535162342	3.33351297385341	-0.189258930796838	0.857215129011287	0.999834080651206	-4.88337591115444
Q13614-1	MTMR2	0.0656704645462065	3.30264352908514	1.3960414647456	0.220609679888906	0.999834080651206	-4.88343118334641
Q5SW79-1	CEP170	0.0313997626720646	2.87233766707424	0.280075109193005	0.790460467243805	0.999834080651206	-4.88387228269948
Q9BWL3	C1orf43	-0.0712511120034574	3.23142576756632	-1.08745573277732	0.325687555847549	0.999834080651206	-4.88388771004593
Q9UKB3-1	DNAJC12	0.0130040009655063	2.9618271991468	0.104327027634658	0.920901431441681	0.999834080651206	-4.88400415678052
P14373	TRIM27	-0.048322699554492	3.24967545001804	-1.5159760940132	0.189022915079064	0.999834080651206	-4.88403946192756
Q8N138	ORMDL3	-0.0277816525842995	3.27268460455352	-0.208544903420945	0.842902933853535	0.999834080651206	-4.88468199570904
Q9ULP0-6	NDRG4	0.0971417688464001	2.6567576176104	0.404237707829815	0.702485426438273	0.999834080651206	-4.88510556214528
Q8IUW5	RELL1	-0.086598362001632	3.32418679520217	-0.770075672853357	0.475501591134055	0.999834080651206	-4.88517281696118
P17405-1	SMPD1	0.0271909164061861	3.30441844744142	0.21139001729672	0.840797189909723	0.999834080651206	-4.88520726701961
P00747	PLG	-0.078883717456065	3.24902858398741	-0.856906227739269	0.43003274989785	0.999834080651206	-4.88594674989274
Q6PJT7-3	ZC3H14	-0.0439924219457741	3.22971022051017	-0.392204128201809	0.710813145521151	0.999834080651206	-4.88594790874343
Q03013-1	GSTM4	-0.0533867630340441	3.35291933725979	-0.555611610028326	0.602042788824128	0.999834080651206	-4.88621542466799
O15297	PPM1D	0.0899042375831414	3.29649192052642	1.01660915017512	0.355258058152408	0.999834080651206	-4.8867264516122
O43303	CCP110	-0.0590309873435262	3.26746743738872	-1.34920049043649	0.234252509782671	0.999834080651206	-4.88674002321806
Q9NQS3-3	PVRL3; NECTIN3	0.0138418668663496	3.39917775146132	0.0983852670880868	0.925388478741407	0.999834080651206	-4.88719910167035
P35556	FBN2	0.0819112837909259	3.29032011570047	0.808361251212304	0.45503439514366	0.999834080651206	-4.88731062927573
Q12765-2	SCRN1	0.374444623791024	2.20950834686412	1.23779170110626	0.269895422120566	0.999834080651206	-4.88733177849088
Q9NP73-2	ALG13	-0.0730487417490374	3.41537129427791	-1.15848796868975	0.298177857986331	0.999834080651206	-4.88738024348382
Q5VSG8-1	MANEAL	0.0553319718226812	3.25345248241736	0.524233698109089	0.622164435298565	0.999834080651206	-4.88750955876754
Q8TAP9	MPLKIP	0.0284879452398547	3.27257233209194	0.235297552489297	0.8231637450089	0.999834080651206	-4.88791785260484
Q8N2G8-1	GHDC	-0.111350659600663	3.27875866910293	-1.40470489096649	0.218169521093065	0.999834080651206	-4.88823694867682
P41208	CETN2	-0.0532240495073516	3.1878853624558	-1.38697463508631	0.223190949719492	0.999834080651206	-4.88826857759231
Q8TC44-1	POC1B	-0.0561239981858956	3.36903910570678	-0.548396478401854	0.606635363734022	0.999834080651206	-4.88828488616799
P40306	PSMB10	0.0725907861059354	3.4535303331495	1.34487595142064	0.235550989400168	0.999834080651206	-4.88830752750744
Q99607	ELF4	-0.0290477704376426	3.24404190976797	-0.255322531836299	0.808483563919307	0.999834080651206	-4.8887540787413
Q9P2J2	IGSF9	0.048200747633354	3.30863906645314	0.398344723015662	0.70655782095304	0.999834080651206	-4.88879598433385
Q8N6N7	ACBD7	-0.0760117006803085	3.17341453906194	-0.870296938891496	0.423323537243475	0.999834080651206	-4.88884114006343
Q9UN86	G3BP2	0.060648121738296	3.23416613032998	0.677934788277854	0.527439295569905	0.999834080651206	-4.88888360853212
Q6Y1H2	PTPLB; HACD2	-0.0993280961680601	3.18353574756116	-0.904913282581357	0.406354421072437	0.999834080651206	-4.88892597461787
Q2M3G4-1	SHROOM1	-0.0617380898962005	3.32478112064082	-0.708552963470136	0.509764469754927	0.999834080651206	-4.88917624804237
Q9NV06	DCAF13	-0.0506957306119133	3.26168215931837	-1.41254069046549	0.215984412002509	0.999834080651206	-4.88920410145929
O96018	APBA3	0.0292125941055318	3.39482494890077	0.233212659479164	0.824696995346378	0.999834080651206	-4.88941966674668
Q7Z7C8-2	TAF8	-0.0671183656048286	3.25864741062224	-0.880157197924961	0.418434952300583	0.999834080651206	-4.88968406501156
Q9H707	ZNF552	-0.0422105296626957	3.40343368631969	-0.399162598691643	0.705991954669547	0.999834080651206	-4.88977421370374
Q9BT49	THAP7	-0.0387120449403343	3.35765117915584	-0.283664212346916	0.787859037209107	0.999834080651206	-4.88989303200577
Q96PN7	TRERF1	0.0566517705997152	3.35665242017564	1.26042339457339	0.262277640173699	0.999834080651206	-4.8902981569609
Q9H902-3	REEP1	-0.00206681627336024	3.44441823543389	-0.0122081198551437	0.990724249801458	0.999834080651206	-4.89037804387464
[truncated: 6,808 more rows]
