# Supplementary material for: Thalidomide promotes degradation of SALL4, a transcription factor implicated in Duane Radial Ray syndrome
Source: eLife. 2018 Aug 1;7:e38430. doi: 10.7554/eLife.38430 (PMC6156078; doi:10.7554/eLife.38430)
Supplement: Figure 1—source data 8. [file elife-38430-fig1-data8.csv]

	ID	logFC	AveExpr	t	P.Value	adj.P.Val	B
Q9UKT9-1	IKZF3	-1.44123405665541	3.50261053935326	-34.8578388818819	9.56118869175957e-07	0.00842053888083266	1.2396750410206
Q02218	OGDH	0.135887983555683	3.33357976827975	7.64078744343629	0.000885823088388545	0.926976494513959	0.136030060483499
Q9Y5Y6	ST14	-0.187208312830135	3.44944689874855	-7.4773864843325	0.000972168092221325	0.926976494513959	-0.0303179477949396
Q13422	IKZF1	-1.06460405202984	3.55680882888442	-12.9649562684546	8.58802688587728e-05	0.189086881959803	-0.235810139903915
P40939	HADHA	0.182642430711959	3.32928790172079	6.90831649885236	0.00136354947863689	0.926976494513959	-0.379207332259978
P51157-1	RAB28	-1.50579426051724	3.37242621990019	-14.0704150164597	5.94387563855151e-05	0.189086881959803	-0.780801797255546
P11177	PDHB	0.121264395897178	3.27401688256302	5.73724263179659	0.00296693196276204	0.926976494513959	-1.04570099501049
Q96RQ3	MCCC1	0.187111197254313	3.36515742904079	5.68686513870654	0.00307645847716638	0.926976494513959	-1.05776952562731
Q9H3S1-1	SEMA4A	-0.527953104811931	3.39796429309988	-5.5982178070439	0.00328113376298593	0.926976494513959	-1.16513335964532
P38646	HSPA9	0.117375626300609	3.28954002059624	5.88595174792754	0.00266973402202055	0.926976494513959	-1.19610876154876
Q9UDR5	AASS	0.110308996455234	3.27526909077158	5.45707072772256	0.00364157116638008	0.926976494513959	-1.22280442845063
Q9NX63	CHCHD3	-0.164031387886697	3.34151618837526	-5.43333425271465	0.00370672378591255	0.926976494513959	-1.23100494671008
Q9NSE4	IARS2	0.170227011564473	3.28326341025598	5.49036511868738	0.00355246621191823	0.926976494513959	-1.24573393847359
Q7L2E3-2	DHX30	0.106675756997864	3.23188249480414	5.27288117005314	0.00418544682515982	0.926976494513959	-1.36704576268739
Q9NP81-1	SARS2	0.165056123108662	3.26570242156598	5.57721936498387	0.0033319698599932	0.926976494513959	-1.41914977810646
Q99417	MYCBP	-0.173143433255563	3.34253805908242	-4.71169407819554	0.00655078042600764	0.926976494513959	-1.80351468246677
P10515	DLAT	0.143244833584163	3.25715176992147	4.64225030028243	0.00694261054132634	0.926976494513959	-1.82218578562832
Q9Y5J7	TIMM9	-0.411287173647661	3.22642774157416	-5.39182147599015	0.0038240368958033	0.926976494513959	-1.88586778171993
Q15306	IRF4	-0.154057839708905	3.41506354576409	-4.60042045820271	0.00719199224086272	0.926976494513959	-2.00616342411927
O43924	PDE6D	-0.385407518046714	3.34368701032168	-5.53815184384818	0.00342907074277305	0.926976494513959	-2.00821919271618
O76031	CLPX	0.212128335745998	3.27440518799911	4.36696682289666	0.00879457890709848	0.926976494513959	-2.06420812503987
A4D1E9-1	GTPBP10	0.157904868748117	3.30215266381402	4.35957087224234	0.0088518609981789	0.926976494513959	-2.06512985636186
Q8NCN5	PDPR	0.157383193924377	3.29603529521764	4.33255033740821	0.00906490103847035	0.926976494513959	-2.09519886997333
P98179	RBM3	0.196513817703404	3.33223765898684	4.28480448344245	0.00945627258124939	0.926976494513959	-2.10901135400482
Q9BW92	TARS2	0.228992080653573	3.27469011096804	4.15054992804858	0.0106678022286097	0.926976494513959	-2.21242026286208
Q96CU9	FOXRED1	0.178389120488267	3.34348968050124	4.13434845727416	0.010825989915333	0.926976494513959	-2.25052079989926
Q5JRX3	PITRM1	0.158740360137565	3.29979624845631	4.17623759747073	0.0104225135422524	0.926976494513959	-2.29278293581771
Q96N16	JAKMIP1	0.106339151492104	3.44055653920577	4.07071402469014	0.0114744993912798	0.926976494513959	-2.31680075188816
Q10713	PMPCA	0.109876556465463	3.30283576741763	4.1080178727297	0.0110889808795305	0.926976494513959	-2.3486527359888
Q9NUB1	ACSS1	0.125996494779067	3.37353328563678	4.03449996910937	0.0118638505613685	0.926976494513959	-2.36190224694116
Q96SB8	SMC6	0.0923554130943076	3.23564897453524	3.96866928180092	0.0126119339349671	0.926976494513959	-2.38883519841563
O43615	TIMM44	0.14531101595138	3.28756939784509	3.96888739558505	0.0126093658376542	0.926976494513959	-2.39441338679874
O75439	PMPCB	0.135901806042647	3.30933834101011	3.97325883403407	0.0125580246494621	0.926976494513959	-2.3947465072315
Q16795	NDUFA9	0.110370522194995	3.30520153495143	3.91659824164804	0.0132428951758311	0.926976494513959	-2.41960378386371
Q96HY7	DHTKD1	0.221284088905349	3.1722166817257	4.08501026350477	0.0113249272272378	0.926976494513959	-2.43271230035589
P43897	TSFM	0.198212379413047	3.25687756258193	3.88289816014148	0.0136709069360758	0.926976494513959	-2.43480258668739
P23378	GLDC	0.245045912514389	3.32703475097304	3.94171721233214	0.0129340274172424	0.926976494513959	-2.47194469712012
P31949	S100A11	-0.1407913548924	3.39996276601861	-3.81362365597572	0.0146024641584311	0.926976494513959	-2.5085527325137
Q92947-1	GCDH	0.155778703274024	3.34230422065193	3.75736402482739	0.0154137325953098	0.926976494513959	-2.5494509043367
P48729-2	CSNK1A1	-0.682912997595759	3.20832442196147	-8.09918671149432	0.00068857563044703	0.926976494513959	-2.57031690787302
P08559-4	PDHA1	0.145273648174433	3.29005868412256	3.73256404987213	0.0157879325841606	0.926976494513959	-2.58183543576924
Q5ST30-4	VARS2	0.20711985705891	3.27652299440045	3.71692135756306	0.0160293945066546	0.926976494513959	-2.61152482849923
Q8NE71-1	ABCF1	0.0609491810295594	3.35467588648541	3.95929665215364	0.0127228680551817	0.926976494513959	-2.61727041443157
P48449-1	LSS	-0.0956622200466763	3.34667230558399	-3.81269815159378	0.0146154015410076	0.926976494513959	-2.61930497494686
Q96GJ1	TRMT2B	0.258345216522586	3.28441746485969	4.10568482154844	0.0111126425054194	0.926976494513959	-2.64534330053287
Q9NVV4	MTPAP	0.261906763111078	3.28304441218151	3.61372723598051	0.0177342734446981	0.926976494513959	-2.66734275798506
Q8TDB6-1	DTX3L	0.274872599965035	3.3133420528823	3.89258838034701	0.0135462028424666	0.926976494513959	-2.68551780189713
Q8IYQ7	THNSL1	0.207041350164696	3.33791202727458	3.57369406233651	0.0184516728970755	0.926976494513959	-2.70687524204603
O00411	POLRMT	0.238561222445193	3.27623106878463	3.61109208401924	0.017780489426523	0.926976494513959	-2.7076379933193
P82930	MRPS34	0.103978383505629	3.22764797487629	3.5373861596301	0.0191315263406402	0.926976494513959	-2.7356051866685
O60285	NUAK1	-0.238150135673241	3.48692716051943	-4.13213633427033	0.0108478012987167	0.926976494513959	-2.74101035158222
Q7L8L6	FASTKD5	0.190329656285938	3.26188697750358	3.52115864326397	0.0194447280507741	0.926976494513959	-2.74859741728685
Q8NC60	NOA1	0.207633291307341	3.27209769125027	3.46911393375304	0.0204899753331367	0.926976494513959	-2.79351634193223
O94925-3	GLS	0.232554954038623	3.27672709842981	3.77571329495311	0.0151435000278562	0.926976494513959	-2.80543370933806
Q9NP92	MRPS30	0.249032011773604	3.28253816837689	3.45787773460803	0.0207240777505705	0.926976494513959	-2.81177219583832
Q6UB35-1	MTHFD1L	0.26226555574232	3.08554103972455	3.46775087160961	0.0205182108570913	0.926976494513959	-2.83820969025803
P46199	MTIF2	0.214562588192753	3.28374284211659	3.41408797754185	0.021666372524009	0.926976494513959	-2.84582011050469
Q9H5V9-1	CXorf56	0.0907946939577773	3.28764545016773	3.39712372452981	0.022044636402858	0.926976494513959	-2.8641120108718
P23786	CPT2	0.144595995996343	3.31241410136576	3.51323068869652	0.0195998974105467	0.926976494513959	-2.86772047588346
O95299	NDUFA10	0.21009018868526	3.31903265980231	3.38139937130949	0.0224020667285658	0.926976494513959	-2.87898879349423
A3KMH1	VWA8	0.26670243762852	3.29872980786795	3.44423530934924	0.0210124766288472	0.926976494513959	-2.88916070507918
Q969Z0-1	TBRG4	0.236290814542227	3.20724556955524	3.35855909375367	0.0229332106297685	0.926976494513959	-2.89437974346551
O95900	TRUB2	0.166686236012041	3.28725195094917	3.33746415805971	0.0234366848593525	0.926976494513959	-2.92738144998575
P09001	MRPL3	0.153252753331834	3.3089633776131	3.30751577639635	0.024173470475623	0.926976494513959	-2.93480926195223
Q9Y2Z2-6	MTO1	0.186744680120764	3.26038435420076	3.51469607619395	0.0195711086192901	0.926976494513959	-2.94824961734403
Q8WWK9-1	CKAP2	0.155456252382077	3.32145677752748	3.29197857695289	0.0245661883476699	0.926976494513959	-2.94932601957052
Q96CK0	ZNF653	-0.763416756205409	3.65979692890932	-5.41072364693795	0.00377008045810027	0.926976494513959	-2.95905410964025
Q96JP5-1	ZFP91	-0.514334584740028	3.62949786234924	-3.29993534149402	0.0243641646878519	0.926976494513959	-2.95967143660771
Q6P161	MRPL54	0.130348761946391	3.28246610464647	3.25973528197341	0.0254047935728521	0.926976494513959	-2.97963913683344
Q7L0Y3	TRMT10C	0.153204496799877	3.27851610243645	3.45920358353774	0.0206962939915199	0.926976494513959	-2.98323836268621
Q9H3C7	GGNBP2	0.1627989759052	3.3574724060165	3.42228178968808	0.0214863536474494	0.926976494513959	-3.0068204672497
Q15031	LARS2	0.195174327675815	3.18979296091106	3.16888627250536	0.0279500170054718	0.926976494513959	-3.06535439976067
Q96RP9	GFM1	0.172867524646156	3.30987679681647	3.4650578316441	0.0205741287993613	0.926976494513959	-3.078681268406
Q9H9J2	MRPL44	0.131729482529171	3.29705191952534	3.1304181023562	0.029114863498348	0.926976494513959	-3.09590590268822
Q16537	PPP2R5E	-0.117961909475928	3.33607414791625	-3.12367206530362	0.0293248093484826	0.926976494513959	-3.10015210940187
Q8N4Q0	ZADH2	0.214550390943332	3.27967667749766	3.48391693582704	0.0201862078871984	0.926976494513959	-3.1089315268969
Q15119-1	PDK2	0.18773440070557	3.30546461474617	3.21526297074905	0.0266159487882398	0.926976494513959	-3.10959442322018
Q9Y2Q5-2	LAMTOR2	-0.132509950025196	3.32397429871981	-3.12401123951815	0.0293142125775264	0.926976494513959	-3.11055724256813
P08133-1	ANXA6	-0.0697616086447428	3.38915434723909	-4.02084312102855	0.0120146807672719	0.926976494513959	-3.15369304679048
O15091	KIAA0391	0.300449312048392	3.16505633967462	3.20032737614041	0.0270374573946752	0.926976494513959	-3.16175744357889
P82675	MRPS5	0.281432839696108	3.29437081622388	3.0299172520993	0.0324289923398711	0.926976494513959	-3.18665173057595
Q9ULG6-5	CCPG1	0.582073285976056	3.3458308798039	4.12263239381208	0.0109420974746196	0.926976494513959	-3.19311334943088
Q8N4Q1-2	CHCHD4	-0.229746813019374	3.33047516712381	-3.01158537388008	0.0330788162259665	0.926976494513959	-3.20598405110865
Q8NG31-1	CASC5; KNL1	0.0731360294599799	3.30173962936097	3.12600168186001	0.0292521135797293	0.926976494513959	-3.21114316912279
Q9Y6N5	SQRDL; SQOR	0.2299731898234	3.37629621180596	3.22371811850001	0.026380670539807	0.926976494513959	-3.21279904736327
P02765	AHSG	0.292090715013933	2.86245999695228	3.12951568625969	0.0291428481585797	0.926976494513959	-3.21419291688938
Q9H5Q4	TFB2M	0.200203161252077	3.30028840266432	2.98915423892155	0.0338941946925384	0.926976494513959	-3.22300413712041
Q9BYC8	MRPL32	0.157310633822387	3.25314439115577	3.08665970703904	0.030507913854894	0.926976494513959	-3.225184378176
Q8NI60-1	ADCK3; COQ8A	0.183434162272014	3.3175783592756	3.00506972061716	0.0333133405611948	0.926976494513959	-3.23393826325935
Q8NBM8	PCYOX1L	-0.187176939424293	3.34952113413946	-2.9737531995531	0.0344672560396756	0.926976494513959	-3.23506840358439
Q9BWJ5	SF3B5	-0.176529662006531	3.29829218204439	-2.95453004142572	0.0351980385285389	0.926976494513959	-3.25741145328391
Q96H35	RBM18	-0.188687269709734	3.30333558246845	-3.24464370634696	0.025808566539099	0.926976494513959	-3.25858648895673
Q53R41	FASTKD1	0.275181598612653	3.30018494032987	3.07912908111018	0.030755248449753	0.926976494513959	-3.26561838784972
O60220	TIMM8A	-0.513413088875646	3.31878799592942	-3.15201498203337	0.0284542039166655	0.926976494513959	-3.27653025821046
P36776	LONP1	0.188178306303933	3.3406598457983	3.3777273538904	0.0224864944977483	0.926976494513959	-3.27959552533995
P30038	ALDH4A1	0.214720062570984	3.27641819016386	2.92434538720284	0.036381293169928	0.926976494513959	-3.28067758549484
Q8N442	GUF1	0.264682975927539	3.24267074045617	3.04320226110442	0.0319671464089453	0.926976494513959	-3.28922082154033
P17096-3	HMGA1	-0.103567282118428	3.33118652081859	-2.94052127988464	0.0357416742244471	0.926976494513959	-3.29033347293948
O94925-1	GLS	0.215204447359678	3.34312453733402	2.90356014936871	0.0372223038454998	0.926976494513959	-3.30330534287751
Q9NVA1	UQCC; UQCC1	0.133214515451664	3.27375427137278	2.91511984398396	0.0367518902756696	0.926976494513959	-3.30722244286952
Q9Y305-4	ACOT9	0.146925134864757	3.29196113703792	2.89725870432175	0.0374816062620575	0.926976494513959	-3.31027923582687
O94762-1	RECQL5	0.111777492909177	3.31891359072699	2.98073782228871	0.0342060101608581	0.926976494513959	-3.31485941587535
Q96CB9	NSUN4	0.132672425308794	3.33592445621123	2.88894965658963	0.0378266526671065	0.926976494513959	-3.31652145557378
Q6IN84-1	MRM1	0.177370337737467	3.35330948142198	3.03245113944514	0.0323403198778864	0.926976494513959	-3.32416631923187
Q9Y276	BCS1L	0.245325007179053	3.12946270380359	2.86077898468657	0.0390235118332593	0.926976494513959	-3.33664035254621
Q9Y399	MRPS2	0.117812891018647	3.28173768822339	2.85786749878366	0.0391496317689258	0.926976494513959	-3.33936379336538
P22033	MUT	0.115578909852719	3.27791072395714	2.96890232642692	0.0346500269099995	0.926976494513959	-3.34446905052381
P18859-2	ATP5J	-0.284207964466823	3.31393054841568	-3.02557259407755	0.032581676981627	0.926976494513959	-3.35204784341698
P51398-1	DAP3	0.0710656583660975	3.28610324635245	2.91528720780483	0.036745129159969	0.926976494513959	-3.35483750702309
Q08116-1	RGS1	-0.142373255275537	3.47025259742989	-2.85557058659919	0.0392494546480677	0.926976494513959	-3.36025324019181
P15924-1	DSP	0.0572893015029685	3.25709584744444	3.33002725884417	0.0236172062353883	0.926976494513959	-3.36621684968059
O95461-1	LARGE; LARGE1	0.149003231613494	3.40881150415906	2.91324081748231	0.0368278954728756	0.926976494513959	-3.37515880582155
Q93008-3	USP9X	0.0362692945452835	3.28531894191675	3.35796977097652	0.0229471058824559	0.926976494513959	-3.37740348547003
O95236-1	APOL3	0.196498949663583	3.44055718082552	2.81656530972061	0.0409892696173337	0.926976494513959	-3.37844359335233
Q9BU19-5	ZNF692	-1.41884879273615	3.64502054771291	-13.2790748826322	7.71241740460469e-05	0.189086881959803	-3.38338218436623
Q96EY7-1	PTCD3	0.204995370509554	3.2585028131671	2.85007441246862	0.039489485705934	0.926976494513959	-3.39356331204714
Q9NR09	BIRC6	0.0578047403426188	3.33539178123936	3.22847533765916	0.0262493417969585	0.926976494513959	-3.42220255486769
P54098	POLG	0.286373363859963	3.24032316939464	2.74869309811236	0.0442280038141887	0.926976494513959	-3.4379135927317
Q86YH6-1	PDSS2	0.200169091899887	3.26130157670473	2.78766560941688	0.0423344870866153	0.926976494513959	-3.44060503195318
P30837	ALDH1B1	0.247652517063039	3.18476082996354	2.89868289555394	0.0374228228464676	0.926976494513959	-3.4448871503428
O75879	PET112; GATB	0.175673561195425	3.24446808293097	2.92293584855829	0.0364376403309593	0.926976494513959	-3.44877380385987
Q9BYW2	SETD2	0.0537051619347082	3.27384269350596	2.96856460169546	0.0346627926068379	0.926976494513959	-3.45719073878127
Q9NYK5-1	MRPL39	0.115322269506648	3.24449443601743	2.82710042163345	0.0405109241911937	0.926976494513959	-3.45755079272052
P11142-1	HSPA8	-0.0403367228827359	3.33972996183493	-3.99159146151927	0.0123453575359719	0.926976494513959	-3.46047821898618
Q9H845	ACAD9	0.147028453552306	3.31893285495669	2.96748984881722	0.0347034528728569	0.926976494513959	-3.46184322952336
Q70CQ2	USP34	0.0695442914396772	3.33086747341393	2.97589556932765	0.0343868847511302	0.926976494513959	-3.46497452692334
O14717-1	TRDMT1	-0.205232316484939	3.261579644391	-2.92027338601332	0.0365443439583622	0.926976494513959	-3.46983474246428
O95373	IPO7	-0.072173468369652	3.29042044586853	-3.1463803040964	0.0286249039390134	0.926976494513959	-3.47333197406592
Q8NE62	CHDH	0.267081729164219	3.30081951014936	2.7747168887644	0.0429533022856447	0.926976494513959	-3.47467874920378
P14625	HSP90B1	-0.0948718357759225	3.37656443408799	-3.97035079442478	0.0125921514045385	0.926976494513959	-3.47479026430396
P83111-1	LACTB	-0.275225869065854	3.38583692515616	-2.84911849246371	0.0395314020915862	0.926976494513959	-3.48455054936688
Q9NYY8	FASTKD2	0.279363778579003	3.2700921891338	2.74070315610541	0.0446278620360879	0.926976494513959	-3.49280810094967
Q6PI48	DARS2	0.171968437409018	3.2128697650861	2.88591580726948	0.0379535329056651	0.926976494513959	-3.49620279120935
P61758	VBP1	-0.0757057667687155	3.3234502496225	-2.81529670184859	0.0410472991952808	0.926976494513959	-3.49871865507917
O00231-2	PSMD11	-0.0591741962087667	3.32963811543992	-3.2709017788714	0.0251107004623788	0.926976494513959	-3.49932898905196
Q9NXV6	CDKN2AIP	-0.0578482775679931	3.40145401415121	-2.88890610891596	0.037828470498873	0.926976494513959	-3.50241995906167
Q8NDX5-7	PHC3	-0.120176678206002	3.38209475845858	-2.71644975355505	0.0458667198841662	0.926976494513959	-3.50320531946524
Q9H4B0	OSGEPL1	0.199666605889712	3.24972573387802	2.91201068601927	0.0368777498050473	0.926976494513959	-3.50381803586032
Q9Y676	MRPS18B	0.20918723027631	3.21764027657812	2.68554923740195	0.0475013799696183	0.926976494513959	-3.50656887624897
Q13596	SNX1	-0.0664830845372996	3.34028475711733	-2.97911396028446	0.0342665461909923	0.926976494513959	-3.51555700822129
Q03989	ARID5A	-0.0731801733251685	3.4713922333543	-2.82006890689396	0.0408294856207976	0.926976494513959	-3.51923106495008
P68400	CSNK2A1	-0.0607222567502066	3.27589055743845	-2.94737504244562	0.0354745201542116	0.926976494513959	-3.52125437211093
O75127	PTCD1	0.209896191828704	3.2252450562717	2.70070803847531	0.0466914467176752	0.926976494513959	-3.53133993458149
Q13472-1	TOP3A	0.136951179505892	3.24356266377904	2.67391950950804	0.0481334308659047	0.926976494513959	-3.53443694580117
O75592-1	MYCBP2	0.0308314211570489	3.35574347437282	3.40137244135339	0.0219491898684208	0.926976494513959	-3.54069869489009
P49590	HARS2	0.17147290089346	3.26273407845557	2.72618442975119	0.0453648939185456	0.926976494513959	-3.54852963013985
P25440-2	BRD2	-0.0798329154004681	3.21154397035039	-2.84881401505476	0.0395447637530381	0.926976494513959	-3.55786539898091
Q68D06	SLFN13	0.142367201678826	3.44676097429563	2.73626621085248	0.0448516631476441	0.926976494513959	-3.55835862807483
Q96PY5-3	FMNL2	-0.170511407039737	3.20528996488172	-2.71232560486696	0.0460811976491716	0.926976494513959	-3.57282307630181
Q9H0R6-1	QRSL1	0.17886704583633	3.1820438157966	2.75557026093515	0.0438870578802252	0.926976494513959	-3.57808485394421
Q9NZM5	GLTSCR2; NOP53	-0.212019511732682	3.24708614778684	-2.81334642623351	0.0411366909101385	0.926976494513959	-3.57931718805357
Q5JTZ9	AARS2	0.229864746540274	3.24559811746325	2.62436480605454	0.050934179713135	0.926976494513959	-3.58090411386338
P62136-1	PPP1CA	-0.128025216323656	3.37717181321989	-2.59116599652861	0.0529122338596097	0.926976494513959	-3.58587848850388
Q92769	HDAC2	0.0453350457877702	3.27242469529475	2.92899709037397	0.0361960381424211	0.926976494513959	-3.58621481527517
Q6UWZ7	FAM175A; ABRAXAS1	0.0903037558350863	3.27352345314122	2.59951141963133	0.0524070565915996	0.926976494513959	-3.58929937062192
P42704	LRPPRC	0.270111361908052	3.26551623416913	3.38573328790081	0.0223028900003906	0.926976494513959	-3.59141810736073
Q969S9	GFM2	0.11808288842841	3.2886305520341	2.58010245986488	0.0535903333476709	0.926976494513959	-3.59521402375255
Q5T3F8	TMEM63B	0.300088749624367	3.41074769065075	2.98363821292471	0.0340981884388936	0.926976494513959	-3.59884829656695
P36873-2	PPP1CC	-0.231380855067605	3.17653420471066	-2.58907465897582	0.053039678638887	0.926976494513959	-3.60252019005704
P51606-1	RENBP	-0.22464503857444	3.36778912272683	-2.62318539552306	0.0510030212214664	0.926976494513959	-3.60322906718095
Q96C34-1	RUNDC1	-0.168806235631263	3.25547188938143	-2.56313183504554	0.054649372957281	0.926976494513959	-3.61301154568924
Q99735	MGST2	-0.808452473811688	3.29851584434733	-4.41156452522446	0.00845826831904244	0.926976494513959	-3.61648967436692
O14657	TOR1B	-0.107908636635931	3.35885001240419	-2.64525369728701	0.0497319441328973	0.926976494513959	-3.61999430379227
O75616-1	ERAL1	0.234495633329819	3.24533355821817	2.58084264208692	0.0535446656388629	0.926976494513959	-3.62075013221967
P57764	GSDMD	-0.0713575226021781	3.42197262326882	-2.60673477407252	0.0519741411055897	0.926976494513959	-3.62945106364565
Q9Y3B9	RRP15	-0.166163791719279	3.25174074033449	-2.68272359951898	0.04765408795769	0.926976494513959	-3.62984853666447
P28331-2	NDUFS1	0.143651403670078	3.28597686904131	2.94431994959327	0.0355933243509457	0.926976494513959	-3.63311992510365
Q8NEU8-1	APPL2	-0.168084571185142	3.29758553234482	-2.59847883483066	0.0524692700764112	0.926976494513959	-3.63650372573758
Q9H4K7	GTPBP5; MTG2	0.123416007622535	3.30471250586469	2.52622043802439	0.0570341098887431	0.926976494513959	-3.6396190093346
P62854	RPS26; RPS26P25; LOC101929876	0.10189642631533	3.2959732159122	2.63151559614578	0.050519007383037	0.926976494513959	-3.64045382330004
P24468	NR2F2	0.340278554872081	2.04891126771825	3.37909369253183	0.0224550366051925	0.926976494513959	-3.64063312555938
O43805	SSNA1	-0.154097855221059	3.42853466779613	-2.63931551053747	0.0500704522108442	0.926976494513959	-3.64392789642847
P35790	CHKA	-0.216334485162539	3.23623703846877	-2.59946914164393	0.0524096022352138	0.926976494513959	-3.65057929904942
P06746	POLB	-0.113534926556852	3.26219841593133	-2.62024176018832	0.0511752931395555	0.926976494513959	-3.65189912006188
Q4G0N4	NADK2; NADKD1	0.106872482506293	3.2895060216791	2.53204355430985	0.0566503329012927	0.926976494513959	-3.65193787806839
Q9UDY2	TJP2	0.0649937581060777	3.22795869362082	2.83061336020419	0.0403528224495646	0.926976494513959	-3.65359944916979
Q8N806	UBR7	0.112387885965788	3.21032160575399	2.68712219668606	0.0474166089891683	0.926976494513959	-3.65521844818204
Q9P1Q0	VPS54	0.14932970615307	3.32459928406331	2.55905544050415	0.0549072129971408	0.926976494513959	-3.66219378255862
Q07817-1	BCL2L1	-0.0847000263927839	3.41564773513671	-2.54085158222807	0.0560752706755906	0.926976494513959	-3.66840576698129
P61513	RPL37A	0.0981968866426767	3.32416032067608	2.60105901517851	0.052313967537346	0.926976494513959	-3.67057453059838
Q08AF3-1	SLFN5	0.0898343163619808	3.38525873458106	2.61032487123922	0.0517604616844368	0.926976494513959	-3.67131324055311
Q8WVM0	TFB1M	0.158281348615927	3.15518529082183	2.50930753611673	0.058165225450548	0.926976494513959	-3.67207016236465
Q02108	GUCY1A3	0.174911352658339	3.37743970189683	2.54613658785312	0.0557333356408598	0.926976494513959	-3.67589159080406
Q9NW81-4	ATP5SL; DMAC2	0.172695291282887	3.33157362595979	2.49240067168531	0.0593208507392548	0.926976494513959	-3.6782192597568
Q68CZ2-1	TNS3	0.0533957144929945	3.42070076511233	3.20398544093735	0.0269335174467658	0.926976494513959	-3.68037841843727
Q9NUL7	DDX28	0.279440265007613	3.27168970734168	2.4698646217022	0.0609009704716726	0.926976494513959	-3.68841786417055
P35241-5	RDX	-0.18240944424019	3.26557452350385	-2.75108239491568	0.0441092143116607	0.926976494513959	-3.69325243192557
Q8WUX9	CHMP7	-0.102265546373679	3.39784858455099	-2.6052941667032	0.0520601612815759	0.926976494513959	-3.70176600580413
Q7Z6K3	PTAR1	-0.120355046999982	3.354150531189	-2.46701824663061	0.0611038354508765	0.926976494513959	-3.70219262283752
Q9NS86	LANCL2	0.0790879020141778	3.38751819824643	2.64953779831424	0.0494893162582956	0.926976494513959	-3.7077568349709
Q9BWT6	MND1	0.15606457332434	3.28738961389565	2.53703156016573	0.0563238738060139	0.926976494513959	-3.71752656609576
Q3KQU3	MAP7D1	0.101862498139076	3.3370048792912	2.58327367550676	0.0533949805972983	0.926976494513959	-3.72941867700737
Q5T160	RARS2	0.164326152869916	3.30603649701054	2.4428720397147	0.0628551240421794	0.926976494513959	-3.73145830454458
Q96HN2-2	AHCYL2	-0.106652902885612	3.37487403993036	-2.51017407087921	0.0581066715954088	0.926976494513959	-3.7322713289568
P10586-1	PTPRF	-0.382301957150545	2.22462038737065	-2.86441181970533	0.038866787928066	0.926976494513959	-3.7324850100375
Q9UG63-2	ABCF2	-0.0630365271498555	3.34487755381499	-2.88206627525551	0.0381152199871211	0.926976494513959	-3.73260024792659
Q7Z3D6-2	C14orf159; DGLUCY	0.135526219091464	3.34728820487618	2.48689480028291	0.059702663149895	0.926976494513959	-3.74379042801376
Q9Y6R9	CCDC61	-0.292481521354641	3.44126012195519	-3.03503263300266	0.0322502652247936	0.926976494513959	-3.75953244474339
O14656	TOR1A	-0.0811741895471628	3.3374079501344	-2.51859559451055	0.0575410012837579	0.926976494513959	-3.76004603706714
Q5D1E8	ZC3H12A	0.120982007398548	3.37379108301791	2.38362095030535	0.0673918059149977	0.926976494513959	-3.76300811732004
Q70EK8	USP53	0.122563352933463	3.33229662565679	2.40078565998897	0.066041522229433	0.926976494513959	-3.76597721043557
Q96GX9-1	APIP	-0.112843589135891	3.31425160846355	-2.44700401188988	0.0625515468369781	0.926976494513959	-3.77029410307365
P61457	PCBD1	-0.197175929368875	3.0862406088328	-2.47144283347718	0.0607888102640571	0.926976494513959	-3.77034832782628
Q8TF72	SHROOM3	0.103239629326032	3.33702887195551	2.45335878857483	0.0620878145776642	0.926976494513959	-3.77183309041741
Q9C000	NLRP1	0.0985687281684584	3.41828981048755	2.48525977975892	0.059816569372027	0.926976494513959	-3.77271730323659
Q92552-2	MRPS27	0.189015835739028	3.25416662957635	2.48645994302506	0.0597329346906152	0.926976494513959	-3.78262649240088
P41212	ETV6	0.130153918070404	3.41615068405431	2.37609770606511	0.0679931757257637	0.926976494513959	-3.78711322586527
Q8IYS2-2	KIAA2013	0.172761900170172	3.38101199752178	2.35646937636806	0.0695900987575364	0.926976494513959	-3.78902500303343
Q14680	MELK	0.100082159771044	3.27868189159268	2.4241954968461	0.0642477290668379	0.926976494513959	-3.80203525347951
Q96SZ6	CDK5RAP1	0.169051136214479	3.19715688797199	2.33869625642197	0.0710716352892574	0.926976494513959	-3.804258110496
P49406	MRPL19	0.113037539392278	3.31091162508363	2.4091568905583	0.0653938122207039	0.926976494513959	-3.81296458882378
O75648-1	TRMU	0.137751593610706	3.29561002108596	2.34013840392172	0.0709501405175351	0.926976494513959	-3.81311537207558
Q8IZF4	GPR114; ADGRG5	0.348985558991022	3.44550803240602	3.25191282054066	0.0256131701747075	0.926976494513959	-3.81865191132793
O14734	ACOT8	-0.0825765319436753	3.3495539897365	-2.4189673724993	0.0646436318621148	0.926976494513959	-3.83083585220051
P05387	RPLP2	-0.084187329715029	3.33047577358815	-2.83763456269559	0.0400389118839514	0.926976494513959	-3.83437672241732
Q7Z7L1	SLFN11	0.130369537071882	3.40187840021357	2.52088260361072	0.0573884404685302	0.926976494513959	-3.83560914819023
Q96GW9	MARS2	0.184061289580808	3.30537627193017	2.40193767608327	0.0659519692648337	0.926976494513959	-3.83625930706111
P25774-1	CTSS	-0.207845446434957	3.35686512554328	-2.36380757141609	0.0689883081699298	0.926976494513959	-3.83837022243797
Q9UI95	MAD2L2	-0.125746617200156	3.33558010868318	-2.29121590143026	0.0752016178689129	0.926976494513959	-3.8442948203777
Q9H6K4	OPA3	0.395113790547	3.24968496730645	2.43034354727186	0.0637855809002142	0.926976494513959	-3.84488512531445
Q9NVW2	RLIM	0.187637989714473	3.23927322476054	2.31572519485329	0.073037883049967	0.926976494513959	-3.85033054710208
Q96QD9-1	FYTTD1	-0.276956817735455	3.19260109403331	-2.28893953224057	0.0754061064262103	0.926976494513959	-3.8577601484614
Q96CM3	RPUSD4	0.194142972601473	3.31243787744589	2.3158136676343	0.0730301968166664	0.926976494513959	-3.85820952301643
Q96GY0	ZC2HC1A	0.164642897642786	3.32453004033342	2.30411141635475	0.0740545717037988	0.926976494513959	-3.86404321964491
P78406	RAE1	0.0415617412093401	3.33148371199647	2.73846974024701	0.0447403591154326	0.926976494513959	-3.87165023923527
P11021	HSPA5	-0.131580307818676	3.35443112347272	-3.37287766536169	0.0225985619538443	0.926976494513959	-3.87206075890883
O15417-1	TNRC18	-0.187831517137805	3.2736374832016	-2.34342159277165	0.0706743938531827	0.926976494513959	-3.87834555130084
Q9BYD2	MRPL9	0.102722003227961	3.32027440546799	2.33629470026482	0.0712744622976624	0.926976494513959	-3.88945044468973
Q7Z7H8-2	MRPL10	0.111951556869299	3.2954733628003	2.34678361770636	0.0703932427016624	0.926976494513959	-3.89086455003566
Q14814-1	MEF2D	-0.0787084943113123	3.41057058589702	-2.32482842202701	0.0722516427409484	0.926976494513959	-3.89152752487695
Q6W2J9-1	BCOR	0.102318006424006	3.26317560418752	2.49766031391011	0.0589586377486038	0.926976494513959	-3.90065105261365
P62072	TIMM10	-0.237116949862501	3.30601983992227	-2.36463151121159	0.0689210959800105	0.926976494513959	-3.90687328869374
Q17R31-3	TATDN3	-0.360584522791731	3.19001035919327	-2.26833861090018	0.0772845379346465	0.926976494513959	-3.91449901280891
Q5T653	MRPL2	0.118768923175	3.33663203604338	2.22951361534757	0.0809647037758728	0.926976494513959	-3.91539285237032
P09601	HMOX1	0.298608015518569	2.33624487976454	2.35686102032106	0.069557835719935	0.926976494513959	-3.91644254765162
Q9UHA3	RSL24D1	-0.0799778275333516	3.30068103275775	-2.26048747092124	0.0780137914735869	0.926976494513959	-3.91872881444167
Q9UHG3	PCYOX1	-0.179376077802054	3.29736902764222	-2.48527829652859	0.059815278026565	0.926976494513959	-3.9202326096211
Q9H857-2	NT5DC2	0.174984751817706	2.76559283962351	2.29738338455937	0.0746506223334655	0.926976494513959	-3.92051399920876
Q9NSI6-2	BRWD1	-0.102937197207573	3.32794074007338	-2.21703199664193	0.082187937890312	0.926976494513959	-3.92242643093697
O95363	FARS2	0.226351165163025	3.27180118443967	2.33198480109172	0.0716400531077674	0.926976494513959	-3.92329119463991
Q5JPH6-2	EARS2	0.177113449124272	3.26649068858812	2.21447483670915	0.0824410137083011	0.926976494513959	-3.9288444695762
P63098	PPP3R1	-0.220143997359927	3.40567106137981	-2.37561020108425	0.0680323473383076	0.926976494513959	-3.93513235571429
Q99967	CITED2	0.375596220676357	3.35283939466855	2.91118697851705	0.0369111754677358	0.926976494513959	-3.93689168985749
Q9UMY1-1	NOL7	-0.11456345305508	3.23281852656503	-2.2088747440156	0.0829981981110621	0.926976494513959	-3.93800230677417
Q9Y508-1	RNF114	0.109101049430006	3.2519703650929	2.28658461151724	0.0756182901614142	0.926976494513959	-3.93802907453743
P62857	RPS28	-0.0726714496480321	3.32889167960734	-2.34025409881358	0.0709404035819658	0.926976494513959	-3.94608172255529
O43149	ZZEF1	0.0678098909086496	3.35018077235501	2.64397672867453	0.0498045216493578	0.926976494513959	-3.94631709226126
Q9H6Z4	RANBP3	0.152836210076711	3.38453708529439	2.17083176107498	0.0868929913972752	0.926976494513959	-3.94654330321971
Q16763	UBE2S	-0.109486438779224	3.21936659347224	-2.34530509620691	0.0705167335444116	0.926976494513959	-3.94837724023054
P48735	IDH2	0.119060189089236	3.34620959180728	3.01235068923681	0.0330513929354319	0.926976494513959	-3.95596801148623
Q9H2F5-2	EPC1	0.107084339625338	3.37316485822724	2.20374045269533	0.0835126258272562	0.926976494513959	-3.95820265706498
Q6ICB0	DESI1	-0.241085011808838	3.33817473098151	-2.43800062355202	0.0632151192513826	0.926976494513959	-3.95876665411632
Q16690	DUSP5	0.309930861607924	3.3688909676009	2.16758771548829	0.0872341446302486	0.926976494513959	-3.96353055739002
Q9BW66-3	CINP	-0.153296564490143	3.38678421089547	-2.14962978985336	0.0891489991801713	0.926976494513959	-3.96439452774389
Q9BY49-1	PECR	-0.180824677606923	3.28390175936148	-2.22378128780443	0.0815240165273918	0.926976494513959	-3.96461877036219
P41134	ID1	-0.368026437046509	3.00193256000555	-2.83531906514645	0.0401421296781039	0.926976494513959	-3.96569612978712
P11310-2	ACADM	0.106743783191499	3.25223464533248	2.56534931778898	0.0545096786438827	0.926976494513959	-3.97088453409271
Q96M11	HYLS1	0.11375696627924	3.38492343765777	2.14826818007647	0.0892960260238264	0.926976494513959	-3.97228089367355
Q9BYN0	SRXN1	-0.169306754473739	3.26854864407342	-2.17275713366477	0.0866911954485065	0.926976494513959	-3.97432740103706
P52597	HNRNPF	0.0609967131665054	3.38225505646173	2.86539495388927	0.0388244970115434	0.926976494513959	-3.97509421202408
Q6PJG2	ELMSAN1	-0.189247702014778	3.24582630449939	-2.15923852318549	0.0881188398315656	0.926976494513959	-3.97713174745298
Q9BYG5	PARD6B	-0.103739636312655	2.9616517898887	-2.13574088431399	0.0906610541364375	0.926976494513959	-3.9772072284891
Q96DX7	TRIM44	0.164394120183709	3.26937439606197	2.17330770758177	0.0866335836180909	0.926976494513959	-3.97859764605629
Q9Y291	MRPS33	0.165308990979095	3.24475636129268	2.13103903248589	0.091179174938072	0.926976494513959	-3.98141753682203
Q99797	MIPEP	0.170458056315829	3.169738124672	2.18391762455238	0.0855314113944006	0.926976494513959	-3.98370126273111
Q99583	MNT	-0.146158200204224	3.3552694561271	-2.11861620558293	0.092563502519589	0.926976494513959	-3.99072963504936
Q8NFD5-3	ARID1B	0.126782717960731	3.25366382547839	2.28640000484021	0.0756349511630518	0.926976494513959	-3.99129270931857
Q7LBR1	CHMP1B	-0.0896155566289187	3.35665397365799	-2.20136905277266	0.0837513926365417	0.926976494513959	-3.99275199863056
Q15382	RHEB	-0.104878817547013	3.28962960127354	-2.21160694576582	0.0827258477216947	0.926976494513959	-3.99816895277866
Q9NY65	TUBA8; EHHADH	-1.07671381476597	3.02870950045367	-2.12260184093012	0.0921169193276068	0.926976494513959	-3.99859238343685
Q6ZU65-1	UBN2	-0.148187993942028	3.27713792281062	-2.21724531566964	0.0821668643472134	0.926976494513959	-3.99930329954446
Q8TBC3	SHKBP1	-0.147871554369023	3.26372192686424	-2.15489979517643	0.0885823989803109	0.926976494513959	-4.00557999301575
P07602-3	PSAP	-0.0908392060059115	3.31266995785013	-2.50118238007817	0.0587174555308638	0.926976494513959	-4.00702306830843
Q96D53-1	ADCK4; COQ8B	0.11726108038442	3.2916168867974	2.09885031131848	0.0948128797956896	0.926976494513959	-4.00767484506475
Q8TEY7-1	USP33	0.109168125612773	3.18592848751206	2.12800435230629	0.0915152736035027	0.926976494513959	-4.01222139264349
Q9NV31	IMP3	-0.0842436147175665	3.3037737397539	-2.22293160872256	0.0816072774843745	0.926976494513959	-4.01315469080221
Q38SD2	LRRK1	0.0981127605341824	3.36163098345967	2.22224437747791	0.081674687521145	0.926976494513959	-4.01451592233929
Q9UN86-2	G3BP2	-0.144703522809614	3.32577473904749	-2.09320939799074	0.0954655324717622	0.926976494513959	-4.01510260293137
Q02363	ID2	0.538428490025702	3.25065243789541	3.0724800245017	0.0309755315703386	0.926976494513959	-4.01829444879628
Q5TAX3	ZCCHC11	0.0637934927260989	3.2501971969239	2.31467902089566	0.0731288384261599	0.926976494513959	-4.01977594238672
Q9NVS2-2	MRPS18A	0.361437977387293	3.28577710794703	2.8197213532912	0.0408453046133432	0.926976494513959	-4.02050549223912
Q8NCM8-2	DYNC2H1	0.110148164779576	2.38714983367085	2.08114070573557	0.0968781123769855	0.926976494513959	-4.02449805686151
Q8N0Y2-1	ZNF444	-0.193683859576866	3.21506114408736	-2.14761101396722	0.0893670804472747	0.926976494513959	-4.03359456360603
P49411	TUFM	0.179794072220841	3.30004172779673	2.73747295938487	0.0447906697361548	0.926976494513959	-4.03382285469929
Q53EL6-1	PDCD4	0.121723302501223	3.35567185120619	2.40179105001361	0.065963359941511	0.926976494513959	-4.03524996748386
P78364	PHC1	0.378770849512933	2.58010866061033	2.85034951405311	0.0394774320102077	0.926976494513959	-4.03540640739454
Q9Y5Y0	FLVCR1	-0.475265321350181	3.33340813437911	-2.40790905758018	0.0654899160372693	0.926976494513959	-4.03619205433822
Q86UD0	SAPCD2	-0.227056730212456	3.15891601100505	-2.21564558607155	0.0823250427726715	0.926976494513959	-4.03693977264718
Q86XN8-3	MEX3D	0.204890994470973	3.24654371892682	2.20364971290814	0.0835217484715378	0.926976494513959	-4.03803314090345
O43298	ZBTB43	-0.549354450870593	3.13979546702743	-2.07008521744724	0.0981917621604651	0.926976494513959	-4.03891570471967
Q5T011	SZT2	0.0936328020431646	3.35338553655039	2.15287224041067	0.0887999287858813	0.926976494513959	-4.03997342307281
Q5JSP0-1	FGD3	0.265704786529096	3.42900475125097	2.51604872638326	0.0577114264311369	0.926976494513959	-4.04127453635671
Q04721	NOTCH2	0.168741180236959	3.21205923292203	2.09266865021566	0.0955283495348231	0.926976494513959	-4.04190672826088
Q9BUB7	TMEM70	0.406588679244196	3.26980969951284	2.07694244852832	0.097374733781614	0.926976494513959	-4.04657758065968
Q9NRR5-1	UBQLN4	-0.0975281486165562	3.33337270354235	-2.25812765774736	0.0782344449844441	0.926976494513959	-4.047559168352
Q8WX94-3	NLRP7	0.197848818029849	3.45643527087039	2.05927119002894	0.0994951753511222	0.926976494513959	-4.0480824577902
P53671-3	LIMK2	0.102071035834572	3.33641082541282	2.06383241551688	0.0989431693994445	0.926976494513959	-4.04924986818578
H3BN30	C16orf97; LOC388276	-0.323436115600002	3.29763271084732	-2.56889395688622	0.0542872021777603	0.926976494513959	-4.0510214986663
Q96DB5	FAM82B; RMDN1	-0.134922363322881	3.26993027588441	-2.15025080286418	0.0890820287884742	0.926976494513959	-4.05179388904638
P79522	PRR3	0.155218094633072	3.29080046143784	2.05980369049917	0.0994305619985733	0.926976494513959	-4.0529917435596
P50452	SERPINB8	0.410341156472787	3.44144608338774	2.04365444617106	0.1014101901773	0.926976494513959	-4.05304701868763
P37108	SRP14	-0.0893716142822719	3.35265721772062	-2.3582920351423	0.0694400903373135	0.926976494513959	-4.05702043379462
Q9UBW8	COPS7A	-0.154993976047386	3.23772269202432	-2.09539118885467	0.0952125299191827	0.926976494513959	-4.05900919473477
Q9Y5N5	N6AMT1	-0.207672493479825	3.35423642707927	-2.04905153789457	0.100743954579963	0.926976494513959	-4.05956928764222
Q8NC74	RBBP8NL	0.324649726611902	2.85776058588181	2.42950482801147	0.063848410819457	0.926976494513959	-4.06078544877857
Q9H211	CDT1	0.184120353759623	3.29703065478231	2.13578922141852	0.090655744117698	0.926976494513959	-4.06127001716587
Q9Y600-3	CSAD	-0.239754750296974	3.2927573520198	-2.04801363796065	0.100871712771023	0.926976494513959	-4.06169418456457
O43809	NUDT21	-0.174734117147885	3.36068159284014	-2.2227364976224	0.0816264096564687	0.926976494513959	-4.06233764210143
P10914	IRF1	0.200525852459522	3.39599197287029	2.0891723753148	0.0959355726350381	0.926976494513959	-4.06274079614953
Q96H86	ZNF764	-0.317821125932183	3.20864182865221	-2.23792246872867	0.0801517649788307	0.926976494513959	-4.06536334680698
A2RUC4	TYW5	-0.180742086804436	3.36736571769343	-2.03303464031906	0.102734898789283	0.926976494513959	-4.06633754611012
P11717	IGF2R	-0.0369002238800127	3.34177905416061	-2.87754320349504	0.0383061934906225	0.926976494513959	-4.06798256017477
Q01664	TFAP4	-0.0781703052184474	3.36308678246306	-2.15581971502988	0.0884838933865224	0.926976494513959	-4.0691169817184
P02656	APOC3	-0.850894239398396	3.23065802042489	-2.06633080303323	0.0986421997998649	0.926976494513959	-4.07121620875399
P48382	RFX5	-0.0725566418455128	3.35777090647768	-2.23201279534955	0.0807221602101302	0.926976494513959	-4.07197266102603
Q3ZCW2	LGALSL	-0.227733577885643	3.21660578931973	-2.03164604848235	0.102909470221919	0.926976494513959	-4.07235989444792
Q96BT3-1	CENPT	-0.13388217678604	3.27622501182413	-2.04300656280192	0.101490482680062	0.926976494513959	-4.07279021215024
Q14192	FHL2	0.295072680986659	2.09044570563203	2.17408083241312	0.086552753980966	0.926976494513959	-4.07285569984541
Q8TBA6	GOLGA5	0.0649728837175637	3.10780916838284	2.1824409126745	0.0856839017090382	0.926976494513959	-4.0775636129111
Q15398	DLGAP5	0.099290935583416	3.24935106308136	2.27066123440085	0.0770702268625145	0.926976494513959	-4.07782885937571
Q14119	VEZF1	-0.563011409875807	3.04414889369404	-2.14039669372737	0.0901511298117406	0.926976494513959	-4.07983684900764
P42568	MLLT3	0.100760415069546	3.2265347900587	2.01380367551538	0.105180911576953	0.926976494513959	-4.08107852788894
Q96EL3	MRPL53	0.138976195108925	3.26870047803562	2.08779767640387	0.0960961979120692	0.926976494513959	-4.0814729108452
P11766	ADH5	-0.116021739736753	3.1518627957725	-2.3266943659545	0.0720916287763362	0.926976494513959	-4.08298457415032
Q86YR5-1	GPSM1	0.4835668992077	1.97310266013012	2.90458754962579	0.0371802195426059	0.926976494513959	-4.08375080599041
Q13115-1	DUSP4	0.177595214331249	3.33691649967072	2.09241813916512	0.0955574656824459	0.926976494513959	-4.09088846547024
Q8TB37-1	NUBPL	0.304821930685331	3.18459985018875	2.13785517077807	0.0904291043427085	0.926976494513959	-4.09185521341896
P50238	CRIP1	0.117935711094292	3.44687531256042	2.11341056696753	0.0931502934647793	0.926976494513959	-4.09272154874464
Q9NUG6	PDRG1	-0.103203623368433	3.2983503548659	-1.9989892414641	0.10710740168103	0.926976494513959	-4.09325084519914
P35637-1	FUS	0.088999259545528	3.29622829468209	2.46651968189704	0.0611394456774768	0.926976494513959	-4.09579848115537
Q8WWC4	C2orf47; MAIP1	0.146185205837289	3.22995633115498	2.04613462692952	0.101103446016495	0.926976494513959	-4.09592907215337
Q16352	INA	-0.465128913623956	2.20147520071259	-2.04974996673665	0.100658080140801	0.926976494513959	-4.0963450692451
Q9BUT9-1	FAM195A; MCRIP2	-0.135460984962823	3.39043934075524	-1.9981688291499	0.107215179002164	0.926976494513959	-4.09656553176284
Q7Z614-1	SNX20	0.111661304951988	3.4224995925988	2.0320000046624	0.102864941444691	0.926976494513959	-4.09711359269428
P02771	AFP	0.250807970904629	2.62931053011381	2.09465582024115	0.095297723524706	0.926976494513959	-4.09740806936414
Q8WUD4	CCDC12	-0.0656693858596478	3.31855599133066	-2.11473238911509	0.0930009170453157	0.926976494513959	-4.10166192822917
A1L167	UBE2QL1	0.22906124336256	3.38033212436506	2.25259608784978	0.0787543397933975	0.926976494513959	-4.10893016206293
O15042-2	U2SURP	0.14064922341717	3.26088303849505	1.97245442026435	0.110652262701137	0.926976494513959	-4.10957813157715
Q9H0L4	CSTF2T	0.0867163379944866	3.352565955822	2.18559916229154	0.0853581274289805	0.926976494513959	-4.11247876464291
P12074	COX6A1	-0.452950754863254	3.32030355450048	-2.6632166463644	0.0487234390556029	0.926976494513959	-4.11441953371338
Q9Y6G5	COMMD10	-0.131098384940894	3.33319231119609	-2.11794395239855	0.0926390564338808	0.926976494513959	-4.1158881600127
Q9H9P8-1	L2HGDH	0.0847803377875417	3.24791762868689	2.14900235748556	0.0892167169759718	0.926976494513959	-4.11935500694064
Q9Y6M9	NDUFB9	0.331364267654764	3.2624765636297	1.96004309034119	0.112352792635639	0.926976494513959	-4.11953765816725
Q9H936	SLC25A22	0.275203285766074	3.239415040714	2.05922712378876	0.099500524337759	0.926976494513959	-4.12278151940839
Q8N5C7-1	DTWD1	-0.198436683579131	3.54443453941773	-2.10147319399103	0.0945110447075044	0.926976494513959	-4.12454445792548
Q92834	RPGR	0.262757288251174	3.20914628346138	2.19084574441568	0.0848198994607043	0.926976494513959	-4.12502837421905
Q9Y3D6	FIS1	-0.12550331483303	3.3112161124571	-1.96216116165485	0.112060641448173	0.926976494513959	-4.12534698241481
Q9NYP9	MIS18A	-0.160385790374322	3.26227855674223	-1.96838494115209	0.111206818867772	0.926976494513959	-4.12659634224691
Q8N5M4	TTC9C	-0.163038716031099	3.30794479648607	-1.95875503278918	0.112530851493052	0.926976494513959	-4.12721982605551
O95159	ZFPL1	0.110480757412226	3.31874500584596	2.02182546784438	0.104153154259145	0.926976494513959	-4.12873704226848
P10644	PRKAR1A	-0.091155431362972	3.38252279801622	-2.42209138535573	0.0644067418604878	0.926976494513959	-4.14055403428215
Q9NVH6-8	TMLHE	0.160980836846442	3.19679610478792	1.95858461380392	0.112554432255726	0.926976494513959	-4.14206366341485
Q96A37-1	RNF166	-0.501124055713654	3.32154566070754	-3.14729066495393	0.0285972458204014	0.926976494513959	-4.14371946094096
Q6ZMI3	GLDN	0.384669695032318	3.2292432838002	2.02540186725786	0.10369839359745	0.926976494513959	-4.14695740569684
P00533-1	EGFR	-0.439294120068198	2.1168754606347	-2.51450253801068	0.0578151636294623	0.926976494513959	-4.14958940607676
Q9UKX3	MYH13	-0.228703705281059	3.28093661182692	-1.94724381543289	0.114135445312068	0.926976494513959	-4.14971666111192
Q9UK59	DBR1	0.0516457168062844	3.3195313653863	2.23468517336943	0.0804636808020181	0.926976494513959	-4.15267469045801
P10606	COX5B	0.267538511994769	3.24260576709131	1.98752480473224	0.10862396399366	0.926976494513959	-4.15294965321559
O75897	SULT1C4	-0.841164612590336	3.24854308029595	-1.92397282090662	0.117453472376497	0.926976494513959	-4.15311160979046
P54886	ALDH18A1	0.312107504846493	3.01576955630314	2.02700460622864	0.103495282252031	0.926976494513959	-4.15416677823059
P31942	HNRNPH3	0.249611715891933	3.14407825494763	1.92215514370472	0.117716884594783	0.926976494513959	-4.15626505713519
P35232	PHB	-0.281307129727377	3.33291360958074	-2.48907317634772	0.0595512761933509	0.926976494513959	-4.15930892698262
P52306-5	RAP1GDS1	-0.087059151460906	3.35714026891423	-1.96527552480277	0.111632527303342	0.926976494513959	-4.16223170422233
Q9UBW7	ZMYM2	0.0759924989021556	3.20413160160162	2.20017533847865	0.0838718627315619	0.926976494513959	-4.16319917962539
Q96EV2	RBM33	0.077209697819727	3.36975082053913	2.26717418500447	0.0773922251151377	0.926976494513959	-4.16552646147725
O60307	MAST3	0.242465232526034	3.40691275696586	1.93006185985404	0.116575579911079	0.926976494513959	-4.16958257699151
P13473-3	LAMP2	-0.203257895764548	3.27454540808469	-1.93863879916092	0.115350701913222	0.926976494513959	-4.17003093009593
Q13542	EIF4EBP2	-0.170837728724751	3.37976477369318	-2.01093869782671	0.10555058455957	0.926976494513959	-4.17066723998465
O95169	NDUFB8	0.696377025602441	3.21398935712831	1.93540387108908	0.115811082923333	0.926976494513959	-4.17160160196966
Q9H788	SH2D4A	-0.0749875558861054	3.38743032301343	-2.00678754700628	0.106088667558013	0.926976494513959	-4.17293368314069
Q13137-4	CALCOCO2	-0.0534888119121345	3.26344263200098	-2.14780753162551	0.0893458260860412	0.926976494513959	-4.17378915019244
Q96FI4	NEIL1	-0.109257199765457	3.40434100462287	-1.91989033170653	0.118045964481262	0.926976494513959	-4.1751782105717
Q2TB10	ZNF800	-0.435247560720791	3.21461774472917	-1.8995199252354	0.121049648811177	0.926976494513959	-4.17951769656954
Q9Y697	NFS1	0.078501567654219	3.28277819671451	2.03351753887261	0.102674263582519	0.926976494513959	-4.17967805659936
P38159-1	RBMX	-0.0709842055249541	3.24807033108396	-2.27632457087118	0.0765503746062644	0.926976494513959	-4.18075655782814
Q96BN2	TADA1	-0.206413045567249	3.21944682245178	-1.90437793562924	0.120326101207193	0.926976494513959	-4.180798124392
P54259	ATN1	-0.248213499893208	3.32034525995077	-2.06297192904931	0.0990470555841736	0.926976494513959	-4.181132903486
Q5T7B8-1	KIF24	-0.167200299367852	3.38712046220167	-1.94195898928017	0.114880193264326	0.926976494513959	-4.18127694374522
Q96AE4-2	FUBP1	0.120144617360663	3.30831603328185	1.89112532727167	0.122310714575487	0.926976494513959	-4.18339611875151
Q96JJ3	ELMO2	-0.0727564318654143	3.24066952956409	-2.03142354266683	0.102937472653549	0.926976494513959	-4.18499899203701
Q6P1Q0-7	LETMD1	0.293698697100296	3.08900971561485	1.87380870138989	0.124955773655019	0.926976494513959	-4.18597361726525
O60783	MRPS14	0.125938001580939	3.24229243572236	1.87205048855608	0.12522766355692	0.926976494513959	-4.18765185158644
Q9H892-2	TTC12	0.555329194192498	3.31893830322017	1.89145083479363	0.122261559790239	0.926976494513959	-4.18810099972482
Q9Y2H2-1	INPP5F	0.121787070826112	3.23653514168004	1.87780831962293	0.124339570996618	0.926976494513959	-4.18845391235751
Q8TF74	WIPF2	-0.269047423759728	2.86248678178599	-1.8732120280609	0.125047973886353	0.926976494513959	-4.18985019538966
Q13151	HNRNPA0	0.0623424823739287	3.25675597988656	2.32342001792075	0.0723726778254521	0.926976494513959	-4.19223911907466
Q8TF42	UBASH3B	-0.262644090559027	3.3207471798532	-1.86434586534829	0.12642642114146	0.926976494513959	-4.19327348886014
Q96BK5	PINX1	-0.15821900087353	3.34643715388959	-1.98283348258242	0.109251104246635	0.926976494513959	-4.19446879048454
P32780	GTF2H1	-0.259917082345978	3.28128086393355	-2.11983672344385	0.0924264989200716	0.926976494513959	-4.19756487350466
Q9Y3T9	NOC2L	-0.103141342577252	3.26433212982636	-2.21273504136568	0.0826136800671538	0.926976494513959	-4.19868719953307
O15318	POLR3G	-0.365295641760024	3.10080532746287	-2.15264464716168	0.0888243824776198	0.926976494513959	-4.19956251666245
Q53H80	AKIRIN2	0.204700468635899	3.28619391252633	1.87592112687951	0.12462992486356	0.926976494513959	-4.20140214075092
Q96JM7	L3MBTL3	0.0916281882173565	3.20741426834742	2.03509809632963	0.102476067337529	0.926976494513959	-4.20142759214831
P42357	HAL	-0.942540922188737	3.18783822234456	-1.87556679986283	0.124684518886598	0.926976494513959	-4.20150143496881
Q9H307	PNN	-0.038111565169815	3.24986327753697	-2.59411702925536	0.0527329799403979	0.926976494513959	-4.20450589569651
P98173-1	FAM3A	0.161776669260118	3.26035240587548	1.91786501968113	0.118341064617531	0.926976494513959	-4.20455177290251
Q6P3S1	DENND1B	0.113976109816537	3.40548605699683	1.95256617032417	0.113390557954042	0.926976494513959	-4.20458901233386
O15156-2	ZBTB7B	-0.500641772335809	3.26092499795007	-1.84940418400546	0.128785477676833	0.926976494513959	-4.2046640395883
Q15468-2	STIL	0.155296840829403	3.35789391771439	1.85628352433224	0.127693681548565	0.926976494513959	-4.20516701900931
P68431	HIST1H3F; HIST1H3C; HIST1H3D; HIST1H3G; HIST1H3H; HIST1H3B; HIST1H3A; HIST1H3E; HIST1H3I; HIST1H3J	-0.347816006267941	3.1254870478701	-1.99329281712321	0.10785811949624	0.926976494513959	-4.20521130320805
Q9Y2F5	KIAA0947; ICE1	0.0901810548375459	3.33906141087297	1.89115796981566	0.122305784300879	0.926976494513959	-4.20600698133251
Q96M83	C10orf68; CCDC7	1.31888269325527	3.08974374109325	1.86611109565916	0.12615071478855	0.926976494513959	-4.20605852647083
Q15067-2	ACOX1	-0.203468685832301	3.28765242193912	-2.18874253856829	0.0850352174677699	0.926976494513959	-4.20613883988283
P16401	HIST1H1B	0.47557969694341	3.3970500160596	2.04150613156179	0.101676692403919	0.926976494513959	-4.20740298411926
Q8N4C8-1	MINK1	-0.0658119152366575	3.35960561468701	-2.03441753474388	0.102561357281547	0.926976494513959	-4.20943506458789
Q14195-2	DPYSL3	-0.100089075841194	3.0978050555188	-1.86926317586828	0.125659962072083	0.926976494513959	-4.21073957655186
Q14790-9	CASP8	0.13918934024888	3.41088577345345	1.85139265602258	0.128468897162565	0.926976494513959	-4.21091673588528
Q9Y2J2	EPB41L3	0.125314932173827	1.91513445399344	1.89593082678422	0.121587138320292	0.926976494513959	-4.21134805270157
P98082	DAB2	-0.130727379112455	3.29917836071411	-1.85658579638325	0.127645931089978	0.926976494513959	-4.21530077657418
Q8IVH4	MMAA	0.0960036027211206	3.33746575943012	1.85321895341618	0.12817885127127	0.926976494513959	-4.21544895481458
O94811	TPPP	-0.127387201537603	3.35181904281957	-1.83525490151552	0.131061764761206	0.926976494513959	-4.21546563427895
Q8N5P1	ZC3H8	0.14775200338201	3.22636866683758	1.84430407347678	0.129601180087405	0.926976494513959	-4.21668250669446
Q96DE0	NUDT16	-0.33258329011276	3.32934119877165	-1.83391592873286	0.131279333424407	0.926976494513959	-4.21774706750991
P00352	ALDH1A1	-0.409706661175339	3.35060105935142	-1.83244971017026	0.131518009357005	0.926976494513959	-4.21878985666408
Q13614-1	MTMR2	0.0913680922783487	3.31292258017799	1.95152302843865	0.113536144803512	0.926976494513959	-4.21882756282661
Q9H8T0-2	AKTIP	-0.166805184278851	3.29689927368467	-1.88762916052279	0.122839977751329	0.926976494513959	-4.22062200220805
Q9UG56-3	PISD	-0.0994501583995062	3.25356555838951	-1.86819050842324	0.125826743081767	0.926976494513959	-4.22232790743914
Q96FF9	CDCA5	-0.153584772140886	3.30772580037925	-1.82622847243315	0.132535755241372	0.926976494513959	-4.2240011189621
Q96C00	ZBTB9	-0.736727308990049	3.26789495937135	-3.24579221490539	0.0257775807530298	0.926976494513959	-4.22574169840743
Q8NEL9-1	DDHD1	-0.127486412583826	3.23602976678674	-1.89268518475515	0.122075349126181	0.926976494513959	-4.2262983096233
Q12849	GRSF1	0.0935207411063347	3.21313006124237	2.2769811481403	0.0764903533866834	0.926976494513959	-4.2291373198269
Q9P1U1-1	ACTR3B	-0.110553281470599	3.20131642484286	-1.87602802654398	0.12461345888181	0.926976494513959	-4.22943878793555
O43464	HTRA2	-0.227788384958677	3.30903798661218	-1.84606713600079	0.129318591667657	0.926976494513959	-4.22978612892169
Q8IZL2	MAML2	0.0760875604048738	3.42656969767111	1.9849957746908	0.108961571445808	0.926976494513959	-4.23039443273244
Q9BSF0	C2orf88	-0.398432199812614	3.2876358218631	-1.95373146303777	0.113228156193632	0.926976494513959	-4.23173352220184
Q9UGP5	POLL	0.0711320273062466	3.35201762188234	1.91926753222813	0.118136627588291	0.926976494513959	-4.23281923628211
Q70E73	RAPH1	-0.123245163125834	3.29985182687464	-1.96297078204534	0.111949180674466	0.926976494513959	-4.23464396040752
Q8N6N3	C1orf52	-0.159240336192252	3.28731998873226	-1.82452011236259	0.132816660332683	0.926976494513959	-4.23687558396003
Q9UJC3	HOOK1	-0.0654943204460916	3.3180651845279	-2.24276798097266	0.0796873491428119	0.926976494513959	-4.23716786733376
Q9H9V9	JMJD4	-0.136981857220912	3.26153345886086	-1.80379416553258	0.136274295993354	0.926976494513959	-4.23848264167956
P48729-3	CSNK1A1	-0.918752013052868	2.91120617858399	-3.41602075492126	0.0216237529227603	0.926976494513959	-4.23929340706061
Q9BQE9-1	BCL7B	0.0978129504104842	3.38804107188612	1.83070381011733	0.1318028017817	0.926976494513959	-4.23962253747227
Q14011	CIRBP	0.132457917263917	3.33284887163122	1.84198035846269	0.129974614758148	0.926976494513959	-4.24184226219606
Q96AK3	APOBEC3D	0.134589861937231	3.45459411057119	1.81227413344247	0.134848457103096	0.926976494513959	-4.24248220979304
Q9UPN9-2	TRIM33	0.513506582396189	3.04262548696611	2.25622932510803	0.0784124410500334	0.926976494513959	-4.24389430005174
Q9NQV6-6	PRDM10	-0.540263136758449	3.18379445663029	-1.81326513635578	0.134682840713459	0.926976494513959	-4.24837908730677
Q00577	PURA	-0.127795481026609	3.32508722268265	-2.14148335741103	0.0900325589734615	0.926976494513959	-4.24872517217992
Q99595	TIMM17A	0.471543392192603	3.29548052207484	1.79709303969019	0.137412085569501	0.926976494513959	-4.24933596233107
O75348	ATP6V1G1	-0.135965127997298	3.37143083399963	-1.79616507151578	0.137570419862286	0.926976494513959	-4.25140183752668
Q5SRD1	TIMM23B; LINC00843; LOC100652748	0.543569276478056	3.26981609366256	1.79316667515493	0.138083312589349	0.926976494513959	-4.25145065325399
Q9UQR0	SCML2	0.0585151041238511	3.20355702126882	2.07663883414767	0.0974107545706713	0.926976494513959	-4.25189764601463
P03971	AMH	-0.614872468900489	3.24776574477164	-1.78484005165842	0.139518029885116	0.926976494513959	-4.25196577872656
Q9UHV7	MED13	0.0808509556394085	3.30614468678945	1.92247291789027	0.117670788918497	0.926976494513959	-4.25259513800946
Q9H078-2	CLPB	-0.166457680484722	3.2593120826386	-2.19538713514188	0.084356979810761	0.926976494513959	-4.25452452816044
Q96S44	TP53RK	-0.120984629954265	3.27554540048841	-1.82121328926424	0.13336215963929	0.926976494513959	-4.2570832332231
Q6AI08	HEATR6	0.159562359928396	3.02922088155545	1.78410325823615	0.139645723010304	0.926976494513959	-4.25879719940899
P48431	SOX2	0.21763520582063	3.35113504313156	1.8198661087373	0.133585059755798	0.926976494513959	-4.25884256681537
Q969Y2-2	GTPBP3	0.1004132177021	3.31578570578999	1.86497989465465	0.126327321493724	0.926976494513959	-4.25899218939598
P49750-4	YLPM1	0.0490819148420867	3.21695385245473	2.49157827093505	0.059377709094948	0.926976494513959	-4.26080487417427
Q9BX63	BRIP1	0.201865019573647	3.26413276599098	1.91403168730723	0.118901730468355	0.926976494513959	-4.26519778414885
Q9ULC4-3	MCTS1	-0.10637237391806	3.2449326374323	-2.04367558248012	0.101407571886107	0.926976494513959	-4.26564480559988
P35869	AHR	0.396270475103025	3.25100709301056	2.36168429810859	0.0691618442250674	0.926976494513959	-4.26590552375464
Q96HP4	OXNAD1	0.105256249971595	3.27784735371046	1.8412700745755	0.1300889851373	0.926976494513959	-4.26704984013721
Q9BRQ6	CHCHD6	-0.185701000065668	3.15169800410987	-1.77314697683469	0.141558858533594	0.926976494513959	-4.2684978760282
Q9BT40	INPP5K	0.0932576411667539	3.35285519273964	1.90111712308345	0.120811260940821	0.926976494513959	-4.27002746193299
Q8NBZ7-2	UXS1	-0.345229289865687	3.28800578710577	-1.77548397212415	0.141148524820872	0.926976494513959	-4.27241797999587
Q8IYA6	CKAP2L	0.318115540057003	3.45825582616586	1.78302439766973	0.139832917497095	0.926976494513959	-4.27259044551385
P06241-1	FYN	0.321696598952416	3.18586140575923	1.80072482615093	0.136794225374779	0.926976494513959	-4.27371183262823
O75340	PDCD6	-0.20029917442783	3.33172963733778	-2.21337014236962	0.0825506039218318	0.926976494513959	-4.27471002047533
Q9UMX5	NENF	-0.0686326778686199	3.21243674467889	-1.93630741564351	0.11568229969996	0.926976494513959	-4.27516030761252
Q7L590-1	MCM10	-0.286240065068317	3.03944829693505	-1.78963139478677	0.138690585267032	0.926976494513959	-4.28109834511262
Q9NTX7	RNF146	-0.113304425590131	3.25092903247268	-1.74689422767401	0.146253746975256	0.926976494513959	-4.28184931372853
Q07954	LRP1	-0.265057053212457	2.99456849699141	-1.74308979733958	0.146947283103091	0.926976494513959	-4.28345377127705
P11047	LAMC1	-0.258992973170419	2.66300998644602	-1.77922931132762	0.140493470508297	0.926976494513959	-4.28442840280507
Q6ZNJ1-1	NBEAL2	0.0445325680264987	3.41991452354654	2.41109714138062	0.0652446891260634	0.926976494513959	-4.28661167912992
Q96BR5	SELRC1; COA7	-0.131724399258718	3.24880550589949	-2.12605280206925	0.0917321170381947	0.926976494513959	-4.28664069649116
P42694	HELZ	0.0505572456350894	3.32564484867096	2.16885587496862	0.087100609362472	0.926976494513959	-4.28887465974749
Q9H2A2-1	ALDH8A1	-0.403763951612393	3.18040604184766	-1.73286725138299	0.148827601750951	0.926976494513959	-4.29092460858014
P42336	PIK3CA	0.0644966352859334	3.38951779408082	1.9295667826834	0.116646699314821	0.926976494513959	-4.29099761897713
Q8IYL3	C1orf174	-0.513624075971595	3.22111239372485	-1.74242076584687	0.147069594448952	0.926976494513959	-4.29143284123714
P15923-2	TCF3	-0.314020679987216	3.45817244084538	-2.23574648598393	0.0803612774563793	0.926976494513959	-4.29155880687456
P27987	ITPKB	-0.100265201972843	3.38753531425034	-1.8859791714618	0.123090592656033	0.926976494513959	-4.29167107083979
Q9Y3C1	NOP16	-0.0695782170888223	3.30200625622408	-2.2098320714361	0.0829026596551618	0.926976494513959	-4.29206818467885
P07305	H1F0	-1.24022953032083	2.54064357086266	-1.72606923814612	0.150091666390347	0.926976494513959	-4.29376274932277
Q9H9D4	ZNF408	-0.509629794469407	3.25528685690207	-1.77608958917835	0.141042389947696	0.926976494513959	-4.29396746233218
Q9NSY0-3	NRBP2	-0.249783893649982	3.29755477638995	-1.72807162286505	0.14971819126405	0.926976494513959	-4.29417355689853
Q8N490-2	PNKD	0.545511945973379	3.2967760637982	1.72777051012832	0.149774292458797	0.926976494513959	-4.2949424884175
Q9BWE0-4	REPIN1	-0.576280548781141	3.2932541493731	-1.7636507734196	0.14323891824824	0.926976494513959	-4.29531005434343
P49773	HINT1	-0.162546858056988	3.34079710855695	-2.35611336516269	0.0696194406688001	0.926976494513959	-4.29549728644689
O75312	ZNF259; ZPR1	-0.111223115371129	3.31734073916369	-2.20118715079985	0.0837697381394618	0.926976494513959	-4.29612397304564
Q8IWU6	SULF1	-0.109679426687857	3.36912707619986	-1.75872163365621	0.144119066070297	0.926976494513959	-4.29631240386594
O14949	UQCRQ	0.27228305597935	3.33192456361956	1.72900959002433	0.14954357386578	0.926976494513959	-4.29685379807148
Q9BSJ6	FAM64A; PIMREG	-0.131845812096674	2.7399477822928	-1.72134585553499	0.150976434810836	0.926976494513959	-4.29822995363275
Q2TAK8-1	MUM1	-0.167817281200768	3.26461152157324	-1.71947032299929	0.151329233172174	0.926976494513959	-4.29831356286835
Q96DV4	MRPL38	0.113327204037919	3.27761528289967	2.02974961950676	0.103148396931538	0.926976494513959	-4.2999207851107
Q9HCL2	GPAM	0.111987189979133	3.29120130056794	1.72633682287385	0.150041702564775	0.926976494513959	-4.30008194455802
Q9BVG8-6	KIFC3	0.184977124381198	3.36956271811261	1.80869050531073	0.135449118612848	0.926976494513959	-4.30047438829188
O60241	BAI2; ADGRB2	-0.239043313310074	3.38848672640322	-1.72639174953594	0.150031448683644	0.926976494513959	-4.30052656564354
Q9NQ86	TRIM36	-0.269208674011584	3.24566483287553	-1.71691658140078	0.151810963707503	0.926976494513959	-4.30059442761418
P82914	MRPS15	0.142442089676655	3.2686264691718	1.98942164347494	0.108371477686791	0.926976494513959	-4.30092747741737
Q92985-4	IRF7	0.110820679006729	3.38896868440804	1.71573208392829	0.152034936363968	0.926976494513959	-4.30161570442196
Q9NYA4	MTMR4	0.20597183058177	3.34085693158295	1.72348543061438	0.150574996704284	0.926976494513959	-4.30167461337046
Q8WVI0	SMIM4	0.523605806329644	3.18837754806786	2.57197729871114	0.0540945003048575	0.926976494513959	-4.30197732195917
Q9BWW8	APOL6	0.612301342461765	3.36322245533681	2.24957810146623	0.0790395750631931	0.926976494513959	-4.30290127235346
P07199	CENPB	-0.120223037053342	3.21663861364671	-1.80078190012773	0.136784538623396	0.926976494513959	-4.30412228602846
P16402	HIST1H1D	0.40814940100618	3.39700698097112	1.88611408659931	0.123070080454847	0.926976494513959	-4.30705754760443
P54886-2	ALDH18A1	0.214655983957939	3.21377904418522	1.8723651758584	0.125178954906146	0.926976494513959	-4.30706526421874
Q6PI78	TMEM65	0.528796254694759	3.01146991892451	1.79823706602913	0.137217146084234	0.926976494513959	-4.30805016470847
P09651-1	HNRNPA1	0.155790912182392	3.18535159150952	1.72076117659384	0.151086325828466	0.926976494513959	-4.31153942528918
Q8NAA4	ATG16L2	-0.308070150790774	3.32997259287573	-1.76971868950507	0.14216303167879	0.926976494513959	-4.31170775024106
Q9H7Z7	PTGES2	-0.187258145504441	3.29260775215744	-2.1344657299215	0.0908012558304455	0.926976494513959	-4.31171646214391
Q96EI5-2	TCEAL4	0.0914521486554546	3.12754061537653	1.73900578870437	0.147695546489437	0.926976494513959	-4.31253201683893
Q9BT09	CNPY3	-0.120165757335957	3.31783890515814	-2.09596851467209	0.0951457030653126	0.926976494513959	-4.31310096600765
Q96QU8	XPO6	0.0732897974312889	3.34434082058041	1.84301223802869	0.129808647439233	0.926976494513959	-4.31317120353311
Q9NRP2	CMC2	-0.174644464565181	3.20818307675797	-1.6974834029908	0.15552851967231	0.926976494513959	-4.31360549067603
Q96F10	SAT2	-0.256851497685207	3.29509226136748	-1.70292781602388	0.154477726457534	0.926976494513959	-4.31364713382861
Q16527	CSRP2	0.317324301836829	1.72722354444885	1.74837723615236	0.145984311108664	0.926976494513959	-4.31681445630477
P31942-6	HNRNPH3	-0.220280173226059	3.1502059858861	-1.69040173492924	0.156906227438403	0.926976494513959	-4.31844927602729
Q5BKZ1	ZNF326	0.0690032072317223	3.03229349581058	2.15818956710173	0.0882306721508595	0.926976494513959	-4.31874830758742
P14923	JUP	0.130050014228909	3.25507478151677	2.06863035221888	0.0983660486327226	0.926976494513959	-4.31934395558309
P57723-1	PCBP4	-0.266053694763734	3.11682284616959	-1.79256725576992	0.138186083823363	0.926976494513959	-4.3194464560121
O00748	CES2	0.188063596908904	3.34873040616302	1.75191963053672	0.145342785617724	0.926976494513959	-4.31949337116719
O15042	U2SURP	0.164161627217363	3.26535825131135	1.69308702258313	0.15638235794969	0.926976494513959	-4.31955336511171
Q9Y2S6	TMA7	-0.153460993745576	3.33891882941138	-1.68833436821208	0.157310765507618	0.926976494513959	-4.31956602028154
O14733-3	MAP2K7	0.0589198927948864	3.38955721852811	2.12915330860488	0.0913878671435407	0.926976494513959	-4.32070790478765
P35858-2	IGFALS	-0.52644531358625	3.30657153466437	-1.92218658688295	0.117712322664257	0.926976494513959	-4.32089601228252
Q6JEL2	KLHL10	-0.356881416921132	3.24387256463615	-1.7797100722326	0.140409613768518	0.926976494513959	-4.32148108493137
Q02880-2	TOP2B	-0.328030682443965	3.25341022261412	-1.69496517235398	0.156017011836482	0.926976494513959	-4.32161028772683
Q9UII2-1	ATPIF1	-0.169088762912674	3.1958978112818	-1.91339619251622	0.118994947975332	0.926976494513959	-4.32210348497521
Q9Y6A4	C16orf80; CFAP20	-0.195125302735626	3.22912986622035	-1.92616631621904	0.117136423734337	0.926976494513959	-4.32253049378022
Q9Y487	ATP6V0A2	0.088653242887648	3.27138964777274	1.77985979828011	0.140383508355136	0.926976494513959	-4.32329800490933
Q9NXR5	ANKRD10	0.0699134230632112	3.4322502150853	1.94988698658387	0.113764877926648	0.926976494513959	-4.32493317580639
P19823	ITIH2	-0.631715205034272	3.15445284719437	-1.7155119213918	0.15207660340194	0.926976494513959	-4.32532194315864
Q99623	PHB2	-0.28426857732003	3.28914585812337	-2.29785791154849	0.0746084116647407	0.926976494513959	-4.32533431107367
Q8TBZ3-7	WDR20	-0.237475862427081	3.31687913053037	-1.72754020107373	0.149817216553914	0.926976494513959	-4.32834320410891
P28070	PSMB4	-0.061222935686587	3.333570516517	-2.2445951676924	0.0795129835508551	0.926976494513959	-4.33011389850789
O60262	GNG7	-0.101829604991558	3.40052536566247	-1.73700457536748	0.148063631642389	0.926976494513959	-4.33047740718573
Q8TBF2-3	FAM213B	-0.3402821206212	3.19806609418568	-1.70735799431646	0.153628034344837	0.926976494513959	-4.3333561631625
Q9H0E9-2	BRD8	0.0829105166862986	3.26221519509507	2.01338716811896	0.10523456859272	0.926976494513959	-4.33411718930713
O95563	MPC2	0.606641994991722	3.34284565497641	1.66909377177952	0.16112701035092	0.926976494513959	-4.33429971087851
Q8TEW8	PARD3B	-0.186682070078207	3.35048849199529	-1.74775587735782	0.146097138620292	0.926976494513959	-4.33679309307589
Q96EN8	MOCOS	-0.597028762866342	3.0862675466338	-1.67165622464879	0.160613381104317	0.926976494513959	-4.33700367207483
P06858	LPL	-0.540625261227039	3.29070600062802	-2.01759844325256	0.104693384872933	0.926976494513959	-4.33780153406095
Q99470	SDF2	-0.143835193113674	3.34895913850703	-1.81542000479799	0.134323447285591	0.926976494513959	-4.33833980555286
Q9P270	SLAIN2	0.0709480475699503	3.38501826827284	1.91229862050421	0.119156126236732	0.926976494513959	-4.33858479412692
Q9Y255	PRELID1	-0.208939538610961	3.23571537340132	-1.75785056120074	0.144275183081536	0.926976494513959	-4.33924868839646
Q96E14	RMI2	-0.169763315043571	3.29799323479522	-1.65715091645916	0.163542966717622	0.926976494513959	-4.34048183547584
Q8N370-3	SLC43A2	0.588074101910907	3.43930963102584	1.65660155242335	0.163654978779839	0.926976494513959	-4.34105661443827
Q9BYV9	BACH2	-0.201802628669984	3.33154082788706	-1.67579197428015	0.159787899474981	0.926976494513959	-4.34165064395482
P05062	ALDOB	-1.03639923503486	3.14526074959155	-1.66015403967398	0.162932019582385	0.926976494513959	-4.34185680425839
Q9Y2R0	COA3	0.236782691471692	3.24459219973174	1.65466551567062	0.164050345167553	0.926976494513959	-4.34202399878829
P14649	MYL6B	-0.180078701089685	3.15083647643866	-1.77331693403091	0.141528975685406	0.926976494513959	-4.34232720179545
Q6NUK4	REEP3	0.1551378907949	3.37799764489804	1.65286419744867	0.164419068914586	0.926976494513959	-4.34336170475426
Q13402-1	MYO7A	0.229889501280737	3.44047650098387	1.88530394157077	0.123193306966095	0.926976494513959	-4.34403853796901
O95425	SVIL	0.11733431607572	3.20172597766054	1.66765318520062	0.161416499898293	0.926976494513959	-4.34499240475142
Q9NYB9	ABI2	-0.150466708701401	3.09149048288569	-1.75255979502141	0.145227161913674	0.926976494513959	-4.34572977796334
P17947-2	SPI1	-0.231596591690298	3.35041336729377	-1.65217359872056	0.164560654592162	0.926976494513959	-4.34602671609739
Q9H4P4	RNF41	-0.224141270571085	3.21217132462795	-1.64925815248395	0.165159737400108	0.926976494513959	-4.34619984515343
Q96DX8	RTP4	0.365940434525707	3.43291512171382	1.67396479528905	0.160152065318954	0.926976494513959	-4.34664570578565
Q9Y5J9	TIMM8B	-0.283045678402643	3.36088465764604	-1.74103938023461	0.147322468290136	0.926976494513959	-4.3473590952375
P52179-1	MYOM1	1.07575902239159	3.33101916918318	1.74177383184941	0.14718796541558	0.926976494513959	-4.34740203703642
Q8IY92	SLX4	-0.3091209518085	3.31365356227599	-1.71977426219272	0.151272003226594	0.926976494513959	-4.34797009004861
Q96CX6	LRRC58	0.34770807645498	3.52304578060764	1.6995352939361	0.155131642807169	0.926976494513959	-4.34813780599297
Q96DX4	RSPRY1	0.182263982100578	3.3339745941707	1.68558897718496	0.157849620559921	0.926976494513959	-4.3482896593673
O43164	PJA2	0.0744693811760464	3.23500858903423	1.79611189652481	0.137579498549274	0.926976494513959	-4.3487665549477
P78345	RPP38	0.18186568372583	3.39294338114296	1.85978631382614	0.127141481713961	0.926976494513959	-4.34942721826783
P15884-2	TCF4	-0.0936629406384114	3.38565481492949	-1.66831025587834	0.161284394431515	0.926976494513959	-4.35092301166598
Q8WYN0	ATG4A	-0.113363299834918	3.32678442769392	-1.7594633455091	0.143986270692449	0.926976494513959	-4.3522671856641
Q9NZW5	MPP6	-0.0485416427687377	3.26836220478569	-2.12505918266182	0.0918427338225314	0.926976494513959	-4.35285893561867
Q9H9S4	CAB39L	-0.381958479729483	3.14696693584949	-2.165367360893	0.0874684773765304	0.926976494513959	-4.35382328557898
O60427	FADS1	0.257831211915693	3.11835139610336	1.68587711583441	0.157792977616994	0.926976494513959	-4.35469732929282
P16930-2	FAH	0.469846358628716	3.38411243256163	2.30848618113105	0.0736697929230627	0.926976494513959	-4.35500528500549
Q9NQ11	ATP13A2	0.34512229078691	3.26118242886131	1.6740830132072	0.160128478400876	0.926976494513959	-4.35601611186171
Q96F45	ZNF503	-0.646686582816002	1.51614907837159	-1.63305548610722	0.168529571112516	0.926976494513959	-4.35764020566206
Q5T0D9	TPRG1L	-0.134407654986286	3.38567431052136	-1.82915369998111	0.132056194460456	0.926976494513959	-4.35770639992596
P04003	C4BPA	-0.976743967420855	3.17197447098373	-1.64763864438322	0.165493476427516	0.926976494513959	-4.3581495096843
Q9H920	RNF121	0.144021707664015	3.29305795464855	1.66099105769291	0.16276215157875	0.926976494513959	-4.35865650635562
Q96IK1	BOD1	-0.155132550145579	2.72480089292484	-1.68431370692385	0.158100564708736	0.926976494513959	-4.35936526175065
Q7RTV2	GSTA5	-0.648354740677519	3.20899186532519	-1.62590292134415	0.17003916945373	0.926976494513959	-4.36102176336789
Q99828-2	CIB1	-0.350499615439685	3.37457665550747	-1.79032837760269	0.138570642778067	0.926976494513959	-4.36228635537678
Q8N7P1-1	PLD5	-0.233378949301275	3.29184096232698	-1.65226458010949	0.164541994644725	0.926976494513959	-4.3626380113295
Q5K4L6-1	SLC27A3	0.356352272825378	3.32822931334996	1.76573105384274	0.142869126720718	0.926976494513959	-4.36264589308599
Q13228-4	SELENBP1	-0.862363436932136	2.63911994495212	-1.68296649770341	0.158366105916942	0.926976494513959	-4.36388717899723
Q9BTL3	FAM103A1	0.0934327991799609	3.33156160691698	1.66323494711904	0.162307652602383	0.926976494513959	-4.36421333555003
Q96RE7	NACC1	0.0711496290921632	3.3892417240309	2.01254065380657	0.105343711446577	0.926976494513959	-4.36448318886412
O14524-1	TMEM194A; NEMP1	0.496041259286697	3.4048069097195	1.65765633971733	0.163439982534015	0.926976494513959	-4.36624482372639
P56181	NDUFV3	0.125281910360637	3.02236327115618	1.72603326961448	0.150098383788736	0.926976494513959	-4.3666734273874
Q9Y5Q8-3	GTF3C5	0.0565498092030743	3.27709002445939	1.99704663699138	0.107362787568324	0.926976494513959	-4.36669671599105
O95365	ZBTB7A	-0.612287804577009	3.25383050067738	-1.80200268951964	0.136577512988905	0.926976494513959	-4.36697167383073
Q96L58	B3GALT6	0.149128944920165	3.2018552889314	1.66721574376558	0.161504509335295	0.926976494513959	-4.367246963857
Q8NHP7-3	EXD1	-0.943860907837073	3.14664049257216	-1.62036731784758	0.171216847632401	0.926976494513959	-4.36725513474391
P16035	TIMP2	-0.108143679112853	3.40255704128797	-1.80065621910798	0.136805870490262	0.926976494513959	-4.36755488331448
P35670	ATP7B	-0.851447852073618	3.01779220525067	-1.67059903298034	0.160825087421885	0.926976494513959	-4.36822269467713
Q9H7H0-3	METTL17	0.142122115824125	3.2383186688731	1.62855098784953	0.169478693379245	0.926976494513959	-4.36864244985647
Q8NCP5	ZBTB44	-0.293480931120457	3.3068315213205	-1.68417172579042	0.158128528474782	0.926976494513959	-4.36903810915839
Q9UBR2	CTSZ	0.187061769751847	3.40698832660217	1.62770826742906	0.169656856892003	0.926976494513959	-4.36943746404727
Q8TAY7	FAM110D	0.528757271211686	3.39237426988348	1.75141089542337	0.145434738650159	0.926976494513959	-4.36958846846038
Q9NZE8	MRPL35	0.162484034956557	3.33110828715922	1.67212207315331	0.160520183187689	0.926976494513959	-4.37000065623593
O75569-1	PRKRA	-0.0757793744602531	3.32171564332217	-1.94718928241462	0.114143104137556	0.926976494513959	-4.37009559416955
Q00536-2	CDK16	-0.149071133952377	3.18494019775984	-1.61506666589226	0.172352237859627	0.926976494513959	-4.37073932086686
Q8WUW1-2	BRK1	-0.0850409958709086	3.34284168214528	-1.86117609761897	0.126923079656577	0.926976494513959	-4.37135620013531
Q96LB3-1	IFT74	-0.12623601021977	3.08045721969385	-1.64664102553721	0.165699399566985	0.926976494513959	-4.37183408604132
P49407-1	ARRB1	-0.710425289401922	1.93544323911572	-1.61245497920853	0.172914439144369	0.926976494513959	-4.37194927875179
P30279	CCND2	0.185843922623098	3.4016248452402	1.61255219277958	0.17289347958454	0.926976494513959	-4.37222587903672
Q93088	BHMT	-0.916879744202469	3.20147420868776	-1.69523057833766	0.155965454095866	0.926976494513959	-4.37253247675334
Q96I59	NARS2	0.155546580517856	3.2008644240278	1.85651654101589	0.127656869838473	0.926976494513959	-4.37280338929044
Q9NPA3	MID1IP1	0.184742169870529	3.14503167943626	1.62301013748713	0.1706535764768	0.926976494513959	-4.37393506716964
Q9Y2X9	ZNF281	-0.206056687833682	3.2266894277537	-1.83890515116895	0.130470542836821	0.926976494513959	-4.37400610605013
Q8TB73	NDNF	-0.628163848082277	3.16182625521321	-1.7306290294645	0.149242580889312	0.926976494513959	-4.37417725410345
Q92618	ZNF516	-0.216979074316207	2.99361638363564	-1.6089225296795	0.173677781915333	0.926976494513959	-4.37483124262708
P13056-1	NR2C1	0.148060366588225	3.17917595356948	1.61009065773299	0.173424981803879	0.926976494513959	-4.37602426131717
Q8TCT8	SPPL2A	-0.202049619690027	3.32709195078791	-1.62935195707909	0.169309531556117	0.926976494513959	-4.3769016492692
A2RU67	KIAA1467; FAM234B	0.105487091164357	3.40579618274153	1.66680926894673	0.161586332213391	0.926976494513959	-4.37734853885491
P52926-1	HMGA2	0.637123736235759	1.00851309076983	1.59827937869553	0.175998231865909	0.926976494513959	-4.37821175252353
Q96MY1	C20orf112; NOL4L	-0.486233482052028	2.59066301632614	-2.24695723220273	0.0792881899733503	0.926976494513959	-4.37829567577386
Q9H4B7	TUBB1	-0.520009487827939	3.30185005579987	-1.61063592399298	0.173307104791335	0.926976494513959	-4.37844087961732
Q96LL9	DNAJC30	0.490620373824115	3.30672686747688	1.60218716114565	0.175142652356373	0.926976494513959	-4.37883397057051
Q9Y2W1	THRAP3	0.0271577380520864	3.32554107277147	2.49336941127195	0.0592539522902327	0.926976494513959	-4.37919096066578
O00401	ASB15; WASL	0.0811535205676173	3.07016529766517	1.74855174438815	0.145952639686658	0.926976494513959	-4.37922882638635
Q6NSI4-1	CXorf57	0.15530777159804	2.68571691719102	1.60108793912138	0.175382896026881	0.926976494513959	-4.37966601978436
Q8IZ21-2	PHACTR4	-0.0816002438528188	3.20538402583525	-1.76166163547526	0.143593430706518	0.926976494513959	-4.37999999220332
Q9Y253-1	POLH	-0.0866436795653867	3.35097864873929	-1.66239077490488	0.162478488148835	0.926976494513959	-4.38028896471504
Q76N89	HECW1	0.172850126927151	3.3610994988176	1.63742032464642	0.167614992976298	0.926976494513959	-4.38034636469049
O14521	SDHD	0.285411628547253	3.33174884679359	1.61460602896118	0.172451262556447	0.926976494513959	-4.38176051938311
P05771-2	PRKCB	-0.209909059571048	3.38440138938092	-1.84279165925663	0.129844106723334	0.926976494513959	-4.38284379233708
Q96IY4	CPB2	-0.743878422005265	3.24765690133356	-1.60876878539186	0.173711082008748	0.926976494513959	-4.38334335955222
P17275	JUNB	-0.254173701381864	3.240041651046	-1.77322272143644	0.141545539879497	0.926976494513959	-4.38484953769987
P53367	ARFIP1	-0.265482648001328	3.37989945116712	-1.72784789277862	0.149759873014152	0.926976494513959	-4.38623458428437
Q5VV67-1	PPRC1	-0.179437096087503	3.37505099545007	-1.6039646059431	0.174754876399371	0.926976494513959	-4.38664007055978
P49366-1	DHPS	-0.101702450111236	3.32172779740026	-2.02241732735866	0.104077749385936	0.926976494513959	-4.38728668452968
P10412	HIST1H1E	0.268237850336036	3.33069993926437	1.5982711126507	0.176000046090733	0.926976494513959	-4.38740845423115
Q5T8D3-1	ACBD5	0.293796876255079	3.27598284795144	1.76566153791957	0.142881467996276	0.926976494513959	-4.38749952543681
Q9BXS4	TMEM59	0.350490614487865	3.35289304533592	1.58390603486283	0.179181366162966	0.926976494513959	-4.38839989779959
Q96HQ2-1	CDKN2AIPNL	-0.199877351871789	3.19246210097334	-1.58365306695283	0.179237901773243	0.926976494513959	-4.38938524258214
Q5JS54-2	PSMG4	-0.182371853732267	3.32662463566778	-1.77873019664914	0.140580583330848	0.926976494513959	-4.38977670738932
O75391	SPAG7	-0.0664363123671282	3.34004564079136	-1.91602403877798	0.118609979940064	0.926976494513959	-4.38982917925869
P0DI81-3	TRAPPC2	-0.217261795772361	3.36128095413426	-1.58548766158607	0.178828293797443	0.926976494513959	-4.39001515918654
Q96RK4-2	BBS4	0.260981935415034	2.37700217137755	1.62387612486344	0.170469412600275	0.926976494513959	-4.39154384390045
Q99676	ZNF184	-0.358290789980185	3.21948646170962	-1.59580927210384	0.176541204216905	0.926976494513959	-4.39251175628129
Q8N5S9-2	CAMKK1	-0.318040906628945	2.90126153792846	-1.77183792261665	0.141789242244018	0.926976494513959	-4.39270537872979
Q8TD30-1	GPT2	0.112844575123841	2.84608513079531	1.57756537427729	0.180603827986423	0.926976494513959	-4.39301421911423
Q7Z2T5-1	TRMT1L	0.0439519061167567	3.25831095639913	2.1512252883458	0.0889770490619007	0.926976494513959	-4.39313180382551
Q01954	BNC1	0.309295643313485	3.22184937650214	1.72790962926399	0.149748370088496	0.926976494513959	-4.39355392263051
Q9P0K1	ADAM22	0.637493707342864	3.18870457388815	1.7825343253767	0.139918036203018	0.926976494513959	-4.39407154490342
Q9HCD6-2	TANC2	0.200256668242238	3.26160892858829	1.61233300073757	0.172940741710624	0.926976494513959	-4.39602554210676
Q9NWU2	GID8	-0.100993637019442	3.31107281130947	-1.78195835927151	0.140018141902174	0.926976494513959	-4.39617465510076
Q9GZT5	WNT10A	-0.349805670055642	3.37179432074195	-1.56978071456579	0.182365672727811	0.926976494513959	-4.39666062109679
P34931	HSPA1L	-0.22195465935176	3.30672353453608	-1.59869681375667	0.175906637942888	0.926976494513959	-4.39696376363485
Q96LC9	BMF	0.143625826022133	3.4214323163574	1.60308731266416	0.17494616311731	0.926976494513959	-4.39728140429424
Q9NYZ3	GTSE1	-0.0724230729104285	3.34200718332472	-1.74765560025629	0.146115355526602	0.926976494513959	-4.3978565197578
Q7Z460-4	CLASP1	0.0561582995166125	3.32192850238016	2.35039999937689	0.0700921889886026	0.926976494513959	-4.39828357224727
O95625	ZBTB11	-0.40451985086378	3.18961095509638	-1.63824588897748	0.167442574309184	0.926976494513959	-4.39941961483864
P16284	PECAM1	-0.082372880005405	3.38533979131105	-1.74187820346751	0.147168861687904	0.926976494513959	-4.39947117100234
P29475-5	NOS1	1.68693696239718	2.80200207639273	1.7853274393473	0.139433627412056	0.926976494513959	-4.39999683668298
P42575-1	CASP2	0.0867637763696528	3.41044406188823	1.92563342019671	0.11721336577113	0.926976494513959	-4.40049187719839
Q96FH0-1	MEF2BNB; BORCS8	-0.17628170163061	3.34724926421426	-1.60059872682498	0.175489923555057	0.926976494513959	-4.40098210511521
Q4VC31	CCDC58	-0.207178833125282	3.24647445499509	-1.77438859964598	0.14134069917161	0.926976494513959	-4.40152615600522
Q8IVH8	MAP4K3	-0.263178269178951	3.19101730551109	-1.58736924378302	0.178409167831329	0.926976494513959	-4.40194197837954
Q9BVL4	SELO; SELENOO	0.0993686735646314	3.37922907922919	1.59869775888358	0.175906430616669	0.926976494513959	-4.4019495625392
P16403	HIST1H1C	0.602100793410222	3.43174423778485	1.75762912016976	0.144314898360372	0.926976494513959	-4.40204814096418
Q9Y2K7	KDM2A	0.0528488754397341	3.37689067554601	2.19827962389494	0.0840635648840164	0.926976494513959	-4.40214793578027
P49759-3	CLK1	0.116172316796732	3.21931720862607	1.62553309696463	0.170117593121801	0.926976494513959	-4.40237169394729
P61254	RPL26	0.150520992195388	3.3790550384624	2.10573108327775	0.0940232509645424	0.926976494513959	-4.40295088613928
A1KXE4	FAM168B	0.284082071694496	3.36358042592926	1.58680426186549	0.178534915233187	0.926976494513959	-4.40419299332875
Q14451-3	GRB7	0.145031846259226	3.42021788312839	1.57725375760788	0.180674026214672	0.926976494513959	-4.40429199209095
Q9NWR8	CCDC109B; MCUB	0.316159567671039	3.31426457092026	1.5748324745796	0.181220400745737	0.926976494513959	-4.40448493148632
Q9UDX5	MTFP1	0.516070305864764	3.22278571704543	1.57230844167999	0.18179171780638	0.926976494513959	-4.40462986783931
O75962-1	TRIO	0.118650247095124	3.33521613406574	1.80580154150078	0.135935365491845	0.926976494513959	-4.40501954768675
O15460-1	P4HA2	-0.212418564338023	2.6523847313583	-1.55510013066142	0.185734990820439	0.926976494513959	-4.40502195997117
Q9P0S9	TMEM14C	0.64468935453981	3.25346600250195	1.58057014943441	0.179928335872154	0.926976494513959	-4.40574886486668
Q15287-1	RNPS1	0.0666069252319836	3.24494287476134	1.88710790722614	0.122919092474615	0.926976494513959	-4.40595307611953
Q9BT23	LIMD2	0.224786641811158	2.25679361633666	1.55678734299499	0.185344629838651	0.926976494513959	-4.40638584191874
Q96SD1	DCLRE1C	0.0905034726404068	3.40990410109289	1.65156620000763	0.164685284737344	0.926976494513959	-4.40737451148533
P0C7P0	CISD3	0.181242130483971	3.31628786764927	1.56214030095349	0.184111543051382	0.926976494513959	-4.40749437841958
Q9NXF7	DCAF16	0.162971014992867	3.29218620716611	1.76847543902941	0.142382788540141	0.926976494513959	-4.40772001067577
Q9UHK6-5	AMACR	-0.201236494174099	3.32487503161703	-1.55430321875	0.185919652221697	0.926976494513959	-4.40778897620051
Q9UKT4	FBXO5	-0.160952678071444	3.22083267845612	-1.56136533771919	0.184289553580801	0.926976494513959	-4.40888803911544
Q3ZCM7	TUBB8	-0.224213021166031	3.36673146870911	-1.56342639899443	0.18381650182772	0.926976494513959	-4.41055743783293
P17900	GM2A	-0.276852529941908	3.33461394545279	-1.96626851320422	0.111496390740034	0.926976494513959	-4.41070760707652
Q8N1W1-6	ARHGEF28	-0.519180464935043	3.07628134782426	-1.63294125680944	0.168553573450679	0.926976494513959	-4.41231550208427
Q8N488	RYBP	0.0766081929713241	3.30364537940437	1.66054027925136	0.16285361215296	0.926976494513959	-4.412318930127
Q9BRJ7-1	NUDT16L1	-0.164281335822526	3.34879498357826	-1.66564017298816	0.161821904385231	0.926976494513959	-4.41602152537587
Q9NYF3	FAM53C	0.433988238021696	3.22406279213349	1.92322997273797	0.117561048613325	0.926976494513959	-4.41605493793219
Q9NWM8	FKBP14	-0.249182785808495	2.31819181483363	-1.5557274836525	0.185589748187779	0.926976494513959	-4.41608947161031
Q9UL03	INTS6	-0.145361557131842	3.28161137894267	-1.80314767394659	0.13638363765891	0.926976494513959	-4.41670956252975
P17098	ZNF8	-0.160438064357391	3.17449793079563	-1.55468388167751	0.185831421770995	0.926976494513959	-4.41722174564274
P49888	SULT1E1	-0.877146193033384	3.13220809768065	-1.62801319742857	0.169592368404829	0.926976494513959	-4.41765032597065
P00846	ATP6	0.461920946337807	3.29007384655211	1.56814878673517	0.182737184221607	0.926976494513959	-4.41859283331923
Q5JSP0-3	FGD3	0.316942881467228	3.46258450857812	1.91343578888208	0.118989137541249	0.926976494513959	-4.41869727790533
Q8N4L2	TMEM55A; PIP4P2	0.111932696512539	3.30477734827293	1.54135315891979	0.188946159726438	0.926976494513959	-4.41965344880702
P04075-2	ALDOA	0.0710634257998927	3.39894369511896	1.73738073820738	0.147994371845126	0.926976494513959	-4.41984497286818
Q9P266	KIAA1462; JCAD	-0.344468713126835	3.35504459642969	-1.85089633660416	0.128547839059261	0.926976494513959	-4.4210775346332
Q9HBE1-4	PATZ1	-0.895246851991697	2.87526719020969	-1.79286796066817	0.138134517686841	0.926976494513959	-4.42199571180033
Q86V88	MDP1	-0.327803652490484	3.20727017063239	-1.67166676834742	0.160611271118143	0.926976494513959	-4.42207071855052
P15954	COX7C	0.405403404141041	3.29258262879659	1.54865892675775	0.187232790420395	0.926976494513959	-4.42400256702833
Q5SRN2	C6orf10	0.202329668768373	1.54644143103497	1.54858188498696	0.187250777726317	0.926976494513959	-4.42495945758479
P17535	JUND	-0.12655442373845	3.26718147763356	-1.52070342236614	0.193873499993866	0.926976494513959	-4.42547362633774
P60983	GMFB	-0.0962436625006712	3.13020203250426	-1.57276419904121	0.181688423869351	0.926976494513959	-4.42559388903395
O75626-1	PRDM1	-0.268428222661875	3.39933363649845	-1.90885346522308	0.119663539017285	0.926976494513959	-4.42625598935706
A6NEY8	PRORSD1P	0.78130200243155	3.22859832052369	1.58467619980151	0.179009352374863	0.926976494513959	-4.42678605941515
P09488	GSTM1	-0.519910125053835	3.28213133366937	-1.51713941964435	0.194736694532181	0.926976494513959	-4.42693631169483
Q9GZQ3	COMMD5	-0.15176330504906	3.35192544017386	-1.72673741291011	0.149966935639973	0.926976494513959	-4.42709321947029
A6H8Y1	BDP1	-0.351556614561365	3.21847336627664	-1.88407704229991	0.123380169747259	0.926976494513959	-4.42751879930037
Q5XKK7	FAM219B	-0.236271601106203	3.31032037017595	-1.69467011773447	0.156074349517274	0.926976494513959	-4.42770559765219
Q16881-1	TXNRD1	0.09800471223986	3.34543653534165	2.2405208601006	0.0799023586396153	0.926976494513959	-4.42831937312351
O00458	IFRD1	-0.285746119683692	2.76361328470208	-1.70111458601707	0.154826879912718	0.926976494513959	-4.42862392958249
Q05397-5	PTK2	-0.515961483148458	1.51897008178598	-1.57124375715484	0.182033248897619	0.926976494513959	-4.42910180271399
Q2PPJ7-1	RALGAPA2	-0.156805808218502	3.27680198798627	-1.56391008455177	0.18370566241844	0.926976494513959	-4.42964802873973
Q9P0U3-1	SENP1	0.0652788900641145	3.33903800215781	1.83736353910913	0.130719894493633	0.926976494513959	-4.43029155338996
Q9Y6N1	COX11	0.409362187022023	3.12496392592726	1.51196760783518	0.195996049351985	0.926976494513959	-4.43043134460288
Q15283-1	RASA2	-0.0833796641555307	3.38570432040078	-2.11991008957457	0.0924182704934672	0.926976494513959	-4.43059486317352
Q08431	MFGE8	-0.451114937790237	3.26488337838644	-1.98969235646631	0.108335494143256	0.926976494513959	-4.43084409230424
P15151-1	PVR	0.28395227066813	3.31864160461623	1.52644377037028	0.192491141957491	0.926976494513959	-4.43089203040127
Q8TCT0	CERK	0.201246058685065	3.2820396546672	1.55693639809566	0.185310183056661	0.926976494513959	-4.4310448783102
Q8WZ64	ARAP2	0.208260594352531	3.2792610085919	1.52200039141122	0.193560315621495	0.926976494513959	-4.43110073580475
Q01082-3	SPTBN1	0.0946189753465653	3.38958573247425	1.73950466666702	0.147603933735379	0.926976494513959	-4.43248227629324
Q99627-1	COPS8	-0.17229713226219	3.30405796461905	-1.92591504986726	0.117172696124955	0.926976494513959	-4.43283731163053
Q8N8Q8-1	COX18	0.567894539177546	3.24863083804734	1.55277213177438	0.18627495017133	0.926976494513959	-4.43410056449298
Q9H5H4	ZNF768	-0.524385662575135	2.63274271526175	-1.54342257718309	0.188459259959742	0.926976494513959	-4.43473890807711
Q9NRV9	HEBP1	-0.148640703519336	3.35760812591433	-1.84840159715419	0.128945405873701	0.926976494513959	-4.43476771970118
Q9UBD5-1	ORC3	0.165798995681618	3.33488411382724	1.5027975957374	0.198248753629567	0.926976494513959	-4.43495781726211
Q56VL3	OCIAD2	0.80800397888281	3.31809587251339	1.72094506302119	0.151051755357409	0.926976494513959	-4.43515438040593
O00292-1	LEFTY2	-0.383013115648754	3.26425854570312	-1.55366073587343	0.186068662094642	0.926976494513959	-4.43569074763183
Q562R1	ACTBL2	-0.151262165818142	3.38290787841063	-1.62851809222797	0.16948564445875	0.926976494513959	-4.43644240450146
Q86U42-1	PABPN1	-0.0613160629638604	3.23667061581326	-1.82745826974674	0.132333922456587	0.926976494513959	-4.4383441717855
P10589	NR2F1	0.462881651659235	2.29741403622404	2.04239831893431	0.101565924373009	0.926976494513959	-4.43872273327901
Q9NX78	C14orf101; TMEM260	0.163134179757951	3.34434000931187	1.49874372100603	0.199252737844906	0.926976494513959	-4.43890281454139
Q9UK45	LSM7	-0.0735570580752011	3.3635769572502	-1.74319319442571	0.146928389525821	0.926976494513959	-4.4396567698657
Q99941-1	ATF6B	0.243141917803024	3.36707682988083	1.49170925496911	0.201006776139277	0.926976494513959	-4.44138541825957
Q8WVB6-2	CHTF18	0.0906960824863004	3.29761655102212	1.83841695666002	0.130549453369441	0.926976494513959	-4.44173453523784
O15015-2	ZNF646	-0.50002555428367	3.13077713896508	-1.99762156555971	0.107287136880553	0.926976494513959	-4.44221514387132
Q05084	ICA1	0.0765585960473591	3.28898960330935	1.67148448645542	0.160647753010046	0.926976494513959	-4.44230510532674
O15061-1	SYNM	-0.143594366118049	3.30758924401412	-1.75383720055628	0.144996725248883	0.926976494513959	-4.44249939425191
Q8N1Q1	CA13	-0.268342323128885	3.15584845037011	-1.56268009149439	0.183987653352	0.926976494513959	-4.44349746209378
Q9Y3D0	FAM96B	-0.117272693630896	3.31649319968654	-1.67239904630767	0.160464797824041	0.926976494513959	-4.44397388671687
Q8TCC7-2	SLC22A8	-0.940359922378552	3.15447890376467	-1.63953119734026	0.167174494850074	0.926976494513959	-4.44471650627196
Q9BVN2	RUSC1	-0.145126909525561	3.29331569254964	-1.48447289997628	0.202826979060515	0.926976494513959	-4.44512051414701
Q8NC44	FAM134A; RETREG2	0.272401859544856	3.37312462645591	1.49691731538569	0.199706699045698	0.926976494513959	-4.44514875168744
Q9HCJ6	VAT1L	-0.709831841672556	1.7387036753711	-1.83724852610217	0.130738517421884	0.926976494513959	-4.44521504728556
Q9UHN1	POLG2	-0.300943795654294	3.20484055879505	-1.80743393434634	0.135660392408096	0.926976494513959	-4.44607214534818
Q9H300	PARL	0.594936738494495	3.25897128614961	1.5463126098812	0.187781366775967	0.926976494513959	-4.44625900828641
Q15369-1	TCEB1; ELOC	-0.091684339877095	3.3440812749622	-2.06053120325233	0.0993423584321892	0.926976494513959	-4.44649165762723
Q8NEC7-1	GSTCD	0.0701226319979138	3.27641118911268	1.77142489446087	0.141862012352404	0.926976494513959	-4.4476953024579
O60513	B4GALT4	-0.245967858990263	3.12618402401893	-1.49477159152911	0.20024132750757	0.926976494513959	-4.4479379326309
O94992	HEXIM1	0.0907769898740993	3.22757487838326	1.91114617873739	0.119325609130854	0.926976494513959	-4.44856409046254
Q9HD23-4	MRS2	0.350592544481535	3.38981405983562	1.52721513953372	0.192306129671737	0.926976494513959	-4.44913765546456
P52848-1	NDST1	-0.367639645154383	3.12199440183221	-1.89518732946981	0.1216987943616	0.926976494513959	-4.44972931694657
Q5T7W0	ZNF618	-0.275300462798804	3.32956432332858	-1.52110919946295	0.193775461564468	0.926976494513959	-4.44994346978745
Q96RF0-2	SNX18	-0.136972513140387	3.37430983427412	-1.89878097711508	0.121160106641094	0.926976494513959	-4.4515310962286
Q9Y5X1	SNX9	-0.530881048309762	1.78295600060915	-1.49886594385609	0.199222395072528	0.926976494513959	-4.45172583739283
O60906	SMPD2	0.469432287775322	3.39625694598042	1.58942913532591	0.177951450450414	0.926976494513959	-4.45247157025397
Q15493-1	RGN	-0.916104462873813	3.15909745834942	-1.65636496086206	0.163703242337658	0.926976494513959	-4.45265647954765
Q9NXF1	TEX10	-0.19960381769951	3.25790167405863	-1.96123186141483	0.112188723268959	0.926976494513959	-4.45297056062997
P09917	ALOX5	-0.127862039924337	3.37722984874368	-1.48073310014974	0.20377400017507	0.926976494513959	-4.45365217544725
Q4G0I0	C16orf91	0.435014481319797	3.26941210402231	1.49776674805924	0.199495442411014	0.926976494513959	-4.45424458584985
Q8TCT7	SPPL2B	0.28612851255183	3.41461028308819	1.47692204104883	0.204743523352324	0.926976494513959	-4.45483443594212
Q96DT7	ZBTB10	-0.307029835284254	2.32464200857052	-1.52446011523525	0.192967729026687	0.926976494513959	-4.45509271707887
O75832	PSMD10	-0.0802068571568887	3.29821569864596	-2.19877560675229	0.0840133633377878	0.926976494513959	-4.45579763555237
P12109	COL6A1	-0.412045876377	2.08523416070517	-1.46731464572883	0.207207698872561	0.926976494513959	-4.45692102331676
Q5T9A4	ATAD3B	0.590388553525202	2.81446712819597	1.53695868838394	0.189984248193376	0.926976494513959	-4.45780665862138
P62888	RPL30	0.061538080468738	3.33923786194545	2.03275448877858	0.102770093539196	0.926976494513959	-4.45866601511119
P02749	APOH	0.22805066991182	2.69726523110735	1.46019860003022	0.20905153482105	0.926976494513959	-4.45915500388059
Q9P2H5	USP35	-0.248572159422179	3.34720822071222	-1.50833136336506	0.196886294504886	0.926976494513959	-4.45923297101662
Q96EX2-1	RNFT2	0.157395477709178	3.32961673675295	1.45805303827141	0.209610605414143	0.926976494513959	-4.45987207199497
Q9BQ15-1	NABP2	0.0953448020751748	3.27867757982186	1.63551847392956	0.168012876064908	0.926976494513959	-4.45992916589972
Q13033-2	STRN3	0.23507371354393	3.21108080387023	1.58210829546781	0.179583528933597	0.926976494513959	-4.46071708010865
Q9BVV7	TIMM21	0.47740149841639	3.31008714618821	1.47510686710044	0.205206885396437	0.926976494513959	-4.46079664303483
A8MTT3	LOC100505876; CEBPZ-AS1; CEBPZOS	-0.147018261517755	3.10575017806204	-1.45831745620129	0.209541627143405	0.926976494513959	-4.46098058243922
A8MT69-1	STRA13; CENPX	-0.104673010197214	3.32249068315009	-1.46949905420541	0.206644890836188	0.926976494513959	-4.46127553863219
Q9UGN5-1	PARP2	-0.184842462897991	3.02713193572522	-1.57207230986849	0.181845258333602	0.926976494513959	-4.46129686074006
Q01484	ANK2	-0.266138341206512	2.79993424960576	-1.58462522189396	0.179020733014634	0.926976494513959	-4.46134284814089
Q9HCS7	XAB2	0.0692124145525492	3.35282744192058	2.14892538280731	0.0892250285516291	0.926976494513959	-4.46135880079966
Q15800	MSMO1	0.383380620756705	3.2278842299046	1.50046403094955	0.198826075571763	0.926976494513959	-4.46136615038328
Q86SQ9-2	DHDDS	-0.290937791840733	3.08726496154995	-1.56968357523299	0.18238776557882	0.926976494513959	-4.46201954851154
Q1ZZU3	SWI5	0.283256194329006	3.28449222822749	1.63950004607998	0.167180987004052	0.926976494513959	-4.46225599444401
P32019-1	INPP5B	0.0967804764985408	3.33134271990616	1.79953361436802	0.136996563370946	0.926976494513959	-4.46265536507336
Q9Y4U1	MMACHC	-0.135180715108328	3.20905898089641	-1.45063501294383	0.211554777646097	0.926976494513959	-4.46345609353838
Q7L945	ZNF627	-0.274459037034091	3.23961365619592	-1.61615010228181	0.172119553270306	0.926976494513959	-4.46436105638521
Q92845	KIFAP3	-0.109372275480473	3.31527839665729	-1.62935974111738	0.169307888430893	0.926976494513959	-4.46529729904572
P23109	AMPD1	0.19413567203933	3.47750149768025	1.74089796275996	0.147348381091285	0.926976494513959	-4.46543822892862
O43676	NDUFB3	0.572824136914852	3.18281704851276	1.54022397194705	0.189212364816941	0.926976494513959	-4.46686070119402
Q14781-1	CBX2	-0.437076164082341	1.7025991548425	-1.50833954120207	0.196884287896603	0.926976494513959	-4.46700294016132
Q9UM22	EPDR1	-0.381394864505241	3.3122884413593	-1.45958067409319	0.209212398943632	0.926976494513959	-4.46700796344087
Q3MJ16-3	PLA2G4E	-0.178689194059505	3.33144420738283	-1.44319880732977	0.213521329504431	0.926976494513959	-4.46716308268089
Q9NUI1	DECR2	-0.157605227585967	3.30472251043094	-1.51241823070388	0.195886002224615	0.926976494513959	-4.46718830843252
Q8NI37	PPTC7	0.254432144108819	3.20093394622932	1.58951448307008	0.177932511174834	0.926976494513959	-4.46874288899633
P07858	CTSB	0.0749198026774953	3.36757818659826	2.15027334421854	0.0890795989367108	0.926976494513959	-4.46882282285096
P02647	APOA1	-0.605088762955608	3.18842716398423	-1.46546564103767	0.207685261071606	0.926976494513959	-4.46926151275911
P02511	CRYAB	-0.519912666565545	3.17585639207974	-1.44413332606619	0.213273216862653	0.926976494513959	-4.46938325526688
P35080-1	PFN2	-0.122196528708383	3.06396008688601	-1.46754117006952	0.207149265830155	0.926976494513959	-4.46984998256045
Q8WV22	NSMCE1	0.0867668345208162	3.23223218669755	1.63789892922991	0.167515014833362	0.926976494513959	-4.47018674316828
Q02083	NAAA	0.161762957439018	3.44144681749599	1.6539288204884	0.164201042862393	0.926976494513959	-4.47023607323556
Q9UI36-1	DACH1	-0.457947593591195	1.87846723338177	-1.51884767705787	0.194322485239861	0.926976494513959	-4.4704937418198
P00451	F8	-0.960947989991981	3.19241964117699	-1.46235688759489	0.208490616008042	0.926976494513959	-4.4707178825179
O15265-2	ATXN7	-0.295482170512358	3.29650880920657	-1.43958791986577	0.21448265024286	0.926976494513959	-4.47091806204463
O15514	POLR2D	-0.128220427628467	3.30281961310516	-1.68700186186491	0.157572070507555	0.926976494513959	-4.47213892733139
P40616	ARL1	0.203540778572031	3.38445265444871	1.81835276344573	0.133835914528318	0.926976494513959	-4.47289391790046
Q8WUU4	ZNF296	-0.380485013228393	3.35629714989187	-1.43120285492744	0.216731226583828	0.926976494513959	-4.47319877805726
A6NCF6	MAGEA13P	-0.256477952356131	3.41035604672419	-1.48894870254712	0.201699254745109	0.926976494513959	-4.47381563668719
Q9HAB8-1	PPCS	-0.16081040867209	3.35850281661723	-1.9045548453467	0.12029983828772	0.926976494513959	-4.47440261042628
Q6PK04	CCDC137	-0.255776670427675	3.12326743923143	-1.44243751941093	0.213723657074088	0.926976494513959	-4.47474155371244
Q96HE9	PRR11	0.275312042070108	3.22552447478382	1.49876100326392	0.199248447114146	0.926976494513959	-4.47512816532194
Q9P2B4	CTTNBP2NL	-0.387990833900613	1.64318998983166	-1.43945079606384	0.214519239222704	0.926976494513959	-4.47574504740523
Q9UN81	LOC440264; L1RE1	-0.25519435384439	2.6612569464149	-1.48891773633146	0.201707035822302	0.926976494513959	-4.47619486702853
Q9BT73	PSMG3	-0.0990687913747289	3.32599947988506	-1.74325015585853	0.146917982124225	0.926976494513959	-4.47681558744696
Q12770	SCAP	0.203418970862736	3.31231554601307	1.4303877833225	0.216951014942619	0.926976494513959	-4.47698053065161
Q92791	LEPREL4; P3H4	-0.148271055864192	1.92535212572572	-1.43903394475693	0.214630505595598	0.926976494513959	-4.47729065283056
Q2LD37-1	KIAA1109	0.160517505592767	3.38214364402546	1.42373089009709	0.218754181429095	0.926976494513959	-4.47812406521084
Q8IXM6-1	NRM	0.610620451378362	3.30327816998094	1.42655908274412	0.217986337089159	0.926976494513959	-4.47813223341346
Q9NRR4-1	DROSHA	0.131649172996496	3.34876350841662	1.47446829011123	0.205370139795937	0.926976494513959	-4.47827765445496
Q9Y4A0	JRKL	-0.156923716639198	3.25727248354651	-1.42903211219201	0.217317057257254	0.926976494513959	-4.4783010239158
Q92743	HTRA1	-0.366709956411285	3.29328147092795	-1.46986619055868	0.206550445742216	0.926976494513959	-4.47874253448395
P00488	F13A1	-0.567487170679885	3.24499508117687	-1.45549593763393	0.210278815288718	0.926976494513959	-4.47908607530824
P07093-3	SERPINE2	-0.550963617127905	3.15051328562641	-1.51689857233639	0.194795164006856	0.926976494513959	-4.47917984154933
P17568	NDUFB7	0.234550007397407	3.3026605656245	1.50398041293923	0.197956756180599	0.926976494513959	-4.4791867828835
Q96T88-2	UHRF1	0.138322217835253	3.30841940521241	2.17391127008719	0.08657047461873	0.926976494513959	-4.47938708473972
Q9Y4X4-1	KLF12	-0.281754546552329	3.20778527782017	-1.41844253997689	0.220196975961811	0.926976494513959	-4.47968768746951
Q6P4E1-4	CASC4	0.0921292915444503	3.3632427523975	1.89622605857253	0.121542831172373	0.926976494513959	-4.47989862902266
P29762	CRABP1	-0.63399665974977	2.86732342868971	-1.66870848287284	0.161204383465881	0.926976494513959	-4.48115689164245
Q9BVV8	C19orf24	-0.379592438447259	3.31159423593635	-1.45300435247607	0.210931901585883	0.926976494513959	-4.4817386816156
Q9BUE6-2	ISCA1	0.12940068812621	3.29611441234897	1.68573603808503	0.157820708411739	0.926976494513959	-4.48186978741431
Q8WZ42-12	TTN	-0.176033523175579	3.35036993395314	-1.4129883195328	0.221694655420134	0.926976494513959	-4.48233227695483
P14210	HGF	-0.746308150175072	3.08066950586043	-1.48960933159239	0.201533324480336	0.926976494513959	-4.48275475252976
Q0VF49	LOC100652824; KIAA2012	-0.195495321496183	3.33017639784795	-1.45734127434804	0.209796392129728	0.926976494513959	-4.48282611316067
Q03181	PPARD	-0.52351224912378	3.22057148285607	-1.97708143256313	0.110025285485558	0.926976494513959	-4.48325276092236
Q8IVS8	GLYCTK	0.16682369496731	3.33292393147358	1.42270196059315	0.219034180946368	0.926976494513959	-4.48328249113337
P11279	LAMP1	-0.135296460200886	3.3662256196129	-1.76523839480815	0.142956612989734	0.926976494513959	-4.48333322366563
A6NFQ2	FAM115C; TCAF2	0.144660274445194	3.42436090543535	1.85861673865227	0.127325582476367	0.926976494513959	-4.48336001458968
O94832	MYO1D	-0.0391310205148919	3.37625380348272	-2.41512452914443	0.064936347896311	0.926976494513959	-4.48401785362705
O43325	LYRM1	-0.214168623006918	3.22553107972894	-1.50420840743521	0.197900520773371	0.926976494513959	-4.48414793896572
Q8TBZ8	ZNF564	-0.489938102166613	3.383931058416	-1.54105854786518	0.189015578243834	0.926976494513959	-4.48590112807049
P00747	PLG	-0.381722893640361	3.12789291351369	-1.4250993337987	0.218382327474291	0.926976494513959	-4.48626819476591
Q86UW7-3	CADPS2	0.163287413734009	3.38759717158886	1.41558146612169	0.220981378266625	0.926976494513959	-4.4867811155633
Q15050	RRS1	-0.193201182418933	3.22963098997975	-1.81041694672067	0.13515939942541	0.926976494513959	-4.48679303460886
O95168-1	NDUFB4	0.332381513256095	3.32017951546681	1.46446977467479	0.207942919387392	0.926976494513959	-4.48715251401084
P50897	PPT1	0.162107799594227	3.24943453925984	1.60279375718551	0.175010217441098	0.926976494513959	-4.4875241701464
Q0VGL1	LAMTOR4	-0.152218846555297	3.31939377657261	-1.44433207164851	0.213220486502169	0.926976494513959	-4.48782750951011
Q9NR82-6	KCNQ5	0.260411152155153	3.49627082199137	1.40362407165734	0.224288944216002	0.926976494513959	-4.48799948571533
Q6NVV7	CDPF1	0.135823598797158	3.34548621932542	1.40106244813214	0.225003700944949	0.926976494513959	-4.48817669001306
Q9UKU7	ACAD8	0.0983454395912556	3.33299408727554	1.76827192581619	0.142418794872423	0.926976494513959	-4.48859976930507
Q0P651-1	C4orf29; ABHD18	0.411387268407909	3.36092836494395	1.4063196637824	0.223539168083438	0.926976494513959	-4.48927550488294
Q8N5W9	FAM101B; RFLNB	-0.29449251620872	2.17057344966194	-1.4430005261019	0.213574008793162	0.926976494513959	-4.48964908968893
Q7Z6B0-1	CCDC91	-0.142694503094906	3.27718899584256	-1.7181436154014	0.151579303945821	0.926976494513959	-4.48970609016087
Q9Y5X2	SNX8	-0.0975264525907289	3.31559840213269	-1.74788812470055	0.14607311738889	0.926976494513959	-4.48978353300176
P10645	CHGA	-0.205988176015657	2.58197486449247	-1.42806761797923	0.217577842773015	0.926976494513959	-4.48988514451819
O75865-2	TRAPPC6A	-0.107869426352338	3.38706890839905	-1.55580552581283	0.185571688036821	0.926976494513959	-4.49005554453305
Q08050-3	FOXM1	0.395901601700015	3.2688158163722	1.66917825436837	0.161110049730676	0.926976494513959	-4.49085204140162
Q9NRB3	CHST12	0.129257010848378	3.39023991950325	1.71109654584315	0.152914709160494	0.926976494513959	-4.49111360249196
Q9BXK1	KLF16	-0.270814453752534	3.33146688589475	-1.45302662535878	0.210926054745758	0.926976494513959	-4.49165447745894
O60218	AKR1B10	-0.346459816548246	3.35168263746318	-1.40065851694836	0.225116607729644	0.926976494513959	-4.49202498764658
Q6GPH6-2	ITPRIPL1	0.30720696763332	3.26902957879451	1.4104431311819	0.222396901524282	0.926976494513959	-4.49241305390574
O94761	RECQL4	0.0975905747502146	3.33447624261328	1.67024532926303	0.160895981080272	0.926976494513959	-4.49266677265799
Q9BVC3	DSCC1	0.112924025025884	3.2984217107803	1.896711472759	0.121470019066372	0.926976494513959	-4.49276335619203
P02649	APOE	-0.587349457034245	3.27622229508235	-1.71087510835636	0.152956865533021	0.926976494513959	-4.49296990277911
O00763	ACACB	-0.173921904535447	3.3238996299363	-1.60826262402855	0.173820758868861	0.926976494513959	-4.49330060296931
Q96G97-4	BSCL2	0.575210206239283	3.29575117165695	1.3985390026091	0.225709948116317	0.926976494513959	-4.49429230867504
Q5U5Q3	MEX3C	0.209053068770548	3.32271733684036	1.44258680843657	0.213683965834538	0.926976494513959	-4.49431506089017
Q14249	ENDOG	-0.212364347277215	3.24623589558848	-1.47734601294841	0.204635443096754	0.926976494513959	-4.49438566956341
Q9UQ90	SPG7	0.2674128596713	3.2843209055603	1.64024707786027	0.16702537019877	0.926976494513959	-4.49448584682133
Q969J3-1	LOH12CR1; BORCS5	-0.145019309057461	3.34731088355613	-1.76834126972088	0.142406525230423	0.926976494513959	-4.49460105315251
P82921	MRPS21	0.111756135511843	3.22713474015585	1.4372697042433	0.21510203915169	0.926976494513959	-4.49514827547754
Q8N5B7	CERS5	0.230786966828723	3.39671405204334	1.4232379337395	0.218888284936202	0.926976494513959	-4.49547584397877
Q96A26	FAM162A	0.406713259046555	3.17611520943264	1.60094075274301	0.175415089869166	0.926976494513959	-4.49620332781596
Q9NW75-1	GPATCH2	-0.125918275872836	3.32791698865335	-1.53305930123105	0.190910118294809	0.926976494513959	-4.49671967820385
O94851-4	MICAL2	0.268011172172059	3.38688682783096	1.38296905910362	0.230114915930856	0.926976494513959	-4.49672404966243
P31483	TIA1	0.0904424147891827	3.37157247388535	1.82151178019893	0.133312824608046	0.926976494513959	-4.49744301235023
P53804-1	TTC3	0.0972259210901886	3.26801054519265	1.42685849788544	0.217905199821713	0.926976494513959	-4.49765472924162
Q7Z412	PEX26	0.3533095714717	3.40329630255775	1.54168921382351	0.18886700677419	0.926976494513959	-4.4977463441516
P17040-1	ZSCAN20	-0.163674831331263	3.30638144444138	-1.41609927257952	0.220839214824035	0.926976494513959	-4.49781449868694
E7EU14	PPP5D1	0.153944957780063	3.34630866355614	1.38324323064454	0.230036640199494	0.926976494513959	-4.4985495340067
P09038-4	FGF2	-0.186926891070387	3.26630687715654	-1.38793819258071	0.228700186910017	0.926976494513959	-4.49855932316049
Q5T9C2	FAM102A	-0.115009395741599	3.38496859670826	-1.44527590540018	0.212970245378819	0.926976494513959	-4.49873541295857
P78357	CNTNAP1	0.323878134097085	3.33829156828646	1.5573226969776	0.185220938651134	0.926976494513959	-4.49903174496789
Q8NB16	MLKL	0.096231253555551	3.44386335400681	1.60043597846023	0.175525543389569	0.926976494513959	-4.49925671185585
Q5HYI8	RABL3	-0.148339204768075	3.32122924019974	-1.83774840671457	0.130657596739418	0.926976494513959	-4.4992908047547
P34820	BMP8B	-0.228001023766446	3.32976043186782	-1.3770937586982	0.231798452386368	0.926976494513959	-4.49957530464396
P58317	ZNF121	-0.505757425824086	3.18597992855541	-1.82088479275254	0.133416475961578	0.926976494513959	-4.50011239431327
Q7Z7L7	ZER1	0.0979798639165696	3.28629576925659	1.44050982724376	0.214236813409368	0.926976494513959	-4.50018771596796
P20839-6	IMPDH1	-0.0754924281990917	3.36021324733314	-2.10978072851091	0.0935618216764688	0.926976494513959	-4.50021362992719
P41279-1	MAP3K8	-0.29468602815535	3.31008011337246	-1.41820060964537	0.22026320019909	0.926976494513959	-4.50061221972719
Q02447-1	SP3	-0.44750778186836	3.20928385069257	-1.38856011096384	0.228523713066262	0.926976494513959	-4.502799806276
Q5T1Q4	SLC35F1	-0.429622711140328	2.07079794525677	-1.51626691441653	0.194948591259037	0.926976494513959	-4.50303954016331
P50851-2	LRBA	-0.140418897929799	3.38710951014221	-1.37700503711937	0.231823965227398	0.926976494513959	-4.50340017933048
Q5EE01	CENPW	0.203565406655799	3.35607040716653	1.38569045641683	0.22933908894949	0.926976494513959	-4.50404216279985
Q6DKJ4	NXN	-0.629115641627289	1.59039380825505	-1.3858309748428	0.229299097540453	0.926976494513959	-4.50415778217531
O94788-1	ALDH1A2	-0.305363543167488	1.83868936413728	-1.41639765071172	0.220757335411399	0.926976494513959	-4.50416932075301
P48740-2	MASP1	-0.541325469066914	3.23912851786362	-1.45833298032842	0.209537578077872	0.926976494513959	-4.5041741694015
O00391	QSOX1	-0.497680287110263	3.29675853655519	-1.36552644293328	0.235147493136324	0.926976494513959	-4.50469828329657
Q96AG3	SLC25A46	0.549219968876991	3.29771593028259	1.3978998182141	0.225889177502582	0.926976494513959	-4.50482060208291
P15822-1	HIVEP1	-0.0679007956135105	3.3761365796565	-1.77914359195896	0.14050842754516	0.926976494513959	-4.50562025494575
O95219	SNX4	-0.122337772622266	3.18053260770129	-1.77655940774197	0.140960110617432	0.926976494513959	-4.50604940263683
Q2NL98	VMAC	-0.168542039072369	3.45281645410315	-1.37366909916256	0.232785201457564	0.926976494513959	-4.5060950595876
Q96QZ7	MAGI1	0.095251651746972	3.23581417751962	1.57407134056558	0.181392495064902	0.926976494513959	-4.50647457995038
P16157-14	ANK1	-0.104850871092506	3.40478082267726	-1.4422855255717	0.213764074797927	0.926976494513959	-4.50652223350098
Q96E52-1	OMA1	0.512638392993476	3.16116571291665	1.36750188400579	0.234572297709214	0.926976494513959	-4.50657975679685
O14792	HS3ST1	-0.367453289680659	3.29312181132938	-1.3637295019308	0.235671882635729	0.926976494513959	-4.50658660387579
Q96B36-3	AKT1S1	-0.157580223500827	3.27502473301063	-1.39618161983815	0.226371644562615	0.926976494513959	-4.50681048934691
Q8NI35	INADL; PATJ	-0.0812713196422805	3.13033086407797	-1.52323451044489	0.193262772183933	0.926976494513959	-4.50757767676871
Q9H8M5-1	CNNM2	0.355496089626591	3.35005849007594	1.68370427628992	0.158220630146483	0.926976494513959	-4.50793302756792
O14782	KIF3C	0.447090809560167	3.21306754869549	1.77735935713693	0.140820129472192	0.926976494513959	-4.50796796914589
Q14576	ELAVL3	-0.450317624109584	2.13741136459278	-1.49086717196513	0.201217763018712	0.926976494513959	-4.5080792820189
P06280	GLA	0.0629911334918919	3.25152811503521	2.01888189036142	0.104529040626722	0.926976494513959	-4.50888129475344
Q8IZV5	RDH10	0.246550022061824	3.09037458918907	1.44223408614427	0.213777755090745	0.926976494513959	-4.50899643514488
O14595	CTDSP2	0.256201450623326	3.33677888933116	1.36261194324365	0.235998574706287	0.926976494513959	-4.50922392797021
Q969J2	ZKSCAN4	-0.317890806644535	3.11480527806512	-1.35706005223538	0.237627947422392	0.926976494513959	-4.50927531901764
Q9UH36	SRRD	-0.201182954658769	3.24274084590678	-1.39618003353493	0.226372090451157	0.926976494513959	-4.50940520971109
Q16584	MAP3K11	-0.14368524031458	3.29901490985828	-1.42183823201416	0.219269492458762	0.926976494513959	-4.50944093202678
Q15599	SLC9A3R2	0.198550046907327	1.69162077293938	1.3965749977031	0.226261097385561	0.926976494513959	-4.51006382190207
O75144-2	ICOSLG; LOC102723996	0.472151516146627	3.30367505056211	1.54433950764684	0.188243919766177	0.926976494513959	-4.51032356766189
P10114	RAP2A	-0.14963534024706	3.38777319951305	-1.35940656454435	0.236937988212399	0.926976494513959	-4.5103848140174
Q9Y247	FAM50B	-0.550561857966238	3.15734943759182	-1.37402580207589	0.232682237347737	0.926976494513959	-4.51088383771292
Q684P5	RAP1GAP2	-0.235726765028746	2.99657439231712	-1.35096638692476	0.239428645903806	0.926976494513959	-4.51135829999799
Q96CJ1-1	EAF2	0.133042291730167	3.41709643240828	1.35309387559757	0.238798496305518	0.926976494513959	-4.51160383291859
Q8IWS0-2	PHF6	0.205636857259477	3.25321205726852	1.3875348948037	0.228814695446245	0.926976494513959	-4.51274317482403
Q08357	SLC20A2	0.149864665789402	3.3276955300847	1.34773580191819	0.240388548889867	0.926976494513959	-4.51315518392593
Q9Y689-1	ARL5A	0.243785593852499	3.42212865702719	1.48996627361997	0.201443727087426	0.926976494513959	-4.513458015178
Q12999	TSPAN31	0.122036849025838	3.37981127398444	1.40739093569779	0.223241865979326	0.926976494513959	-4.51397104448631
A6NFI3	ZNF316	-0.519558654259996	2.96205677873975	-1.36504481661654	0.235287933705974	0.926976494513959	-4.51455769646948
P36955	SERPINF1	-0.421273351984636	3.02583071475043	-1.41462833928744	0.22124328973539	0.926976494513959	-4.51463104189522
Q9H8K7	C10orf88	0.169656134221177	3.10688890977123	1.34864901924379	0.240116834806574	0.926976494513959	-4.51486995991735
O75586-2	MED6	-0.103234293245682	3.30382882664791	-1.44147853807562	0.213978790795751	0.926976494513959	-4.51513220431952
Q96G21	IMP4	-0.0762788205709525	3.33871331467784	-1.5939924038871	0.176941655026128	0.926976494513959	-4.51557450499558
P35443	THBS4	-0.632388458316665	3.13325835600303	-1.39347665038307	0.227133202871985	0.926976494513959	-4.51562260998341
Q9UGM3-9	DMBT1	-0.708686121848813	3.16979011372005	-1.40561143046532	0.223735928249908	0.926976494513959	-4.51613393855935
P05543	SERPINA7	-0.581609080320879	3.03570094226894	-1.45738521433906	0.209784918135504	0.926976494513959	-4.5166277938417
Q86SK9-1	SCD5	0.412933740174534	3.2480793652912	1.3389154941102	0.243027961742072	0.926976494513959	-4.51664990181654
Q92685-2	ALG3	0.30279946686935	3.45459598620742	1.33858068951495	0.243128688900536	0.926976494513959	-4.51671380983339
Q6UWU2	GLB1L	0.117533840810775	3.3770107496859	1.37504771555635	0.232387497835401	0.926976494513959	-4.51741405581649
O75506	HSBP1	-0.654253867805347	3.20560904781868	-1.51506426127929	0.195241040891914	0.926976494513959	-4.51757551400821
Q9Y4P8-1	WIPI2	0.150477153866911	3.39972012828524	1.33571658072471	0.243991983811732	0.926976494513959	-4.51772759726691
O75829	LECT1; CNMD	-0.942232137684988	3.17886419662564	-1.37994411068865	0.230980231487953	0.926976494513959	-4.51777658740606
Q6ZQQ6-2	WDR87	-0.17292616719689	3.39431163060075	-1.33595768402185	0.243919199111321	0.926976494513959	-4.51801929175702
Q15526	SURF1	0.309729729243794	3.36242807357519	1.39331511139777	0.227178760438837	0.926976494513959	-4.51895070094189
P23142	FBLN1	-0.49213035111838	3.11191873425472	-1.333854328019	0.244554857068334	0.926976494513959	-4.52004473138502
P01024	C3	-0.610031615188656	3.10455282036601	-1.56308250675626	0.18389534729909	0.926976494513959	-4.52147540741918
Q9NYJ8-1	TAB2	0.391334196937774	3.27500959303228	1.33226269830831	0.2450369071013	0.926976494513959	-4.5216397850339
P17029	ZKSCAN1	-0.552328073255346	3.10319095494857	-1.33761831361788	0.243418443408753	0.926976494513959	-4.52180059195162
Q58FG1	HSP90AA4P	-0.328734778108206	3.47696715633753	-1.40799510177606	0.223074364381799	0.926976494513959	-4.5219942446223
Q9NZL9	MAT2B	0.0936316340127752	3.39920891004989	1.38970998707376	0.228197771464131	0.926976494513959	-4.52309395399157
Q9Y467-3	SALL2	-0.713636019482073	1.81996973502683	-1.90029506952411	0.12093389396317	0.926976494513959	-4.52311087928026
P00519-2	ABL1	-0.208671549822468	3.27998139892015	-1.44216776895905	0.213795393371955	0.926976494513959	-4.52313255081779
Q9H425	C1orf198	-0.121973132144676	3.04837328404593	-1.37661304220568	0.231936719727668	0.926976494513959	-4.52314601144927
Q96IR7	HPDL	0.116335853708476	3.15758970502663	1.36252977523523	0.23602261162816	0.926976494513959	-4.52324598065864
Q5VWX1	KHDRBS2	-0.228064946321932	3.36054390578605	-1.43686350436768	0.215210747668707	0.926976494513959	-4.52408452306361
P46013-2	MKI67	-0.837099958305425	3.10074487532232	-1.31829131898234	0.249307057125906	0.926976494513959	-4.52492461963328
Q99643	SDHC	0.585269687467288	3.26301746724396	1.46892824878822	0.206791813234196	0.926976494513959	-4.52595270859502
Q99622	C12orf57	-0.192460663954905	3.29902932379193	-1.47669083808536	0.204802485890181	0.926976494513959	-4.52602886062345
Q9P2K6	KLHDC5; KLHL42	-0.2337372080337	3.31086031881937	-1.31830889633455	0.249301641021746	0.926976494513959	-4.52646376801498
O94901-9	SUN1	0.624853066112506	3.38353683016681	1.4557643470462	0.210208578346217	0.926976494513959	-4.52663942412884
P98196	ATP11A	0.195295504484739	3.36979926215956	1.43650140611248	0.215307698515161	0.926976494513959	-4.52686854725416
Q9NZR1	TMOD2	-0.581648219992068	3.18605651852525	-1.62816002437402	0.169561325347907	0.926976494513959	-4.5270816039581
O43829	ZBTB14; ZFP161	-0.392275780167585	3.21082500759104	-1.37596834078865	0.232122277532168	0.926976494513959	-4.52709786793816
Q9Y6X2	PIAS3; LOC101060431	-0.0866147121839115	3.24631116406611	-1.41680481452546	0.220645650890835	0.926976494513959	-4.52725789285839
Q9H582-1	ZNF644	-0.331351847472985	3.1969179687186	-1.62013130001531	0.171267241716755	0.926976494513959	-4.52772426108971
Q9NR28-1	DIABLO	-0.169585653620876	3.16419718216231	-1.63247268305104	0.168652068233562	0.926976494513959	-4.52777043549679
Q9NRC8	SIRT7	-0.273422811918232	3.28685857762216	-1.35584564924263	0.237985776405054	0.926976494513959	-4.52791535542614
Q8NFA0	USP32	-0.216261511356744	3.28371059616657	-1.35160156722753	0.239240343899809	0.926976494513959	-4.52836773409301
Q969V6	MKL1	-0.158535769200954	3.28388220024498	-1.33574782684892	0.243982550015555	0.926976494513959	-4.5284969514145
Q9HBX9-1	RXFP1	-0.215036168948606	3.26644985865532	-1.36745652339122	0.234585490427676	0.926976494513959	-4.52855188662406
Q9BRJ6	C7orf50	-0.114518365659318	3.32560697432569	-1.55044028319941	0.18681736720897	0.926976494513959	-4.52868033811427
Q96JE7-1	SEC16B; CRYZL2P-SEC16B	-0.235786761455933	3.41729166278799	-1.3836998886289	0.229906321387275	0.926976494513959	-4.53020421584749
P14406	COX7A2	0.420140875313036	3.270332804053	1.47852944370337	0.204334054730596	0.926976494513959	-4.5306919733768
Q13370	PDE3B	0.296960480368695	3.38589648081522	1.55818272953568	0.18502240388685	0.926976494513959	-4.53105406610769
Q9H707	ZNF552	-0.171809774175269	3.35159398851466	-1.30221565741093	0.254307070843977	0.926976494513959	-4.53137049014696
Q8N567	ZCCHC9	-0.159615276367004	3.08312538494803	-1.39524505645381	0.226635046895603	0.926976494513959	-4.53141424466541
Q14244	MAP7	-0.0597195118957644	3.35308901651961	-1.72602141011605	0.150100598708303	0.926976494513959	-4.53157355916665
Q9UKN8	GTF3C4	0.0414017049986674	3.19886889134843	2.1195571930516	0.0924578570539703	0.926976494513959	-4.53173576898588
O95670-1	ATP6V1G2	-0.25951392337617	3.25248759666364	-1.32832361743561	0.246233786122303	0.926976494513959	-4.53208675761072
Q92567-2	FAM168A	0.156868270799398	3.18858959263596	1.36274578086855	0.235959427670058	0.926976494513959	-4.53212358709696
O43312-5	MTSS1	-0.143592286546093	3.42073812405762	-1.57093131358536	0.182104189655324	0.926976494513959	-4.53212901586132
Q86SE9	PCGF5	0.17416800429896	3.35006726535943	1.29979240164892	0.255068895730338	0.926976494513959	-4.53256870478288
P10909-2	CLU	-0.680271665141566	3.22038676535964	-1.85006051342181	0.128680894966862	0.926976494513959	-4.53257510299213
Q86UT6	NLRX1	0.246467239949134	3.13491672204497	1.3402350076648	0.242631366274162	0.926976494513959	-4.53258872584772
Q96G04-1	FAM86A; EEF2KMT	-0.0866938227968134	3.4216960983852	-1.40988012612008	0.22255253054534	0.926976494513959	-4.53265754236927
Q6NWY9	PRPF40B	0.0996693100944811	3.36189730828289	1.35624174348992	0.237869009237703	0.926976494513959	-4.5333741858621
Q9Y274-1	ST3GAL6	0.252648794638636	3.40947247957814	1.47711508413391	0.204694305270277	0.926976494513959	-4.53373508030093
P08697-1	SERPINF2	-0.43885202633723	3.02105642039031	-1.2964760215788	0.256114969682384	0.926976494513959	-4.53385476758752
Q12772	SREBF2	0.216315593428854	3.36535390441898	1.33515883585981	0.244160435645858	0.926976494513959	-4.53389386750293
Q96AH0-1	NABP1	0.148828038693044	3.42160927427717	1.29878024163973	0.255387732449712	0.926976494513959	-4.53414998602941
P26651	ZFP36	-0.351103370744175	3.35089902229055	-1.49574911251658	0.199997594165238	0.926976494513959	-4.53420574255294
Q8WVX3-2	C4orf3	0.375727403082653	3.37657244982946	1.33798343560632	0.24330847309043	0.926976494513959	-4.53436975815695
Q9NQR1-1	SETD8; KMT5A	-0.268893646381519	3.21735681885895	-1.35006220824697	0.239696936662172	0.926976494513959	-4.53460864026132
Q93052	LPP	-0.150841240808657	3.17004100071506	-1.49673908465667	0.199751053513342	0.926976494513959	-4.5351876838477
Q06033-1	ITIH3	-0.338620218686991	3.03054098513521	-1.29325130933903	0.257135981385243	0.926976494513959	-4.53529407138569
Q6ZT07	TBC1D9	0.118656258788328	3.3454927091157	1.31356801884625	0.250766469309902	0.926976494513959	-4.53577209801213
P02585	TNNC2	-0.20305553778897	3.41638621380984	-1.29801008238465	0.255630587638781	0.926976494513959	-4.53582417574805
P13196	ALAS1	0.0944654961718117	3.10592704370671	1.36576022677404	0.235079351410141	0.926976494513959	-4.53617745464358
Q9H4Z2	ZNF335	-0.215510415989144	3.24183984301023	-1.31295815303023	0.250955491758982	0.926976494513959	-4.53653008536117
Q9Y243-1	AKT3	0.0713745278043836	3.1933773866149	1.54650604333076	0.187736081099496	0.926976494513959	-4.53664356360724
Q5JV73	FRMPD3	-0.107384855225665	3.20089288144958	-1.36885616782012	0.234178742762855	0.926976494513959	-4.5367017633768
Q04726-5	TLE3	-0.177698628965166	3.29493114718156	-1.29649486420377	0.256109014882614	0.926976494513959	-4.53718835029219
P25788-1	PSMA3	-0.0465819174374575	3.35765317600574	-2.14109717590403	0.0900746777446199	0.926976494513959	-4.53753800796969
P09493-5	TPM1	-0.148512701683437	2.95571048501942	-1.31823674758082	0.249323872901647	0.926976494513959	-4.53776406894436
P57768	SNX16	0.114949844931881	3.14091557474576	1.32876628088764	0.246099008952705	0.926976494513959	-4.53779815560991
Q9UNM6	PSMD13	-0.0503350171750935	3.3307440707631	-2.25256474876737	0.078757295944895	0.926976494513959	-4.53813425607906
Q96HP0	DOCK6	0.47694092049986	2.70667878709926	1.66124550522182	0.16271054851213	0.926976494513959	-4.53819531351347
Q9NVP2	ASF1B	0.116436126219268	3.33040777947917	1.49575654636409	0.199995741740676	0.926976494513959	-4.53828193484492
Q9NWW5	CLN6	0.231147463102779	3.36021706329026	1.28965810731581	0.258278150804161	0.926976494513959	-4.53833549225937
Q8IUR0	TRAPPC5	-0.272463559544404	3.33074194773956	-1.56006626968105	0.184588336588369	0.926976494513959	-4.53965215493969
P35240-1	NF2	-0.0663254304792125	3.32187952061266	-1.84074789577969	0.130173133576254	0.926976494513959	-4.53966388772864
Q9UHX1-1	PUF60	0.0933847317698357	3.31707544028035	1.38458576735664	0.229653715403237	0.926976494513959	-4.53969563519311
P15169	CPN1	-0.517787835231358	3.2012215070198	-1.28399502712029	0.260087902051265	0.926976494513959	-4.53979659963402
Q69YL0	LOC152217; NCBP2-AS2	0.376225079490246	3.24631321762317	1.53172491687577	0.191227979872991	0.926976494513959	-4.53988574608176
O95816	BAG2	-0.0941769286897733	3.2252389064305	-1.7304618385152	0.149273626634813	0.926976494513959	-4.54003329110223
Q9Y6Y9	LY96	0.135192977871982	3.42372633929584	1.30575702898405	0.253197570807324	0.926976494513959	-4.54041050057917
Q8N1S5-1	SLC39A11	0.20796129370435	3.37251929888755	1.29358357178329	0.257030604303544	0.926976494513959	-4.54083368195749
O94813	SLIT2	-0.427436773514675	2.2953770919075	-1.47062485856323	0.20635541359783	0.926976494513959	-4.54087444574619
Q99592-2	ZBTB18; ZNF238	-0.271013785123813	3.32621701072501	-1.30554524076052	0.253263795399839	0.926976494513959	-4.541040346815
Q92613	PHF16; JADE3	0.0747083485466816	3.09005345001739	1.45044781555791	0.211604066262443	0.926976494513959	-4.54121765068131
P12931-2	SRC	-0.115694046780799	3.16951763020178	-1.58139118829456	0.179744200914287	0.926976494513959	-4.54127602637591
Q9UN86	G3BP2	-0.146152188210887	3.1514460063503	-1.29820741014691	0.255568343438872	0.926976494513959	-4.54134401341166
P0C0L4-1	C4A; C4B	-0.627443776439105	3.2232701715905	-1.49390088931458	0.200458672658372	0.926976494513959	-4.54171486944766
O15055-1	PER2	0.138257824466137	3.42989338163079	1.27742500610746	0.2622023120355	0.926976494513959	-4.54173815329717
Q9NX04	C1orf109	-0.182437088764293	3.31666345544059	-1.5078682100992	0.196999972027296	0.926976494513959	-4.54225153629931
Q7RTP0	NIPA1	0.272041404750137	3.36013862874322	1.27888663370583	0.261730539494171	0.926976494513959	-4.54238108124383
Q9ULQ1-3	TPCN1	0.238528040658728	3.39685647934219	1.27164357983986	0.26407616678062	0.926976494513959	-4.5427641525146
Q6ZXV5	TMTC3	0.425422027665691	2.65486441844395	1.27152357824556	0.264115192944364	0.926976494513959	-4.54282863873908
Q13888-1	GTF2H2; GTF2H2C	0.279891394540004	3.30470293783031	1.3754164298996	0.232281241194672	0.926976494513959	-4.54335245526713
Q13492-1	PICALM	-0.0880257310444265	3.34097105872262	-1.99008494890518	0.108283332732332	0.926976494513959	-4.54366159129709
P55083-2	MFAP4	-0.345103837584152	3.3354827781938	-1.27349924266244	0.263473362197497	0.926976494513959	-4.5438617128782
O43310	CTIF	-0.0915708465598265	3.22162253519322	-1.53266716734296	0.19100347355151	0.926976494513959	-4.54481941214979
Q9H3E2	SNX25	0.393483019232952	3.4043037268898	1.27112235167554	0.264245716276549	0.926976494513959	-4.54501595373597
Q9Y2Z0-2	SUGT1	-0.12679155713636	3.29240941757886	-1.28200947121139	0.260725224818642	0.926976494513959	-4.54522991284624
O60507	TPST1	0.179412324681357	3.16610158232695	1.30511268607162	0.253399102549868	0.926976494513959	-4.54531401169568
P14927	UQCRB	0.330707718892528	3.33764996485867	1.55937866469722	0.184746679524973	0.926976494513959	-4.54689065272729
P37268	FDFT1	0.454406772265144	2.89685306274823	1.28421513302719	0.260017342149462	0.926976494513959	-4.54715866663843
P08962	CD63	-0.174215134275391	3.33842842621788	-1.33538788092248	0.244091245427725	0.926976494513959	-4.54724708244654
Q9NYR9-1	NKIRAS2	-0.183851855137801	3.26648951478325	-1.30285910018679	0.254105143739778	0.926976494513959	-4.54745370071891
Q7Z6M4	MTERFD2; MTERF4	0.267943108229428	3.21657148340377	1.30409995664386	0.253716159292679	0.926976494513959	-4.5475668274987
Q9P2H3-3	TRIM59; IFT80	0.407635721340601	3.4035615414032	1.32038961601317	0.248661292449305	0.926976494513959	-4.54758679083267
P57105	SYNJ2BP	0.219876094922877	3.19103257888501	1.37862989231495	0.231357146438155	0.926976494513959	-4.54765728473153
Q9H0D6-1	XRN2	0.0404133534002496	3.30115181525718	2.27071854229027	0.0770649471924715	0.926976494513959	-4.5477197276735
Q86YT5	SLC13A5	-0.529705330288567	3.35142473601408	-1.31432304281179	0.250532642012679	0.926976494513959	-4.54813098704415
O75155-1	CAND2	0.342291763231215	3.27547255731062	1.40522242561338	0.223844071895389	0.926976494513959	-4.54817316303284
Q14789-4	GOLGB1	0.247116052774712	3.40411757701936	1.27647271116361	0.262510112343263	0.926976494513959	-4.54821104116522
Q9H147	DNTTIP1	-0.0990443914823265	3.23859350652503	-1.44460817631143	0.213147252581554	0.926976494513959	-4.54879055221052
Q8N1G2	FTSJD2; CMTR1	0.05858719369656	3.30399497348039	2.02281422422534	0.104027215959644	0.926976494513959	-4.54918783617743
P63272	SUPT4H1	0.0744683455967448	3.35496185263604	1.59891797117615	0.175858130787769	0.926976494513959	-4.54936214008218
Q6JQN1-5	ACAD10	0.130651080282853	3.29400498425973	1.32232117854505	0.248068235756317	0.926976494513959	-4.54944649071937
Q86SQ7	SDCCAG8	0.0706067854648374	3.23616618142745	1.54657433125572	0.187720096461014	0.926976494513959	-4.54952679605964
P30511-3	HLA-F	0.294823695130799	3.39534563622049	1.33920330221272	0.242941405251677	0.926976494513959	-4.54968562825094
Q9H665-2	IGFLR1	-0.239565368325944	3.3758597463819	-1.26725067093517	0.265508300456764	0.926976494513959	-4.5497987812111
Q8TCT9-2	HM13	0.330084927048446	3.40610899589551	1.2601122196113	0.267850900549228	0.926976494513959	-4.54987098807815
Q03393	PTS	-0.321060167046493	2.45799802295937	-1.33552279180441	0.244050500066552	0.926976494513959	-4.55023158796729
A0PJW6	TMEM223	0.288629000517362	3.33624661508945	1.31866523351729	0.249191866859696	0.926976494513959	-4.55061407769197
Q10567-3	AP1B1	-0.126321329139754	3.38265571253278	-1.28329535626438	0.260312316001764	0.926976494513959	-4.55082076916794
Q9H706	FAM59A; GAREM; GAREM1	-0.0971587424741834	3.3232604073894	-1.44626707020481	0.212707762654263	0.926976494513959	-4.55124478428865
Q8WWV3-1	RTN4IP1	0.185328170686906	3.29747498767026	1.43529560445607	0.21563085434518	0.926976494513959	-4.55156224893659
P56134	ATP5J2	0.358090296539257	3.28958344677948	1.4331350771862	0.21621105458605	0.926976494513959	-4.55160484215689
Q8WU58	FAM222B	-0.125694322381968	3.14991734878847	-1.27252868078288	0.263788485450568	0.926976494513959	-4.55221567685309
Q8IWZ3-2	ANKHD1; ANKHD1-EIF4EBP3	-0.136357739259266	3.33262179739115	-1.25069224301188	0.270971540048329	0.926976494513959	-4.55223544304305
O00463	TRAF5	0.112854903625965	3.38268230209729	1.43820419368212	0.214852150391181	0.926976494513959	-4.55235704549378
Q6P3S6	FBXO42	-0.133236398785422	3.37858341273753	-1.30303266471615	0.254050700977848	0.926976494513959	-4.55268980085669
P16619	CCL3L3; CCL3L1	-0.416566081825364	3.19922339536811	-1.32849537898163	0.246181481827552	0.926976494513959	-4.55339816630761
O75177	SS18L1	0.187048949982874	3.1601441888943	1.24248131134335	0.273719028660797	0.926976494513959	-4.55345112134944
P04275	VWF	-0.165259689733842	3.1881338629494	-1.24237064257131	0.273756234871567	0.926976494513959	-4.55364568204248
P03886	ND1	0.654000154551556	3.1955916086108	1.26416063132773	0.266520004242918	0.926976494513959	-4.55392163810172
Q8NDW8-7	TTC21A	0.608742135472885	3.19090596994208	1.26404053990411	0.266559395286186	0.926976494513959	-4.55430452912301
Q16513	PKN2	-0.155595295381142	2.95059898799522	-1.65871940023602	0.16322358956633	0.926976494513959	-4.55497438742868
Q3KPI0	CEACAM21	0.251509227143257	3.47244741247026	1.25390217824961	0.26990439674111	0.926976494513959	-4.55521687619934
Q9P0S3	ORMDL1	0.444419662068047	3.28649197324833	1.25348889600288	0.270041574124296	0.926976494513959	-4.5554770010469
Q96BW9-3	TAMM41	0.134560053188573	3.26429161966797	1.39999937754212	0.22530096735818	0.926976494513959	-4.55576416803041
Q14699	RFTN1	0.257884031709524	3.18401223610773	1.24552647291722	0.272697090550539	0.926976494513959	-4.55591261792873
Q9Y664	KPTN	-0.113773311282097	3.27510909143458	-1.32387784378985	0.247591256724589	0.926976494513959	-4.55618163235839
Q96PU4-1	UHRF2	0.0917659357999689	3.38425481594505	1.74633035165363	0.146356327152678	0.926976494513959	-4.55652683365246
Q8TD19	NEK9	0.0583278189630209	3.27338553548278	2.01414622477245	0.1051368041059	0.926976494513959	-4.5566502985027
P00156	CYTB	0.63092285865486	3.25404344265195	1.23039204179853	0.277811017790045	0.926976494513959	-4.55673141819388
Q9H633-2	RPP21	0.202536824289853	3.2861274745609	1.22932544403917	0.278174728209487	0.926976494513959	-4.55702029252254
O00165	HAX1	-0.208432421300183	3.3259445557307	-1.6512443587813	0.164751361006979	0.926976494513959	-4.55703706594649
Q567V2-1	MPV17L2	0.352843010923813	3.24020135361355	1.24691351704302	0.272232774804222	0.926976494513959	-4.55730016833993
P51826-2	AFF3	-0.172996613128055	3.05935910041055	-1.24011113024303	0.274516890023516	0.926976494513959	-4.5575680007901
P56182	RRP1	-0.168902134645195	3.2874691584034	-2.05702644220146	0.0997680456723592	0.926976494513959	-4.55914449422329
P41208	CETN2	-0.106695744310979	3.16649668453435	-1.61701217502279	0.171934635737093	0.926976494513959	-4.55924216273922
Q7Z4R8	C6orf120	0.338848697921413	3.09346997851104	1.32262214826748	0.247975947832111	0.926976494513959	-4.55928375292679
Q6UWS5	PET117	0.288882818455929	3.38208664634026	1.22722749284947	0.278891406807032	0.926976494513959	-4.55935082859101
Q96PV7-1	FAM193B	0.145871630431454	3.34239945335939	1.47291671745205	0.205767334399295	0.926976494513959	-4.55944199797505
P48509	CD151	0.361759575463667	3.27379058713381	1.22242459582768	0.280538501409051	0.926976494513959	-4.55960776696936
Q13905-3	RAPGEF1	0.0926140537293947	3.38500867730173	1.72518188017093	0.150257477250143	0.926976494513959	-4.55969183250408
Q8WUD6-1	CHPT1	0.370131065899522	3.26978895790179	1.22599309444124	0.279313879644708	0.926976494513959	-4.56058717355563
Q8NBW4	SLC38A9	0.321601375381078	3.38375403528564	1.23073787267653	0.277693183079915	0.926976494513959	-4.56126874484153
O75911	DHRS3	-0.178777961537456	2.99006774891805	-1.21876129502969	0.281800772949076	0.926976494513959	-4.56135581434981
Q8WUH6	C12orf23; TMEM263	-0.215062162634608	3.17139280198424	-1.78212486698497	0.13998919445293	0.926976494513959	-4.56191321250682
P41732	TSPAN7	-0.0961085607604593	3.37670270895278	-1.39861233430108	0.225689394418921	0.926976494513959	-4.56241706374136
Q9BRQ3-1	NUDT22	-0.153331210134482	3.3698323391778	-1.31047695736666	0.25172589903989	0.926976494513959	-4.56282248503763
Q9HC21	SLC25A19	0.613947200617717	3.27213142617906	1.42250963592549	0.219086556129278	0.926976494513959	-4.56315864343109
Q03001-8	DST	0.26929036814854	3.2529322005344	1.27305644560111	0.263617086633036	0.926976494513959	-4.56342897479574
Q7Z3S9-3	NOTCH2NL; LOC100996717; LOC100996763; LOC101060226; NBPF19	0.105981187403333	3.41216231164097	1.33044695163431	0.245587931880773	0.926976494513959	-4.56353878005952
Q1ED39	C16orf88; KNOP1	-0.193355922611335	3.08950911866164	-1.84200293920513	0.129970980510641	0.926976494513959	-4.56360892446804
Q9BXN2	CLEC7A	0.192634113295731	3.3581563668147	1.20943337389776	0.28503840754564	0.926976494513959	-4.56381440364572
Q63HQ0	AP1AR	-0.113825797695999	3.17519055807796	-1.26310184361484	0.266867482122317	0.926976494513959	-4.56394568696672
P51153	RAB13	-0.352774910331345	2.23225448772815	-1.32577215958494	0.247011985413451	0.926976494513959	-4.56400808805416
Q93034	CUL5	-0.0682995743623031	3.29839671019786	-2.00920232487298	0.10577530393484	0.926976494513959	-4.56404572629715
P63162-2	SNRPN; SNURF	0.201647397418492	3.41329761607208	1.2139424909714	0.283469114305629	0.926976494513959	-4.56417613298665
Q6ZRI8	ARHGAP36	-0.256348983548922	3.22490023172474	-1.20632944396011	0.286123261408819	0.926976494513959	-4.5644145255908
P62875	POLR2L	-0.217666813519038	3.32393018262362	-1.72285220143574	0.150693692412808	0.926976494513959	-4.5644329679147
Q6UW56-3	ATRAID	0.197432161867087	3.27419002450615	1.22652504515676	0.279131747574195	0.926976494513959	-4.56444233016736
Q155Q3-1	DIXDC1	-0.221540647404496	3.00752801471964	-1.2035199064109	0.287108466499858	0.926976494513959	-4.56468398822607
Q8IZD4	DCP1B	0.0967672146327718	3.32353544649723	1.75124129252331	0.14546540739283	0.926976494513959	-4.56477653744801
Q68CR1-1	SEL1L3	0.452853309174964	3.42089794885211	1.20443632723727	0.286786771085509	0.926976494513959	-4.56480023601644
Q9BWH2	FUNDC2	0.48881482241038	3.37633161799556	1.26751303881725	0.265422563567042	0.926976494513959	-4.56545704479905
Q8NAT1	GTDC2; POMGNT2	0.295069999318626	3.38524046303864	1.27088204579835	0.264323919089817	0.926976494513959	-4.56577648499571
Q9H4A5	GOLPH3L	0.0646632993822005	3.34785831689724	1.84097409183971	0.130136675414309	0.926976494513959	-4.56581388248298
P18887	XRCC1	0.0482441184999314	3.30286491605807	2.01268072048552	0.105325644049324	0.926976494513959	-4.56590085173491
Q7L7X3	TAOK1	-0.150738867082693	3.23285986393511	-1.61991614751986	0.171313193685714	0.926976494513959	-4.56613881700367
Q03013-1	GSTM4	-0.303323272622619	3.25294473342436	-1.22765377711751	0.278745647288799	0.926976494513959	-4.56655595256947
Q9BY27	DGCR6L	0.156997768146105	3.27388204762744	1.22442311746665	0.279852052377594	0.926976494513959	-4.56698891206849
O00541-2	PES1	-0.267778259501401	3.1993401335943	-1.196725263327	0.289503886304725	0.926976494513959	-4.56703713703827
Q9H6S1-1	AZI2	0.171717623703353	3.10909589827965	1.20156958879402	0.287794189653457	0.926976494513959	-4.56762034704851
Q5SRE7-3	PHYHD1	-0.348061120622879	3.15076065159891	-1.26389833484908	0.266606046781528	0.926976494513959	-4.56765171500985
Q8N9N7	LRRC57	-0.147512163973552	3.35129346044772	-1.8293929494236	0.132017051901376	0.926976494513959	-4.56794612100742
Q02818	NUCB1	-0.0821931698214985	3.31017741821318	-2.01745700083303	0.104711513260446	0.926976494513959	-4.56819786517478
Q9UEE9-1	CFDP1	0.14298581347872	3.04901685603756	1.38565835206557	0.229348226755473	0.926976494513959	-4.56822089930628
O75467	ZNF324	-0.451373649433694	3.24040272413684	-1.21181363534663	0.28420902708029	0.926976494513959	-4.5682359286524
A6NI28	ARHGAP42	-0.166531172397124	3.31275744043561	-1.27744831431696	0.262194782584093	0.926976494513959	-4.56848516872728
Q14592	ZNF460	-0.198479761661889	3.28567337419825	-1.230457763895	0.277788620812126	0.926976494513959	-4.56868177284462
O43379-4	WDR62	-0.157066548583984	3.34323640124238	-1.2707400181774	0.264370149298596	0.926976494513959	-4.56882192359387
Q6FIF0	ZFAND6	0.118619544944597	3.32341689656297	1.68831415968921	0.157314725108957	0.926976494513959	-4.56964610068097
P15291	B4GALT1	0.145923050564883	3.36173522771754	1.43913658436713	0.214603103727846	0.926976494513959	-4.57004259538886
Q9Y3C4	TPRKB	-0.0826645283281597	3.30231989098953	-1.66941907945881	0.161061711930932	0.926976494513959	-4.5701321381742
Q9H9A7	RMI1	0.105657370432253	3.27633485380496	1.5252764886629	0.192771448431027	0.926976494513959	-4.57014990170007
Q3KRA6	C2orf76	-0.100766344382469	3.34180955521632	-1.4365989693615	0.215281572043607	0.926976494513959	-4.57023316492003
Q9Y575-3	GPR75-ASB3; ASB3	-0.183462782487465	3.13756846821571	-1.18260554775543	0.294539866519086	0.926976494513959	-4.57034244856088
P16260	SLC25A16	0.525219579386452	3.3371987000233	1.18355197721516	0.294199844607274	0.926976494513959	-4.57134217011008
Q16773	CCBL1; KYAT1	-0.123718911965547	3.33175333889979	-1.65482019004191	0.164018722916758	0.926976494513959	-4.57198323105198
Q8NCN4	RNF169	-0.0879211085117153	3.3114579393148	-1.60913297903896	0.173632210241861	0.926976494513959	-4.57199266630294
O15235	MRPS12	0.107310814257494	3.2842003304454	1.2834467361975	0.260263746759248	0.926976494513959	-4.57220162967125
Q71F56	MED13L	0.0838245934896425	3.3090353953327	1.40947471143809	0.222664662590403	0.926976494513959	-4.57238872111337
Q9Y2S2-1	CRYL1	-0.222931995193563	3.37244027635277	-1.33436228743295	0.24440120255382	0.926976494513959	-4.57258101304814
P03928	ATP8	0.664642498521495	3.42507121070355	1.30524895660759	0.253356468530711	0.926976494513959	-4.57259727017388
P56270-2	MAZ	-0.315750950529321	3.15067024008405	-1.39909581100598	0.225553928705826	0.926976494513959	-4.5726193880787
Q02556	IRF8	0.228721146327123	3.27091163610111	1.17475095215948	0.297375508466988	0.926976494513959	-4.57315937427163
Q00839	HNRNPU	-0.0875661621981012	3.28495244746575	-1.55562834060297	0.185612693929581	0.926976494513959	-4.57379105838843
Q9BTX3	TMEM208	0.455736426800735	3.32255226414168	1.16906774050017	0.299442580005979	0.926976494513959	-4.57391267761838
Q9GZY8-2	MFF	0.357939717663304	3.42625745730964	1.19299232526752	0.290827635557689	0.926976494513959	-4.57426308342579
Q14149	MORC3	0.0497110864088459	3.32470145513344	1.97525760061192	0.11027197104042	0.926976494513959	-4.57457322866123
O00541-1	PES1	-0.198807995379534	3.25326568961085	-1.37005710636543	0.233830277440031	0.926976494513959	-4.57510005775097
O00767	SCD	0.462224561157781	2.61906885096833	1.27961140752643	0.261496896261039	0.926976494513959	-4.57512319566171
Q9NYG2-2	ZDHHC3	0.196450900343899	3.29718382298183	1.25022611159944	0.271126829450118	0.926976494513959	-4.57515115542423
Q7L513-10	FCRLA	-0.175905790698119	3.29278759443467	-1.44375364074716	0.213373988652079	0.926976494513959	-4.5752689108516
O95872	GPANK1	-0.342212164535025	3.2287303017426	-1.16991788714329	0.299132547364617	0.926976494513959	-4.57597248191465
Q8N755	PQLC3	0.229306936123494	3.40910910094939	1.15992151952061	0.302796367499674	0.926976494513959	-4.57632675218687
O60583	CCNT2	0.135504302152488	3.24397820582184	1.19806767351941	0.289029189808379	0.926976494513959	-4.5763370752851
Q8N3J5	PPM1K	0.108268562609862	3.39470410551885	1.29391787582132	0.256924620521065	0.926976494513959	-4.57644113621241
Q8N1G1	REXO1	-0.132109093603688	3.30050427206463	-1.45597273645771	0.210154063108184	0.926976494513959	-4.57651044283684
Q9NPJ6-1	MED4	-0.0739459930896777	3.26653149721318	-1.41766167356809	0.220410793809232	0.926976494513959	-4.57672331028943
Q8NBM4-1	UBAC2	0.279496290967708	3.07324475942667	1.15578569472092	0.304323961098705	0.926976494513959	-4.57689021115996
Q8IXJ9	ASXL1	0.278193512569111	3.32118684725182	1.18697582947443	0.292972729120257	0.926976494513959	-4.57722034850801
Q9NP50-1	FAM60A; SINHCAF	-0.144832125160979	3.21077863884168	-1.43777268899699	0.214967502608873	0.926976494513959	-4.577478790966
Q15528-1	MED22	-0.125713048946092	3.30510705981581	-1.36517377768941	0.235250321260716	0.926976494513959	-4.57760051542445
Q96D05-2	C10orf35; FAM241B	0.478301875147818	2.6857863540084	1.19588720200042	0.289800596582862	0.926976494513959	-4.57781049314397
O75368	SH3BGRL	-0.0525848857304513	3.37385230558941	-1.82454452222071	0.13281264227256	0.926976494513959	-4.57791790965118
Q7L804-2	RAB11FIP2	-0.218150973462478	3.03779932103456	-1.26628052714861	0.265825548657372	0.926976494513959	-4.5779281533853
Q6ZSY5	PPP1R3F	-0.212220859506318	3.26971584633426	-1.21110162992271	0.284456887648699	0.926976494513959	-4.57839467731405
Q8WYQ3	CHCHD10	-0.263652255500274	3.18564004612468	-1.34917233507625	0.239961261562126	0.926976494513959	-4.57848563338215
Q96T60	PNKP	-0.0715720499578203	3.35714304993681	-1.92147981413098	0.117814909650485	0.926976494513959	-4.57887374283344
Q9BUL5-1	PHF23	-0.105248894834946	3.24841790476463	-1.34993763324869	0.239733923334957	0.926976494513959	-4.57926288499604
Q9BQD7	FAM173A	0.248725584321976	3.40928482901848	1.14451430286895	0.308522220449736	0.926976494513959	-4.57932893729477
P19971	TYMP; SCO2	-0.259451760099533	3.35114381657095	-1.46441674483154	0.207956648432404	0.926976494513959	-4.57943096301063
P04004	VTN	-0.949693542126491	3.18234259425364	-1.55728879106615	0.185228770025813	0.926976494513959	-4.57949436519626
Q9Y2C4	EXOG	0.642458411181065	3.28151827934528	1.42304439234406	0.218940957543993	0.926976494513959	-4.5795268970427
P43034	PAFAH1B1	-0.0877842001048224	3.33250575282455	-2.13934293305396	0.0902662711373591	0.926976494513959	-4.57958825291509
Q13636	RAB31	-0.144797985637017	3.22292394437436	-1.16767667258095	0.299950500621335	0.926976494513959	-4.57987444047969
Q49AH0-1	CDNF	-0.289310826605746	3.4213927367166	-1.14310503556376	0.309050754802066	0.926976494513959	-4.58002982094504
Q96NT0	CCDC115	-0.166344539898199	3.27893269574922	-1.14622241229714	0.307882689694251	0.926976494513959	-4.58046954326697
P12259	F5	-0.677058047250522	3.29165982878464	-1.91269579444136	0.119097774828899	0.926976494513959	-4.580552276475
Q93099	HGD	-0.442961628304106	3.16992907965151	-1.14350475997709	0.308900759342458	0.926976494513959	-4.58126694413209
Q9UEE5	STK17A	0.129117175178377	3.43974199178765	1.39730542594977	0.226055969837714	0.926976494513959	-4.58157089717304
Q0P6D6	CCDC15	0.160937694897015	3.30560406290929	1.1403370691981	0.310091210371698	0.926976494513959	-4.5817391073423
Q96FB5	RRNAD1	-0.252134395174693	3.41316226759788	-1.13573640068167	0.311827471643909	0.926976494513959	-4.58239894506999
Q5JS37	NHLRC3	-0.186897949492863	3.34943549765369	-1.29147059566721	0.257701424186692	0.926976494513959	-4.58245647054294
Q9HCC9-1	ZFYVE28	-0.21960128603569	3.37275590613591	-1.17328093026405	0.297908941052566	0.926976494513959	-4.58253529580154
Q8N999-1	C12orf29	-0.12395909370767	3.32457312728667	-1.72381021794012	0.150514154067223	0.926976494513959	-4.58256019886634
Q3KRA9-2	ALKBH6	-0.124222238694534	3.27943814864487	-1.34316925708033	0.241751640736786	0.926976494513959	-4.58330635128659
Q12778	FOXO1	-0.153523850856504	3.14897730079586	-1.15798224524938	0.303511792427718	0.926976494513959	-4.58344890106176
O43566-6	RGS14	-0.184663118352625	3.31761619798071	-1.12937096702188	0.314244006167806	0.926976494513959	-4.5837563191238
Q8NHG8	ZNRF2	-0.0883709702913927	3.40392323437027	-1.51632078907711	0.19493550066101	0.926976494513959	-4.58413487187297
P62380	TBPL1	0.139424520325131	3.22112627494831	1.33709659459069	0.243575660555448	0.926976494513959	-4.5842859994913
Q9BZI7-1	UPF3B	0.204077739411131	3.1947092578002	1.6013635425942	0.175322629661721	0.926976494513959	-4.58490466389429
Q5TF21	SOGA3	-0.466723471667018	1.13243975278405	-1.11596414778063	0.319388107618487	0.926976494513959	-4.58502452660367
Q7Z6Z7-2	HUWE1	0.028534327136526	3.28776712652716	2.57391359066574	0.0539738757086908	0.926976494513959	-4.58507060972491
Q96H79	ZC3HAV1L	-0.566356187606482	1.69939748770897	-1.23122296637206	0.277527974823832	0.926976494513959	-4.58596417771067
Q9NRC1-1	ST7	0.285947442062539	3.39369245140812	1.21514140116028	0.283053191940365	0.926976494513959	-4.58612773219163
Q3MIX3	ADCK5	0.237792882455771	3.37217012780984	1.12511021770713	0.315870809405624	0.926976494513959	-4.58626297982887
Q9NUQ7	UFSP2	-0.0633331299817318	3.36509012918538	-1.85725089777025	0.127540929444563	0.926976494513959	-4.586598217972
O95297-1	MPZL1	0.220829805870603	2.92121939455085	1.18059117433207	0.295264750249872	0.926976494513959	-4.58671318451999
Q5U3C3	TMEM164	0.435794708932852	3.0437208333818	1.10527722259677	0.323541767526126	0.926976494513959	-4.58673403116788
P12111	COL6A3	-0.385163075206468	3.31514558135126	-1.10505958322178	0.323626849059488	0.926976494513959	-4.58705215808714
A0PK00	TMEM120B	0.159693864987227	3.3052831396405	1.27731575376879	0.262237607443215	0.926976494513959	-4.58727077959355
P0DJ07	PET100	-0.183235699156419	3.3555042231265	-1.1435871381805	0.308869855229126	0.926976494513959	-4.5877052084081
Q9Y228-2	TRAF3IP3	0.250367414082629	3.43555481817426	1.09576251758856	0.32727975347431	0.926976494513959	-4.58812707751601
P29590	PML	-0.141599828935759	3.3620636895585	-1.42466820085237	0.218499415305183	0.926976494513959	-4.58812875495246
Q5VT52	RPRD2	0.039911648534171	3.35427886554235	2.22736864030688	0.0811735032208597	0.926976494513959	-4.58825451414543
B0I1T2-1	MYO1G	0.309786002219201	3.21174547802399	1.09891813404542	0.326035843712997	0.926976494513959	-4.58829296581173
Q04724	TLE1	0.302540427611248	2.85685747302846	1.09666627089082	0.326923079022879	0.926976494513959	-4.58841941063595
O95183	VAMP5	-0.208259332562875	3.29836263229266	-1.10019701310848	0.325532906241369	0.926976494513959	-4.58851158297863
Q9H1E5	TMX4	0.541928480296922	3.414317841102	1.46707196339711	0.207270317815596	0.926976494513959	-4.58869327686052
Q05048	CSTF1	0.0464264967210922	3.30965645160566	1.87995982815648	0.124009414391855	0.926976494513959	-4.58876080382149
Q15751	HERC1	0.0471867518734096	3.31743985027243	1.81812906749089	0.133873036244587	0.926976494513959	-4.58889039465083
Q8N6S5	ARL6IP6	0.360817366973007	3.37531986708817	1.1083757155347	0.322332610798588	0.926976494513959	-4.58925888510877
Q9Y6B6	SAR1B	-0.116999559374932	3.36219850569483	-1.51271534831113	0.195813476137727	0.926976494513959	-4.58963459866338
Q15572-1	TAF1C	-0.242196533383161	3.20284180894652	-1.10392344535208	0.324071317927348	0.926976494513959	-4.58972250232081
P78504	JAG1	0.221423922094011	3.43638671814468	1.08097471807586	0.33316446834144	0.926976494513959	-4.59039198459112
P35052	GPC1	0.301136729891284	3.39557642746402	1.07783497249894	0.334425732007062	0.926976494513959	-4.59040665740526
Q9H1Y3-1	OPN3	-0.405292159216085	3.35627458848723	-1.20272978826225	0.28738608911771	0.926976494513959	-4.59051177229312
Q86TL2	TMEM110; STIMATE	0.230067509490128	3.23200854754047	1.08553953164179	0.331338140967875	0.926976494513959	-4.59078253019491
Q9P275-2	USP36	-0.0933498492315535	3.3224776470957	-1.94747136709392	0.114103492941435	0.926976494513959	-4.59106008663615
Q5JTV8-3	TOR1AIP1	0.334071050701469	3.38954600521281	1.19629599136621	0.289655832807232	0.926976494513959	-4.59145830428963
P49005	POLD2	0.0847973008705055	3.37417527574068	1.80157471918566	0.13665005267986	0.926976494513959	-4.59153742956323
Q6IC98-1	GRAMD4	0.378618535304208	3.35500938700964	1.1740432958451	0.297632190840584	0.926976494513959	-4.59161815096305
O43301	HSPA12A	-0.157944455829496	2.62494806678114	-1.40426305049764	0.224110994176429	0.926976494513959	-4.59169444311279
Q15034-2	HERC3	-0.209638702909345	3.34841398527698	-1.14091552897577	0.309873514316375	0.926976494513959	-4.59209234875662
Q9H3L0	MMADHC	0.157505619757865	3.19783507675157	1.21613187602877	0.282710000265337	0.926976494513959	-4.5922402994179
Q96FL8-3	SLC47A1	0.216578266773336	3.07316116737117	1.06674366967426	0.338914515070435	0.926976494513959	-4.59262509842132
Q9BRK4	LZTS2	0.156860000384315	2.64817280803863	1.15343691892249	0.305194569268896	0.926976494513959	-4.59263035735538
Q9Y244	POMP	0.119357701673755	3.40874066062708	1.53463304445527	0.190535911974702	0.926976494513959	-4.59296955968447
Q96IX5	USMG5	0.679557649254943	3.25206261292737	1.39711603468411	0.226109139769013	0.926976494513959	-4.59311310329247
Q9H2C2	ARV1	0.408087856396645	3.36542787136011	1.11308929953861	0.320500816638863	0.926976494513959	-4.59314410081455
P49427	CDC34	-0.0782835032040781	3.26561338608928	-1.57283001178925	0.181673512752379	0.926976494513959	-4.59325823764932
Q69YI7-1	NAIF1	-0.17299400390948	3.26129346827179	-1.17296354843907	0.298024223843269	0.926976494513959	-4.59361326214125
Q99519	NEU1	0.292760431380832	3.41258234747997	1.59965816615526	0.175695879066231	0.926976494513959	-4.59388124562421
P35625	TIMP3	-0.744025303219106	3.0983815643045	-1.07588172334688	0.335212465640576	0.926976494513959	-4.59406362566057
Q6ICL3-3	C22orf25; TANGO2	0.265056358098198	3.36411627785568	1.07203426915448	0.336766860505622	0.926976494513959	-4.59409301833853
Q659C4-3	LARP1B	-0.322638893581503	3.22298954105345	-1.03504426290319	0.352031969653884	0.926976494513959	-4.59458046009416
P26045	PTPN3	-0.13654266423409	3.35258719188406	-1.11680912700956	0.319061708238857	0.926976494513959	-4.59508238352068
Q14643-1	ITPR1	0.412544954816491	2.80168252195198	1.14189621955481	0.309504755103278	0.926976494513959	-4.59521197171019
Q9Y606	PUS1	0.0450136064593001	3.250118302515	1.78532276665643	0.139434436346139	0.926976494513959	-4.59527512471711
Q6ZNB6-1	NFXL1	0.452198336152025	3.34084206109007	1.66626054274715	0.161696856859564	0.926976494513959	-4.59530656439118
Q96HA1-1	POM121	-0.192555721098151	3.3842425016218	-1.06701353672334	0.338804678982532	0.926976494513959	-4.5954639801972
Q9NWA0	MED9	-0.189434125645279	3.29071261357759	-1.09905357403885	0.32598254771934	0.926976494513959	-4.59549041218023
Q9H6E4	CCDC134	-0.0639415949574082	3.27928198820605	-1.64227782821007	0.166603076851892	0.926976494513959	-4.59553095198153
Q9NWB7	IFT57	0.208190332125647	3.05869410741409	1.05670661829321	0.343021556097297	0.926976494513959	-4.59563878376275
Q9C0G0	ZNF407	-0.283125217601273	3.32390088496998	-1.38710787194498	0.22893600020099	0.926976494513959	-4.59588580359926
Q9NZJ7	MTCH1	0.314516118312948	3.2134104333219	1.2568465402828	0.268928963550438	0.926976494513959	-4.5959424869364
Q9GZY4	COA1	0.366359771686699	3.16561246916257	1.20575126219647	0.286325757093982	0.926976494513959	-4.59596152016115
P36404	ARL2	-0.278518986718128	3.22998811599384	-1.70910169538102	0.153294909531606	0.926976494513959	-4.59600082219013
P50225	SULT1A1	-0.175011385225539	3.37214504327102	-1.22319041647651	0.280275276371029	0.926976494513959	-4.59606055183079
Q8IYA2		0.475421054565068	3.18174489017255	1.29847736268249	0.25548321380613	0.926976494513959	-4.59611654789343
Q14CZ7	FASTKD3	0.131348110964442	3.31420853228974	1.12243772271546	0.316895005641435	0.926976494513959	-4.596164308517
Q7Z3D4	LYSMD3	0.0974055472174003	3.38004344185837	1.52063814030618	0.193889277147364	0.926976494513959	-4.59643102837966
Q8N9A8-2	CNEP1R1	0.314356647209907	3.38119639446007	1.0341728046247	0.35239865893866	0.926976494513959	-4.59679852684355
Q8IZD2-1	KMT2E; MLL5	-0.111469307303225	3.3737517558064	-1.53593429380198	0.190227048510697	0.926976494513959	-4.59707718628094
Q8N511	TMEM199	0.33695212715783	3.31728868080658	1.0526550817389	0.34469153653478	0.926976494513959	-4.59744374944643
Q96Q07-1	BTBD9	-0.281034370598594	3.28816706784772	-1.00881911808838	0.3632103318678	0.926976494513959	-4.5976613438787
P60008	HILS1	-0.407663244451443	3.52743027252425	-1.17023246301707	0.299017900705386	0.926976494513959	-4.59821951138021
Q9BY12	SCAPER	-0.0720466543357071	3.26808905179467	-1.58015270300644	0.18002202917406	0.926976494513959	-4.59831465012361
O96033	MOCS2	-0.0979935663235644	3.3414750785039	-1.37281795730964	0.233031063866727	0.926976494513959	-4.59850969685479
Q70CQ3	USP30	0.103130755858257	3.21379882499504	1.19165761880037	0.291302272262702	0.926976494513959	-4.59857100258276
Q9NVQ4-2	FAIM	-0.0757849167711523	3.27041963914206	-1.46515718489274	0.207765033904128	0.926976494513959	-4.59859768995517
Q9NPL8	TIMMDC1	0.496161572353637	3.2253864422237	1.53281622118999	0.190967982998197	0.926976494513959	-4.5987642188193
P09669	COX6C	0.642570936072382	3.25385880952057	1.58720675195153	0.17844532437502	0.926976494513959	-4.59903148472045
Q3MIT2	PUS10	0.0804672472486909	3.06985613228967	1.45485829206136	0.210445765069084	0.926976494513959	-4.59925808931751
Q8TBK6	ZCCHC10	0.268998113731656	3.30467249802881	1.09304024506162	0.328356185143696	0.926976494513959	-4.59927405286173
Q5FWF5-1	ESCO1	-0.177166884851052	3.23169738692216	-1.186544474765	0.293127071914034	0.926976494513959	-4.5995039892375
P27449	ATP6V0C	0.181803827996915	3.29829095789446	1.30914479773599	0.252140449553595	0.926976494513959	-4.59958287609473
O75820-1	ZNF189	-0.323586095044798	3.23353270067122	-1.06492231253895	0.33965661601755	0.926976494513959	-4.60000327736816
Q7Z2Z1	TICRR	-0.128028856978087	3.29028197041004	-1.14384789707359	0.308772049941717	0.926976494513959	-4.60018779134106
P18440	NAT1	-0.178846302789126	3.32686339440113	-1.70321146917674	0.154423179288898	0.926976494513959	-4.60024589127014
Q8TAA9	VANGL1	0.241835761148142	3.26999692092839	1.05569015727291	0.343439868279031	0.926976494513959	-4.60050889196439
Q4FZB7-1	SUV420H1; KMT5B	-0.300861251298612	3.27751145967929	-1.11967035769189	0.317958658050457	0.926976494513959	-4.60091538454201
Q9NQC3-2	RTN4	0.321006619322012	3.18329331783404	1.02526405612935	0.356166006129585	0.926976494513959	-4.60105614364112
Q9H3S5	PIGM	0.403387691351896	3.41323339889606	0.99393788157647	0.369686052084946	0.926976494513959	-4.60124412919917
Q8WZ73-1	RFFL	0.186082969891598	3.42249187181348	1.22443561275047	0.279847765365272	0.926976494513959	-4.60214205804023
Q13432	UNC119	-0.125223048113613	3.20056301927733	-1.22448255237986	0.279831661365521	0.926976494513959	-4.60227693982259
O43734-1	TRAF3IP2	0.137135269737496	3.37840584371311	1.09512976746625	0.327529677084688	0.926976494513959	-4.60250412942948
Q96DC9	OTUB2	-0.173198239479827	3.16587545306873	-1.03293025879167	0.352922057984221	0.926976494513959	-4.60257496094824
Q8IZ13	C5orf54; ZBED8	-0.196622579388041	3.13508561185664	-1.06149212763028	0.341058045267993	0.926976494513959	-4.60294565591748
Q9NWS9	ZNF446	0.106762260168964	3.32422026262154	1.30918185424592	0.252128909383492	0.926976494513959	-4.60305759753797
O75071	EFCAB14; KIAA0494	0.321346778365753	3.38049571626675	0.998818355828867	0.3675516321909	0.926976494513959	-4.60307484922443
A7E2V4-4	ZSWIM8	0.0756724975030272	3.36810217267098	1.66707531425446	0.161532772866309	0.926976494513959	-4.60375496698045
Q6UXZ4	UNC5D	-0.185757900594648	3.3173409787169	-1.01232794419681	0.361697464237287	0.926976494513959	-4.60389199602586
Q13207	TBX2	-0.234955194742038	2.49488932344345	-1.1578450888742	0.303562448675711	0.926976494513959	-4.60504215287607
Q96AY4	TTC28	-0.414030057942649	2.30077559210492	-0.936273779314569	0.395696696426318	0.926976494513959	-4.60504385214813
Q86UD3	MARCH3	-0.305501068089169	3.46468656630535	-0.962687887711258	0.383600128218209	0.926976494513959	-4.605172223786
Q6ZNC8-1	MBOAT1	-0.256690685821022	3.41218426556737	-0.931075641576962	0.398113649144728	0.926976494513959	-4.60552129198573
P31321	PRKAR1B	-0.117560988059023	3.38198632218923	-1.32589066241843	0.246975790457593	0.926976494513959	-4.60583632062606
Q13098-6	GPS1	0.208563704235196	3.34389260859759	0.951062049512186	0.388886238792754	0.926976494513959	-4.60631845983955
Q5VV43	KIAA0319	-0.368086247700457	3.56704962774941	-1.01592513168568	0.360152042673068	0.926976494513959	-4.60634620326044
P0CG12	CHTF8	0.0791976925527607	3.37364639804713	1.31193409050776	0.251273192353651	0.926976494513959	-4.60660222318098
Q9Y388	RBMX2	-0.0953227746772244	3.271615306664	-1.24097827502081	0.274224739408749	0.926976494513959	-4.60667387042314
Q96AX9-14	MIB2	-0.125693811527395	3.29278650590326	-1.10906577616134	0.322063863894607	0.926976494513959	-4.6068530251563
Q8WVD5-1	RNF141	-0.145734678605497	3.2558727970095	-1.09627255730447	0.327078419740639	0.926976494513959	-4.6069395386995
Q7Z434	MAVS	0.219601674995379	3.29640508464907	1.53571258336325	0.190279638426061	0.926976494513959	-4.60702041629871
Q5T8P6	RBM26	-0.112110157661721	2.67224714872328	-1.1640391473385	0.301282336130093	0.926976494513959	-4.60713800769365
Q8IWY8-1	ZSCAN29	0.209642469903623	3.20311545762719	0.983812573672194	0.374147434924235	0.926976494513959	-4.60719504443149
Q9P0S2	COX16	-0.259504498672332	2.98055990273585	-1.0748320965376	0.335635901250104	0.926976494513959	-4.60780431053688
P03905	ND4	0.670951066052326	3.24113208057647	1.10198750503937	0.324829914613334	0.926976494513959	-4.60789554417274
P51587	BRCA2	-0.159288127340744	3.09357630798157	-1.06360730051892	0.340193284297772	0.926976494513959	-4.60791576806008
Q9NX61	TMEM161A	0.436122789242478	3.35181702720362	1.04129267569222	0.349412337778181	0.926976494513959	-4.60806204261523
O00472	ELL2	0.0882763799909494	3.33015079671291	1.3043152350057	0.253648730616505	0.926976494513959	-4.60811755363131
Q8N668	COMMD1	-0.0882194593973573	3.35016231773034	-1.535989759572	0.190213894233082	0.926976494513959	-4.60824986613559
P50479-1	PDLIM4	0.192810963592356	3.06186380726548	0.973860525667834	0.37857625158358	0.926976494513959	-4.60852383894685
Q14980-1	NUMA1	-0.145895148194329	3.38455889085216	-1.09375666157608	0.328072601830732	0.926976494513959	-4.60867356466729
Q9NWS8	RMND1	0.283050104434842	3.12488300483195	1.09660086549729	0.32694888040811	0.926976494513959	-4.6087807186229
Q8ND83-1	SLAIN1	0.104246185146482	3.32392167598008	1.6144208683042	0.172491083300219	0.926976494513959	-4.60881547872901
Q01094	E2F1	-0.178611457574196	3.42838950868424	-0.973195309114823	0.378873834108123	0.926976494513959	-4.61011657795505
Q9Y6H5-3	SNCAIP	0.278335620299435	3.44624521061807	1.56909646238332	0.182521352237393	0.926976494513959	-4.61121215169831
Q9UBG0	MRC2	-0.256585343556703	2.78718314098459	-0.848872590819542	0.437939489557383	0.926976494513959	-4.61136208396791
Q9BV81	EMC6	0.379971092300037	3.34767333700866	0.879592796332534	0.422701963763699	0.926976494513959	-4.61161205187443
O14548	COX7A2L	0.433189878834181	3.27620172648248	1.50900130337163	0.196721977104053	0.926976494513959	-4.61169526635711
Q8TBP6	SLC25A40	0.208978897557199	3.39708871390467	1.07890829437141	0.333994101977739	0.926976494513959	-4.61273527644971
Q9NRN7	AASDHPPT	-0.110879935415103	3.3131181801211	-1.94058579170646	0.11507454500222	0.926976494513959	-4.61345601527076
O00213	APBB1	-0.426300915733549	1.9034683348076	-1.03785439305645	0.350851755476038	0.926976494513959	-4.61380245222682
Q9UL46	PSME2	-0.0661919588290498	3.41967436679529	-1.98040233104629	0.109577611720993	0.926976494513959	-4.61389537162462
P15622-3	ZNF250	-0.234354098101691	3.2388979481819	-1.09710054119173	0.326751811603086	0.926976494513959	-4.61392216377153
Q9NVK5-2	FGFR1OP2	-0.127940801891858	3.3143791764582	-1.13749381330079	0.311163216618699	0.926976494513959	-4.61408269732543
Q53F39	MPPE1	0.239775945707276	3.39724098221882	0.970798869879879	0.37994748680892	0.926976494513959	-4.61415799696278
Q7Z7K0	CMC1	-0.0778353615189239	3.23682560518769	-1.39634093236352	0.226326868249934	0.926976494513959	-4.61426614070532
Q9NUA8-1	ZBTB40	-0.517970355054995	3.13613122050517	-1.3819432399986	0.230408012800831	0.926976494513959	-4.61437266080423
Q16891-4	IMMT	0.385009740151948	3.25456809841506	1.22579610019134	0.279381355224814	0.926976494513959	-4.61457346881399
Q6PCB6	ABHD17C; FAM108C1	0.19236218650647	3.30592242588709	0.955016758886566	0.387081384524439	0.926976494513959	-4.61467364507824
Q6PH81-1	C16orf87	-0.221494054091983	3.23723999608097	-0.789523898053339	0.468577774135326	0.926976494513959	-4.61487061704377
Q8N196	SIX5	-0.227278707348017	3.10524358956581	-0.795765770309072	0.465281030435509	0.926976494513959	-4.61502561903567
Q9NPI8	FANCF	-0.137710113606092	3.3459004836011	-1.04090690535064	0.349573585810799	0.926976494513959	-4.61560214898158
O15550	KDM6A	0.0674647555384552	3.25390238202854	1.56495222844532	0.183467075274308	0.926976494513959	-4.61565771798182
Q8TAP9	MPLKIP	0.174359676083861	3.33092102442954	1.06865649805982	0.338136658176953	0.926976494513959	-4.61579219948338
Q9BUW7	C9orf16	0.219097136971822	3.39758155052198	0.966659225307261	0.381808083618683	0.926976494513959	-4.6158600315816
Q96EU6	RRP36	-0.100321754383425	3.14315883272594	-1.22718340967608	0.278906484170987	0.926976494513959	-4.61598338449709
Q7Z7M9	GALNT5	-0.172522995073249	3.32593276928256	-0.982927089094045	0.374539728409796	0.926976494513959	-4.61600492731745
Q9Y3C7	MED31	0.109684166355973	3.35441102629392	1.20384905428527	0.286992886398678	0.926976494513959	-4.61646753434238
P56378-1	C14orf2	0.129276107609246	3.27253770569014	1.38938209838913	0.228290668643289	0.926976494513959	-4.61675021783903
Q16539-2	MAPK14	0.190389469505853	3.38232077148812	0.893350818597302	0.416015097770644	0.926976494513959	-4.61677616973195
P98198-3	ATP8B2	0.261400940283087	3.42160960418529	1.2442687191425	0.273118757832508	0.926976494513959	-4.61680924841059
Q9ULU8-4	CADPS	-0.166524202800925	3.29125610591376	-0.995603962869234	0.368956241941448	0.926976494513959	-4.61693854516022
Q15669	RHOH	0.147134165144086	3.44669949776028	1.25949349036291	0.268054846898851	0.926976494513959	-4.61699919172283
Q96CS4	ZNF689	-0.315782587947191	3.21913701011473	-1.12626823044452	0.315427929133593	0.926976494513959	-4.61724281180019
Q96N46	TTC14	0.0718717963092662	3.30300579897932	1.4646566896797	0.207894535494179	0.926976494513959	-4.61742737039489
A6NHQ4	C17orf96; EPOP	-0.245341377573497	3.14619184436499	-0.829541595217539	0.44774517708951	0.926976494513959	-4.61744215303546
P78543	BTG2	0.162508305311407	3.40926051778925	0.939726863543264	0.394097766218446	0.926976494513959	-4.61761642729148
Q8WUI4-5	HDAC7	0.0615651604288855	3.40589901425211	1.68446036311912	0.158071685455049	0.926976494513959	-4.61768968224863
O60830-2	TIMM17B	0.571022236936635	3.11154980920268	1.36823116752779	0.234360289489261	0.926976494513959	-4.61784131943322
Q96I51	WBSCR16; RCC1L	0.152932210622025	3.23441268244905	1.49411246287974	0.200405838239297	0.926976494513959	-4.61786713734454
Q9NYL2-2	ZAK; MAP3K20	0.115033206271189	3.30271772841829	1.12263971620853	0.316817491810948	0.926976494513959	-4.61793448321952
Q969G6	RFK	-0.132474670080587	3.25339772199042	-1.64109644149711	0.166848614084665	0.926976494513959	-4.61811680428238
Q02880	TOP2B	-0.236697052162863	3.18216105975968	-1.03153234653981	0.353511696242283	0.926976494513959	-4.61818781324899
O75746	SLC25A12	0.452200965919663	3.30718879921122	1.52527245780379	0.192772417084945	0.926976494513959	-4.61820841658526
P23229-1	ITGA6	0.248485610946959	3.17466797778616	0.982167095006049	0.374876700292193	0.926976494513959	-4.6182215900152
Q9BZA7-1	PCDH11X	-0.302584584962432	3.31911985779244	-1.08124946545104	0.333054297378086	0.926976494513959	-4.61859781213615
O75964	ATP5L	0.625842340686475	3.36349346425441	1.52852373900709	0.191992665459818	0.926976494513959	-4.61876850887612
Q66K89	E4F1	-0.233482662017989	3.27156913476303	-0.987869078910046	0.372354684611942	0.926976494513959	-4.6190413848502
P53602	MVD	-0.086851457594305	3.25855566271567	-1.59480143466306	0.176763226510909	0.926976494513959	-4.61910004252955
P52952-1	NKX2-5	0.154122384864784	3.31126164571429	0.995963144982629	0.368799064595875	0.926976494513959	-4.6191371510973
Q14789	GOLGB1	0.199033503546739	3.25211166241485	0.816602328948895	0.454402478128198	0.926976494513959	-4.61936661234468
Q96RL1	UIMC1	0.0507259555886881	3.35196336125809	1.85731856700979	0.127530251343851	0.926976494513959	-4.61950362890981
Q9ULM6	CNOT6	0.152460312493626	3.21814236460944	1.00263684659135	0.365888899922462	0.926976494513959	-4.61998504819419
O60936-3	NOL3	-0.173909408338275	3.35837298320034	-1.30951344019542	0.252025668698213	0.926976494513959	-4.62002824291322
Q9H5J4	ELOVL6	0.242239721102247	3.18289283486851	0.790866165202125	0.467867359946099	0.926976494513959	-4.62017228463538
O60934	NBN	0.0717894614202497	3.26526816472857	1.97096206433318	0.110855288400031	0.926976494513959	-4.62021658336366
O95139	NDUFB6	0.65757385662613	3.1808222730046	1.35516575428932	0.238186334191145	0.926976494513959	-4.62056814075419
P53801	PTTG1IP	-0.179603561083383	3.25720245493024	-0.916134512772307	0.4051276854006	0.926976494513959	-4.62062881957151
Q9H7B2	RPF2	0.130571480254161	3.29909224162753	1.41559159231254	0.220978597280086	0.926976494513959	-4.62065493068285
O43424	GRID2	-0.224627055995376	3.27490716689337	-0.946520728300159	0.390967347175925	0.926976494513959	-4.62075838538933
Q9HCL0	PCDH18	-0.40161774594657	3.1994542803329	-1.10423018984325	0.323951263427012	0.926976494513959	-4.62083277580466
Q92598-2	HSPH1	0.224480482555704	3.07741791007132	0.885388933823422	0.419874506364171	0.926976494513959	-4.62089420704149
Q01826-2	SATB1	-0.549040919352952	1.57541112224274	-1.04202536019465	0.349106258843476	0.926976494513959	-4.62119480198912
P53667-1	LIMK1	-0.112997672577609	3.26464835522013	-1.18625277992822	0.293231484822111	0.926976494513959	-4.62119793338891
P16452-1	EPB42	-0.0974348860870956	3.29916038964717	-1.16665399946004	0.300324403698462	0.926976494513959	-4.62149601692454
P03915	ND5	0.274478204280893	3.39728445074418	0.916824338215136	0.404801660659002	0.926976494513959	-4.62193582858277
P39210	MPV17	0.461038445893368	3.28309934492152	1.30243086615108	0.254239516653904	0.926976494513959	-4.62211645540965
Q969Z4	RELT	-0.18404999166143	3.23647829527353	-0.750945470199986	0.489340547895442	0.926976494513959	-4.62234858500127
Q9BWF3-1	RBM4	0.156684988914547	3.18184681327658	1.42074232514406	0.219568409812523	0.926976494513959	-4.62260486492203
P0DMW5	LINC00086; SMIM10L2A; LINC00087; SMIM10L2B	0.218375319345594	3.2035377069178	0.880215179067795	0.422397632854562	0.926976494513959	-4.62276235114832
Q6ICH7	ASPHD2	0.291152442571723	3.35941582527371	0.910684523364846	0.407710918104459	0.926976494513959	-4.62291270681131
O76050	NEURL; NEURL1	0.182604862917042	3.46686121264076	0.985857588324586	0.373242751248831	0.926976494513959	-4.62324890014726
P00736	C1R	-0.175575367542605	3.24684298756881	-0.844745826020256	0.440018699906627	0.926976494513959	-4.62351992162291
Q96I45	TMEM141	0.436473880558419	3.32271361423257	1.15951111530458	0.302947644887966	0.926976494513959	-4.6240191973207
Q8WUM4	PDCD6IP	-0.0594512876793493	3.34164054776277	-2.44516746144222	0.0626862784152703	0.926976494513959	-4.62409785913185
O43826-2	SLC37A4	0.418751759234867	3.36060759480158	1.19399706411932	0.290470802280863	0.926976494513959	-4.62417543492815
P19878	NCF2	0.066191814400203	3.4324907576994	1.83882207896064	0.130483966911936	0.926976494513959	-4.6248405976805
Q96I34	PPP1R16A	0.239676110259165	3.37621535940178	0.787152246912138	0.469834978825767	0.926976494513959	-4.62537027456035
Q06330-1	RBPJ	-0.068717161062425	3.26581015823091	-1.5282289914415	0.192063225662431	0.926976494513959	-4.62538630197751
Q9UBT6	POLK	0.115585422556731	3.26415670075939	1.07909640080642	0.333918506078081	0.926976494513959	-4.62572181564913
Q96BQ5	CCDC127	-0.152276633897493	3.37185424083839	-1.16535253344264	0.300800843575607	0.926976494513959	-4.62581890896449
Q5T7W7	TSTD2	0.127299412279344	3.29654655692093	1.08164878203666	0.332894232030283	0.926976494513959	-4.62594099421783
Q9NSA3	CTNNBIP1	0.188937910224215	3.29154480593238	0.698880968809295	0.518410707704257	0.929409151021359	-4.62598809029817
Q96CN5	LRRC45	-0.15066667470584	3.37275644054964	-0.910572845985119	0.407763990488114	0.926976494513959	-4.62601989396466
Q9UHW9	SLC12A6	0.119907109875195	3.41852868616526	1.06580212058666	0.339297967949689	0.926976494513959	-4.62631809690693
O95861-1	BPNT1	-0.0604756451955266	3.31840803436674	-1.96529943597071	0.1116292470685	0.926976494513959	-4.62645361178804
Q8TE58	ADAMTS15	-0.362456883755102	3.19585381826904	-0.726715917146023	0.502719946565717	0.926976494513959	-4.62658335837695
Q96MH6-1	TMEM68	0.37676687587438	3.36314860393623	1.30844621872059	0.252358094549058	0.926976494513959	-4.62704315278133
P04350	TUBB4A	-0.257516760601174	2.94518659107142	-0.732714720075484	0.499383181217755	0.926976494513959	-4.62712503891567
P11049-1	CD37	0.175792573026945	3.35238929049827	0.804198217553686	0.460855056306372	0.926976494513959	-4.62719766048041
A6NI79	CCDC69	0.142687829359881	3.42117827574267	1.22539594791716	0.279518463670871	0.926976494513959	-4.62728094777166
O75190	DNAJB6	0.166502927660776	3.24578179158129	0.85545561339692	0.434638569217302	0.926976494513959	-4.6273974405332
Q8TF68-1	ZNF384	-0.459884397994803	2.86149899628677	-0.99163710828525	0.370695875612697	0.926976494513959	-4.62743991183483
Q52LA3	LIN52	0.39317556550635	3.4551387456654	1.08464765627842	0.331694281293725	0.926976494513959	-4.62751232407807
Q9BU64-1	CENPO	-0.11150618152255	3.21931956907853	-1.09627047992129	0.327079239549219	0.926976494513959	-4.62786133129448
Q9P246-2	STIM2	0.239171763784116	3.40955325049002	1.29136615271495	0.257734624793661	0.926976494513959	-4.62796801264484
Q92504	SLC39A7	0.655675602177971	3.4109913078372	1.11183917709927	0.320985742713258	0.926976494513959	-4.62798453579792
Q9H649	NSUN3	0.168033454588105	3.27156403080332	1.01719690831343	0.359607004335239	0.926976494513959	-4.62801919876358
Q9UKV5	AMFR	0.360862107654458	3.30127275889788	1.23097598851378	0.277612076732609	0.926976494513959	-4.62810101933953
Q9UEU0	VTI1B	0.165800938874434	3.22787864489993	1.32930894576155	0.245933879591369	0.926976494513959	-4.62836075170495
Q8NCY6	MSANTD4	-0.0961023946892383	3.28447447738794	-1.44182781825467	0.21388583174976	0.926976494513959	-4.62844168233229
Q9H6R6-1	ZDHHC6	0.419761898395727	3.34005782539086	1.2307260535273	0.277697209452359	0.926976494513959	-4.62845914161633
Q8IXK2	GALNT12	-0.171787850194648	3.40997862506155	-0.670097038003446	0.534993476510438	0.930847631174374	-4.6286242466246
P25963	NFKBIA	0.162513991303435	3.3121870398491	0.801470429523206	0.46228331004337	0.926976494513959	-4.62865506972934
Q14865	ARID5B	-0.103477279982603	3.36118408014407	-1.40379110337625	0.224242414205937	0.926976494513959	-4.62876096352411
O00470	MEIS1	0.187622747553723	3.31722086929579	0.625201988948812	0.561571848286771	0.930847631174374	-4.62916659616084
Q9NP31-2	SH2D2A	-0.171867146016367	3.32295715068499	-0.615289048202035	0.567555887183166	0.930847631174374	-4.62923271891496
Q96AC1-3	FERMT2	-0.333705323174315	2.45895828125013	-1.55933134609368	0.184757581112216	0.926976494513959	-4.62945065350811
Q8WU67	ABHD3	0.26026388903233	3.30476997286342	0.761284566244307	0.483710860655442	0.926976494513959	-4.62958810719882
Q9Y2E8-2	SLC9A8	0.196224619211127	3.31360119357718	1.10550340119133	0.323453368622361	0.926976494513959	-4.63007229721106
O43291	SPINT2	0.4765707338974	3.44092874069099	0.916425064385373	0.404990339267966	0.926976494513959	-4.6301613379435
O14569	CYB561D2	0.324063237850623	3.44926586810574	1.17058555636537	0.298889263565046	0.926976494513959	-4.63074182894321
Q15149-4	PLEC	0.106352043545112	3.41993370875214	1.134782426294	0.312188576725192	0.926976494513959	-4.63080146066797
Q14160-3	SCRIB	0.176597590608947	3.20268084156956	0.78437081920868	0.471312616447522	0.926976494513959	-4.63091872117622
Q92572	AP3S1	-0.077944814384391	3.31202049964775	-1.68500910543893	0.157963675808114	0.926976494513959	-4.63104035550952
Q9ULC8-1	ZDHHC8	0.190833275723916	3.1602834073335	0.886788921998494	0.419193825025656	0.926976494513959	-4.63109898327164
Q96HD1-2	CRELD1	0.298110105213052	3.31849376355923	1.50166402838019	0.198528990858209	0.926976494513959	-4.63111841856208
Q9BTV7	CABLES2	0.17546444830343	3.27196431994757	0.873157736317217	0.425858744098951	0.926976494513959	-4.63114520653324
P49641	MAN2A2	0.140742837516263	3.31233119738355	0.931916777182351	0.397721736156424	0.926976494513959	-4.63128758992194
P61962	DCAF7	-0.057029926418018	3.25948323089633	-1.79326013908997	0.138067295205261	0.926976494513959	-4.63129847311315
Q6PK18-1	OGFOD3	0.189333981537395	3.35845207652977	0.947783774527231	0.390387626323679	0.926976494513959	-4.63157676166049
Q8NE86	MCU	0.609413507445325	3.20411178714722	1.53251202467538	0.191040420825665	0.926976494513959	-4.63168042568343
Q8N565-2	MREG	-0.265068676228655	3.37746821855816	-1.01076524394063	0.362370579011628	0.926976494513959	-4.63171718836233
Q9Y6U3	SCIN	0.133527034087866	3.37939512878215	1.07563047560976	0.335313780520257	0.926976494513959	-4.63195359036661
Q9Y2D9	ZNF652	-0.278459339597038	3.23113632237389	-0.92756462710287	0.399752944580814	0.926976494513959	-4.63215861101405
Q8N5C1	FAM26E; CALHM5	0.225325714923629	3.27968101450981	0.812572171057159	0.456491374124598	0.926976494513959	-4.63234590002882
Q86WR7-1	C10orf47; PROSER2	-0.173387302136704	2.39174041817466	-0.684433703683854	0.526688826188872	0.930578659655789	-4.63248143084442
Q00688	FKBP3	-0.0760994142078488	3.12870640353902	-1.8496691213882	0.128743250605294	0.926976494513959	-4.63309426481249
Q9UBK8-1	MTRR	-0.0940601007275676	3.33820883357656	-1.55976470270681	0.18465776534072	0.926976494513959	-4.63334190049729
Q14061	COX17	-0.237732018044975	3.33294262321485	-1.32415441100604	0.247506604132854	0.926976494513959	-4.63364457869238
O60393-1	NOBOX	-0.205896328235222	3.30189873360353	-1.02271816376779	0.357248905130994	0.926976494513959	-4.63369381211696
P29590-13	PML	-0.16017878924171	3.28964395196749	-0.721788269903806	0.505472808192253	0.927286829900184	-4.63371612226327
Q9UJS0-2	SLC25A13	0.471080791933362	2.65720735573858	1.54740295538457	0.187526242227378	0.926976494513959	-4.63414848905463
Q92854-1	SEMA4D	0.262815158981733	3.42725619023183	1.34967568578904	0.239811713975413	0.926976494513959	-4.63442515691825
Q9Y3Q8	TSC22D4	-0.0916814811624041	3.3618550179626	-1.67927947063159	0.15909515906239	0.926976494513959	-4.6344376419787
Q9NYQ6-1	CELSR1	0.155450995395381	3.40068548624894	0.792888547161153	0.466798510712749	0.926976494513959	-4.63452516082361
Q6PI26	SHQ1	-0.0762078699183093	3.23577268156676	-1.3925945880007	0.227382070882498	0.926976494513959	-4.63454972076167
Q9HCE3	ZNF532	-0.342054127473272	2.0247302423013	-0.746780122409863	0.491622058644191	0.926976494513959	-4.63462609368328
Q5JSZ5-4	PRRC2B	-0.153573708381984	3.28987738213717	-0.737947214665722	0.496485690769389	0.926976494513959	-4.63487703653485
Q9NTN3	SLC35D1	0.350001073573126	3.46885314188152	1.03683374673671	0.351280019936289	0.926976494513959	-4.63492861221678
O43521-2	BCL2L11	-0.139044587775514	3.44874523883784	-0.547511756072033	0.60955830339044	0.940845862595902	-4.63541150601443
Q9P287-2	BCCIP	-0.202370934753842	2.78354128551108	-0.850260502049382	0.43724193038899	0.926976494513959	-4.63546049873647
P17010-3	ZFX	-0.147223490969489	3.38380559152146	-0.548835574021397	0.608720112618306	0.940845862595902	-4.63552904207526
P78325-1	ADAM8	0.394693795944778	3.48458046836574	1.36440253356079	0.235475345723845	0.926976494513959	-4.63555399927579
Q96AP4-1	ZUFSP	-0.132950117181089	3.1317730585166	-1.13388400172607	0.312528994816796	0.926976494513959	-4.63585538663349
Q9NX47	MARCH5	0.297866972882178	3.21743394758779	1.21724721386508	0.282324000111437	0.926976494513959	-4.63594089349973
Q14CB8-2	ARHGAP19	-0.143345665615141	3.24616434377561	-1.01170848857865	0.361964160702685	0.926976494513959	-4.63613158278942
P62913	RPL11	-0.0683163772484153	3.32665504742879	-1.9290568368036	0.116720002443488	0.926976494513959	-4.6362302195078
Q00839-2	HNRNPU	0.160071988723671	3.34355380501509	0.568228361429499	0.59652153791248	0.937299765280145	-4.6362606773468
P78383-2	SLC35B1	-0.183121542986113	3.35530397580572	-0.837781142580069	0.443545112527375	0.926976494513959	-4.63628050302624
Q6ZU67-1	BEND4	-0.127034083749195	3.28896933610222	-0.954676978942661	0.387236182106294	0.926976494513959	-4.63629719601615
Q5T8D3-3	ACBD5	0.135805455427524	3.37515470745204	1.02181000107169	0.357635870901857	0.926976494513959	-4.63636102424511
Q12873-3	CHD3	-0.267056852114469	2.10872975168954	-0.82295416893175	0.451125031007213	0.926976494513959	-4.63679073532002
Q9NZ43-1	USE1	0.248179843045802	3.40387071694038	1.12598596589936	0.315535830012853	0.926976494513959	-4.63688012686709
P54198	HIRA	0.0775413064721828	3.32837741223177	1.80956557636012	0.13530218996164	0.926976494513959	-4.63688852286513
P24864-1	CCNE1	0.152014310877968	3.39218877600388	0.91289414249628	0.406661986582672	0.926976494513959	-4.6369316973513
Q8N6S4	ANKRD13C	-0.159084113288306	3.34924882298799	-0.960235485560931	0.384710234769404	0.926976494513959	-4.63694977781994
Q9BVK2-1	ALG8	0.444542891922869	3.38177082198377	1.05951569867547	0.341867800277782	0.926976494513959	-4.63701455196895
Q5TF39	KIAA1919; MFSD4B	-0.237950263356496	2.97075983394389	-0.719602090726489	0.506697568046602	0.927286829900184	-4.63701923649471
Q8IV20	LACC1	0.132317528584944	3.39850175635571	0.960204917904252	0.384724088296599	0.926976494513959	-4.63706867862867
P55061-2	TMBIM6	0.47487828141235	3.41803603769719	1.17119497517512	0.298667360540571	0.926976494513959	-4.63710218350507
Q4G148-1	GXYLT1	0.220654711490419	3.49801743313484	1.00604167530087	0.364411647335045	0.926976494513959	-4.63711043883252
Q9H4F8-2	SMOC1	-0.21710897281858	3.12664051451101	-1.15162994838526	0.305865866872883	0.926976494513959	-4.63713166954893
Q9Y6H3	XRCC6BP1; ATP23	0.081710710473769	3.27559954864774	1.53395459930874	0.190697144182493	0.926976494513959	-4.63715237124614
O75151	PHF2	-0.176890803414454	3.2770320561669	-1.2576574816514	0.268660881840849	0.926976494513959	-4.63734801369733
Q9H7X0-3	NAA60	0.100757735660349	3.38768865669046	1.25852913087393	0.268373007304807	0.926976494513959	-4.63737347249707
Q16650	TBR1	-0.148783975015083	3.51203139566273	-0.564958078563245	0.598568050367402	0.938034714513465	-4.6374273813305
P98175-3	RBM10	0.20784717470485	3.4790579053399	0.519503515581603	0.627453438558438	0.941026381689652	-4.63749810102241
Q8N5U6-2	RNF10	-0.131207476102125	3.3213128300418	-1.41185476049512	0.222007152467604	0.926976494513959	-4.63766467511037
Q9C0D5	TANC1	0.154723277019196	3.0747520094177	0.702878343532271	0.516136394135038	0.928489657833456	-4.63770694737699
Q7Z5K2-2	WAPAL; WAPL	0.0419413736753358	3.32334852695997	2.09173490710353	0.0956369240760829	0.926976494513959	-4.63839299985878
Q13443	ADAM9	0.209458807235676	3.1641469914219	1.31314273639813	0.250898267652646	0.926976494513959	-4.63842432495778
O75563	SKAP2	-0.161012968394536	3.25680665973172	-0.522585557564967	0.625469292798249	0.940845862595902	-4.63850256617247
Q9H2H0	CXXC4	0.164292410797098	3.36765122849116	0.847412317660394	0.43867435202646	0.926976494513959	-4.63855410632476
P60660	MYL6	0.129239668756948	3.07061903334025	0.474501223089282	0.656834674850208	0.942864861073975	-4.63903987470483
Q8N554	ZNF276	-0.196169973572567	3.40490265706506	-0.837941557134836	0.443463644898015	0.926976494513959	-4.63910356172976
P13716-1	ALAD	-0.131076292293944	3.36469411593077	-1.68257255317824	0.158443839952789	0.926976494513959	-4.63910457862565
P51817	PRKX	0.0736459577525367	3.31317855979659	1.37765854894006	0.231636103872762	0.926976494513959	-4.6392616391467
Q7Z6I8-1	C5orf24	-0.169552842218907	3.2019278129924	-0.579391603720494	0.589568318349771	0.934712543601518	-4.63933876317195
Q14703	MBTPS1	0.156582068393664	3.23456788716934	0.738222629160143	0.496333516733701	0.926976494513959	-4.63942987369244
Q96SK2	TMEM209	0.580827089196897	3.39010866423616	1.43699614871268	0.215175243101003	0.926976494513959	-4.6395260188142
Q5TEJ8	THEMIS2	0.148443792984516	3.19154775607574	0.701756418927008	0.516774007509518	0.929201446332447	-4.63967100771774
O14863	SLC30A4	0.266397566233418	3.46089420414586	0.528084552202176	0.621938292781374	0.940845862595902	-4.63997511691811
P57071	PRDM15	-0.340892110649465	3.17683349040714	-1.1103869011328	0.321549897320697	0.926976494513959	-4.63999411885796
Q9NVU7	SDAD1	-0.358803501415737	3.26627987855298	-1.67380725192466	0.160183503963954	0.926976494513959	-4.64012304278149
Q5TGY3	AHDC1	-0.154712746070292	3.0295360902933	-0.613804592047029	0.568455546653463	0.930847631174374	-4.64032850769222
Q05932-1	FPGS	0.0722595724557826	3.38406627698729	1.65584973152164	0.16380839658618	0.926976494513959	-4.64059303720598
Q9HAB3	SLC52A2	0.256908789040715	3.41039368234848	0.863096948453726	0.430831393141928	0.926976494513959	-4.64068520074251
P43121	MCAM	-0.157632845123436	2.82880271501012	-0.570634177077719	0.59501875965392	0.937112434976735	-4.64076227470104
Q8IWB1	ITPRIP	0.463411396208752	3.2735929154651	1.18290762233188	0.294431302151974	0.926976494513959	-4.64082942926613
Q96C12	ARMC5	-0.0946566140385247	3.34573469134747	-1.27086246816647	0.264330291192364	0.926976494513959	-4.64087599457324
Q2NKX9-1	C2orf68	0.189034832799564	3.23380540875439	1.10379022924984	0.324123468597521	0.926976494513959	-4.64091357550643
Q9BWN1	PRR14	-0.124982019751826	3.2765079921146	-0.362787096843666	0.732852757026812	0.95813070523572	-4.64128628045169
Q96NY9	MUS81	-0.173498217739151	3.2380885000552	-1.35098578487413	0.239422893211236	0.926976494513959	-4.64165605770919
Q86Y38	XYLT1	0.110667971736954	3.08135302934659	1.01499383958763	0.360551605783711	0.926976494513959	-4.64183410753938
O15182	CETN3	-0.0762825094086604	3.20923400437213	-1.60830754324094	0.173811022800069	0.926976494513959	-4.64188550138077
Q9UPN6	SCAF8	0.0690407464171311	3.24473501466037	1.80455493187289	0.136145743294383	0.926976494513959	-4.64211846032414
Q96SI1-1	KCTD15	-0.203627978128616	2.58843970982067	-0.952591128234466	0.388187576210114	0.926976494513959	-4.64281033559277
Q8TEB9	RHBDD1	0.263907165910875	3.40780276095972	0.692451643483411	0.522083371364526	0.930172321748634	-4.64282499142986
Q8IX07	ZFPM1	-0.137011526490267	3.26598005926628	-0.970119737511014	0.380252211104858	0.926976494513959	-4.64294903804125
Q8IVL6-1	LEPREL2; P3H3	-0.206156537711627	1.93825399358909	-0.665687500453487	0.537565662593171	0.930847631174374	-4.64312658533156
Q96KM6	ZNF512B	-0.688369740146621	3.00905764017432	-0.896453888760952	0.414518615342948	0.926976494513959	-4.64336413695751
Q58DX5-1	NAALADL2	-0.23734077266513	3.18703008794433	-0.860625341036302	0.432059963708559	0.926976494513959	-4.6434233209762
Q14624-1	ITIH4	-0.171110765266278	3.16314508302207	-0.956750099818387	0.386292499808222	0.926976494513959	-4.64387657736812
Q9H813-2	TMEM206	0.174468377986403	2.76835720484931	0.850515418736194	0.437113904270755	0.926976494513959	-4.64422831789526
Q969V5	MUL1	0.272356522406976	3.33888516543672	0.914976242708663	0.405675583356235	0.926976494513959	-4.64429260226506
Q16206	ENOX2	-0.141280430488571	3.23564266394166	-0.820591012567126	0.45234226390332	0.926976494513959	-4.64448219090692
Q86UK7-1	ZNF598	0.120579999981358	3.34211398852836	0.976169580542451	0.377544812336115	0.926976494513959	-4.64464278240856
Q8IWB9-2	TEX2	0.171849096263945	3.36518369415007	1.44665767862258	0.212604407208849	0.926976494513959	-4.64522126653866
Q9Y2W6	TDRKH	0.160124089180969	3.36465674548528	1.4641841566878	0.208016874284838	0.926976494513959	-4.64531441792221
Q6ZWT7	MBOAT2	0.441023055232385	3.30279302299532	1.08532097861121	0.331425381844775	0.926976494513959	-4.64548156808821
A6NJG2	SOWAHD	-0.120666794146393	3.35818117525999	-0.931477829509105	0.397926217203487	0.926976494513959	-4.64550021896556
Q86UW7-2	CADPS2	-0.139360436335517	3.43265001226567	-0.766619046631611	0.48082486246402	0.926976494513959	-4.64563077530792
Q9BQI3-1	EIF2AK1	0.141083208136243	3.19278079632036	1.05976042869089	0.34176744282405	0.926976494513959	-4.64566485154234
Q86UN3	RTN4RL2	0.0866262396453139	3.20313540849664	0.255508178609772	0.809372436678876	0.967650207840951	-4.64576980299215
Q9H330	TMEM245	0.327996099337263	3.3405232950325	1.14207740777403	0.309436667570518	0.926976494513959	-4.64584764374015
Q09019	DMWD	-0.134155171215657	3.18304640775478	-0.708785470584385	0.512788368745047	0.928112201267823	-4.64590757421191
Q8TB40	ABHD4	-0.113770792607228	3.38228821363806	-1.32060811879479	0.248594137508871	0.926976494513959	-4.64600926958195
P49116-1	NR2C2	-0.103218481152819	3.3833662367805	-1.08174920244746	0.332853989242794	0.926976494513959	-4.6460898260006
P52429	DGKE	0.234257957823795	3.36957473937625	1.20804916023864	0.285521739402901	0.926976494513959	-4.6461187433521
Q70E73-6	RAPH1	0.138059549980966	3.19913067290616	0.778165611499967	0.474621631599813	0.926976494513959	-4.64628730170272
Q9BZL4	PPP1R12C	0.106431999031713	3.44183396095463	0.436189419644626	0.682430489848856	0.948424384424629	-4.64659629268864
Q04756	HGFAC	0.176652928493	3.28782770256695	0.908347410236002	0.408822744173089	0.926976494513959	-4.64667154196952
Q5HYI7	MTX3	-0.363548388370846	3.18678586708229	-1.47946588570584	0.204095875997507	0.926976494513959	-4.64686640640191
O43741	LOC101060511; PRKAB2	-0.115949228892854	3.34294549346133	-0.404205657464487	0.704186630390822	0.951277630504784	-4.64689934533037
Q5VSY0	GKAP1	0.190802223539842	3.1698853945597	0.805917225952651	0.459956709437912	0.926976494513959	-4.6470199922516
Q96IW7	SEC22A	0.167402630360539	3.35216720023702	1.12798880748681	0.314770914062413	0.926976494513959	-4.64756216751826
Q32P44-3	EML3	-0.107930064357581	3.27954989750015	-0.35056459627282	0.741412418473045	0.960893434967528	-4.64804584891427
Q5SQI0-1	ATAT1	-0.134325569753517	3.06532055975325	-0.91202717477188	0.40707328634972	0.926976494513959	-4.64805150207923
Q13948	CUX1	0.0837506810042778	3.30452231931005	1.42007333892807	0.219751074778987	0.926976494513959	-4.64805398781012
Q8TAC9-2	SCAMP5	-0.145463938609471	3.38032827219932	-0.918300482673085	0.404104719223735	0.926976494513959	-4.64807297111506
O15394	NCAM2	0.23716374512968	3.33192075477367	0.980583161589304	0.375579810484746	0.926976494513959	-4.64812131341713
Q6NUN9-2	ZNF746	0.148823870100598	3.36146316817418	1.19221366488328	0.291104450632388	0.926976494513959	-4.64813205707135
Q969R8	ITFG2	-0.0723613251029932	3.14889117402347	-0.228432646375144	0.82912663089811	0.973045739857873	-4.64827009330471
O00295	TULP2	0.410406290961841	2.94042517222336	0.52750120546516	0.622312313865816	0.940845862595902	-4.64838471854709
Q969M1	TOMM40L	0.283779549315425	3.3734677833533	1.25449025916945	0.269709311010064	0.926976494513959	-4.64841505634468
Q8TDQ7	GNPDA2	-0.109910471727859	3.40967859511392	-1.51739832267808	0.194673861071863	0.926976494513959	-4.64841512146508
P0DMM9-3	SULT1A4; LOC105369243; SULT1A3	0.12019989385097	3.42746298707923	1.25341724137414	0.270065364416724	0.926976494513959	-4.64844509864711
P52757-9	CHN2	0.167909187564955	3.46589184804197	0.681670795322356	0.528282318034343	0.930847631174374	-4.64856061241621
Q86W34-4	AMZ2	0.075449590023214	3.2166500876465	1.34713534209503	0.240567365776281	0.926976494513959	-4.64869262516806
P78344-2	EIF4G2	-0.133956675172701	3.33665686561445	-0.776005408401481	0.475777635795797	0.926976494513959	-4.64899119179889
P50453	SERPINB9	-0.156338917845145	3.14387986075706	-1.43750030750631	0.215040348082842	0.926976494513959	-4.64899840001091
P23497	SP100	-0.0596013208213112	3.39812163139461	-0.145845050293197	0.890225022691799	0.982548774528964	-4.64975001406178
Q9NYK1	TLR7	0.206029175320893	3.40937782053156	1.47334369452338	0.205657955574322	0.926976494513959	-4.64978129667857
Q04637-4	EIF4G1	0.128489413017877	3.30378349375038	0.773984567525488	0.476860952531366	0.926976494513959	-4.64979975442739
Q6DCA0	AMMECR1L	-0.130940975522714	3.09111801358767	-0.7387324763509	0.496051901100234	0.926976494513959	-4.64980040725158
Q96JA1	LRIG1	0.149613005370296	3.39592952923929	0.535988524439648	0.61688361745524	0.940845862595902	-4.64981812624681
Q9Y2B9	PKIG	0.0920544388478202	3.28055822719824	0.376473085581598	0.723321422624271	0.956821028226786	-4.65024157928452
O15063	KIAA0355	-0.127120973537872	3.06308458465613	-0.862571063488773	0.431092566886064	0.926976494513959	-4.650245370085
Q02447-3	SP3	-0.23240523404846	3.28619625116076	-0.985694136702284	0.373314992433223	0.926976494513959	-4.65025415922331
P08047-3	SP1	-0.193480688753321	3.26233294818138	-0.568926685438936	0.596085092860504	0.937299765280145	-4.65033680535759
Q9NQU5	BUB1B-PAK6; PAK6	0.147290330569049	3.30368989088149	0.755386287805258	0.486916662731965	0.926976494513959	-4.65043083221206
Q9NZ32	ACTR10	-0.0500090769313795	3.30376767449368	-1.73564173622915	0.148314838810892	0.926976494513959	-4.65055115788217
O95620	DUS4L	-0.0995982282265891	3.18739957128201	-0.41180768806469	0.698984631481165	0.949557832606699	-4.65082248213827
Q9P2X0-2	DPM3	0.303109392375838	3.33351518833791	1.28841388986957	0.258674754125253	0.926976494513959	-4.65116357819805
O43488	AKR7A2	-0.0734834544158913	3.36022808080033	-1.72231329138501	0.150794783938681	0.926976494513959	-4.65123528249817
Q8IXZ2-1	ZC3H3	-0.174324006667673	3.27008251194191	-1.03248056273603	0.35311164766666	0.926976494513959	-4.65149885639712
Q8TBF5-2	PIGX	0.316796651509324	3.39878791482088	1.07044384590771	0.337411228355583	0.926976494513959	-4.6516270773301
Q14469	HES1	-0.172762031787877	3.35094064670306	-0.71060515604456	0.511760103737444	0.928112201267823	-4.65195419474049
O43521-3	BCL2L11	0.154358522326784	3.48784241870389	0.674530978756205	0.532415542477642	0.930847631174374	-4.65203590767032
Q14153	FAM53B	0.143917826365069	3.33660583825079	0.495451129601662	0.643062434484071	0.942864861073975	-4.65206124520162
Q9Y5K3	PCYT1B	-0.100559516138768	3.28144184717621	-0.391841806190553	0.712687197247505	0.954413017821869	-4.65219696413717
Q8TEW0-8	PARD3	-0.104346339040149	3.29076496947845	-1.0293876555787	0.354417960671683	0.926976494513959	-4.65233499782994
Q9ULC3	RAB23	0.0993686183069025	3.34491784653083	1.47724711768711	0.204660648792297	0.926976494513959	-4.6527031508782
P36897-2	TGFBR1	0.159369377105356	3.17055369047759	0.696295197133415	0.519885618586162	0.930172321748634	-4.65275332690259
P08183	ABCB1	0.126601236806187	3.1082146026016	0.540108776837484	0.614258366232128	0.940845862595902	-4.65281907521222
Q9C0A6	SETD5	-0.121864418583382	3.25020618650235	-0.896599661890427	0.414448420950156	0.926976494513959	-4.65289165343015
Q96CS7-2	PLEKHB2	0.134249894860262	3.38217111858525	0.725340973100742	0.50348698771339	0.926976494513959	-4.65309606642807
Q9UQN3-1	CHMP2B	-0.104749813359933	3.2896031758049	-1.63146322026879	0.168864455925989	0.926976494513959	-4.65313028630678
P11309	PIM1	-0.138105994942354	3.43143465856117	-0.626521140121146	0.560778651383216	0.930847631174374	-4.65318897870264
Q8N357	C2orf18; SLC35F6	-0.159014031601736	3.20448263532655	-0.6442634184	0.550182012264431	0.930847631174374	-4.65320012650738
Q12866	MERTK	-0.15680215100316	3.35349266096416	-1.19856358973011	0.288854005423147	0.926976494513959	-4.6532751158022
P28161	GSTM2	-0.275510016918087	3.20184943586852	-1.77188578155138	0.141780812621605	0.926976494513959	-4.65334754816453
Q12765-2	SCRN1	-0.242218268816807	1.96284318982099	-1.40198048676702	0.224747293579041	0.926976494513959	-4.65351192780514
Q14055	COL9A2	-0.148743810804095	3.43477862088909	-0.877333682065655	0.423808078350844	0.926976494513959	-4.65357233486625
O75069	TMCC2	0.202062963868741	3.36748700501565	0.992249003310433	0.37042708538361	0.926976494513959	-4.65366182114978
Q68D10-1	SPTY2D1	-0.455486642097419	3.2536756666544	-1.06688257764889	0.338857975568113	0.926976494513959	-4.65374754982976
Q96IG2-1	FBXL20	0.191398332044274	3.28902373822038	1.2747949138395	0.263053228017913	0.926976494513959	-4.65386337669186
Q6NTF9-2	RHBDD2	0.121238604456805	3.35317458182366	0.620540140131751	0.564380867120145	0.930847631174374	-4.65409348285582
Q86UT8	CCDC84	-0.145887516833333	3.27037142774354	-0.81817492527389	0.453589355218057	0.926976494513959	-4.65418384200234
Q8NFI3-1	ENGASE	-0.103929760503081	3.12985432522013	-1.00070505996923	0.366729287563024	0.926976494513959	-4.65425119245707
Q96G74-1	OTUD5	-0.0679549703974385	3.30943583600573	-1.55834328951939	0.184985362785957	0.926976494513959	-4.65434247864097
Q15375-1	EPHA7	-0.157300260377645	1.95903959817866	-0.421882254892652	0.692120153624142	0.949557832606699	-4.65445349432209
Q5TGZ0	MINOS1	0.377329925084884	3.26646820094179	1.14600288050028	0.307964817912872	0.926976494513959	-4.65450253404075
O00470-2	MEIS1	-0.0804721668569813	3.37681647564268	-0.33823903469122	0.75008841161315	0.96142377752336	-4.65475645186031
Q8TB36	GDAP1	0.299007812398646	3.06813948807716	0.975892218984769	0.377668584079016	0.926976494513959	-4.65479113180654
A0A0B4J2F0	LOC101928527; PIGBOS1	0.126385917597538	3.32874023948284	1.07704923617314	0.334742019048524	0.926976494513959	-4.65496055262324
Q9UK96	FBXO10	0.10299645305836	3.24378925731307	1.01931507701323	0.35870078667779	0.926976494513959	-4.65498194506565
Q69YU5	C12orf73	0.249429265141847	3.22478702641912	0.904605967774382	0.410607724959564	0.926976494513959	-4.65518166545405
P30536	TSPO	0.341716045174757	3.30913114349146	0.936064274205861	0.395793876849999	0.926976494513959	-4.65518900339056
Q96IQ9-2	ZNF414	0.00391002763297613	3.32742875554294	0.0126290294534542	0.990453667191058	0.999540573411548	-4.65523921906074
Q08AG7	MZT1	-0.139927116595878	3.26253007733774	-1.02119353475948	0.357898748692811	0.926976494513959	-4.65527926505265
Q674X7-1	KAZN	0.133146256980002	3.29854381394838	0.669754415654873	0.535193034754659	0.930847631174374	-4.65528294819302
Q9NR80	ARHGEF4	-0.127054027193052	3.3605137274843	-0.501005748310518	0.639438260179578	0.942864861073975	-4.65544829395393
Q9Y6I7	WSB1	-0.167371733720416	3.33487591821464	-1.07350601648548	0.336171527308169	0.926976494513959	-4.65567586650348
Q8WW35	TCTEX1D2	0.0273683230845996	3.00301642419414	0.0532469384056725	0.959772272533213	0.993999860037839	-4.65576899109005
Q6NTF7-1	APOBEC3H	-0.0188413483982729	3.43166430197647	-0.0733283880476925	0.944629400125289	0.991547893969615	-4.6560268028271
P35030	PRSS3	-0.0942124612332646	3.41463856352873	-0.366872161513834	0.730001837215787	0.95813070523572	-4.65603552560227
Q7KZ85-2	SUPT6H	-0.180387960403264	3.36345891886643	-0.851172433396967	0.436784068180724	0.926976494513959	-4.65612847348309
O60443	DFNA5; GSDME	0.139500143576888	2.86638112508281	0.44366810881061	0.6773934106055	0.946562352764684	-4.65628178690492
O60344-4	EEF1AKMT4; ECE2; EEF1AKMT4-ECE2	-0.124017017036461	3.30920636778667	-0.820313789228234	0.452485222710496	0.926976494513959	-4.65669827285448
O43663-4	PRC1	-0.109825882355528	3.32908984497972	-0.491201572327583	0.645842907311595	0.942864861073975	-4.65670162590641
Q96GF1-1	RNF185	0.394109277503932	3.35098427976193	1.13771025642729	0.311081494099004	0.926976494513959	-4.6568897711098
Q8IWZ3-6	ANKHD1-EIF4EBP3; ANKHD1	0.130347527919584	3.28960917599335	0.630622921849231	0.558316976271024	0.930847631174374	-4.6571233840453
Q9H6Y7	RNF167	0.155817712246539	3.31109351810944	0.911262841597415	0.407436173287316	0.926976494513959	-4.65727060121016
O95149	SNUPN	-0.103507678589611	3.34600688060902	-1.31777574582933	0.249465969852875	0.926976494513959	-4.65744557828163
O43482	OIP5	0.136377841595876	3.11981744793306	0.717651925864096	0.507791886903795	0.927374342891424	-4.6575877372709
Q8TB72-1	PUM2	-0.126679461295689	3.34076891678085	-0.783517897934355	0.471766426571153	0.926976494513959	-4.65762766540027
Q96DR7	ARHGEF26	0.122682746036866	2.90470439422158	0.642236387826582	0.551385888708317	0.930847631174374	-4.65770275228918
Q969G3-2	SMARCE1	0.134023828865961	3.32828959025467	0.887667893307657	0.418766913429347	0.926976494513959	-4.65820877078208
Q3YBR2	TBRG1	0.00303857094240066	3.39076388325175	0.0113639339257389	0.991409904938968	0.999540573411548	-4.65825843609627
A8CG34-1	POM121C	0.209371139222284	3.44607256610583	0.940244586671525	0.393858493757955	0.926976494513959	-4.65858046853853
Q9BY77-2	POLDIP3	-0.115582147609761	3.31986625217388	-1.0526002619504	0.344714180381886	0.926976494513959	-4.65863744708115
P05549	TFAP2A	-0.153390585968227	2.69672662931125	-0.740214527895174	0.49523394090863	0.926976494513959	-4.65877700237267
P53805	RCAN1	-0.138592869439428	3.40908759521701	-0.541112071822093	0.613620119327249	0.940845862595902	-4.65882535016052
Q9NR31	SAR1A	-0.0853684401128109	3.32409632952137	-1.79208839827104	0.138268241434404	0.926976494513959	-4.65898428173991
Q04637-9	EIF4G1	0.183811584993882	3.31882500007417	1.28191491317057	0.260755612329472	0.926976494513959	-4.65915578024838
Q9NUN5-1	LMBRD1	-0.174693837664187	3.31480463860123	-0.849226001731951	0.437761784369313	0.926976494513959	-4.65917812251867
Q9BRY0-1	SLC39A3	-0.161467428449498	3.2696615907359	-0.832155511528381	0.446409442785343	0.926976494513959	-4.65950767266503
P49747	COMP	-0.41733673219937	2.57455502576441	-0.667277854760422	0.536637002560295	0.930847631174374	-4.65964132279841
Q8NC06-3	ACBD4	0.210082512132266	3.357044143154	1.11958517456763	0.317991448732488	0.926976494513959	-4.65964280962858
Q9Y5X0	SNX10	-0.135647332507787	3.34653539285605	-0.853367372008419	0.435683566075589	0.926976494513959	-4.65988584337712
Q2UY09	COL28A1	-0.252890867495685	3.16959004863369	-1.00542440551599	0.364679087833347	0.926976494513959	-4.65990100999895
Q7L1Q6-3	BZW1	-0.0438361472749279	3.30440569766007	-2.05733897866441	0.0997300060377305	0.926976494513959	-4.66005500125491
P60880	SNAP25	-0.326568832394608	3.10397206323925	-0.739463116291027	0.495648531147721	0.926976494513959	-4.66019165437904
P98172	EFNB1	0.279502325975202	3.03859472167815	0.885904918342813	0.419623529897334	0.926976494513959	-4.66035543346685
P84157-1	MXRA7	0.393169778767764	2.78624443409753	1.17723748240991	0.296475173023544	0.926976494513959	-4.66040551755314
Q96Q89-2	KIF20B	-0.0540875054240833	3.21966370916419	-1.93420804105753	0.115981758343733	0.926976494513959	-4.66048190528175
P43405-2	SYK	0.123039274729816	3.26830497200665	0.725732585517511	0.503268433392498	0.926976494513959	-4.66059915221473
Q8IUH3	RBM45	-0.100238983844262	3.24079976028669	-0.473194914053015	0.657698769058929	0.942864861073975	-4.66060326732158
O00623	PEX12	0.22887510168739	3.33694248638268	0.680532911172779	0.528939552420651	0.930847631174374	-4.66060715744615
P12757	SKIL	-0.0797241040960111	3.32230115360888	-0.30882908909791	0.770961753849813	0.964088947349458	-4.66067262263826
Q15561	TEAD4	0.12808180501235	3.29401274642162	0.711678343825238	0.511154351768685	0.928112201267823	-4.66077899432144
Q68DK2	ZFYVE26	0.0929042784385169	3.29915374465715	1.48828050880142	0.201867221453729	0.926976494513959	-4.66117727094689
Q9UKN5	PRDM4	0.129105400521159	3.22798075844771	0.640004347425379	0.552713550020155	0.930847631174374	-4.66120655034499
Q02809-2	PLOD1	-0.126736513450243	3.14522648164767	-1.687034128272	0.157565737833474	0.926976494513959	-4.66123292435751
Q9NU02	ANKEF1; ANKRD5	-0.152153815511314	3.13527153479589	-0.915758498106602	0.405305486504396	0.926976494513959	-4.66124596515111
Q12983	BNIP3	0.0613051649133982	3.34677927787808	0.214552849394415	0.839311523689931	0.974200603733835	-4.66141773136457
Q96D31	ORAI1	0.00783371938827898	3.25335655759968	0.026482246433036	0.979984167062046	0.998531713701982	-4.66142464843724
Q6P2I3	FAHD2B	0.0952326189761483	3.30028313076318	0.360240950019749	0.734632218961242	0.95813070523572	-4.66180146308894
P00403	COX2	0.648818411331972	3.19257100388191	1.44517923278915	0.212995863311092	0.926976494513959	-4.66185932376186
Q9BVX2	TMEM106C	0.137176359050841	3.31527647031491	0.418207340704672	0.694620197263288	0.949557832606699	-4.66200370874819
Q7Z5L2-2	R3HCC1L	0.0586175453487055	3.31656792387527	1.47699695910943	0.204724420938878	0.926976494513959	-4.66214233051059
O95772-1	STARD3NL	-0.126114348739413	3.21964306256172	-0.772812662177517	0.477490015375271	0.926976494513959	-4.66227135280946
P09086-5	POU2F2	-0.0721560790502456	3.30882669842232	-0.299823700743016	0.777399532139517	0.964940639736156	-4.66277364781991
P16591-1	FER	-0.100576411456302	3.3063804132304	-1.35939667342006	0.236940892551353	0.926976494513959	-4.66306077480484
A8MW92-2	PHF20L1	-0.126577950987628	3.34421663440185	-1.05448418993943	0.343936740330399	0.926976494513959	-4.66317626988483
P51857	AKR1D1	-0.27926130828007	3.31254107496849	-0.759496009238589	0.484681328519978	0.926976494513959	-4.66378123928514
Q9NRW4	DUSP22	0.106569584055033	3.42073941230785	1.34873739612186	0.240090555082573	0.926976494513959	-4.66381358247077
O60683-2	PEX10	0.140299763652307	3.35268451123006	0.791067861897183	0.467760678879573	0.926976494513959	-4.66398946115091
P46100-4	ATRX	0.11850887777809	3.30043621250561	0.41338692370562	0.697906361377382	0.949557832606699	-4.66437236025582
Q14106	TOB2	0.123592897533148	3.34119586099118	0.787948258271084	0.469412734662742	0.926976494513959	-4.66441832199054
Q9BZF3-5	OSBPL6	0.14182747025027	2.94244788663489	0.801686124120553	0.462170252014048	0.926976494513959	-4.66446370519381
Q13571	LAPTM5	0.249409492882081	3.42785704758665	1.09660724981847	0.32694636181651	0.926976494513959	-4.66449955236626
Q6P9G4	TMEM154	0.347220211014265	3.48019884837898	1.06108263744414	0.341225679552849	0.926976494513959	-4.66480830775526
Q8N138	ORMDL3	0.291455443178187	3.40037944285852	0.917563640274277	0.404452487865504	0.926976494513959	-4.6649103406758
Q6NVH7	SWSAP1	-0.0433402378658096	3.37867427470441	-0.160634184805674	0.879203911312336	0.980480987466199	-4.66504371907565
P54274-1	TERF1	-0.177172952225275	3.3166775667772	-1.37042840102044	0.233722642533895	0.926976494513959	-4.66520407137468
P13765	HLA-DOB	0.0121842636513056	3.29623688011905	0.0508904715303204	0.961550655118817	0.994641369465753	-4.66531056778849
Q9Y6R0	NUMBL	-0.0702136053793801	2.92528914689831	-0.310965448881468	0.769437621118175	0.963965575506913	-4.66531343001976
P24941-1	CDK2	0.0474314690822567	3.23872577758399	1.81509246525405	0.134378010792902	0.926976494513959	-4.66536327532287
P07948-2	LYN	0.154365643104953	3.39042156011821	0.643498521883385	0.550636086971776	0.930847631174374	-4.66538541467911
Q86YS3	RAB11FIP4	-0.201785461790454	3.36451605882034	-0.859616343654779	0.432562298139345	0.926976494513959	-4.66548006851504
O75431	MTX2	-0.125436650931182	3.28201816599118	-1.79886391319095	0.137110454226494	0.926976494513959	-4.66580030092338
P16591-3	FER	0.097713987257454	3.38098781882432	1.16972240055345	0.299203812075771	0.926976494513959	-4.6663401658793
Q9Y6B2-1	EID1	-0.0925055505521605	3.30605290412673	-0.388711187149616	0.714847370744019	0.955177867976862	-4.66658708690636
Q9NPR2-1	SEMA4B	0.164421473239188	3.41786322107803	1.15370092088632	0.305096601896548	0.926976494513959	-4.66667760036732
A1A4S6	ARHGAP10	0.0741308610273962	3.37152999242216	1.72570794996716	0.15015915371539	0.926976494513959	-4.66671531005987
Q6ZU69	FAM205A	0.478413106599753	2.92714626373664	0.876261495095459	0.424333846772428	0.926976494513959	-4.6668819514572
Q8N3X6-1	LCORL	-0.113326029903528	3.1440090784553	-0.792511542106486	0.466997622599378	0.926976494513959	-4.66703964323948
Q9BX66-12	SORBS1	0.124865567234907	3.27782936210403	0.773751900983363	0.476985795891779	0.926976494513959	-4.66719170029362
P47712	PLA2G4A	-0.118830234649872	3.34950154225949	-1.94045631709149	0.115092887719918	0.926976494513959	-4.6672189490784
Q8NFJ9-2	DPP3; BBS1	-0.0658954587089408	3.29742413719897	-0.243568872941949	0.818064086204354	0.969491895883441	-4.66766122475867
Q96EE4	CCDC126	0.103747247236667	3.23052278356645	0.428697608763042	0.687495706896527	0.949482529227635	-4.66774996473143
Q8WY54	PPM1E	0.0945876928819987	2.99302059268318	0.411354440049703	0.699294252294487	0.949557832606699	-4.66776720284061
Q96LA8-1	PRMT6	-0.110192727672068	3.1881742957259	-0.528935044908614	0.621393224232445	0.940845862595902	-4.66790026418249
Q96EY9	ADAT3	0.13142066254941	3.28856842395227	0.844390378780085	0.44019814480591	0.926976494513959	-4.66820101228953
A4D2B0	MBLAC1	-0.145890023309829	3.29902594427775	-0.886254669962848	0.419453477459182	0.926976494513959	-4.66823710066348
Q15173	PPP2R5B	-0.178985888858002	3.30290602937966	-1.05142211528336	0.345201135197623	0.926976494513959	-4.66826796060162
Q8N2F6-2	ARMC10	0.239424019424662	3.33009154643364	0.897094892130055	0.414210022867958	0.926976494513959	-4.66838621528831
Q2T9J0	TYSND1	0.117948536396167	3.30409989942392	1.01248439880076	0.361630131602302	0.926976494513959	-4.66841644464486
Q7KZN9	COX15	0.396034521741078	3.19109307573809	1.23739594483434	0.275433521284516	0.926976494513959	-4.66845868590199
Q86UX6	STK32C	-0.121652187326875	3.25653201566921	-1.08245206808809	0.332572439428616	0.926976494513959	-4.66870889942969
Q9H6A0-1	DENND2D	0.0757843015048426	3.46306511994862	0.338379436015423	0.749989337780164	0.96142377752336	-4.66881217695792
P50542-4	PEX5	-0.0995843996392519	3.18250169168314	-1.0440052094266	0.348280327452966	0.926976494513959	-4.66887448275443
P55345-1	PRMT2	0.125594722257675	3.29014224122001	0.734787236083374	0.498234074269589	0.926976494513959	-4.66888738461459
O43900	PRICKLE3	-0.00939905786479851	3.27277965469754	-0.040328232172855	0.969524802931171	0.996167065672414	-4.66891056842836
P42701	IL12RB1	0.188498862818187	3.45718605554393	0.679197808122707	0.529711417227212	0.930847631174374	-4.66900460214755
P49795	RGS19	-0.147476449737097	3.27276652307659	-0.549247301773286	0.608459564172887	0.940845862595902	-4.66901963973065
P61165	C11orf10; TMEM258	0.124365498995907	3.45211600466251	1.01366015553652	0.361124466347617	0.926976494513959	-4.66905718515769
P82279-1	CRB1	0.0965506964754521	3.37798184066439	0.42660026497137	0.688917151231125	0.949557832606699	-4.6691048307601
Q8N3S3-1	PHTF2	-0.108747627950002	3.32646710171127	-0.490426211852358	0.646350949670431	0.942864861073975	-4.66910504252511
Q8NCI6	GLB1L3	-0.172488557691354	3.13499003498294	-0.686194692062006	0.525674921469111	0.930172321748634	-4.66911918976233
P17301	ITGA2	-0.141728794463595	2.50255163587559	-0.512515851731757	0.631965456838846	0.942155524008582	-4.66939218402431
Q99683	MAP3K5	0.0982800837808977	3.33715932288758	0.492501723995849	0.644991506450991	0.942864861073975	-4.66952453972208
O14908-1	GIPC1	-0.1341157117937	2.66140133798143	-1.37923516595142	0.231183482202969	0.926976494513959	-4.66952858434414
Q9BZZ5-2	API5	0.207695581602415	3.3186024489749	0.921179031133539	0.40274844543045	0.926976494513959	-4.6696384980428
Q86V20-2	FAM35A	-0.159309475903284	3.50724639236629	-0.901250776065788	0.412213751522766	0.926976494513959	-4.66998562266303
Q6IQ19-1	CCSAP	-0.127627275691182	3.29743961971901	-0.838827474565107	0.443013933983936	0.926976494513959	-4.670095328451
P00973-3	OAS1	0.174794045698739	3.40517177949953	1.16721585822567	0.300118928678553	0.926976494513959	-4.67021436059
Q5VUG0	SFMBT2	0.0797296990418309	3.33203042579365	1.43868193878235	0.214724507022943	0.926976494513959	-4.67026427556644
O94875-4	SORBS2	-0.264046014470965	3.03715704487357	-0.85817722794045	0.433279560308803	0.926976494513959	-4.67052014436642
Q7Z5J8-1	ANKAR	-0.174700001714786	3.41734275787355	-0.727441502750772	0.502315500744951	0.926976494513959	-4.67052934743837
Q95460	MR1	0.0385023932233934	3.44851463232247	0.165491950639822	0.875590593401223	0.980157842791662	-4.67052977352584
Q9BUZ4	TRAF4	0.0618344118052702	3.11222053091065	0.222575958758337	0.833419617572794	0.973464983910651	-4.6705480436648
P18084	ITGB5	0.306558662766448	3.44591798562161	1.54255999897366	0.18866205877299	0.926976494513959	-4.67095716199876
Q9UK22	FBXO2	-0.125535144038838	3.32395583626544	-1.02010859871541	0.358361793567635	0.926976494513959	-4.67115776090329
Q16775-1	HAGH	-0.166280036618019	3.26364950759615	-0.740437422637673	0.495111007294425	0.926976494513959	-4.67117081562178
A0A0U1RRE5	LOC550643; LINC01420; NBDY	0.20030211795165	3.26761430519473	0.649603680404024	0.547018775387364	0.930847631174374	-4.67118519162101
P60763	RAC3	0.158561475926006	2.9343271780067	0.867178777175028	0.428808429620094	0.926976494513959	-4.67163300538428
P14678-3	SNRPB	0.0456248482643355	3.36888496865464	0.151332350683478	0.886132277589609	0.980792631485696	-4.67164196920365
P59780-1	AP3S2	0.0843286413252446	3.2445479326371	0.376509640295801	0.723296041538235	0.956821028226786	-4.6717446912699
Q9H2X6-1	HIPK2	0.104093865169545	3.35550039511284	1.01739152120024	0.359523661945785	0.926976494513959	-4.67177832979275
O95136	S1PR2	0.0110590545913223	3.36933032147652	0.04090252257437	0.969091116244705	0.996123419790747	-4.67190750940854
Q8N1T3-1	MYO1H	-0.0101259627949675	3.29255942758604	-0.0286677291810839	0.978332863620436	0.998531713701982	-4.67197343808381
Q9P2R3-2	ANKFY1	-0.113335975713935	3.35673086600001	-0.744215319817998	0.493030733655945	0.926976494513959	-4.67202499961989
O00512	LOC101060700; BCL9	0.0759499945899193	3.35739491758345	1.42937798761141	0.21722361124417	0.926976494513959	-4.67202885226854
Q9BSK4	FEM1A	0.080250909358141	3.38097350561302	0.333367673871464	0.753529323360066	0.961511110897877	-4.67209606659038
Q9Y4C8	RBM19	-0.0792027836632042	3.16313967299708	-1.60165111222093	0.175259768805276	0.926976494513959	-4.67225346988403
Q9UKI2	CDC42EP3	0.0157015538438467	3.35817449160681	0.0548453699740136	0.958566119202786	0.993753123545848	-4.67248008542768
P61163	ACTR1A	-0.0712121087619694	3.26186932374033	-1.80204121366054	0.13657098521998	0.926976494513959	-4.67249946962056
O14862	AIM2	-0.125822438678502	3.37279159666399	-1.17823355152014	0.296115202174414	0.926976494513959	-4.67253986216111
Q9BYI3-1	FAM126A	0.106241107146344	3.41901453951746	1.43184976942304	0.216556936306088	0.926976494513959	-4.6726730083667
P12236	SLC25A6	0.470074126582144	3.17029869243933	1.51595042403414	0.195025510398775	0.926976494513959	-4.67275481307011
P20749	BCL3	-0.136140598957008	3.40940337352038	-0.911344075870293	0.407397592832671	0.926976494513959	-4.67288600689418
Q9UKV3-5	ACIN1	-0.0850144630206785	3.27654970148468	-0.41984570774857	0.693505057401657	0.949557832606699	-4.67289957817257
Q9BZZ5-1	API5	0.11298789382459	3.1378545715905	0.526526272337756	0.622937701135603	0.940845862595902	-4.67290137573795
P0CG29	GSTT2	0.0819704326160125	2.90140811064468	0.269567023516321	0.799178629582622	0.967047822819737	-4.67294078514419
P52306-4	RAP1GDS1	0.1146413573739	3.37119407634841	1.20886389622943	0.285237164066777	0.926976494513959	-4.67309464531446
Q02297-2	NRG1	-0.0426667530997501	3.33479868357915	-0.156626458322999	0.882187526277931	0.980480987466199	-4.67314585022373
O60551	NMT2	-0.140621463523131	3.36337547079753	-1.52967975149813	0.191716172891936	0.926976494513959	-4.67320377084029
P04114	APOB	0.297242265487724	3.19507764660945	1.19969286232415	0.288455445609518	0.926976494513959	-4.67334828614314
Q96ER9	CCDC51	0.328168825785372	3.25619196262365	1.43529762584044	0.215630312218945	0.926976494513959	-4.67338361038447
Q9BYC5	FUT8	0.0817990196973249	3.29352042449053	1.2407590314908	0.274298577891378	0.926976494513959	-4.67357132189486
Q9BYX4-2	IFIH1	0.0946846873368741	3.48306692936281	0.380686937038527	0.720398338752862	0.956821028226786	-4.67369252926554
Q6P3S1-2	DENND1B	0.115118050299966	3.40098735535889	0.641913590795225	0.551577763336628	0.930847631174374	-4.6737234046824
Q8N3Z3-1	GTPBP8	0.135134194564408	3.29386646459831	1.05314813004506	0.344487935741754	0.926976494513959	-4.6739489615138
Q5RI15-2	COX20	0.453436628387013	3.33084021979543	1.29134408935229	0.257741638866629	0.926976494513959	-4.67399976123329
Q8IUF8	MINA; RIOX2	0.137537478408413	3.36166667340596	0.879044244968389	0.422970336818498	0.926976494513959	-4.6745316339264
P31942-2	HNRNPH3	0.151493160912261	3.23839101320888	0.719836909838352	0.506565914501331	0.927286829900184	-4.67454666626928
Q5T1S8	NCMAP	-0.100978428532029	3.30217675449054	-0.474894524570998	0.656574636397545	0.942864861073975	-4.67490134281944
Q7L5Y6-2	DET1	-0.0235005779143287	3.35446048844736	-0.0965866703286418	0.927125311756592	0.988203843932078	-4.67492283180787
Q9BRL6-1	SRSF8	0.114235831376099	3.20327314429028	0.586147934069685	0.585384689680699	0.933443699154488	-4.67508777554126
P30532	CHRNA5	-0.000807526101338312	3.21371733972177	-0.0034793257474919	0.997369885375926	0.999540573411548	-4.67517031503892
Q15125	EBP	0.354991115227406	3.41010179980575	1.02773071816505	0.355119476013454	0.926976494513959	-4.67518173076692
P34810	CD68	-0.0640568349918984	3.32176153573932	-0.296074441679269	0.780085966285303	0.965261708366775	-4.67553296169049
Q13887-1	KLF5	0.132548966838009	3.00454864271538	0.683074517127882	0.527472313955001	0.930578659655789	-4.67567779961122
Q9P1A6	DLGAP2	0.283788616047129	3.3711584078107	0.634479085028717	0.556009206617649	0.930847631174374	-4.67570649033264
Q9HC24	TMBIM4	0.0739075070548254	3.31513983262605	0.368892432822203	0.72859377667306	0.95813070523572	-4.6758139353307
Q13884	SNTB1	-0.219148166643555	3.24894262377003	-1.13902545535126	0.310585324796253	0.926976494513959	-4.67583402223852
Q02241-2	KIF23	0.0658567144693901	3.25441933387033	0.316348311949325	0.765602719338281	0.963568137188961	-4.6758871983098
Q8N720-3	ZNF655	-0.00192435379099202	3.23403973526211	-0.00865196261864502	0.993459835247573	0.999540573411548	-4.67602956333059
O43542	XRCC3	0.111887824434309	3.3145500219507	1.09452056675105	0.327770457208265	0.926976494513959	-4.67607594898828
Q9Y4K4	MAP4K5	-0.157114091238817	3.05877917937595	-1.03902836933905	0.350359706639872	0.926976494513959	-4.67611583476583
Q9P0R6	GSKIP	0.100705327937935	3.32675601398519	1.1603467808265	0.302639685237686	0.926976494513959	-4.67646811181413
P43694-2	GATA4	-0.111101093660886	3.1018872191831	-0.412526131288954	0.698493990722706	0.949557832606699	-4.67659198097636
Q96LR5	UBE2E2	0.101670006857607	3.31094265145831	0.942777030345412	0.392689805178686	0.926976494513959	-4.67667689846617
Q5T6S3	PHF19	0.061430095889469	3.2784924610694	0.272164643610261	0.797300137519283	0.966394482677171	-4.67690628157938
Q494V2-2	CCDC37; CFAP100	-0.176593821612141	2.58750628694066	-1.27452955580612	0.263139222172043	0.926976494513959	-4.67697343074306
Q9BVG9	PTDSS2	0.169817535612504	3.19416710820328	0.774853967355928	0.476394667464113	0.926976494513959	-4.67699138859348
Q9NRX5	SERINC1	0.0179189034396811	3.29883175814343	0.0708182672483371	0.946520882778315	0.992155855402021	-4.67726651654152
Q9H714	KIAA0226L; RUBCNL	-0.00392880341355407	3.36456751381279	-0.0174430136226967	0.986815145065338	0.999330515566207	-4.67729523458709
Q96IK0	TMEM101	0.159917186087824	3.3861413664976	0.660507451638729	0.540598032844006	0.930847631174374	-4.67740388196263
O00548	DLL1	-0.163267259726254	3.34917256606039	-0.706603629862892	0.514023200299333	0.928112201267823	-4.67742218741237
Q969Y0	NXPE3	-0.0519939917986722	3.32989980334421	-0.252732828118517	0.811390067478254	0.967650207840951	-4.67742453293124
Q5T0N5-1	FNBP1L	-0.106857442655654	2.87597825777203	-0.370401883687349	0.727542550028079	0.957911083584585	-4.677463567578
Q8N4S7	PAQR4	0.258473923658706	3.44487865082847	0.731813981204351	0.499883189743558	0.926976494513959	-4.67747853321683
Q9Y5C1	ANGPTL3	-0.172273400335589	3.21977698078838	-0.814836843017719	0.45531665995122	0.926976494513959	-4.67753011659275
Q9BUR5-1	APOO	0.399924793843871	3.35782246078316	1.35083238104256	0.239468390530593	0.926976494513959	-4.67757327097999
Q9HA47-4	UCK1	0.0873841059214391	3.33696776872248	1.22308152372121	0.280312690776427	0.926976494513959	-4.67757426362861
Q9UPW6	SATB2	0.228235497734772	1.47796685913692	0.834688473896395	0.445118006430858	0.926976494513959	-4.67770431607432
O14544	SOCS6	0.0393677224421364	3.2431323672573	0.189257036908949	0.8579660628184	0.976987847186904	-4.67791927936621
Q86VY9	TMEM200A	0.0908111161168491	3.39937423285193	0.315671974996112	0.76608413588375	0.963568137188961	-4.67813091770965
P78330	PSPH	-0.255984499218416	3.18739619921544	-1.69202592590129	0.156589152657493	0.926976494513959	-4.67843691742547
Q01085-2	TIAL1	0.129732341267209	3.29666881466039	0.698837274540121	0.518435606355599	0.929409151021359	-4.67845952224636
Q9BUM1	G6PC3	0.170426391903575	3.3954222090105	0.744140343371482	0.493071957228197	0.926976494513959	-4.67857460910226
Q86SR1	GALNT10	0.11043546471227	3.40362431650297	1.36275584288292	0.235956484816336	0.926976494513959	-4.67877660648093
O00409	FOXN3	-0.107221443304968	3.33653955226143	-0.496017121568542	0.642692616866961	0.942864861073975	-4.6790086832044
Q969L2	MAL2	0.163092694832959	3.38144830603456	0.816713654621335	0.454344879796556	0.926976494513959	-4.67904936715474
Q6P1L5-1	FAM117B	0.00309940466236097	3.36775677369903	0.0133434838179217	0.98991364632296	0.999540573411548	-4.67926531774402
Q9BRR0-1	ZKSCAN3	0.087777717028432	3.07592495646031	0.355292450190994	0.738096169682817	0.959470548545619	-4.67950460433282
P49768-1	PSEN1	0.279878400978505	3.29270890722639	0.642977387667138	0.550945597170307	0.930847631174374	-4.67961649074629
P13501	CCL5	-0.236167247865139	3.29510316689557	-0.740558860274882	0.495044039821896	0.926976494513959	-4.67962281616446
Q9BWV7	TTLL2	0.0821175549324276	3.38342564266883	0.426395317847748	0.689056131192511	0.949557832606699	-4.68013298237977
O43561-3	LAT	0.152830537279472	3.47040139143152	0.706211026087867	0.514245619995598	0.928112201267823	-4.68013304934562
P61764	STXBP1	-0.104005633499658	2.99964828794808	-1.47527915362902	0.205162861514563	0.926976494513959	-4.68023994235361
Q96QE3-1	ATAD5	-0.519291415671942	3.15187675307447	-1.37152235963504	0.233405789071945	0.926976494513959	-4.68038572636605
Q14938-3	NFIX	0.122427571440697	3.32889505155952	0.420487768504429	0.693068289591253	0.949557832606699	-4.68047867921067
P18847	ATF3	-0.112689875108628	3.09315816047978	-0.959485870432279	0.385050085798223	0.926976494513959	-4.68071879789233
Q9HB58-7	SP110	0.131370893416142	3.43365674602442	0.990455517254723	0.371215382199059	0.926976494513959	-4.68104886165509
P49842-1	STK19	-0.0968582269821572	3.24226134019106	-0.498009179947513	0.641391966139752	0.942864861073975	-4.68112121454842
P11230	CHRNB1	-0.160511434487428	3.33314084183822	-1.14870506655636	0.306955274363186	0.926976494513959	-4.6812570150099
O14617-2	AP3D1	0.0947761643629099	3.29829336097002	0.356969501435129	0.7369214201298	0.95845899110085	-4.68131256878593
Q9H7X3	ZNF696	0.0631079551713907	3.23780719053725	0.313540166926828	0.767602357216004	0.963568137188961	-4.68157222189849
Q8N0U4-1	FAM185A	-0.129312015515376	3.28391660165333	-0.820769602537583	0.452250186739137	0.926976494513959	-4.68182545301999
O95379-4	TNFAIP8	-0.1006622894363	3.38073461393033	-1.29483305278897	0.256634692916409	0.926976494513959	-4.68184314754269
Q9NZL6-2	RGL1	0.101666989936061	3.44459336915597	1.13399442639591	0.312487136502987	0.926976494513959	-4.68251010713953
Q5T2D3	OTUD3	0.0267698655433134	3.12972240148447	0.121982107499226	0.908067696621873	0.983359775938235	-4.68256943440307
Q9NVR5	DNAAF2	0.112581522309808	3.05270461821922	0.569479963785167	0.595739439810391	0.937299765280145	-4.6826053857727
Q8N5I4	DHRSX	-0.101780173437053	3.37876733616707	-0.44385436277074	0.677268211672904	0.946562352764684	-4.68269087096994
Q9Y2U9-1	KLHDC2	-0.113495641095521	3.29187377567978	-0.954553670072383	0.387292372011545	0.926976494513959	-4.68281386935332
Q96C86	DCPS	-0.119975575719064	3.35963629443421	-1.81639046619356	0.134161916973207	0.926976494513959	-4.68285224978744
Q5H9F3-3	BCORL1	0.0428399469002899	3.08440665009325	0.193336651519526	0.854949853685075	0.976789807206232	-4.68351586133439
Q9NRM2	ZNF277	-0.117616414853728	3.1232610249638	-0.632052220964494	0.557460858776827	0.930847631174374	-4.68358369803568
Q92564-3	DCUN1D4	0.101201271285261	3.19216002742674	0.515778407537603	0.62985645525773	0.941553213524164	-4.68365083390443
Q9H930-4	SP140L	0.0894772029541308	3.31343943668805	0.477319140122313	0.654972803599996	0.942864861073975	-4.68366945897342
P08047	SP1	-0.230158293619888	3.24729516605275	-1.10749292939712	0.322676703465218	0.926976494513959	-4.68374851524957
Q8N2U0	C17orf61; TMEM256	0.381278773298113	3.23797542136411	1.03643635080803	0.351446888772866	0.926976494513959	-4.68379067820639
Q13033	STRN3	-0.206862132170934	2.92445129888006	-0.696913583624978	0.519532627627443	0.930172321748634	-4.68379518089701
Q9H4B6	SAV1	-0.0718022609848187	3.06986111004271	-0.34826468540661	0.743028003679394	0.96091507032835	-4.68384017048777
P57737	CORO7	0.130324624839488	3.44129100530335	0.801516021040792	0.462259411148376	0.926976494513959	-4.68385028726113
Q9NXU5	ARL15	0.0880120574669381	3.27812212292013	0.462952438503093	0.664495351984437	0.942864861073975	-4.68403579322883
Q04771	ACVR1	0.171543251069152	3.35048964604872	0.939550083279528	0.394179494746914	0.926976494513959	-4.68409089083284
Q5T013	HYI	-0.205618396977448	3.33900607060485	-1.29321331613168	0.257148033511924	0.926976494513959	-4.68410562234091
Q86WH2-1	RASSF3	-0.0929330339293217	3.28256434118034	-1.17014089346007	0.299051268995231	0.926976494513959	-4.68414160745174
P00742	F10	-0.230533755489076	3.2961813261144	-0.662109719750897	0.539658838206265	0.930847631174374	-4.68437094442888
Q9NWQ8	PAG1	0.150689822641614	3.19998198966847	0.962718105417825	0.383586466390548	0.926976494513959	-4.68438348031532
O15438-4	ABCC3	-0.106440684964715	3.17961731579507	-0.827188080909938	0.448950470909263	0.926976494513959	-4.6844526764621
Q969F2-1	NKD2	-0.103196511395326	3.40748401936075	-0.526207224334465	0.623142439955941	0.940845862595902	-4.68466573263192
Q8IV36	HID1	-0.081149668695414	3.16472649186162	-0.362828224787822	0.732824029285401	0.95813070523572	-4.68497314078806
O95267-1	RASGRP1	-0.184630972344129	3.24116222867	-0.977121620700145	0.37712022438156	0.926976494513959	-4.68507295850603
O14896-1	IRF6	0.0131947464055055	3.31900233025438	0.0591780778670651	0.955297378289325	0.993403099191741	-4.68509190694509
O43663-3	PRC1	0.0449283317872746	3.29276500447656	0.22166985589538	0.834084403109625	0.973678642479752	-4.68528776917105
Q9NQ55-3	PPAN-P2RY11; PPAN	-0.411578653221287	3.17913546624839	-1.54372834675829	0.18838742312219	0.926976494513959	-4.68542113756215
O60749	SNX2	-0.0766231760261341	3.33453949953756	-1.99699538035427	0.107369534807165	0.926976494513959	-4.68575060062823
Q6UWI2	PARM1	-0.0951146745186003	3.42853080855614	-0.601243516816187	0.576105080359403	0.930847631174374	-4.68581348165583
A1L020	MEX3A	-0.105119287595479	3.10032875388328	-0.587865570826582	0.584324083185236	0.933228479674563	-4.68600126946876
Q6P4A7-1	SFXN4	0.390624018054537	3.24983625008052	1.20003565455877	0.288334561241579	0.926976494513959	-4.68600396095666
Q9UJ04	TSPYL4	-0.105452176211381	3.08910574069045	-0.941555226985156	0.393253295845245	0.926976494513959	-4.68607464864396
Q6P2H3-1	CEP85	-0.0518354909063776	3.33072998706001	-1.62923738248136	0.1693337188593	0.926976494513959	-4.68630077641006
Q14190-1	SIM2	0.0548380662224769	3.3077377075197	0.212303793000187	0.840965371060225	0.97423113968617	-4.6864326854204
O95789	ZMYM6	0.106765089646064	3.18450148062452	0.590017277977089	0.582997157395202	0.933198103449572	-4.68648500689021
P55789	GFER	-0.139752955187777	3.31215002161717	-1.4220751987405	0.219204909657504	0.926976494513959	-4.68702704962392
Q14999-2	CUL7	-0.0957353192171087	3.21052095536156	-1.08386369267294	0.332007606638225	0.926976494513959	-4.68715163669031
Q5FBB7-1	SGOL1; SGO1	-0.0956142294835916	3.28227644165182	-0.501371734748074	0.639199875558137	0.942864861073975	-4.68743708048979
P36639	NUDT1	-0.0917850883316585	3.27405812634181	-1.60207500992856	0.175167148755534	0.926976494513959	-4.68751730563466
Q3SY17	SLC25A52	-0.0237948825005545	3.2949456381834	-0.108167254432601	0.918426899796698	0.985264036414492	-4.68765611817103
Q9BRG2	SH2D3A	-0.100260070160761	3.37668386650336	-0.768066777338979	0.480043820956017	0.926976494513959	-4.68784672233826
P12755	SKI	-0.145601528478941	3.24673408527939	-0.676491942696623	0.531278138857702	0.930847631174374	-4.68813815619538
O75665	OFD1	0.0598041628897767	3.27976322356822	1.47309246825549	0.205722305381396	0.926976494513959	-4.68833059394153
Q5VV41-1	ARHGEF16	-0.100756154782429	3.37240894209243	-0.62753640609295	0.560168679200752	0.930847631174374	-4.68859209451651
Q5XLA6	CARD17	-0.100744170755	3.40454499623606	-0.601285933330541	0.576079138697214	0.930847631174374	-4.68860963770211
Q14511-1	NEDD9	0.0756554281415423	3.42204547070464	1.24700591631333	0.272201869910024	0.926976494513959	-4.68882938452814
O95157	NXPH3	-0.167093580930992	3.08672047284495	-0.725250320772578	0.503537589389665	0.926976494513959	-4.68886293078242
Q92786	PROX1	0.04049510379607	3.35384413811366	0.193070648226175	0.85514643278812	0.976789807206232	-4.68912062020217
P40424-1	PBX1	0.0809124974888477	3.29525678360782	1.52682172889443	0.192400466911098	0.926976494513959	-4.68927961090898
Q9Y3Q3	TMED3	0.154016584793227	3.25684410269192	1.28445185192716	0.259941476520909	0.926976494513959	-4.68962443781581
Q17RP2	TIGD6	0.0877784376591275	3.40886655597856	0.440983682194274	0.679199208159392	0.947222078584287	-4.68970221624658
Q7RTS1	BHLHA15	-0.145948527767086	3.37975305525642	-0.927254338403623	0.399898082326458	0.926976494513959	-4.69023517973134
P68133	ACTA1	-0.130340712754973	3.32456333498211	-0.770047622752094	0.478976684993665	0.926976494513959	-4.69024598940691
Q96BR6-1	ZNF669	-0.0824747755700653	3.25534387255595	-0.358476993078521	0.735866155370437	0.95813070523572	-4.69061034262493
Q14671-1	PUM1	-0.0935175558453159	3.24714396290465	-0.968399058818979	0.381025182235227	0.926976494513959	-4.69065843205446
P50053-2	KHK	-0.0639642424929457	3.39661202334614	-1.50939697670662	0.196624993090271	0.926976494513959	-4.69073681275421
Q53SF7-2	COBLL1	0.0308727844658937	3.41829442566703	0.155076299565436	0.883342178018485	0.980480987466199	-4.69084626305482
Q9UL40-2	ZNF346	-0.130945147214678	3.13017455452734	-1.13067063416936	0.313749260662694	0.926976494513959	-4.69086712606708
Q8N5D6-1	GBGT1	0.115804547234609	3.02825938294152	0.726558735599598	0.502807591216869	0.926976494513959	-4.69103223208655
Q02388-1	COL7A1	-0.456725186617983	2.91152064715083	-0.950507580371456	0.389139840897844	0.926976494513959	-4.69126142923981
Q9UQ16-4	DNM3	-0.126421327779671	3.19289975436376	-1.05637062969496	0.343159779440283	0.926976494513959	-4.69134395967559
Q9NZT1	CALML5	-0.0267191667920135	3.34004045904411	-0.12287937022296	0.907395582166758	0.983359775938235	-4.69139326610321
Q5T7M9-1	FAM69A	0.10308033745486	3.33712207262356	1.09591686602631	0.32721881430953	0.926976494513959	-4.69139783846302
P02748	C9	0.0472633838715376	3.08103781217123	0.214473834518624	0.839369611162425	0.974200603733835	-4.69141873480588
Q9NV79	PCMTD2	-0.0966798899037769	3.37975324113501	-0.55516403241601	0.604722802363891	0.939892432099689	-4.69157345702639
Q9Y4L5	RNF115; LOC101060478	0.112208316943155	3.36738856171361	0.743348405792919	0.49350753320385	0.926976494513959	-4.69162381326553
Q9H008-1	LHPP	-0.159370085164254	3.33245962008885	-1.29819962087314	0.255570800183795	0.926976494513959	-4.69177690782395
Q13216-1	ERCC8	0.0770598798783627	3.27073255063257	1.21664428418441	0.282532604295243	0.926976494513959	-4.69190888188195
O43909	EXTL3	-0.0974207753250299	3.10858705927497	-1.06167329134251	0.340983904439651	0.926976494513959	-4.69199380764377
O60941-1	DTNB	-0.115706527368743	3.2979327447006	-0.981944828115716	0.374975298509591	0.926976494513959	-4.69201424040599
Q3ZCQ8-2	TIMM50	0.415591821289104	3.18071381316889	1.63145048164001	0.168867137815578	0.926976494513959	-4.69202652113164
Q9UIU6	SIX4	-0.190172876017814	2.44171846455563	-1.05170269275686	0.345085112416395	0.926976494513959	-4.69210213461138
O43556-4	SGCE	0.282682951924811	3.3331442044769	0.773999017911802	0.476853199594719	0.926976494513959	-4.69220332326986
Q9UJD0	RIMS3	-0.480479459217176	2.62216018668908	-0.925155646133781	0.400880871919181	0.926976494513959	-4.69235325360622
Q8TB05	FAM100A; UBALD1	-0.104428531250579	3.29500937852795	-0.472552363980133	0.658124029263833	0.942864861073975	-4.69238640576474
P50616	TOB1	0.10051190425155	3.35501085134948	0.501122210844278	0.639362397037023	0.942864861073975	-4.69249030179484
A7KAX9	ARHGAP32	0.10070391169618	3.33745557079735	0.813338627183205	0.456093545656961	0.926976494513959	-4.69252161573598
Q8IXX5	TMEM183A	0.0575179227702991	3.41201932448474	0.29079714759727	0.783873306892559	0.965261708366775	-4.69336257319992
P54652	HSPA2	0.0577589091011633	3.01278044361073	0.284479151452884	0.788416664435771	0.965889380346536	-4.69338225232446
Q9NRM7	LATS2	-0.0616713732439578	3.26851824801983	-0.322051585223932	0.761548033181601	0.963057857833024	-4.69394351367094
O00308	WWP2	0.0890187282654324	3.32386662239551	1.57812553140949	0.180477709288203	0.926976494513959	-4.69402343600915
Q9Y252	RNF6	0.0524551386578703	3.3311047963121	0.228939306834706	0.828755568193884	0.973045739857873	-4.6940282702155
P33241-2	LSP1	-0.0151312765891493	3.34506229519726	-0.0758329797974766	0.942742505839642	0.991489521009044	-4.69410816588586
P51854	TKTL1	0.00899052274128379	3.26249709764638	0.0276945086848589	0.979068192968603	0.998531713701982	-4.69428742844787
Q86TJ2-1	TADA2B	-0.201965197436877	3.22677314542314	-1.27473075192941	0.263074018467347	0.926976494513959	-4.69432716453779
O14775	GNB5	0.117924563443594	3.27896659065212	0.800062730030176	0.463021679699505	0.926976494513959	-4.69433710687236
O75356	ENTPD5	-0.104281245762427	3.27872096559035	-0.479409047663384	0.653593821560933	0.942864861073975	-4.69442066208259
O96018	APBA3	-0.101802760263243	3.34241880715326	-0.83514855306956	0.444883743530825	0.926976494513959	-4.6944263720309
Q96NJ5	KLHL32	-0.16025111940597	3.58954680974705	-0.564957812533742	0.598568217021653	0.938034714513465	-4.6944345012549
O43159	RRP8	-0.0662888706853328	3.27480220581708	-1.72762409292191	0.149801579661805	0.926976494513959	-4.69457659000782
Q9HCM9	TRIM39	-0.0140546068319289	3.30207427052508	-0.0731697181421776	0.944748952254027	0.991547893969615	-4.69467460667389
O60825-2	PFKFB2	-0.131051185931109	3.36206572255165	-1.04464623830773	0.348013269952577	0.926976494513959	-4.69477440415432
Q8IWE2	FAM114A1	-0.16021320909327	3.27140325761596	-1.20348674246773	0.287120114351702	0.926976494513959	-4.69494443409055
Q9P0B6	CCDC167	0.36291498664065	3.34064228715672	1.0441047797857	0.348238834143626	0.926976494513959	-4.69499028639964
P31641	SLC6A6	0.2211978157962	3.23925700909975	0.69443090155861	0.520950819790153	0.930172321748634	-4.69507598831441
Q6PML9	SLC30A9	0.216600353658019	3.17183255753596	0.493342576588689	0.644441211953797	0.942864861073975	-4.6952432279961
Q96L50	LRR1	-0.0917587620115267	3.31705044494221	-1.03845362366662	0.350600525956154	0.926976494513959	-4.69529960563868
Q08209-1	PPP3CA	0.0776852547093353	3.26958707765964	0.431306105766298	0.685729923286451	0.949392849594947	-4.69540208408967
Q9NZJ6	COQ3	0.100382142056355	3.22879871968498	1.40076593067578	0.225086578139987	0.926976494513959	-4.69541869185256
Q9Y584	TIMM22	0.283225387217695	3.19402941403477	1.05915943080965	0.342013942044727	0.926976494513959	-4.69543673610175
Q9H5J8	TAF1D	-0.10490816938515	3.21514403272261	-0.488262739564633	0.647769711382854	0.942864861073975	-4.69551289220095
Q9NRR3	CDC42SE2	0.284355222208568	3.42449027901525	1.14403771733961	0.30870086965801	0.926976494513959	-4.69569848482816
Q9Y613	FHOD1	-0.0389899872673036	3.35789175339287	-1.95675485711974	0.112807943818939	0.926976494513959	-4.69587387890107
Q6ZRV2	FAM83H	0.00252909955548778	2.7465444052069	0.00957641532254367	0.992761050582872	0.999540573411548	-4.69587856699527
Q6NSJ0	KIAA1161; MYORG	0.117444506789415	3.16304522255955	0.455274408372218	0.669614936031698	0.943414922822103	-4.6962479241002
Q8IV35	WDR49	0.00246114964442729	3.41171658748885	0.0101729824024479	0.992310115375038	0.999540573411548	-4.69629376704951
Q8TAC2-1	JOSD2	0.0620400537899225	3.42874459886909	0.32008103328271	0.762947982738175	0.963476180667494	-4.69630472702424
Q3BBV0	NBPF1	-0.053662919251808	3.36438394407461	-0.213585648222393	0.84002263934992	0.974200603733835	-4.69644938104308
Q96N21-2	ENTHD2; TEPSIN	0.0888037756928394	3.32968738514558	0.508016653086691	0.63488052317983	0.942864861073975	-4.69645897891298
Q6ZMU5-1	TRIM72	0.0807637355623888	3.26882309376498	0.490288132814185	0.646441447178113	0.942864861073975	-4.69662430507663
O75190-2	DNAJB6	0.00881259807066865	3.24279473342276	0.0424091054462542	0.967953449954068	0.996036924842893	-4.69668288658857
P31512	FMO4	0.241591924572957	3.48760345295186	0.740696872549715	0.494967940124946	0.926976494513959	-4.69681189203973
O95447	LCA5L	0.107301956564349	3.20182294013149	0.653453975597038	0.544745677459076	0.930847631174374	-4.69691318420191
A6ZKI3	FAM127A; RTL8C	-0.168794176653043	3.26584033782586	-1.01283298286263	0.361480151292593	0.926976494513959	-4.69695930885932
Q7Z7L8	C11orf96	-0.148231681824325	3.40940016924679	-1.3996303763299	0.22540423948355	0.926976494513959	-4.69701328299504
Q9H665	IGFLR1	-0.10109014429152	3.32868034635684	-0.583932558232446	0.586754427364977	0.934368612860663	-4.69703668515367
O60243-1	HS6ST1	-0.0390340236576986	3.28258931776221	-0.167115309290595	0.874383880520669	0.979885666557812	-4.69726493216655
Q16633	POU2AF1	0.115961304952563	3.40435339387773	0.841547455043704	0.441635416964726	0.926976494513959	-4.69737067582463
P49069	CAMLG	0.267639620143493	3.32460238896856	1.07612982073635	0.335112447263187	0.926976494513959	-4.69741393835178
Q01543-3	FLI1	-0.0926409418525297	3.52670115875055	-0.354467805520086	0.738674125605084	0.959875373538401	-4.69771080221847
Q7Z6J4-1	FGD2	-0.133925581929151	3.36814444645847	-0.868188692810738	0.428309067375243	0.926976494513959	-4.69786297241503
Q9UI47-1	CTNNA3	-0.0968336980393609	3.33537734989322	-0.431124144079035	0.685853024299353	0.949392849594947	-4.6979676151109
Q8N2H4	SYS1	0.0886676511167742	3.33333084698325	0.511760859724202	0.632454083322478	0.942155524008582	-4.69813503810851
Q9NZL9-2	MAT2B	0.10472467062256	3.33995650908604	0.631948362865792	0.557523038236059	0.930847631174374	-4.69816795413511
Q9Y2K2	SIK3	0.0949737388330279	3.35059005480793	0.634171780441034	0.556192885638051	0.930847631174374	-4.6982053234067
P23219-5	PTGS1	0.0523350465093477	3.34096049200917	0.281800922862828	0.790345578435964	0.965889380346536	-4.69853628546664
Q96KQ4	PPP1R13B	-0.0982264375459296	3.11562192413615	-0.591118120472981	0.58231902080199	0.933197601593667	-4.69855397882053
O43521-11	BCL2L11	-0.00844731859810488	3.35220747105046	-0.0441230446343971	0.966659310391475	0.995636062948714	-4.69868233364353
P02545-2	LMNA	0.000909426213475509	3.25740557894215	0.00373108760077919	0.997179572951957	0.999540573411548	-4.69887205468713
Q86VD7	SLC25A42	0.199045267670407	3.43640396845073	0.974188303057736	0.378429692940788	0.926976494513959	-4.69901062853495
Q9BQP7	C20orf72; MGME1	0.0559186474547573	3.03973029505821	1.46342959419698	0.208212376269424	0.926976494513959	-4.69911004232906
Q96N11	C7orf26	0.0388401030692925	3.34734678808043	0.154722943578684	0.883605426051104	0.980480987466199	-4.69930852732564
P54284	CACNB3	0.0647929323361005	3.12782864469119	0.307282681848928	0.77206574875114	0.964088947349458	-4.69938195658239
Q96K62	ZBTB45	-0.0493657355179059	3.3143400908697	-0.249888528411938	0.813459587269985	0.967861669217593	-4.69990261201269
Q14790-4	CASP8	0.00885294650426236	3.38859479089179	0.0281270895123756	0.978741347893435	0.998531713701982	-4.69993761877156
P30414	NKTR	0.0677575982783083	3.34287038174634	1.82124992233213	0.1333561038497	0.926976494513959	-4.6999394325655
P51575	P2RX1	-0.0954305072565965	3.34335435416836	-1.0083908570811	0.363395347190655	0.926976494513959	-4.70006215169064
O60902-3	SHOX2	0.0947807574742461	3.30907030028224	0.687519639764251	0.524912962473967	0.930172321748634	-4.70013026836541
Q96EP5	DAZAP1	0.0454944728633833	3.34237531856365	1.97918208360609	0.109741882498328	0.926976494513959	-4.70021818219439
O43149-3	ZZEF1	0.107771033632064	3.36205157524719	0.803421527637128	0.461261386443906	0.926976494513959	-4.70037569844898
Q15032-3	R3HDM1	0.0766227845690476	3.39616554713969	1.1479455240357	0.30723874209498	0.926976494513959	-4.70039426835635
Q969M3-3	YIPF5	0.294058177971092	3.34530089640646	1.23520231776707	0.276176134357638	0.926976494513959	-4.70046365064693
O76095-1	JTB	-0.0893849125607744	3.3770706184439	-0.508975011771732	0.634258948928044	0.942864861073975	-4.70052674711493
Q05BV3-5	EML5	0.101408358805469	3.31027775269107	0.61183469817745	0.569650832175596	0.930847631174374	-4.70062914409579
O60674	JAK2	-0.0872061016641835	3.38216744887796	-0.548663558779763	0.608828986770384	0.940845862595902	-4.70071006471119
Q96JG8-4	MAGED4B; MAGED4	-0.148572364371078	3.3782283324879	-0.949553520564443	0.389576525504391	0.926976494513959	-4.70085930317831
O75326-1	SEMA7A	0.0482129204490567	3.37026188878065	0.171225491904101	0.871330383245064	0.979301516748249	-4.70101011899213
Q9HCI6	KIAA1586	-0.0871862599536596	3.1750132969073	-0.592262254321406	0.58161474506097	0.933156529760578	-4.70103297504856
O95059	RPP14	0.0889958285411939	3.31840612746541	1.22474680235096	0.27974101861303	0.926976494513959	-4.70104192343085
O75398	DEAF1	0.0937524014520221	3.24347137186982	0.592984259081013	0.58117059012839	0.933156529760578	-4.70112002373969
Q8N4Y2	EFCAB4A; CRACR2B	-0.0892886463323548	3.41430485106084	-0.52904253753373	0.621324353777231	0.940845862595902	-4.70121255523603
Q12955	ANK3	-0.109059123193951	2.97918828829871	-1.31878370996777	0.249155378786744	0.926976494513959	-4.70124153110162
Q9BUV8-5	C20orf24	0.449086647684492	3.44803376025695	1.13632474197199	0.311604953926288	0.926976494513959	-4.70147416971359
H3BS89	TMEM178B	0.138267054847368	3.39873794860766	0.46412097221608	0.663718039634548	0.942864861073975	-4.70156632578805
Q8WVR3	C7orf43	-0.10134822312373	3.31385308253499	-0.953756691036382	0.387655704884506	0.926976494513959	-4.70162876523453
O95072-1	REC8	0.0906917955058834	3.16944441074096	0.527298433995231	0.622442354646559	0.940845862595902	-4.70187808787858
A5YKK6	CNOT1	0.102186239700364	3.30668688154956	0.937237342882996	0.395249991608504	0.926976494513959	-4.70202339991762
P78324-2	SIRPA	0.0407555912927022	3.41053833707303	0.191924526042184	0.855993567855462	0.976789807206232	-4.70223885106052
Q9H040-1	SPRTN	-0.0997286006986584	3.15934821203045	-0.959519041486675	0.385035041880123	0.926976494513959	-4.7023670543715
A5D8V6	VPS37C	-0.0966136612035864	3.24279124362083	-0.537933439924606	0.615643568551925	0.940845862595902	-4.70237719422977
Q8NCA9	ZNF784	-0.0905555567549466	3.43174902332065	-0.455789101761971	0.669271090973301	0.943385162964446	-4.70284451121878
Q9BZD4	NUF2	0.0517839871532306	3.30249257439762	1.6644586634918	0.162060331961729	0.926976494513959	-4.70296062837828
Q8NB91	FANCB	-0.0864551754105757	3.25682169520902	-0.501100934585275	0.639376255909701	0.942864861073975	-4.70326836506465
Q6ZTU2	EP400NL	0.0918920758146204	2.94507280103073	0.955963530521598	0.386650321691338	0.926976494513959	-4.70343587953682
Q9HC77	CENPJ	-0.0946217415155607	3.13472769154502	-0.732342589021899	0.499589711031702	0.926976494513959	-4.70369713552566
Q9BPU9	B9D2	-0.0371617029074696	3.33739864153376	-0.203389409227511	0.847529856941402	0.975031105680653	-4.703701815033
Q68D51	DENND2C	0.0860560769950111	3.40504451728633	1.03557216553546	0.351809999336614	0.926976494513959	-4.70371995418384
Q9NTW7	ZFP64	-0.129100811759695	3.07775800806228	-0.649123582602974	0.547302656120195	0.930847631174374	-4.70372058586768
Q9Y680-1	FKBP7	-0.315893391520891	1.5089127603098	-0.672251244004865	0.533739937209883	0.930847631174374	-4.70404702627539
O00267-2	SUPT5H	0.0897841403133497	3.28881752462153	0.514986409540735	0.630368049000877	0.941553213524164	-4.70446082639922
Q8TAA5	GRPEL2	0.09786690584939	3.10052679797517	0.961919375780929	0.383947718066323	0.926976494513959	-4.70455056594166
Q9BRP7	FDXACB1	0.0767921338177902	3.44875620849505	0.411730381726557	0.699037435852237	0.949557832606699	-4.70465362534998
Q96HS1-1	PGAM5	-0.0666148277559032	3.11323432888859	-1.55967176351474	0.184679167660284	0.926976494513959	-4.70472396236543
P78381-4	SLC35A2	0.114822018459804	3.31409996881978	0.508572965559547	0.634519666369776	0.942864861073975	-4.70481441729406
O60704	TPST2	0.103787105932764	3.3833943026626	1.39169760787696	0.227635416397071	0.926976494513959	-4.70485536438001
Q96SW2-1	CRBN	0.0876333105584391	3.3180758077348	1.53857073190849	0.189602786283854	0.926976494513959	-4.70495227893225
Q9GZM8-2	NDEL1	-0.087869735135688	3.33034627455498	-1.07959852087043	0.33371678789795	0.926976494513959	-4.7052797139362
Q86YA3-1	C4orf21; ZGRF1	0.0780999523802699	3.27501330722067	0.466625950316911	0.662053373003693	0.942864861073975	-4.705375275274
P02794	FTH1	-0.134746911313415	3.09633260047197	-1.34576028580024	0.240977333309222	0.926976494513959	-4.70551345432078
P62879-2	GNB2	0.123789852650924	3.28350873005775	0.647597852612471	0.548205471852735	0.930847631174374	-4.70554691626174
Q92623	TTC9	-0.0873604288110826	3.31293772887173	-0.534642244204647	0.617742853866867	0.940845862595902	-4.70567318827571
Q7Z7N9	TMEM179B	-0.0185868419195314	3.35044817625397	-0.0852677918949374	0.935638594668291	0.988993598390777	-4.70569340998912
Q9BY43-2	CHMP4A	-0.0888182161838115	3.36528550617081	-1.73561400660607	0.148319954648901	0.926976494513959	-4.70584356548548
Q8TDB4	MGARP	-0.0376832068461977	2.49329088965674	-0.0943617555141659	0.928797888448189	0.988351708099899	-4.70590223348753
Q96ED9-1	HOOK2	-0.0772560563385279	3.20180426879184	-0.350310143991687	0.741591084077925	0.960893434967528	-4.70599912615304
Q92851-2	CASP10	-0.0976177428630393	3.45946666979589	-0.862915836029008	0.430921326189542	0.926976494513959	-4.70628650326627
Q02223	TNFRSF17	-0.102662636688937	3.42598062173608	-1.24609890532695	0.272505379159766	0.926976494513959	-4.70629762114059
P21579	SYT1	-0.10287769080341	3.08733607829093	-0.462859515580688	0.664557185624594	0.942864861073975	-4.70651940446941
Q9NRC6	SPTBN5	0.0839562006403892	3.32784632071376	0.510633017941463	0.633184421194718	0.942751027716491	-4.70654195167306
Q5SNV9-2	C1orf167	-0.147438607361942	3.26198288627112	-1.16192363940513	0.302059346411468	0.926976494513959	-4.70655057180663
Q8TD26	CHD6	-0.232761639220375	3.22259843456946	-1.17180471736444	0.29844548834862	0.926976494513959	-4.70668862307718
Q9Y4P8-6	WIPI2	0.104025944937489	3.37048387695941	0.822954587305161	0.451124815730378	0.926976494513959	-4.70698548461905
Q9NPI1-2	BRD7	-0.0764948339678354	3.32242326548177	-0.467815063297448	0.66126394661905	0.942864861073975	-4.7070248016171
Q9NV88-1	INTS9	-0.0617922849813039	3.29725832994162	-1.54860539308989	0.187245288996538	0.926976494513959	-4.70729665031933
P22413	ENPP1	0.227817157546187	3.14522263317672	1.16925003916283	0.299376074718167	0.926976494513959	-4.70743929395345
Q96AX1	VPS33A	-0.0702783593763802	3.31576854720733	-1.74574571124281	0.14646276286814	0.926976494513959	-4.70769764273927
Q9BY44-1	EIF2A	-0.0465315685538415	3.33084303269088	-2.07042604700495	0.0981509800598576	0.926976494513959	-4.70771226253535
Q86TG7-1	PEG10	0.037166072186759	3.39437519706772	0.20040981485971	0.849727243484927	0.975694075147404	-4.70775119860841
Q6NUI2-4	GPAT2	0.12428591154013	3.48433913039835	1.03202161389453	0.353305228003253	0.926976494513959	-4.70786047540777
Q9NW07	ZNF358	-0.107962856938371	3.28754232842485	-0.428725825165539	0.68747659382341	0.949482529227635	-4.70797370753038
Q9H171-7	ZBP1	-0.134135921069918	3.38752202371503	-0.923338361945241	0.401733465724904	0.926976494513959	-4.7080246033671
Q562F6	SGOL2; SGO2	-0.648693146126348	3.16109536709579	-1.31466376631246	0.250427188797257	0.926976494513959	-4.70816196317237
P14854	COX6B1	-0.137954427560252	3.32007537144275	-1.5653146977792	0.183384164398606	0.926976494513959	-4.70824873619045
Q9H0H3	KLHL25	0.00495579211581974	3.25419534666959	0.0240419057119668	0.981828172738691	0.998531713701982	-4.7083073859087
Q15040	JOSD1	-0.0999980392518904	3.33569741721428	-1.03847872707051	0.35059000463055	0.926976494513959	-4.70884415873968
A6NHG4	DDTL	-0.137100101502614	3.13981499290608	-0.559284915544524	0.602128478127758	0.939892432099689	-4.70890750512682
P17861-2	XBP1	0.0910074024924642	3.37427887486389	0.675825690509411	0.531664393064385	0.930847631174374	-4.70891999902683
Q99741	CDC6	0.00364313805154619	3.21468187200649	0.0169060701811051	0.987220962961991	0.999330515566207	-4.70893049700179
Q07343-1	PDE4B	0.0386415193074853	3.35608500596415	0.218181366767788	0.836645319133749	0.974135173743795	-4.70897031930536
Q9HBH9-1	MKNK2	0.0562055229051495	3.40372845400797	0.309565697629819	0.770436102911869	0.964088947349458	-4.70928671329582
Q70UQ0	IKBIP	-0.123541813616471	3.0850860327485	-0.74212848865044	0.494179049009704	0.926976494513959	-4.70948413467996
Q13362-4	PPP2R5C	-0.097839863171699	3.31761322106373	-0.750692270659925	0.48947901389302	0.926976494513959	-4.70967741404502
Q5JTV8	TOR1AIP1	0.167729359212826	3.46762040138342	0.496685390089609	0.642256126491778	0.942864861073975	-4.71003487113893
O75971	SNAPC5	-0.0808308459716024	3.40877002121384	-0.465241612020423	0.662973046924782	0.942864861073975	-4.71065472060133
Q6PIF6-1	MYO7B	-0.042874116126651	3.26630897486333	-0.177426562359387	0.866728481380118	0.977552892208379	-4.71142356853883
Q8WU17	RNF139	0.101132800576362	3.33787511520944	0.703726626117575	0.515654664116004	0.928183999318752	-4.71169156642104
Q71U36	TUBA1A	-0.094082393880387	3.39360202913714	-0.655291611141428	0.543663035261301	0.930847631174374	-4.71170651547806
Q15631-1	TSN	0.0583539848458401	3.30476127425234	1.73544684363046	0.148350798381513	0.926976494513959	-4.7117296463813
Q9UER7-1	DAXX	0.0532858934305367	3.30447935908502	1.51416245528835	0.195460617443248	0.926976494513959	-4.71188048804645
Q15390	MTFR1	-0.0836843042507844	3.22978293111288	-1.08175786985326	0.332850516038541	0.926976494513959	-4.71239836392252
Q9Y2D2-2	SLC35A3	0.238562959607826	3.26511136600401	0.967011278542012	0.38164955686767	0.926976494513959	-4.71250312896876
[truncated: 6,808 more rows]
