# Supplementary material for: Thalidomide promotes degradation of SALL4, a transcription factor implicated in Duane Radial Ray syndrome
Source: eLife. 2018 Aug 1;7:e38430. doi: 10.7554/eLife.38430 (PMC6156078; doi:10.7554/eLife.38430)
Supplement: Figure 1—source data 9. [file elife-38430-fig1-data9.csv]

	ID	logFC	AveExpr	t	P.Value	adj.P.Val	B
Q96JP5-1	ZFP91	-1.96429555218693	3.04951347537048	-69.091307089604	5.28573532739146e-09	2.32757355141683e-05	8.16853782706201
Q9UKT9-1	IKZF3	-2.63479878412657	3.0251846483648	-101.1732921038	7.08221545468637e-10	6.23730715094228e-06	8.16133136610103
Q13422	IKZF1	-2.09362647314652	3.14519986043775	-55.6546001756052	1.65126452152235e-08	4.84756221368245e-05	6.58119006291122
P51157-1	RAB28	-1.81927927668732	3.24703221343216	-43.4661690097449	6.06532362530755e-08	0.000133543262920209	5.55923634137888
Q9Y6N5	SQRDL; SQOR	0.287337485293002	3.39924192999381	13.959228471669	2.29400331486728e-05	0.0252541089925452	3.57237609955939
Q03989	ARID5A	-0.260382543927238	3.39651128511347	-11.6123859147903	5.8970172129325e-05	0.0519350305942965	2.65723453177861
P11177	PDHB	0.248382918356752	3.32486429154685	11.9570905221784	5.07872045964487e-05	0.0496981012089916	2.58954258294423
P11310-2	ACADM	0.241938638892288	3.3063125876128	11.3485013518838	6.63022560957154e-05	0.0530839972213605	2.41676763492916
Q96CK0	ZNF653	-2.16862962869818	3.09771177991221	-19.65928370666	3.88495528000436e-06	0.00586009749096227	2.41590957112621
P82930	MRPS34	0.27145805248752	3.29463984246905	10.7192521572177	8.86103317740521e-05	0.0648971485485768	2.29416723949375
Q6P161	MRPL54	0.31728555083522	3.357240820202	9.94587853821993	0.000129419104280232	0.0648971485485768	1.91459242243944
P14921-1	ETS1	-0.59591787595369	3.34713808912935	-10.3992255922364	0.000103322179748556	0.0648971485485768	1.90969359177352
O43924	PDE6D	-0.36606006143405	3.35142599296675	-10.1542533010819	0.000116559320216628	0.0648971485485768	1.88032415009666
Q8N5C7-1	DTWD1	-1.4707033644014	3.03552786708882	-17.3599724729478	7.42171862001913e-06	0.00933758226950121	1.69738837591171
O60285	NUAK1	-0.421198372186424	3.41370786591415	-10.0258381747627	0.000124295458808504	0.0648971485485768	1.69254956954502
Q9BQ95	ECSIT	0.297192543748254	3.29375173930819	9.46006495565174	0.000166506623767633	0.0662398998840877	1.66862522468002
Q9Y5Y6	ST14	-0.236854765330459	3.42958831774842	-9.81536274741	0.000138328610390805	0.0648971485485768	1.61973835831167
Q9UDR5	AASS	0.183863855646205	3.30469103444797	9.33339979755214	0.000178156057629345	0.0662398998840877	1.41715116763718
P22033	MUT	0.327820788408038	3.36280747537927	9.12061755509024	0.000199965766396349	0.0677345578712557	1.36107306642014
Q9NXV6	CDKN2AIP	-0.144441378306213	3.36681677385592	-9.13421891389417	0.000198480730520938	0.0677345578712557	1.29098406741574
Q5R3I4	TTC38	-0.284478287848278	3.27013423060119	-8.73068940782819	0.000248686202562279	0.0684431058114372	1.27081644926127
O94925-3	GLS	0.410334358477925	3.34783886020554	8.78899498421278	0.000240577406156821	0.0684431058114372	1.2411148333791
P50440-1	GATM	0.279369675008935	3.47848681699594	8.86545348531774	0.000230411416835724	0.0684431058114372	1.23177872204883
P82912-1	MRPS11	0.33499707951984	3.32902042667386	8.64167515183819	0.000261695837073155	0.0687027889732328	1.23141340465717
Q15306	IRF4	-0.154008575953052	3.41508325126643	-9.51587893557347	0.000161660140742567	0.0662398998840877	1.21356622105066
P60842	EIF4A1	-0.0890902527342638	3.27745510860627	-9.88116443731631	0.000133749202020738	0.0648971485485768	1.19219855509601
Q15070-1	OXA1L	0.47395186346925	3.10476307293897	8.50253022449206	0.000283675592155416	0.0687027889732328	1.15201005023024
P11717	IGF2R	0.0793164066639914	3.38826570637821	9.73418236437597	0.000144235911753748	0.0648971485485768	1.08731098660972
P48735	IDH2	0.26266452626552	3.4036513266778	9.69260832307591	0.000147376288290171	0.0648971485485768	1.01085646401366
P12694	BCKDHA	0.202873685566921	3.37975618841756	8.4656601424879	0.000289859618135376	0.0687027889732328	0.895624727551557
P56181-2	NDUFV3	0.188084393965627	3.41379980090484	8.42745764305006	0.000296435333369234	0.0687027889732328	0.886248393885722
Q9BU19-5	ZNF692	-1.82138686265022	3.48400531974728	-19.5567006577851	3.99234528735933e-06	0.00586009749096227	0.880114395408886
Q9H3S1-1	SEMA4A	-0.322579303829248	3.48011381349295	-8.88045355167436	0.000228476887666048	0.0684431058114372	0.840932399842072
Q68CZ2-1	TNS3	0.0703328713931174	3.42747562787238	9.30898463378622	0.000180510684366766	0.0662398998840877	0.825096897915168
P22695	UQCRC2	0.305244453267354	3.29693009384048	8.33071492014213	0.000313888955797596	0.0708825649669084	0.643872830519898
Q9NSE4	IARS2	0.284063918863119	3.32879817317544	8.55513450165486	0.000275119484267805	0.0687027889732328	0.63194377204017
P51649-2	ALDH5A1	0.240760010163322	3.40581831249672	7.82661681051117	0.00042705017869102	0.0874658354356236	0.6212072251784
Q08116-1	RGS1	-0.251485923387103	3.42660753018526	-7.57304772472067	0.000501854925140773	0.0922990442721503	0.597305534870241
Q8TF72	SHROOM3	0.220899730062508	3.3840929122501	7.56806673550403	0.000503471915016863	0.0922990442721503	0.510653436473924
Q9NYK5-1	MRPL39	0.30675980908712	3.32106945184962	7.71107141648689	0.000459383551910209	0.0903858884615251	0.501197119715033
P25788-1	PSMA3	-0.124799077472416	3.32636631199176	-8.0613133057906	0.000369252935916373	0.0793173318686707	0.443524858921318
O75626-1	PRDM1	-0.19270985594632	3.42962098318467	-7.53750186912538	0.000513529370879455	0.0922990442721503	0.437799550919371
Q16836-2	HADH	0.16449416791235	3.42424321382818	8.25819183099666	0.000327769666949594	0.0721666864206268	0.425871282383536
Q9Y4C2-1	FAM115A; TCAF1	0.124917222219711	3.18894755970856	7.7027094517434	0.000461833198679304	0.0903858884615251	0.405794137366302
P25705-1	ATP5A1	0.178784200884041	3.39880325612848	8.9735908850569	0.000216884755964108	0.0684431058114372	0.396950172848463
Q9BYC8	MRPL32	0.377301886524512	3.34114089223662	7.23615508104702	0.000626444986041803	0.0975746535296097	0.378234342157521
Q9BPW8	NIPSNAP1	0.222631156899317	3.40915643421697	7.19543355242505	0.000643842404206808	0.0975746535296097	0.344325110939929
P40939	HADHA	0.251148302942917	3.35669025061317	8.57032326967119	0.000272705836432552	0.0687027889732328	0.333343917381208
P52788-1	SMS	0.154258988463932	3.25253643187963	7.47048026044221	0.000536421119819165	0.0944852160449477	0.293597419841106
Q9Y3C8	UFC1	-0.151158295658685	3.39410718307773	-7.40865307457936	0.000558608231463328	0.0964639744019124	0.264494506763817
O00505	KPNA3	0.205011354737644	3.1927600137131	7.06700614861749	0.000702544028999896	0.0975746535296097	0.22843726132261
Q4G0N4	NADK2; NADKD1	0.242176957312705	3.34362781160167	7.02795110279815	0.000721624996715068	0.0975746535296097	0.185980420078343
Q02218	OGDH	0.185844218820666	3.35356226238575	7.83265298001468	0.000425435948903848	0.0874658354356236	0.15989182246545
Q5HYK3-1	COQ5	0.286545429439554	3.40771685747951	6.94680756307119	0.000763246999418302	0.100327109311597	0.159611208497868
Q16795	NDUFA9	0.163658703060665	3.3265168072977	7.30474830065549	0.000598371358157935	0.0975746535296097	0.142124567753545
Q10713	PMPCA	0.251373515032613	3.35943455084449	7.58829057817218	0.000496944379348254	0.0922990442721503	0.11066967234379
Q96CU9	FOXRED1	0.279812731757819	3.38405912500906	7.02461652100855	0.000723282142698306	0.0975746535296097	0.101938879969672
O75208-1	COQ9	0.218121601501089	3.37157497109214	6.860076061483	0.000810883843834047	0.103499333516615	0.100793054227822
Q9Y276	BCS1L	0.264104785916827	3.13697461529869	6.86873117759592	0.000805976578470353	0.103499333516615	0.100010546511109
P05165-1	PCCA	0.24343074093778	3.37725941266769	7.30339677014	0.000598910060268662	0.0975746535296097	0.0648860806847829
O94925-1	GLS	0.221562882793535	3.34566791150757	6.77580089512727	0.000860542685615414	0.106743653974858	0.0463593970705682
Q7Z7L1	SLFN11	0.136471581206186	3.40431921786729	7.13218049166797	0.000672003519387963	0.0975746535296097	0.0297381047996836
Q92947-1	GCDH	0.264170199657712	3.38566081920541	7.04139525230759	0.00071498883030075	0.0975746535296097	-0.00190368094868187
P10515	DLAT	0.260824539977483	3.3041836524788	7.06284524040774	0.000704548499546593	0.0975746535296097	-0.014745611797478
P43155	CRAT	0.295205925505636	3.30636713101311	6.57178855173468	0.000996259198877568	0.114427425301513	-0.0917812761195922
Q9Y676	MRPS18B	0.370245821844595	3.28206371320543	6.53544079197597	0.00102299232026556	0.114427425301513	-0.0982009800933739
Q92506	HSD17B8	0.161596143938635	3.39101474250275	6.64283898509823	0.000946327775436055	0.111124116243538	-0.138959270055182
Q96HY7	DHTKD1	0.293456797026922	3.20108576497433	6.51499736429428	0.00103839669591843	0.114427425301513	-0.150558556478761
Q9Y2Z2-6	MTO1	0.255652225227068	3.28794737224328	6.36313391280347	0.00116172605791654	0.116265015818988	-0.215008107044639
P34897-1	SHMT2	0.218775743673219	3.34619613797663	7.28244715316282	0.000607333549520598	0.0975746535296097	-0.224997793241154
P11142-1	HSPA8	-0.0855049927484903	3.32166265388863	-8.73584830404371	0.000247955878819372	0.0684431058114372	-0.238061615799236
Q9BU61-1	NDUFAF3	0.237449266654733	3.39618996150686	6.45773925216682	0.00108300736388149	0.114427425301513	-0.262231343267376
Q96A33-1	CCDC47	0.164316975391244	3.2584390980941	7.0167302900553	0.000727219055282882	0.0975746535296097	-0.338954795301708
P48047	ATP5O	0.284657521734253	3.41460340447191	6.81740101165848	0.000835597689203638	0.105130126411663	-0.339382959418014
O60613-1	SEP15; SELENOF	0.24188246465269	3.42558053785861	6.16377481039196	0.00135059378030006	0.122253119479314	-0.393459688660056
Q9Y2Q3-1	GSTK1	0.111340645129891	3.46024246820233	7.00875056861279	0.000731228242642698	0.0975746535296097	-0.423228839228972
O75880	SCO1	0.753304435949869	3.15066108517325	6.06586490347423	0.00145636910198384	0.122601475031747	-0.433982433226053
Q16698	DECR1	0.219200242489124	3.40534782391101	6.46620292064117	0.00107627401217402	0.114427425301513	-0.434373601749621
P45954	ACADSB	0.288054733291439	3.29542744558132	6.37854219593233	0.00114846026950593	0.116265015818988	-0.462013806159936
Q9UKY7	CDV3	-0.154501337869964	3.37985640305007	-7.01228052041119	0.00072945152877869	0.0975746535296097	-0.472146576550948
Q9H936	SLC25A22	0.258366824222383	3.23268045609653	6.12803003926357	0.00138813579515514	0.122253119479314	-0.490854973554116
P51398-1	DAP3	0.147622990351418	3.31672617914658	6.36921451060799	0.00115646966713186	0.116265015818988	-0.501963705012019
O95139	NDUFB6	0.587551472110861	3.15281331919849	5.96032768006355	0.00158138531657211	0.125470815162618	-0.507278890741022
Q96HP4	OXNAD1	0.359250651928486	3.37944511449322	6.00055951551147	0.00153230509237636	0.124953805079246	-0.511003315694525
Q08257	CRYZ	0.213606809658184	3.30354844287428	6.13247081639872	0.00138340604951431	0.122253119479314	-0.512443921859316
Q9H4K7	GTPBP5; MTG2	0.23772016266251	3.35043416788068	6.04500436517609	0.00148013781458424	0.122601475031747	-0.516826062491965
P56181	NDUFV3	0.383911622086665	3.12581515584659	5.96944638260569	0.00157010228365627	0.125470815162618	-0.527509258904085
Q7Z3D6-2	C14orf159; DGLUCY	0.269301920585114	3.40079848547364	6.19582003483427	0.00131794204513737	0.122180164121314	-0.537198358787239
O43615	TIMM44	0.238280737115525	3.32475728631075	6.52160663789794	0.0010333870225285	0.114427425301513	-0.541785901469929
Q9P2B4	CTTNBP2NL	0.37579749528793	1.94870532150708	6.04111432000949	0.00148462009904066	0.122601475031747	-0.583839837922352
Q86VI3	IQGAP3	0.146145266504355	3.23174074979101	6.28388592082171	0.00123285184528662	0.121052625771469	-0.613422310625279
Q9Y6R9	CCDC61	-0.515359041262332	3.35210911399212	-6.14077413998788	0.00137461280714867	0.122253119479314	-0.664839791684295
Q9NUB1	ACSS1	0.185898137003912	3.39749394252672	6.45481920276739	0.00108534186117172	0.114427425301513	-0.66800053865099
P22626	HNRNPA2B1	-0.0636196442132919	3.27105235139414	-7.24405421639831	0.000623134466276364	0.0975746535296097	-0.668593310738208
Q6UB35-1	MTHFD1L	0.297497308174129	3.09963374069728	6.2334051797058	0.00128081357634538	0.121836873923963	-0.704993804694091
P49590	HARS2	0.275526398255282	3.3043554774003	5.64683675231465	0.00203354973772067	0.143275780320848	-0.746766053822831
Q8NEY1	NAV1	-0.131077772334464	3.32774751243417	-6.22749433110057	0.00128657082717481	0.121836873923963	-0.7518505551661
O43837-1	IDH3B	0.165711662035182	3.36847425230046	6.46388111813952	0.00107811625773633	0.114427425301513	-0.753204663623773
Q5JPH6-2	EARS2	0.243451409552284	3.29302587275933	5.73502794612942	0.00189264380157483	0.140071545886299	-0.757186836722491
Q9H9P8-1	L2HGDH	0.159102515678561	3.2776464998433	5.92276208703902	0.00162887564747156	0.128084891315018	-0.782263360517047
P20674	COX5A	0.212710989569639	3.30092832491831	6.04395539533432	0.00148134492762517	0.122601475031747	-0.783858492698895
Q8IXI1	RHOT2	0.237686359237538	3.21584536987294	5.66598161990935	0.00200195136897643	0.143275780320848	-0.80301826960009
Q14865	ARID5B	-0.260170768525107	3.29850668472707	-5.59605604772215	0.00212021447027036	0.14588069405993	-0.808770321172572
O76031	CLPX	0.203089870230732	3.27078980179301	6.27937183595232	0.00123705419773274	0.121052625771469	-0.817859419802333
P46778	RPL21	-0.0845473787980291	3.29523574972531	-6.44728357183404	0.00109139363294278	0.114427425301513	-0.839207639704953
Q8WVM0	TFB1M	0.271820097436353	3.20060079035	5.5446407336671	0.00221237203504858	0.147608791762673	-0.841969153361885
P32322-3	PYCR1	0.155217667764024	3.2423551003773	6.05767421247665	0.00146564815229767	0.122601475031747	-0.876323360909093
O00469-2	PLOD2	0.215749088073857	3.01138676586312	5.83320732140024	0.0017489580221299	0.133939767833896	-0.879689100166384
Q9NP92	MRPS30	0.277750966040781	3.29402575008376	5.69766833741608	0.00195089989341488	0.14317979467754	-0.897910874555287
Q5T9A4	ATAD3B	0.276606804176601	2.68895442845653	5.45465945000763	0.00238510969138164	0.149269122009505	-0.897974639736284
P42765	ACAA2	0.19693675589453	3.39880680802499	6.39610156633052	0.00113355787033865	0.116265015818988	-0.903884164446652
P10606	COX5B	0.289121686587408	3.25123903692836	5.56332017070963	0.00217836187017657	0.147608791762673	-0.909562157634408
Q9H9J2	MRPL44	0.23831283405804	3.33968526013689	5.73888575920014	0.00188674439639162	0.140071545886299	-0.909782362508831
P62910	RPL32	-0.0971949445128715	3.30020860221664	-6.65344146971871	0.00093913067554023	0.111124116243538	-0.928677925071833
Q9UKD2	MRTO4	-0.0922130174422961	3.31029068482757	-6.1558469024092	0.00135881692264512	0.122253119479314	-0.93299245151839
Q8NC60	NOA1	0.26251833527152	3.29405170883594	5.7781622301693	0.00182788562663405	0.138777488911776	-0.939280527674333
Q93008-3	USP9X	0.0590115366938772	3.29441583877619	6.65331026515701	0.000939219346376428	0.111124116243538	-0.950508574607285
Q96EL3	MRPL53	0.185092046977831	3.28714681878318	5.55479444613342	0.00219380889295777	0.147608791762673	-0.961422946068256
Q9UKU7	ACAD8	0.217970731974617	3.38084420422889	5.65113910342555	0.00202639848798705	0.143275780320848	-0.962666734233548
Q8TAE8	GADD45GIP1	0.148814064918	3.33594200433444	5.68528276704422	0.00197067213488578	0.143275780320848	-0.96634147418455
Q8N0T1	C8orf59	-0.173401700047583	3.26716784302102	-5.47298554020528	0.00234869275142131	0.149269122009505	-0.973055912274979
Q96AQ8-1	CCDC90A; MCUR1	0.209624357073454	3.33465175335245	5.39219838326404	0.00251425425683168	0.151546233344868	-0.998495656862167
P35221-2	CTNNA1	0.114299046681773	3.11824938605997	6.03686228104277	0.00148953762102838	0.122601475031747	-1.00624443334149
O00483	NDUFA4	0.58768812976121	3.22853171291741	5.40898253569627	0.00247876979747837	0.151546233344868	-1.04445730151894
Q8WWC4	C2orf47; MAIP1	0.291870274886435	3.28823035877464	5.37708769900156	0.0025467063171387	0.151546233344868	-1.07533443168896
Q9NP81-1	SARS2	0.199625814144103	3.27953029798016	5.51760133577833	0.00226270354697617	0.148713657747904	-1.0948795588375
Q9Y697	NFS1	0.176076939852523	3.32180834559383	5.46823739330965	0.00235806569084038	0.149269122009505	-1.09956161826847
Q9NW81-4	ATP5SL; DMAC2	0.320098151954631	3.39053477022849	5.25287807668015	0.00283271405034552	0.157896915451855	-1.10042001256299
P31930	UQCRC1	0.30890717827041	3.27145312229676	5.8442939447281	0.00173354573217794	0.133924011081501	-1.14891033282549
P11182	DBT	0.160506209127567	3.38027623401601	5.54528875026379	0.00221118187976111	0.147608791762673	-1.15238824562921
P14866	HNRNPL	-0.0519844035209672	3.27016729286317	-6.74664568397798	0.000878545807825119	0.107463235132164	-1.20121451579718
Q13641	TPBG	0.262152965844797	3.28509452313053	5.08305521140674	0.00328626508253063	0.166940702061861	-1.20871475273624
P82914	MRPS15	0.164016257657324	3.27725613636406	5.45232406914597	0.00238979745694791	0.149269122009505	-1.20918497808577
P43897	TSFM	0.252329300842991	3.27852433115391	5.52452568557221	0.00224968875126475	0.148713657747904	-1.22043233180407
Q15119-1	PDK2	0.208259330557518	3.31367458668695	5.13125526688796	0.00314949176590195	0.166940702061861	-1.23439679333033
Q9Y6M9	NDUFB9	0.240650054608123	3.22619087841104	5.05297213740783	0.00337511554235679	0.166940702061861	-1.23945558054631
O00411	POLRMT	0.204421791794479	3.26257529652435	5.65234753525297	0.00202439513418313	0.143275780320848	-1.24078492138459
Q6NVY1	HIBCH	0.197512075100776	3.34312510675524	5.44279635152994	0.0024090335443357	0.149410974823694	-1.24086034953382
Q08174-2	PCDH1	-0.234494699568248	3.35387195192405	-5.28529960422533	0.00275461433230896	0.156515409191258	-1.26842639757837
Q96GJ1	TRMT2B	0.218149371131534	3.26833912670326	5.04371365041087	0.00340301814524441	0.166940702061861	-1.28444773224281
Q96RQ3	MCCC1	0.219247152895746	3.37801181129736	5.74814231348041	0.00187267631857342	0.140071545886299	-1.29370981180379
P16278	GLB1	0.0929581867929521	3.35064478111107	5.6290945038178	0.00206335244288528	0.144139064831758	-1.29657136281299
Q9GZT6	CCDC90B	0.304449915602408	3.36467281734131	5.08304678088087	0.00328628959980866	0.166940702061861	-1.31459885495921
Q8TCC3-2	MRPL30	0.245433880759687	3.34722007049955	5.03453714355654	0.0034309375579876	0.166940702061861	-1.32411432292426
Q96DV4	MRPL38	0.239859278548694	3.32822811270398	5.38153459314973	0.00253710580813263	0.151546233344868	-1.33053759571132
P14621	ACYP2	0.245517562868791	3.47403428331586	4.97009330487895	0.00363465058109135	0.174594156804776	-1.33645787059795
Q16690	DUSP5	0.450234724997985	3.42501251295692	4.90878970988639	0.00384152949172841	0.179400262604924	-1.35327547921709
Q7KZN9	COX15	0.389784303086502	3.18859298827626	4.90055708418722	0.00387033608435739	0.179400262604924	-1.35571877141716
O60232	SSSCA1	0.106681155447482	3.3854790413869	5.4554651766055	0.0023834948518505	0.149269122009505	-1.36130502064395
P62854	RPS26; RPS26P25; LOC101929876	0.133132295613977	3.30846756363166	5.35359310240114	0.00259813515593063	0.15342092645994	-1.37350214422775
Q07021	C1QBP	0.112206354607068	3.27726058496169	5.97584208904811	0.0015622445692983	0.125470815162618	-1.37366816771924
Q9NVV4	MTPAP	0.285644518621589	3.29253951438571	5.25429093433421	0.00282925754690812	0.157896915451855	-1.38379233258169
Q8TDB6-1	DTX3L	0.330043794051433	3.33541053051686	4.9661073252471	0.00364770351448606	0.174594156804776	-1.38488077723863
O95299	NDUFA10	0.279921338649736	3.3469651197881	5.31715777884836	0.00268029551741495	0.155136187067759	-1.39717362621339
Q96RP9	GFM1	0.273919187532616	3.35029746197105	5.8852999017538	0.00167789976583673	0.130772241041806	-1.3989801059893
Q8N5N7	MRPL50	0.112360608453575	3.41909695360203	5.39098440783725	0.00251684360311055	0.151546233344868	-1.44526307772376
Q96BW9-3	TAMM41	0.30460644278322	3.33231017550583	4.79836242684616	0.00424953290339889	0.184615829979829	-1.45051648453621
Q969Z0-1	TBRG4	0.295695216540495	3.23100733035455	5.08370003796149	0.00328439045447062	0.166940702061861	-1.46592637312725
Q15120-2	PDK3	0.179872937990182	3.34786249490399	4.88136026483319	0.00393848263330989	0.180624513511051	-1.46909617855885
O95785-3	WIZ	-0.13953835885808	3.19906273217579	-5.25504397354803	0.00282741726376129	0.157896915451855	-1.47070979567477
P54886	ALDH18A1	0.458646530090265	3.07438516640065	4.81436262918244	0.00418742245896501	0.184615829979829	-1.47866389644055
Q9BYD6	MRPL1	0.190263916327921	3.33120698487899	5.18605862533972	0.00300192224754876	0.164210740584857	-1.48038206816802
O43772	SLC25A20	0.354839415261162	3.2734805310085	5.03729249382045	0.00342252667242376	0.166940702061861	-1.4812932005912
Q8IVS2	MCAT	0.202643399720664	3.32222682461586	5.21127414833712	0.00293672683348396	0.161648457640582	-1.49538642822348
Q8NDW8-7	TTC21A	0.533251879787474	3.16070986766791	4.87585653641402	0.00395827536137537	0.180624513511051	-1.49594976241195
P63173	RPL38	-0.117945973452508	3.32063231608596	-5.30310767566595	0.00271278103951904	0.155139367630157	-1.51861804786435
Q96PM5-1	RCHY1	0.225973237765648	3.29150241776585	4.73865214825292	0.00449090044213302	0.187447204710263	-1.53032750026175
P08574	CYC1	0.319977956525669	3.21930829653738	5.23671310706531	0.00287261174559745	0.159113783921237	-1.5455160680757
Q9HBG7-1	LY9	0.115528825468694	3.3833879165538	5.07672675051037	0.0033047289858417	0.166940702061861	-1.54655882156647
P41134	ID1	-0.485259106280782	2.95503949231184	-4.92709298623011	0.00377836857837235	0.178667068713331	-1.54849683118294
Q99798	ACO2	0.20818372010908	3.39432217271646	6.08294757244226	0.00143723626169959	0.122601475031747	-1.58405974410917
Q53RE8	ANKRD39	-0.164469991896167	3.39152144563377	-4.93443929035965	0.0037533562599778	0.178667068713331	-1.58459890798233
P51159-1	RAB27A	0.128815287201848	3.3946840083156	5.08046527905059	0.00329380698267473	0.166940702061861	-1.59340867822045
Q9P0K7-2	RAI14	0.109658407259798	3.2287882403725	5.31072594402287	0.00269511032376145	0.155136187067759	-1.60829426326512
P42704	LRPPRC	0.280003296677239	3.26947300807681	6.20522386990851	0.00130853584246042	0.122180164121314	-1.60922250986876
P05166-2	PCCB	0.258098428868419	3.37862472642703	5.16464067683292	0.00305861971034081	0.165259287048905	-1.61830311162176
Q9UG63-2	ABCF2	-0.079627819554712	3.33824103685305	-5.62017003375411	0.00207853539612051	0.144139064831758	-1.63808092864615
Q8WUK0	PTPMT1	0.25293559566769	3.39002614354849	4.55803325528169	0.00532316468401703	0.198648777000585	-1.65498725332577
Q9BYD1	MRPL13	0.161642760314368	3.39600379717725	4.69910981214517	0.0046594539103254	0.189413534877685	-1.68416267904224
Q08AF3-1	SLFN5	0.119235638673336	3.3970192635056	5.04054652135005	0.00341262426724648	0.166940702061861	-1.69110542653165
O75323-1	GBAS; NIPSNAP2	0.215199165087159	3.39359552603069	4.83148016181353	0.00412213236053574	0.184615829979829	-1.69427469949939
Q9UBW7	ZMYM2	-0.154312984088491	3.11200940840536	-5.08132610295082	0.00329129803566921	0.166940702061861	-1.69586078532113
Q96A35	MRPL24	0.223599902172943	3.37050387836375	4.79971737557622	0.00424423215393501	0.184615829979829	-1.71778889579124
Q9BQ48	MRPL34	0.215862038482357	3.35902204223722	4.53604934425507	0.00543611341710941	0.199553816658181	-1.72665620258678
Q5ST30-4	VARS2	0.19884018733082	3.27321112650921	4.7944288400511	0.00426496500961991	0.184615829979829	-1.73423100671063
P30042-1	C21orf33; LOC102724023	0.258709078246274	3.42628018362776	5.4721393061401	0.00235036005915739	0.149269122009505	-1.73799127098083
Q6P179	ERAP2	-0.0787025717016722	3.39052340158942	-5.31330991280798	0.00268914712938832	0.155136187067759	-1.74797112887906
O75127	PTCD1	0.212437492211756	3.22626157642492	4.52840343484491	0.00547604117872632	0.199553816658181	-1.75109182379857
Q9H0R6-1	QRSL1	0.242711224612072	3.2075814873069	4.4641547465652	0.00582521888000585	0.20126551930439	-1.75177181368225
Q7Z434	MAVS	0.226041076280705	3.2989808451632	4.66729814595859	0.00480036419426429	0.189413534877685	-1.7538654407277
Q8IXM3	MRPL41	0.705242654332555	3.40666016561257	4.62166414609136	0.00501116766509603	0.189413534877685	-1.7565107776383
Q6XZF7	DNMBP	-0.178356585872351	3.29723986373903	-4.74192348672221	0.00447727391214922	0.187447204710263	-1.79287711518114
Q16822-1	PCK2	0.135533738635156	3.01878424444406	4.64482404873825	0.00490287727996315	0.189413534877685	-1.80862859546669
Q9BYD3	MRPL4	0.170895757441861	3.39206885225775	4.74118601978003	0.0044803416086255	0.187447204710263	-1.80895191402379
O43819	SCO2	0.317444334749909	3.26322469369142	4.62544455765661	0.00499330456067073	0.189413534877685	-1.81867054960071
Q9BQP7	C20orf72; MGME1	0.138018500454643	3.07257023625817	4.62379959388309	0.0050010682699434	0.189413534877685	-1.82150995303837
P53597	SUCLG1	0.215536108508564	3.3704618544587	5.13219884495756	0.00314688083323768	0.166940702061861	-1.82273237840866
Q8IVH4	MMAA	0.189022642915041	3.37467337550769	4.43286221827415	0.00600451671422896	0.202612178935688	-1.84242307503626
P36542-1	ATP5C1	0.201771391874281	3.4002685575862	5.40120964624681	0.00249513014197157	0.151546233344868	-1.86080568246802
P11021	HSPA5	-0.105163956960208	3.36499766381611	-6.22996687851515	0.00128415885990262	0.121836873923963	-1.87027105839888
P57737-3	CORO7-PAM16; CORO7	0.210915879618628	3.37255051253885	4.68620134148346	0.00471604928938057	0.189413534877685	-1.88220478929159
P26440	IVD	0.177337209928401	3.36278132220129	5.07037256840028	0.00332338892612407	0.166940702061861	-1.88954683519251
O43716	GATC	0.224599177324518	3.24163400133023	4.47583002237386	0.00575990500857731	0.20126551930439	-1.8919428241182
Q96CS3	FAF2	0.159281491885267	3.20866165553799	4.6788451708701	0.00474865582663911	0.189413534877685	-1.89298278999976
P23378	GLDC	0.296591991475462	3.34765318255747	5.16520252951653	0.00305711660829476	0.165259287048905	-1.89567730119785
P05141	SLC25A5	0.363975927048813	3.18823577902579	4.77428602715422	0.00434500978105482	0.186665859228048	-1.89584008100092
Q9NUJ1	ABHD10	0.253096107628649	3.31647730365321	4.65970891651296	0.00483470281519126	0.189413534877685	-1.89748701492912
P82675	MRPS5	0.166574918543487	3.24842764776283	4.67997177527578	0.00474364528875957	0.189413534877685	-1.8982720462378
Q9H4B0	OSGEPL1	0.234484833529474	3.26365302493392	4.29868224741674	0.00684879314893852	0.212443280281125	-1.90285703732996
Q9BXK1	KLF16	-0.358108402903799	3.29654930623425	-4.28152175892447	0.00696629517827136	0.212443280281125	-1.90903236345461
Q5UCC4-1	EMC10	0.188964179508969	3.25376051227914	4.37154320350922	0.00637456731598956	0.206486996008597	-1.91403849247479
Q96QD8	SLC38A2	0.246688315878961	2.95177334091845	4.34324105477974	0.00655415445284327	0.207634670022269	-1.91686457505128
Q7L8L6	FASTKD5	0.198871014416915	3.26530352075597	4.68761943000942	0.00470979327368231	0.189413534877685	-1.91874950274014
O95822	MLYCD	0.172662444651879	3.34096085040115	4.48001090150044	0.00573672136768442	0.20126551930439	-1.92196694737311
Q8N5K1	CISD2	0.186445034833926	3.25414929046006	4.39744188557072	0.00621516611316264	0.205778075032419	-1.93576358886101
O75150	RNF40	-0.0920333309606686	3.28636315798184	-5.12168655081381	0.00317611122585058	0.166940702061861	-1.93995678353058
Q9UGN4-1	CD300A	0.23309764569971	3.44682440814884	4.25561897496112	0.00714806245354626	0.215592417905417	-1.94303433720204
Q9HD33-1	MRPL47	0.159133573592168	3.35017984378966	4.50460342959724	0.00560250436489318	0.200574211144774	-1.94682539368893
Q9BXW7	CECR5; HDHD5	0.154535533703372	3.27492193612203	4.62347243112571	0.00500261403246985	0.189413534877685	-1.95162997740732
Q5T160	RARS2	0.207785321982922	3.32342016465574	4.29877180174758	0.00684818593829087	0.212443280281125	-1.9701324529213
Q6IN84-1	MRM1	0.211250375348994	3.36686149646659	4.28080036784843	0.00697128511425516	0.212443280281125	-1.97861395694595
Q02252	ALDH6A1	0.270451475237001	3.37460441479731	4.99013217264399	0.00356984223188507	0.172745057891274	-1.98194804874704
Q96A26	FAM162A	0.343865838079183	3.15097624104569	4.36952758062406	0.00638716870550759	0.206486996008597	-1.9969898731925
Q8WUX9	CHMP7	-0.126872262020951	3.38800589829209	-4.76247288226032	0.00439275998478627	0.186844352685894	-2.01530839553265
P08559-4	PDHA1	0.188549947663663	3.30736920391825	4.82086136532648	0.00416249515976484	0.184615829979829	-2.01560099361246
O95167	NDUFA3	0.282247200143927	3.30904712409651	4.48486330809103	0.00570994842345387	0.20126551930439	-2.01882983151795
Q14137	BOP1	-0.121685243693759	3.26868026588281	-5.04759334638647	0.00339129339287216	0.166940702061861	-2.02495319792981
Q9Y5B8	NME7	0.176893181663693	3.15668025756369	4.4787349819545	0.00574378514934029	0.20126551930439	-2.02639290792844
Q969P0	IGSF8	-0.131645210603772	3.35065567961095	-4.36736856539143	0.00640069829798421	0.206486996008597	-2.05834812156578
Q9UIA0	CYTH4	0.17254279996025	3.43534587464149	4.19754052948116	0.00757572197964909	0.216082744232736	-2.06977624883417
Q9NVH6-8	TMLHE	0.291243759355596	3.24890127379158	4.08708768991179	0.00847246239797014	0.222749306245061	-2.07954240960179
O00217	NDUFS8	0.256637931687701	3.38538280056827	4.7107770551034	0.00460897355553653	0.189413534877685	-2.0797505455679
P54098	POLG	0.247277889532747	3.22468497966376	4.35201636000771	0.00649785809309524	0.207342884876412	-2.08255345820761
Q13435	SF3B2	-0.0718787192051433	3.29053010881324	-5.5025213018178	0.00229135165995685	0.149269122009505	-2.0883246604798
Q9BZQ6	EDEM3	-0.0815969166928581	3.39213134587861	-4.85281704684786	0.0040423884407819	0.183511932979207	-2.1055045591287
P21912	SDHB	0.193899536338592	3.38197382416369	4.89071841428095	0.00390509048634156	0.18006351787021	-2.11351230971124
Q9Y282-3	ERGIC3	0.133880549982637	3.41161829079953	4.60074845475212	0.00511133856640405	0.192374182710771	-2.11823297789742
P21397	MAOA	0.412219127444465	1.44044146631348	4.07773235492867	0.00855383471139327	0.223043401830983	-2.12929138051321
Q9UI09	NDUFA12	0.11687028470646	3.36133655183688	4.45978513887252	0.00584988203275451	0.20126551930439	-2.13131389159962
P61247	RPS3A	-0.0830528604533183	3.31077152204796	-5.34687994753712	0.00261305086510628	0.15342092645994	-2.14592644061666
P12814-3	ACTN1	0.24143505920854	1.85426096331012	4.52270345191017	0.00550602673418168	0.199553816658181	-2.1481559260368
P50213-1	IDH3A	0.219357073669088	3.36639866183629	4.70086713048288	0.00465180993087723	0.189413534877685	-2.14829167223297
O60925	PFDN1	-0.199875065189758	3.33470337533973	-4.45567292894556	0.00587320206898266	0.201265722262764	-2.15737862140728
P36957	DLST	0.217991296049045	3.32285580997029	4.75755650924453	0.0044128108730176	0.186844352685894	-2.16835107395488
Q96AQ6	PBXIP1	0.114145416153019	3.38695369236871	5.05305407732654	0.00337486978266605	0.166940702061861	-2.17159342863748
Q9Y6H3	XRCC6BP1; ATP23	0.129365244306513	3.29466136218084	4.29399531217284	0.00688065860264776	0.212443280281125	-2.17548013260183
Q9H3M7	TXNIP; LOC101060503	0.224832488814852	3.45586436729419	4.15349991419617	0.00791959272822665	0.219332871564441	-2.18615109766736
Q8TB03	CXorf38	0.209368283922573	3.34628928249516	4.38485175990816	0.00629207694015415	0.206486996008597	-2.18815914864248
P21964-1	COMT	0.116380434458816	3.26483417004114	4.39806047165464	0.00621141519854158	0.205778075032419	-2.19686887630313
Q9UN86-2	G3BP2	-0.181540509795738	3.31103994425304	-4.12224917949725	0.00817444101989434	0.221128064633317	-2.19714819501972
Q9P0I2	EMC3	0.269629313012983	3.21052356822276	4.12355034236836	0.00816364478477205	0.221128064633317	-2.20224822125245
P82663	MRPS25	0.153162724950537	3.32893102640334	4.43968875933076	0.00596486771353031	0.202467318790295	-2.20476932152988
P23786	CPT2	0.233770870359872	3.34808405111117	4.80860997323686	0.00420963194781239	0.184615829979829	-2.20503462758503
O15400	STX7	0.108257970386543	3.38165975844898	4.63933565628126	0.00492829388055325	0.189413534877685	-2.21184058413565
P63000-2	RAC1	0.111223130049294	3.3212155785418	4.33647783911484	0.00659792471839655	0.208272125429815	-2.23363630956423
Q9BR76	CORO1B	0.133521997220853	3.11072487232205	4.41303534616069	0.00612140071667389	0.204769814924917	-2.23795052399575
Q8N5M1	ATPAF2	0.193943759449102	3.34816697545936	4.05700007951791	0.00873736500870776	0.223043401830983	-2.25075904766734
O75155-1	CAND2	0.339760357721604	3.27445999510678	3.96388966710455	0.00961903397113835	0.232114299353131	-2.25242221517395
Q9H814	PHAX	-0.12070703544849	3.3527953308441	-4.82035257534115	0.0041644405377897	0.184615829979829	-2.25482392402963
O60830-2	TIMM17B	0.438017814820319	3.05834804035615	4.01124490354735	0.00915854589417735	0.228496639348498	-2.2566738856567
Q96CB9	NSUN4	0.241277606762995	3.37936652879292	4.18326218329649	0.00768530046975365	0.216244221204858	-2.26120732850413
Q8N5G0-2	C4orf52; SMIM20	0.255847562413504	3.34368635262786	4.01222647195982	0.00914927062486968	0.228496639348498	-2.26174952074296
Q9P0M9	MRPL27	0.182181237941961	3.35639199425945	4.47048777578547	0.00578968556492603	0.20126551930439	-2.26320646846744
Q9H7H0-3	METTL17	0.271470637381947	3.29005807749623	3.93274640790859	0.00993625894789257	0.236251141482963	-2.26601740676824
P35232	PHB	-0.18942686767208	3.36966571440286	-4.92263014707819	0.0037936575280337	0.178667068713331	-2.27419833478622
Q8N4Q0	ZADH2	0.205615884335625	3.27610287485458	3.96660189474779	0.00959195805580099	0.232114299353131	-2.27648732419225
Q9H845	ACAD9	0.199215427823313	3.33980764466509	4.73315150402921	0.00451392101555189	0.187519350867762	-2.29908379692736
Q7Z699	SPRED1	0.236353479487966	3.37913142156788	3.87765714801106	0.0105270327929169	0.242617439766552	-2.30011248501188
P31040	SDHA	0.280579657931666	3.37766872113666	5.12955973085877	0.00315418971866329	0.166940702061861	-2.3075307989012
Q5JRX3	PITRM1	0.196990261802957	3.31509620912246	4.84213907735776	0.00408207104833124	0.184363075500786	-2.31123550680175
Q86SX6	GLRX5	0.217200290919891	3.37782556706946	4.32066749796687	0.00670156111976106	0.210788031363342	-2.32261271198775
P23193	TCEA1	-0.109321660233235	3.27928730645947	-4.90188482212337	0.00386567338123273	0.179400262604924	-2.32462381227516
Q96E29	MTERFD1; MTERF3	0.145989321920237	3.31157173621345	4.21006941681265	0.00748104109220575	0.216082744232736	-2.3264624856441
Q96A37-1	RNF166	-0.682103097473148	3.24915404400374	-4.19170061962133	0.00762032249679279	0.216082744232736	-2.33038842463404
O00512	LOC101060700; BCL9	-0.181469645223932	3.25442706165791	-4.06937668737548	0.00862726749765709	0.223043401830983	-2.33347972768904
Q9Y4X5	ARIH1	0.0884373046591137	3.32759513383967	4.50998641569557	0.00557360996863019	0.200354216300923	-2.33483548706794
Q9UHQ9	CYB5R1	0.116355886892247	3.37563489106071	4.55117462927557	0.00535811041003895	0.199109191481911	-2.33868012157667
Q9UIJ7-1	AK3	0.209551838338182	3.48157272826988	4.62909311694464	0.0049761340218275	0.189413534877685	-2.3417522023353
Q8N111	CEND1	0.309710742894832	3.34237308912046	3.88046237563774	0.0104960007331711	0.242617439766552	-2.34189161459461
Q9UL46	PSME2	-0.119720482983816	3.39826295713339	-4.67061944919057	0.00478542495886723	0.189413534877685	-2.34566194669823
Q13813-3	SPTAN1	-0.186517573307665	3.33232575264527	-4.05778731578679	0.00873031446220308	0.223043401830983	-2.34624603555792
Q15526	SURF1	0.259947007760473	3.34251498498187	3.81898648947493	0.0112005980344911	0.246609167224409	-2.34691291929162
Q96I51	WBSCR16; RCC1L	0.351045037376954	3.31365781315102	4.06010678797136	0.0087095788409393	0.223043401830983	-2.35318575418992
Q6UWU4-2	C6orf89	0.139749522728719	3.32867966199824	3.98818572174808	0.00937955904500871	0.231388729718184	-2.35882990513877
O75414	NME6	0.233721839539514	3.34356291235028	3.86751118023997	0.0106401446141732	0.242617439766552	-2.37024517647008
Q86YP4-3	GATAD2A	-0.0997874246777255	3.24314584790651	-4.54123475549543	0.00540922528538347	0.199553816658181	-2.3803590271827
Q15031	LARS2	0.25574253928889	3.21402024555629	4.28316710815939	0.00695492944207689	0.212443280281125	-2.38361969228606
Q86X95	CIR1	-0.178030252771096	3.33656043035229	-4.07106354873684	0.00861238488701565	0.223043401830983	-2.38802095147743
Q16134	ETFDH	0.215331798428128	3.40252075481448	4.38244364823033	0.00630691187445371	0.206486996008597	-2.39207436592171
Q499Z4	ZNF672	0.349611903268904	3.3562184485829	3.76526007647787	0.011860642587196	0.253096918066441	-2.39693995945817
Q9BX68	HINT2	0.212401637936899	3.23225241615152	4.17663000588707	0.0077368151063735	0.217000416056788	-2.41499056202533
Q9H2K0	MTIF3	0.18650259389429	3.34048145657427	3.94814292875936	0.00977796402566735	0.23337270778876	-2.41910601756238
P67809	YBX1	-0.208755612180052	3.27183605108804	-4.79154269833438	0.00427632897875385	0.184615829979829	-2.41947437863215
Q9BXT8	RNF17	0.361428491185165	3.33113544967163	3.96584646647725	0.00959949068627245	0.232114299353131	-2.42066901489326
Q9HA77	CARS2	0.145302670297492	3.37369435107452	4.24770435884595	0.00720468147584263	0.216082744232736	-2.42158066769796
Q9NWU1-1	OXSM	0.216317628598522	3.40561740919145	3.99610884422695	0.00930294003424429	0.231388729718184	-2.42611224829927
Q9UFN0	NIPSNAP3A	0.218599796743663	3.41854076084776	4.35527034317759	0.00647712396391307	0.207342884876412	-2.42981123037226
P05067-8	APP	0.136735944951845	3.22388589990163	4.21871107692978	0.0074165255063498	0.216082744232736	-2.43994823928163
Q8WV28-1	BLNK	0.163219529428132	3.44979378194788	4.02497909671891	0.00902973460203375	0.227748979415022	-2.4428593161498
Q9NZJ6	COQ3	0.234213931181345	3.28233143533498	3.96412897905512	0.00961664144087084	0.232114299353131	-2.44464746720918
Q9P0J0-2	NDUFA13	0.187673911637497	3.25821542400158	4.19293312135804	0.00761088467289347	0.216082744232736	-2.44489235928148
Q9BQ69	MACROD1	0.234172258585654	3.34274254654006	4.10332633676561	0.00833331037477748	0.222749306245061	-2.44554208484746
Q9Y6G3	MRPL42	0.234506831723828	3.31830633345281	3.82995306119325	0.0110710577687802	0.245129634735018	-2.44682515445638
Q8N806	UBR7	0.163764561625852	3.23087227601802	4.42403988141298	0.00605620686249969	0.203576388694789	-2.44747374809438
Q14517	FAT1	-0.142550727615494	3.35492143932037	-4.64923629976492	0.00488255376648519	0.189413534877685	-2.45701472747207
Q7L576-1	CYFIP1	-0.100615285092158	3.30932968288893	-4.48919358317261	0.00568617758926314	0.20126551930439	-2.45867539476633
P41743	PRKCI	0.11075622083364	3.26876528630132	4.2185289376593	0.00741787870386875	0.216082744232736	-2.45963727626369
P07203	GPX1	0.110774034972346	3.25557095657088	4.21580742685854	0.00743813179141062	0.216082744232736	-2.46365818020788
Q53R41	FASTKD1	0.222668713302638	3.27917978620586	3.84075105877656	0.0109451702418547	0.245129634735018	-2.46668411873115
Q9UGY1	NOL12	-0.143075335807753	3.22616570471148	-3.86842171769072	0.0106299372483663	0.242617439766552	-2.47013302751668
P04181-1	OAT	0.251446742851581	3.14425136403177	3.95914668058725	0.00966659242823788	0.232558466026343	-2.47017918999298
Q9NQ11	ATP13A2	0.408815749147378	3.28665981220549	3.66041048381033	0.0132799518025869	0.260839229093921	-2.47548877274872
Q9BUB7	TMEM70	0.344212609245827	3.24485927151349	3.93120979360845	0.00995221681505384	0.236251141482963	-2.47551751469503
Q58FG1	HSP90AA4P	-0.621569313269004	3.35983334227322	-3.71490018265392	0.0125196745530465	0.25812725775207	-2.4759340668551
Q01664	TFAP4	-0.157754252632788	3.33125320349732	-4.12170426071603	0.00817896726413233	0.221128064633317	-2.49201841280571
Q8N442	GUF1	0.237330053060086	3.23172957130919	3.80766266986105	0.0113361690544818	0.248352340454778	-2.50326349960639
P15923	TCF3	-0.378463357369553	3.16351124083794	-3.63332555438622	0.0136772219572638	0.261843293910155	-2.50524892155086
P60981-1	DSTN	0.134636585153676	3.34897843744661	4.45970362738339	0.00585034324309344	0.20126551930439	-2.50606104463676
Q9Y305-4	ACOT9	0.152548019155064	3.29421029075405	4.10132912588209	0.00835028319612702	0.222749306245061	-2.50816572708785
Q9NX14-2	NDUFB11	0.476751488968743	3.19841765266916	4.09275017138922	0.0084236401678895	0.222749306245061	-2.51390979402202
O75879	PET112; GATB	0.170250908182924	3.24229902172597	3.72704214890459	0.0123570593594723	0.256067345362054	-2.51710963071286
Q14644	RASA3	0.100246331683825	3.43943536084939	4.36740854826394	0.00640044744420149	0.206486996008597	-2.51800241990528
Q96QC0	PPP1R10	0.129781407237627	3.31037096700357	4.41021951389872	0.0061382117792867	0.204769814924917	-2.52088737572336
Q9H4F8-2	SMOC1	0.307591066798111	3.33652053035768	3.6155325384718	0.0139455187082223	0.262997769633262	-2.52160507806791
Q9Y584	TIMM22	0.291693557805855	3.19741668227003	3.61581817860114	0.0139411648597267	0.262997769633262	-2.52554972677391
Q16891-4	IMMT	0.3755792894256	3.25079591812452	3.62767515603519	0.0137617850537199	0.261948795404827	-2.52721961209688
Q92542-1	NCSTN	-0.133611923831698	3.24437587183435	-3.97921836744821	0.0094671457109394	0.232114299353131	-2.53131970104321
Q8NE86	MCU	0.365289638720886	3.10646223965745	3.95536540461319	0.00970469976852812	0.232558466026343	-2.53789891445974
Q9ULF5	SLC39A10	0.140259569710066	3.28399807515257	3.8250436769319	0.0111288371143324	0.245643279363222	-2.54068680848191
Q9P0K1	ADAM22	0.57462607849191	3.16355752234776	3.76513435917637	0.0118622380046694	0.253096918066441	-2.5420562490541
P46199	MTIF2	0.234754017039348	3.29181941365523	4.05918882974821	0.0087177784730312	0.223043401830983	-2.54469715911033
Q53H12	AGK	0.230224926988482	3.2011281507557	4.22221226960853	0.00739056838625121	0.216082744232736	-2.55705602643449
Q6P3X3	TTC27	0.156986863673776	3.32243604756114	4.23018553819116	0.0073318435752678	0.216082744232736	-2.5579030006971
Q8NCG7	DAGLB	0.165135375099147	3.35527336129099	4.03293526014076	0.00895606105147819	0.227748979415022	-2.56402535565423
P52789	HK2	-0.119466337108706	3.23780918389889	-4.43755396000779	0.00597723434602893	0.202467318790295	-2.56672043385706
Q9BWW8	APOL6	0.448994727924755	3.29789980952201	3.80154428289521	0.0114101949073101	0.249353812775881	-2.57601216955644
Q5JPI3	C3orf38	-0.196808245835182	3.32216626875024	-3.96381146248934	0.0096198159718284	0.232114299353131	-2.57867958316494
Q96AG3	SLC25A46	0.266322632299557	3.18455699565162	3.56862662061516	0.0146817865700488	0.264667113110069	-2.58541649876992
Q5TGZ0	MINOS1	0.548844323830069	3.33507396043986	3.55951679415336	0.0148298196667933	0.265459800417579	-2.58954515640877
P82921	MRPS21	0.229887588828545	3.27438732148253	3.59242274449715	0.0143029163707931	0.263584417275395	-2.59427939090842
Q9Y3D2	MSRB2	0.175188016033184	3.25978285262484	3.69067319518053	0.0128514448787673	0.259014208451885	-2.60102551273572
Q9BT43	POLR3GL; LOC101060555	-0.681392080635963	3.21619010817738	-3.52235457258174	0.0154514108927146	0.269023018833475	-2.60679194255293
O75439	PMPCB	0.198560373265178	3.33440176789912	4.37578232679784	0.00634815794367221	0.206486996008597	-2.60797745821328
Q14678-1	KANK1	0.0866162708660083	3.4165726462889	4.28767189447897	0.00692391992951087	0.212443280281125	-2.60952321004397
Q9NRG9-1	AAAS	0.136517399004818	3.29128699879027	4.22355558739346	0.00738063693618401	0.216082744232736	-2.61075344404778
Q8NCN5	PDPR	0.146832388165988	3.29181497291428	4.09801217829695	0.00837855885898433	0.222749306245061	-2.61622712941603
Q15118-2	PDK1	0.185577060179873	3.39284668167474	4.25650574566051	0.00714175055979835	0.215592417905417	-2.61758775281906
P39210	MPV17	0.353292876182406	3.24000111703714	3.61551931717481	0.0139457202700958	0.262997769633262	-2.61845904615588
Q99714-1	HSD17B10	0.166527646186909	3.35366161609266	4.5307176784938	0.00546392044241138	0.199553816658181	-2.6210559591765
O14647	CHD2	0.0991809288469518	3.35182392412741	4.16252452234451	0.00784769726951837	0.218027349692897	-2.63518154587064
Q9BSU1	C16orf70	0.155889024017003	3.28281814339003	3.70016790734933	0.012720248650437	0.25812725775207	-2.63690340566288
Q96LL9	DNAJC30	0.281359943482464	3.22302269534022	3.49494224164626	0.0159287756398207	0.273374237258207	-2.63885872720482
Q9BQC6	MRP63; MRPL57	0.239401583198717	3.35025466986623	3.7561909943763	0.0119763614479369	0.253547632865338	-2.6404217722543
Q8N490-2	PNKD	0.402915895951764	3.23973764378955	3.58144437116095	0.0144763185372407	0.263584417275395	-2.64118048583866
Q5T8D3-1	ACBD5	0.395396917746237	3.3166228645479	3.58169185413373	0.0144723834919191	0.263584417275395	-2.64822762496534
P47985	UQCRFS1	0.219650397584655	3.30516970123788	4.0594619391128	0.00871533801155047	0.223043401830983	-2.65362479180539
Q7Z7H8-2	MRPL10	0.205310883133019	3.33281709330579	4.01739475326267	0.00910060971840284	0.228344928176564	-2.65947067929468
Q9NWB6	ARGLU1	-0.15165182393829	3.30235937133731	-3.76610161730757	0.0118499692694944	0.253096918066441	-2.66072307474159
P23368-1	ME2	0.214188462742842	3.40370559744653	4.34365207967792	0.00655150513575705	0.207634670022269	-2.66272594376115
Q96EY8	MMAB	0.217421145717134	3.21680290889266	3.65514059596509	0.0133562135817722	0.260839229093921	-2.66325834554569
Q9BV29-2	C15orf57; CCDC32	0.194598404107648	3.40857594414425	3.64291234730014	0.0135350888720247	0.260839229093921	-2.69484799695406
Q8N8Q8-1	COX18	0.334426237316232	3.15524351730281	3.54373615912177	0.0150902586073856	0.267943362006542	-2.70358334589926
Q9NYV6	RRN3	-0.173032563722988	3.25681275109935	-3.8924521243828	0.010364535531546	0.242617439766552	-2.70367018101883
Q12931	TRAP1	0.175416653163512	3.29384231081541	4.76848982329506	0.0043683634874978	0.18675814191453	-2.70545435713745
Q9BW92	TARS2	0.193372481825465	3.2604422714368	4.16862350240784	0.00779953198033083	0.217842895052959	-2.70769956948893
O15155	BET1	0.17665665034634	3.33392426237203	3.70546798811396	0.0126476735953839	0.25812725775207	-2.70779172048493
O60551	NMT2	-0.128205469021252	3.36834186859828	-3.84667390800714	0.0108768108386345	0.244992514209345	-2.71233602166638
Q5SZK8	FREM2	0.28924232385128	3.26899161232752	3.41565224085156	0.0174058010570529	0.273976888885731	-2.71594616965566
Q96CM3	RPUSD4	0.231142558402262	3.3272377117662	3.53017544456578	0.0153181905112021	0.269023018833475	-2.72293786141985
Q9H0A0	NAT10	-0.0717146022664416	3.32229170678154	-4.62363399445432	0.00500185061720082	0.189413534877685	-2.73156362944852
Q9Y2Z4	YARS2	0.149181085623382	3.16308173940335	3.69012244499736	0.0128591019701738	0.259014208451885	-2.73496687803542
P10768	ESD	0.139037409314029	2.94045310176302	4.09202301211799	0.00842989174886659	0.222749306245061	-2.73525703231199
Q99757	TXN2	0.207137625698264	3.36714434173935	3.82938439428395	0.0110777330106208	0.245129634735018	-2.73914924257425
A1L167	UBE2QL1	0.2805846034166	3.40094146838668	3.38093770984207	0.0181005021683253	0.274669375638604	-2.74149058222642
Q7Z4W1	DCXR	0.0836042417794837	3.41397598500568	4.30093498807073	0.00683353749494571	0.212443280281125	-2.74245415961815
A3KMH1	VWA8	0.256675665181664	3.29471909888921	4.22041961219527	0.00740384575679973	0.216082744232736	-2.74547475467612
P63096-1	GNAI1	0.190445820541287	3.32115848348042	3.58944881900859	0.0143496562399607	0.263584417275395	-2.7566665990161
Q6JBY9	RCSD1	-0.233070726628392	3.39362399694024	-4.44573888376285	0.00592997952684741	0.202423758499787	-2.77042368738724
Q9HC21	SLC25A19	0.377532296598052	3.1775654645712	3.52180025553243	0.0154609026009028	0.269023018833475	-2.77849972912215
Q8TD30-1	GPT2	0.196684224530387	2.87962099055793	3.40066294889902	0.0177020189996106	0.273976888885731	-2.77902553819024
Q9H857-2	NT5DC2	0.204186958428077	2.77727372226766	3.41565281108829	0.0174057898946089	0.273976888885731	-2.77946565166585
Q9Y3C1	NOP16	-0.10262692154184	3.28878677444288	-4.2246034648586	0.00737290035487779	0.216082744232736	-2.78163796020857
Q01415-1	GALK2	0.104370059952445	3.41870160238721	3.99074376328466	0.00935474360244041	0.231388729718184	-2.78427549389957
O43847-2	NRD1; NRDC	0.0724382308056749	3.34313710051296	4.46704629199893	0.00580896400398816	0.20126551930439	-2.78816473695384
Q86XR8-1	CEP57	-0.187637100309581	3.33083306325848	-3.68501491440543	0.0129303588597464	0.259394607748309	-2.79910890786399
O43678	NDUFA2	0.153161993258637	3.33261344873142	3.65450981924342	0.0133653748789347	0.260839229093921	-2.80192133516047
O15446-2	CD3EAP	-0.0933443677782714	3.32423311624392	-4.1995538587999	0.00756041512585806	0.216082744232736	-2.80332161409422
O75886	STAM2	0.110838418644139	3.35015942791176	4.0252600025737	0.00902712168135693	0.227748979415022	-2.80384697225155
Q71UM5	RPS27L	-0.197747649309714	3.30902514880051	-3.45704023461895	0.0166164374587894	0.273976888885731	-2.80414947315105
Q9H300	PARL	0.270377583990355	3.12914762434796	3.46556061371315	0.0164589840672238	0.273976888885731	-2.80872391527221
O00587	MFNG	0.414632046633676	3.4269136447859	3.32306157411184	0.0193290734493539	0.277791535580498	-2.810930799137
P24752	ACAT1	0.17344904373494	3.38895708763794	4.67864226877676	0.00474955887569356	0.189413534877685	-2.81124408651204
O75319-1	DUSP11	-0.164103196973442	3.25874310615767	-3.57898121996185	0.0145155492651944	0.263584417275395	-2.81590715493292
Q9NXD2	MTMR10	0.0958909538567612	3.40204722729702	3.86563850774066	0.010661172838612	0.242617439766552	-2.81667461072104
Q13370	PDE3B	0.167422888642423	3.33408144412471	3.60303215382046	0.0141375695350053	0.263584417275395	-2.83072667041637
Q99643	SDHC	0.320692566000641	3.1571866186573	3.47434757246237	0.01629836232349	0.273976888885731	-2.83423004462339
Q15418-1	RPS6KA1	0.0909687970045824	3.34012853229593	4.29394533412308	0.00688099930747336	0.212443280281125	-2.83587285834254
P50053-2	KHK	-0.105265692507024	3.38009144334051	-3.73571603821557	0.0122423580287575	0.256067345362054	-2.83652409984009
Q00839	HNRNPU	0.229104430963808	3.41162068473051	3.64363210488829	0.0135244854396713	0.260839229093921	-2.84569515945002
P53007	SLC25A1	0.388143095245826	3.18452005090285	3.87109467137069	0.0106000370259077	0.242617439766552	-2.85638684188937
Q86YH6-1	PDSS2	0.227675092232574	3.27230397683781	3.53507905853631	0.0152353238094981	0.269023018833475	-2.85740965178226
Q96H35	RBM18	-0.161156174402354	3.31434802059141	-3.41493543497371	0.0174198389758637	0.273976888885731	-2.8687817662468
Q9BQ70	TCF25	-0.0778552281129416	3.28115542790701	-3.98309319813175	0.00942918521472515	0.231963223983476	-2.87277987047803
P12268	IMPDH2	-0.104648644097822	3.30218748198613	-4.66833649157388	0.00479568794197656	0.189413534877685	-2.87466642475174
O60716-1	CTNND1	0.219081594517793	1.83772360545155	3.87444773066097	0.0105626642148454	0.242617439766552	-2.87888036950593
Q9UL25	RAB21	0.092569368489683	3.37559797165587	3.85566981548627	0.010773909960857	0.243922429370869	-2.88204929339318
Q16854	DGUOK	0.206971060758327	3.34330895711191	3.36742218556715	0.0183793567795574	0.275284005370004	-2.89142708584065
Q8N5U6-2	RNF10	-0.141013855150273	3.31739027842254	-3.50813617092343	0.0156969683381676	0.271065098341652	-2.89794752915809
Q9NX47	MARCH5	0.353384225638638	3.23964084869037	3.30099023248915	0.0198220186783282	0.279599015763743	-2.89838384300001
O75394	MRPL33	0.202936302673474	3.33540846115865	3.33827387132621	0.0189973239140976	0.277002370383208	-2.89944593315144
Q86UY8	NT5DC3	0.193643112621899	3.28301399702361	3.62507696692283	0.0138008676130169	0.261948795404827	-2.90429993303251
Q7L3T8	PARS2	0.162037830928062	3.34148976435004	3.40662822797864	0.0175834594900638	0.273976888885731	-2.90489967933288
Q9H6S0	YTHDC2	-0.0615894529220022	3.30873039419907	-4.19702409472916	0.00757965402331427	0.216082744232736	-2.9106979715633
P53992	SEC24C	0.0457609793550954	3.38439215396221	4.55993721418378	0.00531351030389914	0.198648777000585	-2.91416443135688
Q14393-2	GAS6	0.0727787179239436	3.46321587288236	4.02338458135969	0.0090445827777039	0.227748979415022	-2.91573604028786
O75648-1	TRMU	0.200888978852672	3.32086497518274	3.60057266227836	0.0141757072498506	0.263584417275395	-2.9179531969925
Q8WUD4	CCDC12	-0.115038442927386	3.29880836850357	-3.73036875230134	0.0123129257073932	0.256067345362054	-2.91957093229867
P55084	HADHB	0.237835390800271	3.40549154936297	4.35534539562309	0.00647664663227014	0.207342884876412	-2.92835258140993
Q9Y2S7	POLDIP2	0.161034183624232	3.34531165604807	3.75322249914142	0.0120145165256813	0.25374543655078	-2.93200455025851
Q7Z2T5-1	TRMT1L	0.0719512859282316	3.26951070832372	4.12400256887084	0.0081598963108376	0.221128064633317	-2.93307729783766
Q8NE62	CHDH	0.268281288341303	3.30129933382019	3.42860757199091	0.0171542646736352	0.273976888885731	-2.9349020885743
Q9NQX7	ITM2C	0.12742828377616	3.35280063122979	3.70143922926214	0.0127027972523246	0.25812725775207	-2.93659293293667
P67812-3	SEC11A	0.329525466458417	3.27813521936457	3.64516990625168	0.0135018621146449	0.260839229093921	-2.94068249645043
Q9NUL7	DDX28	0.199460711103298	3.23969788577995	3.56011880570221	0.0148199852299721	0.265459800417579	-2.94198403383796
P56182	RRP1	-0.077176802837434	3.32415929112651	-4.16649246685042	0.00781632279286195	0.217842895052959	-2.9451131715161
O60308	CEP104	-0.238237616596733	3.31764704958476	-3.19869958133249	0.0222982234996937	0.289646687849266	-2.94656532018054
Q9HD34	LYRM4	0.194292131406516	3.361144954855	3.41229064293655	0.0174717448337442	0.273976888885731	-2.9504468381397
Q9NRW7	VPS45	0.119408291013767	3.34710382722468	3.80976031967012	0.0113109154845918	0.248352340454778	-2.95763456520589
P42167	TMPO	-0.121812959292895	3.21216048413841	-3.9541047628852	0.00971744243189443	0.232558466026343	-2.96322911082165
P35573-1	AGL	0.0831026221848966	2.93233738346129	3.98873149211494	0.0093742582579232	0.231388729718184	-2.96366835831984
Q8NI77	KIF18A	-0.115721163331991	3.29421497946708	-3.58633561730129	0.0143987700870015	0.263584417275395	-2.96453126256206
P00403	COX2	0.400361011539364	3.09318804396487	3.51849583879717	0.0155176216154656	0.269023018833475	-2.96585002484921
Q9Y2S2-1	CRYL1	-0.233748219986829	3.36811378643546	-3.2643797066179	0.0206710603535313	0.285858048023149	-2.96677523451536
Q4G176	ACSF3	0.141857053040183	3.3395024941256	3.35275013530459	0.0186875481446969	0.276143014279103	-2.97389589176971
Q9P015	MRPL15	0.139223078614157	3.32810350670986	3.83639341251248	0.0109957766000538	0.245129634735018	-2.97578676752561
P22001	KCNA3	-0.372777149103413	3.33132150081063	-3.19466845777189	0.0224026581575397	0.289773207699287	-2.97909832224571
Q13033-2	STRN3	0.385741466874444	3.27134790520244	3.22279910950477	0.0216851059737426	0.286518631005123	-2.98303953537628
Q9ULC8-1	ZDHHC8	0.475235984793765	3.27404449096144	3.37990261278353	0.0181216895712099	0.274669375638604	-2.98333030277022
Q16718	NDUFA5	0.293184954063338	3.38684795011781	3.70023129593515	0.0127193778738316	0.25812725775207	-2.99375825593883
Q7L2E3-2	DHX30	0.0663942034831503	3.21576987339826	4.22719536215591	0.00735380399518468	0.216082744232736	-2.99684293183112
Q96RQ9-2	IL4I1	0.157524767010855	3.46615372899932	3.64550040848609	0.0134970055333397	0.260839229093921	-2.99873715233389
A0AVI2	FER1L5	0.385692158866018	3.44861905193878	3.11876102539832	0.0244747370148163	0.299393862965124	-3.0023626232682
Q16540	MRPL23	0.316767225313757	3.42564996101012	3.23115548100007	0.0214769286216264	0.286518631005123	-3.00323812372899
P51687	SUOX	0.262881268153058	3.35349611924211	3.37869933034134	0.0181463545922685	0.274669375638604	-3.00801266416316
Q96G28	CCDC104; CFAP36	0.212299191449642	3.10415786686278	3.34881290207302	0.0187712354721693	0.27639194259221	-3.01595566834207
Q17RS7	GEN1	0.176553692228392	3.30993292383115	3.3593490639996	0.0185482231210774	0.276143014279103	-3.01699754775009
O60306	AQR	-0.0797991076884151	3.30450627054485	-4.26254154465338	0.00709895799855118	0.215588010666346	-3.01803325228415
Q9HB40	SCPEP1	0.126758586137331	3.39295266471912	4.19593889559269	0.00758792415507396	0.216082744232736	-3.02555716501438
Q70EK8	USP53	0.134443518048866	3.33704869170295	3.32617714239591	0.0192606034540749	0.277791535580498	-3.02973024967983
Q92622-1	KIAA0226; RUBCN	0.116461287724668	3.40104743084656	3.48241219742382	0.0161524973682233	0.273976888885731	-3.03299874979315
Q9H2W6	MRPL46	0.155405747368688	3.34779790309115	3.68294090087788	0.0129594217564728	0.259394607748309	-3.03346312482398
Q86V20-2	FAM35A	-0.601849023273509	3.3302305734182	-3.08881476900214	0.0253502317702032	0.300888802156576	-3.03743478837436
Q93073-1	SECISBP2L	-0.0942797560526027	3.41082058067696	-3.76188199110118	0.01190359702313	0.253096918066441	-3.04204105628589
Q14974	KPNB1	0.0512449106181194	3.27334123562539	4.52334722969861	0.00550263060421584	0.199553816658181	-3.04626267259955
Q9H1K1	ISCU	0.153819193480481	3.36917123823787	3.59644726695252	0.0142399384915512	0.263584417275395	-3.05068544902256
Q9NQH7-1	XPNPEP3	0.132212121234146	3.32197379093485	3.58776499588049	0.0143761966710196	0.263584417275395	-3.05093741978704
Q99570	PIK3R4	0.053022372554965	3.35807587400782	4.10196536274653	0.00834487200372455	0.222749306245061	-3.05141686103326
Q9Y624	F11R	0.0965846351875385	3.40127339523829	3.73554850166389	0.0122445620210796	0.256067345362054	-3.05909689166252
O95563	MPC2	0.241541254474908	3.19680535876968	3.12379149551689	0.0243309968435352	0.29844441392899	-3.05949914522437
O00472	ELL2	0.159852156689153	3.35878110739219	3.20274227900097	0.0221940347627108	0.289646687849266	-3.06356859757011
O75746	SLC25A12	0.249510180943173	3.22611248522063	3.47690065800012	0.0162520246869558	0.273976888885731	-3.06418932745447
P42766	RPL35	-0.273038616715018	3.20613714902237	-3.56450025800497	0.0147486314702747	0.265084076242263	-3.07079288644875
Q9H061-1	TMEM126A	0.287091881295685	3.19432625477238	3.40453314506149	0.0176249971010571	0.273976888885731	-3.07898178819135
Q9H2U2	PPA2	0.148543568449741	3.39330495517203	4.19037466283181	0.00763049091136379	0.216082744232736	-3.08160103607453
Q8TCS8	PNPT1	0.184148813185019	3.33207726018845	4.12598012180546	0.00814352761515748	0.221128064633317	-3.08602474299115
P49406	MRPL19	0.199288474580745	3.34541199915902	3.63139049531145	0.0137061154187103	0.261843293910155	-3.08618947003593
O60658-1	PDE8A	0.253743189912877	3.44591706274483	3.23795885006909	0.0213090898335092	0.285885677385463	-3.08650902989481
Q01543-3	FLI1	-0.686947384289304	3.28897858177584	-3.30238502950837	0.0197904532316167	0.279599015763743	-3.09058846282902
Q96BJ3-1	AIDA	0.114379576276193	3.33721331569432	3.79211432494062	0.0115253651500227	0.250542377452082	-3.09067842410627
O75521	ECI2	0.129681056265421	3.30231192554311	3.85904334514516	0.0107356071994377	0.243681681972803	-3.09509238697165
P30084	ECHS1	0.149041369103581	3.27503683581568	3.97508142436879	0.00950786651312243	0.232114299353131	-3.10506573685831
Q96CS4	ZNF689	-0.252544603942931	3.24443220371644	-3.0199230035782	0.0274995748526706	0.309703728766977	-3.10511789715595
Q9H1Y3-1	OPN3	-0.346183249405889	3.37991815241131	-3.03037488870602	0.0271608457954414	0.307857875058497	-3.10778703208509
Q5T440	IBA57	0.131625772518144	3.32630262502756	3.41641103064972	0.0173909547874295	0.273976888885731	-3.10787658547796
P21127-1	CDK11B	-0.0582581324615528	3.32814765114441	-4.07974912506796	0.00853621770563932	0.223043401830983	-3.1133157598038
Q02338	BDH1	0.201587934562649	3.44056469435706	3.65741453453632	0.0133232462334625	0.260839229093921	-3.1151448710298
Q92783	STAM	0.115414271826797	3.31351585256257	4.0226965461581	0.0090509983871077	0.227748979415022	-3.11543088395708
Q07817-1	BCL2L1	-0.0899488329706734	3.41354821250555	-3.58933062839649	0.014351517353008	0.263584417275395	-3.11874316753483
Q9H582-1	ZNF644	-0.14531582744383	3.27133237673027	-3.43408667593688	0.0170491168674505	0.273976888885731	-3.12113244611589
Q5RI15-2	COX20	0.359625035690835	3.29331558271696	3.22996653452026	0.0215064113463008	0.286518631005123	-3.12466537587977
Q6PI48	DARS2	0.151315426753085	3.20460856082373	3.91459670094231	0.0101266221242463	0.239272121458663	-3.12475237345076
Q9NYY8	FASTKD2	0.238454622477085	3.25372852669303	3.64929246075702	0.0134414242946568	0.260839229093921	-3.12859472448722
Q9BWE0-4	REPIN1	-0.250299702574077	3.42364648785592	-3.01380283107437	0.0277000937462975	0.309980591643764	-3.13578384982876
Q3SY69-1	ALDH1L2	0.270728687158263	3.24224991222098	3.84199766876792	0.0109307418219319	0.245129634735018	-3.13686972133248
Q9NYK6-1	C21orf91	0.220617069935233	3.38079351344037	3.12536015243643	0.0242863666858416	0.298312456627904	-3.1381750781148
Q6P4A7-1	SFXN4	0.263854491909642	3.19912843962256	3.14184442459989	0.0238228441212549	0.2959207167502	-3.13919473092684
P28331-2	NDUFS1	0.188314740309906	3.30384220369725	4.14724742140818	0.00796984577286739	0.220032701321765	-3.13961709363481
Q9NPL8	TIMMDC1	0.358341597758143	3.1702584523855	3.39590651806483	0.0177971969108761	0.274500723632374	-3.14363612046571
P11940-1	PABPC1	-0.192353316921193	3.14064629688255	-4.11793110363369	0.0082103868667077	0.221128064633317	-3.1466007068732
Q99583	MNT	-0.20866171450644	3.33026805040621	-3.22344943446889	0.0216688241201413	0.286518631005123	-3.14868312401484
P62256	UBE2H	-0.207451959134678	3.38055839194754	-3.40359781725868	0.0176435767458753	0.273976888885731	-3.14994253937137
Q969M3-3	YIPF5	0.194787535020648	3.30559263922628	3.18079760741962	0.0227662061402621	0.290582576054041	-3.15565313890849
Q9NYK1	TLR7	0.109577555037762	3.3707971724183	3.37715438919107	0.0181780782916709	0.274669375638604	-3.15623746869543
Q9UJS0-2	SLC25A13	0.256517625687185	2.57138208924011	3.44357179910628	0.0168688009498605	0.273976888885731	-3.15905864417308
O95169	NDUFB8	0.385871190443825	3.08978702306486	3.03522295256606	0.0270053016259257	0.30767877285838	-3.16021040216283
Q6PI26	SHQ1	-0.155782473752086	3.20394284003325	-3.26018648208849	0.0207708785875293	0.285858048023149	-3.16053613514479
Q8N9N8	EIF1AD	-0.227768678249347	3.33518233636543	-3.43072415201582	0.0171135597772937	0.273976888885731	-3.17263946979451
Q8N4T8	CBR4	0.186923329391209	3.43479563946684	3.43936790573349	0.0169484524260956	0.273976888885731	-3.17379349699203
Q16740	CLPP	0.158503927992836	3.39161101590349	3.83184349801594	0.0110488999014203	0.245129634735018	-3.18225106865127
Q96IZ0	PAWR	0.108652986460323	3.22977351603869	3.70881339921518	0.012602105873786	0.25812725775207	-3.1826571565614
Q8TBZ6	TRMT10A	-0.171878011081185	3.26898329453193	-3.20053651474822	0.0222508143345151	0.289646687849266	-3.18684509196625
O75351	VPS4B	-0.0695544849316587	3.40051224750914	-4.12979098740279	0.0081120899121596	0.221128064633317	-3.19016224921588
O43488	AKR7A2	-0.0856680576030834	3.35535423952545	-3.64372179807679	0.013523164743063	0.260839229093921	-3.19142287649399
Q96EN8	MOCOS	-0.947560479449337	2.9460548600006	-2.98236823370953	0.0287558828724341	0.316626789523953	-3.19347431807609
P18206	VCL	0.0768923032188796	2.93643318638839	4.18540221222617	0.00766876191233705	0.216244221204858	-3.19433081989025
Q6IA69	NADSYN1	-0.0904537897366631	3.36186510970814	-3.55531411287103	0.0148986801711548	0.265695874865179	-3.19463071447746
O14522-1	PTPRT	-0.377811266696825	3.32825873940364	-3.07104080757922	0.0258863079744571	0.301615871295351	-3.19771437221457
Q9NYL4	FKBP11	0.144857953854732	3.36073872527847	3.59509793552933	0.0142610185555988	0.263584417275395	-3.20132240521013
Q9BSH5	HDHD3	0.204925668374534	3.4176655128941	3.39239456602819	0.0178678415522301	0.274669375638604	-3.20197865187712
Q92485-1	SMPDL3B	0.184395951180934	3.25881096740079	3.30010413393815	0.019842101152758	0.279599015763743	-3.20841112124298
Q9UBC5	MYO1A	0.466339571295255	3.43799965519232	2.99154610349982	0.0284430894628992	0.314301491718636	-3.21201976629159
Q9BVS5	TRMT61B	0.201212709731149	3.33787332230842	3.11065845390147	0.0247082515034183	0.300145615159455	-3.23388054163801
Q9BUE6-2	ISCA1	0.204051750201188	3.32597483717896	3.36580086677915	0.0184131310538307	0.275321638694545	-3.23619575414484
Q99797	MIPEP	0.205486790770959	3.18374961845405	3.3826211379962	0.0180661034911547	0.274669375638604	-3.23644148700206
P78346-2	RPP30	0.0923807487482778	3.29884720626989	3.54619252712632	0.0150493821917518	0.267757391843956	-3.23668239509037
Q8TEQ8-1	PIGO	0.138084642964744	3.30229473638438	3.17072768872511	0.0230342594737751	0.292978743405376	-3.24061522194308
Q00987-11	MDM2	-0.222217999814135	3.31944736788092	-3.09158207926337	0.0252678837093079	0.300794303849148	-3.24343342121797
P24468	NR2F2	0.274915397479549	2.02276600476124	2.91017280167475	0.0313534341146338	0.329129979566369	-3.24383491319655
Q7L3S4	ZNF771	0.225412684032451	3.03271390240136	2.88833840350401	0.0321892949295733	0.333953607576691	-3.24474249496052
O43399-7	TPD52L2	-0.167686257475658	3.36381349281917	-3.46276313939718	0.0165104942948375	0.273976888885731	-3.24520199028114
Q8TAA5	GRPEL2	0.253931592738332	3.16295267273075	2.89929836526083	0.0317666943020443	0.332267549546442	-3.24605364027237
Q7LFL8-1	CXXC5	-0.307271652762296	3.32279160987893	-2.89519197503166	0.0319243096141058	0.333413934078429	-3.24659426196754
Q96BK5	PINX1	-0.0971285345146377	3.37087334043314	-3.38373961083312	0.0180432895601391	0.274669375638604	-3.24685939205837
P82932	MRPS6	0.164404252372414	3.32820236931091	3.27791789337804	0.0203524360869071	0.283613773128783	-3.24935470053985
P82933	MRPS9	0.255034178593933	3.29275283394271	3.66752338058725	0.0131777999984097	0.260839229093921	-3.25409502279483
Q13472-1	TOP3A	0.105629197570736	3.23103387100498	3.48017767304641	0.0161927653696253	0.273976888885731	-3.25506573260152
O75027-2	ABCB7	0.317957266986385	3.0179750115223	3.24205939565983	0.0212086383106222	0.285885677385463	-3.25593888022982
Q9GZX9	TWSG1	-0.224839368274376	3.19886533281678	-2.87929736464814	0.032542573868628	0.334735664486839	-3.25886534357533
P40189-1	IL6ST	0.195659437284239	3.36404788072446	3.19691365280055	0.0223444244719896	0.289773207699287	-3.2597634675877
Q5JSJ4	DDX26B; INTS6L	-0.105666411580486	3.31358271783042	-3.28945183787862	0.0200853170612036	0.281894881523976	-3.26224733536204
P60953	CDC42	0.0951730719852491	3.35584109189797	3.87251874706553	0.0105841460930276	0.242617439766552	-3.26391895372338
P17024	ZNF20	1.52995708746823	2.96267648286461	2.86416587789902	0.0331434390617306	0.338624440622577	-3.26395062912428
Q96EY1-2	DNAJA3	0.218462635982866	3.36335884188658	2.92360311841192	0.030851213993389	0.326572735045968	-3.26400771520367
Q9NVH1-1	DNAJC11	0.141810719765962	3.23256304138252	3.22402661752708	0.0216543849286513	0.286518631005123	-3.26889742081464
Q8IYB8	SUPV3L1	0.286858047016652	3.28596530708796	3.79232163892158	0.0115228190236299	0.250542377452082	-3.26909408369071
Q9Y3B7-1	MRPL11	0.146204951466203	3.35904746292367	3.56778572936027	0.0146953807551747	0.264667113110069	-3.26983719293878
Q9NP64	ZCCHC17	-0.107199148270094	3.2576229699121	-3.31813054007998	0.0194380000928442	0.277906601976751	-3.27320927727676
Q14849-1	STARD3	0.14436577106943	3.34822285656203	3.18348614846285	0.0226952293745497	0.290518728345435	-3.27641166085237
Q8N4A0	GALNT4; POC1B-GALNT4	0.186689907349715	3.40004619940241	3.014303672961	0.0276836235870701	0.309980591643764	-3.27719492029681
Q96G21	IMP4	-0.127708349444974	3.31814150312823	-3.25418074124868	0.0209147841221043	0.2858841443596	-3.27765687895686
P56385	ATP5I	0.180362036114097	3.12786564511102	3.47354991241534	0.01631287008745	0.273976888885731	-3.28115342038847
Q8IYQ7	THNSL1	0.192929637671445	3.33226734227728	3.46075371256023	0.0165476061648418	0.273976888885731	-3.28204810510024
Q03135	CAV1	0.122037407091059	3.39172141772428	3.32106347995178	0.0193731286851441	0.277881342557108	-3.28364768283254
Q9NRZ7-3	AGPAT3	0.1372196395088	3.31205273917363	3.50126983383372	0.0158171264473686	0.272073110589795	-3.28763312511098
Q9UBX3-2	SLC25A10	0.207928327207355	3.14443168394967	3.09060854522133	0.0252968196116521	0.300794303849148	-3.29082557628421
P0C7P0	CISD3	0.306158087112397	3.36625425030064	2.84928891109379	0.0337461338630015	0.339925702372005	-3.29653046894745
P48431	SOX2	0.336017545610497	3.39848797904751	3.15678582816217	0.0234112119456495	0.294967873541253	-3.2988438842999
P00973-3	OAS1	0.181547063303428	3.40787298654141	2.95167010472858	0.0298301110644478	0.321953171745823	-3.30021429400284
Q9Y606	PUS1	0.0795508820267114	3.26393321274196	3.57025176831211	0.0146555540179898	0.264667113110069	-3.30027279237894
P09001	MRPL3	0.166931562657376	3.31443490134331	3.44770739206113	0.01679085450041	0.273976888885731	-3.30632294330387
Q96DX8	RTP4	0.231453586891292	3.37912038266006	2.84942077828373	0.0337407389457565	0.339925702372005	-3.30729116564152
Q8NEZ2	VPS37A	0.177999204648625	3.37978535910693	3.25602285794272	0.0208705262721568	0.285858048023149	-3.3123937142273
Q16649	NFIL3	-0.0952995716584562	3.37631774387899	-3.53649684487863	0.0152114588546653	0.269023018833475	-3.31629699324909
O75616-1	ERAL1	0.257946478643861	3.25471389634379	3.40699992025816	0.0175761017331614	0.273976888885731	-3.31981699624265
Q96S59-1	RANBP9	0.105167426976374	3.34297196939953	3.49347174622382	0.0159548493188053	0.273374237258207	-3.32098109845407
P11230	CHRNB1	-0.386851684664572	3.24260474176736	-2.9324223055742	0.0305262608395155	0.325981422186323	-3.32132108581944
Q9HAV7	GRPEL1	0.147987079484034	3.34617340022831	3.68850660812168	0.012881596832284	0.259014208451885	-3.32526808787298
Q9UGK8	SERGEF	0.159766150001187	3.40234527682759	3.43492496992407	0.0170330934853338	0.273976888885731	-3.32708174881306
P32780	GTF2H1	-0.352696242257818	3.24416919996881	-3.52988914862852	0.0153230443494503	0.269023018833475	-3.32750841119935
O95900	TRUB2	0.174047455947549	3.29019643892338	3.3227777078537	0.0193353254582542	0.277791535580498	-3.32820181888792
Q9BW66-3	CINP	-0.117574199001326	3.401073157091	-3.09636008627775	0.02512640199686	0.300794303849148	-3.33154890013028
Q5VV67-1	PPRC1	-0.262366510355465	3.34187922974289	-2.81431766379624	0.035210945137375	0.345746747666338	-3.33462181480257
P15923-2	TCF3	-0.328779981970605	3.45226872005202	-2.79378524059991	0.036103443654801	0.348384689253107	-3.33714956162411
Q96HR8	NAF1	-0.142778827044349	3.24818715979024	-3.15722469002747	0.0233992418792305	0.294967873541253	-3.33772079501261
Q9HC36	RNMTL1; MRM3	0.204104617098991	3.24120821699889	3.22710305887452	0.0215776038660152	0.286518631005123	-3.33882841431943
O43676	NDUFB3	0.364786226555666	3.09960188436909	2.78684102521423	0.0364108915474476	0.350077207268964	-3.33907601988875
Q9UJZ1	STOML2	0.182857051316025	3.3397855894472	3.65827245061029	0.0133108321903866	0.260839229093921	-3.34038680849942
P17676	CEBPB	-0.300547564164118	3.13768812219816	-2.78405748549193	0.0365349357013279	0.350504551984308	-3.35208866689512
P16219	ACADS	0.183945482423216	3.32098787013386	3.36927678220012	0.0183408082954075	0.27517461440827	-3.35288323230742
Q9NZ45	CISD1	0.221782534799622	3.29190855659951	3.74176002602744	0.0121631477498794	0.255658334685413	-3.35394263011093
Q9Y291	MRPS33	0.213969345759741	3.26422050320493	3.10558695754688	0.0248556726387265	0.300678718802132	-3.35438428986044
Q9Y3D3	MRPS16	0.165913196924696	3.31097180868866	3.10445533995401	0.0248887005798517	0.300678718802132	-3.35664508669554
P13984	GTF2F2	0.193830041659972	3.2775668464698	3.72936220510661	0.0123262605592015	0.256067345362054	-3.35719682965574
Q567U6	CCDC93	-0.101190831500225	3.33450785797761	-3.69067164663364	0.0128514664010034	0.259014208451885	-3.3578165452873
P12235	SLC25A4	0.269411460671731	3.28969822014549	3.37466439224839	0.0182293389097421	0.274907170852908	-3.35796715923527
Q13131-2	PRKAA1	0.176949508337213	3.36849376787853	3.25014183590379	0.0210121890337082	0.285885677385463	-3.35949669602102
O14548	COX7A2L	0.231934134559039	3.19569942877243	3.20609719202075	0.0221079844564066	0.289646687849266	-3.35954436983953
O43805	SSNA1	-0.141235862350294	3.43367946494444	-2.97567104061229	0.0289865359609711	0.316765060672888	-3.36093746976296
O94964-2	SOGA1	-0.126185550608846	3.21183133417578	-3.03084277859897	0.0271457908588146	0.307857875058497	-3.36139278639025
Q8NBA8	DTWD2	0.150275823974509	3.29868290660994	2.99254222897054	0.0284093676234652	0.314301491718636	-3.36836197843423
Q9Y5L4	TIMM13	-0.102425652211806	3.36672227504289	-3.70723728813564	0.0126235507991491	0.25812725775207	-3.3684038291624
Q8IUR0	TRAPPC5	-0.119722612720384	3.39183832646917	-3.16687610422757	0.0231377152038224	0.293199795395775	-3.37051866338419
Q99574	SERPINI1	0.182854352882038	3.30459302306767	2.94862270197405	0.0299391494574899	0.322734503393039	-3.37158986624639
Q8N999-1	C12orf29	-0.165471498180507	3.30796816549754	-3.42377542604542	0.0172476027078494	0.273976888885731	-3.37161114318852
Q9P1W9	PIM2	-0.181737798723875	3.39235587698869	-2.98836019781929	0.02855124002413	0.315101216657284	-3.37218645747545
Q9NWW5-2	CLN6	-0.400491924904597	3.24103775537529	-2.7969610249148	0.0359637897998233	0.34789038456836	-3.37235411390666
P50542-4	PEX5	-0.215235672279372	3.13624118262709	-2.77920085361338	0.0367524758685341	0.350869878917986	-3.38170813182342
Q8NCA9	ZNF784	-0.414935591757848	3.30199700931949	-2.80780749052864	0.0354912756407441	0.347619250541414	-3.38263476138897
P23434	GCSH	0.208449019759847	3.04060673708902	2.95434837642119	0.0297346430300625	0.321316565847558	-3.38903858709263
Q01995	TAGLN	-0.190399816973742	3.35771042154015	-2.76899007120603	0.0372144901982598	0.352417220619434	-3.3942989325718
Q15599	SLC9A3R2	0.333468380584674	1.74558810641032	2.72803567775597	0.0391325961038565	0.358539810267228	-3.39542938304262
O60241	BAI2; ADGRB2	-0.284319287494253	3.37037633672954	-2.82056054648223	0.0349444084041855	0.343860787503532	-3.39682554074925
O14526-1	FCHO1	-0.158355816861542	3.38738860390647	-3.00273531772945	0.0280668354978715	0.31328849205292	-3.39922116786144
O43164	PJA2	0.112204749652156	3.25010273642467	3.19947575267046	0.022278177648745	0.289646687849266	-3.40301796620448
P22570-3	FDXR	0.0986255437627802	3.24756042540471	3.40139807320262	0.0176873600109208	0.273976888885731	-3.40546403641081
Q04656-3	ATP7A	0.0849668157074746	3.37178709707182	3.61176776783759	0.0140030468824366	0.263514602336793	-3.40755651536323
Q5JTZ9	AARS2	0.248599265523096	3.25309192505638	3.34431874313548	0.0188672749994652	0.276479352612795	-3.41034175606847
Q9BSE5	AGMAT	0.213839227027417	3.41786515586363	3.28693462193736	0.0201432775255477	0.281894881523976	-3.4115900604919
P42261-5	GRIA1	0.804344259817769	3.49094115104525	2.75339312905562	0.0379325556522045	0.355774246676214	-3.41207214448969
P62070-4	RRAS2	0.132429121567393	3.22228404912887	3.28599025656557	0.0201650704394351	0.281894881523976	-3.41554255513355
Q13601	KRR1	-0.075506078018066	3.2678948554274	-3.40352666739403	0.0176449909901537	0.273976888885731	-3.41724513430824
Q8N183	NDUFAF2	0.125975578697315	3.33418113335012	3.44305858611511	0.0168785022177563	0.273976888885731	-3.41734427167535
Q9UII2-1	ATPIF1	0.343873299541627	3.40108263626352	3.32290271939407	0.019332571863701	0.277791535580498	-3.41842554503103
Q13887-1	KLF5	0.45065970520607	3.13179293806261	2.74113368631402	0.0385076245975843	0.357978102814247	-3.41912287427516
Q96HR3	MED30	-0.19162811477134	3.29346453560158	-2.79259946060709	0.036155740431173	0.348384689253107	-3.42033982856497
O95168-1	NDUFB4	0.175293348913425	3.25734424972974	2.88879202602217	0.0321716813732958	0.333953607576691	-3.42532330635011
Q8NDF8-5	PAPD5	-0.140363655796411	3.2414471799733	-2.99658573744459	0.0282729368678306	0.314162871142597	-3.42775199145204
P78333	GPC5	-0.365838545476029	2.72812915687253	-2.71892058750447	0.0395740695313526	0.3611697723965	-3.44441460754016
Q9H7Z7	PTGES2	0.0891758554614562	3.4031813525438	3.58340387752025	0.0144451949418034	0.263584417275395	-3.44526431038106
Q9Y2R9	MRPS7	0.168625773520196	3.32921410247456	3.4060896543148	0.0175941268583725	0.273976888885731	-3.45143829724639
O95714	HERC2	0.0970685680585921	3.23743684832	3.58880991587478	0.0143597201102862	0.263584417275395	-3.45267403288964
Q96GC5-1	MRPL48	0.223640474031256	3.34192936052942	3.20663251164747	0.0220942885303542	0.289646687849266	-3.4544873781921
O15091	KIAA0391	0.201153783259367	3.12533812815901	3.01884764585915	0.0275346905444014	0.309703728766977	-3.45450311061503
Q5BJF6	ODF2	-0.0996097903421451	3.28421852612582	-3.34606338921358	0.0188299268258574	0.27639194259221	-3.46235060877105
Q38SD2	LRRK1	0.104418230120768	3.3641531712943	3.32292968551743	0.0193319779460438	0.277791535580498	-3.46582722696741
Q9UDY2	TJP2	0.0792366932710354	3.23365586768681	3.74354916338149	0.012139811620048	0.255658334685413	-3.46726700149719
Q6NXE6-1	ARMC6	-0.0759000131748336	3.32215429771549	-3.55503018444653	0.0149033453143407	0.265695874865179	-3.46729025550528
Q8WZ60	KLHL6	-0.200835345793099	3.4090667040407	-3.22000717003219	0.0217551618817701	0.286822920198726	-3.46791917881196
P32119	PRDX2	-0.0838510681784788	3.34531649507657	-3.59055798836841	0.0143322037596487	0.263584417275395	-3.46825135412847
P59052-1	C21orf88; B3GALT5-AS1	-0.332004665940893	3.31444979500105	-2.67445962943746	0.041806937597357	0.369348346381522	-3.46875851357042
P34059	GALNS	0.202430799215341	3.20178077675658	2.88660075487346	0.0322568639693262	0.333953607576691	-3.46983624437867
Q12849	GRSF1	0.136806857068661	3.2304445076273	3.65463685791697	0.0133635292182162	0.260839229093921	-3.47138965054879
Q15459	SF3A1	-0.0643862045125686	3.28708612830408	-4.08703464662398	0.00847292126627633	0.222749306245061	-3.47202700360137
Q9Y274-1	ST3GAL6	0.190324169689943	3.38454262959866	2.96100141792189	0.0294989521021495	0.319947378280333	-3.4743496652672
Q969S9	GFM2	0.129464284227158	3.2931831103536	3.19117991463018	0.0224934771375857	0.289773207699287	-3.47444439524619
O95619	YEATS4	-0.0948356028055594	3.29947284577994	-3.25189631621174	0.0209698146084139	0.2858841443596	-3.47595173259979
O95182	NDUFA7	0.224817823069796	3.35216240017825	3.1303479215899	0.0241450635398495	0.29722980469158	-3.47656738727673
P58557	YBEY	0.220743027074949	3.32641718396022	2.96628447674244	0.0293132664128178	0.319507348140701	-3.47673030218498
Q9NVW2	RLIM	0.159654456335698	3.22807981140903	2.90250783243006	0.0316441033072232	0.331378855917616	-3.47720203828386
Q9BYG3	MKI67IP; NIFK	-0.18948611058399	3.32139630905454	-3.47290217639183	0.0163246617526816	0.273976888885731	-3.47824089250183
Q6PJP8	DCLRE1A	-0.195303077441097	3.26427160801731	-2.68682900755019	0.0411722339542595	0.368125750695597	-3.48138515957517
A6NKD9	CCDC85C	-0.376949348260316	3.02411686705915	-2.63233112618911	0.0440499941651377	0.376594803537728	-3.48928035194814
P33316-3	DUT	0.272067300883027	3.42208124767343	2.61137651578226	0.0452142025221112	0.381054049389697	-3.49701408744513
Q3B7T1	C10orf137; EDRF1	-0.0915916916322777	3.22401168759487	-3.33503279381799	0.0190674662503367	0.277565578953249	-3.49792166484544
Q9H3Q1	CDC42EP4	0.625448691759677	2.22320882521119	2.61323004330872	0.0451098861014191	0.380936299255767	-3.50018379569589
Q9Y3A2	UTP11L; UTP11	-0.106422688533502	3.27374472057766	-3.40597951115075	0.0175963093274025	0.273976888885731	-3.50024367492075
A4D1E9-1	GTPBP10	0.166355530012312	3.3055329283197	3.37694498970623	0.0181823828769508	0.274669375638604	-3.50132436442534
Q9UBL3-1	ASH2L	-0.0470595418123534	3.31208602885924	-3.79011710265924	0.011549926790683	0.250542377452082	-3.50144811647058
Q96I45	TMEM141	0.371135292947094	3.29657817918804	2.69389343097471	0.0408144655791659	0.366414881096549	-3.50326283060349
Q9BZE4	GTPBP4	-0.0977813061484451	3.26178091394376	-3.76009949467316	0.0119263337115446	0.253096918066441	-3.50551079672686
Q9H9P5-1	UNKL	0.324212378962667	3.29911116545439	2.62142148115323	0.0446519957669591	0.378125121845778	-3.50963097795351
P43304	GPD2	0.149315778005052	2.97228989141802	3.11623631638741	0.0245472340208843	0.299393862965124	-3.51377253387753
P53367	ARFIP1	-0.244357684311658	3.38834943664299	-2.59149924129428	0.0463495218649569	0.385822532197236	-3.51759558432653
Q15814	TBCC	-0.100997668536974	3.33665166595509	-3.25705996255271	0.0208456553906084	0.285858048023149	-3.51839177173416
Q9H892-2	TTC12	-0.147286812260907	3.0378919006388	-2.95712599775806	0.0296359905128064	0.320643941580204	-3.51932119266626
P04179	SOD2	0.163725929033768	3.35295744170494	3.27918828153659	0.0203228205645184	0.283613773128783	-3.51936688730399
Q8NDZ4	C3orf58	0.0963035942619095	3.31884269986084	3.14242081456304	0.0238068159053163	0.2959207167502	-3.51954651674217
Q8NI60-1	ADCK3; COQ8A	0.17802170272693	3.31541337545756	3.34807266060456	0.0187870165103246	0.27639194259221	-3.52368661901319
Q9NYG2-2	ZDHHC3	0.188629365427961	3.29405520901545	2.67651315508981	0.0417008310666968	0.369348346381522	-3.52391863598105
Q9H2G2-2	SLK	-0.698139955822714	3.06111917792506	-2.8644576561814	0.0331317377191818	0.338624440622577	-3.52612006922783
Q13277-1	STX3	0.183291752047287	3.32618094913026	2.83616449514366	0.0342878565321939	0.342761807581193	-3.5281633483433
P49747	COMP	1.53432484122735	3.3552196551351	2.66860199172809	0.0421112258507012	0.371499153971231	-3.53047813181743
P09132-1	SRP19	-0.167561331724551	3.27654607482882	-3.25804030995469	0.0208221760991434	0.285858048023149	-3.53344169520693
Q96CT7	CCDC124	-0.14366101908078	3.29861369057241	-3.4138917456213	0.0174403013512493	0.273976888885731	-3.53504087422953
Q9Y5Z9-1	UBIAD1	-0.178392813879229	3.36021339617837	-2.93516748495504	0.0304258848005391	0.325981422186323	-3.53543031360475
Q9NVS2-2	MRPS18A	0.324601699521059	3.27104259680054	2.5821472873339	0.0468943488558194	0.387354189815678	-3.53693337670215
P51575	P2RX1	0.209263539456734	3.46523197285369	2.6567523022035	0.0427341959427879	0.373422100407961	-3.54140730683128
Q3ZCQ8-2	TIMM50	0.294601479377365	3.1323176764042	3.29349678050778	0.0199925706728425	0.281269281015534	-3.54322029521008
Q86WQ0-2	NR2C2AP	0.187649925698819	3.38338028164846	2.8624227390865	0.0332134400157565	0.33889414598946	-3.54425913860717
Q9P032	NDUFAF4	0.285967745858597	3.35740007099381	3.13159862270264	0.0241097750493249	0.29722980469158	-3.54494027331103
Q5SRD1	TIMM23B; LINC00843; LOC100652748	0.15709575989546	3.11522668702952	2.85063849954139	0.0336909646847472	0.339925702372005	-3.54623704986394
Q13825	AUH	0.11136093647576	3.39143400901296	3.14349386650147	0.0237770085512458	0.2959207167502	-3.54771004276122
Q13394	MAB21L1	0.301865663208005	1.46390406459048	2.64903777107724	0.0431451643991978	0.374632547282467	-3.55448695981111
Q9UMS0	NFU1	0.193717549531728	3.33281613971983	2.99508378104475	0.0283235289754993	0.314162871142597	-3.5576886132079
Q9BYD2	MRPL9	0.147162636685057	3.33805065885083	3.2449899330478	0.0211371731318132	0.285885677385463	-3.55778090929841
P13073	COX4I1	0.337450964942665	3.07380477922428	3.18210023388962	0.0227317862564767	0.290564356401728	-3.55805684276155
Q9NVI7	ATAD3A	0.171743697073125	3.23476256092543	3.31423582954031	0.0195245209723277	0.278691176990745	-3.56295761047349
P78417	GSTO1	0.0664572294604328	3.40086153605699	3.66377745844387	0.0132314856818763	0.260839229093921	-3.56512712333126
Q9NVA1	UQCC; UQCC1	0.10280565815157	3.26159072845274	3.02304893327444	0.0273977797234588	0.309349033364745	-3.56797597111798
P49748-3	ACADVL	0.193009045079594	3.39242034636774	3.87769173442542	0.0105266495550854	0.242617439766552	-3.57205413154481
P60008	HILS1	-0.902454130044288	3.32951391828711	-2.58984876168839	0.0464451741769754	0.385889291487379	-3.5722852948937
Q9BWQ6	YIPF2	0.235708287288214	3.22318203217018	2.59262939744565	0.0462841478836052	0.385822532197236	-3.57253796453907
Q8TB36	GDAP1	0.232783774946941	3.04164987309648	2.54784736202732	0.0489528423490546	0.394444357335887	-3.57364828458525
P68104	EEF1A1	-0.0692010877931475	3.37681018794552	-4.51261749207926	0.00555954946778814	0.200354216300923	-3.58104792685718
O95926	SYF2	-0.132265073642657	3.32741748752458	-3.20392194410069	0.0221637349062986	0.289646687849266	-3.58649397698607
Q92750-1	TAF4B	-0.332155304680051	3.27751761511407	-2.53014039932195	0.0500536486096796	0.39893437403208	-3.58930673055812
O75663	TIPRL	0.071312831302259	3.36200201631151	3.52130115800397	0.0154694543995977	0.269023018833475	-3.59210011913299
Q9BRS2	RIOK1	-0.166346508554669	3.20297050608089	-3.053923257337	0.0264145219148875	0.304684639156407	-3.5922333777135
O75947-1	ATP5H	0.277683567829103	3.16024314858006	3.30565435862831	0.0197166860786056	0.279322133820167	-3.59514651617518
P56134	ATP5J2	0.226727575434316	3.2370383583375	2.83106284132175	0.0345010088276673	0.342798205024413	-3.59583044373946
P56377	AP1S2	0.114220371336354	3.3991934544606	2.91455804162506	0.0311884644282115	0.328168227263152	-3.6013314625699
Q6UXV4	APOOL	0.325850723918063	3.25679133956404	3.07948894068439	0.0256299501513274	0.301365782353459	-3.60324995177106
Q9UDX5	MTFP1	0.335515810893467	3.15056391905691	2.72820269293307	0.0391245574471819	0.358539810267228	-3.60405046200627
Q5M775-1	SPECC1	-0.0923342430590547	3.36448971689432	-3.51927998940911	0.0155041407664569	0.269023018833475	-3.60642293982982
Q15528-1	MED22	-0.172832163027597	3.28625941418321	-2.7737415535482	0.0369987089576087	0.351887289189697	-3.60658670260147
Q96BD8	SKA1	-0.157492989824019	3.27340742381739	-2.9798012559168	0.0288440491830491	0.316626789523953	-3.60985143606512
Q9Y2J2	EPB41L3	0.184022957472774	1.93861766411301	2.9577572424671	0.0296136211827902	0.320643941580204	-3.61317615381082
Q6YN16	HSDL2	0.194492743027208	3.31173356453116	3.46280254998729	0.0165097673631487	0.273976888885731	-3.61564569235234
Q5VTE6-1	ANGEL2	0.154822903285628	3.38399740110367	3.135890734793	0.0239891095084898	0.297147802308396	-3.62071869800927
Q6IPR3-1	TYW3	-0.152204595103146	3.31072697767949	-2.73724223858757	0.0386921565338291	0.358539810267228	-3.62218387753002
Q9BV79	MECR	0.13784651845465	3.38175671244562	2.99518278432758	0.0283201910485982	0.314162871142597	-3.62357041816656
Q9Y399	MRPS2	0.106569774249209	3.27724044151562	3.10553177420048	0.0248572821148045	0.300678718802132	-3.62367796250303
P20742	PZP	0.513748433948541	3.01075923532612	2.60245932705294	0.0457197395568422	0.383845325335662	-3.62986648580879
Q86TS9-1	MRPL52	0.215663876153241	3.37134578365038	2.87852938864809	0.0325727789786784	0.334735664486839	-3.63030233028934
O60783	MRPS14	0.162436715308216	3.25689192121327	2.76597537499585	0.0373521133068133	0.352630097126872	-3.6323606324561
Q68DA7-5	FMN1	0.0729023084615235	3.41149321099944	3.46744552910375	0.0164243789716802	0.273976888885731	-3.63608351178833
O75153	CLUH; KIAA0664	-0.0677881386413139	3.22144888083912	-3.76500250755175	0.0118639115315925	0.253096918066441	-3.63724446154203
Q9Y266	NUDC	-0.0809283975384049	3.29939537377955	-4.11933534261965	0.00819867747938959	0.221128064633317	-3.63926602948514
Q8N554	ZNF276	-0.412382584171793	3.31841761282537	-2.49678246391782	0.0522008416497307	0.406124392587614	-3.64026640425824
P84095	RHOG	0.0918193465228667	3.33335082577937	3.14402174675755	0.0237623603027794	0.2959207167502	-3.64171313229648
Q6PKC3-1	TXNDC11	-0.116477850946648	3.39004919646929	-3.27152850333303	0.0205021214161368	0.285248314868747	-3.64222930892563
P19404	NDUFV2	0.103800469006749	3.35630960252349	3.23812911818497	0.0213049081831155	0.285885677385463	-3.64348695536332
P13804-1	ETFA	0.178271532978584	2.02122414512922	3.14489959252087	0.0237380230627113	0.2959207167502	-3.65056442664491
P28161	GSTM2	0.0900337272719363	3.34806693354453	3.32926096441453	0.0191930989304949	0.277791535580498	-3.65199494230493
Q9Y6H1	CHCHD2	-0.278171595375647	3.16600734911961	-2.60619371721549	0.0455072842735877	0.383157411661077	-3.65237362639516
O75843	AP1G2	-0.0822157380929271	3.35247199570396	-3.14987820695619	0.0236005214014121	0.29576423377108	-3.65415168252416
Q9BT17-1	MTG1	0.166227802675406	3.30572934520132	3.09268786382293	0.0252350616393011	0.300794303849148	-3.6545731177219
Q8N9F7	GDPD1	0.162855665277989	2.89093420278483	2.92858384038956	0.0306672264084988	0.32619113886431	-3.6567089324501
Q96S90-1	LYSMD1	0.134881570746055	3.26355021345522	2.85195328055833	0.0336373138574961	0.339925702372005	-3.65845508081702
Q96GW9	MARS2	0.216079964898761	3.31818374205735	3.19314095091213	0.0224423740163204	0.289773207699287	-3.65917215351728
P31942	HNRNPH3	0.161944570840807	3.10901139692718	2.67538466184481	0.0417591043712264	0.369348346381522	-3.66123665616116
Q13247	SRSF6	-0.141202363093584	3.27617277800457	-3.38144218112738	0.0180901862338997	0.274669375638604	-3.66370826502386
P09669	COX6C	0.270044252972573	3.10484813628064	3.04248479140063	0.0267741608301146	0.307104529308471	-3.66414426516591
Q00325-1	SLC25A3	0.347514629559338	3.15511794299584	3.41084881359387	0.0175001149702303	0.273976888885731	-3.6647281704569
Q14207	NPAT	-0.104000377821477	3.37463076183058	-3.24273239677894	0.0211922023779407	0.285885677385463	-3.66502215607877
Q9NRF8	CTPS2	0.166174519009971	3.19377912204487	3.15918641661357	0.0233458186768016	0.294967873541253	-3.66620117500474
Q13283	G3BP1	-0.0766895691647301	3.30673508421706	-3.85021672124562	0.0108361530644819	0.244702564202287	-3.66828706267164
O43766-1	LIAS	0.205337278092875	3.34785149430329	2.67435737034266	0.0418122290612441	0.369348346381522	-3.66951658841547
Q9BQ61	C19orf43; TRIR	-0.107323005714685	3.33234622307433	-3.26070765864775	0.0207584428513364	0.285858048023149	-3.67245833786843
Q13948	CUX1	0.13740226323973	3.32598295220423	2.8930061681844	0.0320085590141288	0.333608732825364	-3.6754442126063
Q86UA1	PRPF39	-0.0807634159740997	3.31592843142124	-3.34611036340906	0.0188289223826193	0.27639194259221	-3.67630238872369
A6NJ78	METTL15	0.745464389408082	3.37998989434242	2.68145049621117	0.0414469171982111	0.369082911794383	-3.68189094781896
Q9Y5X0	SNX10	-0.272420983008996	3.29182593265557	-2.41673445552103	0.0577693117383036	0.417932353472017	-3.68375832869514
Q3ZCM7	TUBB8	-0.202709814130667	3.37533275152325	-2.48774464282462	0.0527995684920438	0.407450975751083	-3.68402134386575
Q8WVX9	FAR1	0.152441458323226	3.17670229070623	3.08351348003105	0.025508819507648	0.301365782353459	-3.68795667584134
Q9H0E9-2	BRD8	0.0840935707797088	3.26268841673244	3.2564663347573	0.0208598871606339	0.285858048023149	-3.68914515638755
Q9BYG5	PARD6B	0.11711976921341	3.04999555209913	2.8342263802541	0.0343686618346245	0.342798205024413	-3.69007380560263
Q9BRG1	VPS25	0.259788293058407	3.39790624797036	3.15786975253745	0.0233816600258288	0.294967873541253	-3.69034589735379
Q9Y653	GPR56; ADGRG1	-0.234598279619616	3.24735266828682	-2.48445913816832	0.0530190550937597	0.407450975751083	-3.69129716277224
P41567	EIF1	-0.0737569542593655	3.34305788981106	-3.3840507640223	0.0180369486027953	0.274669375638604	-3.6916240285573
Q12851	MAP4K2	-0.123627108233365	3.39135331505245	-3.09992152861726	0.0250215173332965	0.300794303849148	-3.69429627441999
Q9P0K8	FOXJ2	0.271377591290771	3.36222270431748	2.51281915260326	0.0511564226377144	0.403220114572569	-3.70400727527105
Q9NYF3	FAM53C	0.463799860758026	3.23598744122802	2.41148872455127	0.0581558813018725	0.420045704192438	-3.70479944514186
Q3SY00-1	TSGA10IP	-0.830785124143615	3.12101987067127	-2.41730081221075	0.0577277408762527	0.417932353472017	-3.7062017955438
O00142-6	TK2	0.198817306873931	3.40708429304275	2.50616589241914	0.0515869638610368	0.403220114572569	-3.71581324772146
Q53GS9	USP39	-0.0621187676039737	3.3220530320902	-3.43963648336302	0.0169433510260354	0.273976888885731	-3.71599497005314
Q9P0L2-1	MARK1	0.272946543657305	3.1395466390708	2.47527762904196	0.0536376539358294	0.409347329473873	-3.7169696890195
Q8N4X5-4	AFAP1L2	-0.162679359172369	3.32954015986867	-2.55540138467721	0.0484912239261202	0.392520412791674	-3.72005568062536
Q9H3S4	TPK1	0.276663436177026	3.41789228351679	2.47106561994124	0.053924034404664	0.409669189258456	-3.72180861583058
Q53S33	BOLA3	0.183405750460261	3.39697500753438	2.74920141400509	0.0381281163912282	0.356469555262788	-3.72244554505596
Q14814-1	MEF2D	-0.0778694951457048	3.41090618556327	-3.09380457642024	0.0252019633294562	0.300794303849148	-3.72659860040307
Q8N5S9-2	CAMKK1	-0.301165633356513	2.90801164723743	-2.36960179584899	0.0613439291597545	0.428136833949148	-3.73184343904474
Q86UD3	MARCH3	-0.611687521409394	3.34221198497726	-2.51707698398292	0.0508829307366065	0.403064413932398	-3.73272392447943
Q6UB28	METAP1D	0.231178460957463	3.32655579883007	2.54256870420378	0.0492782390241429	0.395618460424454	-3.73482316712742
Q9BRP7	FDXACB1	-0.357320911248405	3.27511099046857	-2.37787060062603	0.0607000620210386	0.426985180686331	-3.73641425094278
P35869	AHR	0.347399308922083	3.23145862653818	2.36034319620191	0.0620735473756031	0.431137012410833	-3.7373420896671
Q9Y450-2	HBS1L	-0.176516962532398	3.29406863971669	-2.74608214822771	0.0382743596487226	0.357457354640827	-3.73931691288726
Q9NX40	OCIAD1	0.17983358669231	3.24333562148627	3.06479109917205	0.0260777890784256	0.302591684339518	-3.74079802449909
Q86YQ8	CPNE8	0.165049455624399	3.2924010258702	2.63931015498883	0.0436695223879922	0.376261736015234	-3.74088299223136
O60828	PQBP1	-0.0622701259787987	3.3045362538378	-3.23723000302086	0.0213270001183433	0.285885677385463	-3.74169534768248
P35790	CHKA	-0.1187851301787	3.27525678046231	-2.68732315807439	0.0411470972927093	0.368125750695597	-3.74433926891986
Q16763	UBE2S	-0.11379446234936	3.21764338404418	-3.2005904620045	0.0222494237198215	0.289646687849266	-3.74469902943916
Q7RTV0	PHF5A	0.0989826971975355	3.30840156110031	3.05326233113498	0.0264351555427219	0.304684639156407	-3.74638105648993
Q6ZU67-1	BEND4	-0.258441896851378	3.23640621086135	-2.35297297160363	0.0626609831555956	0.43214978751083	-3.74663623116176
Q8IUX4-1	APOBEC3F	0.125755976360035	3.42195518773712	2.93997737074536	0.0302508922204619	0.324901960714156	-3.75279185291315
P06576	ATP5B	0.170201387280442	3.40211850397486	4.21491643551452	0.00744477617433705	0.216082744232736	-3.75500128525423
Q9NRP4	ACN9; SDHAF3	0.228611686262057	3.2647277805545	2.46384571762361	0.0544187645749362	0.410914049413397	-3.75656538681833
P58546	LUZP6; MTPN	-0.228967948247114	3.42354179366057	-3.1890941592315	0.0225479729762744	0.289773207699287	-3.75935461487742
Q9UPN9-2	TRIM33	0.243477492256648	2.93461385091029	2.34409492549488	0.0633764934437915	0.432678587847826	-3.7619095247823
P02511	CRYAB	0.566985024428108	3.6106154684772	2.48732690620409	0.0528274207363376	0.407450975751083	-3.7639993246512
Q8N4S0	CCDC82	-0.256492237507773	3.26980587247297	-2.47208970821838	0.0538542539309534	0.409669189258456	-3.76430021341995
P51858	HDGF	-0.0713751446305422	3.34167443899476	-3.77559100283717	0.0117303664019669	0.253096918066441	-3.76874667147912
Q9NYU1	UGGT2	-0.131235674846208	3.26290993609905	-2.8142328161885	0.0352145830199506	0.345746747666338	-3.77104194344406
P49773	HINT1	-0.232679887546327	3.31274389676121	-3.57243515462055	0.014620393890232	0.264667113110069	-3.77129668449466
P30837	ALDH1B1	0.220591179877388	3.17393629508928	3.33216482979096	0.019129776171866	0.277670717384821	-3.77131646507534
Q9BVJ6-1	UTP14A	-0.0614456343700645	3.27377125941886	-3.37285776206458	0.0182666329698136	0.274998694983159	-3.77342224376027
O00418	EEF2K; LOC101930123	-0.0771747653108676	3.33378791446285	-3.06019258074925	0.0262196855331816	0.30304038122143	-3.77611891914633
P10109	FDX1	0.235961310329842	3.28224765729934	2.57552344090442	0.0472844444444659	0.387783268743205	-3.77780279548266
Q9H4G0-1	EPB41L1	0.129073802717864	3.46396842959494	2.83086309037855	0.0345093842258987	0.342798205024413	-3.78083303424565
Q9Y5L0-1	TNPO3	0.12197122238715	3.37271553329757	3.45457281520837	0.0166623506734881	0.273976888885731	-3.78122523995799
Q9NR09	BIRC6	0.0386089731256816	3.32771347435258	3.72708872373441	0.0123564402197223	0.256067345362054	-3.78211457952237
P01591	IGJ; JCHAIN	-0.109145901563334	3.43123664585215	-3.35793619579929	0.0185779550050441	0.276143014279103	-3.78374464180849
P21359-1	NF1	0.142566821416273	3.10634955751473	2.85208131644562	0.0336320942656545	0.339925702372005	-3.78708844760054
P31937	HIBADH	0.116259413911457	3.32557158586234	3.04569062289091	0.026672820310668	0.306667791744194	-3.78715902277025
Q7L0Y3	TRMT10C	0.161459838984519	3.28181823931031	3.50955260828352	0.0156723095334718	0.271065098341652	-3.79018935024048
Q96CM8-2	ACSF2	0.243056961163233	3.26025075249584	3.07088868296829	0.0258909502326883	0.301615871295351	-3.79277660645804
Q9UGK3-2	STAP2	0.172495364746955	3.42263278487108	2.56561091595509	0.0478748084624543	0.389319887468915	-3.79314702226343
P38646	HSPA9	0.166719032336927	3.30927738301076	4.06099699592855	0.0087016354986894	0.223043401830983	-3.79387967545431
Q49AH0-1	CDNF	-0.42621531549303	3.36663094116169	-2.33505293611654	0.0641141882178179	0.434348965872555	-3.79502992392694
Q9H8H2	DDX31	-0.104678975235863	3.33088210873814	-3.03748605037354	0.0269330315959515	0.30767877285838	-3.79529759727858
L0R8F8	SMCR7L; MIEF1	0.191194057209464	3.37346048862849	2.50670930390108	0.0515516526381551	0.403220114572569	-3.79562190996591
Q05BQ5	MBTD1	-0.266281501926871	3.22087705600053	-2.3886550683021	0.05987115469936	0.424801039876075	-3.79592316226322
Q8IYL3	C1orf174	-0.141304821169281	3.37004009564577	-2.64518368127821	0.043352090712574	0.375050945879803	-3.79830476566059
Q13794	PMAIP1	0.275437422613103	2.35572575557051	2.36952538409084	0.0613499130741257	0.428136833949148	-3.79921543127014
Q9NP73-2	ALG13	-0.167626895947654	3.37754003259846	-2.70999599669882	0.0400115987932545	0.362434117662441	-3.79979134727563
Q9BT30	ALKBH7	0.194589796425378	3.36055110015872	2.59060130354562	0.0464015346221524	0.385889291487379	-3.80271891785625
Q8NEJ9	NGDN	0.142681549110569	3.28623325473269	3.07479596976957	0.0257720076594576	0.301615871295351	-3.80403445294891
P38606	ATP6V1A	0.0363487158295657	3.37433226684497	3.76290800192779	0.0118905320213531	0.253096918066441	-3.80547458361563
P54920	NAPA	-0.180234833002144	3.34737211568341	-3.52201708749827	0.0154571889503378	0.269023018833475	-3.80618437100308
Q9Y4I1-3	MYO5A	0.329055040696411	3.42592687178678	2.50494595699009	0.0516663312091993	0.40339129340374	-3.80745436862978
Q9H9H4	VPS37B	-0.106537768075125	3.40485624788942	-3.2222226923571	0.0216995488679933	0.286518631005123	-3.80826304631831
Q5TDH0-3	DDI2	-0.058430336218638	3.36534143067493	-3.30518292835854	0.0197273041031161	0.279322133820167	-3.81034241724798
Q9BVV7	TIMM21	0.272778069143769	3.22823777447916	2.50949414831305	0.0513711008705543	0.403220114572569	-3.8117954979475
Q02818	NUCB1	0.12566897711546	3.39332227698796	3.399155315852	0.0177321252032323	0.273976888885731	-3.81759603244232
P49137	MAPKAPK2	-0.0743740898283952	3.34840145615518	-3.1700010497396	0.0230537378426167	0.292978743405376	-3.8205299209696
Q14444-1	CAPRIN1	-0.0870367435479972	3.29008355534809	-3.70736413710781	0.0126218233333815	0.25812725775207	-3.82390988521824
P53350	PLK1	-0.0629121213613147	3.24039591752741	-3.2627442343374	0.0207099281868268	0.285858048023149	-3.82418982096694
P19440	GGT1	0.422614257539399	3.44182855642762	2.97906969579748	0.0288692303835284	0.316626789523953	-3.82992915826422
P63220	RPS21	-0.0651809042234941	3.34042488424762	-3.4440263111642	0.0168602145467136	0.273976888885731	-3.83004005749073
Q9NRX2	MRPL17	0.116188122210808	3.37485515317126	2.69143668911597	0.0409384975389305	0.367154122021752	-3.83227553732529
O95363	FARS2	0.245573101397518	3.27948995893346	2.4834600335819	0.0530859947458267	0.407609726003919	-3.83621594870465
P07602-3	PSAP	0.0594790287787131	3.37279725176398	3.40587600538555	0.0175983605548946	0.273976888885731	-3.83795593836926
O94888	UBXN7	0.144656094954129	3.3320998547399	3.34066390271203	0.0189457851007483	0.276739721929238	-3.83802117499212
Q04837	SSBP1	0.211812639615782	3.38278703550668	3.43448273772219	0.0170415443203982	0.273976888885731	-3.83940544851739
Q6NYC8	PPP1R18	0.0596946392059437	3.40736472479553	3.31942847521215	0.0194092620792194	0.277906601976751	-3.83978861290477
Q06210-1	GFPT1	0.043416045110002	3.38655382857359	3.88094730104749	0.0104906469385718	0.242617439766552	-3.84379295501864
Q01469	FABP5	0.0467125309261229	3.40115724437417	3.71571775158026	0.0125086491227397	0.25812725775207	-3.8458858399004
P49336	CDK8	-0.345692622277863	3.27279729887759	-2.66562832502961	0.0422666233994747	0.371499153971231	-3.8475361284287
Q8TBC3	SHKBP1	-0.133280705218515	3.26955826652444	-2.51014436165924	0.0513290435555267	0.403220114572569	-3.84764961362634
Q9UHB7-1	AFF4	-0.079756439441461	3.22702642027442	-3.03274336968545	0.0270847321265797	0.307787401082307	-3.84851526204766
Q8N0X4	CLYBL	0.16878608619479	3.41580458863096	3.17411827768021	0.0229436133647514	0.292423159049733	-3.85255314629002
Q96J01	THOC3	-0.128741867773465	3.21871165556832	-3.28685809687675	0.0201450424950073	0.281894881523976	-3.85387334913067
O75410-1	TACC1	-0.0577549779750508	3.40944151083936	-3.47048165041816	0.0163688111172382	0.273976888885731	-3.855253043612
Q9NUG6	PDRG1	-0.113055669322959	3.29440953648409	-2.68334498337266	0.0413499372671283	0.368592001529958	-3.85774201603878
Q5VUG0	SFMBT2	0.155986841058487	3.36253328260031	2.79827892915258	0.0359060097271371	0.347881438577444	-3.85970422115688
Q9HD67	MYO10	0.45486965710174	3.29336242230285	2.31747589237494	0.0655745508501669	0.439843921810678	-3.86202934673163
Q5TEU4	NDUFAF5	0.158404204578913	3.38360842049601	2.37812066344687	0.0606807033738899	0.426985180686331	-3.86342511185519
P55809	OXCT1	0.156484757032579	3.39249520458189	3.51906129925978	0.0155078990837307	0.269023018833475	-3.86729150266686
Q8N3J5	PPM1K	0.152170271070239	3.412264788903	2.45465818063247	0.0550554016466513	0.413009303494087	-3.8694561991539
P09172	DBH	0.372655158272119	2.02000999842836	2.30691767723311	0.0664687689421888	0.442652535411264	-3.87037079674689
Q9BTX3	TMEM208	0.332993330634707	3.27345502567527	2.21806727485747	0.0745273474384506	0.462833346447092	-3.87148220613805
P54886-2	ALDH18A1	0.213693248156143	3.2133939498645	2.27351183430881	0.0693845125648601	0.449977468452668	-3.87255045832713
P62745	RHOB	0.361098321773389	3.3040997157994	2.2288468990065	0.0734967448496423	0.460384142582444	-3.87433745785081
P09622	DLD	0.137180768929294	3.34742120699454	3.59986985228511	0.0141866266188887	0.263584417275395	-3.87460106915662
Q13426-1	XRCC4	-0.539648972991882	3.1401548628184	-2.2321690196685	0.0731821737911856	0.460384142582444	-3.87524137878524
Q9Y2C4	EXOG	0.254505211267405	3.12633699937981	2.63760003925699	0.0437624197562963	0.376261736015234	-3.88019669132627
O75419-3	CDC45	-0.139083597639835	3.1894936593414	-2.59314383057773	0.0462544236173996	0.385822532197236	-3.88124596618233
Q7L8W6	ATPBD4; DPH6	-0.119250177748624	3.34626347700227	-2.87867247528683	0.0325671489248166	0.334735664486839	-3.88193165489233
Q13416	ORC2	-0.0831902853141385	3.20745482535201	-3.11667563303928	0.0245346018799008	0.299393862965124	-3.8824185404308
P54136-1	RARS	-0.1574771306451	3.3061369703833	-2.89162103707185	0.0320620742382102	0.333771498600375	-3.89092563239871
P49454	CENPF	-0.0554044723511672	3.25012181265752	-3.83685430420572	0.010990411596645	0.245129634735018	-3.89138701101783
P62263	RPS14	-0.130822114642147	3.31210400132212	-3.41067108158	0.017503615697179	0.273976888885731	-3.8943938466611
Q9Y375	NDUFAF1	0.298364584328241	3.34744402441266	2.98011721778503	0.0288331809082178	0.316626789523953	-3.89742116532521
Q8IUH4	ZDHHC13	0.092193789580016	3.28192994149242	2.77876173290264	0.0367722150836041	0.350869878917986	-3.89901332467977
Q9H902-3	REEP1	-0.326933911969488	3.31447139715544	-2.22250804805953	0.0741009425992884	0.461855744940832	-3.8997116170229
Q9NS93	TM7SF3	0.139736406400456	3.34989059176048	2.47753772996647	0.0534846624848671	0.408888387590473	-3.90024114818676
P46939-2	UTRN	0.0657346799693641	3.22567812274035	3.47990579529306	0.0161976725493068	0.273976888885731	-3.90401550888525
E9PAV3	NACA	-0.0776531986582922	3.31055915440983	-3.44120060176717	0.0169136762666645	0.273976888885731	-3.90873611836866
Q7KZ85-2	SUPT6H	-0.259927927652334	3.3316429319668	-2.17751554430146	0.0785430540936251	0.471526024132622	-3.91220084667317
Q5I0X7	TTC32	-0.252557536506	3.30357549453109	-2.2339648715503	0.0730127180867645	0.460384142582444	-3.91804044891973
Q9Y6N1	COX11	0.415563319742947	3.12744437901563	2.36978876774746	0.0613292897545123	0.428136833949148	-3.91963374647996
Q7L592	NDUFAF7	0.188363385961264	3.32110470371731	2.88628489259862	0.0322691631710871	0.333953607576691	-3.92229804880972
Q9NVC6	MED17	-0.0780967596288986	3.26823451157586	-3.0825773528619	0.0255369381552226	0.301365782353459	-3.9289975673188
P53985	SLC16A1	0.205142940932246	3.14302098833687	2.77382156246642	0.0369950872432493	0.351887289189697	-3.9292529810033
Q9Y675	SNURF	-0.360406609537468	3.27721152945355	-2.15340881494796	0.081037697029676	0.476752837501908	-3.9327157909811
Q9NQ86	TRIM36	0.205682553684667	3.43562132395403	2.41767771440213	0.0577000938617637	0.417932353472017	-3.93306146742749
Q9P2L0-1	WDR35	0.760084339401315	3.43229234088597	2.17670107477706	0.07862600629739	0.471667155746862	-3.93315152701537
Q16650	TBR1	-0.689714618376675	3.29565913831809	-2.29769841243876	0.0672602024887213	0.444048428274489	-3.93339176320235
Q9HCE3	ZNF532	-0.544690435600073	1.94367571905059	-2.18946872094527	0.0773361876205558	0.470048174171315	-3.93601064521786
Q99536	VAT1	-0.0706874549788531	3.05428085223569	-3.08692671751624	0.0254065866454552	0.301151828514838	-3.93658387232363
P42568	MLLT3	0.118754966420993	3.23373261059928	2.62320541722882	0.0445529478990879	0.378062893956681	-3.9398298974952
Q9HCU5	PREB	-0.0874106839406338	3.27642708524149	-2.93625885264738	0.030386080899315	0.325956412278035	-3.94012573272865
O00488	ZNF593	-0.194300074596296	3.32582450622475	-2.44395394535579	0.0558072609410262	0.414591229379639	-3.94053724243533
Q86YT5	SLC13A5	-0.772819486960516	3.2541790733453	-2.1443294249663	0.081998721361862	0.477884050498766	-3.94256582037761
P14410	SI	0.734586319671937	3.28277737568829	2.29020337565448	0.0679110040353745	0.446801599545573	-3.94406529472715
O95248-4	SBF1	0.143492317860811	3.34233085626756	3.33179877400256	0.0191377455947072	0.277670717384821	-3.9478266639378
P57768	SNX16	0.176157027762626	3.16539844787806	2.33894568514676	0.06379547951483	0.433189505078726	-3.9482323381307
Q92597	NDRG1	0.0666813214802528	3.40173573475858	3.5794807344543	0.0145075837730353	0.263584417275395	-3.94843642638391
P63098	PPP3R1	-0.085291312891874	3.45961213516703	-3.06857358298297	0.0259617124982762	0.301690217791377	-3.94872596602329
Q9Y618-1	NCOR2	0.452074372137527	3.23263037176661	2.13488089197545	0.0830115243588091	0.479961964392413	-3.9494120532975
P37802-2	TAGLN2	-0.0675941219891602	3.35484978689147	-3.77426270067836	0.0117470253523558	0.253096918066441	-3.95215518844977
Q9NQX4	MYO5C	0.109854974514613	3.36583895389609	2.64936527419546	0.0431276303987814	0.374632547282467	-3.9534242428754
Q6ZNC8-1	MBOAT1	-0.491030837777615	3.31844820478473	-2.25675174821651	0.0708982622344187	0.454771300435925	-3.95396876600176
Q14693-2	LPIN1	-0.0623029425563673	3.40901142978373	-3.35675912045873	0.0186027658132631	0.276143014279103	-3.95563380780626
O43674-1	NDUFB5	0.337728279280262	3.21245689251056	2.84713716940241	0.0338342996791805	0.339925702372005	-3.95622772256463
Q99967	CITED2	0.215770639137897	3.28890916205316	2.21397933837775	0.0749221643492009	0.463696065652433	-3.95837887856476
Q12972-1	PPP1R8	-0.0649479540539098	3.28417852915977	-3.15156897146446	0.0235540272497339	0.29576423377108	-3.9620213815804
Q01094	E2F1	-0.318269018343678	3.37252648437645	-2.1213787443175	0.0844816537497013	0.483393671511748	-3.96216786866428
Q9Y4W6	AFG3L2	0.252753989240131	3.20064426523436	3.38229390114042	0.0180727843976477	0.274669375638604	-3.96254809162959
Q9BRR0-1	ZKSCAN3	0.381778793808201	3.19352538717222	2.13787085899302	0.0826896138559796	0.479425562363141	-3.96303173734137
P38432	COIL	-0.103250134813273	3.2345918674686	-3.03640338561729	0.0269675787189989	0.30767877285838	-3.96494131513994
Q9BTE0	NAT9	-0.258016154629289	3.31163782295647	-2.26137020553786	0.0704776644882233	0.453725724523233	-3.96503846867954
P21953	BCKDHB	0.165869025666593	3.38224433952862	2.73209089493166	0.0389379230163627	0.358539810267228	-3.96517169344316
Q8WVN8-1	UBE2Q2	-0.217910015885093	3.18606492222786	-2.32200477940827	0.0651949155923334	0.438178121876884	-3.96682175589939
Q9Y2S0-2	POLR1D	-0.21037272021035	3.31185277996014	-2.46770706312732	0.0541535678847363	0.410221840348166	-3.96868635255488
Q86WA6	BPHL	0.306740439189911	3.33093158284363	2.448841391299	0.0554626083178219	0.414591229379639	-3.96991207163889
Q8TCT0	CERK	0.217889271652117	3.28869693985402	2.18009519717138	0.0782809286140336	0.471526024132622	-3.97036032734076
O94763-4	URI1	-0.243490583258676	3.26358713209647	-2.15510612069522	0.0808593583759644	0.476294796030126	-3.97239196003471
Q96EA4	SPDL1	-0.181796197684458	2.93683352766526	-2.66592783325703	0.0422509434470218	0.371499153971231	-3.97431487297791
P05387	RPLP2	-0.0893921021915661	3.32839386459754	-3.52681939801817	0.0153751978665358	0.269023018833475	-3.97473787924931
Q969Y2-2	GTPBP3	0.126319033827545	3.32614803224017	2.71012415510405	0.0400052785101143	0.362434117662441	-3.9770438969792
Q5VV43	KIAA0319	-0.779606536186381	3.40244151235504	-2.09617512409332	0.0872992161732044	0.485688058646501	-3.97883746181211
O60566-3	BUB1B	-0.0671916349331818	3.27231180555526	-3.24514867145873	0.0211333097754479	0.285885677385463	-3.97956044806521
Q86XN7	PROSER1	-0.328184792710023	3.20334207749609	-2.16683028601916	0.0796386875673955	0.475188293635536	-3.98093819984961
Q96QU8	XPO6	-0.0915394850241313	3.27840910759824	-2.76250535099203	0.0375112136141851	0.353327548984094	-3.98094453664651
Q6URK8-2	TEPP	0.380348617551419	3.12765736848249	2.10819893982571	0.0859429918220195	0.484526906924451	-3.98155753327458
P15954	COX7C	0.278818709201438	3.24194875082075	2.43049393317567	0.0567683911987431	0.415145798045504	-3.98344794943822
P48147	PREP	0.0680634576197794	3.35040371254249	3.62563457364964	0.0137924693933807	0.261948795404827	-3.98551117446501
P14868	DARS	0.047720940281344	3.36180564849285	3.66321987129621	0.013239498048067	0.260839229093921	-3.98947274623639
P30038	ALDH4A1	0.211341073693486	3.27506659461286	2.77269407833239	0.0370461602605227	0.351958504222679	-3.99070793644465
P51151	RAB9A	0.105961958698295	3.24290948410975	2.5737731058746	0.047388113237402	0.387783268743205	-3.99176871348713
Q96CX6	LRRC58	-0.122226049720213	3.33507213013757	-2.56032953220564	0.0481926127686991	0.391181880787035	-3.99286439352022
P62913	RPL11	-0.0870299843037331	3.31916960460666	-3.22266617380502	0.0216884359000359	0.286518631005123	-3.99412101146825
Q9BY49-1	PECR	0.100005219799501	3.39623371832404	2.82490034627439	0.0347604299097534	0.342965102792557	-3.99542643120613
Q69YQ0-1	SPECC1L	-0.0859958597115455	3.32649269992644	-3.12985185781004	0.0241590758974782	0.29722980469158	-3.99667909100716
O43516-1	WIPF1	-0.0616292437537048	3.41215047024879	-3.18820748380366	0.0225711843399241	0.289773207699287	-3.9977286972575
P78371-1	CCT2	-0.0614190827082856	3.2813275082639	-3.90808292939772	0.0101959520653673	0.240095587806658	-4.00078024977752
Q14469	HES1	-0.413432770548252	3.25467235119891	-2.07372148385123	0.0898920239536131	0.488506913061976	-4.00193554251339
Q96G04-1	FAM86A; EEF2KMT	-0.131068554687446	3.40394620562895	-2.43160395212478	0.0566884597014446	0.415145798045504	-4.00480166946914
P62258-1	YWHAE	-0.0753000842096059	3.2996379091259	-3.91391862877775	0.010133814159655	0.239272121458663	-4.00592486643294
Q9Y2R0	COA3	0.136916375825803	3.20464567347339	2.34775854634311	0.0630801788346993	0.432678587847826	-4.00657732143133
P52333-1	JAK3	-0.203193191328697	3.35236282440904	-2.51408002809114	0.051075268076366	0.403064413932398	-4.00762139414745
Q86V87	FAM160B2	-0.227333975644953	3.28707374447087	-2.2101656598917	0.0752924848398853	0.464210832227185	-4.00870210295839
P62280	RPS11	-0.118894594128524	3.27493270131834	-3.35467234899201	0.0186468430076638	0.276143014279103	-4.01198852287126
L0R6Q1	SLC35A4	0.177992631589705	3.29951306371697	2.51604577989507	0.0509490224439422	0.403064413932398	-4.0133510007085
P04233-2	CD74	0.0863013016844195	3.37233194591207	3.39026706436097	0.0179107905706013	0.274669375638604	-4.01374153001613
P60660	MYL6	0.475476296513138	3.20911368444272	2.19767006435518	0.0765194411257036	0.467990776384772	-4.01458829905054
P61254	RPL26	-0.127582556484664	3.26781361899038	-3.18644829872075	0.022617315244127	0.289942787998583	-4.01541435125769
Q96ER9	CCDC51	0.138653505512825	3.18038583451463	2.67708438470671	0.0416713676529098	0.369348346381522	-4.01607624503445
O96008	TOMM40	0.238513251562699	3.11061723824689	2.92938790994099	0.030637637934903	0.32619113886431	-4.01662679873535
Q9UIU6	SIX4	0.15390081817902	2.57934794223437	2.27619544627197	0.0691453343934382	0.449753832088511	-4.01784819825436
Q96G74-1	OTUD5	-0.101332436169046	3.29608484969709	-2.79645650388574	0.0359859362259312	0.34789038456836	-4.01851536158914
Q9BTZ2	DHRS4	0.0965683630516768	3.34830549647408	2.91896590727945	0.031023608941137	0.327607822475532	-4.01993913549578
Q8N3U4-2	STAG2	0.0682074016320558	3.28142530502531	3.35402433854516	0.0186605542593615	0.276143014279103	-4.02033418812445
P41440	SLC19A1	-0.191033088527502	3.32598856610315	-2.31083746347593	0.0661352802889947	0.441587121687018	-4.0207581350776
Q86V85	GPR180	0.139018810935619	3.33280756379485	2.34408424250826	0.0633773596561295	0.432678587847826	-4.02242579109821
P61018-2	RAB4B	0.128637586659173	3.3728779552983	2.54913958077425	0.0488735399828189	0.394165995081215	-4.02538846978602
O75330-3	HMMR	-0.0686908933961324	3.26734833083984	-3.14524219015943	0.0237285324852354	0.2959207167502	-4.02638893593253
O95295	SNAPIN	-0.117367987481318	3.34451388469501	-2.73292304420392	0.038898106396715	0.358539810267228	-4.02720961516865
Q9NXE8	CWC25	-0.162114488534429	3.29973832413861	-2.76989033722588	0.0371735002691365	0.352407983713977	-4.03234653230743
Q9Y6C9	MTCH2	0.136504380705944	3.23314286387214	3.07747729687692	0.0256907362736885	0.301615871295351	-4.03424240642296
Q99447-1	PCYT2	-0.249810946708426	3.35292778841424	-2.49517203475112	0.0523069888042694	0.406494309395355	-4.03555623277081
Q8N6H7	ARFGAP2	-0.0594266900711406	3.37233637107427	-3.20846226126024	0.0220475466821681	0.289646687849266	-4.03703121077177
Q6P587-1	FAHD1	0.18058670451243	3.36877933904437	2.8320798602888	0.0344584006876024	0.342798205024413	-4.03712537516438
Q9Y2Q9	MRPS28	0.136687123423899	3.29323689813799	2.65165360913776	0.0430053329655366	0.374632547282467	-4.03835402987812
Q9Y230	RUVBL2	-0.122448463390185	3.31516751551041	-3.63776639282593	0.0136111734911888	0.261162537988889	-4.03857203137286
Q13242	SRSF9	-0.115910508348975	3.11850189552405	-3.11477234092368	0.0245893815760426	0.299393862965124	-4.04235977828902
Q9H992	MARCH7	-0.232280442554482	3.19687800525284	-2.07216148787717	0.0900751197549402	0.488506913061976	-4.04253820496679
O15020	SPTBN2	-0.0600104137089759	2.8180961460979	-2.99284723845599	0.0283990509963039	0.314301491718636	-4.04311589440023
O00308	WWP2	-0.0827258634654848	3.25516878570314	-2.84281081924833	0.0340123366625146	0.341169304085155	-4.04419375573154
Q15691	MAPRE1	-0.0597665196186335	3.31593239427248	-3.45473259289227	0.0166593732423587	0.273976888885731	-4.04533076857021
P03886	ND1	0.598895152316518	3.17354960771679	2.02057427167246	0.096353576524386	0.499937989690626	-4.04576071912569
O60502	MGEA5	0.0579541568484905	3.36319650586534	3.43542437102302	0.0170235558510336	0.273976888885731	-4.04609059292413
Q8NHV4-3	NEDD1	0.0800098547635775	3.32705599679574	2.96295880937073	0.0294300035558048	0.319820004397225	-4.04775352202816
Q9UKV0-7	HDAC9	0.15672045392683	3.43702601969518	2.47970662694406	0.0533382870047148	0.408170690263302	-4.05454652691563
Q5VTR2	RNF20	-0.0713903831911047	3.29828662918528	-3.44661970555269	0.0168113155290312	0.273976888885731	-4.05559481094346
Q6NUK1	SLC25A24	0.301282981629268	3.00554621144372	2.80081954534822	0.0357949105095416	0.347861509436992	-4.05601091596657
Q8WVI0	SMIM4	0.275734893315065	3.08922918286202	2.00885511996272	0.0978421221545238	0.502167588355866	-4.05723280873505
O75396	SEC22B	0.0798645792372147	3.29563385624899	3.0619464190833	0.0261654663977966	0.302811120322463	-4.05847964184229
Q8TEP8-3	CEP192	-0.103783773089356	3.31543828821721	-3.00404582375211	0.028023129855681	0.313197594719521	-4.06156323793229
Q8NE01	CNNM3	-0.0702573466920435	3.33304150860692	-2.99656979305803	0.0282734734145787	0.314162871142597	-4.06260783604155
P11309	PIM1	-0.345425688636244	3.34850678108361	-2.0069440828457	0.098087106565593	0.502465287459409	-4.06387072718301
Q9H082	RAB33B	0.141850121092927	3.30025274828952	2.35395675931252	0.0625822291002567	0.43214978751083	-4.06472385844057
P80404	ABAT	0.141873139962425	3.30761214733287	2.63192715945375	0.0440721271926486	0.376594803537728	-4.06501879660292
O95789	ZMYM6	0.272553841815374	3.25081698149224	1.99979800331522	0.0990088300615665	0.504612712009384	-4.06569318072837
P86790	CCZ1; CCZ1B	-0.132477745428822	3.26204910543167	-2.87742592545692	0.0326162331892602	0.334791568412371	-4.06575639207457
Q9NVZ3	NECAP2	-0.0843612720510657	3.38853331510532	-2.82818903660663	0.0346217207850648	0.342965102792557	-4.06649161831
P41970	ELK3	0.125543730547601	3.43961894443399	2.45748266159509	0.0548588340805574	0.411885551361866	-4.06730835521257
Q9BUB4	ADAT1	0.124289305763194	3.25358878520032	2.3521583056298	0.0627262788254837	0.432261610028196	-4.07005799327383
O60266	ADCY3	-0.110826753608687	3.2924591894497	-2.49393052717545	0.0523889784613622	0.406494309395355	-4.07022267980555
P49674	CSNK1E; LOC400927-CSNK1E	-0.144663068831525	3.24158321984182	-2.30035397261022	0.0670312114259655	0.44320111038174	-4.07168076508379
Q5T1C6	THEM4	0.186686058658331	3.33665834235546	2.5948932373737	0.0461534968003974	0.385648810551328	-4.07190320160582
Q9UJ41-1	RABGEF1	0.0989329197258971	3.33705153993175	3.11397497002835	0.0246123716119847	0.299393862965124	-4.07276989924676
O95573	ACSL3	0.102835468748473	3.28496166116535	2.97576282153387	0.0289833611905116	0.316765060672888	-4.07281992142032
P20645	M6PR	0.0931914830683139	3.37857497680168	2.92389522553753	0.0308403899756237	0.326572735045968	-4.07301673444146
P57105	SYNJ2BP	0.203659635790431	3.18454599523203	2.35868975342848	0.0622048193537503	0.431708308942852	-4.07377689947213
Q92665	MRPS31	0.120144522385739	3.28977302490664	2.93385729389948	0.030473745671459	0.325981422186323	-4.07545969497884
Q13423	NNT	0.355055931945411	3.26495229861845	3.4410067424921	0.0169173510247923	0.273976888885731	-4.07723686621288
Q5VWJ9	SNX30	-0.0751758498340912	3.26597426010494	-2.88796523903928	0.032203792380476	0.333953607576691	-4.07770141843467
Q9UIA9	XPO7	-0.0526517855332194	3.31990673551537	-3.40518603579026	0.0176120409122884	0.273976888885731	-4.07799752193188
Q8N9Z2-1	CCDC71L	-0.348762770269503	3.21405150576407	-2.30424787038548	0.0666969359022081	0.442652535411264	-4.08086856773355
Q9Y2Z0-2	SUGT1	-0.202346305083985	3.26218751839981	-2.14345124710517	0.0820923059417525	0.477884050498766	-4.08087811918151
Q96MG8-1	PCMTD1	-0.256040323414798	3.32061551036279	-2.16588487146343	0.0797363984621684	0.475306570538524	-4.08098568007991
Q96BR5	SELRC1; COA7	0.0764591117484984	3.33207891030238	3.04119185598518	0.0268151531205268	0.307104529308471	-4.08121413165398
Q15007	WTAP	-0.0954757434669092	3.22345751479079	-3.07255396923048	0.0258401824362367	0.301615871295351	-4.08140096789846
Q14919-2	DRAP1	0.115916318643942	3.35938379475224	2.83743671667236	0.0342349277852448	0.342621601141649	-4.08346261364042
O60220	TIMM8A	-0.157948371760335	3.46097388277554	-2.44272512801026	0.0558942764723113	0.414591229379639	-4.08513135402179
A6NCF6	MAGEA13P	-0.30933391763658	3.38921366061201	-2.02642397884001	0.095619352458369	0.4988943669745	-4.08551799262713
Q8WXI9	GATAD2B	-0.0526150269183631	3.2996659914663	-3.08124174245538	0.0255771158525798	0.301365782353459	-4.08567685123562
Q99708-2	RBBP8	-0.110078961977662	3.3082544122783	-2.47982476179113	0.0533303266778586	0.408170690263302	-4.08607732164956
Q9GZS1-2	POLR1E	-0.0602902730112701	3.36957506132425	-2.9715251427561	0.0291303479473493	0.317907031440279	-4.08748670160339
Q8TDH9	BLOC1S5	-0.131162720735803	3.33583321085003	-2.6802243118999	0.0415098186240824	0.369269669315449	-4.08763880270735
Q9NRK6	ABCB10	0.252600216844509	3.18228987686524	2.83048989999472	0.034525037794556	0.342798205024413	-4.08884605446061
Q9NQ89	C12orf4	-0.133434207342489	3.35242368913056	-2.27619068726893	0.0691457577663045	0.449753832088511	-4.08921461695012
Q9NQ50	MRPL40	0.166580882762172	3.35112276521865	2.65029419164962	0.0430779398451317	0.374632547282467	-4.09007876115729
P30279	CCND2	0.202263554201905	3.40819269787172	2.31148341034295	0.0660804954043385	0.441587121687018	-4.09052762474805
Q9Y4U1	MMACHC	-0.180609357247268	3.19088752404083	-2.17943741025711	0.0783476805289818	0.471526024132622	-4.09362999823871
P31323	PRKAR2B	0.140823157805784	3.28453511521826	2.62232645432721	0.0446017198615864	0.378062893956681	-4.09766595209062
Q76I76	SSH2	0.102884480542132	3.34308838335053	2.70827583921171	0.04009653611454	0.362434117662441	-4.09996329911507
O60292	SIPA1L3	0.239805476518013	3.2214969572674	1.97886155715137	0.10176113422493	0.510661144797128	-4.10227424814529
Q5T653	MRPL2	0.120174036088073	3.33719408120861	2.63572995700686	0.0438642532051635	0.376522883019372	-4.10487230106631
P53990-2	IST1	0.348318339837272	3.25120344686761	1.95397718977087	0.105135298656091	0.516411921508194	-4.10746236072159
Q9UI95	MAD2L2	-0.122766959960146	3.33677197157919	-2.50841573542081	0.0514409372116894	0.403220114572569	-4.10936411823129
Q08043	ACTN3	0.239763625659627	3.43352537087326	2.22772904985628	0.0736029150398639	0.460384142582444	-4.11093772254862
O60337	MARCH6	-0.233051024748778	3.24650771396522	-2.03851181662948	0.094120471735307	0.495659899741637	-4.11297705397551
Q96SI9	STRBP	-0.0858589750887575	3.30834750248818	-3.25310271826359	0.0209407329150957	0.2858841443596	-4.11445753858016
P00367	GLUD1	0.138792527805846	3.36624584559	3.42276802711955	0.0172671335855203	0.273976888885731	-4.11774951848954
P55735-3	SEC13	0.13190669341114	3.3653092916642	3.24059867181109	0.02124436096996	0.285885677385463	-4.11800605659519
P98155-1	VLDLR	0.153671324600913	3.35411835384504	2.28030261469471	0.0687809745341306	0.448854136446686	-4.11927797370014
Q9Y2Y9	KLF13	0.143820332976981	3.36065143585952	2.44300047047291	0.0558747661315429	0.414591229379639	-4.11978553320747
P13861	PRKAR2A	-0.100886242935375	3.32347998977411	-3.03408897783583	0.0270415950357345	0.307694221550018	-4.12146156348892
Q9P2X0-2	DPM3	0.20340742405528	3.29363440100969	2.38703738079961	0.0599947155906324	0.424801039876075	-4.12397965730149
P28324	ELK4	-0.154202694809363	3.39636321880567	-2.24401847098545	0.0720717018462232	0.458375582752124	-4.12778368245846
Q8TEW8	PARD3B	-0.208610678564194	3.3417170486009	-2.07233248515632	0.0900550309610013	0.488506913061976	-4.12877386596479
Q9UHC7	MKRN1	0.0975289652170495	3.30831911339733	2.51576527300548	0.050967016674877	0.403064413932398	-4.13051905282416
Q09028	RBBP4	0.062596528125095	3.27733645973687	3.09597997708338	0.0251376250936478	0.300794303849148	-4.1308635408395
Q16706	MAN2A1	0.0445330037565589	3.41603295132506	3.64413624827275	0.0135170640236107	0.260839229093921	-4.13121125793533
P36776	LONP1	0.169297473376822	3.33310751262746	3.46993309053862	0.0163788353027855	0.273976888885731	-4.13127718223137
O00165	HAX1	-0.111617048257687	3.3646707049477	-2.70848053146786	0.0400864185704872	0.362434117662441	-4.13242388546021
P51161-2	FABP6	-0.134334278471694	3.32903473482553	-2.55640076277833	0.0484305069722767	0.392520412791674	-4.13559030111953
Q99538	LGMN	0.0885400219412696	3.38169400706499	3.04118352033897	0.0268154176266849	0.307104529308471	-4.13621523213277
O15409-4	FOXP2	-0.147647961391505	3.31615067451214	-2.26369441983231	0.0702670022818349	0.452727477349506	-4.13817902298477
Q9BXR0	QTRT1	0.104058321059898	3.376860206748	2.58049561798444	0.0469912921179091	0.387354189815678	-4.13858569622246
Q1KMD3	HNRNPUL2	-0.036096567270246	3.34465748846432	-3.6636215450812	0.0132337255587005	0.260839229093921	-4.13943691423003
Q9NZE8	MRPL35	0.211438859296516	3.3506902168952	2.44162356111371	0.0559724051018952	0.414591229379639	-4.13973649784593
Q8N5C1	FAM26E; CALHM5	0.349710134179485	3.32943478221216	1.90702274720615	0.111818551161857	0.525694013953492	-4.14026769617791
Q8N3X1-2	FNBP4	-0.0833568377515314	3.31042040074641	-3.16848680895031	0.0230943878344822	0.293072440429805	-4.14247205117207
Q9H211	CDT1	0.151032168995308	3.28379538087658	2.19650664133789	0.0766347472424305	0.46804592161171	-4.14398162589002
Q8NFA0	USP32	-0.238157196205314	3.27495232222715	-1.92575193954745	0.109102014831653	0.522732580130071	-4.14474504327473
Q96BP3	PPWD1	0.119653407639633	3.31957225244659	3.1386222405679	0.0239126682544571	0.296618125798597	-4.14587752670745
Q9BUF5	TUBB6	0.263684523308593	2.06842347323362	2.51409735126561	0.0510741540625507	0.403064413932398	-4.14815660084952
O94826	TOMM70A; TOMM70	0.181663655191223	3.21767720758708	3.30582199464139	0.0197129119565684	0.279322133820167	-4.15224277281997
O43149	ZZEF1	0.0531482921758728	3.3443161328619	3.26803736261986	0.0205844294633914	0.285858048023149	-4.15329693428741
P37837	TALDO1	-0.0437451400771002	3.37483715356211	-3.6378314240838	0.0136102089681315	0.261162537988889	-4.15460869920211
Q9UBS0	RPS6KB2	-0.111467342474626	3.38482139288332	-2.35390967257784	0.0625859960716806	0.43214978751083	-4.15752380392522
Q9BVW5	TIPIN	-0.216363998769577	3.15547892929683	-2.47119326748662	0.0539153313015512	0.409669189258456	-4.1588898412138
Q8WV07	ORAOV1	-0.335109815872588	3.13829801467063	-1.96179592883421	0.104062893587214	0.514877474057635	-4.15946990199644
P62253	UBE2G1	0.0816687486939683	3.35803523652876	2.91014162790245	0.0313546102936509	0.329129979566369	-4.15974826411926
O00716	E2F3	-0.255177466556429	3.32244040407053	-2.18557972337867	0.0777266869949306	0.470775993638839	-4.16136395976195
P62072	TIMM10	-0.0905102078692878	3.36466253671956	-2.84912859884174	0.0337526937964922	0.339925702372005	-4.1619473290041
Q9NV64-1	TMEM39A	-0.346454275906067	3.22913307341546	-1.89333761469983	0.113847132223353	0.527775939308019	-4.16293044667857
Q13017-1	ARHGAP5	0.0944852249016484	3.16517856206285	2.62955256016896	0.0442024745726438	0.376854979246151	-4.16432546399281
Q14674-1	ESPL1	-0.0616418111913964	3.21692421333625	-3.00117995382001	0.0281188052801974	0.313471288737593	-4.16443310510074
P47712	PLA2G4A	0.130457074498011	3.44921646591864	3.13144801088385	0.0241140215122124	0.29722980469158	-4.16451746067158
Q13950-3	RUNX2	-0.188871703976304	3.40322767026142	-2.21094527103687	0.0752166252424721	0.464210832227185	-4.17183721432376
Q86V88	MDP1	0.313605075209703	3.46383366171246	2.5193073263073	0.0507403008070671	0.402981440591144	-4.17241288644199
Q9C086	INO80B	-0.118994268565125	3.32188099572156	-2.37645741820046	0.0608095880164459	0.427265246511919	-4.17415037431562
Q9H3E2	SNX25	0.181269641356521	3.31941837573923	2.01694621487723	0.0968118833540989	0.50007170480912	-4.17565158629444
P22830-2	FECH	0.190904111626759	3.34209978119638	2.94511167566045	0.030065323449212	0.323698415179963	-4.18337652131008
Q14807	KIF22	-0.105233856760388	3.26032934605041	-3.08085343213803	0.0255888101495273	0.301365782353459	-4.18567733494136
P00156	CYTB	0.348032519114504	3.1408873068358	1.91592687717288	0.110518542643769	0.524739519797721	-4.18655502869833
Q13439-1	GOLGA4	0.341300411581425	3.32796420440327	2.07446376248894	0.0898050393324048	0.488506913061976	-4.19101744451874
Q8IY22-1	CMIP	-0.11146276575434	3.22509141267562	-2.34638582323656	0.0631910314005972	0.432678587847826	-4.1910724135357
P82673-1	MRPS35	0.190906209851563	3.28679143395014	2.83376422055586	0.0343879614539208	0.342798205024413	-4.19146606053225
Q9NR82-6	KCNQ5	-0.204673634236027	3.31023690743489	-2.08207881895455	0.0889177113558885	0.488215887725256	-4.19511204655078
O00571	DDX3X	-0.0612161607081051	3.28184930439948	-3.50461450119881	0.0157584670525907	0.271594558379974	-4.19575119938734
Q9Y6Y0	IVNS1ABP	-0.110084117424887	3.25354354603345	-2.63707274406826	0.0437911070075639	0.376261736015234	-4.19585306678327
O00295	TULP2	1.09406558329239	3.21388888915558	1.84611600884204	0.121139416505996	0.541695333756558	-4.19789984399487
Q96PZ2	FAM111A	0.080763031325458	3.43689010074435	2.79304127033101	0.0361362454627428	0.348384689253107	-4.19958005509751
B7ZW38	LOC649330; HNRNPCL3; LOC101060301; HNRNPCL4	0.251923024437594	3.32755552131298	2.02061289926176	0.0963487090825271	0.499937989690626	-4.20059817264544
Q9H0V1	TMEM168	0.131284188452588	3.37056025936485	2.26811190233295	0.0698684490634779	0.451453727734446	-4.20359632406162
Q02556	IRF8	0.300316519853059	3.29954978551149	1.84034287873551	0.122062920005874	0.542415389304814	-4.20369455786798
Q32NB8	PGS1	0.239663497752636	3.28260336664999	2.07351875529499	0.0899157961480487	0.488506913061976	-4.20417483655356
Q13033	STRN3	0.448412048196552	3.18656097102706	1.86749903968684	0.117780193663172	0.534818658271074	-4.20468942447529
Q9NWZ3-1	IRAK4	0.0731910623353667	3.40961050628186	2.84934646726789	0.0337437790225313	0.339925702372005	-4.20800525838612
Q562R1	ACTBL2	-0.198510162494483	3.36400867974009	-2.44694215908933	0.0555962655455008	0.414591229379639	-4.20812257440193
Q9H3Z4	DNAJC5	-0.363003479599876	3.21387299229204	-2.53993619000615	0.0494413916082899	0.396566790431884	-4.20929320426783
P09496-2	CLTA	-0.11858878793552	3.35137866254543	-2.92075067680108	0.0309571319478133	0.327298272586305	-4.21136266839368
P50542-3	PEX5	-0.268314501923698	3.28421192702015	-1.86051625404705	0.118866639065952	0.537065008746583	-4.21161226480495
Q15813-2	TBCE	0.0829592244066831	3.28725996545147	3.02907681303913	0.0272026615192765	0.307935526992632	-4.21190537054803
Q9Y4G8	RAPGEF2	0.113382085497441	3.38911893157014	2.43919631585954	0.0561449721518393	0.415145798045504	-4.214147847676
Q86UW7-3	CADPS2	0.210815575352022	3.40660843623607	2.11809670468058	0.0848431086624401	0.483393671511748	-4.21433214957924
O75817	POP7	0.177080907881996	3.29275303241802	2.35735362147031	0.0623111157642535	0.432105509083291	-4.21933981645949
B0I1T2-1	MYO1G	0.481002572185068	3.28023210601033	1.8322593539815	0.123368008415718	0.544067125747233	-4.22026335379592
P52758	HRSP12; RIDA	0.165036784369032	2.66350979381205	2.39997659531743	0.0590139966049798	0.422549811463461	-4.22447311201971
O00213	APBB1	0.313292590341115	2.19930573723747	1.87806956936311	0.116154719084576	0.532944959207313	-4.2260473981629
Q9HD15	SRA1	-0.10143976807671	3.34043515172396	-2.74103383984038	0.038512347242011	0.357978102814247	-4.2281353141716
Q6ZT07	TBC1D9	0.149045045734137	3.35764822389402	2.05564440468548	0.0920377098319238	0.49328428239121	-4.22981604538954
Q14657	LAGE3	0.210359965059418	3.34438068192585	2.05949495907161	0.0915762368163644	0.492928260407121	-4.23122750217685
P82664	MRPS10	0.271932885365113	3.33345487100726	2.43831666420132	0.0562076528508214	0.415145798045504	-4.23172184449079
O14595	CTDSP2	0.174641129069385	3.30415476070958	2.04789179871781	0.0929741771662905	0.494588960511399	-4.23175995611517
Q9Y608	LRRFIP2	-0.119485716313452	3.27760823061468	-2.58031312055719	0.0470020169750666	0.387354189815678	-4.23408228696109
Q86Y39-1	NDUFA11	0.211986935508138	3.22078639670268	2.25088216168487	0.0714366415047288	0.456562047701122	-4.23485345956771
Q8WV74	NUDT8	0.181494188700045	3.39667137429186	2.79922820243446	0.0358644544758475	0.347861509436992	-4.23502173426929
P42677	RPS27	-0.388653818425766	3.20236873397629	-2.62376270043027	0.0445220553774879	0.378062893956681	-4.23777998556633
Q86YS3	RAB11FIP4	-0.256249227320904	3.34273055260816	-1.86877138164108	0.117583321240196	0.534818658271074	-4.24013383655507
P60880	SNAP25	0.400311292441163	3.39472411317356	1.80470530444746	0.127923603213339	0.550731412760928	-4.24100050788245
Q13115-1	DUSP4	0.143493950241094	3.32327599403465	2.10842180443046	0.0859180627088562	0.484526906924451	-4.24109382482023
Q7L5N7	LPCAT2	0.174946157781543	3.19673738896057	1.98440742388134	0.101024473997554	0.509465496149024	-4.24429043318843
P51826-2	AFF3	0.271241581585098	3.23705437829581	1.94958803393791	0.105742281429991	0.517121896432686	-4.24632422890403
Q15131-1	CDK10	0.258936773052106	3.34020900604704	1.81530881903071	0.126150712507807	0.548375777421646	-4.24642350833422
P16298-4	PPP3CB	0.112486345068017	3.38944407077274	2.50598656215057	0.0515986225869519	0.403220114572569	-4.24666317907066
Q9Y251	HPSE	0.0845128471198882	3.42823279262315	2.4854902163617	0.0529500686447048	0.407450975751083	-4.24849943308439
P35318	ADM	0.194972769749545	3.48864145252677	1.99443893940157	0.0997059301015224	0.506407223993142	-4.24850696087225
Q9UNP9-1	PPIE	-0.0797309633661829	3.31156681955524	-2.76366039448411	0.0374581726334916	0.353205702765696	-4.24955403180331
Q9NVX2	NLE1	-0.0887205520206423	3.29680554915532	-2.87345630812737	0.0327730853395387	0.335619258820137	-4.24970804587595
A6NDE4	RBMY1B	-0.165705398672946	3.33724663633424	-2.00150898389053	0.0987873302174796	0.504557262877594	-4.25058891077218
Q8NC51-1	SERBP1	0.173079010863992	3.27768510969686	2.51924226600844	0.0507444552759825	0.402981440591144	-4.25419811306096
P55083-2	MFAP4	-0.243870314880549	3.37597618727524	-1.9425327490998	0.106725522933635	0.519299270981504	-4.25700316169036
Q86V81	ALYREF	-0.0937310561782298	3.24198370635202	-2.91719892447528	0.0310895787813105	0.327704266679988	-4.25788962876096
P17568	NDUFB7	0.151893875872435	3.26959811301451	2.27428407498311	0.0693155963880119	0.449861796160074	-4.26060397812825
Q9H2V7	SPNS1	0.196808077309534	3.32003663175878	2.09891321783862	0.086988419519975	0.485466181545719	-4.26215571682846
Q9NX55-2	HYPK	-0.110309503728888	3.32921266883163	-2.73879941935914	0.0386181992928131	0.358388283637308	-4.26587430635571
Q96I59	NARS2	0.1965390694001	3.2172614195807	2.64788863936617	0.0432067485535445	0.374632547282467	-4.26669540372103
Q5JSP0-1	FGD3	0.162019000913609	3.38753043700477	1.94615475381697	0.106219584108616	0.51826918406902	-4.27100536253012
P56270-2	MAZ	-0.153791307095727	3.21545409745749	-2.28652579961631	0.0682327765343601	0.446981112612149	-4.27147964902086
P49914	MTHFS	0.105187110305643	3.39133121668745	2.73473652437043	0.0388114894092161	0.358539810267228	-4.27169104811145
Q9NX05-1	FAM120C	0.272721631616616	3.28252191535315	1.99535262966938	0.0995867208445191	0.5063858259109	-4.27430654599288
Q92520	FAM3C; WNT16	0.0508658775724616	3.35268365791253	3.26161245019048	0.0207368735066445	0.285858048023149	-4.27450840194574
Q9NX31	C20orf111; OSER1	-0.130000522391295	3.26509786870347	-2.22779408081568	0.0735967341408586	0.460384142582444	-4.27547046830695
O75477	ERLIN1	0.113014973135228	3.13511581500054	2.64195866573005	0.0435260727644589	0.375817767486852	-4.27564204949821
Q9BZE1	MRPL37	0.209566244286504	3.33576303005457	2.81134305240209	0.0353387299869306	0.346579281731512	-4.28267253475093
P61006	RAB8A	0.0916610884581512	3.33063781832243	2.73142579143196	0.0389697789144882	0.358539810267228	-4.28366026710851
O75144-2	ICOSLG; LOC102723996	0.322213147656644	3.24369970316612	1.73123195927488	0.140916021216617	0.571911243711864	-4.28514286600833
Q9NWU5	MRPL22	0.177917696698708	3.32253079035625	2.64685527992776	0.0432622100280687	0.374641380252902	-4.28549386264538
P61165	C11orf10; TMEM258	-0.221961035006899	3.31358539106139	-1.96461936778946	0.103678406834392	0.51428372110948	-4.28653633944706
Q9NXX6	NSMCE4A	-0.146826757647817	3.22640755376745	-2.27033623010349	0.0696686746288594	0.450750754545537	-4.29038777172476
O95202-1	LETM1	0.363068796059056	3.19093974175076	3.09334643070078	0.0252155364911609	0.300794303849148	-4.29049424608281
O75844	ZMPSTE24	0.11773477742986	3.27973588968745	2.97557842902872	0.0289897398549276	0.316765060672888	-4.29065486038934
P28347-2	TEAD1	-0.180672747093924	3.37799077603924	-1.87038294868138	0.117334440157562	0.534038457089226	-4.29146039781834
O00268	TAF4	-0.0891499774593009	3.29557027496678	-2.73119423598917	0.0389808762215918	0.358539810267228	-4.29152710050574
P62314	SNRPD1	0.111199305199936	3.3002433264192	2.71389094812961	0.0398200012424239	0.362434117662441	-4.29245600505759
P16260	SLC25A16	0.312476966460675	3.25210165485299	1.73812937554311	0.139642108863504	0.569892517498089	-4.29441797000813
Q12948	FOXC1	0.418559094344758	2.6956112941549	1.91537746452655	0.110598307855945	0.524739519797721	-4.29603285952282
Q9NPJ3-1	ACOT13	0.171069836472521	3.3965166285997	2.6323365089776	0.0440496993279678	0.376594803537728	-4.29707578325875
Q7Z6M4	MTERFD2; MTERF4	0.282429739645572	3.22236613597022	1.7302128330804	0.141105228458939	0.572415360220119	-4.29794099062222
O75400	PRPF40A	-0.217247477558884	3.26308268282727	-2.14439207446775	0.081992049285592	0.477884050498766	-4.29904183091872
P54687-5	BCAT1	0.285842134985187	1.99177746773947	2.37476549790299	0.0609409952809862	0.427314765477425	-4.29963381013611
Q96EZ8-2	MCRS1	-0.148777694541664	3.29629637624957	-2.43166319737793	0.0566841969027642	0.415145798045504	-4.30108347269913
P49411	TUFM	0.210594454743597	3.31236188080584	3.34056622709157	0.0189478883074066	0.276739721929238	-4.30190142101478
P01903	HLA-DRA	0.065270781351469	3.46704353777448	2.82374727405627	0.0348092083479095	0.342965102792557	-4.30201368820414
Q02880	TOP2B	0.228215290422634	3.36812599679388	1.81452725850792	0.126280537395719	0.548398763729829	-4.30230348833318
O60336	MAPKBP1	0.211009839616538	3.29841073306799	1.75571325116607	0.136446279690965	0.56523160171135	-4.302461996177
P10644	PRKAR1A	-0.0519886072796807	3.39818952764953	-3.0802817263267	0.0256060383804502	0.301365782353459	-4.3033646168584
Q01484	ANK2	-0.233426919149701	2.81301881842849	-1.77525108042685	0.132981135869664	0.55902857451271	-4.30535421044085
O75935	DCTN3	-0.169631509727324	3.31707288875508	-2.75060619101447	0.0380624549931517	0.356233837539519	-4.30598626131459
Q8IZF4	GPR114; ADGRG5	0.167118128434323	3.37276106018334	1.92057942853618	0.109845428718543	0.524152122347331	-4.30611042280025
Q96DN5-1	WDR67; TBC1D31	-0.226477641675069	3.19583341628378	-1.95469295541378	0.105036654557429	0.516215299490668	-4.30753231763438
P23634-1	ATP2B4	0.143684014355452	3.26400547999864	2.53336927269701	0.0498509359881844	0.397702272427365	-4.30765630661491
Q92552-2	MRPS27	0.178136894024046	3.24981505289036	2.75110170906189	0.0380393232929839	0.356233837539519	-4.30876876865746
Q2TAL8	QRICH1	0.113155706533596	3.31453704282348	2.64861948535251	0.0431675700513468	0.374632547282467	-4.31001940366344
Q96NJ5	KLHL32	-1.00651035770403	3.25104311442783	-1.73665904492462	0.139912702846064	0.570184893489621	-4.3102898983995
A8MW99	MEI4	0.50003637514246	3.31780711536998	1.98049006932256	0.101544245361718	0.510661144797128	-4.31060379003699
O94973	AP2A2	0.169523253475617	3.34839491979586	1.90963536062145	0.111435494926904	0.525694013953492	-4.31063113786456
Q96B01	RAD51AP1	-0.106394832015545	3.32390546459753	-2.41106370012655	0.0581873236192546	0.420045704192438	-4.3129854129514
Q14790-6	CASP8	-0.23870348410349	3.32804902128576	-1.78451247210597	0.131369565646386	0.556673962065082	-4.31325288981542
Q9GZY4	COA1	0.237975537595183	3.11425877552597	1.99696733845895	0.0993764095312943	0.505900600428965	-4.31521047638163
Q9GZT9-1	EGLN1	0.137483179792777	3.37732747939645	2.88372589742788	0.0323689974738724	0.33420136078827	-4.31532901311469
Q15014	MORF4L2	0.0905955237954539	3.12044651243041	2.56978797556208	0.0476250650644308	0.388425379294924	-4.31538961409419
Q14681	KCTD2	0.158295018415044	3.06826461399043	1.87261361152317	0.116990833607183	0.533797487728453	-4.31591462585802
P26583	HMGB2	-0.118750253444022	3.34111777578413	-3.35738402582676	0.0185895892086834	0.276143014279103	-4.31651528096852
Q9NYT0	PLEK2	0.154618187286529	3.30693142574999	2.07003952931059	0.0903247965775993	0.489367097451651	-4.31661662529406
O00629	KPNA4	0.050118954241631	3.36216224656905	2.92359737737258	0.0308514267694159	0.326572735045968	-4.32000670880194
P31942-2	HNRNPH3	-0.315943702118669	3.05141626799651	-1.7375426452693	0.139750025739497	0.569977033351302	-4.32103663316405
Q9HBH1	PDF	0.153496681035692	3.3446319984343	2.20314761944966	0.0759790173067226	0.465655675309886	-4.32173227689536
Q9Y5W8	SNX13	0.170089258401554	3.29783794041193	2.03055164710522	0.0951047611770928	0.497084647885256	-4.32236418063266
Q9H9Q4-1	NHEJ1	-0.137135197145853	3.36527501991483	-2.50697681626315	0.0515342791033749	0.403220114572569	-4.32364419512454
Q5JXC2	MIIP	-0.158379266218799	3.28873929058169	-1.97151035774556	0.102746142788994	0.512682877927857	-4.32409471644837
P15927-3	RPA2	-0.0757255107645005	3.28104016250365	-2.80125090364107	0.0357760850570043	0.347861509436992	-4.32435945174292
Q3YBR2	TBRG1	-0.377463370677987	3.2385631066036	-1.66868381509476	0.153008878454277	0.585576056211599	-4.32497352015569
P0C2W1	FBXO45	-0.181048338805397	3.3253022220731	-2.092130772637	0.0877604068954951	0.486433574243839	-4.325350000934
O76080	ZFAND5	-0.143812836323166	3.27995648405753	-2.67879526947366	0.0415832578568187	0.369348346381522	-4.32605147070443
Q9H993	C6orf211; ARMT1	0.132212584586892	3.26213248878194	2.66304631913489	0.0424020608405442	0.371947161177961	-4.32767841063698
P78536-1	ADAM17	0.078817576641799	3.35952910521169	2.54979796519946	0.04883318899391	0.394165995081215	-4.32777605504753
Q8WWK9-1	CKAP2	-0.108605570755887	3.21583204827229	-2.62302120988598	0.0445631644036961	0.378062893956681	-4.32807599728878
P51170	SCNN1G	-0.154970653125098	3.29358763915367	-2.36527396981562	0.0616838329586191	0.429633591146854	-4.3283404531667
A0JLT2	MED19	-0.150040536951041	3.30397292355016	-2.00120938141308	0.0988260790807141	0.504557262877594	-4.32894671747045
Q9UBQ7	GRHPR	0.0933946847502884	3.36275028389542	2.96236521145728	0.02945089401228	0.319820004397225	-4.33141553044783
O43719	HTATSF1	-0.0395895596115538	3.28627003210503	-3.31104165087407	0.0195958019090899	0.279256031413196	-4.33389203647133
Q9H8M1	COQ10B	0.119293101785568	3.31008976836954	2.15557878088397	0.0808097686158315	0.476294796030126	-4.33559110433427
O00461	GOLIM4	0.105578107998119	3.21125549099946	2.66322367680642	0.0423927425398227	0.371947161177961	-4.33561032530328
Q6ZU65-1	UBN2	-0.0910476834771151	3.29999404699659	-2.61150619266869	0.0452068957897856	0.381054049389697	-4.33999828417434
P26232	CTNNA2	0.122839499883509	3.16042833801217	2.16518167516371	0.0798091572454471	0.475306570538524	-4.34081081677907
P56556	NDUFA6	0.127709434837594	3.37159029759729	2.72904528510624	0.0390840299372709	0.358539810267228	-4.3411039515551
O43556-4	SGCE	0.223755292158013	3.30957314057018	1.77835267001063	0.13243922971575	0.558038108683345	-4.34170761981287
Q8TF05	PPP4R1	0.0617363849172691	3.3163427987672	2.7915465440397	0.0362022472101048	0.348451575059446	-4.34218051655064
Q96DE5	ANAPC16	-0.204207020768639	3.17867977102192	-1.75849543485386	0.135947371967159	0.56475872873338	-4.34230083722136
Q8N6S5	ARL6IP6	-0.200548018455629	3.15077371291672	-1.72602396269939	0.141885582739732	0.572742060967327	-4.34260998731319
P48060-1	GLIPR1	0.0982310958217067	3.43044730388627	2.2352288768768	0.0728936960734913	0.460384142582444	-4.3428795322325
Q5TC12-1	ATPAF1	0.127877400030889	3.26035501634123	2.59709577060159	0.0460267681474767	0.385499752529329	-4.34457856634142
Q8WVK7-1	SKA2	-0.106816418808414	3.220272267551	-2.43711140513116	0.0562936572829405	0.415145798045504	-4.34588671227109
Q9NP97	DYNLRB1	-0.0872162506901527	3.26417530668368	-2.62756551475996	0.0443118706189407	0.377422286790146	-4.3505722031472
Q96AJ9-2	VTI1A	0.11594301288942	3.32389634674945	2.31123629726061	0.0661014481714479	0.441587121687018	-4.35072717747318
O75911	DHRS3	0.203644918266764	3.14303690083973	1.71083665081811	0.144751078214929	0.576768858614362	-4.35100416077681
Q6NZ67	MZT2B	-0.231752993139041	3.2821002856891	-1.91630753863828	0.110463311710641	0.524739519797721	-4.35159362923785
P17096-3	HMGA1	-0.106611016656502	3.32996902700336	-2.68360789888612	0.04133649804737	0.368592001529958	-4.35173936588626
P30453	HLA-A	-0.124613307739189	3.3693113768123	-2.16341233374307	0.0799925375491903	0.47568823645896	-4.35250567287658
A6ND36-1	FAM83G	-0.163428352002432	3.28334088797052	-1.82764513579487	0.124119300198144	0.545326756781487	-4.35330749652483
Q15388	TOMM20	0.151708925203701	3.2138442784106	1.97285408448762	0.102565361795629	0.512635017905273	-4.35430514724344
Q9NWV8	BABAM1	-0.0657581920232715	3.34334321194418	-2.80705787919252	0.0355237113077407	0.347619250541414	-4.35593094959908
Q9H665-2	IGFLR1	-0.221484065207843	3.38309226762914	-1.69985998323631	0.146857879498974	0.578779460518873	-4.35634669438915
Q5TAX3	ZCCHC11	0.0680336483763083	3.25189325918398	2.77616587590897	0.0368891410759271	0.351604616294037	-4.35634929277484
Q9P0T7	TMEM9	-0.467883892576367	3.06956415244164	-2.03186741099179	0.0949413308113794	0.496763064512564	-4.357987077219
Q5TH69	KIAA1244; ARFGEF3	0.0623152867325564	3.38664913788252	2.79970002382285	0.0358438197419835	0.347861509436992	-4.35873999129603
Q15771	RAB30	-0.0735766500848082	3.40072950086331	-2.74351336642098	0.038395255409987	0.357827528461116	-4.36093075246784
Q63HQ0	AP1AR	0.143308641082824	3.27804433358949	1.94745368153885	0.106038744371449	0.517673626208068	-4.36712954744634
Q9NWS8	RMND1	0.316109715116897	3.13810684910478	1.80885541315258	0.127226736633971	0.550336871088107	-4.36782202198495
O95157	NXPH3	0.412438827825385	3.3185334363475	1.72069259567282	0.142884998324886	0.572742060967327	-4.36791032778151
Q9BUR5-1	APOO	0.212464937426495	3.28283851821621	2.31183233121084	0.0660509223753851	0.441587121687018	-4.36967992227604
Q12979	ABR	0.0920919506046443	3.41386555873616	2.84088793536855	0.0340917975064976	0.341577315858617	-4.37010878691451
Q9UQ90	SPG7	0.158501984979361	3.24075655568352	2.42875119852108	0.0568941283687566	0.415145798045504	-4.37563194735761
P13765	HLA-DOB	0.326511896999384	3.42196793345828	1.58717351204072	0.170314630294921	0.605477922802011	-4.3774571095163
Q8NFV4	ABHD11	0.146144656594607	3.44734459197503	2.51457236432592	0.0510436172838801	0.403064413932398	-4.37818050724116
Q9NR30-1	DDX21	-0.0772021279002809	3.20041609540733	-3.37081094921682	0.0183089886829549	0.275165978380177	-4.38122539460124
Q99633-1	PRPF18	-0.108440164800451	3.3128072023696	-2.71571999267797	0.0397303745536381	0.362220919972972	-4.38189087306209
O75467	ZNF324	-0.253569988569234	3.31952418848263	-1.61218751713925	0.164809413070994	0.599686866712543	-4.38292342519297
O15226-2	NKRF	-0.0457959383861258	3.21627309354928	-3.10613472416672	0.0248397027799114	0.300678718802132	-4.38389705175143
O75143-5	ATG13	-0.206840687480781	3.3226581817035	-2.42855195336519	0.0569085228223778	0.415145798045504	-4.38601480011359
P12236	SLC25A6	0.244596098092311	3.0801074810434	2.48494109078134	0.0529867969873171	0.407450975751083	-4.3905099147923
Q5NDL2	EOGT	0.139320568697912	3.40034469758575	2.48583282938548	0.0529271668327529	0.407450975751083	-4.39057774956758
Q3MII6-1	TBC1D25	-0.121508606740396	3.37192761767057	-2.34359267913645	0.0634172309329445	0.432678587847826	-4.39132572336956
Q99081-3	TCF12	-0.106596472830215	3.19433341297371	-2.08151175531899	0.0889834711853655	0.4882725425106	-4.39373479281508
Q8TE58	ADAMTS15	0.292595430818312	3.45787474409841	1.56212765302166	0.176005995001849	0.609970823628229	-4.39386617327899
Q9NPE2-2	NGRN	0.277526669851196	3.32753330835604	1.76695174359769	0.13444215805704	0.560886824257863	-4.39387928444626
Q9C073	FAM117A	-0.119678847599184	3.29888012968399	-2.05372158987008	0.0922690559316304	0.493739398218461	-4.39442566889595
Q9P2J5	LARS	0.0552010300778223	3.31942299993294	3.18829992703859	0.022568763118392	0.289773207699287	-4.39469376456734
Q4G0I0	C16orf91	0.233680798438803	3.18887863086992	1.79400451707641	0.129738232142469	0.554251955210353	-4.39478832938217
O95571	ETHE1	0.107260716195534	3.36978314312209	2.42467769393536	0.057189197350866	0.41625228187527	-4.39560911664335
O75795	UGT2B17	0.159003318822244	3.37052878993053	2.49274594461162	0.0524673380569249	0.406494309395355	-4.39784050388056
Q9BWL3	C1orf43	0.100304560450379	3.30004803654786	2.17765745473979	0.0785286102047002	0.471526024132622	-4.39789507842445
Q96E52-1	OMA1	0.418066681278797	3.12333702823077	1.90597575853803	0.111972436141871	0.525694013953492	-4.39817317342022
P20340-2	RAB6A	0.0721939871242154	3.33657410861324	2.58747023186979	0.0465833972279879	0.386659373323651	-4.39906005362352
Q9ULC3	RAB23	-0.136275777455607	3.25066008822583	-2.40831915839232	0.0583907980159337	0.421169335074798	-4.3998069897599
Q86UE4	MTDH	0.0839317342542898	3.22297361691022	3.05228380260693	0.0264657373628536	0.304684639156407	-4.40040066236346
O14880	MGST3	0.234693776970716	3.23107489009873	2.54293319504723	0.0492556953212587	0.395618460424454	-4.40133608287268
Q14790-9	CASP8	0.126931368374473	3.40598258470369	2.04442648548232	0.0933959627296457	0.494840196889841	-4.40197432003665
Q8NI37	PPTC7	0.231132187130185	3.19161396343787	1.65548994283957	0.155688054435871	0.588450865847258	-4.40338315844176
Q9ULC5-3	ACSL5	0.0750310239514447	3.36007968607691	2.5364796491711	0.049656502326794	0.397206917340667	-4.40588003618518
Q96AT1	KIAA1143	-0.279178919366332	3.25973043009434	-2.6338870424424	0.0439648596673414	0.376594803537728	-4.40615572776902
Q9NQS3-1	PVRL3; NECTIN3	-0.170342028280573	3.26987208157122	-1.90995568614153	0.111388621854873	0.525694013953492	-4.40881457418487
O14863	SLC30A4	-0.692549896143788	3.07731521919498	-1.53689033642142	0.181926996452671	0.619578908646046	-4.40923817671326
Q9BZR9	TRIM8	0.181078310261179	3.37400402503581	1.84887486138799	0.120700599357312	0.540696937202365	-4.41028606596974
Q6P4E1-4	CASC4	0.0872463665516668	3.36128958240038	2.71197243178582	0.0399142498231502	0.362434117662441	-4.41077545547927
Q92618	ZNF516	-0.15595253667977	3.01802699869022	-1.9362509671593	0.107608865972023	0.520434531914115	-4.41091053206995
Q96IR7	HPDL	0.135434879408389	3.1652293153066	1.98108063272143	0.101465710649532	0.510661144797128	-4.4109528245582
Q9UL26	RAB22A	0.069390388711009	3.36338276612328	2.46554751756845	0.0543017132151536	0.410854972754174	-4.41313301272978
Q14190-1	SIM2	0.253801340488093	3.38732301722594	1.55893582267177	0.176744418433525	0.610515762854679	-4.41384987498046
O00311-1	CDC7	-0.113255798566649	3.0207603927863	-2.2698925603067	0.0697084736790077	0.450750754545537	-4.41529983613364
P11532-1	DMD	0.129967246427496	3.16256982344816	2.03783873441303	0.0942032889694396	0.495659899741637	-4.41740412703575
Q9NXU5	ARL15	-0.243613947329928	3.14547172100139	-1.57813313211909	0.17234802461846	0.608608281000313	-4.41744386411658
Q9Y2Q5-2	LAMTOR2	0.0606373488558747	3.40123321827224	2.63166611477547	0.0440864360676051	0.376594803537728	-4.4175343087337
Q92747	ARPC1A	0.0931437158034419	3.39186510359908	3.02316123124158	0.0273941305542948	0.309349033364745	-4.41803508158361
Q12873-3	CHD3	-0.256652942183512	2.11289131566192	-1.5823979301072	0.171385847117524	0.605883264660856	-4.41841622711028
P36897-2	TGFBR1	-0.261166512300777	3.00233933471514	-1.57160315315464	0.173831422945966	0.609518918832553	-4.41952760927411
Q9BVG8-6	KIFC3	0.148288833872538	3.35488740190914	1.83474770054458	0.122964765292479	0.544024626357401	-4.42229428773241
Q9C0J9	BHLHE41	-0.0768070558845259	3.40692176941687	-2.33914478854376	0.063779223945388	0.433189505078726	-4.42396774434712
P02686-1	MBP	-0.25186059405724	3.35461100823369	-2.09653246643893	0.0872585891021517	0.485688058646501	-4.42402870441907
O43424	GRID2	-0.347103138509706	3.22591673388763	-1.6014690677815	0.167146797404931	0.602442121203696	-4.42472079545324
O60508	CDC40	-0.0910008251589185	3.30137666904694	-2.94025791607187	0.0302407198526001	0.324901960714156	-4.42501332944676
Q8N0V3-1	RBFA	0.171307204329245	3.17902811317877	1.81542731650497	0.126131040682058	0.548375777421646	-4.42634328162011
Q2M3G0-4	ABCB5	-0.242238309138141	3.3416223387377	-2.01337243879092	0.0972655406004246	0.500945974308736	-4.42749610159939
Q6FIF0	ZFAND6	0.190805385118119	3.35229123263238	2.54463313376887	0.0491507017183791	0.395315278569648	-4.42828541063185
Q5JTH9-1	RRP12	-0.0451619668054945	3.34301237407071	-3.24444547449136	0.0211504301019938	0.285885677385463	-4.42986918703642
Q8IVD9	NUDCD3	-0.150859947711963	3.35437097926136	-2.74469509584129	0.0383395872725327	0.357687229988555	-4.4305892815174
Q96EI5-2	TCEAL4	0.10714152572075	3.13381636620265	2.21664869592181	0.0746641056337482	0.462833346447092	-4.43183195296597
O43920	NDUFS5	0.149688725711478	3.33670413163171	2.46103882554917	0.0546124191983482	0.410927304849799	-4.43349714735281
Q5VWN6-1	FAM208B	-0.0918570198217598	3.12524998270215	-2.44712240593402	0.0555835659243674	0.414591229379639	-4.43445217193868
P46531	NOTCH1	0.0716533641247468	3.3708778015842	2.50335153400634	0.0517702610430478	0.403844720111711	-4.43520498544074
Q06413-6	MEF2C	0.176909139557027	3.45222162264482	1.76904717280057	0.134071764041649	0.560137583451044	-4.43630134483174
P35858-2	IGFALS	-0.165479558059027	3.45095783687526	-1.71012592517322	0.14488657706118	0.576768858614362	-4.44122676072803
P78383-2	SLC35B1	-0.252844372925533	3.32741484382995	-1.56115592807959	0.176230484729782	0.609970823628229	-4.44236405752772
P80303	NUCB2	0.0516563404706228	3.25253483890845	2.80040072700243	0.0358131991006197	0.347861509436992	-4.4433883151601
Q9Y3Q3	TMED3	0.110014844244244	3.23924340647233	2.19274881267777	0.0770084362483083	0.469027177066978	-4.4436371040152
Q8WXA3	RUFY2	0.153241219600811	3.33749553844061	2.47395737273656	0.0537272432982629	0.409669189258456	-4.44430237847006
P43007-1	SLC1A4	0.0792906844139807	3.43598013609795	2.93214371053018	0.0305364679577287	0.325981422186323	-4.44467933538119
P35030	PRSS3	-0.317205534799614	3.32544133410219	-1.48807002093727	0.193929383099742	0.630728947332059	-4.44497077094424
P18847	ATF3	0.171924076979302	3.20700374131495	1.79905312960446	0.128878884079694	0.552867185625846	-4.44498008323949
Q9H6K4	OPA3	0.15870303959808	3.15512066692688	2.01731858544889	0.096764740611294	0.50007170480912	-4.44584340605116
Q9P013	CWC15	-0.275929690707027	3.29856621981025	-2.46067047936978	0.054637887359954	0.410927304849799	-4.44987884770772
O14618	CCS	-0.093521623264863	3.36326854516657	-2.39922261250862	0.0590706702901025	0.422612017258272	-4.45209000245722
Q9ULV0-2	MYO5B	0.207586290337472	3.40352797983782	1.62309723742339	0.162463141735187	0.595923735635898	-4.45453698017317
Q9UJP4-1	KLHL21	-0.166804236902829	3.28976140186608	-1.67002450751455	0.152739194183321	0.585576056211599	-4.4556554968501
O60353-1	FZD6	0.10156071200738	3.35847527583915	2.08363466053607	0.0887375475067694	0.487834944377102	-4.45608069787325
Q96HJ3-1	CCDC34	-0.135429710908433	3.298156552438	-1.89324457240219	0.113861051968347	0.527775939308019	-4.45615723011552
Q96LA8-1	PRMT6	-0.303282146146548	3.11093852833611	-1.50916938454122	0.188651828700536	0.626019840002119	-4.46023398054025
Q6PML9	SLC30A9	0.245558639115794	3.18341587171907	1.5526535891052	0.178206567565888	0.612832971711352	-4.46229392742556
P22415	USF1	0.087955383229298	3.33610276015202	2.3361021334096	0.0640281210519917	0.434099816862888	-4.46247859778519
Q96HV5	TMEM41A	0.138625601158273	3.33332826416398	2.01879795726571	0.0965776843604068	0.499937989690626	-4.46415924930323
Q01543	FLI1	-0.137230531777606	3.35239464178248	-2.41632126900206	0.0577996601032039	0.417932353472017	-4.46447886457356
O95297-1	MPZL1	0.233410529271684	2.92625168391129	1.78001729736796	0.13214930320586	0.557661194697656	-4.46533287402641
Q15390	MTFR1	-0.130777196836902	3.21094577407843	-1.97654383096411	0.102070638098727	0.511922613744581	-4.46740449827994
Q9HB09-1	BCL2L12	0.194392122293515	3.32690426658489	1.71546196444888	0.143872341897015	0.574901867099371	-4.4682256835546
Q6ZN17-1	LIN28B	0.25027933420766	1.66897677545145	1.94981275989942	0.105711116441368	0.517121896432686	-4.46962203510405
Q08462	ADCY2	-0.267111400013307	3.33724649814771	-1.90953858619563	0.111449659846707	0.525694013953492	-4.47066622742244
O94768	STK17B	-0.087891715158774	3.37624643177398	-2.50839200723375	0.0514424749645951	0.403220114572569	-4.47278247433589
Q9HCC0-1	MCCC2	0.171243225997163	3.38559867916797	2.77993033720947	0.0367197100441987	0.350869878917986	-4.47369418443798
O14979-1	HNRNPDL; HNRPDL	-0.0592936879459615	3.21748408431447	-3.06272512378776	0.0261414330315813	0.302811120322463	-4.47537972101553
P01106-2	MYC	-0.174616893276651	3.27570126115519	-1.96560041928727	0.103545152985967	0.51428372110948	-4.47567695133747
O95684	FGFR1OP	-0.114757121266267	3.27060328512094	-2.65854983503515	0.0426390518208598	0.373282434777647	-4.475845870764
A4UGR9-8	XIRP2	-0.169912377037152	3.25426556223825	-1.7187600575627	0.143248999706957	0.57349610787765	-4.47758270968878
Q9P266	KIAA1462; JCAD	-0.221073724587175	3.40440259184555	-1.55428335861781	0.177826129346178	0.612241876916259	-4.4778895251089
O95373	IPO7	-0.0679408360600675	3.29211349879236	-3.1296607694886	0.0241644760030852	0.29722980469158	-4.47853951121412
Q9UQ84-1	EXO1	-0.0876325465335324	3.24048177871552	-2.25203750432989	0.0713303279734295	0.456213651751629	-4.47898264315748
Q9UKI2	CDC42EP3	-0.308070731976559	3.22866557727865	-1.44626923750432	0.204803132424078	0.637400789634798	-4.4790846042305
Q86Y07	VRK2	0.127706999861071	3.28313104008206	2.27782045424915	0.0690009303881715	0.449475735154309	-4.47910743776172
Q9BXW6-1	OSBPL1A	0.0920445270998365	3.35398470950415	2.63915966506534	0.0436776887205781	0.376261736015234	-4.47927777976948
Q96IX5	USMG5	0.358936353188704	3.12381409450087	2.1584031729393	0.0805141088550083	0.476294796030126	-4.48005287282794
Q9BRK4	LZTS2	0.194251161069585	2.66312927231273	1.73606006226858	0.140023087304134	0.570184893489621	-4.4806662018705
Q13889	GTF2H3	-0.0880735139265713	3.26504655929813	-2.20648237113742	0.0756519786736121	0.4649455521134	-4.48216836527259
P45877	PPIC	0.11190885823843	2.63248387996584	2.18278091188035	0.0780090041925122	0.471210768123083	-4.48535180158416
O00255-2	MEN1	-0.197513591462662	3.24988207517612	-2.59672432126577	0.0460481139617184	0.385499752529329	-4.48836202283994
Q13492-1	PICALM	-0.0509867661625435	3.35578664467537	-2.82362363140128	0.0348144432720047	0.342965102792557	-4.49031067892335
Q86UD0	SAPCD2	-0.160814772530301	3.18541279407792	-1.88490943459138	0.115115114572173	0.530260822567043	-4.49093263491906
P22732-1	SLC2A5	-0.140379416032812	3.45866371656919	-1.97002439927427	0.102946441488811	0.513334140194005	-4.49153121874886
O94875-4	SORBS2	0.390665502147256	3.29904165152086	1.6352092146224	0.159896631356114	0.591436216864048	-4.49235427030291
Q8IYA6	CKAP2L	-0.171315165274782	3.26248354403314	-1.88335746424189	0.1153501669716	0.530767461086147	-4.49459485844152
O94813	SLIT2	0.293662314128518	2.58381672696477	1.42391895244144	0.210851468772968	0.644685284631786	-4.49484514175961
Q92598-2	HSPH1	0.249656631820421	3.0874883697772	1.46448437289296	0.19999546871876	0.634267228306127	-4.49488967080918
Q6PJF5-2	RHBDF2	0.0831199811185276	3.40443753480774	2.58005262080712	0.0470173304091019	0.387354189815678	-4.49570481686998
Q5VSG8-1	MANEAL	0.165793998847579	3.29763729322732	1.74498939347463	0.138386509432552	0.568673215232611	-4.49743025806021
Q8WYH8-1	ING5	0.266553370896682	3.26767365909701	1.90318330115856	0.112383927088145	0.525694013953492	-4.4985342754969
Q16626	MEA1	0.157640722375322	3.3336093177616	1.84287515844275	0.121656966314289	0.542223128709487	-4.49956511716965
Q9C0D5	TANC1	0.258356105498396	3.11620514080938	1.4267545295761	0.210074901426071	0.643555972491769	-4.50232894759048
Q14320	FAM50A	-0.0798257270976428	3.27764251275692	-2.77144410668303	0.0371028721458625	0.352117451496348	-4.50474013398415
P0CG38	POTEI	0.278249209219116	3.38279918452413	1.73731317191177	0.139792255255911	0.569977033351302	-4.5060401202814
P38398-7	BRCA1	-0.0684820823418471	3.23908171474794	-2.53404385170682	0.0498086973422446	0.397702272427365	-4.50665605825345
Q6PII3	CCDC174	-0.0817062232986474	3.31030058294468	-2.35393273769667	0.0625841508159175	0.43214978751083	-4.50712722704252
Q86UT6	NLRX1	0.245278429159745	3.13444119772922	1.5332070904951	0.182807048997656	0.620211213299349	-4.5084537727442
Q8NFG4-1	FLCN	0.164014703563729	3.25107703806842	2.18421127123241	0.0778645886164639	0.470984499962361	-4.51101146664497
P53367-2	ARFIP1	0.160721291054019	3.36707004706991	1.61918450384278	0.163300839580022	0.597023640214016	-4.51214308912394
Q3SXM5	HSDL1	0.104103228674735	3.17984629167877	2.23656450576826	0.0727681528129613	0.460384142582444	-4.51379439175013
Q9NW15-1	ANO10	-0.191090112121677	3.25545608607989	-1.7828204252702	0.13166252560254	0.556673962065082	-4.51438122943715
Q96JE7-1	SEC16B; CRYZL2P-SEC16B	-0.203441511801613	3.43022976264972	-1.48721213758379	0.194146920705334	0.630728947332059	-4.51465547005968
Q86VD7	SLC25A42	-0.183333828165526	3.28345233011636	-1.79551129961548	0.129481153193408	0.554251955210353	-4.5153063655716
Q96FB5	RRNAD1	-0.275051580515244	3.40399539346166	-1.41200265454961	0.214144518065244	0.647008047433344	-4.5156050015188
P30044-1	PRDX5	0.0726945092481086	3.40587197715531	3.09516532366318	0.0251616973261778	0.300794303849148	-4.51598833434053
Q9UPW6	SATB2	0.417218631145737	1.55356011250131	1.60986288930259	0.165313620063913	0.600004990420226	-4.52000867024273
Q5TFE4	NT5DC1	-0.078920516195655	3.35039635561166	-2.86159351585027	0.0332467971085379	0.33889414598946	-4.52002903283053
Q99986	VRK1	-0.0600756649272363	3.23538298897657	-2.76042378350597	0.0376070096791007	0.353473782544119	-4.52014457668574
O43181	NDUFS4	0.134553236401971	3.29156412756583	2.30134484195743	0.0669459805385584	0.442972530045193	-4.52100833918362
Q02223	TNFRSF17	-0.106710231816792	3.42436158368494	-2.1113476378742	0.0855914861241466	0.484526906924451	-4.52202964711893
Q9P2E9-2	RRBP1	0.187446013183977	3.45161951134144	1.58779366012974	0.17017600286288	0.605477922802011	-4.52295963738459
Q8WUJ0	STYX	-0.195660502995263	3.40031378132531	-1.66562231167888	0.153626472631552	0.585709240028607	-4.52398793785824
Q8IZE3-2	SCYL3	0.0672080670030403	3.38814527757001	2.43442507298326	0.0564858569303762	0.415145798045504	-4.52424237450187
O00391	QSOX1	-0.240756371539247	3.3995281027836	-1.73827047261783	0.139616169393192	0.569892517498089	-4.52468315923845
O00401	ASB15; WASL	0.121811639166965	3.08642854510491	2.30208628814134	0.0668822795142071	0.442972530045193	-4.52626473961988
O75177	SS18L1	0.189319623728761	3.16105245839265	1.5661012036817	0.175090896798496	0.609518918832553	-4.52750536912069
C9JLW8	FAM195B; MCRIP1	0.485276466549437	3.18945212438063	2.18840302794834	0.077442989248925	0.470048522615633	-4.52864456354522
Q9NPI1-2	BRD7	0.206849152836722	3.4357608602036	1.49416534461269	0.192390447004821	0.630728947332059	-4.52945276297199
Q5T6F2	UBAP2	-0.104074613825965	3.33415204024084	-3.07363974031194	0.0258071412951268	0.301615871295351	-4.53061299333437
Q7L590-1	MCM10	-0.131522395358606	3.10133536481893	-1.81003009492302	0.12703018591508	0.550026965267508	-4.53384529357457
Q9H4I2	ZHX3	-0.0881043792191019	3.29819972778305	-2.25856534368037	0.0707327837043923	0.454360931025236	-4.53432426494176
Q9UI36-1	DACH1	-0.292025254575602	1.94483616898801	-1.56760388860007	0.174746035390537	0.609518918832553	-4.53596725227603
Q9BQ39	DDX50	-0.107017221307178	3.20008816465897	-2.82420595973316	0.0347897955490373	0.342965102792557	-4.53603631525556
O43663-4	PRC1	-0.2955893150047	3.25478447192005	-1.37476667767885	0.224747469995234	0.654843251761661	-4.53628190265941
P50990	CCT8	-0.0529508702108163	3.28069076328224	-3.45980333341866	0.0165651913249638	0.273976888885731	-4.53778504258541
Q04756	HGFAC	0.199614275619086	3.29701224141738	1.55190548350661	0.178381461750156	0.612955729080619	-4.54199733297012
P17302	GJA1	-0.195352071941223	3.06136561856697	-1.78987669036662	0.130445134244888	0.555335979227064	-4.54228248465688
P57682	KLF3	-0.302144207045762	3.32474343517454	-1.61382390503132	0.164455385853558	0.599238139516874	-4.54407827229493
P16989-1	CSDA; YBX3	0.216018488533187	3.24496020113268	2.03640176475853	0.0943803494626579	0.495659899741637	-4.54444736286007
Q9BUT1-1	BDH2	0.084910577416151	3.23013348052996	2.1344815389708	0.0830546194770111	0.479961964392413	-4.54488958278537
Q11206-4	ST3GAL4	0.396731440400941	3.33239786748671	1.70895715830449	0.145109675030557	0.576871051556187	-4.54618099201553
Q8TBZ8	ZNF564	-0.356392849990902	3.43734915928628	-1.48683765166686	0.194241953860302	0.630728947332059	-4.54691881725157
Q9UBK8-1	MTRR	-0.0905826719216646	3.33959980509892	-2.37315972729418	0.0610659925559882	0.427576834916494	-4.54700918719832
A6H8Y1	BDP1	0.203854657848871	3.44063787524073	1.45510198334328	0.20245832641158	0.636576394397281	-4.5478784725288
P32969	RPL9	0.0432916312045447	3.33046695561064	3.01446973804403	0.027678164943196	0.309980591643764	-4.54811698216139
O60518	RANBP6	-0.123405977737142	3.28489126805035	-2.38661001198498	0.0600274041117967	0.424801039876075	-4.54976689090587
Q7L591-1	DOK3	-0.104141479693671	3.39326425335306	-2.22332614216405	0.0740226704636488	0.461698058621356	-4.55005667908141
Q9Y2G2-5	CARD8	-0.109155270513288	3.31574353647676	-2.08508807901483	0.0885695880065402	0.4875202259835	-4.55043022616314
Q96GV9	C5orf30	-0.129122011674672	3.29922120337115	-1.89831901567158	0.113104411747509	0.526705040734945	-4.55077979417362
O43809	NUDT21	-0.0883409725713076	3.39523885067077	-2.55261200729164	0.0486611285003198	0.393465670527492	-4.55143721848383
Q9P225	DNAH2	0.500054749150316	3.33120133652745	1.88080964481618	0.115737105985032	0.531992010652495	-4.55154494200277
P38935	IGHMBP2	-0.103062706396702	3.34280709359718	-2.40053822440001	0.0589718192107593	0.422549811463461	-4.5516911794347
Q9GZN7	ROGDI	-0.238111957324417	3.23330019828998	-1.61923550588265	0.163289893127657	0.597023640214016	-4.55171211230166
Q9NRA8-3	EIF4ENIF1	-0.0868011607596021	3.33255129952783	-2.66734526953002	0.0421768233541179	0.371499153971231	-4.55328775929416
Q8NBM4-1	UBAC2	0.216635123446838	3.04810029241832	1.45310439279793	0.202986387729963	0.637053147165532	-4.55398159858311
O95786	DDX58	0.164949812816278	3.32549609514546	1.76276084601077	0.135186034105114	0.563132595253864	-4.55513366308264
O94979	SEC31A	0.0358843429081429	3.38105173684762	3.21198077284334	0.0219579747427633	0.289064100985825	-4.5556384974871
P53621-2	COPA	0.0353753516790136	3.35883265759554	3.42535498014806	0.0172170292257223	0.273976888885731	-4.55645121364319
Q9NWA0	MED9	-0.189487263674681	3.29069135836583	-1.54673562346322	0.179594627385767	0.614964962436411	-4.55674949064971
Q5T7B8-1	KIF24	-0.118532512785386	3.40658757683466	-1.83466999672259	0.122977337194179	0.544024626357401	-4.55771262152236
P49619-1	DGKG	0.19249766896067	3.45977325204345	1.46930287438128	0.198741696594061	0.632514494823975	-4.55888543222812
Q96EY7-1	PTCD3	0.15135899005643	3.23704826098585	2.5554458297209	0.0484885219277732	0.392520412791674	-4.56030495923568
Q8NI22	MCFD2	0.596590525082177	3.18866390728027	1.95868380313712	0.104488393119094	0.515255122357582	-4.56095333402763
Q9H3K2	GHITM	0.353017751856951	3.0918822344852	2.22794479922241	0.0735824111466162	0.460384142582444	-4.56121981460233
P55196-5	MLLT4; AFDN	0.117763700716764	3.07597659015137	2.04143146292	0.0937621072621394	0.495659899741637	-4.56154868404445
Q8TDB4	MGARP	0.522458243080747	2.71734746962752	1.39687365871662	0.218394873551331	0.65002929418736	-4.56324195117878
Q6ZSY5	PPP1R3F	0.139248491146057	3.41030358659521	1.7221675487816	0.142607804759991	0.572742060967327	-4.564574752907
Q6NUM9-1	RETSAT	0.122291648458344	3.31382150513304	2.42990106928867	0.0568111324075083	0.415145798045504	-4.56463293452545
Q5T280	C9orf114; SPOUT1	-0.115952904399213	3.34043858426748	-2.23201232533712	0.0731969791102627	0.460384142582444	-4.56478755544556
Q9P219	CCDC88C	-0.0737909382658728	3.37094532489147	-2.68570676521569	0.0412293829511695	0.368262855629767	-4.56485651507984
Q8NCM8-2	DYNC2H1	0.0949783810677358	2.38108192018611	2.15551961417617	0.0808159744187669	0.476294796030126	-4.56508946200013
O00273-2	DFFA	0.209000420436252	3.26170866759962	1.50761473664688	0.189035953365312	0.626822154099512	-4.56556213078374
P52848-1	NDST1	-0.215885738068116	3.18269596466672	-1.39111529475937	0.220033259230435	0.651987141621677	-4.56752222637662
Q9NV79	PCMTD2	-0.206627783668827	3.33577408362899	-1.43903042656362	0.206743918077852	0.639400029994085	-4.57193205259928
P14625	HSP90B1	-0.0579210782315639	3.39134473710573	-3.88706538117035	0.0104233668450482	0.242617439766552	-4.57198722992133
O15162	PLSCR1	-0.353436356402476	3.25334938516893	-1.50926086885479	0.188629247938756	0.626019840002119	-4.5721766166776
P34910-2	EVI2B	0.0969395233406217	3.43736910656064	2.39255703099749	0.0595742383936115	0.424220346404308	-4.57400568775683
O43291	SPINT2	-0.733010150860896	2.95709638678767	-1.45189239531979	0.203307413512409	0.637053147165532	-4.5740539326154
Q9H867-4	METTL21D; VCPKMT	-0.20537538844724	3.3013788509985	-1.39528164837768	0.218846693723033	0.650564622430746	-4.57573967238634
Q96AC1-3	FERMT2	0.107667970772048	2.63550759882868	2.34571906608012	0.0632449495814599	0.432678587847826	-4.57671898570683
P51532-4	SMARCA4	0.124490919015208	3.26050516910891	1.95079432213382	0.105575104033782	0.517121896432686	-4.57971138333459
O95140	MFN2	0.0912182611584612	3.27005825424911	2.57499499464113	0.0473157172994563	0.387783268743205	-4.58182574161564
Q9GZN8-2	C20orf27	-0.101261973120725	3.26618609375856	-2.54527319290638	0.0491112324427637	0.395315278569648	-4.58247982149249
Q13951-2	CBFB	-0.149547762126841	3.346475572535	-1.78904865152354	0.130587404360991	0.555595782708815	-4.58350533451379
Q9H649	NSUN3	0.204663962493989	3.28621623396567	1.56718783449234	0.17484145251108	0.609518918832553	-4.58363201326418
P00736	C1R	0.235674314173874	3.4113428602554	1.33031155613071	0.238043987578594	0.666810877418792	-4.58396546570857
Q96MT8-2	CEP63	0.122331406017743	3.3642576240232	2.27469383199304	0.0692790584271108	0.449861796160074	-4.58406620576832
A2RU67	KIAA1467; FAM234B	-0.112637221159877	3.31854645781184	-2.10573285969342	0.0862193470923261	0.484880940241266	-4.58416838041078
P02585	TNNC2	-0.184013039833736	3.42400321299193	-1.52917898392204	0.183774193502904	0.620523127744311	-4.58459057621815
Q96EL2	MRPS24	0.190018083095273	3.24671541190807	2.18712594597662	0.0775711805737745	0.470178518453704	-4.5867486652896
Q9BUZ4	TRAF4	0.30427226855188	3.20919567360929	1.29415400293344	0.249387789189378	0.677052484399154	-4.58791196082804
Q5TEJ8	THEMIS2	0.228583708367101	3.22360372222878	1.31424737787233	0.243024292598811	0.672764028714855	-4.58936876254837
P06865	HEXA	-0.0636144665373483	3.3467960387339	-2.69607627083362	0.0407046062068875	0.36580149680006	-4.59072048398649
Q3MIX3	ADCK5	0.179105094685555	3.34869501270176	1.48878670804127	0.193747827597716	0.630728947332059	-4.59073342152677
P82909	MRPS36	0.141329210518713	3.36669178190875	2.16455181993559	0.0798743867829018	0.475306570538524	-4.59090328541688
O14578-4	CIT	0.0514033454685887	3.05701211461354	2.58164262432488	0.0469239465591272	0.387354189815678	-4.59116484101352
P10809	HSPD1	0.113771839177084	3.36843021520808	3.88032982981696	0.0104974646396719	0.242617439766552	-4.59203166950579
Q9H9V9	JMJD4	-0.104378571904586	3.27457477298739	-1.93909217199457	0.107208410575421	0.519734171556185	-4.59298347893623
Q96IZ7-1	RSRC1	-0.140617511339313	3.29665175202155	-2.32785884592345	0.0647076635339825	0.436561746085636	-4.59313458406712
Q9HCG7	GBA2	0.0627179636624331	3.36308313653735	2.46282116510639	0.0544893652379121	0.410914049413397	-4.59366219259343
P98175-3	RBM10	-0.390230328337556	3.23982690412293	-1.23176512818534	0.27011976214255	0.694177048494147	-4.59442180882562
Q6RFH5-1	WDR74	-0.145807777596809	3.32948099057118	-2.42480178694887	0.0571801843006551	0.41625228187527	-4.59536313605483
Q9UMQ3	BARX2	-0.212469157018835	3.36419717287204	-1.79474829425178	0.129611268802364	0.554251955210353	-4.59578096072121
Q04724	TLE1	0.275975269118939	2.84623140963153	1.24577750326735	0.265332979488231	0.690712944647554	-4.59627322729277
Q96R06	SPAG5	-0.0840740851036586	3.23559291500858	-2.70937431160512	0.0400422734212338	0.362434117662441	-4.59636551578207
Q15834	CCDC85B	-0.148507369351534	3.14119361518542	-1.78380915116262	0.131491258537353	0.556673962065082	-4.59802083258227
A0PJY2-1	FEZF1	0.710050446360693	3.07711618743944	1.88624424532598	0.114913342466644	0.530260822567043	-4.59829157644193
Q7Z7K0	CMC1	0.140245529457827	3.32405796157839	2.10014664307834	0.0868487931544567	0.485466181545719	-4.59951617428681
Q9P2R7	SUCLA2	0.170585744228398	3.20370411480343	2.50722492117997	0.0515181716325957	0.403220114572569	-4.59980119735714
P53674	CRYBB1	-0.0959034040375789	3.42160514092512	-3.09973078275881	0.0250271224450453	0.300794303849148	-4.60012065544204
Q01974	ROR2	0.107807743229574	3.2993685814962	1.96090676137642	0.10418428110638	0.515188637677646	-4.6005290580175
Q9BYT3-1	STK33	-0.0813539119289807	3.34515693331181	-2.3902061651996	0.0597529360045367	0.424732935748147	-4.60192059903294
Q96C00	ZBTB9	-0.336744367556205	3.42788813594488	-1.39633996748149	0.218546240500599	0.65002929418736	-4.60213983380314
P33897	ABCD1	0.116525251062693	3.32529793598242	2.06376092902855	0.0910677874613766	0.491442404517368	-4.60412429165359
O75478	TADA2A	-0.156897136773527	3.22182117387337	-1.69745905747386	0.147322742554068	0.57923776216274	-4.6054917680572
Q7Z2W9	MRPL21	0.153735767020505	3.329003747463	2.12085990475081	0.0845386867294202	0.483393671511748	-4.60575222819465
P17096-2	HMGA1	-0.171865050528565	3.36101126734556	-2.04722789007617	0.0930548322433733	0.494588960511399	-4.60616433834673
Q9BX66-12	SORBS1	-0.190139473239139	3.15182734591441	-1.44351110792569	0.205540571891939	0.63806690752637	-4.60633734680387
Q00839-2	HNRNPU	-0.299844822629622	3.15958708047377	-1.21699108021771	0.275250078908928	0.697992353858604	-4.60845211129124
Q8IXU6-1	SLC35F2	-0.187917438661942	3.21462438702444	-1.7004367128475	0.146746431115357	0.578779460518873	-4.6094554296204
P26641-2	EEF1G	0.0407365324122936	3.32590643012602	3.30769286308524	0.0196708465213267	0.279322133820167	-4.60947284142219
P16035	TIMP2	-0.121347170214774	3.3972756448472	-2.30134063226132	0.0669463423969742	0.442972530045193	-4.6106310340785
Q8IVL6-1	LEPREL2; P3H3	0.232308331435247	2.11363994124784	1.28140836395267	0.253502494335254	0.681096139343723	-4.61111810768611
Q03001-13	DST	-0.354882337653086	3.33223143253081	-1.45124920562863	0.203477972405659	0.637053147165532	-4.61172187696203
Q6XUX3-1	DSTYK	0.216366569906367	3.28970285496151	1.40070532852236	0.217310998442614	0.649798631517013	-4.61276486699421
Q9Y3L3-1	SH3BP1	0.0511110048613463	3.3457343604759	2.7356313088543	0.0387688297464514	0.358539810267228	-4.61369007841177
Q9GZT8-1	NIF3L1	0.0851461693921267	3.36092000777092	2.44174621437711	0.0559637001133283	0.414591229379639	-4.61406317848709
Q5T124-1	UBXN11	-0.149403553199088	3.35047916932148	-1.66920690914356	0.152903600637213	0.585576056211599	-4.61458738029731
Q16204	CCDC6	-0.0503029269791876	3.25838317726106	-2.69032413559254	0.0409948016748379	0.367285064445877	-4.61508746382828
P13612	ITGA4	0.055317613652093	3.39651696786398	2.82544558795591	0.0347373907164209	0.342965102792557	-4.61528778979479
O94822-3	LTN1	0.0551460844631093	3.33484023444768	2.91672868865849	0.0311071610019837	0.327704266679988	-4.61650358341886
Q96NT0	CCDC115	-0.179019149575025	3.27386285187849	-1.4606157499533	0.201007512453552	0.634669607652785	-4.61734472430987
Q13614-1	MTMR2	0.139093471392871	3.3320127318238	2.30517066422661	0.0666179780064674	0.442652535411264	-4.61826715863088
P49418	AMPH	0.168637371705018	3.14596476837551	1.85162601736149	0.120264612243033	0.539806680002278	-4.6196689521688
Q8N983	MRPL43	0.167616701899973	3.37874394434381	1.56678417575948	0.174934075171806	0.609518918832553	-4.62028494209743
Q01850	CDR2; LOC101060399	-0.117776707398142	3.16469064916713	-2.02534601352274	0.0957542158365595	0.4988943669745	-4.62055473127055
P20749	BCL3	-0.161694856910539	3.39918167033897	-1.56841557501328	0.174560029956064	0.609518918832553	-4.62069645426782
Q9Y2Z9-1	COQ6	0.0830358739721463	3.31110547044963	2.09242944325477	0.0877262616766959	0.486433574243839	-4.62098407003887
Q9UDV7	ZNF282	-0.133039988558917	3.31010307252213	-1.72091049749318	0.142844013451256	0.572742060967327	-4.62244400041879
Q99735	MGST2	-0.625275617002848	3.37178658707087	-1.63035646438536	0.160920112449723	0.59248471168257	-4.62417406008728
Q5BKY9-1	FAM133B	-0.149027897623691	3.33053253512522	-1.83386218141133	0.123108112836334	0.544024626357401	-4.62472819188762
O15516	CLOCK	0.112825186264851	3.32849269790021	1.94295950437478	0.106665783348924	0.519295496934203	-4.62628508585503
P21796	VDAC1	0.149006713055602	3.26005844451673	3.07273600718333	0.0258346395527928	0.301615871295351	-4.62632084083973
Q8N4Y2	EFCAB4A; CRACR2B	-0.221031351356837	3.36160776905104	-1.38932159897962	0.220545944970617	0.652890130203773	-4.62872734233991
Q75QN2	INTS8	0.0917693034077981	3.30283647952215	2.39346158116056	0.0595056329428163	0.424220346404308	-4.62902093382003
Q9Y5R4	HEMK1	0.191072558802472	3.38405888455054	1.70398940837802	0.146061750315949	0.577918625813065	-4.62994470759877
Q9NZR1	TMOD2	-0.183912069712688	3.34515097863701	-2.26364803079097	0.0702712003561684	0.452727477349506	-4.63151295486326
Q9H6V9-2	C2orf43; LDAH	0.128988286477101	3.36934387887636	2.38010293405014	0.0605274792215036	0.426973381169792	-4.63380985620046
Q2NL98	VMAC	-0.158191221632653	3.45695678107904	-1.53573539300772	0.182202511457808	0.619656545711127	-4.6345320971238
Q15797	SMAD1	0.0890509940629232	3.37379444859111	2.0910310132963	0.0878862554077181	0.486433574243839	-4.6348369854419
Q13813-2	SPTAN1	-0.156616061214119	3.39309736528059	-2.20881706600075	0.0754238997084416	0.464516283029542	-4.63514567072927
P62699	YPEL5	-0.225304927631969	3.31881699062428	-1.80526785670994	0.127828917019981	0.550731412760928	-4.63538510836191
Q9Y6G5	COMMD10	0.0867217885169463	3.42032038057923	2.40460295864992	0.0586675261745819	0.42247334670445	-4.63609392415526
Q7Z7N9	TMEM179B	-0.251302149519465	3.25736205321399	-1.30397812685879	0.246257784321825	0.674107904172066	-4.63685910387838
Q9NRC8	SIRT7	-0.196807886142926	3.31750454793229	-1.39751813609752	0.218212215697805	0.65002929418736	-4.63798023413257
Q14493-1	SLBP	-0.0705876500211023	3.37544336126556	-2.44458059437196	0.0557629424993812	0.414591229379639	-4.63840205213627
Q99963	SH3GL3	0.289552368848417	3.08078668732889	1.48110902805926	0.195701244383484	0.632260036421624	-4.63855604936279
O14641	DVL2	-0.142438656789183	3.19634066180407	-2.28560663188101	0.0683134526599242	0.446981112612149	-4.63882338412005
O75444-1	MAF	-0.199150002131652	3.34544292065354	-1.32848459159281	0.238605637944504	0.667946080746552	-4.63928544260954
Q9H7E9-2	C8orf33	-0.0909747705664644	3.2912920012037	-2.25952308556157	0.070645561362613	0.454142670744914	-4.64050934620619
Q96HA1-1	POM121	-0.208654418653826	3.37780302259953	-1.35028820967246	0.231981567163839	0.662694554469447	-4.64080059231765
Q16774-2	GUK1	0.060114144615597	3.39353407245635	2.66629236757823	0.0422318677849266	0.371499153971231	-4.64736302931409
P40222	TXLNA	-0.10433175502981	3.27600034474773	-2.80483090174517	0.0356202648165295	0.347791210908177	-4.64998313223723
Q9BZZ5-4	API5	0.203564057533362	3.2324755638507	1.32653324251857	0.239206870377825	0.668505132163146	-4.65011995559348
Q16762	TST	0.148713065108979	3.36214633083739	2.17814667437524	0.0784788380148086	0.471526024132622	-4.65022522076983
Q9P202-1	DFNB31; WHRN	-0.0944457199770806	3.36954251951128	-1.9260836795931	0.109054512068939	0.522732580130071	-4.65053375914438
O14896-1	IRF6	0.208609298505143	3.39716815109424	1.23022991294571	0.270648871717382	0.694434000820215	-4.65209763696266
Q13243-1	SRSF5	-0.0807904731871528	3.24651392283259	-2.34402849286216	0.0633818802292278	0.432678587847826	-4.652839886943
Q9H0U3	MAGT1	0.107059010455845	3.28943707181186	2.28004718547253	0.0688035749066681	0.448854136446686	-4.65306721246507
O14879	IFIT3	0.160911892270249	3.39359991877972	1.52762628585201	0.184148308104453	0.620523127744311	-4.65393534305989
P30622-3	CLIP1	-0.0709101922282483	3.295017028197	-2.7668761344239	0.0373109346081217	0.352630097126872	-4.65516561695118
P15884-2	TCF4	-0.0964691523615769	3.38453233024023	-1.97240722023672	0.102625445181737	0.512635017905273	-4.65789810078813
Q9NNX1	TUFT1	0.167772126327195	3.37580821113157	1.75806087744402	0.136025177272749	0.564815528637955	-4.65805036690953
P24941-1	CDK2	0.0475116180102963	3.23875783715521	2.61573199596178	0.0449694910926058	0.380447942413621	-4.65872408889973
Q9Y6R0	NUMBL	-0.21341378386802	2.86800907550286	-1.18502182266867	0.286648311924387	0.706123558486761	-4.65938472375559
O94880-2	PHF14	-0.241597873493359	3.26339764363263	-1.60622740515732	0.166105172420545	0.600036199141811	-4.65997071662079
P82979	SARNP	-0.0645675019311648	3.30124986136692	-2.72829050614952	0.0391203316081515	0.358539810267228	-4.66201518378583
P23610	F8A2; F8A1; F8A3	0.108046371707964	3.35579197093359	2.19551509594277	0.0767331632713353	0.468322223791164	-4.66250886362123
Q96IK0	TMEM101	-0.249078459394866	3.22254310830452	-1.33957551260459	0.235214692997323	0.663979209626134	-4.66547990813216
Q9H079	KATNBL1	0.316342512599121	3.13723595525312	1.50965765250744	0.188531341154746	0.626019840002119	-4.66548202290474
O60443	DFNA5; GSDME	0.242518641372116	2.9075885242009	1.16792811277275	0.292911761117802	0.710458242953588	-4.66889899776584
Q69YL0	LOC152217; NCBP2-AS2	0.232973284546211	3.18901249964556	1.13584325926445	0.304991321498056	0.722252682346934	-4.66895926739127
Q8NFH3	NUP43	-0.0628046965949765	3.26850753131639	-2.4299475312072	0.0568077815902833	0.415145798045504	-4.6693214563348
Q8WVQ1	CANT1	0.11676307482478	3.27391047551478	2.34188253185617	0.0635561516925313	0.432945004033943	-4.66985498319175
Q96E39	RBMXL1	0.109254345140287	3.32615959700865	2.14529968509949	0.0818954540140584	0.477884050498766	-4.67092388271558
Q9Y312	AAR2	-0.216687681037596	3.24500683724509	-2.24702560369297	0.0717927352378627	0.45784114354805	-4.67191342099408
P43378	PTPN9	0.101441572904045	3.1779950755742	2.10968713067236	0.0857766695217638	0.484526906924451	-4.67235791364519
P52757-9	CHN2	-0.263648740577695	3.29326867678491	-1.22987935773141	0.270769819654112	0.694434000820215	-4.67310258968279
Q8N983-4	MRPL43	0.128024634008211	3.34892298770099	1.74207524515957	0.138918506537126	0.569332856074847	-4.67446880945848
Q6AHZ1-1	ZNF518A	0.170087580172346	3.24258966384441	1.36133558707596	0.228690453743873	0.659530953783918	-4.67452720482141
Q7L9L4-2	MOB1B	-0.079089074864564	3.34358534176906	-2.63826786211688	0.043726116522993	0.376261736015234	-4.67556072494822
Q9Y6W5	WASF2	-0.0664204457299298	3.39520103013487	-2.53747635227975	0.0495943708347393	0.397206917340667	-4.67656795215091
Q9Y5A7	NUB1	0.0544374895905564	3.25239774234151	2.48846891963267	0.052751315462196	0.407450975751083	-4.67666530299296
Q9NYF8-1	BCLAF1	-0.786136589046292	2.88340444376269	-1.84112782017711	0.121936938211981	0.542415389304814	-4.67679594756459
P51606-1	RENBP	-0.121580604400836	3.40901489639627	-2.00660169668807	0.0981310655649124	0.502465287459409	-4.67832819449579
Q9P0S9	TMEM14C	0.201864865356861	3.07633620682877	1.60282302188693	0.166849762523163	0.601985193994877	-4.67836208634406
Q69YU5	C12orf73	0.173620610265981	3.19446356446877	1.44205033787783	0.205932152522081	0.638832147679453	-4.67937121116098
Q96B36-3	AKT1S1	-0.101315015546594	3.29753081619232	-1.78054665689432	0.132057238878162	0.557539838350897	-4.67992752113121
Q9UBT6	POLK	0.161496467037374	3.28252111855165	1.56760747500756	0.174745213109632	0.609518918832553	-4.68084597897354
P11047	LAMC1	-0.119675928616267	2.71873680426769	-2.04554015629263	0.0932601943654098	0.494840196889841	-4.6809298475511
Q9NR56-1	MBNL1	-0.0777237952640712	3.35786688649633	-2.32624176321772	0.0648418691106343	0.436926045338451	-4.68153605053955
Q5TF39	KIAA1919; MFSD4B	0.361453026864876	3.21052115003243	1.17926675941845	0.288743826929098	0.707558954859367	-4.68318277151178
Q8IZQ1-1	WDFY3	0.108878115069559	3.19825241700454	1.76956792237341	0.133979873773865	0.560137583451044	-4.68431419626406
Q8N567	ZCCHC9	-0.13318763904605	3.09369643987641	-1.86243700481764	0.118566779417992	0.536596930284817	-4.68436952939495
O00746	NME4	0.113460332741318	3.27240716135692	2.00883382469544	0.0978448485998258	0.502167588355866	-4.6856496192764
O43741	LOC101060511; PRKAB2	-0.229516925190262	3.29751841494237	-1.07657172676767	0.328437739794392	0.739215735846973	-4.69184008129334
Q9UKL6	PCTP	-0.396106099143283	3.21991181857014	-1.90423121806262	0.112229327307069	0.525694013953492	-4.69219477093044
P48553	TRAPPC10	0.0487081276195089	3.36418659743891	2.5976959688466	0.0459922996908838	0.385499752529329	-4.69240523365872
Q6DKI1	RPL7L1	-0.0797092349820659	3.25748315416995	-2.12460848654732	0.084127531870584	0.48330800599102	-4.69453713160111
Q5R372	RABGAP1L	0.0863811354557015	3.37758709387458	2.63052279372658	0.0441491655351717	0.376765214019629	-4.69597244882965
P50583	NUDT2	-0.0642858042794946	3.3879752811312	-2.34180035606723	0.063562835269205	0.432945004033943	-4.69629224890505
Q9Y3E1	HDGFRP3; HDGFL3	0.138260036166353	2.60163319101653	1.71364370110978	0.144217148439842	0.575496341780556	-4.69666630009556
P82279-1	CRB1	-0.298837881193106	3.21982640959696	-1.17203054895595	0.291397718825208	0.709068414231996	-4.69672309210305
Q9H3R5	CENPH	-0.0663562562558074	3.24121019013667	-2.37493412115647	0.0609278851083808	0.427314765477425	-4.7000120209649
Q9Y253-1	POLH	-0.0809212193150016	3.35326763283944	-2.01355865019619	0.0972418485524503	0.500945974308736	-4.70080444572672
Q6ICB0	DESI1	-0.117953880126586	3.38742718365441	-1.67374411727723	0.151993439290592	0.585576056211599	-4.7012067532755
Q9UL18	AGO1; EIF2C1	0.0981417811686721	3.31488496085273	2.44177795167025	0.0559614478805629	0.414591229379639	-4.70244853270666
P46779	RPL28	-0.127108277580883	3.26742044087998	-2.70025591522921	0.0404951506327489	0.36429090053383	-4.70268605118544
O75764	TCEA3	0.431423023127151	3.29983226732681	1.54304385286964	0.180465814958294	0.616749100635505	-4.70291118991253
Q13438-1	OS9	-0.109280352451133	3.38681158192906	-2.01566235667735	0.0969746044052401	0.500618605508177	-4.7051852918966
Q9BQI6	ANKRD32; SLF1	0.142047925007162	3.30213528066552	1.46479899918822	0.199913374450091	0.634235262529521	-4.71008521368489
Q969R5-1	L3MBTL2	-0.068897179842452	3.29737236999017	-2.40393535451311	0.0587173884105251	0.422486960564947	-4.71013599435609
O43353-1	RIPK2	-0.0964177242695615	3.27803501363957	-1.96463217800959	0.103676665716207	0.51428372110948	-4.71060301751602
P48729-2	CSNK1A1	-0.133301568464685	3.4281689936139	-1.78132300399755	0.13192233590651	0.557504804380343	-4.71280499056155
Q9H171-7	ZBP1	-0.120884852694892	3.39282245106505	-1.59080487701488	0.169504437675686	0.605477922802011	-4.71384913978203
P63104-1	YWHAZ	0.0681027028189186	3.32555817560929	2.92450955897448	0.0308176395613213	0.326572735045968	-4.71419460169524
Q96CN5	LRRC45	-0.167114532779526	3.36617729732017	-1.25436921542242	0.262435682692234	0.689166398355418	-4.71571649263604
Q9Y2K1	ZBTB1	-0.131294392139158	3.38107823476026	-1.91925730353861	0.11003628092128	0.524399094195734	-4.71573596423525
Q14566	MCM6	-0.0945113646613034	3.32737095604582	-3.09022881412102	0.0253081161748858	0.300794303849148	-4.71600261968142
P08708	RPS17; RPS17L	-0.0741278130598423	3.31101290064982	-2.98178391717912	0.0287759257436004	0.316626789523953	-4.71657332620511
Q8NDZ2-1	SIMC1	-0.111693638124374	3.09956030810619	-1.82351672245407	0.124795415230879	0.545326756781487	-4.71767948674921
Q9H707	ZNF552	-0.139718459864781	3.36443051423885	-1.50471740121612	0.189753831259732	0.628020290080594	-4.71788168709402
O43505	B3GNT1; B4GAT1	-0.157607960795271	2.67486773901188	-1.58626619989663	0.170517648185163	0.605477922802011	-4.71907894982122
Q8TBA6	GOLGA5	0.0579125067836032	3.10498501760925	2.38727106911004	0.0599768493367856	0.424801039876075	-4.72000992293946
Q5VSY0	GKAP1	0.240302241479507	3.18968540173557	1.25666830825329	0.261665218276673	0.689102114328971	-4.72060490316813
Q01826-2	SATB1	0.291310060821112	1.91155151431237	1.43992859983208	0.206502170077999	0.639400029994085	-4.72070062660939
Q92187-1	ST8SIA4	0.0694872166348694	3.39306107385182	2.20250537958803	0.0760421727917072	0.465718647967013	-4.72122565715783
Q96A23-2	CPNE4	-0.176173639771253	3.24573143304338	-1.23326308407457	0.269604384144526	0.693667603650485	-4.72142566646699
Q03181	PPARD	-0.248287610744319	3.33066133820785	-1.07831429986384	0.327727146722632	0.738749163344311	-4.72302894276326
Q6ZMT9	DTHD1	0.179983234870796	3.25574972185409	1.51232421484879	0.187874626605879	0.625562131008686	-4.72319984225186
Q96EX3	WDR34	-0.108404220088662	3.17993179799314	-1.99122853016147	0.100125962525846	0.507954695832444	-4.72331257216202
Q8N2U0	C17orf61; TMEM256	0.147387557335794	3.14441893497918	1.65121047166539	0.156566943779161	0.58885515090924	-4.72362536013042
Q9P0S3	ORMDL1	0.171052913617416	3.17714527386808	1.26263460488816	0.259675297748762	0.688006979746355	-4.72368944503852
Q6NTF7-1	APOBEC3H	-0.233804676210627	3.34567897085152	-1.01011974200218	0.356515811247426	0.754729281278861	-4.72416313279887
Q9NRY2-1	INIP	-0.0913957633300736	3.30943908255226	-1.90084796423673	0.112729243911065	0.526408510670601	-4.72445879994612
Q5RKV6	EXOSC6	-0.0786855180703076	3.22934481909673	-2.11134112231119	0.0855922119363885	0.484526906924451	-4.72505842001408
Q9BSG0	PRADC1	0.113551017225415	3.35822081045925	1.86279509433386	0.118510961044661	0.536596930284817	-4.72530266042472
Q9Y2K2	SIK3	0.161114722869755	3.37704644842262	1.32211784299817	0.240572437951187	0.670253126839869	-4.72556083384932
Q6UW56-3	ATRAID	0.185826363303294	3.26954770508063	1.52688619330527	0.184326887312296	0.620523127744311	-4.72698764625116
Q8IY92	SLX4	-0.187659262056358	3.36223823817684	-1.54243391560572	0.180610140556272	0.616763671143502	-4.72716329871659
Q9BZJ0	CRNKL1	0.0538033529171776	3.32256691705123	2.70726444185089	0.0401465685214646	0.362434117662441	-4.72817817181788
O43504	LAMTOR5	0.18058453903771	3.44618415642935	2.46272275290581	0.0544961518922275	0.410914049413397	-4.72845374128703
Q92851-2	CASP10	-0.12535149193185	3.44837317016837	-1.5125029946671	0.187830675680323	0.625562131008686	-4.72973818078006
Q96PV7-1	FAM193B	0.174363416333651	3.35379616772027	2.01804799761487	0.0966724646807239	0.499937989690626	-4.73069502455586
P58317	ZNF121	-0.21414068640777	3.30262662432194	-1.06615040591126	0.332714583301383	0.741739251897707	-4.73117110662913
Q14011-2	CIRBP	-0.175777047111291	3.26522035493413	-1.5701230089144	0.174169382243504	0.609518918832553	-4.73376634758022
Q9H1C7	CYSTM1	-0.221616902882347	3.20976990786596	-1.52204309239277	0.185499610694979	0.621413111978195	-4.73444566246547
Q96D05-2	C10orf35; FAM241B	0.215231438968166	2.58055817953654	1.01238049473061	0.355528910497751	0.754729281278861	-4.73534791111053
Q8N4S7	PAQR4	-0.225926823517034	3.25111835195817	-1.30631618486658	0.245518163183672	0.674107904172066	-4.73624886487593
Q15003	NCAPH	0.0471355065672089	3.25462752779583	2.72165805617798	0.0394409153460615	0.360327947565108	-4.73635957386629
Q9BXN2	CLEC7A	0.166614200790078	3.34774840181244	1.29007177867212	0.250699014086457	0.67804111916363	-4.73647034057655
O43325	LYRM1	0.132200092137918	3.36407856578687	1.91519764986068	0.110624426628346	0.524739519797721	-4.73654016759256
Q9H668	OBFC1; STN1	0.106868680925941	3.35113905350432	1.68872374021696	0.149026405997385	0.581868725334686	-4.73682206891241
Q6ZSJ8	C1orf122	-0.0804532253991108	3.33061083481678	-2.10717505539992	0.0860576183520688	0.484596831730607	-4.73683908682178
Q2TAA2	IAH1	0.12536894630002	3.40996142248157	1.72822386380313	0.141475223193994	0.572742060967327	-4.73742959793936
P23497	SP100	-0.316463326901727	3.29537682896244	-0.955244257607327	0.381164571727271	0.76764591961456	-4.73805242609504
O95620	DUS4L	0.21303846487158	3.31245424852128	1.01972996723131	0.352336117196589	0.753013138548851	-4.73824822244493
Q9HBH9-1	MKNK2	-0.164332050067826	3.31551342481878	-1.21368302592563	0.276410614388595	0.699467136130586	-4.73931661473951
P48637	GSS	-0.0526081518473726	3.31356132800528	-2.65664643672382	0.0427398066550727	0.373422100407961	-4.7393608868281
Q8IUQ4-2	SIAH1	0.170505323169037	3.18345341755193	1.34940348811214	0.232247017725299	0.662694554469447	-4.73974713224409
Q71F56	MED13L	0.127651023038071	3.32656596715207	1.93769573685233	0.107405040562309	0.519734171556185	-4.73982916566432
Q96ED9-1	HOOK2	0.242127711405913	3.32955777588961	1.21368589985538	0.276409604270614	0.699467136130586	-4.73985673058899
Q04637-4	EIF4G1	0.170214705899258	3.32047361090294	1.21735903955296	0.275121258842437	0.697992353858604	-4.74054512559171
Q96FX7	TRMT61A	-0.0643066219783408	3.26274965430664	-2.24247185301932	0.0722156257026586	0.458375582752124	-4.74192359803859
Q4G148-1	GXYLT1	-0.314682650789101	3.28388248822303	-1.43785036090473	0.207061944836558	0.639400029994085	-4.74263724673387
Q6ZRP7	QSOX2	0.0782582916985894	3.28148632453252	2.43173185851522	0.0566792570457343	0.415145798045504	-4.74365240339475
Q969R8	ITFG2	0.278772845518293	3.28934484227199	0.946772850467031	0.385089177067439	0.771485123501067	-4.7439010917786
P62891	RPL39; RPL39P3	-0.0840748167007188	3.30955733233651	-1.96814394574073	0.10320049253553	0.513700663930872	-4.74447623356911
H3BS89	TMEM178B	-0.203119826450343	3.26218319608857	-1.23088326259634	0.270423582816155	0.69423328866223	-4.74460490933753
O43934	MFSD11	-0.177291642185235	3.31548020123615	-1.6070706557826	0.165921242702143	0.600004990420226	-4.74508083110405
Q9H3F6-1	KCTD10	0.0739510279159303	3.34104065595879	2.18753516858778	0.0775300791801588	0.470178518453704	-4.74604900524272
Q8IWB9-2	TEX2	0.0845565111637485	3.33026666010999	2.09846828693347	0.0870388441763019	0.485466181545719	-4.74663550022105
O94829	IPO13	0.0723762201422064	3.36633230465928	2.14707880259063	0.0817064522197295	0.477884050498766	-4.74767912732189
Q14671-1	PUM1	-0.116861857501184	3.2378062422423	-1.5646801237689	0.175417636959517	0.609518918832553	-4.74884459668689
Q8WUF5	PPP1R13L	0.0787325814283042	3.34845362042636	2.25463264691727	0.0710921361087779	0.455020670574133	-4.7489595193766
Q8NHG8	ZNRF2	-0.0726592098783703	3.41020793853548	-2.1029350901415	0.0865339972966282	0.485466181545719	-4.74919207383746
Q9NQS3-3	PVRL3; NECTIN3	-0.170749283961917	3.32534129113001	-1.41441006445308	0.213475367375177	0.646741506870719	-4.75058887529184
Q13207	TBX2	-0.415445230451817	2.42269330915953	-1.56533210147779	0.175267658441481	0.609518918832553	-4.75074758747478
Q8N1T3-1	MYO1H	-0.281839935322347	3.18387383857509	-1.03441372793534	0.346028008407417	0.74927356095226	-4.75188801687329
P00846	ATP6	0.190668907504991	3.18157303101898	1.85677092064281	0.119453562938425	0.537515373802653	-4.7524844283626
Q8IWZ6-1	BBS7	0.18880760813371	3.17306686163642	1.34129705442464	0.234692340801224	0.663885406961067	-4.75341608337915
Q14240-2	EIF4A2	-0.111821093615146	3.3975273058258	-2.70228445144665	0.0403939187455172	0.363751781586677	-4.75421152715878
Q9NT62	ATG3	-0.0964210068042024	3.34742328134136	-2.34096821660966	0.063630557668212	0.433071345737205	-4.75511670881386
P49888	SULT1E1	0.121474506751127	3.53165637759445	1.98882006514133	0.100442272185786	0.508225630403923	-4.75521984801173
Q9BPY3	FAM118B	0.152152089704164	3.37470751150133	2.19116040376252	0.0771669691287184	0.469343575356784	-4.75548093825419
O60271-4	SPAG9	0.481823250555401	3.09210513131259	1.35519916056917	0.230513180986098	0.661711077230954	-4.75636588931396
Q10471	GALNT2	-0.0696323384431561	3.33445878024512	-2.74058989319223	0.0385333531813224	0.357978102814247	-4.75750611251873
P08174-7	CD55	0.171748865469056	3.32637409575216	1.66904022514599	0.152937139662863	0.585576056211599	-4.75754918986805
P62191	PSMC1	-0.0432029223677623	3.33936862781794	-2.96253650591661	0.0294448639725719	0.319820004397225	-4.75765933403594
Q96PY5-3	FMNL2	0.103989438057588	3.31509030292065	1.89542028403789	0.113536005171496	0.527657835116286	-4.75827444258267
P16284	PECAM1	0.0827610349521487	3.45139335729407	2.14843376988828	0.0815628164623062	0.477884050498766	-4.75838396467013
Q9BRG2	SH2D3A	-0.149728947215488	3.35689631568147	-1.34643009525437	0.233141206017435	0.663132503040153	-4.75849511228179
Q15011-1	HERPUD1	0.138201468246826	3.30561848534652	1.63640463219539	0.159645491286508	0.591149387091246	-4.75881147007314
P53801	PTTG1IP	0.183801769109364	3.40256458700734	1.16288413306303	0.294782709296307	0.713279702809253	-4.75908500408972
Q9Y6K9-2	IKBKG	-0.087307205781397	3.33426522870612	-2.40198565923192	0.0588632681886999	0.422549811463461	-4.75996939256071
Q93086-4	P2RX5	-0.14350737352722	3.35300025560463	-1.66468325613672	0.153816399999746	0.586136471448282	-4.76000782000066
Q9Y2R5	MRPS17	0.132606622055149	3.29008306052652	1.85279439617072	0.120079938207235	0.539288126359569	-4.76059700317742
Q14146	URB2	-0.06681448359674	3.27860176105576	-2.707750560504	0.0401225124031284	0.362434117662441	-4.76117501110291
Q6BCY4	CYB5R2	0.0859203578692361	3.43807665799855	1.88733353260537	0.114748951276183	0.530260822567043	-4.76196533914966
Q8WV92	MITD1	-0.103405966556626	3.33213549374664	-1.75078828668766	0.137333933956069	0.565933564634759	-4.76210411759748
O95997	PTTG1	-0.176519757625356	3.27748432940378	-2.16186448028061	0.0801533253246405	0.476001575275866	-4.76475145795066
O76062	TM7SF2	-0.146173047858791	3.27919253661824	-1.37721179783501	0.224036479223468	0.654843251761661	-4.76525005442736
Q6P1L8	MRPL14	0.177265313639863	3.30138339086254	2.30702445670014	0.066459660651821	0.442652535411264	-4.76539534677766
Q9H2H0	CXXC4	0.204271088350654	3.38364269951258	1.19626507474693	0.28259302294485	0.704074147546161	-4.76660058719291
O43663-3	PRC1	-0.193035047043147	3.19757965294439	-1.08255406623857	0.326003667077622	0.737687715491561	-4.76678174617059
P36405	ARL3	-0.06394653472984	3.34435378317193	-2.58595057608853	0.0466719424293508	0.386679018791432	-4.76694108609736
Q6NTE8	C5orf45; MRNIP	-0.0718613358836561	3.33081835814417	-2.07627542051512	0.08959310652574	0.488506913061976	-4.76753693615378
Q9H910-2	HN1L; JPT2	-0.162456883326086	3.05311071999826	-1.34138846304525	0.234664635387388	0.663885406961067	-4.76842076050233
Q86VX2-1	COMMD7	0.0709594696906741	3.37258599430645	2.1546641381188	0.0809057584717916	0.476294796030126	-4.76907881704842
Q9NRM7	LATS2	0.172046195243097	3.36200527541465	1.13104335806612	0.306835057132198	0.72331272702443	-4.76915469805544
P49736	MCM2	-0.0626496847665975	3.32955246990459	-3.14957938017344	0.0236087494426103	0.29576423377108	-4.76949731963001
Q9NZC3	GDE1	-0.198454358598322	3.39842418593527	-1.78436533594443	0.131395014675182	0.556673962065082	-4.77073055410774
Q6PI78	TMEM65	0.185559856999709	2.87417535984649	1.51674764639374	0.186790069782055	0.622959605616723	-4.77207214791793
P40926	MDH2	0.146929047967217	3.36149537205755	3.0684386423039	0.0259658436568484	0.301690217791377	-4.77217318254675
Q00534	CDK6	-0.0893256948766803	3.27806531624582	-2.34726661385151	0.0631198803488405	0.432678587847826	-4.77236332630456
Q5VWQ8-1	DAB2IP	-0.142450882449373	3.03024321139601	-1.52271107387519	0.185337438308231	0.62134958602623	-4.77369196335857
Q99622	C12orf57	0.168526418081341	3.44342415660642	1.92871910567507	0.108677890387494	0.52217866896756	-4.77424104910329
O60293	ZFC3H1	-0.0529008313673924	3.32111317249252	-2.49116946910165	0.0525718173743	0.406854126199877	-4.77426412026258
Q5VV17	OTUD1	0.132071021565055	3.34147509460729	1.61012747880879	0.165256155197567	0.600004990420226	-4.77448429523176
Q71U36	TUBA1A	-0.154451767517003	3.3694542796825	-1.32072262196247	0.241005426901886	0.670284116725391	-4.77475415881839
Q68CZ1	RPGRIP1L	-0.11204094779461	3.28954884145939	-1.83237754236036	0.123348825429451	0.544067125747233	-4.77628807087416
O75061-2	DNAJC6	0.0924435940660408	3.06536761707715	2.03719155096886	0.0942829908979109	0.495659899741637	-4.77818612470062
Q6DN90-1	IQSEC1	0.0494380221970668	3.39200430986502	2.40130915969868	0.0589139758877886	0.422549811463461	-4.77866860457412
P52732	KIF11	-0.109576664736347	3.23910572952983	-2.84676047385487	0.0338497605291527	0.339925702372005	-4.77880967747459
Q12797	ASPH	-0.105620912123088	3.33047749888094	-2.36564347030516	0.0616547342204959	0.429633591146854	-4.77913322263222
Q96JN0-3	LCOR	0.138502307318208	3.22322331104884	1.45787503462896	0.20172742923475	0.635667011888228	-4.77936371911459
Q8NC56-1	LEMD2	0.0881167935585243	3.24777406189343	2.03170045426501	0.094962052276281	0.496763064512564	-4.7798500952248
Q9H0F6-1	SHARPIN	-0.0828802742670424	3.35627269545676	-1.87481888958264	0.116652143877023	0.533797487728453	-4.78022131421524
Q6ZRI8	ARHGAP36	-0.255115289278461	3.22539370943293	-1.34860741203738	0.232486110872297	0.662694554469447	-4.78043336780387
Q9H6Z4	RANBP3	0.12001124535869	3.37140709940718	1.96967767654293	0.102993235576565	0.513334140194005	-4.78092887171644
Q02241-2	KIF23	-0.199520090891959	3.14826861172578	-1.04257798368429	0.342561379648025	0.747133197287387	-4.78222932619228
Q5VV41-1	ARHGEF16	-0.170195683241026	3.344633130709	-1.2215860252078	0.273645259334694	0.696232906405145	-4.78321549213882
Q6IPU0	CENPP	0.076132508008542	3.25501142678913	2.10517348572984	0.0862821611230303	0.484880940241266	-4.78452275543684
P26196	DDX6	-0.108682676515806	3.35447335211123	-3.11597755183487	0.0245546779434614	0.299393862965124	-4.78474345852396
Q96RB7	OR5M11	0.173764793295459	3.31618498145791	1.49195567250898	0.192946988860043	0.630728947332059	-4.78552728179131
Q96F46	IL17RA	-0.156132544819595	3.21324833665969	-1.49142950365433	0.193079739483937	0.630728947332059	-4.78554213365679
P19793	RXRA	0.149507472044123	3.29864939629511	1.25175988498393	0.263312582826862	0.689692346941225	-4.78577080930639
Q9HBE1-4	PATZ1	-0.306286152451092	3.11085147002594	-1.23279888628372	0.269763999375827	0.693667603650485	-4.78634140083511
Q8IWK6	GPR125; ADGRA3	-0.154311534070185	3.33092784001062	-1.18005857740545	0.288454716970406	0.707558954859367	-4.78665973246782
Q8NI08	NCOA7	0.0728246607893432	3.28025326730959	2.14476183437111	0.0819526820204729	0.477884050498766	-4.78819553043921
Q15545	TAF7	-0.0943279455913552	3.31889948536779	-2.25528546279032	0.0710323510054451	0.455020670574133	-4.78976630457383
P40818	USP8	0.0638375624336753	3.38077203074558	2.73068742919059	0.0390051770346778	0.358539810267228	-4.79021509255524
Q9NP50-1	FAM60A; SINHCAF	-0.131143155154839	3.21625422684414	-1.95072666635431	0.105584473137769	0.517121896432686	-4.79027626547868
Q9BTV6	DPH7; WDR85	-0.124033855177491	3.25279496416054	-1.83281684106236	0.123277549952321	0.544067125747233	-4.79217545273028
O75503	CLN5	0.0856530034235649	3.32055643463025	2.26060726320109	0.0705469619915954	0.453840098071571	-4.79373103198584
Q9Y2E8-2	SLC9A8	0.123796476876482	3.28462993664332	1.52874958351146	0.183877582107362	0.620523127744311	-4.79388875448401
Q8N0U4-1	FAM185A	0.145904904003962	3.39400336946107	1.33616362411538	0.236253096195336	0.665392074893612	-4.79397446818485
O14713-1	ITGB1BP1	-0.149776206575117	3.38885240982079	-1.75102815893395	0.137290566857978	0.565933564634759	-4.79458028164225
Q86WR0	CCDC25	0.145877113874004	3.34955776234671	2.57669630699701	0.0472151156181159	0.387783268743205	-4.79511791531741
Q9H6A0-1	DENND2D	-0.171090367786166	3.36431525223221	-0.995125679539757	0.363118266731382	0.757755704596101	-4.79590170838167
P0C1Z6	TFPT	-0.0907249080008596	3.2993645712486	-1.90309364265719	0.112397164559376	0.525694013953492	-4.79609474995962
P22102-1	GART	-0.060281031710475	3.33485365787839	-3.23029440729453	0.021498276453285	0.286518631005123	-4.79670201718471
Q96FL8-3	SLC47A1	0.168846378176107	3.05406841193228	1.05637634279773	0.336768285079252	0.74529223481355	-4.79702597063828
Q9BRT9	GINS4	-0.0806908640581457	3.09899195639245	-2.2883328948169	0.0680744612856489	0.446981112612149	-4.79797688698652
P35443	THBS4	0.190010534863264	3.462217953275	1.23594533712047	0.268683737654014	0.693115898511688	-4.80031230470657
Q8IXK2	GALNT12	-0.177906773518087	3.40753105573217	-0.874754921370387	0.419756121627553	0.786375589611031	-4.8019883875884
Q9NW64-1	RBM22	0.109889712357194	3.28127587933896	2.49892566397502	0.0520599387155719	0.40546255986913	-4.80217088324203
Q9NP31-2	SH2D2A	-0.173102903182439	3.32246284781856	-0.831314297255995	0.441799549663895	0.79841357619485	-4.80297985049905
Q9H098-2	FAM107B	-0.126330039741567	3.34697579798883	-2.30860715306314	0.0663248122827981	0.442517137708032	-4.80382296097523
O95716	RAB3D	0.102135188189624	3.24913421587108	1.85965594266329	0.119001197078289	0.537065008746583	-4.80402143063686
Q5T0N5-1	FNBP1L	0.233132367928785	3.0119741820058	1.03213134885319	0.347002326744253	0.749319519243018	-4.80442228886273
P10415-1	BCL2	0.142492222417962	3.38958787703316	1.45199394438809	0.203280497440266	0.637053147165532	-4.80589458718997
Q9HC24	TMBIM4	0.173246471934418	3.35487541857789	1.02157256806338	0.351539362116974	0.752371120817543	-4.80625627011227
Q8N5W9	FAM101B; RFLNB	0.113031520626466	2.33358306439602	1.73598209707278	0.140037461634842	0.570184893489621	-4.80659718376704
O15294	OGT	-0.0746492051340042	3.30707787083348	-2.72535791816376	0.039261727197354	0.359063376352126	-4.80675017712033
Q9H0J9	PARP12	-0.0993850270780517	3.39736796962266	-1.68802566791395	0.149163391723316	0.581868725334686	-4.80678332039922
Q9H920	RNF121	0.10759400254282	3.27848687260007	1.86151469885886	0.1187106699425	0.536972198348023	-4.80801871721005
P12259	F5	-0.0813958265655577	3.52992471705863	-2.53332193792377	0.0498539013012162	0.397702272427365	-4.80816021395396
Q9H3H1	TRIT1	0.114158229287327	3.34893943841258	1.70931759180093	0.145040837938932	0.576871051556187	-4.80876420201412
Q6ZU80	CEP128	-0.0594686649950575	3.31077241806974	-2.3796782485135	0.0605602713741482	0.426973381169792	-4.8089267209227
Q9Y2U5	MAP3K2	-0.114727501425115	3.37568711492449	-1.56772144172378	0.174719085111482	0.609518918832553	-4.80900754813212
Q8TB40	ABHD4	-0.101215005907215	3.38731052831806	-1.88638425796251	0.114892198838311	0.530260822567043	-4.80931160173819
Q86UV5	USP48	0.0567424183822184	3.27030854261972	2.572329173525	0.0474738199803408	0.387849659152933	-4.80995781532827
Q12905	ILF2	-0.0637556876100931	3.24948493714684	-2.79959674688375	0.0358483353620601	0.347861509436992	-4.81007419881658
Q9H4B6	SAV1	0.178515904977357	3.16998837642758	1.04200367662832	0.342804287712103	0.747133197287387	-4.81133832369303
O75164-1	KDM4A	-0.0645110095811557	3.28935570292781	-2.38856833647236	0.0598777724602921	0.424801039876075	-4.81180272326502
Q9NUD5	ZCCHC3	-0.111135063206738	3.19501912002547	-2.10950940225215	0.0857965149908006	0.484526906924451	-4.81212862746928
P55789	GFER	-0.0992606755742235	3.32834693346259	-2.07299406634389	0.0899773522217701	0.488506913061976	-4.81224084671994
O95136	S1PR2	-0.189055094568434	3.28928466181262	-0.932085931047641	0.391969471249569	0.773782283440891	-4.81317125371377
Q13618	CUL3	0.0397847716982268	3.33601597442628	2.85417856392651	0.0335467233691761	0.339925702372005	-4.81381008965161
Q9UH65	SWAP70	0.0822682246050449	3.23907186523099	2.21434805658564	0.0748864627164532	0.463696065652433	-4.8139765572595
Q16775-1	HAGH	0.165653776524588	3.39642303285319	1.19939475070534	0.281473230333216	0.703643127886641	-4.81438579315206
Q86YA3-1	C4orf21; ZGRF1	-0.15745114332188	3.18079286893981	-1.15778848708358	0.296683402177464	0.714079296707318	-4.81516467082438
Q9BY89-1	KIAA1671	0.147790229080752	2.75564759200353	1.25697101282963	0.261563928607511	0.689102114328971	-4.81528275454679
P12111	COL6A3	-0.182782402639217	3.39609785037816	-0.921523993785428	0.396977226735096	0.776410934011991	-4.81592968411936
Q86SQ9-2	DHDDS	0.179080348379619	3.27527221763809	1.25044855260248	0.263754266435568	0.689692346941225	-4.81645079200651
Q8N5J2-3	FAM63A; MINDY1	0.146849435241786	3.39053482462647	1.22102763468869	0.273839836282241	0.696421437521715	-4.81708899362554
Q6AI08	HEATR6	0.125498582494243	3.01559537058179	1.68053663400945	0.150640863530577	0.584446733530306	-4.81738135843937
Q8IVG5	SAMD9L	0.067297586910459	3.40948193920215	2.84850396023189	0.0337782672319105	0.339925702372005	-4.81793520152141
Q8N0Y2-1	ZNF444	-0.133586352085325	3.23910014708398	-1.68000446655252	0.150746401484551	0.584598660446694	-4.81830680774747
Q9BU02-1	THTPA	-0.124135219192944	3.29264545791954	-2.04470987523177	0.0933613950308657	0.494840196889841	-4.81857239131797
P53805	RCAN1	-0.216718071703955	3.3778375143112	-0.992209389858449	0.364413952859998	0.757895091827603	-4.81871662434993
B2RTY4-4	MYO9A	0.134263830483881	3.28532580029496	1.38068467465302	0.22303023215268	0.654616578506709	-4.8192845544335
Q96JC9	EAF1	-0.214562288698825	3.26234633988211	-1.98656087955669	0.100739914229889	0.509016881596462	-4.82024665379849
Q99550	MPHOSPH9	0.132454788062547	3.23118347171381	1.29169669074217	0.250176337806092	0.677730854216627	-4.82054517808639
Q16527	CSRP2	0.313618575490915	1.72574125391049	1.95217673499505	0.105383851796427	0.51705603496999	-4.82061945458214
Q9BSL1	UBAC1	0.142228121345186	3.31661190826367	2.04028753061531	0.0939023472181191	0.495659899741637	-4.82070244385622
P78324-2	SIRPA	-0.159409578482499	3.33047226916295	-1.06144726609682	0.334660021910252	0.743728805561512	-4.82108838778749
Q8IY47	KBTBD2	-0.114934222296032	3.25895636357135	-1.6448137335675	0.157889776171366	0.58894496003786	-4.82117894492314
Q8WXE0-1	CASKIN2	0.174560028729527	3.27748906900103	1.19302917429377	0.283754954675744	0.70519258304992	-4.82209344205847
P41236	PPP1R2	0.0981241624046128	3.38590150076585	2.34802065605432	0.0630590361045637	0.432678587847826	-4.82224192803131
Q92562	FIG4	0.0572712554796639	3.3699196599883	2.18336310182261	0.0779501896431952	0.471178668625683	-4.82246049747502
Q86Y79	PTRH1	0.144623474577946	3.3885042459801	2.05871314446718	0.0916697389625613	0.492928260407121	-4.8227104466581
Q9NRP2	CMC2	0.109869311648666	3.32198858724351	1.69505469963319	0.147789733001178	0.580287195069715	-4.82298360018989
Q9Y2B9	PKIG	0.173844933007156	3.31327442486198	0.845776597823146	0.434366015483463	0.793732492798156	-4.82388247468045
Q14703	MBTPS1	-0.177729595920519	3.10084322144366	-1.00478771468541	0.35885234533325	0.754729281278861	-4.82425829486176
O75306-1	NDUFS2	0.237289252979407	3.36114705632834	2.72738840678514	0.0391637671712357	0.358539810267228	-4.82529409030646
Q14CB8-2	ARHGAP19	-0.145391466812722	3.24534602329657	-1.36052669556711	0.228929956366236	0.659530953783918	-4.82573947267928
P53675	CLTCL1	-0.191357598456295	3.31544629681347	-1.25059481398711	0.263704969664633	0.689692346941225	-4.82671080197158
Q9Y277	VDAC3	0.247790881628315	3.21640362503573	2.64766673261917	0.0432186519858052	0.374632547282467	-4.82794922902475
Q6ZU69	FAM205A	0.738613853635132	3.03122656255079	1.30365321724808	0.246360726877112	0.674107904172066	-4.82806383794553
Q9H078-2	CLPB	-0.11281598210224	3.28076876199159	-2.52838939125023	0.0501639517354277	0.399180232849741	-4.82820004088516
Q8N3Z3-1	GTPBP8	0.173973151885516	3.30940204752675	1.5559428620158	0.177439557386341	0.611850504850632	-4.82900012322905
Q9BSY4	CHCHD5	0.0758774704440412	3.35353059137589	2.04558331204559	0.093254937346124	0.494840196889841	-4.83083156663272
Q96P11-2	NSUN5	-0.0525747920878716	3.35052771265681	-2.45829989256768	0.0548021005159835	0.411810664884187	-4.83206025402664
Q7L5Y6-2	DET1	-0.173423141655828	3.29449146295076	-0.917297939811585	0.398994989482391	0.776651501670084	-4.83281755229212
A1L020	MEX3A	0.161635133306712	3.20703052224416	1.12632413610735	0.308657169079905	0.724698397250525	-4.83410601305964
Q9NYR9-1	NKIRAS2	-0.102653271084456	3.29896894840459	-1.57460897331406	0.173147065336649	0.60947490184647	-4.83500141478861
Q9NRR5-1	UBQLN4	-0.0519555988951629	3.35160172343091	-2.37299650788608	0.0610787133191171	0.427576834916494	-4.83531281210651
P78345	RPP38	-0.0994833200834854	3.28040377961924	-2.19417982088693	0.0768659068304687	0.468483073671929	-4.83578295624189
O95980	RECK	0.160489001771286	3.36576143149642	1.28990473658877	0.250752801761774	0.67804111916363	-4.83626323329365
Q14938-3	NFIX	-0.253043562256458	3.17870659808066	-1.01470836898289	0.354515057079306	0.754522500651871	-4.83787201986206
Q9H1A3	METTL9	-0.103976929574753	3.20720134359077	-1.73339990604283	0.140514369471172	0.570807219526113	-4.83792013165486
Q5SW79-1	CEP170	0.142061306171066	2.91660228447384	1.34881061737603	0.232425058681835	0.662694554469447	-4.83799447090279
O00148	DDX39A	-0.0644940099430571	3.34750631560808	-2.70588298649652	0.0402150174580473	0.362511421446287	-4.83966799569666
Q6NVH7	SWSAP1	-0.19219638855997	3.31913181442675	-0.857133193550668	0.42859512949258	0.790851402069412	-4.83977608128233
Q9BPU9	B9D2	-0.170357940404362	3.284120146535	-1.04149185230105	0.343020889057165	0.747133197287387	-4.84053067864212
Q8IUX1-1	TMEM126B	0.124415683059577	3.33320597424319	1.74083768835674	0.139145048434278	0.569520100048379	-4.84205230663963
Q9UK99	FBXO3	-0.0599898905143075	3.34141327571013	-2.36343056612774	0.0618292233769576	0.430118459937493	-4.84263109486743
Q14576	ELAVL3	0.161784850903401	2.38225235459798	1.08893211787601	0.323425433158112	0.736033917814097	-4.84410502742519
Q86YR7-1	MCF2L2	-0.168039598517761	3.28416983637195	-1.14409433345093	0.301844303260718	0.719832867267031	-4.8441313659927
Q9NR80	ARHGEF4	-0.172580411939861	3.34230317358557	-0.90704240342229	0.403925018524269	0.780030292010329	-4.844187777717
Q96KM6	ZNF512B	0.157257925421521	3.34730870640158	1.19789434085426	0.282009584478884	0.703766806797596	-4.84431178074172
P20933	AGA	-0.154776617738534	3.3342155170021	-1.44891844946829	0.204097169428248	0.637400789634798	-4.84518176095659
Q9HBL7	PLGRKT	0.154087579886779	3.33931236019065	1.72183771307871	0.142669745516116	0.572742060967327	-4.8452436619046
O95931	CBX7	0.0825652122820705	3.42271645267918	1.90541228703471	0.112055343999359	0.525694013953492	-4.84586481191326
Q5THK1-1	PRR14L	0.0948649919642608	3.21473423240511	2.23236894364621	0.0731632885021249	0.460384142582444	-4.84597746223331
Q53GL7	PARP10	-0.0928255344231521	3.4178061770679	-2.33066694413514	0.064475315835825	0.435789797825104	-4.84671744323825
Q14160-3	SCRIB	0.21178467054073	3.21675567354227	0.944496295188816	0.386149328132756	0.771679498377051	-4.84830905406421
P51617	IRAK1	0.0913215428285701	3.31749826427525	2.03340069138564	0.0947512502849563	0.4964153844495	-4.84833141651939
Q99567	NUP88	-0.0480729595028837	3.32405996856301	-2.51086299620459	0.0512826038618117	0.403220114572569	-4.84937131342537
Q9UET6	FTSJ1	-0.110134983255586	3.29426382809008	-2.05241772281138	0.0924262764070405	0.493739398218461	-4.85016632130762
P24666-1	ACP1	-0.0974881180240469	3.30635292978122	-1.85741792775051	0.119351961776179	0.537515373802653	-4.85068787929666
O43379-1	WDR62	-0.274029813986111	3.28362673049595	-1.47401508971236	0.197522805111029	0.632514494823975	-4.85101463029773
Q13505-1	MTX1	0.108328184589366	3.25516665851337	2.06751548517905	0.0906227229765779	0.490287456470297	-4.85252284637489
O60674	JAK2	-0.153380550059798	3.35569766951971	-1.13553035393503	0.30511122227923	0.722252682346934	-4.85262916261993
Q9NSY2	STARD5	0.222031422972495	3.47289227136785	2.08439451166121	0.0886496964251704	0.487656387518098	-4.85289038668402
Q9NQR1-1	SETD8; KMT5A	-0.146140957017758	3.26645789460446	-1.10077526009452	0.318683949876425	0.732424203173715	-4.85290206626945
Q9H204	MED28	-0.151928789472561	3.27842284232025	-2.1246198325552	0.0841262905920989	0.48330800599102	-4.85341116414379
Q6PJ69	TRIM65	-0.104332427979206	3.33653218425522	-2.14260954563875	0.0821821085221229	0.478056690722811	-4.85453699402395
P16383-1	GCFC2	0.162902658262924	3.08709727015363	2.01909906488344	0.0965396572944973	0.499937989690626	-4.85464119925116
Q03393	PTS	-0.182617158287168	2.5133752264631	-0.962227211009392	0.377953652512686	0.767167075252311	-4.85494862142328
P51153	RAB13	0.174145070543245	2.44302248007798	0.778221534976025	0.469899089648472	0.812507379297488	-4.85698592794491
A6NHL2-2	TUBAL3	-0.173675566391842	3.28451489601984	-1.63692941638532	0.159535364027951	0.591149387091246	-4.85709102722457
P83110	HTRA3	0.131563808034901	3.39452799784334	1.19782961927161	0.282032740909888	0.703766806797596	-4.85712881622472
P25963	NFKBIA	0.150779528632161	3.30749325478059	0.924458686329301	0.395580762503685	0.775872186507555	-4.86026470226191
O75380	NDUFS6	0.154293914801853	3.33110845441528	2.22196616956302	0.0741528356246549	0.461855744940832	-4.86091265384337
Q9Y243-1	AKT3	0.086316016158545	3.19935398195656	1.98862524773327	0.100467903092225	0.508225630403923	-4.86217558679197
Q8WWB7	C1orf85; GLMP	0.133881759415722	3.32560356366041	1.52673435259589	0.184363546010486	0.620523127744311	-4.86222962330672
Q86XK3-2	SFR1	-0.133359681709996	3.28083419090508	-1.82390471427553	0.12473171511217	0.545326756781487	-4.86262080993923
Q15397	KIAA0020; PUM3	-0.10548168551324	3.31363543112611	-2.40600637719942	0.0585628551772664	0.422064701756289	-4.86317760640952
Q9Y6N7-2	ROBO1	-0.062573826716141	3.29971664985373	-2.16861925148321	0.0794541379892316	0.474528748668848	-4.86415853309033
Q92613	PHF16; JADE3	0.0946071937586923	3.0980129881022	1.84472129916998	0.121361871422137	0.541734958101362	-4.86447497699178
P35914	HMGCL	0.0932318916119339	3.41130774291875	2.30464540916261	0.0666629087074285	0.442652535411264	-4.8656971586031
Q92623	TTC9	-0.151560966859432	3.28725751365239	-1.12882056495385	0.307692128645028	0.723830034883388	-4.8660540794938
Q63HM1	AFMID	-0.137907122971334	3.4149484434725	-1.84167837081482	0.12184865438495	0.542415389304814	-4.86630708777786
Q15532	SS18	-0.100452015071524	3.31613934645664	-2.29594767491441	0.0674116249292701	0.44438187182042	-4.86673230838534
Q96RR1-1	C10orf2; TWNK	0.113406534915166	3.30790740163124	1.695865923133	0.147632007867448	0.579926446605092	-4.86848039342659
Q9GZT5	WNT10A	-0.13820748836493	3.45643359341824	-1.55435314192478	0.177809857325694	0.612241876916259	-4.86877268179008
P15056	BRAF	0.0501752432919906	3.39202565738593	2.41697892509271	0.0577513636106987	0.417932353472017	-4.87116990204547
P38919	EIF4A3	-0.0525134912689424	3.28140316474988	-2.92923204971692	0.0306433708764184	0.32619113886431	-4.87126303245378
Q0P6D6	CCDC15	0.135311069659769	3.2953534128144	1.17429303979262	0.290565659335532	0.709068414231996	-4.87137820577915
P08183	ABCB1	0.163700626674102	3.12305435854877	0.865373244243113	0.424444457748346	0.78859530206811	-4.87158814498218
O95819-6	MAP4K4	0.160091857481591	2.85153831117949	1.13308118761307	0.306051114895493	0.722476115544964	-4.87261648284087
Q7Z6Z7-2	HUWE1	0.0293087280258586	3.2880768868829	3.19393604299241	0.0224216914656232	0.289773207699287	-4.87310064798162
Q8WVX3-2	C4orf3	-0.196989370094615	3.14748574055856	-1.10328186727992	0.317688043130859	0.731795160721549	-4.87480770593173
Q5SNT2-1	TMEM201	-0.189706371188636	3.18437746809663	-1.56842186074751	0.174558590271412	0.609518918832553	-4.87485757987517
P17010-3	ZFX	-0.147302487551935	3.38377399288848	-0.693295496325824	0.517471873326208	0.833452886820489	-4.87496274408557
A6NKC0	FAM90A7P	0.182945774940136	3.33883732873808	1.37486769303689	0.224718055322143	0.654843251761661	-4.87665907607145
Q9Y467-3	SALL2	-0.187985749443481	2.03022984304227	-0.60028434064342	0.573183170041752	0.860556457306122	-4.87675140016466
Q04771	ACVR1	0.130465154112056	3.33405840726588	1.39286815488676	0.219533319826167	0.651987141621677	-4.87733964119135
Q9H040-1	SPRTN	-0.11426734307031	3.15353271508179	-1.469400700938	0.198716319649955	0.632514494823975	-4.87740181937851
P06400	RB1	-0.0907174584356909	3.29611459605619	-2.61316178220309	0.0451137231888003	0.380936299255767	-4.87756794210663
Q9Y5K3	PCYT1B	-0.182796311523768	3.24854712902221	-0.760738769248574	0.479429667765002	0.816631691764756	-4.87759722542696
Q8WVJ2	NUDCD2	0.0963155857163475	3.33686934565673	2.05528233731989	0.0920812263257805	0.49328428239121	-4.87795177703011
Q8TBZ3-7	WDR20	-0.0780824719061392	3.38063648673875	-1.88897356608724	0.114501895707739	0.530188325708758	-4.87805010381
Q9NWS0-1	PIH1D1	-0.0985576626137218	3.31123156690649	-1.91781190871257	0.110245315917372	0.524739519797721	-4.878956766941
Q8IWE4	DCUN1D3	0.147977496612562	3.33172206047882	1.62458776266329	0.162145135573783	0.595336922505744	-4.87899237599942
P15291	B4GALT1	0.119841952693825	3.35130278856911	1.87052670073557	0.117312265973813	0.534038457089226	-4.8791465099776
Q9NQ29	LUC7L	-0.0679015099872607	3.08604543809918	-2.12811048646653	0.0837453145113278	0.481740682495927	-4.87955528778573
Q9BRJ7-1	NUDT16L1	-0.0907358537233927	3.37821317641791	-1.95787306261881	0.104599533684051	0.515255122357582	-4.88121891985586
Q14153	FAM53B	0.192189764299569	3.35591461342459	0.811492617850046	0.452141425324473	0.803607578022282	-4.88162393530859
P62136-1	PPP1CA	-0.0693334307273317	3.40064852745842	-2.1183407990826	0.0848161706246169	0.483393671511748	-4.88209657898784
P55157	MTTP	0.734721626937712	3.12172861272169	1.12657116399425	0.308561559810536	0.724698397250525	-4.88232160221987
P04083	ANXA1	0.0954514117792733	2.55390789785767	1.65221093133958	0.15636103946573	0.58885515090924	-4.88252496693357
Q9HC44	GPBP1L1	-0.0892303388571084	3.3270322022626	-1.83416632015634	0.123058859890245	0.544024626357401	-4.88267607315621
Q9H446	RWDD1	-0.166772420686426	3.35874997325325	-2.17623345114476	0.0786736745534393	0.471667155746862	-4.88315146352077
Q9NSG2-1	C1orf112	-0.0879502080212004	3.2903177851654	-1.77116457101603	0.133698526512853	0.559906287683639	-4.88322874368187
Q8NAT1	GTDC2; POMGNT2	-0.145799400580596	3.20889270307895	-0.816820312372014	0.449344274477642	0.802062226454113	-4.88350065169233
Q99729-3	HNRNPAB	-0.0349611841361694	3.28959534421273	-2.87634576004393	0.0326588318388429	0.334838570436192	-4.88462352955603
O96011-1	LOC101060567; PEX11B	0.0956806039280521	3.343318575544	2.08890267656496	0.0881303421326362	0.486911933612281	-4.88711122759281
Q66PJ3-1	ARL6IP4	-0.155098017923419	3.20977503277563	-2.07389588901167	0.0898715782342718	0.488506913061976	-4.88750339630442
Q13501-1	SQSTM1	-0.099993833587697	3.40012861152917	-2.78170589378902	0.0366400921790052	0.350749230239673	-4.8887049088884
Q96L46	CAPNS2	0.149539105631346	3.35833372324356	1.29958513814382	0.247652958812942	0.67504785152138	-4.8889955859215
Q3BBV0	NBPF1	-0.157637924102932	3.32279394213416	-0.944911845500651	0.385955640581584	0.771679498377051	-4.88910547040173
Q9Y2K6	USP20	-0.112751337958038	3.31787628098262	-1.61487910961854	0.164227490267452	0.598655424993977	-4.88917816033289
Q9P1U1-1	ACTR3B	0.0743587013222092	3.27528121795999	1.97474028056809	0.102312151355829	0.512389890083601	-4.88924634667016
Q8WVK2	SNRNP27	-0.0712742466785678	3.31654197454136	-2.2177274871416	0.0745600805793724	0.462833346447092	-4.88980665163304
Q8N357	C2orf18; SLC35F6	0.184018701172922	3.34169572843641	0.917791228908759	0.398759050313395	0.776612631814022	-4.8903862226624
Q5U5Q3	MEX3C	0.148529628274101	3.29850796064178	1.18843253084322	0.285412734909968	0.706060009027552	-4.89059987495403
P98198-3	ATP8B2	0.134143686308066	3.37070670259528	1.64559384312548	0.157727864311899	0.58885515090924	-4.89109402631175
Q14683	SMC1A	0.0840244882315481	3.30692638596159	3.14993936410974	0.0235988378648892	0.29576423377108	-4.89209137508294
P09086-5	POU2F2	0.172934025506448	3.406862740245	0.776728707992489	0.470707534068174	0.812952463760796	-4.89229986453535
O00399	DCTN6	-0.139528648589634	3.3291251898271	-2.04723732802545	0.0930536851629587	0.494588960511399	-4.89243289435128
P49902	NT5C2	0.0597630769035313	3.38834810509505	2.33101046394059	0.0644469534410335	0.435789797825104	-4.89254444259637
P98175-1	RBM10	-0.0999900742378404	3.29593714069588	-1.72131130352337	0.142768656927364	0.572742060967327	-4.8933800043816
Q9Y247	FAM50B	-0.46253150730083	3.19256157785799	-1.22146721555615	0.273686649480483	0.696232906405145	-4.89388610846829
Q08209-1	PPP3CA	0.142743849848202	3.29561051571519	1.00330361497464	0.359504917517265	0.754729281278861	-4.89439910524822
P0DOX5		-0.0900663800296285	3.42300643064938	-1.99070389686007	0.100194776191459	0.508011165180298	-4.89456187498571
Q9NV06	DCAF13	-0.0737855408053905	3.25244623524098	-2.12006744122451	0.084625875385968	0.483393671511748	-4.89467472064357
Q02153	GUCY1B3	-0.103100496237683	3.20349936272247	-1.46863634595037	0.198914681051055	0.632514494823975	-4.89470529586458
Q06547-3	GABPB1	-0.170728708174577	3.31330730903345	-1.37921308253026	0.22345610354429	0.654755251821788	-4.89623823223535
Q9Y6I3	EPN1	-0.079805727532773	3.35006295822222	-2.33404706228423	0.0641968173737826	0.434574458578711	-4.89733482302608
Q9Y512	SAMM50	0.160246425975283	3.24348053396199	2.37610538407909	0.0608369046356247	0.427265246511919	-4.89750283399165
P04350	TUBB4A	0.148018700974653	3.10740077570175	0.736583471043314	0.492822748424329	0.822814255247781	-4.89758826148804
Q96DY7	MTBP	-0.112491544227161	3.12953558689633	-1.37390747398876	0.224997806271237	0.654843251761661	-4.89825068081751
O43169	CYB5B	0.119268473079316	3.21554485202666	2.29623154102608	0.0673870485592195	0.44438187182042	-4.89871577670208
O95835	LATS1	0.104757912497088	3.16499615030985	1.54410323290155	0.180215405018519	0.6166111390824	-4.89946574191387
Q9P1A6	DLGAP2	0.135877105036242	3.31199380340635	1.02745058773917	0.349007600304281	0.750339244786526	-4.90023873778077
P35222	CTNNB1	-0.121503068364833	2.69535215126745	-2.11495328948587	0.0851908142530975	0.484361201502279	-4.90202320510259
Q96I34	PPP1R16A	0.178222786043386	3.35163402971547	0.786257630042165	0.465564335927959	0.811022426307746	-4.9025177503576
P30049	ATP5D	0.109134095941036	3.37981527323058	1.83245726331976	0.123335887740091	0.544067125747233	-4.90282521904624
P00451	F8	-0.210174092164318	3.49272920030806	-1.29429805837811	0.249341632162144	0.677052484399154	-4.90355720327884
Q9UKB3-1	DNAJC12	-0.137602959510143	2.90158441495654	-1.25406247859205	0.262538629385963	0.689173683756236	-4.90416772457178
P04424	ASL	0.0757971871321662	3.42244237382572	2.44326662396538	0.055855913866981	0.414591229379639	-4.90475568349088
P49842-1	STK19	0.178154684246968	3.35226650468271	0.956455638546371	0.380605989991191	0.76764591961456	-4.905633324129
Q969L2	MAL2	0.164601628363938	3.38205187944695	1.20294989285419	0.280205964063373	0.702090444069738	-4.9056941984243
Q96EE4	CCDC126	0.163479971345553	3.25441587321	0.843572194719608	0.435492952572107	0.794029249094174	-4.90575318749651
Q8TB05	FAM100A; UBALD1	-0.18471146189421	3.26289620627049	-0.993004884749807	0.364060147129135	0.757895091827603	-4.90684432269015
Q15149-3	PLEC	-0.132773290008889	3.35662290180993	-1.6731858149497	0.152105144991749	0.585576056211599	-4.90729280342851
A8K855-1	EFCAB7	-0.153296091082481	3.2490762877037	-1.37985046331691	0.223271555939499	0.654616578506709	-4.90775412015735
P28827-2	PTPRM	0.157642611550539	3.28287923273512	1.10729361500483	0.316099655795482	0.731143979486857	-4.90776299023927
P48539	PCP4	-0.0912228514586257	3.42319615217443	-2.3017411764577	0.0669119216077472	0.442972530045193	-4.90796281738984
Q9Y343	SNX24	0.140772794930013	3.30567404102043	1.25573954503551	0.261976217143134	0.689135168572156	-4.90810027714863
Q95460	MR1	-0.147148328785322	3.37425434351899	-0.763384462242287	0.477978589564541	0.816454379543397	-4.90820511919858
P35625	TIMP3	0.168226088985606	3.46328212118638	1.03214517122555	0.346996419308095	0.749319519243018	-4.90851628642766
Q9UH36	SRRD	-0.151418718346857	3.26264654043154	-1.15571631708083	0.297459377284531	0.714079296707318	-4.90886814029582
P17301	ITGA2	0.20244417907968	2.6402208252929	0.8965426221737	0.409021588295699	0.78343913182258	-4.9088741289919
Q8IUI8	CRLF3	-0.0776493121505559	3.3574632155788	-2.39281327404139	0.0595547950855786	0.424220346404308	-4.90920577077288
Q8IUE6	HIST2H2AB	0.136166381772654	3.35952835959488	1.62060067010628	0.162997157817152	0.596888136754952	-4.91043129809413
P04217	A1BG	0.159114687296083	2.94142033545941	1.3836798267783	0.222165782439132	0.654616578506709	-4.91062477235771
P54284	CACNB3	0.157316308074027	3.16483799498636	0.949669018824824	0.383743837455574	0.769713692408465	-4.91074060117105
Q9H8V3-3	ECT2	-0.0960569938683357	3.14558811455899	-2.14133446127215	0.0823183458240476	0.478533116615437	-4.91074219810931
P42331-4	ARHGAP25	0.0546154905593247	3.41670999291881	2.70688636756327	0.0401652888428003	0.362434117662441	-4.91233969407941
Q9H930-4	SP140L	0.144901571031101	3.33560918391884	0.945727677853191	0.385575607021028	0.771497277751201	-4.91374105002465
P0DMW5	LINC00086; SMIM10L2A; LINC00087; SMIM10L2B	0.207494035149561	3.19918519323939	0.901950527304084	0.406390391951819	0.781218023711959	-4.91405785247178
Q5SY16	NOL9	-0.0838757941919961	3.25100766318525	-2.32265883759419	0.065140282782989	0.438178121876884	-4.91447881367568
Q96HP0	DOCK6	0.126601225671828	2.56654290916805	0.537165258577031	0.613039419473888	0.878308082137138	-4.91487212930413
Q1ED39	C16orf88; KNOP1	-0.0476444644313495	3.14779370193363	-2.35644696135362	0.0623833559295834	0.43214978751083	-4.91595177989148
Q2LD37-1	KIAA1109	0.100708885001785	3.35822019578907	1.47919708115415	0.196190608068816	0.632360020210076	-4.91709544731874
P17861-2	XBP1	-0.127456940362851	3.28689313772177	-1.17059593744494	0.291926395253626	0.709435916942241	-4.91778521735338
Q96GK7	FAHD2A	0.0919077597785875	3.37175122576486	1.91151666419279	0.111160493085468	0.525694013953492	-4.91844101028425
Q6QHF9	PAOX	0.131551630672992	3.25737482530791	1.0367758705593	0.345022032764792	0.749163965128088	-4.91867357263079
Q8IVT5-1	KSR1	-0.112703100982546	3.18172369858912	-1.58866149029604	0.169982193123222	0.605477922802011	-4.91887760209455
O75381-1	PEX14	0.120459885282952	3.29049432151504	2.31470693108355	0.0658078193083504	0.441072651939606	-4.91938011103301
Q3MIT2	PUS10	0.0902663012996561	3.07377575391005	1.91073544680399	0.111274604128107	0.525694013953492	-4.91981936481354
P49641	MAN2A2	0.130788534202019	3.30834947605786	1.08153148244049	0.326418647356718	0.737687715491561	-4.92123838541663
Q9BRR8	GPATCH1	-0.0494741938999338	3.34257104389705	-2.24254775513081	0.0722085553736878	0.458375582752124	-4.92179539005132
Q8IWY9	CDAN1	-0.0926953117728986	3.29607990417796	-1.89781677319869	0.11317907070601	0.526705040734945	-4.92234072894282
P21580	TNFAIP3	0.0579248380203916	3.40797021715773	2.46107193854592	0.0546101303283993	0.410927304849799	-4.92244264792428
P08243-1	ASNS	-0.0388833978964048	3.30674700735321	-2.88183651896612	0.0324429265203745	0.334572428413277	-4.92308102718613
Q6PCB6	ABHD17C; FAM108C1	0.145868634886271	3.28732500523901	0.94935190985816	0.383890959123705	0.769792276184533	-4.92367841700113
O15160	POLR1C	0.149794361584338	3.27713396590843	2.27532542750492	0.0692227792036424	0.449861796160074	-4.92436400949192
Q14CZ0	C16orf72	-0.140840948155959	3.24565546668422	-1.43130313475663	0.208834813981346	0.64195748926133	-4.92461352127894
Q15714-1	TSC22D1	0.0978203519581956	3.07728488050986	1.60809661432202	0.165697728996905	0.600004990420226	-4.92667595665782
P42858	HTT	0.0587427768757444	3.31089256734061	2.75583932779266	0.0378189383900714	0.355086770150703	-4.92859576361949
O14521	SDHD	0.176297615398211	3.28810324153397	1.41826569713914	0.212407762560241	0.644685284631786	-4.92914672238379
P02748	C9	0.18335065606086	3.13547272104696	0.85811927720544	0.42809680198362	0.790851402069412	-4.92977220814238
Q5T6S3	PHF19	0.146299682517855	3.31244029572076	0.79217381512998	0.462391657412944	0.809785084628879	-4.93026688274653
Q96GD3	SCMH1	-0.133121381790734	3.2602967260136	-1.25211451495397	0.263193250352727	0.689692346941225	-4.93105234144126
Q6ZVM7	TOM1L2	0.10604314428608	3.28602903172599	2.10034796146369	0.0868260257180887	0.485466181545719	-4.93129418299228
P26992	CNTFR	-0.12433280799165	2.17823237995592	-1.17822774612734	0.289123578981071	0.707898626657295	-4.93137954610834
P52292	KPNA2	-0.0973038110806219	3.0770660919305	-2.45346669041675	0.0551385496808939	0.413281027267773	-4.93155194533314
Q13148-1	TARDBP	-0.0736810329694795	3.24646742879646	-2.59580138818524	0.0461011980574892	0.385577636554898	-4.93382543145037
Q96M89-1	CCDC138	0.124505338050985	2.94913289532313	1.38045508954692	0.223096623176326	0.654616578506709	-4.93438160518249
Q9UPW0-1	FOXJ3	-0.0973275954112314	3.27565181363713	-1.94423019673636	0.106488107979245	0.518717238370138	-4.93578620494196
P61966	AP1S1	-0.0999838538174524	3.32038291799109	-1.48763750104678	0.194039030169174	0.630728947332059	-4.93686875277805
P62987	UBA52	0.139554061507446	3.30953137218574	1.20811335868941	0.27837438337949	0.701609141180925	-4.93813113939362
Q15139	PRKD1	-0.176995980424544	3.30883798991607	-1.28701649087956	0.251684477586147	0.679031348582704	-4.938160028237
Q07820	MCL1	0.101517481932662	3.37548632401105	1.79572244923851	0.129445169006333	0.554251955210353	-4.93871121810517
P55209-3	NAP1L1	-0.141810512797287	3.34041401968411	-1.81147303374318	0.126789169062543	0.549794294403651	-4.93876344388912
Q9P0W2	HMG20B	-0.156789745045932	3.30710051128606	-1.64708798290547	0.157418211132475	0.58885515090924	-4.93950950335819
P60604	UBE2G2	-0.114123534280757	3.36451702673859	-2.05828165307806	0.0917213862673085	0.492928260407121	-4.93967678997812
Q8IWL3	HSCB	0.114431906519017	3.25281356164772	1.49745467417107	0.191564815594976	0.630656144849343	-4.94041416403885
P08047-3	SP1	0.145471762203211	3.39791392856399	0.739526412804627	0.491177092503937	0.821982368017217	-4.94083373756897
Q10567-3	AP1B1	-0.130142707373711	3.3811271612392	-1.43562343961974	0.207663355923834	0.639472439028394	-4.94297248536472
P24539	ATP5F1	0.306749306887347	3.15491747341222	2.33905995323491	0.0637861496868421	0.433189505078726	-4.94324982178996
Q9Y3C6	PPIL1	-0.0729534469429711	3.28364364387907	-2.3434912230746	0.0634254634849032	0.432678587847826	-4.94450143426536
Q9ULU4-12	ZMYND8	-0.128920675824557	3.27247988009267	-0.962401691044201	0.377873701446341	0.767167075252311	-4.945230452905
P23528	CFL1	-0.122224379986609	3.36104100843097	-3.10186974823175	0.0249643483717337	0.300794303849148	-4.94547429600388
Q9NPB6-2	PARD6A	-0.126244682609366	3.37701473439734	-1.74154962978418	0.139014678409833	0.569442917560651	-4.94570983753627
Q8IV35	WDR49	-0.137722870265175	3.35564297952501	-0.830760245111535	0.44208621089069	0.79841357619485	-4.94571525047612
O75674	TOM1L1	0.117234634259709	2.95748536534317	1.53815948150796	0.181624701331159	0.61878868263966	-4.9465365128952
P55345-1	PRMT2	0.144723361193578	3.29779369679437	1.02089585715727	0.35183180428492	0.752694583654712	-4.94683422796169
Q15583	TGIF1	-0.167504224841541	2.88736543325969	-1.26218444404745	0.259824961791546	0.688006979746355	-4.94736637393204
P35556	FBN2	0.137571334187294	3.31258413585902	1.5056590851676	0.189520222690316	0.627503331326084	-4.94861803545212
Q6GMV3	PTRHD1	0.197686313116633	3.38380663434657	2.12021022089977	0.0846101594893269	0.483393671511748	-4.94882724380459
P54756	EPHA5	-0.217012788713186	3.34270007381292	-1.27112138483164	0.256868225389708	0.685010901607263	-4.94999356567708
Q7Z6I8-1	C5orf24	-0.117583568258605	3.22271552257652	-0.598159524964972	0.57449856781021	0.861064287420765	-4.9500500914092
O43521-2	BCL2L11	-0.101059544848522	3.46393925600864	-0.486008475704369	0.646486326806358	0.892274734396426	-4.95068238284817
P59780-1	AP3S2	0.139575541137935	3.26664669256218	0.763198409868443	0.478080530862416	0.816454379543397	-4.9509308620703
Q9HC77	CENPJ	-0.126008925553602	3.1221728179298	-1.16182397667831	0.295177274017841	0.713790843568129	-4.95167593085151
Q96AY4	TTC28	0.140929303055485	2.52275933650418	0.558549271278268	0.599357563928399	0.871909822516916	-4.95169049076098
O14782	KIF3C	0.155447505117558	3.09641022691844	0.63968565103547	0.549132667605961	0.848653004851111	-4.95235184222642
Q9BSK4	FEM1A	-0.149347156073223	3.28913427944047	-0.742353274890895	0.489599977561787	0.821272076894849	-4.95241211174838
O15438-4	ABCC3	-0.113629252724563	3.17674188869113	-1.18282657205023	0.287446058038465	0.707076688019282	-4.95453504919812
O00470	MEIS1	0.117776095180939	3.28928220834668	0.450724547417381	0.67011878661982	0.901191413823301	-4.95522750875712
Q5T9L3-2	WLS	0.103993892802923	3.13834722611229	1.38071491002565	0.223021490110144	0.654616578506709	-4.95542182114717
Q53HV7-1	SMUG1	0.137583842602617	3.20260017756769	1.04579851559097	0.341201884285837	0.746843485805569	-4.95798467927265
O94887-1	FARP2	-0.0760339841758055	3.30317730070869	-2.04407197678747	0.0934392241884644	0.494840196889841	-4.95818636827056
P46776	RPL27A	-0.0814327558150994	3.29045238912711	-2.28407301767281	0.0684482849610269	0.447530843097078	-4.95843924531235
Q9H477	RBKS	0.0886419761085445	3.36889862252275	1.84991639797372	0.120535354391249	0.540484927159021	-4.95871104282162
P34820	BMP8B	-0.123974250593422	3.37137114113703	-1.32123781872876	0.240845459108305	0.670284116725391	-4.95908490189611
P56282	POLE2	-0.18630364286783	2.93581232753682	-1.36287541975355	0.228235169796703	0.659530953783918	-4.95912563050951
Q86W92-1	PPFIBP1	0.0971293211544417	3.12398260735195	1.82441918411057	0.124647300649772	0.545326756781487	-4.95934674631918
P61353	RPL27	-0.150974700833574	3.27398920350736	-2.47055409405332	0.0539589258021811	0.409669189258456	-4.95956505978917
Q9H5J4	ELOVL6	-0.135723938131235	3.03170737117512	-0.565007799620017	0.595260962426963	0.869831865239662	-4.95966960469458
Q14141-1	SEPT6	0.0888798606347555	3.39661488924916	2.49877645708966	0.05206973489406	0.40546255986913	-4.96002030248249
Q8IXJ9	ASXL1	0.134234690664977	3.26360331849016	0.628280243525304	0.556027394899496	0.850872176935468	-4.96023893844686
Q8TBK6	ZCCHC10	0.165428163174136	3.2632445178058	1.14163895820118	0.302777849026458	0.720760651128781	-4.96213242899513
Q5JSZ5-4	PRRC2B	-0.12207423543161	3.30247717131732	-0.725983740087022	0.498781883891026	0.824624000643564	-4.96226353607227
P78316	NOP14	-0.0832465084006822	3.23179147380532	-2.28626613439869	0.0682555573045151	0.446981112612149	-4.96416561916548
P51854	TKTL1	-0.261273537271621	3.15439147364122	-0.787801348433771	0.464734964890694	0.810799779649358	-4.96497219181085
Q08209-2	PPP3CA	0.163243454403653	3.38004541849294	1.64362869618775	0.15813604360527	0.58894496003786	-4.96674316934505
P35219	CA8	0.0961298561055737	2.63673112809817	1.89437328509092	0.113692306260139	0.527775939308019	-4.96709954067221
Q16890-1	TPD52L1	0.0944366472724966	2.96304676279829	1.44641235427036	0.204764935699195	0.637400789634798	-4.96716356311739
P07858	CTSB	0.08300930916161	3.37081398919191	2.57691895542117	0.0472019671911185	0.387783268743205	-4.96718900675586
Q9P2G1	ANKIB1	0.085722523966905	3.41095944632109	1.90379744233651	0.112293296112537	0.525694013953492	-4.96841649107261
Q659C4-3	LARP1B	0.105301959278669	3.39416588219752	0.393919941234432	0.709067489888142	0.915082263903163	-4.96927814237033
Q9UKY1	ZHX1	-0.088131013655713	3.19380468568054	-1.88603948592754	0.11494427079464	0.530260822567043	-4.9693956772085
Q9BXB1	LGR4	-0.137070735481314	3.36814460160292	-1.50291111870845	0.190202697129502	0.628796979586908	-4.97001531074415
Q92620	DHX38	-0.154963595315811	3.27045146127333	-2.48139268585427	0.0532247958455241	0.408170690263302	-4.97002800462868
Q02083	NAAA	-0.099142596857379	3.33708459577743	-1.96233234928919	0.10398973283863	0.514877474057635	-4.97080806425371
Q8WW35	TCTEX1D2	-0.180425983393332	2.91989870160297	-0.437171268756826	0.67931326565602	0.904279312368889	-4.97113835746092
Q96KQ4	PPP1R13B	-0.139549290447874	3.09909278297537	-1.00505282392689	0.358735876603462	0.754729281278861	-4.97147688990207
A5PL33	KRBA1	-0.171563391680151	3.23697405716361	-1.12172402800485	0.310442252143396	0.72701692579827	-4.97239985377501
Q14624-1	ITIH4	-0.166475627292418	3.16499913821161	-1.15313793207132	0.298427383080844	0.715170057902855	-4.9725157240008
Q9HBX9-1	RXFP1	-0.119252327497072	3.30476339523594	-0.965403964727829	0.376500112756303	0.767036282603727	-4.97323200533923
Q9UBG0	MRC2	0.109287025271155	2.93353208851573	0.383254989746857	0.716497137356424	0.918380190466894	-4.97359872133803
Q86Y37	CACUL1	-0.101531122795107	3.30504802696036	-2.05676778749167	0.0919028277039279	0.492928260407121	-4.97440034768171
Q7Z5Y7	KCTD20	-0.0944617341826866	3.21740761408621	-1.51091927014988	0.188220359198577	0.626019840002119	-4.9748715706563
Q99683	MAP3K5	0.123815745432693	3.3473735875483	0.773694084502882	0.472354028737989	0.813958005114211	-4.97511981060443
Q9H2G2-1	SLK	0.141474239697244	3.37222351098671	1.14572702280514	0.301224928632333	0.71896422287047	-4.97549419136345
P27105	STOM	0.115422830752299	3.01430597050795	1.63594036825554	0.159742980446192	0.591149387091246	-4.97607513035618
Q9P1T7-1	MDFIC	-0.156284490210691	3.3225169339736	-1.48184081977526	0.195514249795676	0.632260036421624	-4.97746193516444
Q96N21-2	ENTHD2; TEPSIN	-0.134205233921312	3.24048378129992	-0.931781030100039	0.392113331908709	0.773782283440891	-4.97802807771522
Q7Z5U6	WDR53	-0.0855898029338382	3.32598086817006	-1.88169217392772	0.115602926214107	0.531652726458298	-4.97835534118919
Q9Y5V0	ZNF706	-0.0876166235800871	3.28982723713153	-1.65024641816963	0.156765607864411	0.58885515090924	-4.97884079990449
Q9NRX5	SERINC1	0.115661437786685	3.33792877188223	0.652144237229827	0.541664498233604	0.846533151193259	-4.9794895319706
P10589	NR2F1	0.121163635158226	2.16072682962364	0.782213692447292	0.467742047602477	0.811656417830611	-4.97958504652872
Q8N3Y1	FBXW8	-0.12552850851735	3.08545993834816	-0.94659230801827	0.385173167711388	0.771485123501067	-4.9811039720867
P0C6C1	ANKRD34C	0.35877726791221	0.847441880095396	1.47867961611176	0.196323253717455	0.632413641364166	-4.98133509431874
Q969U6	FBXW5	-0.117514577951929	3.35758587148857	-1.63672497403755	0.159578257887179	0.591149387091246	-4.98216300243116
Q5T1S8	NCMAP	-0.144168422910788	3.28490075673903	-0.785946138525741	0.46573181648351	0.811093555026749	-4.9824514720931
O60825-1	PFKFB2	-0.128343598623639	3.31740382090741	-1.58005617804502	0.171913519701655	0.607317436025862	-4.98265106566601
A6NFQ2	FAM115C; TCAF2	0.0707867843564032	3.39481150939984	2.24300678994937	0.0721658116083935	0.458375582752124	-4.98343603407582
Q9BRT2	MNF1; UQCC2	0.160175835975752	3.31977416268145	2.11820143731654	0.0848315493667591	0.483393671511748	-4.98399957955303
Q13885	TUBB2A	-0.129683045663451	2.25464234987033	-1.13490032125554	0.305352765234943	0.722329875220119	-4.9844915578598
Q96DR7	ARHGEF26	-0.123878443516916	2.80607991840006	-0.793678289812715	0.461587365486933	0.809357330454262	-4.98678098968446
Q96EP0-1	RNF31	0.0820562929712162	3.36702831430701	2.22371735863339	0.0739852712451033	0.461698058621356	-4.98690513142396
Q9HBL8	NMRAL1	-0.0707402022773725	3.33724336132105	-1.94875047094282	0.105858517824739	0.517121896432686	-4.98796867508296
O00330-1	PDHX	0.120542436321658	3.33822192765565	2.15606943333558	0.0807583249627536	0.476294796030126	-4.98813162916692
Q8NHP6-1	MOSPD2	0.064141891560053	3.25233417121063	1.90537754939708	0.112060457265479	0.525694013953492	-4.9886908954707
O43670-4	ZNF207	0.0958799863909468	3.30925653093577	2.38257196311155	0.0603372088735102	0.426134561787493	-4.98910334183702
Q86UN3	RTN4RL2	-0.0578062243342714	3.1453624229048	-0.206466827825871	0.844162871116811	0.964018119051254	-4.98983427702753
P83111-1	LACTB	-0.116636821308526	3.44927254425909	-2.38458466281206	0.0601825782887758	0.425383601114966	-4.98992887637821
P62380	TBPL1	0.134165787722661	3.21902278190732	1.64363501307454	0.1581347298667	0.58894496003786	-4.98999710237578
P53567	CEBPG	-0.120838428644145	3.26022956940566	-1.36667482398135	0.22711538612446	0.658052938281526	-4.99113216983631
Q5JSZ5-1	PRRC2B	-0.0769304293228413	3.27552599076431	-2.6235212908258	0.0445354348526142	0.378062893956681	-4.99210483488946
O75971	SNAPC5	-0.143677280238559	3.38363144750706	-0.947788390991585	0.384617006650233	0.770721724133925	-4.99271262524719
Q9NYA4	MTMR4	-0.127231332524434	3.20757566634047	-1.49411516839063	0.192403067672574	0.630728947332059	-4.99275916969434
Q96DA6	DNAJC19	0.175437849972367	3.3474220214397	2.24371828287615	0.0720996127270347	0.458375582752124	-4.99312230635987
Q9Y228-1	TRAF3IP3	-0.096142276936739	3.37769992296534	-1.39750694952686	0.21821538497922	0.65002929418736	-4.99315990096029
Q96D31	ORAI1	-0.0874753605479402	3.21523292562519	-0.445209708565609	0.673852366397957	0.901780548680567	-4.99377884858212
Q5VU43-2	PDE4DIP; LOC653513	0.0532182771747824	3.35089806498493	2.38628960323694	0.0600519239974694	0.424801039876075	-4.99423116098045
Q4VC44	FLYWCH1	-0.0860127612269736	3.35563023064121	-1.91383406130702	0.110822698628791	0.524739519797721	-4.99569174623438
Q14596-1	NBR1	0.102484859292163	3.29586049398646	1.70270343740747	0.14630921754022	0.578082224709159	-4.99621012072562
P61599	NAA20	-0.105498281125407	3.24886663887539	-1.51385108429436	0.187499580977735	0.624785777401027	-4.99637889642184
Q8N565-2	MREG	-0.237479256400745	3.38850398648933	-1.15648824963595	0.297170101839785	0.714079296707318	-4.99677062287369
Q9NRG1	PRTFDC1	0.140950477989285	2.23193837308201	1.60013661266611	0.16743961948185	0.602627361756569	-4.99704432196314
Q6PII5-2	HAGHL	-0.114380454966229	3.38537084556774	-1.44362108440196	0.20551111958542	0.63806690752637	-4.99781652546523
P03915	ND5	-0.134101444693533	3.23385259115441	-0.843801935347295	0.435375401710225	0.794029249094174	-4.99822027158787
Q9BWN1	PRR14	-0.0153863097604707	3.32034627611114	-0.0602031244943369	0.954209304842802	0.990948026087347	-4.99981224012546
O15481	MAGEB4	0.261108330580291	3.48047019273986	1.89200874096143	0.114046105360681	0.528355628569971	-4.99982452300932
P31321	PRKAR1B	-0.109393541663133	3.38525330074758	-1.66578595013854	0.153593399848417	0.585709240028607	-4.99999586741461
Q9HB90	RRAGC	-0.0732639984814541	3.32943543875354	-2.32535749358965	0.064915382227886	0.437086981101676	-5.00038253608592
Q99618	CDCA3	-0.0851022334710472	3.33639636865159	-1.90141936345525	0.11264465338937	0.526408510670601	-5.00108919141087
Q9H8M5-1	CNNM2	-0.118973568635527	3.16027062677109	-0.624345853904114	0.558418544698666	0.852570931817899	-5.00147227774629
[truncated: 6,808 more rows]
