# Supplementary material for: Thalidomide promotes degradation of SALL4, a transcription factor implicated in Duane Radial Ray syndrome
Source: eLife. 2018 Aug 1;7:e38430. doi: 10.7554/eLife.38430 (PMC6156078; doi:10.7554/eLife.38430)
Supplement: Figure 1—source data 10. [file elife-38430-fig1-data10.csv]

	ID	logFC	AveExpr	t	P.Value	adj.P.Val	B
P51157-1	RAB28	-1.45491933398979	3.12583142380244	-37.9224636909898	2.7253758768799e-08	0.000284065927647192	7.25505966665801
O15060	ZBTB39	-1.44761738488301	2.92638373964055	-18.8181394132559	1.66704982533719e-06	0.00365720405830405	5.92101637175584
Q96JP5-1	ZFP91	-1.94444773256354	3.01699277765205	-17.9130495757813	2.22174516155182e-06	0.00370678962877839	5.85166933576482
Q9H116	GZF1	-0.585870734422898	3.2090667271167	-17.566351827806	2.4894490455194e-06	0.00370678962877839	5.63009966946036
A6NK75	ZNF98	-1.48660612864705	3.13148554610286	-18.6540489863982	1.75439127808887e-06	0.00365720405830405	5.48189942434651
Q9UJQ4	SALL4	-1.20329097181376	3.34527347537341	-24.0744420890874	3.94640973907757e-07	0.00137111429034685	5.41022989388821
Q96CK0	ZNF653	-0.776342137102841	3.24303962174239	-14.0631276845252	9.03360443313573e-06	0.00941572590065737	3.94632046879228
Q8N5C7-1	DTWD1	-1.42735645136992	2.92927300660787	-16.0674329061649	4.17986223432195e-06	0.00484074489648197	3.710443715932
Q17R98	ZNF827	-1.09004250902271	3.26646475915079	-16.2584089128822	3.90291286736572e-06	0.00484074489648197	3.27219455155903
Q9NS37	CREBZF	0.665224326984383	3.28558502598508	11.1542527217788	3.40588513230667e-05	0.0322723097582113	3.14623095654753
Q9NQR7	CCDC177	0.428533690008748	3.26315381878732	9.21329242665492	9.99851840676833e-05	0.0694763715691642	2.06944418901225
Q96A37-1	RNF166	-2.66588419373476	3.11168404001253	-26.79465334368	2.10533100030844e-07	0.00109719325081074	2.01382373768039
Q7LFX5-1	CHST15	-1.09621703147611	3.24217350016417	-8.98083734078248	0.000115282121297363	0.0743325244593516	1.94541037645203
Q96J92	WNK4	2.45871543527098	2.68498091730679	10.828299780373	4.03016420647001e-05	0.0350053346033641	1.92192561990328
P50914	RPL14	-0.329204819707475	3.21061624035228	-8.89984692714468	0.000121236967841214	0.0743325244593516	1.7928773976122
Q8NCN5	PDPR	0.206648599367198	3.3507102789943	8.56053122282812	0.000150388630435207	0.087083371945898	1.21317003742943
Q96NW7-1	LRRC7	2.04561557599378	2.87033272339357	10.6217989143347	4.49448853369837e-05	0.0360354261436447	1.10901193949591
Q96KG9	SCYL1	0.144663602752753	3.31636479328626	7.92934793523826	0.000229188210375076	0.108583123488155	0.830336107578765
Q9BVG3	TRIM62	0.471744181059164	3.36873789222154	7.29911297042297	0.000359495170305188	0.156125756670457	0.811542477530693
Q99880	HIST1H2BL	-0.387047711171741	3.25933954605432	-7.81581718613663	0.000247981832468632	0.112378897383502	0.547684138832994
Q13106	ZNF154	2.01970984536073	2.92331634405116	10.2094259852394	5.62107008641331e-05	0.0418488667933471	0.363116387255092
P29084	GTF2E2	-0.132625089707176	3.27588552950112	-7.16924719688053	0.000396019137769858	0.165108298919009	0.301300380874956
Q13797	ITGA9	1.11865042826837	3.13314963372614	8.00378701857981	0.000217758767393047	0.108080934882749	0.177230506995013
Q8N554	ZNF276	-0.564959314267386	3.22716380375749	-6.71942990836327	0.000560075825510888	0.197764833426536	0.16488854230488
Q5SQQ9	VAX1	1.35957263888026	3.20208494542048	6.75414231968097	0.000544935699445179	0.197764833426536	-0.00635480892914941
P42766	RPL35	-0.355948314771216	3.22637669492892	-6.69899095731142	0.000569216636553399	0.197764833426536	-0.0117933912705617
A6NIL9	CRYM-AS1	2.01873374296648	2.91872364605517	8.21340067891516	0.000188951812950731	0.0984722373192733	-0.123621387353496
A6NK53	ZNF233	1.56050489225833	3.11618681694195	8.35003011307408	0.000172546737898488	0.0946555078482072	-0.310394071392997
Q1ED39	C16orf88; KNOP1	-0.292053091124945	3.21086780856991	-6.73330393493978	0.000553967212623568	0.197764833426536	-0.334094773803222
Q9BVN2	RUSC1	0.76539641630203	3.2880729170687	5.79871878749331	0.00121068687691664	0.341053765354111	-0.390906077364058
A6NHQ2	FBLL1	-0.129130521179288	3.26218246333525	-6.3042621811374	0.000784349760177238	0.25547742344773	-0.482412252029221
Q9C0F0	ASXL3	0.188836790359586	3.31709437587537	5.94567435793232	0.00106411455271166	0.308090721747602	-0.487428492705192
Q9UBI6	GNG12	0.475368906335307	3.2902248351943	5.54892020620318	0.00151618802625687	0.385444580431105	-0.571865844755277
P83731	RPL24	-0.333099036297911	3.20186276805797	-6.31569923275027	0.000776927951934911	0.25547742344773	-0.593872224963042
P16402	HIST1H1D	-0.408787997790247	3.16716396431014	-5.75727408005646	0.00125611162462271	0.344538196406381	-0.638339788343019
Q12931	TRAP1	0.108589518622723	3.35162438362872	6.88706621587664	0.00049115658740127	0.196897119633978	-0.661382872781924
Q9UBP4	DKK3	0.364333718646358	3.31737377331263	5.40458020119904	0.00173252942249114	0.419957073735469	-0.664890630356025
O15145	ARPC3	-0.169120910238398	3.30796307666574	-6.01162250198649	0.00100502229223026	0.29929563862617	-0.741466504586026
Q12849	GRSF1	0.141104086956505	3.36627506677442	6.22292245281317	0.000839544551887608	0.265168874676501	-0.927589566560713
Q9BTX7	TTPAL	0.421250901980989	3.26704670716176	5.19217662658628	0.00211811153432886	0.459939094214786	-0.952074098803468
A8MZA4	GOLGA6L6	-0.425203239486598	3.16243117447486	-5.0440982167889	0.00244489977550139	0.478045076899915	-1.06145977792651
Q8N442	GUF1	0.12628880820309	3.36718000534349	5.68272275673695	0.00134282045805983	0.35260463260457	-1.07551593330589
Q3KQZ1-1	SLC25A35	-0.416990649127007	3.36662359518068	-4.89968105645291	0.00281990611402997	0.478045076899915	-1.17396227343604
Q9Y2Z2-6	MTO1	0.13165106272499	3.37718474431566	5.46034956319312	0.00164501220980548	0.408237196733393	-1.22412855296387
Q9UI09	NDUFA12	0.14785694488866	3.36417387315932	5.34169129965577	0.00183765749351907	0.430736733405637	-1.28305674330636
Q10713	PMPCA	0.130570782367521	3.37167397771655	5.67418611156885	0.0013531790563353	0.35260463260457	-1.29657505940329
P16219	ACADS	0.114755554914683	3.35764229866814	5.26365489583804	0.00197836825496219	0.438734730244062	-1.31790573664009
P33316-2	DUT	-0.24865591734798	3.31446616099189	-4.79102103731815	0.00314532222506442	0.478045076899915	-1.38451720131068
Q96CX3-1	ZNF501	-0.269637081755984	3.27554150334572	-4.62626079575662	0.00372329838870258	0.478045076899915	-1.39598761409485
Q8N5K1	CISD2	-0.168426048083704	3.34825579414628	-5.32905279518017	0.00185965201988426	0.430736733405637	-1.41857610818505
Q8IYM1-1	SEPT12	-1.93455670932808	3.05864195436656	-4.69414990743988	0.0034716955332836	0.478045076899915	-1.48852301817055
Q4G0I0	C16orf91	0.333944710459977	3.30006014540479	4.67796808169199	0.00352987221077766	0.478045076899915	-1.52544019921627
P48729-3	CSNK1A1	-0.430046583852067	3.38539627638059	-4.51153631519767	0.00419680289734638	0.478045076899915	-1.54790088930644
Q8N2W9	PIAS4	0.107603526406829	3.33100120751268	5.04922737462145	0.00243266331235513	0.478045076899915	-1.55938105549457
Q9Y2J4-4	AMOTL2	0.257156534208974	3.34633566240906	4.45286216680834	0.00446502519982639	0.478045076899915	-1.63335862231658
Q9Y2I6-1	NINL	1.03785844931504	3.10639643905975	6.10021790305301	0.000931460854951979	0.285547543857779	-1.64984553873142
O43924	PDE6D	-0.209261307279061	3.29313367720583	-4.47157186711172	0.00437744927514414	0.478045076899915	-1.66552317128238
P26373-1	RPL13	-0.343104210679353	3.17504943466002	-5.28051546903835	0.00194695531661118	0.438734730244062	-1.67968571692794
P49798-3	RGS4	-0.38868100273146	3.35372032637158	-4.49646472618415	0.00426392172938579	0.478045076899915	-1.68698078292899
Q9BWE0-4	REPIN1	-0.250210565451828	3.16497150571815	-4.68537594086674	0.00350310369129746	0.478045076899915	-1.78962180626554
O43353-1	RIPK2	0.365933647885265	3.30452003937242	4.47418893146515	0.00436535465459061	0.478045076899915	-1.79884857248708
Q8IXZ2-1	ZC3H3	-0.317679368963428	3.20759757918024	-4.30923122158356	0.00520716529599113	0.481721605282563	-1.81752654539244
Q96EY1-1	DNAJA3	0.17283255025668	3.336873011446	5.05082971216546	0.00242885495290011	0.478045076899915	-1.83355302413536
Q92561	PHYHIP	0.48136193759046	3.29712316956653	4.25329020159502	0.00553305802421654	0.481721605282563	-1.84053122350128
P78345	RPP38	-0.158328091272372	3.27028337206527	-4.60021038467259	0.00382527135460083	0.478045076899915	-1.8583965315993
Q9Y6Z7	COLEC10	-0.410230045389292	3.29815635653013	-4.13260096281581	0.00631730062141177	0.487742402792407	-1.85940971904986
Q8WVM0	TFB1M	0.125048410938134	3.36093266034037	4.57081047679633	0.00394416846951295	0.478045076899915	-1.86932279818711
Q9Y2S6	TMA7	-0.27903813257349	3.30314657087144	-4.21496193860208	0.0057695877190675	0.481721605282563	-1.87390502905641
O15460-2	P4HA2	-0.141539533728202	3.34276310158407	-4.6671002352047	0.00356956358639744	0.478045076899915	-1.8842848354769
O75616-1	ERAL1	0.110389007144549	3.38119886384345	4.81029374673244	0.0030846198952694	0.478045076899915	-1.92706258258154
Q8N465	D2HGDH	0.152337058245846	3.36034698066567	4.56125881829224	0.00398369156956174	0.478045076899915	-1.94492938944646
A8MXV6	CDRT15L2; CDRT15P2	-1.60667670640622	3.22105750359167	-4.25630760538131	0.00551490525094035	0.481721605282563	-1.94874465415603
Q969I6	SLC38A4	0.269702046591307	3.28966057331312	4.15733884378177	0.00614688415068414	0.481721605282563	-1.96784012020291
Q8IV50	LYSMD2	-0.346872999217741	3.37855804025623	-4.16329346878649	0.00610663831996856	0.481721605282563	-1.96915591540201
O94925-1	GLS	0.113220517281995	3.37451658788606	5.02308237760581	0.00249577262872903	0.478045076899915	-1.99164936051329
P79522-2	PRR3	-0.174062485383485	3.24887328419133	-4.53071404746281	0.00411311671319143	0.478045076899915	-2.00933114333706
Q9BXS6	NUSAP1	-0.210558618306655	3.24152353758879	-4.955377672	0.00266803179813599	0.478045076899915	-2.0512538757117
P30038	ALDH4A1	0.131461228544532	3.37713124270753	4.92120808923159	0.00276007110391274	0.478045076899915	-2.0826587117287
P17026	ZNF22	-0.237276448582946	3.22095030048041	-4.33158258015589	0.00508304141453988	0.481721605282563	-2.11362138251299
Q9H9L3	ISG20L2	-0.177074791536313	3.25733752874112	-4.58392357342966	0.00389062868849095	0.478045076899915	-2.11424965542483
Q8WTT2	NOC3L	-0.229308996884943	3.21107615186772	-4.82887127867848	0.00302736162130276	0.478045076899915	-2.16718394757158
O00757	FBP2	-0.404644230752835	3.32144194633206	-3.83464352130061	0.00884592631702376	0.519049929353808	-2.16910842506528
Q9Y5H5-1	PCDHA9	0.517913870369317	3.30285109764583	3.84751035734043	0.00871580792167542	0.519049929353808	-2.1698811588294
P21359-1	NF1	-0.477367227595141	3.34056982340049	-3.83026235238837	0.00889072531044332	0.519049929353808	-2.18028495271896
Q9NX05-1	FAM120C	0.123999439578863	3.30759983890097	4.54062378330651	0.0040706132873173	0.478045076899915	-2.18196021514661
Q05481-1	ZNF91	-0.177470427360174	3.27495118915199	-4.03774385778765	0.00702171108793052	0.508309098539276	-2.20590536583348
Q9HAV7	GRPEL1	0.104209011087811	3.3732166174918	4.79635919565695	0.00312837434349096	0.478045076899915	-2.20666082158332
O00330-1	PDHX	0.110749702797043	3.36703796418155	4.63024730405715	0.00370796633856675	0.478045076899915	-2.24751696283451
P01024	C3	-0.237403737263061	3.15634252720314	-4.05626889189962	0.00687749562148539	0.504817865230579	-2.26651064243944
Q8NI77	KIF18A	0.133517973459973	3.33661086826541	4.77610101071726	0.00319324581441888	0.478045076899915	-2.27617045056462
P50213-1	IDH3A	0.118936737769272	3.37704521802723	4.60822582798536	0.00379356268979279	0.478045076899915	-2.29886537881089
Q9BVW5	TIPIN	0.150617197170754	3.35489216165017	4.24370374186616	0.00559117790318369	0.481721605282563	-2.30031028500318
Q9BRJ2	MRPL45	0.0959035464946672	3.37502584520379	4.64535625721901	0.00365050244187398	0.478045076899915	-2.31231459964529
Q8N6N3	C1orf52	0.221331561771451	3.33951261924204	4.02151543285902	0.00715083631469609	0.508309098539276	-2.31398999427387
Q9BYN8	MRPS26	0.143428480389287	3.34584178185692	4.50086114517074	0.00424421859074898	0.478045076899915	-2.32274846536177
Q5VT98	PRAMEF20	-0.27937494432088	3.28392785488921	-3.78542335783865	0.00936405974604598	0.528770994832392	-2.32837703313725
P62249	RPS16	-0.102811270340148	3.28105410447315	-4.99526192634674	0.00256497848369864	0.478045076899915	-2.34594998842577
P17096-3	HMGA1	-0.136481994265486	3.27890665925082	-4.44720591020458	0.00449188885523608	0.478045076899915	-2.3570831730847
Q9NR48-2	ASH1L	-0.369587022645955	3.08128211648002	-4.3404671722476	0.00503463095970042	0.481721605282563	-2.36736247566969
O15162	PLSCR1	0.228875199612081	3.31425461256948	3.86610719473836	0.00853150242003315	0.51726183677925	-2.37484599502009
Q9UHN1	POLG2	0.122686170455293	3.34148373567442	4.34677642704762	0.00500056839602813	0.481721605282563	-2.3803596397922
P42765	ACAA2	0.0959820863083593	3.3676977310554	4.99809947658697	0.00255782085629499	0.478045076899915	-2.38699053932129
Q9H9P8-1	L2HGDH	0.14633583850794	3.37672406006956	4.28053223266651	0.00537157357865207	0.481721605282563	-2.42272760280004
P07305	H1F0	-0.296913750643697	3.18993715845465	-4.2663544553871	0.00545494438322281	0.481721605282563	-2.4438773387942
P26440	IVD	0.121487620998071	3.37753016696072	4.52880808474544	0.00412134886472131	0.478045076899915	-2.45537452678808
P16383-3	GCFC2	0.472217196107311	3.26105207815999	3.58286450152952	0.0118825573191238	0.554213131623863	-2.47249778949074
Q9H4Y5	GSTO2	-0.293540348807337	3.27159264651179	-3.51313127590229	0.0129169517356833	0.56577420733098	-2.49705791207907
Q9HC36	RNMTL1; MRM3	0.139622661979268	3.36672226102581	4.17986878331991	0.00599615974120514	0.481721605282563	-2.499038954645
Q9BSC4-1	NOL10	-0.066988220551571	3.30278401818174	-4.5206634116583	0.00415673733207	0.478045076899915	-2.50056805657837
P82933	MRPS9	0.110860630368229	3.36360315967533	4.56499257638289	0.00396818887596995	0.478045076899915	-2.51638029277049
Q8NE62	CHDH	0.144507600444518	3.371854112041	4.0054664225141	0.00728115556015716	0.508309098539276	-2.5312696841907
P23434	GCSH	0.122641447076288	3.35588524772633	4.18143260231959	0.00598585295057099	0.481721605282563	-2.53369822300038
Q9BRU9	UTP23	-0.211258032844852	3.21039416106142	-4.15909985659963	0.00613495096488574	0.481721605282563	-2.53808296357842
Q9Y3A2	UTP11L; UTP11	-0.312769292391088	3.22540533175521	-4.29408168029298	0.00529323552630413	0.481721605282563	-2.55568775144228
Q499Z4	ZNF672	-0.226969412267549	3.21923579629886	-3.68937840821338	0.0104753926699789	0.542313089341422	-2.56169507929652
P11498	PC	0.109376337221078	3.37239850973832	4.69385754634933	0.0034727369489193	0.478045076899915	-2.56904204516121
O75127	PTCD1	0.143046810262106	3.36275911218253	4.3075588556141	0.00521658883600337	0.481721605282563	-2.58507409567007
Q13823	GNL2	-0.210189508530206	3.25219676619004	-4.61201238210117	0.00377868674763634	0.478045076899915	-2.58881803968338
Q96GQ7	DDX27	-0.100694018499403	3.28392812215709	-4.76426672669664	0.00323184689186233	0.478045076899915	-2.59458210025336
Q9Y324	FCF1	-0.146729970002923	3.21297776393243	-3.97801490507777	0.00751027546532173	0.508309098539276	-2.59848284491336
P02765	AHSG	-0.541527472148626	3.14346873861623	-3.88918224582143	0.00830883765889431	0.517095903733337	-2.60420060260321
Q96EY7-1	PTCD3	0.123517260727568	3.35103403049678	4.52885266398628	0.00412115610753136	0.478045076899915	-2.61514428740426
Q92552-2	MRPS27	0.107092032093611	3.35018394476445	4.42064582792571	0.00462049590121501	0.481594287783641	-2.61861334028214
Q9UFN0	NIPSNAP3A	0.0908551443415936	3.35061109302168	4.092070605187	0.00660809542381697	0.495512076276578	-2.621672484949
P43357	MAGEA3; MAGEA6	-0.277496907574387	3.32434237434958	-3.40827731640212	0.0146649571559607	0.590735378522985	-2.63023213296937
Q02252	ALDH6A1	0.123507951612025	3.3830544154499	4.37507891035213	0.00485092942673404	0.481721605282563	-2.63419739211382
P22087	FBL	-0.128725445379189	3.27060139048656	-4.89337257298958	0.00283771872058368	0.478045076899915	-2.66005578816731
Q9HBE1-1	PATZ1	-0.0936875547741379	3.34913922699476	-4.34515886305342	0.00500927652482255	0.481721605282563	-2.66174985709122
Q9BUB7	TMEM70	0.120410093230333	3.36409220240674	3.88669828653738	0.00833249229515481	0.517095903733337	-2.66243725463692
P46779	RPL28	-0.312464229368212	3.18898336581847	-4.68881178030236	0.00349076625391091	0.478045076899915	-2.66613630047355
Q16206	ENOX2	0.185091111451942	3.33613573447247	3.63660764058981	0.011147948754103	0.553309856495313	-2.67613032421899
Q96SL8	FIZ1	-0.172718337400974	3.24509704444111	-3.57726132284555	0.0119621876056226	0.554213131623863	-2.68437265456869
Q8NC60	NOA1	0.105258776594977	3.35203353107672	4.2986418124951	0.00526716035648715	0.481721605282563	-2.68453060388404
P25705-2	ATP5A1	0.359243938308231	3.33121338448532	3.32613502760279	0.0162171498314068	0.605847142267933	-2.69159229443039
O95563	MPC2	0.18862280619808	3.34739145303098	3.68851176505935	0.0104860668131934	0.542313089341422	-2.71850353098346
Q9UPR5	SLC8A2	0.517071220006881	3.31031934522955	3.29824735786184	0.0167845795415723	0.608135505807224	-2.72115486931586
P09001	MRPL3	0.109666446592348	3.37553809833465	4.35368144892208	0.00496358663566016	0.481721605282563	-2.73741879982145
Q96M89-1	CCDC138	0.0823390559215866	3.33370679945312	4.17619792484567	0.00602043199611059	0.481721605282563	-2.74263195291656
P08559-4	PDHA1	0.112416733441314	3.37249857558925	4.3353575734861	0.00506240841422328	0.481721605282563	-2.75019372916132
Q96QD9-1	FYTTD1	-0.302944733507921	3.29040656932589	-3.86305931802704	0.0085614082327595	0.51726183677925	-2.76171329891324
Q4G0N4	NADK2; NADKD1	0.107503085591068	3.38218561345413	3.92720512830489	0.00795595540003433	0.517095903733337	-2.7634357390458
O96028-1	WHSC1; NSD2	-0.290480927854606	3.17434709693548	-4.77163885014042	0.00320773879521705	0.478045076899915	-2.7753818791344
Q96I99-1	SUCLG2	0.13878607507311	3.34970246085574	4.06491165303832	0.00681135076895734	0.503707162657364	-2.78820441029276
Q9NZM1	MYOF	-0.33595616596692	3.29042824085435	-3.22620990308043	0.0183539222933855	0.617611156045219	-2.8009123098626
O60832-1	DKC1	-0.122898574963831	3.24625144715802	-4.55373597675782	0.00401513502447408	0.478045076899915	-2.81024345958503
Q9BYX7	POTEKP	0.344492884240221	3.32811670199636	3.19342143544826	0.0191209677477792	0.617611156045219	-2.84335104681757
P10072-2	HKR1	-0.342832780865316	3.22904967579083	-3.46336059962113	0.013716152586513	0.581152269956198	-2.84528269567666
Q8N4H5	TOMM5	0.198336434907239	3.34276066266918	3.78247494481976	0.00939615486849523	0.528770994832392	-2.84895081723745
Q9Y2R4	DDX52	-0.148565647604836	3.25626703052213	-3.97832281963161	0.00750766116043713	0.508309098539276	-2.8510380877459
Q13636	RAB31	0.327820569808052	3.26403576748379	3.18038982970691	0.0194355232833955	0.617611156045219	-2.85250840534222
Q8N983	MRPL43	0.137058729323739	3.38482271569519	3.95775564210876	0.00768454355599767	0.516748370865572	-2.85651636563919
P49590	HARS2	0.148177994154266	3.3573796442571	4.0000071137728	0.007326090175692	0.508309098539276	-2.86460496382688
O43159	RRP8	-0.0984923677963594	3.29136619386048	-4.20006373618342	0.00586457839925839	0.481721605282563	-2.86528697992625
P54756	EPHA5	-0.667336344701283	3.31653463533332	-3.20636603230675	0.0188140256721478	0.617611156045219	-2.87193439378481
O75570	MTRF1	0.122718052525716	3.37115363146966	3.66860406376789	0.0107346234430116	0.542313089341422	-2.87651925864417
P48047	ATP5O	0.0912539042338113	3.3643876063484	4.19509245760888	0.00589666534359647	0.481721605282563	-2.876986830207
Q9P0M6	H2AFY2	-0.146825306379934	3.2648859634241	-4.56175275534835	0.00398163680202827	0.478045076899915	-2.87762463574882
P51553-1	IDH3G	0.108386213465334	3.37501645080194	3.88829638141746	0.00831726509013148	0.517095903733337	-2.88596370778733
Q9UGK8	SERGEF	0.119097263653033	3.35073257199117	3.61535573887315	0.0114322369457541	0.554213131623863	-2.88667603422148
Q96SW2-1	CRBN	0.0848903061961894	3.32736543148352	4.01119473183069	0.00723433838531868	0.508309098539276	-2.913861406364
P49411	TUFM	0.09419363651302	3.37310689507713	4.67149015513228	0.00355347028461285	0.478045076899915	-2.93054028625995
P62891	RPL39; RPL39P3	-0.155647801442861	3.2505805230112	-3.78657310866761	0.00935157719564752	0.528770994832392	-2.94261045313557
Q14684	RRP1B	-0.193530060210301	3.2120100219502	-4.32247037064478	0.00513323747444701	0.481721605282563	-2.94801975626394
Q4G176	ACSF3	0.148553812525494	3.3528207301679	3.92559481808531	0.0079705560516571	0.517095903733337	-2.95124730630852
Q7Z7K6-3	CENPV	-0.143032616543532	3.26621957783975	-4.11775546201241	0.00642211315423902	0.488596243844039	-2.96189462915722
Q86VK4-5	ZNF410	0.188896143611104	3.32502525734835	3.41014533508392	0.0146316185059531	0.590735378522985	-2.97225928535785
Q9BYG0	B3GNT5	-0.469185560549723	3.36716416323874	-3.0768023454356	0.0221469721902393	0.640232822797751	-2.97491616080167
Q92597	NDRG1	-0.185842309197526	3.33977819469109	-3.67764169473169	0.0106209818930646	0.542313089341422	-2.97614045204432
P02771	AFP	-0.217275773040575	3.16680373679959	-3.57489171564479	0.0119960414607741	0.554213131623863	-2.97801712226795
Q16836-2	HADH	0.124687127046134	3.38944900007278	4.06455880026963	0.00681403721910087	0.503707162657364	-2.98227670350173
Q8N183	NDUFAF2	0.173694513796317	3.36573192500449	4.00786081504587	0.00726154516593047	0.508309098539276	-2.99099617249674
Q96CS4	ZNF689	-0.362725137710596	3.18967920852952	-3.6711654072989	0.0107022797944188	0.542313089341422	-2.99459247320624
O75438	NDUFB1	0.247902594566523	3.35631951901391	3.43010331846294	0.0142806009641389	0.590735378522985	-2.99598322675825
P82650	MRPS22	0.153322147257984	3.3779125748027	3.90078825703517	0.00819930373448077	0.517095903733337	-3.00647581587628
Q96D53-1	ADCK4; COQ8B	0.118658413610134	3.36425128230646	3.87524169325642	0.00844257096743175	0.51726183677925	-3.00708556932248
P40939	HADHA	0.131279348489431	3.37610398147966	4.4522220761655	0.00446805611135149	0.478045076899915	-3.01241826421045
Q9BYG3	MKI67IP; NIFK	-0.202604006896087	3.23867011718098	-3.99093826235172	0.00740142227847072	0.508309098539276	-3.01602933194166
O00411	POLRMT	0.125794813250617	3.33902844275603	4.20909651975924	0.00580677757512066	0.481721605282563	-3.02508895824707
Q9H6E5	TUT1	0.0706305087275235	3.31443304328064	3.89114913604779	0.00829016026370086	0.517095903733337	-3.03023450610277
P49207	RPL34	-0.266283359560398	3.19694580989513	-3.85684256103534	0.00862277067393867	0.51726183677925	-3.04002470987536
Q8IYQ7	THNSL1	0.108356533085976	3.37620951195762	3.98213297775811	0.00747539569350645	0.508309098539276	-3.04192345947784
Q58FF7	HSP90AB3P	-0.857694733881406	3.24284981715321	-3.11540191399779	0.0210911023752974	0.631702758786564	-3.04867213322021
Q9UIF9-1	BAZ2A	-0.0661988696956931	3.30047756282198	-4.28964500725282	0.00531874429057236	0.481721605282563	-3.05645283259308
Q7L3S4	ZNF771	-0.128256454356842	3.24178289110785	-3.5423467674745	0.0124719086441441	0.561533199842162	-3.06382591289608
O95363	FARS2	0.11974776067958	3.33946634697077	3.68112937681833	0.0105774850173312	0.542313089341422	-3.07474185975191
Q6DKI1	RPL7L1	-0.12444158617907	3.27466034832952	-3.74282541988122	0.00983988431048792	0.542313089341422	-3.08017365913536
Q7L592	NDUFAF7	0.0979901253282928	3.37173447047549	3.93884118574933	0.00785133593604237	0.517095903733337	-3.09651353126358
O75439	PMPCB	0.122168372425628	3.37992955739131	4.10925451286597	0.00648300970814831	0.489655146290071	-3.13056612671719
P54886	ALDH18A1	0.0881545517557298	3.35665574106152	4.43705047005471	0.00454057973837586	0.478045076899915	-3.13853273458388
A3KMH1	VWA8	0.106504272608659	3.35602758874077	4.12318445917533	0.00638355850629898	0.488596243844039	-3.14373818470798
Q9NQR1-2	SETD8; KMT5A	-0.135632718829533	3.28193945926922	-3.38898195600353	0.0150142696038323	0.590735378522985	-3.15167456860162
O75414	NME6	0.141423807146265	3.34936206166516	3.36468451146423	0.0154672523706346	0.590735378522985	-3.15516145958345
O95785-3	WIZ	-0.129069364265804	3.290864722172	-4.22474121314691	0.00570817582400607	0.481721605282563	-3.16044710627631
O60936-3	NOL3	0.250096213361666	3.3783772159639	3.26659583205928	0.0174551818669897	0.612576971715939	-3.17277841064035
P31040	SDHA	0.150634147767612	3.35749892346426	4.14630891295698	0.00622222208636096	0.483986722433883	-3.17418406649893
Q16831	UPP1	0.116322325596373	3.3212630580694	3.30257622634506	0.0166950861656983	0.608135505807224	-3.17553178908949
Q96CM3	RPUSD4	0.14225030126312	3.3797147902893	3.66170155536067	0.0108223277926716	0.542313089341422	-3.18425893183816
Q13601	KRR1	-0.156299004437037	3.2530248351674	-3.7159143695586	0.0101543366472261	0.542313089341422	-3.1844773427112
Q15050	RRS1	-0.179488690221251	3.23375237730836	-3.68587729196191	0.0105185890398767	0.542313089341422	-3.18672677080195
Q16134	ETFDH	0.136605605195438	3.36409637405758	3.88647154753599	0.00833465526501013	0.517095903733337	-3.19008476886019
Q8NG08	HELB	-0.130720241022643	3.35139801158977	-3.4785601340944	0.0134664294694885	0.575248337542944	-3.20639424042099
O95139	NDUFB6	0.165663634607815	3.35291815627472	3.56806908379327	0.0120941089812795	0.555316730889323	-3.21531272310187
P05166-2	PCCB	0.110367260725797	3.39301889130515	3.91764890792601	0.00804304146133463	0.517095903733337	-3.21550544023843
Q9NYY8	FASTKD2	0.152542058827321	3.36331802092876	3.85560025812467	0.00863509158587637	0.51726183677925	-3.2197244957713
Q9Y3D9	MRPS23	0.112385845104254	3.40367984583678	3.52475156967421	0.0127378661041899	0.56577420733098	-3.22189536079166
Q92831	KAT2B	-0.163969876307165	3.29776605998285	-3.12082323524129	0.0209472600683579	0.631702758786564	-3.22799707791543
O95822	MLYCD	0.143013384211961	3.32800349083464	3.73336195006429	0.0099492110282992	0.542313089341422	-3.22865581632037
Q8N944	AMER3; FAM123C	0.111439735975574	3.33563045264132	3.33876468821888	0.0159671469804705	0.601137903200176	-3.23255586540858
Q7Z6M4	MTERFD2; MTERF4	0.160414104292103	3.35418844264042	3.39030102418119	0.0149900999275916	0.590735378522985	-3.23769289548961
Q5JTZ9	AARS2	0.101940682832316	3.35398230222433	3.90867626280974	0.00812578032194949	0.517095903733337	-3.24464429844829
Q8TE59	ADAMTS19	-0.413670834017845	3.38747898043484	-3.08619819000322	0.0218847451852796	0.640232822797751	-3.24982967539646
Q9NQ55-3	PPAN-P2RY11; PPAN	-0.129314944833952	3.26412367093124	-3.65594291549057	0.0108961074633425	0.543397742059421	-3.25116212139181
Q02543	RPL18A	-0.351324003633228	3.1948182852144	-4.24697903146694	0.00557124390791694	0.481721605282563	-3.26756234701519
Q9NP81-1	SARS2	0.134725801809715	3.34861227278233	3.82974487614933	0.00889603338144609	0.519049929353808	-3.26960958656061
Q9NNW7-1	TXNRD2	0.113388017017948	3.38096918125848	3.58472624629059	0.0118562291414285	0.554213131623863	-3.27377849630766
Q8N0U4-1	FAM185A	0.163339981517843	3.33605905837266	3.11711354290304	0.0210455720150891	0.631702758786564	-3.28381133110314
O00222	GRM8	-0.226704256413904	3.32139103143175	-3.05038711033713	0.0229027241383318	0.650074596143913	-3.28508766739057
O95848	NUDT14	0.556047643976501	3.27949941855058	3.00560091971113	0.0242490634044125	0.65843948780899	-3.28629769766463
Q04637-4	EIF4G1	0.205151608481184	3.32476788516126	2.88838234448842	0.0281974191019714	0.664935971266625	-3.30333794600838
Q9Y5Z6	B3GALT1	0.339113215139437	3.25891777012279	2.7423504704286	0.0341166953069943	0.699116978044718	-3.30732496612564
Q8N5Z0-1	AADAT	0.224841857269443	3.34697710631284	3.20429194710951	0.018862840937323	0.617611156045219	-3.31236643835318
Q6IN84-1	MRM1	0.159203888637941	3.38791123407238	3.24290180053364	0.0179764495775419	0.617520824857804	-3.31682695383604
P05165-1	PCCA	0.0859391789190269	3.35681119284986	3.94487107014326	0.00779772724342856	0.517095903733337	-3.32649272529112
P10109	FDX1	0.156090546936897	3.34590292072019	3.31807274916933	0.0163789931577697	0.608135505807224	-3.33312007891444
P13196	ALAS1	0.293063008067111	3.3770628870803	3.29018552006163	0.016952656093901	0.608135505807224	-3.33378284990734
P34947	GRK5	-0.0693911655316506	3.3048120073706	-3.68950550372069	0.0104738282948254	0.542313089341422	-3.33530690809932
P54098	POLG	0.126100654940867	3.3508494661706	3.81370463011993	0.00906233430095685	0.524759502327073	-3.34011837133517
Q8WVF1-1	OSCP1	0.106489580031944	3.30873932758013	3.25012565184164	0.0178157366774411	0.617520824857804	-3.34628231103354
Q9BQ95	ECSIT	0.122051526727425	3.34835881282745	3.57343527911178	0.0120169018274003	0.554213131623863	-3.35064010153534
Q07020	RPL18	-0.276066809306422	3.14641665531696	-3.70146553385943	0.0103277723761636	0.542313089341422	-3.35087634996358
Q12979	ABR	0.48343782972227	3.3047764167148	2.70835982073904	0.0356781930073904	0.702975058064329	-3.358837475604
Q5T2R2-1	PDSS1	0.164935676895783	3.33839474584413	3.3130513538102	0.0164806910301217	0.608135505807224	-3.36122723964395
P29972-1	AQP1	-0.365960720698243	3.35869962019924	-2.75195030678342	0.0336890918238221	0.699116978044718	-3.36881484145164
Q9UM54-6	MYO6	-0.0556847237765077	3.30050897334419	-4.19260479747804	0.00591279589178391	0.481721605282563	-3.37031518565178
Q13825	AUH	0.109554345153887	3.36213542811021	3.27190447062028	0.0173406822216183	0.612576971715939	-3.37873586846873
Q9BRR8	GPATCH1	0.0847704815101469	3.30992859292516	3.7819428036168	0.00940196057352429	0.528770994832392	-3.380180200996
Q8IXX5	TMEM183A	-0.257840576630612	3.26062707445047	-2.9166467465024	0.0271854086229658	0.65843948780899	-3.3809951351088
P00505	GOT2	0.0932043254155527	3.34840716111442	4.21831810720881	0.00574842831818095	0.481721605282563	-3.38893135313683
Q8WWQ0	PHIP	-0.0696070851430161	3.29287579182556	-4.24158991793336	0.00560408560278576	0.481721605282563	-3.39764498802186
Q4G0A6	FAM188B; MINDY4	0.156401300500501	3.32860939014086	3.30468947230148	0.0166515884362286	0.608135505807224	-3.39964117687041
P42696	RBM34	-0.317598643921983	3.17511925870294	-3.49601133594004	0.0131858932532518	0.567919691647286	-3.4046690115823
Q96S90-1	LYSMD1	0.0919221289954459	3.3366539528297	3.30679818781617	0.0166083081632371	0.608135505807224	-3.40542677199315
Q12809	KCNH2	0.18785263747314	3.32673266651967	2.80379188817894	0.0314773424315465	0.68770311882583	-3.40882605571571
P49593	PPM1F	0.0959459352156572	3.33669987341558	3.63031047317455	0.011231359508926	0.554213131623863	-3.41669560232952
Q8NI60-1	ADCK3; COQ8A	0.102609414552353	3.35068196039522	3.50259144890345	0.0130817983274265	0.56577420733098	-3.42252614291927
P17096-2	HMGA1	-0.218998734872691	3.23282046426016	-2.93554026634612	0.0265308970512458	0.65843948780899	-3.42459704724203
Q9Y4F4-1	FAM179B; TOGARAM1	-0.190084971514521	3.36252844136365	-3.17268608553354	0.0196241376611879	0.61982541467443	-3.43016682736042
P56181	NDUFV3	0.165716823574882	3.32206644982709	2.89321282458774	0.0280216135522459	0.662288612369749	-3.43302384586133
P13051	UNG	0.247727417814027	3.32577361711265	2.66013308322981	0.0380264935063561	0.724502450463979	-3.43328336954932
Q9Y697	NFS1	0.113729200940794	3.36880501232134	3.72562860520817	0.0100395548924004	0.542313089341422	-3.43898798377633
Q6PML9	SLC30A9	0.148419800316858	3.34098085123486	3.48362052615812	0.0133844076981836	0.574097454478056	-3.44109475564437
Q9UGL1-1	KDM5B	-0.0891376667989495	3.34036352364159	-3.42928078337215	0.0142948824960085	0.590735378522985	-3.44652784488567
Q6KF10	GDF6	-0.241230730329695	3.43168019542111	-2.96355088282826	0.02559178703105	0.65843948780899	-3.45333511222691
P36956-4	SREBF1	0.174895045679275	3.34414809035949	2.90653424066354	0.027542897120284	0.65843948780899	-3.45901829936727
Q4G0S7	CCDC152	0.126851353683637	3.31167898400948	3.26841596224584	0.0174158310086811	0.612576971715939	-3.46823741113374
P62829	RPL23	-0.131925915608308	3.26994558681412	-3.9844511353912	0.00745584085412723	0.508309098539276	-3.47309639514701
Q9Y4X4-1	KLF12	0.19633521241431	3.32352560973721	2.90190001392169	0.0277084202589596	0.659371836436383	-3.47608106551896
Q92506	HSD17B8	0.105930274919961	3.35507848869259	3.17617831061203	0.0195383887100645	0.618992782750766	-3.48285225018466
Q5VUM1	C6orf57; SDHAF4	0.172207836789875	3.36301669757888	2.81889891633622	0.0308626272247513	0.687352913597398	-3.48408351696573
Q14CZ7	FASTKD3	0.13043238570614	3.34804379637818	3.29541431764842	0.0168434342459215	0.608135505807224	-3.49494200491009
P09603	CSF1	-0.334480899030433	3.34981766033846	-2.64671965527331	0.0387086347491089	0.724875808924632	-3.49767401921701
O60683-2	PEX10	-0.179228173233894	3.33474577976133	-2.76348588095516	0.033182868043479	0.697308535518511	-3.49897320338744
P16403	HIST1H1C	-0.329747654120738	3.16225969663095	-3.46342496068748	0.0137150844237658	0.581152269956198	-3.5047328310702
Q9NWT1	PAK1IP1	-0.0710931308422496	3.29873016348122	-3.75069467825953	0.00974999280962711	0.540554122631614	-3.51401193407431
Q9ULP0-7	NDRG4	-0.200147137631741	3.32069049807151	-2.81545853297529	0.0310014720954208	0.68770311882583	-3.51430377456065
Q13011	ECH1	0.102078536820086	3.36959673243052	3.68014496674521	0.0105897420637905	0.542313089341422	-3.51995356576694
Q5ST30-4	VARS2	0.118059770703589	3.34919395531859	3.60086727142879	0.0116306610393316	0.554213131623863	-3.52070498302469
P84243	H3F3A; H3F3AP4; H3F3B	-0.289027919477419	3.25032826317216	-2.8252961075357	0.0306062324901243	0.685987688112687	-3.52362418124517
O95299	NDUFA10	0.12745433841555	3.35158157681783	3.5441174853651	0.0124454860948994	0.561533199842162	-3.53196744412666
Q9Y375	NDUFAF1	0.154650730682619	3.3680824791326	3.55393384999507	0.0123001271040483	0.559843776443211	-3.53720042091964
Q96PE7	MCEE	0.121662978081125	3.38263042454233	3.18298357163016	0.0193724668662188	0.617611156045219	-3.54153594382173
Q9UGC7-1	MTRF1L	0.134766901470645	3.3344076899154	2.92937312814368	0.026742642581861	0.65843948780899	-3.54865754644124
Q15120-2	PDK3	0.0937450079800631	3.35089171787733	3.42939447746132	0.0142929075066742	0.590735378522985	-3.55657587561407
Q9NQ31-1	AKIP1	0.195275964042211	3.33973310420302	2.80750594332012	0.0313250014973607	0.68770311882583	-3.55875804817615
Q96EH3	MALSU1	0.178417731012559	3.35453431558353	2.63108067363753	0.0395204982341886	0.727777655644783	-3.58082370880325
O15091	KIAA0391	0.128503878250208	3.34542132804169	3.57916319180054	0.0119350928080044	0.554213131623863	-3.58129624137121
P14927	UQCRB	0.165542678957833	3.37098190507941	3.38841182439501	0.015024729592936	0.590735378522985	-3.58146325641325
Q15119-1	PDK2	0.155443354000705	3.34713339621547	3.37065850117545	0.0153544978421315	0.590735378522985	-3.58338461560805
O95503	CBX6	-0.117091104226601	3.36736774276823	-2.94267479883095	0.0262882016575797	0.65843948780899	-3.58910044812982
P61313-1	RPL15	-0.320960944550008	3.17279832988681	-3.66408061029692	0.0107920095343188	0.542313089341422	-3.59084987875801
P13995	MTHFD2	0.161814455741138	3.36072171108016	3.5762836979765	0.0119761417808413	0.554213131623863	-3.59272542494871
Q16698	DECR1	0.11834288229663	3.34659537585173	3.45366835604707	0.0138780634017305	0.583270382404183	-3.5945131234098
O00468-6	AGRN	-0.244109717825725	3.29406541706267	-2.50323411510678	0.0468784101398282	0.74672903848913	-3.60039149341854
Q8N0Z8	PUSL1	0.146195422564036	3.34094095435563	3.07302386228468	0.0222533897946417	0.640232822797751	-3.60571706135267
O14530	TXNDC9	0.133519265787521	3.3824708169211	3.39869709022763	0.0148372585141175	0.590735378522985	-3.60663903905823
P04035-3	HMGCR	0.13199474143975	3.34475027293375	3.50564939694985	0.01303373246413	0.56577420733098	-3.60836698364452
P38646	HSPA9	0.118415785034505	3.34583718961883	4.44037894545049	0.00452455585515553	0.478045076899915	-3.60847179689868
P25912-1	MAX	0.1252968606717	3.32224359278007	3.34785634434598	0.0157898056893658	0.600646513504599	-3.61582151474237
Q9H582-1	ZNF644	-0.145741334807398	3.26962902116624	-3.79066212322479	0.00930733385154371	0.528770994832392	-3.63111791212606
P62917	RPL8	-0.370556148009198	3.17635643355267	-3.76323145787257	0.00960866663450618	0.535567552574641	-3.63119078830185
Q4G0T1-3		-0.188124330990592	3.33707836621317	-2.8822151374108	0.0284236110967228	0.667250672209779	-3.63628320370288
Q9Y3U8	RPL36	-0.206406921270008	3.2345278597904	-3.5034165616741	0.0130688096324559	0.56577420733098	-3.63634295687615
P00747	PLG	-0.188262531289702	3.17908158662021	-2.80407565171908	0.0314656750680035	0.68770311882583	-3.64261022017023
Q9NRG4	SMYD2	0.119532970825087	3.31929415896338	3.36840514835115	0.0153969214194682	0.590735378522985	-3.66016521762334
Q9Y3D5	MRPS18C	0.139316798567214	3.36443303592886	3.03220743079433	0.023439160147963	0.650602295619532	-3.66797367878824
Q9P032	NDUFAF4	0.128175973544922	3.37046428365788	3.40773145877355	0.0146747149309901	0.590735378522985	-3.67386317013478
Q9H7E9-2	C8orf33	-0.110403520919135	3.2855794884812	-3.01143503964532	0.0240689008986088	0.65843948780899	-3.67487941222159
P05452	CLEC3B	-0.294763732086467	3.16330020715243	-2.57984666051799	0.0423098841782949	0.732548960488096	-3.69882958556503
P01042	KNG1	-0.308021985274171	3.15144640375233	-2.54946438478261	0.0440623836914917	0.737270987112394	-3.70246678527584
Q969E8	TSR2	0.120500338341549	3.3165851430895	3.03810252268037	0.0232637267928312	0.650074596143913	-3.70521940669315
Q9NX58	LYAR	-0.196654171831462	3.23097270702905	-3.57436967432454	0.0120035139765371	0.554213131623863	-3.71016234253466
P83111-1	LACTB	0.152591371035042	3.32076841892755	3.13596506325829	0.0205511535800468	0.628166198723835	-3.71241065213248
Q86YS3	RAB11FIP4	0.132483791185836	3.33826975987181	3.07293496163592	0.0222559003071675	0.640232822797751	-3.71506265167946
P62753	RPS6	-0.263948455919335	3.22678972643634	-3.67065797121979	0.0107086788861199	0.542313089341422	-3.71540071127173
Q7Z3D4	LYSMD3	-0.161161083240863	3.34076994332662	-2.61429128057679	0.0404123482346987	0.731418328066115	-3.71935652161137
P78368	CSNK1G2	-0.132103147814331	3.30377285547059	-2.90695269030761	0.0275280039124087	0.65843948780899	-3.72742015367109
Q8IXQ4	GPALPP1; KIAA1704	0.170998259423037	3.30732221948296	3.21476598903719	0.0186177371752638	0.617611156045219	-3.72857413236424
Q9UFH2	DNAH17	0.233833229670389	3.35073779487665	2.43943154652398	0.0510815761844569	0.761692801960793	-3.72988907229571
Q96GW9	MARS2	0.127532048583317	3.36733100992391	3.21774778267139	0.0185486000621892	0.617611156045219	-3.73566357072776
Q12887	COX10	0.370604232267577	3.3542776942003	2.31849805040719	0.0601743480552249	0.7839049675565	-3.74523082769878
Q7Z6J0-1	SH3RF1	0.0920954430485767	3.32715346620275	3.33539560785461	0.0160334200412212	0.601137903200176	-3.75338925804058
Q9NXR8-1	ING3	0.139461330194721	3.31052847921199	3.10429291433385	0.0213892363235821	0.638796590832941	-3.75389322825706
Q9NZM5	GLTSCR2; NOP53	-0.325252822024171	3.18917371839212	-3.19526328637079	0.0190769609270516	0.617611156045219	-3.75486392749467
P21953	BCKDHB	0.158922159162888	3.40343959995985	2.98404445723384	0.0249275715698114	0.65843948780899	-3.75828369680177
Q969Y2-2	GTPBP3	0.0923103148400802	3.37144837969801	3.09941754408264	0.0215215276873877	0.639959694816945	-3.76474818284429
Q14624-1	ITIH4	-0.222781678100502	3.22097702152438	-2.48302134227017	0.0481689610060629	0.74672903848913	-3.76588901830074
Q8NE28-1	C9orf96; STKLD1	-0.472164678058697	3.27895996178008	-2.3540698022757	0.0573357090968162	0.775110370838022	-3.77257735817806
Q5JXC2	MIIP	0.127257093551687	3.3646811281038	2.80242801969893	0.0315334850007584	0.68770311882583	-3.77292091247044
P31930	UQCRC1	0.142810681269176	3.37860866082842	3.58252272748409	0.0118873976146528	0.554213131623863	-3.7783032508379
Q99766-1	ATP5S	0.138560534677621	3.39028667871205	2.82401004694179	0.0306575917970292	0.685987688112687	-3.78124876598401
Q8WW38-1	ZFPM2	0.114100930712626	3.28690337016567	3.25389885933277	0.0177324196698987	0.617520824857804	-3.78160839599018
Q99798	ACO2	0.109893906934678	3.3679492896409	3.82800227630779	0.00891393431395296	0.519049929353808	-3.78206858029194
Q9UNH6-3	SNX7	0.0827245112138375	3.34382383944182	3.18995557259745	0.0192040784614875	0.617611156045219	-3.78213811522456
Q5TEA3	C20orf194	-0.167564686450464	3.31435703239768	-2.7913237509235	0.031994617511734	0.692580745442315	-3.79254604808565
O43493-1	TGOLN2	0.102747069990996	3.34526068136629	3.27266145171531	0.0173244225558419	0.612576971715939	-3.79487052319665
P52747	ZNF143	0.156020766739863	3.29402158028756	3.15034094097509	0.0201826510655006	0.625426084146933	-3.79847543272467
Q15326	ZMYND11	-0.116641614695372	3.28984361582276	-3.50270517570409	0.0130800072234574	0.56577420733098	-3.80259131331379
Q9NSI2-1	FAM207A	-0.119648049013313	3.29656593860358	-3.06930398802568	0.0223587016692297	0.640232822797751	-3.80462505791597
P03886	ND1	0.195672770600951	3.32906938440386	2.39401908271784	0.0543142069055377	0.774271790601197	-3.80541154809715
O76094	SRP72	-0.046548596194433	3.29610656022483	-3.86364596457243	0.00855564296346684	0.51726183677925	-3.80838774260764
Q9H3H1	TRIT1	0.0935465646225669	3.34582880083892	3.11638333348083	0.0210649828805245	0.631702758786564	-3.8148429093655
Q9UPN6	SCAF8	0.0597412727842547	3.3341193307548	3.6758560323336	0.0106433288476628	0.542313089341422	-3.81606338536564
Q9BR77-1	CCDC77	0.0666886478108225	3.37858156303854	3.24136800232238	0.0180107772001125	0.617520824857804	-3.81702526159326
Q86YA3-1	C4orf21; ZGRF1	0.103782901058683	3.33558400839503	3.36526737187214	0.0154562112521315	0.590735378522985	-3.82641932523709
O43149-3	ZZEF1	0.490103548294186	3.24767423494963	2.29312399224864	0.0622886514957317	0.784099776014507	-3.83503987924398
Q8N1F1	C17orf76-AS1; LRRC75A-AS1	-0.237917779254432	3.34131317606218	-2.35757072295715	0.0570640107637259	0.775110370838022	-3.8375269421134
O95900	TRUB2	0.125702738513244	3.38439764935716	3.13632000764113	0.0205419670749947	0.628166198723835	-3.84575329392894
P51397	DAP	0.0906285728582532	3.30506977092504	3.04255820684401	0.0231320779119583	0.650074596143913	-3.85157734075371
Q9BST9	RTKN	-0.110805935734166	3.33784113492526	-2.99636395324334	0.0245373146670914	0.65843948780899	-3.85375531388873
Q9UI36-1	DACH1	0.110265194995784	3.29037182414525	3.36560798141025	0.0154497631100451	0.590735378522985	-3.85637605163166
Q9NVV4	MTPAP	0.101908622831489	3.36001867744519	3.2452932590008	0.0179230700058389	0.617520824857804	-3.87447702721272
Q5JPH6-2	EARS2	0.0785040193149687	3.37968390270251	3.19044072680861	0.0191924207752424	0.617611156045219	-3.87514551560056
Q9ULH7-3	MKL2	0.133914134288941	3.2977662503536	2.66058707808905	0.0380036315112147	0.724502450463979	-3.87534225744303
P36955	SERPINF1	-0.125746341493252	3.33081159751334	-2.94607739807978	0.026173304268501	0.65843948780899	-3.87888285395307
Q96BW9-3	TAMM41	0.175375029774372	3.36058568440463	2.96015166198814	0.0257038051847306	0.65843948780899	-3.88464709590163
Q7Z3T8	ZFYVE16	0.0885004253083725	3.34683030157824	3.52643015922746	0.0127122245703201	0.56577420733098	-3.88566944152767
Q99575	POP1	-0.162744294326438	3.23344020827739	-3.57791919663477	0.0119528075604019	0.554213131623863	-3.89158922624692
Q9Y6M9	NDUFB9	0.128238454917662	3.38155951099081	2.92964217788989	0.0267333667798382	0.65843948780899	-3.89361269336306
Q86T82	USP37	0.107711160090169	3.32924592192868	3.26157792013572	0.0175641747786303	0.614333535965315	-3.89380894343978
Q16740	CLPP	0.115228496762097	3.36571873654856	3.07629661745625	0.022161183341316	0.640232822797751	-3.89610334066848
P10412	HIST1H1E	-0.500745946577508	3.19528790114634	-3.45821154668963	0.0138019070407073	0.582418125851384	-3.9006228549425
O75509	TNFRSF21	0.16430333140683	3.36474795857849	2.75949753487561	0.0333569605943364	0.698687698341054	-3.90531138825299
Q5T160	RARS2	0.131663806460107	3.34356609640924	3.28692894289921	0.0170210744934677	0.608135505807224	-3.90601929775056
P14868	DARS	-0.0451613647874089	3.3334787763621	-3.70518819871796	0.0102827745733038	0.542313089341422	-3.90900893316188
Q92522	H1FX	-0.275374617961556	3.16881263269234	-3.51626467120552	0.0128683886632339	0.56577420733098	-3.91425950036782
Q8N138	ORMDL3	-0.187189974999348	3.31650639834197	-2.35785265688014	0.0570421892789379	0.775110370838022	-3.91549785967365
Q9UKE5-3	TNIK	0.12222759494352	3.31003790300217	2.75470865606077	0.0335672947733686	0.699116978044718	-3.91680443681172
Q53H82	LACTB2	0.0770734122750541	3.33255762055996	3.21407421299616	0.0186338173306959	0.617611156045219	-3.91776479054632
Q6NVY1	HIBCH	0.114395091371232	3.37807832415358	3.40531553875327	0.0147179881267227	0.590735378522985	-3.91789186737881
Q07021	C1QBP	0.121499439725322	3.34558660529188	3.71040001574094	0.0102201425854771	0.542313089341422	-3.91805594842162
Q96EY8	MMAB	0.114183786097279	3.36232846703709	2.90863112499374	0.02746835364691	0.65843948780899	-3.92221147561915
Q5VU97-1	CACHD1	0.107371763467563	3.30951014668404	2.72949399316233	0.0346985113834743	0.699116978044718	-3.92694896693747
Q15759	MAPK11	-0.177293926282469	3.31069637999661	-2.78237700661686	0.0323714351325998	0.693544127260622	-3.93255481482486
Q9UIS9-9	MBD1	-0.0894114699830271	3.30244668447994	-2.95681479026098	0.025814286464912	0.65843948780899	-3.93612433470206
O94925-3	GLS	0.116404515654321	3.35602427518915	2.73118875766226	0.034621209562272	0.699116978044718	-3.93706162420965
Q14028	CNGB1	-0.177855235645924	3.26447308172297	-2.42038504893892	0.0524120129484093	0.76297543430345	-3.93735252959147
Q14157-1	UBAP2L	0.230029572636684	3.32285185793085	2.28067357669224	0.0633542703087916	0.792688578174066	-3.93739960562898
Q96C36	PYCR2	0.0920645931938454	3.37183429805076	3.18480700872773	0.0193282714395356	0.617611156045219	-3.95127384817899
P30042-1	C21orf33; LOC102724023	0.116611556030732	3.34713688364502	3.15933308624073	0.0199558294605486	0.62462345485675	-3.95310372410874
P35568	IRS1	-0.180648806928309	3.32069327876836	-2.51874052133992	0.0459131796146938	0.744939545743661	-3.95454419412977
A0PJW6	TMEM223	0.151269764983835	3.36889733495962	2.49680606952613	0.0472848163602805	0.74672903848913	-3.95471406962081
Q07157-2	TJP1	0.0680435433853448	3.32513130129461	3.61041382813111	0.0114994926453376	0.554213131623863	-3.96664579261692
P16260	SLC25A16	0.143768641479736	3.33936288938635	2.53304432878308	0.0450414686772098	0.74037378405761	-3.96785690904362
Q96I51	WBSCR16; RCC1L	0.12085289936102	3.38156077903035	3.09376066489715	0.0216761455140179	0.640029645021553	-3.97029609353481
Q8N8Q8-1	COX18	0.24544287707048	3.35181726451703	2.73593028142622	0.0344059188576974	0.699116978044718	-3.97320256472712
O95696-2	BRD1; LOC90834	-0.121552442650805	3.29248357750583	-3.51594286753301	0.0128733668285879	0.56577420733098	-3.97324430457956
Q8N567	ZCCHC9	-0.135634874266319	3.264368751022	-2.60095300168481	0.0411361667726771	0.732548960488096	-3.9813962531853
P39023	RPL3	-0.440782313711418	3.1612132755017	-4.01184063432321	0.00722908064149579	0.508309098539276	-3.98323381866291
Q03188	CENPC; CENPC1	-0.0779688291350286	3.26989364308671	-3.21960323148233	0.0185057209667515	0.617611156045219	-3.99116091345265
Q96EB1-1	ELP4	0.0767980381042395	3.31391438103686	2.96619593107769	0.025504988533824	0.65843948780899	-3.99643119563105
O60232	SSSCA1	0.0861397353272988	3.30566166625032	2.99850179208321	0.0244702709106677	0.65843948780899	-3.99866649916506
P30048	PRDX3	0.0918924802193722	3.37675513348197	3.5922267268546	0.0117508132582799	0.554213131623863	-4.00595818116094
Q16798	ME3	0.148691325125238	3.34423407331409	2.74102337407596	0.0341762650257464	0.699116978044718	-4.0113099264299
Q9H6E4	CCDC134	0.119556487424591	3.32605436749179	3.07107135683397	0.0223085987914008	0.640232822797751	-4.01349005452501
Q96HY7	DHTKD1	0.107676284423995	3.37388859891442	3.36440314153733	0.0154725854683656	0.590735378522985	-4.01376552517287
Q86V81	ALYREF	-0.206464790127783	3.24887584950556	-3.56411359674414	0.0121513713518917	0.555498875441961	-4.0200107069473
Q8TAA5	GRPEL2	0.117730595689032	3.35383832785797	2.75891284533798	0.0333825648828404	0.698687698341054	-4.020557157414
O75822-2	EIF3J	0.148163432808394	3.32865098579523	2.46935008740807	0.0490631062604205	0.751242028112394	-4.02194251124923
O95258-3	SLC25A14	0.151759694466776	3.35331156370623	2.73859478054081	0.0342855673423174	0.699116978044718	-4.0219597365924
Q9ULC8-1	ZDHHC8	-0.309934762339993	3.2902923099566	-2.05651846841513	0.0861294189618821	0.797437462306891	-4.0243102326566
Q13405	MRPL49	0.128528751709942	3.37510654194766	2.83010420303635	0.0304150398637313	0.685987688112687	-4.02443272230161
Q8TF47-1	ZFP90	0.160345490121849	3.29299444269757	2.42110575453099	0.0523610116241947	0.76297543430345	-4.02586116955051
Q96RQ3	MCCC1	0.140242341117028	3.3516215447525	3.34081695825069	0.01592692469853	0.601137903200176	-4.02670259787773
P15822-1	HIVEP1	0.128939555102626	3.32407462828136	3.01907706084276	0.0238351082120601	0.657231039402917	-4.04162353108499
Q9HCR9-2	PDE11A	0.230682656604363	3.2949569946675	2.18290124244094	0.072409547629302	0.795293090501936	-4.04280125937775
Q9UG56-3	PISD	0.121534657032529	3.33163625828528	3.00281034325473	0.0243357568108807	0.65843948780899	-4.04550052190453
O14786-1	NRP1	0.070894131251125	3.31258412980297	3.29345447471559	0.0168842815639923	0.608135505807224	-4.04849109666609
Q9NVK5-1	FGFR1OP2	-0.170584394882789	3.33327863139462	-2.78923614225203	0.0320821188018802	0.692580745442315	-4.04956991574478
Q9P2F8-1	SIPA1L2	0.0679198833903833	3.32712578023499	3.00185562629971	0.0243654938401263	0.65843948780899	-4.04964621022047
Q9BQ75	CMSS1	-0.121762960170503	3.27411402809983	-3.12084255063023	0.020946749498851	0.631702758786564	-4.05175750305814
Q9H9P2	CHODL	-0.196405018979335	3.35433275957549	-2.42345938146199	0.0521948188109732	0.76297543430345	-4.05194556239798
Q9BQP9-1	BPIFA3	0.164000924731833	3.37206648323091	2.24535051113231	0.0664820153179129	0.795293090501936	-4.05552999038693
P09651-2	HNRNPA1	0.0809078723584188	3.29230090841508	3.37019158505413	0.0153632778181359	0.590735378522985	-4.06049160868539
O14561	NDUFAB1	0.2197316571644	3.38842391780564	2.88527210931909	0.0283112475287942	0.666113167026235	-4.06091138525587
P07101-1	TH	-0.0867539278788114	3.32150071003827	-3.18967788899901	0.0192107543625376	0.617611156045219	-4.06128504022092
Q9UKI2	CDC42EP3	0.0922895109027634	3.3919045253949	2.70901616913109	0.0356473254706838	0.702975058064329	-4.06166838900987
Q99807-1	COQ7	0.11186320346053	3.3936070040518	2.91530502351486	0.0272325495572888	0.65843948780899	-4.06482977477171
Q9H2D1	SLC25A32	0.167698111825464	3.35276670565649	2.64758026466835	0.0386644781956949	0.724875808924632	-4.06624773439715
O43173	ST8SIA3	0.127875247580618	3.34335754817262	2.74864905165075	0.0338354858503574	0.699116978044718	-4.0681981740186
E9PRG8	LOC102288414; C11orf98	-0.259415358153123	3.26654753284027	-2.35651548924386	0.05714576274375	0.775110370838022	-4.0686582565618
Q8WVI0	SMIM4	0.215318962639583	3.3147924396601	2.1343021078126	0.0773984934567324	0.795293090501936	-4.06957768309923
Q9NS69	TOMM22	0.183070025069778	3.34284733632229	2.72409979329679	0.0349457877349418	0.699116978044718	-4.070178478588
P09622	DLD	0.121597191903715	3.35245208157703	3.59750957377692	0.0116771892765254	0.554213131623863	-4.07218558742138
Q7L8L6	FASTKD5	0.111053852069055	3.36035711535892	3.36595790606951	0.0154431417085842	0.590735378522985	-4.07485512075948
Q96EL2	MRPS24	0.134053693788676	3.3599898582369	2.71441154017938	0.0353946678184289	0.70290159194673	-4.07814952933506
Q9BVM2	DPCD	0.0657583424158124	3.34438923523875	2.95609964779887	0.0258380312813274	0.65843948780899	-4.08587870945375
Q9GZT6	CCDC90B	0.154679525275155	3.36149557706038	2.89676110576005	0.0278932293647589	0.662257698562374	-4.08590243978325
Q9NZJ6	COQ3	0.129161476813987	3.36326124618123	3.09446716754177	0.0216567687927821	0.640029645021553	-4.09061279785508
Q8NDV7	TNRC6A	0.0730363718528958	3.32914351740481	3.37537872783004	0.0152660477254304	0.590735378522985	-4.09457931529222
P50995	ANXA11	0.165591996162766	3.30771195543064	2.45573875945985	0.0499707639879081	0.752891949539508	-4.09912699525674
Q96K58-2	ZNF668	-0.121022868759921	3.24653890013265	-2.98459954333098	0.0249098431875755	0.65843948780899	-4.10142491335146
Q9BZE1	MRPL37	0.120903699169316	3.36856332273541	3.14122789581532	0.0204154025496723	0.628166198723835	-4.10210116799609
Q9Y3A0-1	COQ4	0.115658998985165	3.32652518688481	2.55133466916104	0.0439523051527744	0.737270987112394	-4.10263039622738
Q9Y676	MRPS18B	0.14207590808123	3.36271074930561	2.78225562735807	0.0323765800912144	0.693544127260622	-4.10474184535447
Q8N370-3	SLC43A2	0.119662404214504	3.32680926121781	2.43607529483571	0.0513134099727758	0.762341125570412	-4.1083037072547
Q9NXG0-2	CNTLN	0.0819845333182216	3.34509566285383	2.76410931288123	0.033155743434779	0.697308535518511	-4.10869041072453
Q9GZY4	COA1	0.130014531389171	3.36214856856922	2.86741298388798	0.0289745492978795	0.671114949626218	-4.11051024138076
Q9Y6H3	XRCC6BP1; ATP23	0.113496445902604	3.31343609667885	2.72937705005662	0.0347038522350683	0.699116978044718	-4.11754026451049
Q9P0J0	NDUFA13	0.130434562131451	3.35216406908267	3.08198567106825	0.0220018903950871	0.640232822797751	-4.11788785257346
Q8TCT0	CERK	0.127296913315188	3.29707395077534	2.61591034639228	0.0403254158198602	0.731418328066115	-4.11808723508654
Q9H4I9	C22orf32; SMDT1	-0.234332739668515	3.29972999897692	-1.97831523687156	0.0959215381893314	0.820924723073112	-4.11958291335834
O75494-5	SRSF10; LOC100996657	0.309703393132249	3.27737851464265	1.93617435540414	0.101657645022715	0.822180090943541	-4.12284193200493
Q9NVH0	EXD2	0.120355037275241	3.36221716267969	3.03880541284616	0.0232429049117371	0.650074596143913	-4.12412485125044
P07954-2	FH	0.0855115375333902	3.34809633878644	3.54054434544377	0.0124988681150707	0.561533199842162	-4.12441259179024
Q16626	MEA1	0.11445819487285	3.36854200317793	2.66156674354379	0.0379543481662636	0.724502450463979	-4.12442093155909
Q08AG7	MZT1	-0.23478718973844	3.36742794157138	-2.42597109959454	0.0520180753009919	0.762565961831559	-4.12669210535557
O15347	HMGB3	-0.0548828992431675	3.303285178658	-3.29702173230748	0.0168100133778035	0.608135505807224	-4.12819436695971
Q9BV79	MECR	0.141465416151199	3.36431476678877	3.00400593844306	0.0242985726724132	0.65843948780899	-4.13074545498628
Q9BVV7	TIMM21	0.174917952199313	3.34792912463678	2.91508629737302	0.0272402428084096	0.65843948780899	-4.13145087479115
P18065	IGFBP2	-0.165028805612771	3.29553766494608	-2.94023173885445	0.0263710351062673	0.65843948780899	-4.13200718355495
Q15361	TTF1	-0.221381254804254	3.18289052396708	-3.1856945102162	0.0193068006465983	0.617611156045219	-4.1369393427772
Q9NWM3-1	CUEDC1	0.210031912543339	3.26937056357493	2.13259507946522	0.0775800237566188	0.795293090501936	-4.14199365936437
Q8N4N8	KIF2B	-0.200564194558712	3.21337274858251	-2.26856691798768	0.0644086762304402	0.79388428040369	-4.14910989531999
Q9Y3Y4	PYGO1	0.0972092698965683	3.32325066965115	2.55160390291568	0.0439364830353276	0.737270987112394	-4.1507377451063
P20742	PZP	-0.174748010849988	3.21411057173174	-2.34051084178813	0.0584008355904066	0.781401680820036	-4.15566535420301
Q8TDD1-2	DDX54	-0.159227305028628	3.2271548037719	-3.28617791633346	0.01703689606598	0.608135505807224	-4.15945147035332
Q9NWS8	RMND1	0.16273481527886	3.34402757779928	2.80769293880882	0.0313173524607038	0.68770311882583	-4.16481597796835
Q9BTK6	PAGR1	0.172902980311266	3.30337480290615	2.27174031021989	0.0641305422708684	0.79388428040369	-4.16601442189196
O95785	WIZ	-0.190992878177726	3.31926555902355	-2.05833563619861	0.0859143766913112	0.797437462306891	-4.16609307360748
Q96ED9-2	HOOK2	0.0931086766332698	3.30755595332862	3.04251922405291	0.0231332261839095	0.650074596143913	-4.16719201471252
P55197	MLLT10	0.110047926152961	3.28064838564941	2.71275253394843	0.0354721517186971	0.70290159194673	-4.17226740190115
P50443	SLC26A2	0.102834188146929	3.32054850306323	2.60717374437251	0.0407968860556163	0.732548960488096	-4.17347693079721
Q9H0R6-1	QRSL1	0.103629625922518	3.39319659484783	3.1985631038357	0.0189983965537233	0.617611156045219	-4.17809690695899
Q8N972	ZNF709	-0.177494867429125	3.26117703039487	-2.04132650902295	0.0879488135373702	0.800427725715946	-4.19012969376029
O60809	PRAMEF10	0.281802438883384	3.33600736958195	2.16476009839498	0.0742319071237811	0.795293090501936	-4.19125791080489
Q04656-3	ATP7A	0.0681366007172123	3.31733110390807	3.40572820079835	0.0147105866949235	0.590735378522985	-4.19365118019172
Q9BYD6	MRPL1	0.113349333513849	3.36293474277091	3.09833662349191	0.0215509788813919	0.639959694816945	-4.19424286356094
O95863	SNAI1	0.113305066862626	3.44101919215385	2.54697457319659	0.04420937992375	0.737270987112394	-4.19523912423298
Q9BT88	SYT11	-0.129396266760224	3.3529158382359	-2.9723983629492	0.0253027036930357	0.65843948780899	-4.19604491749376
Q70CQ3	USP30	0.10859557542038	3.34081016803978	2.75446384602949	0.033578085392911	0.699116978044718	-4.20403157577297
Q0P6D6	CCDC15	0.100482321327197	3.33362444171177	2.59658659035241	0.0413761064480607	0.732548960488096	-4.20510509539799
P08574	CYC1	0.123449919773521	3.36704764787898	3.0216594851472	0.0237566634772574	0.656805579372556	-4.20912818169055
Q9BRT2	MNF1; UQCC2	0.123365080695264	3.39901939270046	2.83006625508511	0.0304165438001485	0.685987688112687	-4.21443865546946
Q15375-1	EPHA7	0.138256076347016	3.34279080111511	3.03570843199305	0.0233348000606373	0.650317168534819	-4.21869008702554
Q1L5Z9	LONRF2	0.103758245764847	3.31663077676791	2.78279195654796	0.0323538531027978	0.693544127260622	-4.222872927847
Q9Y597	KCTD3	0.0763160973085025	3.31835471464651	2.86121554003237	0.0292086375047085	0.673543426353045	-4.2271060257196
Q96E52-1	OMA1	0.137490020635602	3.35729838144522	2.6117918873771	0.040546940517499	0.731418328066115	-4.23341785978552
Q9NRD9	DUOX1	0.200866458525148	3.3024452110424	1.96010248325826	0.0983594722446704	0.822180090943541	-4.23616694183757
Q9UNX3	RPL26L1	-0.243122278916003	3.20162869682457	-2.35410677852459	0.0573328323875326	0.775110370838022	-4.23687495157713
O95198-2	KLHL2	0.098036425299117	3.32488471099286	2.43379894846837	0.0514712798540793	0.762341125570412	-4.23830424399438
Q9BSG1	ZNF2	-0.360204815987625	3.26434664872214	-1.81085434286695	0.120827302745876	0.82895921911317	-4.2387200126002
Q06455-4	RUNX1T1	-0.162131450012859	3.32673682262394	-2.12875474703272	0.0779900158583983	0.795293090501936	-4.23903449735657
Q8IZD9	DOCK3	0.116458490082002	3.32154323480001	2.39122278914926	0.0545201613870129	0.774271790601197	-4.24143352792136
Q9HD23-4	MRS2	0.156834930984484	3.350131596103	2.73056833511161	0.0346494868905768	0.699116978044718	-4.24253153974974
Q96EA4	SPDL1	0.0892717818891372	3.33361429107775	2.98731827195962	0.0248232098632849	0.65843948780899	-4.24271571264279
Q6ZVL6	KIAA1549L	0.23101429149195	3.22637253339892	1.92434353400069	0.103329228297251	0.822180090943541	-4.24861162640491
Q9Y2Y9	KLF13	0.086781389408305	3.33631475285486	2.64738392251063	0.038674547472316	0.724875808924632	-4.24876565575947
Q13615	MTMR3	0.0740621082908628	3.327144036929	3.12539207077822	0.0208268685844589	0.631702758786564	-4.24936036085785
P28062-1	PSMB8	1.06063477191974	3.21218050770989	1.75364465881313	0.130730990853583	0.832386289605339	-4.25304826793428
Q96MT0	FLJ31958	-0.199965422631362	3.40007553109095	-2.04552275792194	0.0874423924217108	0.800427725715946	-4.25451635354576
O00233-1	PSMD9	0.102709208688982	3.32646124710446	3.0138101773537	0.0239959721223605	0.65843948780899	-4.26039842650898
Q9BSK4	FEM1A	0.0710557997712494	3.3529886644042	2.80150086191726	0.0315717123049547	0.68770311882583	-4.26115581880243
P30084	ECHS1	0.0924817689472559	3.35800326062272	3.3934739343832	0.0149321373085476	0.590735378522985	-4.26203556767922
P0DI83	NARR; RAB34	0.256221290977565	3.28903143646448	1.81664020644484	0.11986788339773	0.82895921911317	-4.26222954327083
Q96EU6	RRP36	-0.113103625656418	3.27328238172213	-3.0062841934382	0.0242278877107587	0.65843948780899	-4.26756467735461
Q9H5Q4	TFB2M	0.112019096452397	3.3552904051677	2.96439313604361	0.0255641133509402	0.65843948780899	-4.27001705413387
Q8WVX3-2	C4orf3	-0.140185027240748	3.34093594696362	-2.46777617697168	0.0491671650924431	0.751242028112394	-4.27616337762431
Q9H0M0-1	WWP1	0.203909878264796	3.30638764193548	1.9251434962234	0.103215336197397	0.822180090943541	-4.28500147861532
Q9H992	MARCH7	0.123760370999048	3.35805259263361	2.40802922810193	0.0532945597693403	0.770232591677817	-4.29445756005662
Q6ZN18-1	AEBP2	0.0681701257515725	3.33293746015463	2.76466912986135	0.0331314069320834	0.697308535518511	-4.29492360018163
P13073	COX4I1	0.109189567483206	3.35320257351449	3.16041912014727	0.0199286241862059	0.62462345485675	-4.29942113434603
P32456	GBP2	0.0982875571582157	3.30423041719056	2.61379421914831	0.0404390769957025	0.731418328066115	-4.29951382312715
Q8N3Z3-1	GTPBP8	0.119947398352592	3.35646948148191	2.42875440477378	0.0518229566755729	0.762565961831559	-4.30090873543841
O75506	HSBP1	0.492777266377553	3.29695240131973	2.15884962775499	0.0748357969165405	0.795293090501936	-4.30271538494482
P42704	LRPPRC	0.107327565820727	3.352723392227	3.92420024004459	0.00798322487257794	0.517095903733337	-4.30292723581643
Q86TH1	ADAMTSL2	0.120768459615732	3.34880272824643	2.2136926630825	0.0694214161448778	0.795293090501936	-4.30478127806962
Q9BRN9	TM2D3	0.277288385961509	3.30507029193131	2.17619200944796	0.0730780834105113	0.795293090501936	-4.30563769652217
Q5T440	IBA57	0.133136126270305	3.38829825855048	2.70564568861121	0.0358061409776745	0.704164919642079	-4.3123747728393
Q9P1W3	TMEM63C	0.271631382447256	3.26710315166577	1.80508927936107	0.121790822619122	0.82895921911317	-4.31627187650124
Q7Z309-2	FAM122B	0.178601560927011	3.32658227097959	2.32834031418228	0.0593745251463144	0.781413335751774	-4.31664713300625
Q96B67	ARRDC3	0.198941830841572	3.3048982122354	1.86554688304602	0.112054082683523	0.827122046749653	-4.31791489744659
Q9Y2S7	POLDIP2	0.127769442462535	3.35622932934118	2.81142645520616	0.0311650537521915	0.68770311882583	-4.32074419790331
Q9NP80-1	PNPLA8	0.0951567742429297	3.3399215651043	2.63429889583524	0.0393519577654985	0.727243715939345	-4.3269972558092
Q9BW66-3	CINP	-0.176040275328326	3.39823127383947	-2.52735516490523	0.0453860607682423	0.741471647942617	-4.3281841588818
Q96AN5-1	TMEM143	0.231607010426704	3.31846947851576	1.7615323686808	0.129319515145231	0.831822143145226	-4.32871685834454
P05091	ALDH2	0.0979228157153456	3.36798368763933	3.21599043434311	0.0185893125435061	0.617611156045219	-4.32931413036155
O95182	NDUFA7	0.0763742110567767	3.32377758725718	2.89448391395163	0.027975549543802	0.662288612369749	-4.33016235035826
Q8N8R3-1	SLC25A29	0.137027595769729	3.34789266630634	2.53459624184273	0.0449479519272971	0.74037378405761	-4.33262335235562
Q8WW22-2	DNAJA4	0.235580112684463	3.31597346590459	2.12690704230583	0.0781880679698546	0.795293090501936	-4.33457328499526
Q96SD1	DCLRE1C	0.145123459592176	3.31278891538401	2.36530048310491	0.0564688876240939	0.775110370838022	-4.33649618971631
Q7Z3D6-2	C14orf159	0.101804095832415	3.36568114443138	2.81995686790289	0.030820065958329	0.687352913597398	-4.33675613305775
Q9NXR5	ANKRD10	0.181196720267409	3.31703927816146	2.22033622901032	0.0687935943421365	0.795293090501936	-4.33972639095683
Q9BQI3-1	EIF2AK1	0.0896315415726711	3.31382535335549	2.5831119796929	0.0421259942808665	0.732548960488096	-4.34829758145012
P55084	HADHB	0.111766641803801	3.39981871982484	3.15540733058195	0.020054509530883	0.625426084146933	-4.35034386950623
Q96ED9-1	HOOK2	0.230681599505091	3.32342317402081	1.75863817095908	0.129835676060978	0.831822143145226	-4.35129115788449
Q9NWQ9	C14orf119	-0.188436321071023	3.35730411197401	-2.22256425816441	0.068584362785368	0.795293090501936	-4.35296751380326
O43819	SCO2	0.100997058540512	3.34757693592634	2.55025362651659	0.0440158959633296	0.737270987112394	-4.35458040963756
P50553	ASCL1	0.104230624453107	3.40228406956338	2.31432547861306	0.0605168174380044	0.7839049675565	-4.35809159796804
Q8N2F6-2	ARMC10	0.215522486745822	3.36557577837989	1.79725661546511	0.123112071205591	0.830046818816371	-4.36642432493582
Q9Y619	SLC25A15	0.150080419242952	3.35543315037555	2.59566642530057	0.0414268605437723	0.732548960488096	-4.3671243800148
Q70CQ1-1	USP49	-0.229026351414915	3.30544350087938	-2.02192152553324	0.0903297582647315	0.804706897772048	-4.36727220718337
Q01101	INSM1	-0.227602289680559	3.40579078775072	-1.9309153428856	0.102397314192538	0.822180090943541	-4.3685733292249
Q8N983-4	MRPL43	0.145886425696713	3.40590309706799	2.23579429991829	0.0673554530185479	0.795293090501936	-4.36975085873469
Q92664	GTF3A	-0.0853903598550595	3.26099876515448	-2.62279504861899	0.0399579764224917	0.72959527972073	-4.37160034764414
Q9UNZ5	C19orf53	-0.166424383336277	3.21285763815755	-2.36067236688159	0.0568244260347128	0.775110370838022	-4.37177291748276
P21912	SDHB	0.151095336393276	3.36725161458173	2.93928628923418	0.0264031670798042	0.65843948780899	-4.37220151194865
Q2KJY2-1	KIF26B	0.0708927165397452	3.29241626333549	2.95045330312289	0.0260263407569573	0.65843948780899	-4.37266901930872
Q4VXU2	PABPC1L	-0.27665621899069	3.19082707879607	-1.66528613057259	0.147607042900792	0.839649760560356	-4.37305240728555
P03915	ND5	0.196662364751609	3.33332549566509	2.40720588188079	0.0533539222096693	0.770232591677817	-4.37447413101663
Q96RT1-8	ERBB2IP; ERBIN	0.0733943994548583	3.33350213926826	3.16379265230022	0.0198443753152137	0.62462345485675	-4.3749312542514
Q8TBE0-3	BAHD1	-0.094393226152219	3.28577136483527	-2.57241350051229	0.0427316823294338	0.732548960488096	-4.37808972064588
Q9H819	DNAJC18	0.116661591956965	3.35741526602165	2.31160694897049	0.060741038559954	0.7839049675565	-4.37966373329295
Q9C0D4	ZNF518B	-0.13792585360855	3.24011710394476	-2.50133646675863	0.0469980008982159	0.74672903848913	-4.38264408926182
Q9H845	ACAD9	0.112462982929618	3.35193655268056	3.21851177415899	0.0185309311737545	0.617611156045219	-4.38277455792647
Q9GZM5	YIPF3	0.0841243885850158	3.30484818988536	2.62936785114412	0.0396105138624681	0.728147114770367	-4.38710035205237
Q9UPX8-3	SHANK2	0.148240031370161	3.31120359557898	2.12141041783889	0.0787802986629956	0.795293090501936	-4.38714326307193
Q8WY41	NANOS1	0.116611531904147	3.33807590505046	2.12011003772992	0.0789210794152963	0.795293090501936	-4.39361480769773
O75436-1	VPS26A	0.0463008042916081	3.3101393774707	3.13845647703948	0.0204867667169357	0.628166198723835	-4.3959910123938
Q96T17-2	MAP7D2	-0.266661898820498	3.38739294415213	-1.71887382909026	0.137134966756654	0.832950180367616	-4.39606200720101
P22830-2	FECH	0.0832225225971417	3.37995823388044	2.98088764768092	0.0250286550037547	0.65843948780899	-4.39963164613273
Q14644	RASA3	0.0507516450402749	3.33091803063848	2.99294452775518	0.0246449651239118	0.65843948780899	-4.40053812069778
Q14697-1	GANAB	-0.213008183919266	3.28217817404095	-1.84658942718807	0.115020992432042	0.827870293552622	-4.40058638208796
Q96HJ9-1	C7orf55; FMC1; C7orf55-LUC7L2	0.200456213134009	3.32573845652069	2.32736104234584	0.0594536048682142	0.781413335751774	-4.40221641261907
Q4G0J3-3	LARP7	-0.168567832368976	3.21460788287562	-3.21544287371794	0.0186020178905954	0.617611156045219	-4.40664751587238
Q8IWK6	GPR125; ADGRA3	0.0759706574246274	3.32584520572129	2.64346529171567	0.0388760987420962	0.724875808924632	-4.4073887225755
Q96DX4	RSPRY1	0.112355565419229	3.34512376640288	2.60625317691375	0.0408469054796184	0.732548960488096	-4.4112026531638
Q9NX40	OCIAD1	0.285947627765557	3.31346902269072	2.71933801702393	0.0351656444464945	0.702167647635656	-4.41200984305985
Q8WUP2	FBLIM1	0.0932830876951894	3.32842331577215	2.67545756732204	0.0372628586503549	0.719112702903894	-4.41261790541672
Q8N490-2	PNKD	0.149210079223873	3.35708798379881	2.38013600041356	0.0553448383685513	0.775110370838022	-4.41419525866557
P82921	MRPS21	0.128211033003161	3.34664925471739	2.09589576059393	0.0815901794878172	0.795293090501936	-4.41652361671333
Q5JTH9-1	RRP12	-0.158915765764518	3.23843859278851	-3.43187325063351	0.0142499233366413	0.590735378522985	-4.41678936752037
Q6AZW8	ZNF660	-0.193699621730952	3.23569768585383	-1.98740266497832	0.0947280183331591	0.816666778400758	-4.41718629347144
Q96BU1-1	S100PBP	0.090786386263644	3.32909504521583	2.5707724763458	0.0428254042593926	0.732548960488096	-4.4184648102651
O43325	LYRM1	0.104983977452613	3.35651982767717	2.26185970219561	0.0650006694639289	0.79388428040369	-4.4186531126371
Q53R41	FASTKD1	0.132124709831644	3.35864426131148	2.83515334041987	0.0302156483450656	0.685987688112687	-4.4234560757912
Q9UK32	RPS6KA6	0.0859444122040162	3.33467229025292	2.46934156439792	0.049063669131089	0.751242028112394	-4.43397936601315
Q86WI3	NLRC5	0.272346756332203	3.30894202453863	1.61698584826045	0.157704984307423	0.843296730156835	-4.4355055061122
Q9NXF8-1	ZDHHC7	0.163184854252866	3.27775430999588	2.26198534551296	0.0649895280851029	0.79388428040369	-4.43726485533027
O76031	CLPX	0.153214796258628	3.36321550037051	3.14884691985791	0.0202206093498874	0.625426084146933	-4.44158774000063
Q9Y4H2	IRS2	0.0751963313384928	3.33594173844399	2.82686265248613	0.0305437972604478	0.685987688112687	-4.44224666677404
Q6ZT21-1	TMPPE	0.124736490864727	3.33827392544259	2.09573806122911	0.081607862169083	0.795293090501936	-4.44409707726771
Q9UMX3	BOK	0.102676679897653	3.3289854639658	2.51805039704983	0.0459556872218338	0.744939545743661	-4.45002253206287
Q9NV79	PCMTD2	-0.0928896507771758	3.33531256544261	-2.74257331431145	0.0341067033938547	0.699116978044718	-4.4517014797151
Q9H1U9	SLC25A51	0.109569297361244	3.3563511751243	2.22904372518359	0.0679796217648921	0.795293090501936	-4.45180175948153
P98182-1	ZNF200	-0.21127604642056	3.34058318495347	-1.65091719653534	0.150544151694361	0.839649760560356	-4.45233763120896
Q9Y592	CCDC41; CEP83	0.0753602054100539	3.31340540813911	2.72485906490584	0.0349108678043135	0.699116978044718	-4.45283966175251
Q32NC0	C18orf21	-0.16530964363007	3.21643436353629	-2.2422822511004	0.0667611662312314	0.795293090501936	-4.45369258439484
Q9H867-4	METTL21D; VCPKMT	0.100602766199058	3.35551441925468	2.29686244485706	0.0619723393712517	0.7839049675565	-4.45742918035859
Q6EKJ0-1	GTF2IRD2B	0.278393913746989	3.15221122078747	1.50800696938053	0.182966122431801	0.854673122711006	-4.45744191122202
Q7Z4G4	TRMT11	0.063159674152329	3.34301444405645	2.76518933243433	0.033108809771334	0.697308535518511	-4.45837317270009
Q99811	PRRX2	0.345477282470683	3.35563122079352	1.46240021807936	0.19462988834645	0.858646799648474	-4.46125218950615
P49821	NDUFV1	0.100723589454538	3.39126580191024	2.94108499950624	0.0263420726600783	0.65843948780899	-4.46143694853525
Q9Y584	TIMM22	0.145372290611414	3.36876738545243	2.35562909530983	0.0572145290225845	0.775110370838022	-4.46341937402751
Q969V5	MUL1	0.103756507261362	3.33847760497246	2.45825309986499	0.0498017724817222	0.752295470401436	-4.46421686143619
Q5HYK9	ZNF667	-0.206230731589478	3.17117598148078	-2.08249222389273	0.0831071850471942	0.795890929908729	-4.46448377110944
Q9H5J0	ZBTB3	0.141951896658536	3.32139859949096	2.26747996973549	0.0645042306857683	0.79388428040369	-4.46664363962044
P54687-4	BCAT1	0.118873348479117	3.31921578182061	2.1809164812867	0.072606657635559	0.795293090501936	-4.4682140596215
Q8IZE3-2	SCYL3	0.0730514403010495	3.31433223286946	2.57231669975592	0.0427372047425381	0.732548960488096	-4.46992721424462
Q9Y3X0	CCDC9	0.0860542375941692	3.31941137247288	2.54859314188136	0.0441137619777656	0.737270987112394	-4.46996098352484
Q969S9	GFM2	0.103224488328373	3.37634647939189	2.94115849445034	0.0263395796162096	0.65843948780899	-4.47000070540892
Q9UHJ3-1	SFMBT1	0.127454633952269	3.29626413512195	2.49937920959248	0.0471216865847988	0.74672903848913	-4.47042756378893
P98170	XIAP	0.0697120006803851	3.35986884834798	2.67279933149677	0.0373941365224897	0.719112702903894	-4.47395646349708
P61254	RPL26	-0.250103444458187	3.21808322710062	-3.03118040248686	0.0234698707812476	0.650602295619532	-4.47402547117976
O75123	ZNF623	0.125443650419646	3.304443119595	2.08044814824026	0.0833410536700872	0.795890929908729	-4.47547208910479
O00479	HMGN4	-0.192594847730932	3.21986247135895	-1.77322164697518	0.127255233486841	0.831822143145226	-4.47592072579747
P15907-2	ST6GAL1	0.187449843646372	3.30663257902615	2.15085956133896	0.0756602160131098	0.795293090501936	-4.4761105592185
Q9H7T9-2	AUNIP	0.110422235450201	3.36513277287927	2.22746945566007	0.0681260414031695	0.795293090501936	-4.47797119060925
Q9Y2C4	EXOG	0.158602525833407	3.38581950682595	2.10573355678379	0.0804947945757725	0.795293090501936	-4.48090758868937
Q9HBI5	C3orf14	0.157234386662215	3.38546570825165	1.82086650822148	0.119171839536746	0.82895921911317	-4.48307364482079
O75367-1	H2AFY	-0.204357931766847	3.25986747790957	-3.37584806587012	0.0152572837628221	0.590735378522985	-4.48552717845627
Q15256-1	PTPRR	0.277108808099766	3.28776599692943	1.50249510033269	0.184340224071382	0.854673122711006	-4.48727616440096
Q5SVQ8-1	ZBTB41	-0.126354082964808	3.26181995592365	-2.06241581103603	0.0854335236676999	0.797437462306891	-4.49122716677373
Q8N319-3	C6orf223	-0.237900827755976	3.10532286158364	-1.64903538825345	0.150932956203007	0.839649760560356	-4.49201387373238
Q96IK1	BOD1	0.0570160538139335	3.32149483638381	2.74243745369547	0.0341127947620157	0.699116978044718	-4.49449712506365
Q9NS18-2	GLRX2	0.105588004922346	3.38050688409497	2.19234608889919	0.0714791044000221	0.795293090501936	-4.49901527341562
Q8NDH6	ICA1L	0.0893517383048938	3.32811200459102	2.40446693375982	0.0535518984306044	0.77197322664321	-4.50266525971649
O15063	KIAA0355	0.0895585466423602	3.31291254117453	2.8773590406105	0.0286030969597348	0.667662908218764	-4.50509466823997
P84098	RPL19	-0.316897086177256	3.17288754398322	-3.21322243369109	0.0186536376405685	0.617611156045219	-4.50517009913782
Q6UWS5	PET117	0.145092809403378	3.34990733955363	1.93407316717002	0.101952526611954	0.822180090943541	-4.50714414535355
O00584	RNASET2	-0.138406644100351	3.35021050242699	-2.39115538261971	0.0545251361701313	0.774271790601197	-4.50769694980901
O00423-3	EML1	0.0541451259178739	3.31444509476975	2.9444611482181	0.0262278129848867	0.65843948780899	-4.50949483900991
P13804-1	ETFA	0.107084367407224	3.34675259539176	2.97969481619459	0.0250669662176854	0.65843948780899	-4.51492464149503
Q86U42-1	PABPN1	-0.100681890183634	3.30560282156154	-2.92671110451557	0.026834607158589	0.65843948780899	-4.52683635463191
Q9Y2L6	FRMD4B	0.145768684391167	3.27919497070688	2.24165195986493	0.066818660684334	0.795293090501936	-4.52880179066205
P31937	HIBADH	0.105633159076012	3.38346374541071	2.56348564633706	0.0432442160657704	0.733105290032992	-4.53303911028377
Q9UJG1-3	MOSPD1	0.172878256929607	3.29895978167541	1.71214347849087	0.138409447074801	0.832950180367616	-4.5342616258178
Q99966	CITED1	-0.238183503662875	3.31401360642344	-1.89323120875935	0.107857850460746	0.822180090943541	-4.53618910004902
P62861	FAU	-0.155104084062281	3.21637587406881	-2.35818632426628	0.0570163749546781	0.775110370838022	-4.53739538504456
Q9P0S2	COX16	0.189524939627512	3.32761491660937	2.1396422953311	0.0768334154087368	0.795293090501936	-4.53761337298465
Q8N4J0	C9orf41; CARNMT1	0.118609123326471	3.29259774075635	2.14112785410744	0.0766769743023589	0.795293090501936	-4.53871260678302
Q9ULE0	WWC3	0.137483058929051	3.28594417167951	1.94570568535325	0.100330744412621	0.822180090943541	-4.53996176839174
Q8IUE6	HIST2H2AB	-0.185039358927619	3.24494519440113	-2.01405273686739	0.0913138011461467	0.809162908172539	-4.53998072004708
Q9P031	CCDC59	-0.18983039467253	3.2410630638092	-2.62804318669415	0.0396802802637982	0.728147114770367	-4.54205745839038
Q96SJ8	TSPAN18	0.111073450983669	3.31114206768136	2.16967063057038	0.0737340030764033	0.795293090501936	-4.54215572755683
P45880-2	VDAC2	0.0735339846306007	3.35062376866936	3.41002383391664	0.0146337844003406	0.590735378522985	-4.54237009596398
Q9NW81-4	ATP5SL; DMAC2	0.144160999234367	3.38479474186647	2.01349611244444	0.0913838211821242	0.809162908172539	-4.54555802685226
O43837-1	IDH3B	0.113936867543192	3.37752064627531	2.98313523434914	0.0249566400235383	0.65843948780899	-4.54581616712572
Q9UET6	FTSJ1	0.062186337435282	3.32327868822975	2.64522292217059	0.0387855581901339	0.724875808924632	-4.54695327070017
A8MZ97	C2orf74	0.164696458998398	3.31739821193795	1.95053741469142	0.099664766446496	0.822180090943541	-4.54828537944253
P62241	RPS8	-0.388097360953247	3.17767431893921	-3.24439605768368	0.0179430759544199	0.617520824857804	-4.55001077994221
Q6PK04	CCDC137	-0.212697769332738	3.21557545831278	-2.52978340823095	0.0452386415638697	0.74037378405761	-4.55062645241994
Q03933-2	HSF2	0.0616414437734658	3.34900275271598	2.64814422369935	0.0386355715038844	0.724875808924632	-4.55213331805988
P80370-1	DLK1	-0.262401552666936	3.30032966144575	-1.73628164583331	0.133891429758094	0.832950180367616	-4.55241558185793
Q9C029-3	TRIM7	0.321105058590869	3.25180681089384	1.6065522592755	0.159971798981064	0.843698316871093	-4.55315520558573
Q9HA77	CARS2	0.146790375379398	3.34300866697585	2.84688998131127	0.0297575951654167	0.683179326892374	-4.55485515965577
O43760-2	SYNGR2	-0.248309488798619	3.33784976974196	-1.47798516865908	0.190568257740166	0.858646799648474	-4.55861123733705
O60260-5	PARK2; PRKN	0.158875183184581	3.35436883819188	1.78646157080374	0.124956227481388	0.831822143145226	-4.56001571987631
Q9BSW2-2	EFCAB4B; CRACR2A	-0.269223221972751	3.26813053995241	-1.41594013805552	0.207218835038332	0.858646799648474	-4.56224594406539
Q9UBW7	ZMYM2	-0.0887947762318946	3.27641271275921	-3.31256187361811	0.0164906415272932	0.608135505807224	-4.56374074642165
Q6P2Q9	PRPF8	-0.0609043181365295	3.28013420175	-3.77883035762379	0.00943599779706657	0.528770994832392	-4.56384225443349
Q9HC56	PCDH9	0.107347516580894	3.33186786549719	2.10760694999983	0.0802879153574513	0.795293090501936	-4.56596122971528
P31152	MAPK4	0.0860141017488729	3.32089042314989	2.35561518531875	0.0572156088475908	0.775110370838022	-4.56966593417864
P43897	TSFM	0.141876342276683	3.34988921522063	2.94738360535603	0.0261293416475452	0.65843948780899	-4.57042538361155
Q4VC44	FLYWCH1	-0.0888670607700637	3.29731533752078	-2.62188622340502	0.0400062755616664	0.72959527972073	-4.57296618789306
Q9Y3R0	GRIP1	0.0975773169951784	3.30285091013174	2.90981341404018	0.0274264200338241	0.65843948780899	-4.57481197809346
Q9NVH1-1	DNAJC11	0.119215798065979	3.35610716565008	2.80071567965661	0.0316041249081428	0.68770311882583	-4.57620484670328
Q13480-2	GAB1	0.0595092193326394	3.32471702969509	2.61030767215861	0.040627091536733	0.731418328066115	-4.57654647732692
P30281-1	CCND3	0.120132782725323	3.3548732621902	2.05237526554065	0.0866217757250652	0.79912648754726	-4.58102725834701
P62424	RPL7A	-0.361076492390695	3.17024246670393	-3.1933774815165	0.0191220192843568	0.617611156045219	-4.58213392413426
P07919	UQCRH	0.166089359869693	3.40452735987392	2.16003317472213	0.0747144666591522	0.795293090501936	-4.58237843014192
Q12923-3	PTPN13	0.143573039832354	3.31300891981282	1.8886536272316	0.108540708542484	0.822180090943541	-4.58277896673626
Q96EL3	MRPL53	0.086662417852467	3.37692843640204	2.52963186421796	0.0452478269638969	0.74037378405761	-4.58343983378694
Q9UDY6	TRIM10	0.219664047117656	3.3224675485488	1.9463074862733	0.100247552023997	0.822180090943541	-4.58375069881239
Q9Y2G9	SBNO2	0.113910862664154	3.30932774306068	2.03878484687334	0.0882570022530887	0.800427725715946	-4.58649580523715
Q12999	TSPAN31	0.142308012544818	3.29661049318616	1.7693218846075	0.127940292387963	0.831822143145226	-4.58991706772351
P46199	MTIF2	0.14597137130317	3.34176494973452	2.96867896060267	0.0254237975278213	0.65843948780899	-4.5910743152361
Q5JRX3	PITRM1	0.0995116780051155	3.36402589468355	3.088332416444	0.0218256547184421	0.640232822797751	-4.59166285855316
P11137-4	MAP2	0.135295076936186	3.29847851047158	2.24418480748244	0.0665879283209628	0.795293090501936	-4.5923071742316
Q9GZM8-2	NDEL1	0.119437392264079	3.33336752316402	2.7333597163075	0.0345224574273003	0.699116978044718	-4.59238947917955
Q9Y330	ZBTB12	-0.0833433180158879	3.3133797535569	-2.43606985759798	0.0513137864493632	0.762341125570412	-4.59408046831969
Q9H300	PARL	0.0889995429898165	3.35832262884488	2.48883385228708	0.0477940365722813	0.74672903848913	-4.59486723451106
Q9H336	CRISPLD1	0.106448018477144	3.34749455578886	2.29351719812847	0.0622553031357358	0.784099776014507	-4.59628348746575
Q9NY97-1	B3GNT2	0.108106456527162	3.3227556113314	2.13083013730287	0.0777681726078986	0.795293090501936	-4.59720495046713
P43405-1	SYK	0.30286208234243	3.24059208679115	1.80476109889093	0.121845899483841	0.82895921911317	-4.59806105042187
Q08345-5	DDR1	-0.212057030183994	3.32457225479239	-1.8755636271643	0.11051732155798	0.82459321563432	-4.59845800404055
Q69YU5	C12orf73	0.111517780897255	3.35710605490353	2.39001972154309	0.0546090227213892	0.774407950782367	-4.59847206616736
Q9HCM1	KIAA1551	0.0699207675606382	3.32718509025882	2.54090945961656	0.0445696417094228	0.738552266355031	-4.59976514835094
Q9UPQ4	TRIM35	0.227222027168844	3.30542037302014	1.69176982640859	0.142338124176356	0.839649760560356	-4.60093086512592
Q96KS0-1	EGLN2; RAB4B-EGLN2	0.126794279080885	3.34517639845467	2.20343060233875	0.0704028654344511	0.795293090501936	-4.60259928542653
Q8IYB8	SUPV3L1	0.138891725814521	3.34753182328867	2.99051068080548	0.0247219002485272	0.65843948780899	-4.60398177391764
Q7L7V1-1	DHX32	0.120299632771986	3.30259481666777	2.48765378031642	0.0478699043763636	0.74672903848913	-4.60429085424985
Q8NDZ2-1	SIMC1	0.0733555359546502	3.31844852568277	2.48297230093287	0.0481721375167642	0.74672903848913	-4.60458134043287
Q68D10-1	SPTY2D1	-0.172481418320148	3.20977412059896	-2.15273831298699	0.0754655286496024	0.795293090501936	-4.60493869605171
Q96EY4	TMA16	-0.155739690970221	3.26082147294227	-2.57116300141035	0.0428030808493034	0.732548960488096	-4.61170990274678
P57721-1	PCBP3	0.0462470895163318	3.32762685275528	2.7642433425753	0.0331499151132666	0.697308535518511	-4.61341959194487
Q8N1S5-1	SLC39A11	0.10691139802443	3.30390626225344	2.03178097946568	0.0891119501169205	0.800612205493998	-4.61361672858699
P01023	A2M	-0.130884906588624	3.24268283275678	-2.40349103610801	0.0536226245888597	0.77197322664321	-4.61381111752182
O75746	SLC25A12	0.159483371690577	3.35361597993742	2.58885981376406	0.041804361938422	0.732548960488096	-4.61503767091104
Q9BSK2	SLC25A33	0.127867113505453	3.34734989276669	2.14090313590981	0.0767006178751165	0.795293090501936	-4.6151502297832
P51512-1	MMP16	0.0999462299320793	3.30689230257583	2.53709963065788	0.044797534021406	0.74037378405761	-4.6174868485155
Q9BZE2	PUS3	0.101687441302674	3.31990959381426	2.50959684496178	0.0464797731600913	0.74672903848913	-4.6184205313824
Q06945	SOX4	0.0765385211316078	3.42705437690461	2.23996281008526	0.0669729964640089	0.795293090501936	-4.62000796141496
Q9Y6C9	MTCH2	0.133732064291097	3.34695941178509	2.93322983535677	0.026610010855231	0.65843948780899	-4.62184844086922
O14709	ZNF197; ZNF660-ZNF197	-0.18698860706975	3.38068713485766	-1.50445881158124	0.183849568104897	0.854673122711006	-4.62453020352866
P57105	SYNJ2BP	0.0921158266577524	3.34266724911862	2.49602927436083	0.0473341803179424	0.74672903848913	-4.62603966896809
Q969Q0	RPL36AL	-0.162374171274139	3.18864624440254	-1.68343277382436	0.143976809659412	0.839649760560356	-4.6269635608188
Q96PX9	PLEKHG4B	0.248477885168161	3.24043649735686	1.35622097716486	0.224497761941454	0.859144613720779	-4.62877170335549
Q5T848	GPR158	0.195612838742459	3.31092289138169	1.51212014295642	0.181946978682063	0.854673122711006	-4.62983000073786
P59780-1	AP3S2	0.183036696025903	3.32173469436971	1.91931855188631	0.104047533945203	0.822180090943541	-4.63014612349363
P0CAP1-11	GCOM1; MYZAP; POLR2M	0.160240180522227	3.3214405884723	1.56330782833336	0.169703006703184	0.84530995981228	-4.63337081408858
Q86VR2	FAM134C; RETREG3	-0.0895168591624516	3.31098649432651	-2.14447629936902	0.0763255561692228	0.795293090501936	-4.63536942851214
P43652	AFM	-0.3006837889308	3.16343430315556	-1.52461631164377	0.17888334198394	0.852665038186689	-4.63540975558065
Q96GS6-2	ABHD17A; FAM108A1	0.128895816848319	3.29215015270283	1.86096493244041	0.11276412054411	0.827122046749653	-4.63581709263278
O60346	PHLPP1	0.0813677129208015	3.32740692799632	2.24922252621088	0.0661314666815496	0.795293090501936	-4.63602890165358
Q9UKV0-10	HDAC9	0.146997052882633	3.30984022307298	1.87935908980535	0.109940530338206	0.82459321563432	-4.63849271710897
Q53SF7-1	COBLL1	0.110198918140804	3.31635835232053	2.13867892712833	0.0769350410249546	0.795293090501936	-4.63920233354584
Q8N6M6-4	C9orf3	-0.135094928162369	3.31443923040104	-1.73934827774208	0.133327851930606	0.832950180367616	-4.64193570454375
Q9Y233-2	PDE10A	0.11638803512425	3.28849585895111	2.10498153959097	0.0805779935161425	0.795293090501936	-4.64412043428174
P48729-2	CSNK1A1	-0.219901386353574	3.34329019594021	-2.82666207758061	0.0305517835739067	0.685987688112687	-4.645768586472
A1A5D9	CCDC64B; BICDL2	0.313609518949092	3.26057897671222	1.29239313260351	0.24439744434634	0.859582737106314	-4.64650608584225
Q96AQ8-1	CCDC90A; MCUR1	0.196383290605991	3.350547068868	2.61024549309723	0.0406304530317836	0.731418328066115	-4.6465778645598
P62701	RPS4X	-0.240166894019366	3.25363999145537	-3.33640724739344	0.0160134883566637	0.601137903200176	-4.6466372745416
Q96D15	RCN3	0.108638932052376	3.31903306582034	2.08678887578466	0.0826177767061428	0.795890929908729	-4.64869470704371
Q56VL3	OCIAD2	0.189873608315767	3.34922544002865	2.67791233701987	0.0371420668849367	0.718729366445626	-4.6500303710968
Q8IWS0-2	PHF6	-0.205444289370914	3.17823366339672	-1.46016959493228	0.195217755263139	0.858646799648474	-4.65015067845387
Q86Y97	SUV420H2; KMT5C	-0.129410687306588	3.27519072519182	-1.84939671854411	0.114576762921203	0.827870293552622	-4.65061124859447
Q9HBE1-2	PATZ1	-0.246049887286343	3.24824425882828	-1.56963814327863	0.168244133813343	0.84530995981228	-4.6510631584255
P46781	RPS9	-0.290129780547493	3.24611859097113	-2.90465819676363	0.0276097754590718	0.658527893844178	-4.6526477595567
O60303	KIAA0556	0.077044841353878	3.31981930655439	2.32670546421448	0.0595066066591436	0.781413335751774	-4.65322178051978
P20393	NR1D1	-0.334821472045936	3.26947183904191	-1.36578961392666	0.221643817668262	0.858646799648474	-4.65462659719712
Q6P1Q0-7	LETMD1	0.105770584621995	3.34283905936648	2.52364966184319	0.0456120051869622	0.743996760663077	-4.65507025667458
Q99714-1	HSD17B10	0.0927278532299859	3.36269888953236	2.97574642317536	0.0251942352971489	0.65843948780899	-4.65543690761961
Q9ULR5	PAIP2B	-0.187690311018466	3.27024315295552	-1.67176963313985	0.146299964610062	0.839649760560356	-4.65722351971263
Q96BD5	PHF21A	0.145356785234713	3.34554610676358	1.6183701467486	0.157406551218786	0.843296730156835	-4.65792799037266
Q9H2X8	IFI27L2	0.140107845410482	3.36831194449412	1.70714327420814	0.139363762969573	0.835301035901014	-4.65907962298374
Q86UA6-8	RPAIN	0.0694281592011136	3.33643833378784	2.30617174105098	0.0611919314740077	0.7839049675565	-4.65968590472993
A8MQ14	ZNF850	-0.202861002671402	3.21968291691667	-1.38060197348499	0.21729078295243	0.858646799648474	-4.66043818340714
Q96S86	HAPLN3	0.164802616902303	3.33203302763508	1.60032148856647	0.16134033224783	0.844058750761228	-4.66068967590146
Q96NT1	NAP1L5	0.138986990351254	3.31950609477224	2.09424594379411	0.0817753660951539	0.795293090501936	-4.66259943215952
Q9NPE2-2	NGRN	0.144903220039194	3.30390248794342	2.47978477324195	0.0483790760560294	0.74672903848913	-4.66564880288607
P56178	DLX5	0.201574195798923	3.41159277781387	1.3351293788777	0.230906231383066	0.859582737106314	-4.66726903171019
Q08495-1	DMTN; EPB49	0.221144992716597	3.27773025578428	1.46609625110539	0.193659439517173	0.858646799648474	-4.67241159781983
Q8N8L6	ARL10	0.122512679799679	3.34195195376533	2.42444408108433	0.052125452661917	0.76297543430345	-4.67292885415365
Q14249	ENDOG	0.0672884140751915	3.36384959754302	2.63686876150163	0.039217923093697	0.727243715939345	-4.6758761439931
O75425	MOSPD3	-0.257639773391522	3.34541755036492	-1.15832824023175	0.291338691847036	0.863457299429104	-4.67606379897024
Q66K66	TMEM198	0.219327527263264	3.31438758931449	1.39527678752231	0.213055089794442	0.858646799648474	-4.67619534931184
Q14833-2	GRM4	-0.158884264726039	3.24762457999204	-1.73220907951626	0.134643476816923	0.832950180367616	-4.67679374415255
O75534-3	CSDE1	0.190163651777392	3.29314594817688	1.42002642947305	0.206082202431145	0.858646799648474	-4.67859264393319
Q5SQH8-4	C6orf136	0.235036728602453	3.36644338545269	1.22077495012651	0.268579083207275	0.861603707368029	-4.67865309803549
Q01459	CTBS	-0.159308801685889	3.31089147449133	-1.55433092619148	0.171792387915735	0.84530995981228	-4.67922970915338
Q15118	PDK1	0.160814127057806	3.33702580748145	2.7251813424079	0.034896057144211	0.699116978044718	-4.680151156693
Q9H1K1	ISCU	0.107271041141733	3.34048186095055	2.78158851803539	0.0324048728749806	0.693544127260622	-4.6816269196093
Q96I59	NARS2	0.0681216767231521	3.36036517722171	2.71381611052051	0.0354224564672904	0.70290159194673	-4.68425461226306
Q9BXM9-1	FSD1L	0.0563418650610751	3.3486191610964	2.67058453217409	0.0375038929879003	0.719895168716178	-4.68520525649361
Q5T124-1	UBXN11	0.151236928892845	3.31575051100305	1.84360804630333	0.115494643781676	0.827870293552622	-4.68549482010544
P22061-2	PCMT1	0.120590075642494	3.35388604155155	2.78895146675344	0.032094070809617	0.692580745442315	-4.6859936074658
Q8NDV1-1	ST6GALNAC3	0.0850630008025077	3.29554698025132	2.19609761660822	0.0711129632316918	0.795293090501936	-4.68677795895525
O75971	SNAPC5	0.243759985993066	3.32223380266951	1.36701451036189	0.221280864756964	0.858646799648474	-4.69024247363153
P62491-1	RAB11A	0.108204639292155	3.29412686327759	2.5049617475238	0.0467698139889064	0.74672903848913	-4.69035098394346
Q9Y3C1	NOP16	-0.134646782063762	3.2527034499609	-2.68159557394637	0.0369616113226797	0.717413174704452	-4.69087009812491
Q9H8X2	IPPK	0.0988236491827903	3.36990811870049	2.14734449482445	0.0760258570381107	0.795293090501936	-4.69127573313533
Q09FC8-5	ZNF415	0.217513981305752	3.32697323792097	1.64508531856632	0.151752238051413	0.839649760560356	-4.69224476952531
Q9UKW4-4	VAV3	0.151290093286348	3.26015027837316	1.66319724533862	0.148030562401092	0.839649760560356	-4.69542330471066
O95445-2	APOM	-0.365604269675254	3.35400196204885	-1.4727868582791	0.191914152478207	0.858646799648474	-4.69802677781232
Q8IY81	FTSJ3	-0.192787578125957	3.21990714315226	-3.06051538692374	0.0226096770431008	0.645645654302027	-4.70055384435303
O14544	SOCS6	0.0918239502198374	3.35129585544467	2.1979837593705	0.0709296122809662	0.795293090501936	-4.70067729314836
Q8N6V9	TEX9	0.1232439358905	3.32654321600427	1.92694519410965	0.102959286411948	0.822180090943541	-4.70264786667664
Q9Y399	MRPS2	0.139400395116562	3.35822999873183	2.35734638479169	0.0570813806250638	0.775110370838022	-4.70329951431945
Q9BZ95	WHSC1L1; NSD3	-0.0909863555270738	3.27560670735742	-3.03819255291294	0.0232610586721341	0.650074596143913	-4.70394920886133
P30304	CDC25A	0.163219556079106	3.34786567828912	1.96118682896313	0.0982125886535406	0.822180090943541	-4.70431607267313
O75083	WDR1	0.0506782400813427	3.33602989810951	3.21154135197841	0.018692823094638	0.617611156045219	-4.70463021433339
O95497	VNN1	-0.228686549316182	3.13479697240489	-1.71488399321146	0.137889107762131	0.832950180367616	-4.70542819475276
Q6JQN1	ACAD10	0.0938389708523563	3.35473652557442	2.56327761327188	0.0432562365317365	0.733105290032992	-4.70558910059384
Q9Y606-2	PUS1	0.0670023815836352	3.3273847050666	2.72431532414766	0.0349358713715934	0.699116978044718	-4.70671608949098
Q6UB28	METAP1D	0.148872967306618	3.39705162909342	2.30195994931557	0.0615437330881032	0.7839049675565	-4.71033896343679
Q9Y4E8-3	USP15	0.136251387816504	3.31559449047393	1.70657342278766	0.139472927848727	0.835474900555907	-4.71101513878151
Q96S94	CCNL2	0.0964940265670253	3.32345149650829	2.65392222778828	0.0383407364711012	0.724875808924632	-4.71139134255134
Q5T0B9	ZNF362	-0.146103329703616	3.28650930041978	-1.80300356305851	0.122141276698559	0.82895921911317	-4.71367361062023
P03897	ND3	0.52967599224801	3.32938328532861	1.7155952750798	0.137754369044222	0.832950180367616	-4.71495335733305
Q9UKA2	FBXL4	0.215035941068293	3.29151608121391	1.80949007999719	0.121054630518548	0.82895921911317	-4.71524753934156
Q53S58	TMEM177	0.138811453735763	3.34469577979556	1.93171373491227	0.102284674850767	0.822180090943541	-4.71524944602438
Q9H4I3-1	TRABD	0.160206805323524	3.33020644867599	2.47783491381336	0.0485061265180232	0.74672903848913	-4.71577562464407
Q8N5U6-2	RNF10	-0.0808096561919498	3.30075150495511	-2.29327722497837	0.0622756533928606	0.784099776014507	-4.71635135543407
Q9BW92	TARS2	0.0700854227065446	3.36576499431309	2.82370723947816	0.0306696980390014	0.685987688112687	-4.71736644184941
Q9UQ90	SPG7	0.162674579430815	3.35613111151502	2.81006197446355	0.0312206213065597	0.68770311882583	-4.71840695821136
Q9NZS9	BFAR	0.202134011665542	3.33975593044048	1.370386044832	0.220284619463777	0.858646799648474	-4.71990895810105
Q5T3I0-3	GPATCH4	-0.132560492569455	3.23804921342927	-2.62126751528136	0.0400391921711847	0.72959527972073	-4.72078225041959
Q8N573-2	OXR1	0.0745803484942396	3.3206357470275	2.3939948190225	0.0543159904726085	0.774271790601197	-4.72233195754957
Q86UX7	FERMT3	0.162141926670279	3.24007625161907	1.44748453893242	0.198592253232968	0.858646799648474	-4.7256237809839
Q6ZTA4	TRIM67	0.235231090086301	3.25919967093167	1.28841859570413	0.245687212145301	0.859582737106314	-4.72671039595077
Q9NWH2	TMEM242	0.157727192940126	3.35337583861642	1.85363304666907	0.113909627053932	0.827870293552622	-4.72693433710803
P02511	CRYAB	0.233161176289188	3.26320645203536	1.24570423882082	0.259933435287679	0.859582737106314	-4.72746826341753
P60763	RAC3	0.201991834726497	3.36164355414935	1.21659010204416	0.270054735743204	0.862592418544245	-4.7304293576449
Q8TDY8	IGDCC4	0.241047538729503	3.2988145520806	1.2649020037392	0.25344278592567	0.859582737106314	-4.73101267747427
Q9Y6M4-4	CSNK1G3	0.590954065412786	3.10900074047605	1.10729106656424	0.311143054891406	0.863491048074929	-4.73239142450581
P09972	ALDOC	-0.0707729697088152	3.33516862547121	-2.86997654853302	0.0288783124684204	0.670375614383844	-4.73286050718241
O00716	E2F3	0.0602998843799828	3.30898913735982	2.3734303517099	0.0558499738544517	0.775110370838022	-4.73396826832012
Q6ZMZ3	SYNE3	0.156686007544181	3.31585149465555	1.55855863345335	0.170805367043304	0.84530995981228	-4.7340371426634
Q9GZR2-1	REXO4	-0.147443736498298	3.23907355777237	-2.71326259475122	0.0354483099802171	0.70290159194673	-4.73445060484843
O00625	PIR	0.0621591462173537	3.34636477343418	2.77472103054505	0.0326976814804485	0.69694874043091	-4.73673499388853
Q9BUR5-1	APOO	0.161352497977827	3.34859413707299	1.96517670608029	0.0976740282037195	0.822180090943541	-4.73815636914744
Q92879	CELF1	0.17215090780347	3.26667675157838	1.81667389804491	0.119862318738794	0.82895921911317	-4.73839050981743
Q86WT1	TTC30A	0.106324643222987	3.2821624730085	1.84551997281483	0.115190674081042	0.827870293552622	-4.73878229661411
Q4G0N7	C6orf225; FAM229B	-0.212103539257199	3.34301690413134	-1.38655322568074	0.215563857533378	0.858646799648474	-4.74174375980192
O95696	BRD1	-0.204014692569125	3.2237168356356	-1.27876250393365	0.248845900227046	0.859582737106314	-4.74240081729055
Q96I36	COX14	0.17534728110319	3.35009357546172	2.17272098541911	0.0734264463655125	0.795293090501936	-4.74415501666861
Q9NWR8	CCDC109B; MCUB	0.15710779401395	3.35462182412572	2.23027974757682	0.0678648903830657	0.795293090501936	-4.74491331421519
Q6TDP4	KLHL17	0.10943621081693	3.29373830943126	1.99033013408393	0.094346738158052	0.816666778400758	-4.74846799858577
Q9Y6B2-1	EID1	0.119768919545644	3.42249304519314	2.14602229248877	0.0761638639553167	0.795293090501936	-4.74984887411766
Q9HCD6-2	TANC2	0.146180399223368	3.27695369674608	1.90188514439393	0.106578618767369	0.822180090943541	-4.75014184426255
Q9NVA1	UQCC; UQCC1	0.240623563951375	3.30732502514858	2.29434970183483	0.0621847586761134	0.784099776014507	-4.7509569425416
Q96BD0	SLCO4A1	-0.254901548935169	3.2559600015574	-1.06718402794277	0.327486234924081	0.866751164453265	-4.75286948271167
Q5VSG8-1	MANEAL	0.142747112150374	3.30034565061004	2.40199766311308	0.0537310438438706	0.772467131013328	-4.75456012806933
Q5XG99	LYSMD4	0.22497221500983	3.3101837366231	1.135369781518	0.300111414954326	0.863457299429104	-4.75525362310366
Q8IZU2-1	WDR17	0.0632822991967692	3.32301946685783	2.64465366231691	0.0388148577041764	0.724875808924632	-4.75677527130351
Q9Y421-1	FAM32A	-0.122084757550058	3.30554106630785	-2.46016540790651	0.0496736480382547	0.752295470401436	-4.76269113402635
Q5TDH0-3	DDI2	0.0738804444042585	3.34917189221957	2.51885843641446	0.0459059209064175	0.744939545743661	-4.76335255582656
P56134-2	ATP5J2	0.191087676269603	3.32303189581194	1.86922806035159	0.111486859666789	0.825303649365728	-4.76335390813474
Q96AP4-1	ZUFSP	0.0803106669911744	3.34418555738827	2.33153573444723	0.0591172472050702	0.781413335751774	-4.76473038890489
Q5VZ89-2	DENND4C	0.155221326400093	3.2963707875138	1.74710048018824	0.131913500231096	0.832950180367616	-4.76773485695883
P42575-1	CASP2	0.0548488098746654	3.37588523029112	2.57102330944963	0.0428110645769272	0.732548960488096	-4.76898324125789
P62280	RPS11	-0.169643584966796	3.24213577467945	-2.92697655535591	0.0268254212970986	0.65843948780899	-4.76945329353954
Q96MP5	ZSWIM3	0.092618073217434	3.33139214320213	2.16822230924297	0.0738804969292964	0.795293090501936	-4.77009789820989
Q6PD74-2	AAGAB	0.134063027407159	3.3493588908922	1.53273295810589	0.176919487398937	0.849734680318223	-4.77179033190255
Q99758	ABCA3	0.0669503716219547	3.2987880713698	2.5770705788286	0.0424668938100562	0.732548960488096	-4.77287873770291
P12694	BCKDHA	0.113932929200883	3.39982527398357	2.62490902109638	0.0398458706667627	0.72959527972073	-4.77312818592794
O14682	ENC1	0.140633641377787	3.26056167858094	1.74967525334761	0.131447002880812	0.832386289605339	-4.77412912896263
P50452	SERPINB8	-0.198108696298494	3.32802655415671	-1.11927105978855	0.306395352210317	0.863457299429104	-4.77429780202756
Q9Y561	LRP12	0.101411736512352	3.33800910873432	2.04641688473639	0.0873348695225073	0.800427725715946	-4.77451927599078
Q8WYN0	ATG4A	0.189171981740834	3.3253155063643	1.2496287445956	0.258594826069266	0.859582737106314	-4.77708848979508
Q96K21-3	ZFYVE19	0.16832609647228	3.31662561228115	1.76685715904192	0.128375130509734	0.831822143145226	-4.77833084239433
Q92187-1	ST8SIA4	0.0847772351116555	3.38255272573382	2.24280051211376	0.0667139295047555	0.795293090501936	-4.77940042282373
Q9NZL9-2	MAT2B	-0.184377951867835	3.34711091284242	-1.50229176987129	0.184391098571098	0.854673122711006	-4.77950796620906
Q8WUM9	SLC20A1	0.132681997779355	3.33675474940792	2.14960858371197	0.0757901362637933	0.795293090501936	-4.78114216250372
O43426	SYNJ1	0.0650514031669675	3.32291504141404	2.79825181417571	0.0317060670699679	0.688484035563073	-4.78381621692161
Q6TCH7-1	PAQR3	0.109564533654581	3.29332022919033	1.92204227383084	0.103657566713227	0.822180090943541	-4.78463437212396
Q9BSF4	C19orf52; TIMM29	0.115060646462063	3.3383857820812	2.12621752103293	0.0782621087192636	0.795293090501936	-4.78540131852366
O75879	PET112; GATB	0.0915283380617933	3.37068195666274	2.58410542377216	0.0420702162926286	0.732548960488096	-4.78632622598528
Q15438-1	CYTH1	0.0682367533821898	3.32135265825665	2.57247018253235	0.0427284490134532	0.732548960488096	-4.78978076523874
Q96KP4	CNDP2	0.0499783582281564	3.34975785870184	2.91297293706959	0.027314697366972	0.65843948780899	-4.79118432059421
Q9HCK0	ZBTB26	-0.255743597159377	3.34426833416756	-1.87018390141782	0.11134004508345	0.824886271529998	-4.79135321485804
Q969Y0	NXPE3	0.162795789458514	3.28841644282992	1.53133765948304	0.17725563324615	0.849832320756497	-4.79253553530924
Q6XZF7	DNMBP	0.097713197959856	3.32542183265444	2.59000113456058	0.0417408084746654	0.732548960488096	-4.79261150192391
Q9NPF5	DMAP1	-0.0548534232623988	3.28888160862415	-2.63156152512454	0.0394952668401711	0.727777655644783	-4.79311244158513
Q9Y2M5	KLHL20	0.0841805219879738	3.31501427745182	2.1371745282921	0.0770940162767864	0.795293090501936	-4.79482175669284
Q86XR2-1	FAM129C	-0.122235200415103	3.30306194271684	-1.71666721307404	0.137551553265828	0.832950180367616	-4.7956228107678
Q96F63	CCDC97	0.0850925375452665	3.32936915061864	2.28305653379669	0.0631488558877294	0.791106400141591	-4.79702110172417
Q05932-1	FPGS	0.077535409943945	3.33464245008946	2.46579287812762	0.0492986225557637	0.751242028112394	-4.80082282577807
Q6NSI8-1	KIAA1841	0.0919106671765714	3.31686723403721	2.24451694902885	0.0665577329199349	0.795293090501936	-4.80545689698029
Q8TCS8	PNPT1	0.130811359128349	3.35378192655887	2.92837904482728	0.0267769450232384	0.65843948780899	-4.80571161141966
Q96CB9	NSUN4	0.0861817824707899	3.37080848597873	2.35789863478682	0.0570386314507813	0.775110370838022	-4.80581959899962
Q86VD7	SLC25A42	0.194538070906445	3.31086520523655	1.10553668593742	0.311843464498988	0.863491048074929	-4.80664580190782
O60674	JAK2	0.151174185572815	3.33044031729023	1.36675617506247	0.221357367987566	0.858646799648474	-4.80667443994762
Q9NRP2	CMC2	0.0898235486056628	3.33250264771952	2.3436285313442	0.0581541051535457	0.779909450523776	-4.80788653777357
Q8IZ21-2	PHACTR4	0.0599418920031396	3.31603813648928	2.59288014080358	0.0415809500166734	0.732548960488096	-4.81129537808019
Q9BWG6-1	SCNM1; TNFAIP8L2-SCNM1	0.0669802626927909	3.37239356549978	2.46469340695402	0.0493716578007282	0.751242028112394	-4.81300557231399
Q8IWR0	ZC3H7A	0.0617499913006776	3.31426569040082	2.92265338575584	0.0269754486407671	0.65843948780899	-4.81481319767
Q9Y2H0-3	DLGAP4	0.172393354994378	3.38720111976064	1.28396238795523	0.24714047315065	0.859582737106314	-4.81514892365331
Q6UB35-1	MTHFD1L	0.157133142302668	3.37585275781687	2.91825878076146	0.0271288872713695	0.65843948780899	-4.81633799028515
Q9NZ45	CISD1	0.113412195538401	3.33104306707583	2.67739813243888	0.0371673345979269	0.718729366445626	-4.81676291872201
O43615	TIMM44	0.130613497933592	3.35094865014543	2.77747584719698	0.0325798840487013	0.695860925081176	-4.81711412455306
Q96HB5-4	CCDC120	0.127278255419804	3.34237126794276	1.93551041873222	0.101750729410128	0.822180090943541	-4.81744550047401
Q92574-1	TSC1	0.0511393300406815	3.31775127056159	2.7503776208125	0.0337587474685008	0.699116978044718	-4.81816445311544
P19823	ITIH2	-0.19090830746911	3.15451303716764	-2.09483921637228	0.0817087236953139	0.795293090501936	-4.81835010272157
Q92520	FAM3C; WNT16	0.0817609934816688	3.32078781339617	2.60277332792404	0.0410365757290612	0.732548960488096	-4.81867937609357
Q9Y2W6	TDRKH	0.116807098667107	3.3539444676426	2.5827129621118	0.0421484196984623	0.732548960488096	-4.81885106496073
Q04837	SSBP1	0.221583518288768	3.34352851067006	2.70948613582216	0.0356252409032302	0.702975058064329	-4.81942631601385
P27635	RPL10	-0.312547441630724	3.20441966152927	-3.08411726411755	0.0219425280204101	0.640232822797751	-4.81963083226978
Q709F0-1	ACAD11	0.106107981476995	3.32089971553797	1.84938194042425	0.114579096960688	0.827870293552622	-4.8197566276894
Q03013-1	GSTM4	0.219536781663007	3.26257894107053	1.10852849086762	0.310649823898638	0.863491048074929	-4.81978742703259
Q2M1P5	KIF7	0.0705154041472764	3.31651365918067	2.50496590808234	0.0467695527846874	0.74672903848913	-4.82017970239653
Q9NP92	MRPS30	0.126554441293383	3.34971545872872	2.48206074049627	0.0482312215346511	0.74672903848913	-4.8212423438927
P54284	CACNB3	0.081105862607078	3.32028884185136	2.534201350129	0.0449717281602358	0.74037378405761	-4.82187786103964
Q9Y2A4	ZNF443	-0.981105405886085	3.03882878403373	-1.51794645615701	0.180512478943401	0.853919878953503	-4.82415711559418
A6NNL5	C15orf61	0.133361216630606	3.35753687334161	1.68459723537156	0.143746835075505	0.839649760560356	-4.82448488761644
Q9NQ50	MRPL40	0.127907465478664	3.34877956761865	2.36789669966304	0.0562704640944609	0.775110370838022	-4.8271833622938
Q9P2K5-3	MYEF2	0.100869947470322	3.281861713537	1.93612408847102	0.101664689486406	0.822180090943541	-4.82766524007209
Q9UP95	SLC12A4	0.0669265167061791	3.29252850427569	2.2767793476262	0.0636914570279464	0.793137463085167	-4.82855926677124
Q9P2D6-3	FAM135A	0.156216761775158	3.26700045840226	1.37806332678153	0.218031271035666	0.858646799648474	-4.82937824586266
O75629	CREG1	-0.173681309330152	3.32610976405807	-1.63457222350378	0.153953665202195	0.840520922387625	-4.8304300481902
Q9H1U4	MEGF9	0.12431476722605	3.33509431977951	2.19922799390587	0.0708089283931567	0.795293090501936	-4.83074601483687
O95167	NDUFA3	0.195548979291512	3.32385823963485	2.08621431923074	0.082683050327493	0.795890929908729	-4.83193858377479
O43896	KIF1C	0.0662668247992626	3.32234912957451	2.4816417880107	0.0482584021938638	0.74672903848913	-4.83400542021806
Q96BY7	ATG2B	0.0680581912917521	3.32115277465302	2.84148956672348	0.0299674227080419	0.684979050188422	-4.83404937260999
Q8TDB4	MGARP	0.163406322480504	3.35172598658254	1.71824018363851	0.137254466491859	0.832950180367616	-4.83521924949384
P47914	RPL29	-0.472070250173908	3.19388850891044	-2.59130525675011	0.0416683154370298	0.732548960488096	-4.83555020105697
Q9NQV5	PRDM11	0.190760628392084	3.27591757714981	1.1081817224813	0.310787977981007	0.863491048074929	-4.83596404257323
O00541-2	PES1	-0.137973112271205	3.24022590839599	-1.62546431729718	0.15588563631758	0.841863205874683	-4.83824526009207
Q10587	TEF	0.0965919605970871	3.32567247162607	1.90854538956508	0.105604444318734	0.822180090943541	-4.83897205078843
Q9NSE4	IARS2	0.12330186966097	3.35632843910202	3.03982333020549	0.0232127868743363	0.650074596143913	-4.84034740374858
O00217	NDUFS8	0.111547165626231	3.40321808549582	2.41030021753209	0.0531311833933774	0.769147672929407	-4.8413790660525
Q9BUQ8	DDX23	-0.0402223170361928	3.3020410666674	-3.12008766163709	0.0209667138293974	0.631702758786564	-4.84417653024202
A6NK58	LIPT2	0.225561939805066	3.44611787713574	1.14271283995454	0.297281491115254	0.863457299429104	-4.84457180229586
Q96BW1	UPRT	0.0979965150332765	3.33239340275051	2.02890324757536	0.0894656646980187	0.800859392817955	-4.84866940899562
Q9P2G9	KLHL8	0.102785767551292	3.37653949634068	2.23097278353852	0.0678006484948014	0.795293090501936	-4.8496065326463
Q14643-1	ITPR1	0.206556627233357	3.34283469717756	1.0543094868251	0.332880383054547	0.866751164453265	-4.85196769473994
Q8TEZ7	PAQR8	-0.177444484656718	3.32015198923141	-1.22954806030618	0.265508298353176	0.861603707368029	-4.85383279825848
Q9H6K4	OPA3	0.218872859133032	3.34253301783583	2.08075417968582	0.0833059969701934	0.795890929908729	-4.85437404508964
Q68CZ1	RPGRIP1L	0.062112548587673	3.33179860753231	2.60131898748848	0.0411161228295296	0.732548960488096	-4.85441572956801
Q8IUG5-1	MYO18B	-0.20594814834255	3.3020238052054	-1.24797415403336	0.259158450586709	0.859582737106314	-4.85531845791505
P62269	RPS18	-0.22937138407999	3.26270283163234	-2.91704751955925	0.0271713447621477	0.65843948780899	-4.85721592250779
O75683	SURF6	-0.218423691650545	3.22111960222767	-2.64793049858649	0.0386465236352025	0.724875808924632	-4.85778554849863
Q9BXT5	TEX15	0.203479067665291	3.29974712191706	0.917858425834279	0.394569383759502	0.87214361236328	-4.85884253331405
Q3MJ62	ZSCAN23	0.169036116208295	3.32185041381041	1.17527898507655	0.2850026159739	0.863457299429104	-4.85915548747465
Q9BQ69	MACROD1	0.063025194643924	3.37089943856811	2.23612207955266	0.067325297680672	0.795293090501936	-4.86115817854714
Q9H175	CSRNP2	0.0745818657995596	3.36348708877994	2.14319417933043	0.0764599181682638	0.795293090501936	-4.86193926024505
P13521	SCG2	0.135113390411667	3.34569103052171	2.87485730837804	0.0286960412934398	0.667662908218764	-4.86209934848702
Q9UM47	NOTCH3	0.059931740404013	3.3154653518584	2.26665213129439	0.0645771054803964	0.79388428040369	-4.86253896344555
Q15131-1	CDK10	0.0655006027944991	3.29302615995094	2.27725709402475	0.0636499904345162	0.793137463085167	-4.86267149020557
O95429	BAG4	0.0464493664035587	3.35089679554831	2.49709587567753	0.0472664136470822	0.74672903848913	-4.86368787505237
Q96GS4	C17orf59; BORCS6	0.0997992981225839	3.31322325863672	2.16583646529622	0.0741224730788202	0.795293090501936	-4.86441292728403
Q07617	SPAG1	0.0863460020243731	3.32683125216237	2.09524747285887	0.081662896459973	0.795293090501936	-4.86515151094761
Q5TZJ5	SPATA31A1	0.194455467885001	3.2570866892417	1.45799586315011	0.195792214001701	0.858646799648474	-4.86580663422307
Q8N485	LIX1	0.164091155316999	3.39997128085441	1.3257754948022	0.233800703119553	0.859582737106314	-4.8663249586621
Q92540	SMG7	0.0704933010557176	3.32920602370335	2.73306929464189	0.0345356505353006	0.699116978044718	-4.87150564016464
P22033	MUT	0.0834271544054329	3.365972836158	2.82546036548689	0.0305996794734361	0.685987688112687	-4.87157290795621
Q96IX5	USMG5	0.144217415370405	3.35319019627345	2.11905600865108	0.0790353792514536	0.795293090501936	-4.87207638650296
Q96CJ1-1	EAF2	0.174852517474152	3.32489964214471	1.08972441979931	0.318215847670243	0.864066191175472	-4.87509009922894
Q8TB40	ABHD4	0.177438010901677	3.30775540459452	1.16170671255407	0.290066329463162	0.863457299429104	-4.87634063595839
Q99797	MIPEP	0.109406823624488	3.35778388059612	2.64652089440516	0.038718840520569	0.724875808924632	-4.87838598507073
Q9NWH7	SPATA6	-0.174570836598154	3.28469357486569	-0.836710263930646	0.435240747605226	0.881729452740552	-4.87891102665246
Q3T906	GNPTAB	0.086389717991122	3.32141822910242	2.11255987774007	0.0797435825681295	0.795293090501936	-4.87918094053348
P50539-3	MXI1	-0.142979942434489	3.38094174281501	-1.39132459962776	0.214188358600824	0.858646799648474	-4.87965019051604
Q8NEC7-1	GSTCD	0.0608065878730886	3.31313183990652	2.56995801218694	0.0428720009496055	0.732548960488096	-4.87966727671434
A0FGR8-2	ESYT2	0.175025347406055	3.28873029268739	1.0028425045122	0.355171933503685	0.867840646927058	-4.87971216777132
Q96EP9	SLC10A4	0.0939323558102669	3.32741995848186	2.36336260681254	0.0566174734774502	0.775110370838022	-4.88008581719017
Q8IVB5	LIX1L; LOC101060547	0.0725747534123631	3.35441530667455	2.33931306933164	0.0584959169139632	0.781413335751774	-4.88078585182648
Q9BW11	MXD3	-0.151484191172931	3.18936708724514	-1.20357494122807	0.274689207521525	0.863381277711791	-4.88101171998108
O43663-4	PRC1	0.121871327973158	3.31344301330826	1.63608261083168	0.153635513358226	0.840520922387625	-4.88175444080873
Q8WUU5	GATAD1	-0.0634670796283932	3.31867582302682	-2.22956014860912	0.0679316613317647	0.795293090501936	-4.88195863241478
Q8NE35-2	CPEB3	-0.212056760768217	3.34234198535419	-1.15612712349794	0.292170208628058	0.863457299429104	-4.88332566927574
O14874	BCKDK	0.102741387636094	3.35549918460833	2.07663056885066	0.0837796360215756	0.795890929908729	-4.88436164628613
Q9H078-2	CLPB	0.110207830818865	3.33145140307656	2.74329588524351	0.0340743262413826	0.699116978044718	-4.88462359964084
Q9UNF0-2	PACSIN2	0.319437295532747	3.2013547188575	1.17307277891051	0.285820547899791	0.863457299429104	-4.88652726434671
Q14651	PLS1	0.0731296796621157	3.31362867686961	2.41655001843484	0.0526842826870712	0.764802616221926	-4.88685207116361
Q93073-1	SECISBP2L	0.0947046473680768	3.32743419965169	2.09673507491558	0.0814961339053737	0.795293090501936	-4.88715921576593
Q9Y5K8	ATP6V1D	-0.0576247427601621	3.31521468424436	-2.54796269943424	0.0441509796241298	0.737270987112394	-4.88891936189727
Q71F23	MLF1IP; CENPU	-0.0742900877295947	3.26259651600809	-2.5942798338904	0.0415034668587558	0.732548960488096	-4.88949540272287
Q9P275-2	USP36	-0.11269178627398	3.23896853061091	-2.9201759249205	0.0270618337878809	0.65843948780899	-4.89025546253589
Q9Y3A4	RRP7A	-0.118898915818741	3.24889154862952	-2.47680208897267	0.048573566928488	0.74672903848913	-4.8911816665331
Q9BY27	DGCR6L	0.150101738730856	3.29506337071745	2.07146399317642	0.0843769539718295	0.795890929908729	-4.89140171402163
Q8NCH0	CHST14	0.135079637212918	3.30992067921044	2.34674672050617	0.0579084259226116	0.77780866416415	-4.89280678192123
Q6UWJ1	TMCO3	0.0894270892429129	3.29683785916454	2.10063516262122	0.0810605805685963	0.795293090501936	-4.8928345651574
Q6ZMW3	EML6	0.156161095671526	3.26195728096948	1.18720749098795	0.280614929863697	0.863457299429104	-4.89302416177038
P09488	GSTM1	0.153832409981734	3.28586784698602	1.93274474875375	0.102139400715059	0.822180090943541	-4.89421891507349
Q330K2-1	NDUFAF6	0.197213828417439	3.32079935693605	1.95585955365911	0.0989363434265662	0.822180090943541	-4.89573271261236
Q6PH81-1	C16orf87	-0.0813171037127963	3.29622690209515	-1.90901327986408	0.10553634353743	0.822180090943541	-4.90015343559152
Q9P2D6	FAM135A	0.170311667489839	3.31832960043084	1.57150719654654	0.167815676995786	0.84530995981228	-4.9012337822584
Q8N3J2	METTL4	0.109599799112988	3.3399514951545	1.82384089855306	0.118684377410379	0.82895921911317	-4.90153425717918
Q9NQX6	ZNF331	-0.105537606486361	3.31256564822602	-2.10388510286006	0.08069945494371	0.795293090501936	-4.90379492604287
Q6IQ23-2	PLEKHA7	0.205466844172308	3.26489256523118	1.32443993567423	0.234216627888358	0.859582737106314	-4.90450008235159
Q7L3T8	PARS2	0.0989385519329357	3.39087632877835	2.2734618885336	0.063980176457694	0.79388428040369	-4.90648912655633
Q8N0V3-1	RBFA	0.0749922855053232	3.35079150602609	2.24616008066606	0.0664085626829693	0.795293090501936	-4.90661234552501
Q13505-1	MTX1	0.117105821571938	3.33922379394583	2.42956210170698	0.0517664789204736	0.762565961831559	-4.90790777244187
P0C7W0-2	C17orf72; PRR29	-0.162440199051132	3.3231001537134	-0.744214859096779	0.485242542266067	0.888403832432674	-4.90799176131113
Q9Y4E5-4	ZNF451	0.0906241335766541	3.40302825256908	1.93847207739601	0.101336162978225	0.822180090943541	-4.90803201972303
A8MXV4	NUDT19	0.163989297517532	3.31303284931712	2.260729245491	0.0651010016548875	0.79388428040369	-4.90859332660954
Q9C010-2	PKIB	-0.173827879829505	3.2745744200527	-0.907868301309971	0.399414884123395	0.872287195745527	-4.90903961641642
Q14587-6	ZNF268	-0.17307701170665	3.33233670579072	-1.09167695040167	0.317423154474971	0.863875111659269	-4.91029295518457
Q86SE8	NPM2	-0.155038768851142	3.35529906369345	-1.00317427626762	0.355024477802458	0.867840646927058	-4.91044199872629
Q99735	MGST2	0.124902881758244	3.28594070223382	1.79516146451612	0.12346788207099	0.830797762960576	-4.91142392466761
Q86XK3-2	SFR1	0.0944875474767893	3.34909315909586	1.96125086611219	0.0982039212103858	0.822180090943541	-4.9119383883139
Q96NU0	CNTNAP3B	0.149497795034679	3.31958953618819	1.08993827259524	0.318128947049497	0.864066191175472	-4.91606313631764
Q96CU9	FOXRED1	0.119216388677889	3.35684640594467	2.38793596845158	0.0547632935250162	0.775110370838022	-4.91727975224405
Q6ZR08-1	DNAH12	-0.170885159610407	3.40294622083095	-1.13747374285054	0.299298254041279	0.863457299429104	-4.91744846154599
Q96T92	INSM2	-0.0834943713959385	3.31936097661104	-2.16686871938611	0.0740176801223925	0.795293090501936	-4.91783952284195
P35613-3	BSG	-0.199156637501748	3.31743037205611	-1.44171541521407	0.200144762944452	0.858646799648474	-4.91848713480437
P51955	NEK2	0.105966843737156	3.33090982530201	1.89380847827586	0.107772042064508	0.822180090943541	-4.91895695359237
O14925	TIMM23	0.18464423315642	3.35866116013944	2.30490973381613	0.0612971235045058	0.7839049675565	-4.91904133180108
P19021-5	PAM	-0.0638873453300942	3.31517561147392	-2.54283389605257	0.0444549957645372	0.738552266355031	-4.91984094733328
Q9H4B0	OSGEPL1	0.103309582684381	3.36554452378652	2.13740105393236	0.0770700569245839	0.795293090501936	-4.92035391640329
P42898-2	MTHFR	0.0832232172113598	3.29953458841511	2.48580993800225	0.0479887015776382	0.74672903848913	-4.9217329873203
Q96IL0	APOPT1	0.135736398466982	3.36921985861472	1.33188300334403	0.231907120763073	0.859582737106314	-4.92315890374504
Q8NE22-1	SETD9	0.184982248481824	3.38730617445751	1.00564051563312	0.353929895966102	0.867840646927058	-4.92333911174638
Q86W47	KCNMB4	-0.154470550374752	3.27269284108481	-1.58504273391621	0.164743640189831	0.84530995981228	-4.9236555435473
Q15526	SURF1	0.152293124622647	3.33460954107391	2.10643828151633	0.0804169076731591	0.795293090501936	-4.92523934486069
O94868	FCHSD2	0.05458528059237	3.32378272885869	2.6023975278108	0.0410571148990002	0.732548960488096	-4.92761441253456
Q12800-4	TFCP2	0.0428815093519972	3.33868940726031	2.56439989523486	0.0431914314449973	0.733105290032992	-4.92949801897663
Q8TD22	SFXN5	0.114537068214492	3.35754673804047	1.89234539861491	0.107989654796278	0.822180090943541	-4.93095404408275
Q9Y5W7	SNX14	0.121287348547279	3.31487398594645	2.23587753805015	0.0673477938825017	0.795293090501936	-4.9321757468255
O14949	UQCRQ	0.199361089640266	3.32013808189872	2.20026524894691	0.0707084825943719	0.795293090501936	-4.93294451350785
P32322-3	PYCR1	0.0966553130966717	3.35664262702055	2.87966110339225	0.0285178582577688	0.667662908218764	-4.93318183475286
Q69YL0	LOC152217; NCBP2-AS2	0.123613631383467	3.37795339183274	1.72725559417479	0.135563759505489	0.832950180367616	-4.93432033825878
A4UGR9-8	XIRP2	0.222940960880357	3.24687157375066	1.17714645932093	0.284311834957855	0.863457299429104	-4.93447090718108
Q9H8M2-2	BRD9	0.13948165103901	3.30646932325294	1.29788976877321	0.242623668794351	0.859582737106314	-4.93468896467566
P30536	TSPO	0.179208073008345	3.35148705395717	1.36175515046864	0.222843104175799	0.858646799648474	-4.93619086900834
Q6ZVF9	GPRIN3	0.0854679553568233	3.3437632535678	2.17806160030707	0.0728911521179978	0.795293090501936	-4.93641525877239
P51858-2	HDGF	0.138315212626195	3.32244184662626	1.46577139025633	0.193744556040968	0.858646799648474	-4.93673250243164
Q9BUY7-1	EFCAB11	0.162672187625218	3.37152086066283	0.953026099594673	0.377871661176716	0.869440355904657	-4.9385234639213
Q9BUI4	POLR3C; LOC101060460	0.0633081321908419	3.31661914891659	2.58241723666383	0.04216504813074	0.732548960488096	-4.93854730043735
Q86TW2-1	ADCK1	0.137745534390539	3.33052595317948	1.60437470337172	0.160448813638342	0.844058750761228	-4.93934199423596
Q8IYD9-2	C18orf54	0.170202756587062	3.34471400873153	0.755113768718928	0.479150415832565	0.887421468663223	-4.94048150494529
P28827-2	PTPRM	-0.193261317443826	3.27133955079843	-0.785678629852619	0.462350102426742	0.885119596542824	-4.94058117809685
P23327	HRC	0.146559779227377	3.33813950701116	1.08927533961694	0.318398398815629	0.864066191175472	-4.94290602749662
P51970	NDUFA8	0.133288595305987	3.38256723544725	2.0077281325984	0.0921126119969041	0.809162908172539	-4.94552334350823
Q08050	FOXM1	0.182258827202924	3.23978210985281	1.01993625797744	0.347638327913131	0.866751164453265	-4.94766737233568
Q9NX20	MRPL16	0.0856258607158139	3.3793458517046	2.04829501839609	0.087109453306417	0.800427725715946	-4.94780360780107
Q9BZM1	PLA2G12A	0.129915265159259	3.31424051243995	1.34138328031265	0.22898904757176	0.859582737106314	-4.94798465246593
O14978	ZNF263	0.1060796320562	3.34106783254005	1.59569035569269	0.162364757389086	0.844757596253966	-4.95056063272104
Q9Y4C5-1	CHST2	0.0832949308939239	3.32310763217454	2.0393164908634	0.0881924471374088	0.800427725715946	-4.95080890115562
Q9NRF2-2	SH2B1	0.0670249576223248	3.32600323706789	2.31088974998787	0.0608003367197845	0.7839049675565	-4.9520432666598
Q96BV0	ZNF775	-0.166134857979507	3.21364250161779	-0.793270295441778	0.458242530831975	0.884314964434491	-4.95399101388806
P23229-1	ITGA6	0.0971730828172872	3.33297904638449	1.83418694971101	0.117004135844333	0.828487845044485	-4.95401657978101
Q96LW7-2	C9orf89; CARD19	0.0896144042766961	3.33115729328753	1.87204471420679	0.111054781813285	0.82479934770725	-4.95430122996811
Q96EY1-2	DNAJA3	0.250158374316476	3.29555017041833	1.30059241366585	0.241755731799788	0.859582737106314	-4.95462042545895
Q5F1R6-3	DNAJC21	-0.134420307838909	3.2688799054265	-1.54712391002108	0.173487430755506	0.84530995981228	-4.95467642776705
Q92538-2	GBF1	0.154555681200671	3.28107252558937	0.725152654222855	0.496025095227651	0.888581542063672	-4.95606472848593
Q3SY69-1	ALDH1L2	0.0906883496365338	3.37147759868499	2.5455699978176	0.0442925344034597	0.737477773302333	-4.95793930109239
Q5HYK3-1	COQ5	0.104319680843443	3.37484805432387	2.38448424232069	0.0550198498723845	0.775110370838022	-4.95825088559115
Q5T3U5	ABCC10	0.142559444057417	3.27404684635013	0.721052336890148	0.49836554982423	0.888581542063672	-4.95849304474092
Q16880	UGT8	0.146513356709047	3.31830493600322	1.13170200817987	0.3015334389084	0.863457299429104	-4.95850790778788
P51843	NR0B1	-0.136128904901986	3.31126281264826	-1.32550896293023	0.233883654468848	0.859582737106314	-4.95955713169989
Q96MD2	C12orf66	0.116910078024593	3.21833959835084	2.05225117341133	0.086636566336794	0.79912648754726	-4.96042211370792
Q9NYY3	PLK2	0.141783811398968	3.329539254909	1.32174099332547	0.235059169692825	0.859582737106314	-4.96076945561573
Q9P291	ARMCX1	0.123378048201174	3.31943044972792	2.01988837368615	0.0905829812661985	0.806273624028683	-4.96327297709145
Q9BWM7	SFXN3	0.1638055163393	3.33268589898224	2.3117792042276	0.0607268054509771	0.7839049675565	-4.96339321982062
P98077	SHC2	0.160437508157715	3.28544720817136	1.00357328896174	0.354847201851536	0.867840646927058	-4.9683212482479
P02790	HPX	-0.151481780108533	3.29840266480642	-1.41885273749493	0.206408085597074	0.858646799648474	-4.96859882298364
Q6IQ19-1	CCSAP	0.154253988939819	3.32205620328521	0.949784052985535	0.379387606562057	0.869440355904657	-4.97107123837732
P03923	ND6	0.14296807410738	3.30673045006885	1.36988279601757	0.220433063967059	0.858646799648474	-4.9723314149469
Q08ER8	ZNF543	0.139076999225193	3.32642636219699	1.09913975793608	0.314408507762057	0.863491048074929	-4.97246803726309
A4D1E9-1	GTPBP10	0.139671817716549	3.36229908158856	2.68547212648406	0.0367726976141665	0.716414630341042	-4.97358461612858
Q96DC8	ECHDC3	0.106947612391089	3.38972835005471	2.14593585182531	0.0761728953011919	0.795293090501936	-4.97629931661609
Q8N6C5-4	IGSF1	0.108245124217344	3.27637118623758	1.8865806566332	0.108851362126743	0.822875248239168	-4.97633301682308
Q92777-2	SYN2	0.136885359731288	3.34048086762439	1.28903903437315	0.24548547740688	0.859582737106314	-4.9765853073988
Q8NEV4	MYO3A	0.278980458305175	3.24255512873747	1.40730032064288	0.209641044017143	0.858646799648474	-4.97712531638441
Q8TDW7	FAT3	0.175752902302148	3.29215654986677	1.07502377396146	0.324236930831028	0.866751164453265	-4.97802874912062
Q8NFV4	ABHD11	0.100531702534751	3.36737742575774	1.94766851821398	0.100059660206553	0.822180090943541	-4.97875855684786
Q9BVV6-3	KIAA0586	0.102445757469151	3.32533452258991	2.44757323091842	0.0505237630299013	0.756904862100069	-4.9792998220019
O43181	NDUFS4	0.118210093631295	3.33331417475813	2.16370881896991	0.0743389512180121	0.795293090501936	-4.98061664532329
O94967-1	WDR47	0.0997498258260175	3.3309486331153	1.57223557458503	0.167648986373869	0.84530995981228	-4.98154568084931
Q6NUP7-1	PPP4R4	0.104256014354927	3.33403761434989	1.65204440071726	0.150311720100913	0.839649760560356	-4.98164153667006
O75064	DENND4B	0.0850467693556744	3.29544021305217	2.06448472337889	0.085190749501293	0.797437462306891	-4.98283203049126
P83369	LSM11	-0.173432124290933	3.27977520001735	-1.17707413074257	0.284338562630454	0.863457299429104	-4.9836005649287
Q96HQ2-1	CDKN2AIPNL	-0.121075726257377	3.33067300634091	-1.87143621675314	0.111147984436132	0.82479934770725	-4.9843030255042
Q99576-3	TSC22D3	0.157455575986987	3.40884302327148	0.992725639861786	0.359691930579336	0.868443130050595	-4.98465241198167
Q9NX47	MARCH5	0.139505077765686	3.34922865176354	2.11874573805117	0.0790690576039178	0.795293090501936	-4.9857290496195
Q6PI78	TMEM65	0.0944335378826909	3.34811138491543	1.99118807488592	0.0942352924160239	0.816666778400758	-4.99115009699554
P00156	CYTB	0.156954604497955	3.33918127717933	1.32133386028263	0.235186502072716	0.859582737106314	-4.99156867075239
Q16795	NDUFA9	0.157174631420797	3.33907935981575	2.55264192815371	0.0438755377774449	0.737270987112394	-4.9918088728038
P47928	ID4	-0.122939628952679	3.33050730695617	-0.561987340303814	0.594757380949325	0.91167686718215	-4.99297283157963
Q96EF6	FBXO17	0.141212394662604	3.29788826595076	1.00643316747789	0.353578671163142	0.867840646927058	-4.9931844602885
P32881	IFNA8	-0.155167705427856	3.32334978475296	-0.993982256590011	0.359128017151658	0.86798119371039	-4.99450517266369
P36578	RPL4	-0.450938230281765	3.13917252162321	-3.18166501899628	0.0194044941361991	0.617611156045219	-4.99486356492207
P10600	TGFB3	-0.143500718966693	3.30511198757194	-1.03856303828355	0.339576447978145	0.866751164453265	-4.99519848849515
P62877	RBX1	-0.160258203487281	3.2671954431328	-1.12508149790918	0.304114657878201	0.863457299429104	-4.99560018648314
Q96AG3	SLC25A46	0.161370767739345	3.3478580056168	2.32655380706507	0.0595188747768255	0.781413335751774	-4.9971792492166
P08047-3	SP1	-0.143246686759838	3.33920008171855	-0.758345614698575	0.477354145863675	0.887421468663223	-4.99730398236355
Q6ZSZ6	TSHZ1	0.102259954068559	3.31504207082231	1.657810757636	0.149128089819324	0.839649760560356	-4.99765611938798
P22352	GPX3	-0.13425361806947	3.30658443230951	-0.902003900696817	0.40228038835531	0.873899226308336	-4.99832608517208
Q5VW38	GPR107	-0.189233796731188	3.29947403701092	-0.86391489660628	0.421272149198745	0.878789950997453	-4.99942985787896
A8MQ27-1	NEURL1B	0.156654242409929	3.4079515006562	0.954868770132212	0.377012161247562	0.869440355904657	-4.99980583137843
Q8TBP5	FAM174A	0.164611818891989	3.26424379118652	0.751278520785382	0.481288130579162	0.888021313426054	-5.00011686553307
P53539-1	FOSB	0.334067150522505	3.22894662716274	1.43024014499509	0.20326622098383	0.858646799648474	-5.00221161624968
Q9UIM3	FKBPL	0.0950166845508437	3.33058035326696	2.19547453312713	0.0711736404117126	0.795293090501936	-5.00281615635029
O43639	NCK2	0.0605900465849672	3.33947486919337	2.42847746006531	0.0518423368152891	0.762565961831559	-5.00285941191986
Q8NBR0	TP53I13	0.13061058202277	3.28386317965678	1.16037048620534	0.290568996372682	0.863457299429104	-5.0050536969567
Q9H2S9	IKZF4	0.0964703229466708	3.35365572434543	2.00668483501652	0.0922450617797925	0.809162908172539	-5.00539777666224
Q96RP9	GFM1	0.112106589962471	3.36583931610319	2.82376018039208	0.0306675810895112	0.685987688112687	-5.00614259379614
Q8N3J5	PPM1K	0.133720626308161	3.32452553610267	1.21382078772513	0.271035116393989	0.862868206235228	-5.00709538242735
Q96ME7	ZNF512	-0.175545540516649	3.16040548060672	-2.1877415684452	0.0719311590426477	0.795293090501936	-5.00870428777328
Q6ZP98	C16orf47	0.139413991086512	3.32258257587029	1.22281416291317	0.267862566242851	0.861603707368029	-5.00905478228852
Q9HAP6	LIN7B	0.149578802963298	3.31455853733782	0.774679720394385	0.468347350168893	0.885540076232548	-5.00916611544757
Q9P2R7	SUCLA2	0.0824338634547851	3.36074024259498	2.69512434295647	0.0363067987856753	0.710093049166876	-5.00949455741572
Q01850	CDR2; LOC101060399	0.0715480524557074	3.32809688696525	2.36305839251938	0.0566408361656508	0.775110370838022	-5.00996013624223
Q8IV63	VRK3	0.0798237748400404	3.33580237494731	2.00940677304059	0.0918999079920373	0.809162908172539	-5.01008155419631
Q9Y4W6	AFG3L2	0.150469738417868	3.35658905027383	2.87482084645005	0.0286973983384828	0.667662908218764	-5.01116723676124
P28331-2	NDUFS1	0.147895814008571	3.35136569334957	2.86498431562591	0.0290660418675926	0.671741362274763	-5.01161405149158
Q8IWZ3-4	ANKHD1-EIF4EBP3; ANKHD1	0.122407456592423	3.37214854113926	0.511881924918326	0.627271466973568	0.920303459216238	-5.0116161067623
Q96K76-2	USP47	0.144825994780546	3.30992472585298	1.29837193339989	0.242468621537337	0.859582737106314	-5.01372971176451
Q12766-1	HMGXB3	0.0772917428193217	3.32639049209607	1.88913354409428	0.108468914969511	0.822180090943541	-5.01452531775547
Q6ZS30-2	NBEAL1	0.142988064464766	3.3652701732582	1.0567332846928	0.331859333681866	0.866751164453265	-5.01469026116254
Q8N878	FRMD1	0.154399138288569	3.29581344163532	1.25701186010638	0.256092925810184	0.859582737106314	-5.01582603444856
Q9UGU5	HMGXB4	-0.162359260305113	3.27654656920282	-2.28524001813006	0.0629612451107063	0.789705244029954	-5.01678687765791
Q8NGL6	OR4A15	0.543203233574288	3.12482819833725	1.18439158343375	0.281645440818959	0.863457299429104	-5.01702702898156
O00458	IFRD1	0.0976048873499946	3.32584531446593	2.49242993472625	0.0475636246555888	0.74672903848913	-5.01846654362285
Q92747	ARPC1A	0.0642124880962707	3.32444649916779	2.68344842209743	0.0368711883078689	0.716993275621115	-5.01866661198455
P55809	OXCT1	0.0856508330649087	3.36588294804398	2.65884446053552	0.0380914653031047	0.724502450463979	-5.01909181715611
P54253	ATXN1	-0.167133305425768	3.32583161265341	-1.42597830653606	0.204436899146375	0.858646799648474	-5.01960971824534
Q8N5M1	ATPAF2	0.14555637975699	3.32429664155276	2.05636654500765	0.0861474222927717	0.797437462306891	-5.02061226954212
Q8IXI2-1	RHOT1	0.144956312103333	3.3817064229503	0.687686658886093	0.517686388880836	0.889013484145126	-5.02117090793992
Q9Y6G3	MRPL42	0.08788337043068	3.34588339253832	2.11729843583492	0.0792263497303808	0.795293090501936	-5.02149021193729
Q96A46	SLC25A28	0.149215743535327	3.19596617581735	0.598827680101612	0.571486422344264	0.905509842640653	-5.02187511392807
Q9BYU1	PBX4	-0.161076551421132	3.33307594012405	-1.03793447927185	0.339845999590146	0.866751164453265	-5.02264568632928
Q5SGD2-1	PPM1L	0.0563475859006698	3.32674209719127	2.19074286442625	0.0716361691279815	0.795293090501936	-5.02490556089401
P24390	KDELR1	0.128406534619098	3.29160304724738	1.33118494707757	0.232122847429332	0.859582737106314	-5.02553507978742
Q9P2J9	PDP2	0.0947391395911443	3.41140128398732	1.73783165688687	0.133606282129495	0.832950180367616	-5.02589458335673
Q5T1M5-2	FKBP15	0.121971773047077	3.32742321832715	1.31015745017535	0.238706185714779	0.859582737106314	-5.02612884575905
Q92835	INPP5D	0.105044208582569	3.30191151059884	1.64621873200045	0.151516720181288	0.839649760560356	-5.02733484364405
O75449-1	KATNA1	0.0449908433535967	3.34732551395719	2.5661119307493	0.0430927703051366	0.733105290032992	-5.02763018814053
Q8N9Q2	SREK1IP1	-0.0890852106684983	3.30504793944024	-1.65742108797789	0.149207791188934	0.839649760560356	-5.03013450806606
Q86TJ5	ZNF554	-0.128643408368308	3.31249346785338	-0.523277917393045	0.619791227283155	0.919059943890815	-5.0306166715276
Q14289-1	PTK2B	0.414563305695102	3.19124800073006	1.39237194421047	0.21388750303882	0.858646799648474	-5.03335623766099
Q9Y3B7-1	MRPL11	0.0837559375861092	3.36228786337068	2.58400037778741	0.0420761104953069	0.732548960488096	-5.03400270386146
O95125	ZNF202	-0.131557412903666	3.30425997528489	-0.851985438554578	0.427356057227357	0.880274035188028	-5.03495094854249
Q7L3V2	C22orf29; RTL10; GNB1L	0.129650326955112	3.32830638590866	0.634197987414473	0.549669743418677	0.898385283037676	-5.03520660059795
P61353	RPL27	-0.379200437563705	3.22428781011257	-2.66837218981652	0.0376138717718591	0.720679017422956	-5.03577414800393
O00213	APBB1	0.0717396432794632	3.33013055964382	2.53147153297822	0.0451364543844594	0.74037378405761	-5.0361009886724
Q9UJA3-4	MCM8	0.0434468198333623	3.3288640857147	2.50355895595005	0.0468579708164881	0.74672903848913	-5.03822464096205
Q96SK3	ZNF607	-0.140744291925627	3.26278259923706	-1.32916075082617	0.232749423594778	0.859582737106314	-5.03854129112789
Q9Y5U8	MPC1	0.155819053866295	3.37247515215933	1.46045948573608	0.195141263256247	0.858646799648474	-5.03879174202659
Q9BYD3	MRPL4	0.0979643052934206	3.38604293271876	2.40079636191746	0.0538184258210635	0.772657647841523	-5.03895376314385
Q5VZY2-3	PPAPDC1A; PLPP4	-0.284281221341023	3.28524007579801	-1.43257833057354	0.202626576090067	0.858646799648474	-5.03937282859672
Q96MU8-2	KREMEN1	-0.133826646342545	3.27204571736907	-1.15928038466821	0.29097962519687	0.863457299429104	-5.03970630231858
Q8NCC3	PLA2G15	0.0660476561933276	3.32229432610443	2.18589288504446	0.0721134854898117	0.795293090501936	-5.04076891660999
Q9NPJ1	MKKS	0.113079629578945	3.37800699752341	1.38492444014981	0.216035248261364	0.858646799648474	-5.04102130289507
P48454-3	PPP3CC	0.082503901197435	3.32193121944429	1.99439972696934	0.0938192829275264	0.815649488376067	-5.04222561248918
O76050-2	NEURL; NEURL1	0.0891160587010993	3.32784476282265	0.387699362401138	0.711802053299724	0.941161279859806	-5.04336887495171
Q53FP2	TMEM35; TMEM35A	0.0935352732602502	3.32102553601825	1.95253216372678	0.0993911212257588	0.822180090943541	-5.04393607546067
P11908-2	PRPS2	-0.0705528280161003	3.35222466227771	-2.36553254394543	0.0564511218767921	0.775110370838022	-5.04487360766299
Q96KN4-1	FAM84A	-0.149363675941472	3.34561398371923	-1.04328442869755	0.337557281351459	0.866751164453265	-5.04747524310476
Q86SK9-1	SCD5	-0.0979101422514062	3.31842906650268	-1.89212375371184	0.108022659678318	0.822180090943541	-5.04766786644897
Q9Y5K2	KLK4	-0.157392996569157	3.29111125707465	-1.01501332895452	0.349794670332534	0.866751164453265	-5.04799210295155
Q9UBZ4	APEX2	0.0718308191687343	3.35527383473214	2.03725217834667	0.0884433763546451	0.800427725715946	-5.04809847220501
P47736-4	RAP1GAP	0.136463616971343	3.28399693925176	1.17716783634629	0.28430393589083	0.863457299429104	-5.04969292949295
Q8WV83-1	SLC35F5	0.133975139710081	3.2625948722412	1.35140905805194	0.225945503292716	0.859144613720779	-5.05058287972432
P51948-2	MNAT1	0.103829781010462	3.35301571969979	0.483657309787957	0.646007404369231	0.925082897919439	-5.05364388751517
Q99666	RGPD6; RGPD5	0.0756189953940012	3.3633834568237	1.83310586015381	0.117178600195091	0.82895921911317	-5.05378695352317
O75947-1	ATP5H	0.149882894023049	3.36400395024844	2.42765569734349	0.0518998873673072	0.762565961831559	-5.05378883926002
Q3YEC7-2	RABL6	0.148533516225662	3.29203815584745	1.03847291589601	0.339615085433152	0.866751164453265	-5.05421544072089
Q8N565-2	MREG	0.119388097333812	3.32828988426563	1.3708662359217	0.220143061022018	0.858646799648474	-5.05422538096179
Q09028-4	RBBP4	0.152000765855775	3.28748337096556	1.29374444819926	0.243960305545942	0.859582737106314	-5.05550442294284
Q3YBR2	TBRG1	-0.153252791097555	3.28601920248378	-0.95677208578974	0.376125980704525	0.869440355904657	-5.05595330900162
Q9UBT6	POLK	0.0729199984512205	3.33514968910783	2.29740532474456	0.0619265454701862	0.7839049675565	-5.05658701702287
Q76KP1	B4GALNT4	0.127199743930441	3.28171432913523	1.45724357300566	0.195991389065509	0.858646799648474	-5.05691549418392
P11182	DBT	0.0860173128736581	3.38125922014807	2.28852164484761	0.0626803700891168	0.787129514986583	-5.05723073038576
Q9UKU7	ACAD8	0.111345148978622	3.37494431190974	1.98835370736951	0.0946039818273389	0.816666778400758	-5.05901421230946
Q86VI4-1	LAPTM4B	0.123623736019098	3.31319540338131	1.15013576847758	0.294443806136163	0.863457299429104	-5.05942736515299
Q96FX2-1	DPH3	0.145174111153028	3.36476360869394	1.81520764061039	0.120104729148158	0.82895921911317	-5.05971813201129
Q6NUS6	TCTN3	0.0935539136902713	3.32735544650433	1.82416157857748	0.118631940374259	0.82895921911317	-5.06006660842126
Q9NX14-2	NDUFB11	0.13636033806035	3.39006338653193	2.31775363809933	0.060235298059307	0.7839049675565	-5.06326688903527
Q9UJZ1	STOML2	0.188335884297747	3.34776776279004	2.32177757430656	0.0599065974494959	0.7839049675565	-5.06469390843518
Q96CC6	RHBDF1	0.124990069564283	3.25675849182074	0.63836146207882	0.547136237943295	0.897974004416981	-5.0670086221336
O60830-1	TIMM17B	0.218276731030369	3.33469845439855	2.07362647378137	0.0841264180542468	0.795890929908729	-5.06705187613559
Q9BWF3-3	RBM4	0.0797228362952013	3.31153244279753	2.10406985811574	0.0806789749367637	0.795293090501936	-5.06719082709935
Q8N2I9-4	STK40	0.136297229719814	3.28864312354334	1.07531730149795	0.324115792357246	0.866751164453265	-5.0675565060709
Q9BWN1	PRR14	-0.121716618796621	3.27929650178298	-1.13020994089789	0.302113550628206	0.863457299429104	-5.06768231897946
Q9C0C7-5	AMBRA1	-0.0957766665613887	3.28943449522414	-0.340478063602722	0.745259717219942	0.947592289927879	-5.06970296114968
P62987	UBA52	-0.102535551851719	3.23775500975398	-1.76150749739493	0.129323942184569	0.831822143145226	-5.06985561176993
Q86Y39-2	NDUFA11	0.109542146897629	3.36608961866514	1.81662701115518	0.119870062861843	0.82895921911317	-5.07063400419709
Q8NFY9	KBTBD8	0.106527173547993	3.33050585211981	1.83632155378393	0.116660413375211	0.827870293552622	-5.07164796338864
Q9UBZ9	REV1	0.126497740632264	3.31608315802538	0.668359927263781	0.529100522918971	0.892643184685653	-5.07240880445977
P00414	COX3	0.131650509984871	3.339613551626	1.54425265676082	0.174167126443654	0.84530995981228	-5.07295059821795
Q9BXX2-1	ANKRD30B	-0.0813494426998794	3.28910612329806	-0.349624987934341	0.738728049528795	0.945297373111459	-5.0743738471654
Q86YH6-1	PDSS2	0.0980579227685554	3.35004778585469	2.24392734818631	0.066611344046207	0.795293090501936	-5.0744833737582
O14521	SDHD	0.113572505759247	3.33885852239872	1.63862946359173	0.153100468952802	0.840520922387625	-5.07556800531509
Q96HE9	PRR11	-0.0894558493230011	3.25034962551446	-2.43351862559268	0.0514907562507503	0.762341125570412	-5.07576813732709
Q9Y6X0-1	SETBP1	-0.156811424055169	3.27919243683088	-1.10809900397381	0.310820940999167	0.863491048074929	-5.0764627682527
P61587	RND3	0.106893619664185	3.42356969574235	1.91571861828544	0.10456521077837	0.822180090943541	-5.07653070161865
Q8NE86	MCU	0.152897557629504	3.34131681772719	2.26048807439955	0.0651224272997366	0.79388428040369	-5.07661404621112
A6NFY4	TMEM194B; NEMP2	0.127373409831126	3.28547301420089	1.15804030038922	0.291447352233869	0.863457299429104	-5.07689106272564
Q9P2J3	KLHL9	0.142873513318546	3.36115372958175	1.31812135477213	0.236193396055479	0.859582737106314	-5.07691975960356
O60927	PPP1R11	0.197198835375618	3.28093080191385	2.1925958758817	0.0714546653089582	0.795293090501936	-5.07791907045489
A6NHQ4	C17orf96; EPOP	0.13605252432841	3.35960400474208	0.802407356815405	0.453333355495404	0.883585471439087	-5.07835628313952
Q15506	SPA17	0.0937426893080603	3.34808912812724	1.66613002254335	0.147436276854093	0.839649760560356	-5.07920828354008
Q5U649	C12orf60	0.0971423558248271	3.28836815484621	0.371789153332654	0.72300102209118	0.942041122983892	-5.07959468613916
Q9UP38	FZD1	0.10804567225897	3.35849983022655	1.50937871784038	0.182625642970231	0.854673122711006	-5.07992724825469
Q8WUX1-1	SLC38A5	0.118369894666058	3.32520331106645	1.37111412143636	0.220070017696444	0.858646799648474	-5.08035178816715
Q96A08	HIST1H2BA	-0.127198570634696	3.18217249919234	-0.869217688732472	0.41858856151166	0.87768026084008	-5.08063248891916
Q8NB42-1	ZNF527	0.0543747517714595	3.42990274827185	0.238320865432448	0.81967135714737	0.963125360338848	-5.0808391575701
Q8NFT6-1	DBF4B	0.118152676594153	3.35523907241043	0.943370521689324	0.382400476353001	0.869440355904657	-5.08170746207168
Q6GMV3	PTRHD1	0.144779923267224	3.34167126711156	2.16895534437538	0.0738063149193687	0.795293090501936	-5.08181328813867
Q8NC69	KCTD6	0.123173913447188	3.36396420666864	1.1824244948238	0.282367247095871	0.863457299429104	-5.0836299374137
Q9HAT2	SIAE	0.131295874729764	3.3298572190952	1.00484486047681	0.354282732753986	0.867840646927058	-5.08365948531774
P41134	ID1	0.116280271745361	3.37010293788177	1.6099993606705	0.159219449898767	0.843693099285636	-5.08446532025307
Q9UHL0-1	DDX25	0.0907801558498531	3.32694703982602	1.97244491222477	0.0967005976966977	0.82177731181467	-5.08552724642019
Q5HYJ3-1	FAM76B	-0.0469233484505832	3.29774249479946	-2.37247418744432	0.0559223945589118	0.775110370838022	-5.08658168353854
Q86WX3	RPS19BP1	-0.123595824799388	3.26534472770048	-2.25198304445443	0.0658827183253292	0.795293090501936	-5.0866359987984
P51813	BMX	0.111940645355698	3.28541390788968	1.45039346879975	0.197813673708285	0.858646799648474	-5.08682237814695
Q96HV5	TMEM41A	0.129603997466831	3.32632256661186	1.26912963588741	0.252032786321722	0.859582737106314	-5.08683323356231
Q9BQW3-1	EBF4	-0.245631073026482	3.2896190053442	-1.09280505222999	0.316965913572344	0.863496005531768	-5.08731499989869
Q969F1	GTF3C6	0.0965299928945119	3.30492356263993	1.81618850014644	0.119942513967358	0.82895921911317	-5.08737552246955
Q5H9R4-1	ARMCX4	0.0758921839917799	3.31354549036362	0.306264702148588	0.769893779255259	0.954124724750136	-5.08833299692909
Q9H6Y2	WDR55	0.0588233898080707	3.34170624792195	2.28870587677769	0.0626646403887059	0.787129514986583	-5.09019093458086
P03928	ATP8	0.122782443056065	3.35788446251541	1.87479201878832	0.110634950507623	0.82459321563432	-5.09169053999471
Q96LC9	BMF	-0.135445984597537	3.41635292509674	-0.791064923570959	0.459433093147934	0.884824672926999	-5.09201925625273
O15488-1	GYG2	0.0762689094266519	3.29059649797645	1.88999064327732	0.108340814501712	0.822180090943541	-5.09215489352056
B2RXF0	TMEM229A	0.10975960966149	3.37296258633671	0.596993710049649	0.572631807872679	0.905509842640653	-5.09357034958393
Q5TB30	DEPDC1	0.0962201628151372	3.28559156994619	1.47964623253751	0.190140048888696	0.858646799648474	-5.09468458004999
Q9Y6Q9-1	NCOA3	0.0745261024719044	3.33841770680072	2.50208905155212	0.0469505340292877	0.74672903848913	-5.09577100297354
Q8IXY8-2	PPIL6	0.103318366955835	3.32338826362696	1.4934153271989	0.186624893456638	0.854844318774616	-5.09618339579408
Q96IG2-1	FBXL20	0.0612203813009762	3.33907178245991	2.18292963431417	0.0724067319937119	0.795293090501936	-5.09636220680733
Q9BSH4	TACO1	0.0729541041569117	3.3449299126171	2.29738662334836	0.0619281224144513	0.7839049675565	-5.09649008752446
P56181-2	NDUFV3	0.116217157228599	3.34656245804382	2.46517559679425	0.0493396130262914	0.751242028112394	-5.09784956392159
Q9UKU9	ANGPTL2	0.0990309582924636	3.32843408780291	1.74978437031912	0.131427268803184	0.832386289605339	-5.09954227898312
Q96CD0	FBXL8	0.0529453572337774	3.3180805263379	0.215828995318562	0.836369070937422	0.966935214477998	-5.09975871872822
Q8WWC4	C2orf47; MAIP1	0.169259860994042	3.35781333834625	2.27054113568275	0.0642354975516183	0.79388428040369	-5.100667764235
Q9Y4F5	CEP170B; KIAA0284	0.133133740462166	3.28061613197048	1.60215956430925	0.160935456160704	0.844058750761228	-5.10121538297034
P39210	MPV17	0.172263733649546	3.34153113776543	1.72047268070685	0.136833888684069	0.832950180367616	-5.10193494145343
O95169	NDUFB8	0.109512962756409	3.33513642697917	2.16885543314159	0.0738164212598416	0.795293090501936	-5.10203372409788
P62854	RPS26; LOC101929876; RPS26P25	-0.354686413385776	3.20547878233591	-2.42700238641623	0.0519456887268349	0.762565961831559	-5.10231684422661
P31629	HIVEP2	0.0895981212004813	3.33776304324619	1.95251843279058	0.0993930022852646	0.822180090943541	-5.10254255354502
Q8N2F6-1	ARMC10	0.105124103427517	3.35242178392905	2.21481841012804	0.0693146163116216	0.795293090501936	-5.10279287655885
O15239	NDUFA1	0.146189289356325	3.31903658614423	1.25296609700381	0.25746125586806	0.859582737106314	-5.10303913628217
Q8WWV3-1	RTN4IP1	0.115841705192273	3.36887002973981	2.27982884235283	0.0634272545521607	0.792688578174066	-5.10394599184488
Q9BQE9-1	BCL7B	0.120357802379702	3.32257120366688	1.66342908044031	0.147983500199847	0.839649760560356	-5.10469293390362
Q9UBF1	MAGEC2	0.106794222203378	3.29855394765068	1.26205879051145	0.254394964678189	0.859582737106314	-5.10739217640909
Q8N0Z2	ABRA	-0.294886575781114	3.2736817356554	-1.12515696095267	0.304085131609095	0.863457299429104	-5.10840396019175
O43296	ZNF264	-0.148214421349416	3.28670064322429	-0.995321840752236	0.358527648154824	0.86798119371039	-5.10862836301268
Q92686	NRGN	0.132371755373847	3.28036868756037	0.742106074369559	0.486427413446968	0.888581542063672	-5.11062819642818
P41567	EIF1	0.0652557241150057	3.3326876716836	2.38422528017604	0.0550391485551795	0.775110370838022	-5.11151863435953
P15085	CPA1	-0.121697037613265	3.28101280072461	-0.883819594638998	0.411265070326783	0.874990716319237	-5.11208101800005
Q9NW68	BSDC1	0.0703999651880891	3.32152619029668	2.31996193219285	0.0600546780604205	0.7839049675565	-5.11255936872536
P46777	RPL5	-0.211138790568073	3.23772470912357	-3.08060518942877	0.0220404286545168	0.640232822797751	-5.11264936332891
Q7L0X0	TRIL	0.121477183720326	3.42392578283663	0.782737467467384	0.463948451873278	0.885119596542824	-5.11300500660593
Q9NRG7-1	SDR39U1	0.114232140003134	3.36150897773855	1.45160564473459	0.197490068081455	0.858646799648474	-5.11329737984052
Q9BS91	SLC35A5	-0.119113737176253	3.32027137769079	-0.712590102082027	0.503219312276589	0.888581542063672	-5.11346431409903
P42330	AKR1C3	0.00725337577108567	3.39850141850116	0.0283396069884499	0.978322977571212	0.996012352283047	-5.11355466270709
Q9BSB4	C12orf44; ATG101	0.0832397207584267	3.3452223618288	2.06383789209579	0.0852665754913172	0.797437462306891	-5.11408332204772
Q9ULB5	CDH7	0.117199465952048	3.34251761783888	1.31922717884596	0.23584636296615	0.859582737106314	-5.11424585944612
Q9GZT3-1	SLIRP	0.108158174890468	3.39833183564129	2.45551656968564	0.0499857266699933	0.752891949539508	-5.11762852385643
Q9UMS6-2	SYNPO2	0.0722623453819107	3.32699949770027	2.56059249415732	0.043411705868321	0.734545795885568	-5.11763662341203
Q7Z434-4	MAVS	-0.10940567168246	3.35445610473363	-1.29616181091091	0.243180045128924	0.859582737106314	-5.11843137162707
Q9Y2Q3-1	GSTK1	0.0805952087667268	3.33979446814108	2.07923305228829	0.0834803948648202	0.795890929908729	-5.119584953745
Q96DP5	MTFMT	0.0975577024569315	3.33195508083049	1.7280824255746	0.135409720807159	0.832950180367616	-5.11990093537559
Q9H596	DUSP21	-0.0227938867307426	3.26291539404916	-0.102074197456083	0.922069174049921	0.986201771912931	-5.12000056087885
Q8N398-1	VWA5B2	0.0873129529884532	3.35661088602296	2.1677994606204	0.0739233234927231	0.795293090501936	-5.12056064511057
Q02127	DHODH	0.14340858119661	3.3558250667309	2.31008674712469	0.0608668008562073	0.7839049675565	-5.1208321981327
Q86VZ5-1	SGMS1	-0.0372026826355151	3.28735640554868	-0.178549413008581	0.864248188259657	0.973949493591783	-5.12088214545839
P83881	RPL36A	-0.391707995077995	3.20846700648775	-2.48872394470911	0.0478010972485512	0.74672903848913	-5.12090466790689
O00139-2	KIF2A	0.0363728890985311	3.30495318141633	0.1720982924329	0.86909577234288	0.974337596792789	-5.12121265023288
O95164	UBL3	0.0835522298473838	3.3252088643181	1.86139238991725	0.112697690954712	0.827122046749653	-5.12256943424524
Q8WUB2	FAM216A	0.122765741004782	3.36362913552221	1.29687019101475	0.242951820156166	0.859582737106314	-5.12300554887092
O14639-5	ABLIM1	0.110843792996197	3.31216711501744	1.18126542691601	0.282793301094425	0.863457299429104	-5.12309304199054
O43837-2	IDH3B	0.0625390066414126	3.38795481013548	0.298322010178217	0.775656407530364	0.954890701816383	-5.1231837543932
P84157-1	MXRA7	0.170897723092649	3.35795087501176	1.72820193755532	0.135387469863807	0.832950180367616	-5.1233338567104
Q8TAD4-1	SLC30A5	0.0726178955281993	3.29858276489828	2.16666666290444	0.0740381805835951	0.795293090501936	-5.12365534475995
P61803	DAD1	-0.111940608547947	3.37747616160446	-1.87976439401791	0.109879114579991	0.82459321563432	-5.1245523222254
P08708	RPS17; RPS17L	-0.0651830370215561	3.29139156032941	-2.84366819672462	0.0298825827140643	0.68454101017295	-5.12511633915125
Q9UK80-1	USP21	-0.108279411703371	3.35043092187378	-0.632800741591217	0.55052162241106	0.898663084078556	-5.1268792881137
Q96S15-2	WDR24	0.0497064481448242	3.32345283681033	2.44965692014251	0.050382037419758	0.756674317040544	-5.12716539037721
Q96A11	GAL3ST3	0.14712445496351	3.39508098942559	0.895666632116592	0.405394508686478	0.874990716319237	-5.12733082334106
Q9UJU6-3	DBNL	0.114700895532006	3.30188841133304	1.25769512373904	0.255862469812596	0.859582737106314	-5.12742307278734
Q2LD37-1	KIAA1109	0.135492736622506	3.44095041298464	0.576259448535939	0.585676889822758	0.908696893600325	-5.12767951921579
Q8NDH2	CCDC168	0.125608523520779	3.29826473030107	1.04583479379699	0.336470659361419	0.866751164453265	-5.12783876372244
Q9ULW0-2	TPX2	0.145694722438956	3.10730685125003	1.24888275537273	0.258848808621097	0.859582737106314	-5.12981147617348
O95267-1	RASGRP1	0.0809964427766237	3.25655181820803	0.39265794841066	0.708327698054752	0.941083088870361	-5.13258795499781
Q9NZV5-1	SEPN1; SELENON	0.104500154829218	3.33600877205743	1.54613410596382	0.173721457844231	0.84530995981228	-5.13317764225964
Q9HC24	TMBIM4	0.12262564299696	3.31213091023304	0.83222635139348	0.437575377326856	0.881729452740552	-5.13334501572273
Q8IUX1-1	TMEM126B	0.209821201977232	3.32257211809998	1.9243738292047	0.103324912816018	0.822180090943541	-5.13346202393985
Q96D70	R3HDM4	-0.115330527749189	3.28051827911998	-1.03572107409491	0.340796582746559	0.866751164453265	-5.13507282055482
Q969Z4	RELT	0.122744350968974	3.31687783136013	1.51850677057954	0.180375085128962	0.853919878953503	-5.13632621586503
P43304	GPD2	0.115623700733199	3.35122728114697	2.57434829195909	0.0426214628866635	0.732548960488096	-5.13705885814498
Q8NCJ5	SPRYD3	-0.061722736823421	3.36658687732367	-0.276938633362418	0.791247836350922	0.959025962848453	-5.13749427397302
Q9C0F3	ZNF436	0.115867507647147	3.30639262571632	1.39285279980842	0.213749503924518	0.858646799648474	-5.13886314204077
Q70E73-4	RAPH1	0.115142675440129	3.32734665511608	0.766529506426245	0.472826473246657	0.887388624201316	-5.13971084712654
Q86XD8	ZFAND4	-0.0697993913955348	3.28111441835627	-0.330603109296664	0.752337471240664	0.949562911981267	-5.14002477630199
Q96LW4	CCDC111; PRIMPOL	0.0863033137519527	3.31748440599781	2.15878429150418	0.0748425007100621	0.795293090501936	-5.1402710767
Q6P1J9	CDC73	-0.0482181821644225	3.29914850533449	-2.61179452300319	0.0405467983376641	0.731418328066115	-5.1407475772614
Q6P3W2	DNAJC24	0.096910928658119	3.32892101557323	1.89354516559562	0.107811173786484	0.822180090943541	-5.14095490586339
Q8WZ42-12	TTN	-0.185606675419537	3.29542743785387	-0.722486691243484	0.49754597508468	0.888581542063672	-5.14118715282069
Q9NYX4	CALY	0.110731491220315	3.29042381761303	0.740948444192387	0.487078699577475	0.888581542063672	-5.14221906894716
P56270-1	MAZ	0.0423493926388496	3.22146794013041	0.197726669115033	0.849876941425485	0.970097073347277	-5.14250924413771
Q9H4H8	FAM83D	0.0640097913169169	3.33178196923659	2.42149735335495	0.0523333217152246	0.76297543430345	-5.14277291835986
Q14999	CUL7	0.140800001492211	3.23538582988336	1.0034576427251	0.354898574615492	0.867840646927058	-5.14504783551921
Q969P0	IGSF8	-0.0804458419227343	3.28405050043597	-0.419081935002492	0.689944710619336	0.940173006357172	-5.14531601989616
Q15937	ZNF79	-0.0886802710274166	3.25813977095902	-0.537277052988788	0.610670360981542	0.916978430770446	-5.14648174642101
P35612-9	ADD2	-0.109230798603494	3.36321157636296	-0.547966604771287	0.603756998683079	0.914279689509457	-5.14673320316607
Q14872	MTF1	0.10904864132222	3.33694209885875	1.24307570490261	0.260833397327011	0.859582737106314	-5.14686863246644
Q13310	PABPC4	-0.0583729929419944	3.38029077546621	-0.225706934561927	0.829023650353491	0.965955885032541	-5.14700682339586
Q86UU1-1	PHLDB1	0.0478213241209314	3.31490978697704	2.36144072891532	0.0567652373728505	0.775110370838022	-5.14770656621113
P13674-1	P4HA1	-0.11881754346215	3.38954530807773	-1.18113821865163	0.282840094345196	0.863457299429104	-5.14772129941257
Q969S8-1	HDAC10	-0.109840607628768	3.2722309914999	-0.978332478637888	0.366201307383095	0.869440355904657	-5.14800496656363
Q6P9A3	ZNF549	0.0431123293710655	3.30824978764442	0.182775022994809	0.861076428832254	0.972878575477519	-5.14805580325339
Q9H3S4	TPK1	-0.149388688560291	3.36159301888901	-0.800300396705625	0.454462035242569	0.883585471439087	-5.14819554463798
Q9NVV9-1	THAP1	0.0876796626357024	3.32151509957155	1.71627723389481	0.1376253054877	0.832950180367616	-5.14833677022086
Q8TEH3	DENND1A	0.0595013620938935	3.29594662592314	2.2289911631709	0.0679845051855527	0.795293090501936	-5.14852490365696
O14817	TSPAN4	-0.0313820468025818	3.30280013101859	-0.131299788468976	0.899888895334093	0.983234575642193	-5.14927312851692
Q9C0B2	KIAA1751; CFAP74	0.0848668587711591	3.30289561451391	0.468459945917632	0.656216401406887	0.929974576423321	-5.1506067090219
Q14678-1	KANK1	0.0296929191833973	3.28969621831698	0.136046311189981	0.896295377583522	0.98295597757379	-5.15095756393945
P42684-5	ABL2	0.0568350509633199	3.32287006658489	2.48259674120958	0.0481964706533169	0.74672903848913	-5.15204255148396
P05141	SLC25A5	0.113803681617092	3.37534096344266	2.23843551646892	0.0671128619725659	0.795293090501936	-5.15206451248349
Q9H706	FAM59A; GAREM; GAREM1	-0.0460372338161629	3.32152385158356	-0.215585734142279	0.836550197125369	0.966935214477998	-5.15211953887504
Q86VE0	MYPOP	0.0437451978878631	3.31950658771055	0.16347204771922	0.875587565184698	0.976487180817473	-5.15235983271341
P78543	BTG2	-0.184254742547507	3.15818280444498	-1.39677012579517	0.212628311441233	0.858646799648474	-5.15272800404597
O60266	ADCY3	-0.114425227598164	3.29226905313208	-1.05131400209391	0.334145813734447	0.866751164453265	-5.15283684485104
Q9ULI2-1	RIMKLB	0.0824018829196522	3.39762925371933	1.7591976646849	0.129735736718163	0.831822143145226	-5.15491713375998
P11926	ODC1	0.0716188209101453	3.41057768023648	2.27256138494176	0.0640587822932958	0.79388428040369	-5.15563121745388
Q9BXH1	BBC3	0.105537183105704	3.26559140172648	0.811381508157436	0.448548503044933	0.882322834136634	-5.15568423794233
Q03924	ZNF117; ERV3-1-ZNF117	-0.134471602336018	3.18483789776049	-0.758291529699519	0.477384167943664	0.887421468663223	-5.15627786064621
Q6IEE8-2	SLFN12L	-0.142247473282026	3.359532956699	-0.725662331871226	0.495734693030949	0.888581542063672	-5.15637716299153
Q86TE4-1	LUZP2	0.119895013180344	3.12733394517309	0.844296006849179	0.431311901947676	0.880990268108307	-5.15685033300266
O14514	BAI1; ADGRB1	0.10594354219393	3.30680977129794	0.66113191804412	0.533410855646616	0.894770460153412	-5.15688028753952
Q9NVX2	NLE1	-0.0535549476239867	3.32848505157415	-2.3704810916915	0.0560736701123132	0.775110370838022	-5.15787994509451
Q9Y6W6	DUSP10	-0.119280742529903	3.3519794960527	-0.53410180341401	0.612732498495522	0.916978430770446	-5.15836613702546
Q6ZNA4-3	RNF111	0.0741460080327934	3.33593674192754	1.84799070036483	0.11479903958566	0.827870293552622	-5.16015327310796
Q8WV24	PHLDA1	0.117069998077386	3.37769475333052	1.36687861353558	0.221321106153807	0.858646799648474	-5.16026549520217
Q8N609	TRAM1L1	0.118209545110538	3.2705061641486	0.771742158574338	0.46995830458897	0.885635435088455	-5.16096296217402
A1L157	TSPAN11	0.134233156819148	3.2630917938304	0.943559632476895	0.382311372459624	0.869440355904657	-5.16232373610633
Q8IVH8-3	MAP4K3	0.0303471366941907	3.27321785330673	0.110868346889499	0.915385872176769	0.986201771912931	-5.1629368769254
O60637	TSPAN3	0.128578660493665	3.28759910952747	1.64766619719983	0.151216455714141	0.839649760560356	-5.16305108944174
O95670-1	ATP6V1G2	0.0680615455661317	3.29654973893306	1.80515632460996	0.121779573780205	0.82895921911317	-5.1632004443991
Q9HAT8	PELI2	0.0546853406057741	3.34992539188595	2.15378912605346	0.0753568620594218	0.795293090501936	-5.16391934914479
Q5T6X4	FAM162B	0.176319993212039	3.33792110695718	1.68774816415416	0.143126328781895	0.839649760560356	-5.16534913456157
Q6P5R6	RPL22L1	-0.132700742480586	3.33494456467582	-1.22061142779742	0.268636612141926	0.861603707368029	-5.16540779637428
Q8TB69	ZNF519	-0.106369980961084	3.36568995560198	-1.0859818339572	0.319739868312268	0.864276101509016	-5.16603741354962
Q9Y2B1	TMEM5	0.101174610836827	3.29329472727366	1.49256842562018	0.186839337596481	0.855259734636855	-5.16642397141901
Q99250	SCN2A	0.198282672769489	3.45237698844928	1.1046245295394	0.312208149457793	0.863491048074929	-5.16658404762784
Q9NUT2-1	ABCB8	0.129367727945743	3.33633162260234	1.95175878065175	0.0994971261498532	0.822180090943541	-5.16677943593053
Q8N573-7	OXR1	0.103881186040297	3.3258689130492	1.18134972243658	0.282762296855985	0.863457299429104	-5.16717548705096
Q5T013	HYI	-0.345547997157019	3.28104835677995	-1.08881771586772	0.318584512394449	0.864066191175472	-5.1678066591695
Q6UXZ3	CD300LD	-0.485235902657934	3.19390581998754	-0.850447289076067	0.428145210006314	0.880373646549398	-5.16812732130541
Q4G0S4	CYP27C1	0.112562707169668	3.3472586220709	1.00352799232158	0.354867322969298	0.867840646927058	-5.16830439227069
Q99967	CITED2	-0.0124624722795303	3.45091489336979	-0.0551625610815725	0.95782444587698	0.991262459281197	-5.16935484330253
P24386-1	CHM	0.0721879123709196	3.29754641560601	2.25558524305908	0.0655595871319628	0.795293090501936	-5.1694387231101
P14621	ACYP2	0.111114347028455	3.31007291653031	1.5792957005968	0.166041398908105	0.84530995981228	-5.17107629088895
Q9UBP0-2	SPAST	0.113053073835072	3.28090715695737	0.622759139885993	0.556668054421664	0.901935509286025	-5.17135566240245
Q08AN1	ZNF616	-0.0739445913901993	3.31953538739564	-0.345188413289042	0.74189318360283	0.946133935237036	-5.17149784835597
Q14201-2	BTG3	0.0696222308813998	3.38971996718841	1.78437568214348	0.125315692848029	0.831822143145226	-5.17260940625315
Q96Q40-1	CDK15	-0.373078154327732	3.34229619068408	-1.03095063405047	0.342852669512523	0.866751164453265	-5.17276252148616
O75575-1	CRCP	0.0906581613601028	3.32796303975049	1.90201048972384	0.106560202073517	0.822180090943541	-5.17282896683263
P52198	RND2	0.106391207608404	3.41084862884679	0.884532294881359	0.410910102182724	0.874990716319237	-5.17349681972752
Q9UQ84-1	EXO1	0.0569906235608003	3.34270677815037	2.49822051825638	0.04719507049521	0.74672903848913	-5.1744624446837
P51858	HDGF	0.0636634840979586	3.3241969059882	2.6950166186145	0.0363119634659834	0.710093049166876	-5.17466961524575
O94916-5	NFAT5	0.109413533616149	3.3191587819584	0.959218845445339	0.374989171315992	0.869440355904657	-5.17573722626633
Q9H1N7-1	SLC35B3	0.114339941566407	3.32257508188324	0.994452100220028	0.358917353455047	0.86798119371039	-5.17606012863429
Q96DE5	ANAPC16	0.0842466604760796	3.32860446952235	1.6609195312392	0.148493704531234	0.839649760560356	-5.17680805850051
Q99622	C12orf57	-0.230180007393693	3.39068491620146	-1.84903090229868	0.114634553419031	0.827870293552622	-5.17694859926362
Q8N755	PQLC3	-0.105332518988963	3.2803214388229	-0.71412322067871	0.502337599105257	0.888581542063672	-5.17716455038229
P09874	PARP1	-0.0244217275246141	3.31604176964983	-3.27139580991952	0.0173516174769147	0.612576971715939	-5.17724261741536
Q8N8Y5	ZFP41	-0.115640162715033	3.27263023457707	-1.37866927452938	0.217854316036438	0.858646799648474	-5.17809903475695
O75204	TMEM127	0.207732394093735	3.29941475666693	1.20621127816016	0.273744925263485	0.863381277711791	-5.1781877873549
P21589-1	NT5E	0.123179906684769	3.36010810269293	0.842888851417806	0.432038726542547	0.880990268108307	-5.17857275448835
Q86XT2	VPS37D	-0.041557585062018	3.3708605961891	-0.203541727207808	0.845531406057894	0.969524075395097	-5.17868185069396
P22760	AADAC	0.0732806607334765	3.31877004996554	0.396121666566776	0.705905321352959	0.941083088870361	-5.17918493440333
Q86VZ4	LRP11	0.0987033356678206	3.28044819762004	1.93054866928393	0.102449087255375	0.822180090943541	-5.17949208265615
Q8N257	HIST3H2BB	-0.123572387039172	3.24804513548332	-1.72297130929861	0.136364664987407	0.832950180367616	-5.1801938270219
Q6ZSZ5	ARHGEF18	0.0694916137312445	3.307340040893	2.4777479956982	0.0485117981992132	0.74672903848913	-5.18176175356572
Q15413-1	RYR3	0.10017608437181	3.33870377354829	1.43882233408767	0.200927527457886	0.858646799648474	-5.18311888114331
O60343-1	TBC1D4	0.0448694689206628	3.31929962521029	2.77169053154119	0.0328277966886187	0.697308535518511	-5.18322492776483
Q99487	PAFAH2	0.0809994921788716	3.30401768968061	1.86103494968683	0.112753236753329	0.827122046749653	-5.18325803635473
Q6IE81-3	PHF17; JADE1	-0.126501501600555	3.3521871295038	-0.656310412990098	0.536298605261162	0.895218769305327	-5.18440316536877
Q96B54	ZNF428	0.081481148814595	3.31215921212726	1.65727803468501	0.149237061013407	0.839649760560356	-5.18485748372034
Q8NAA6	C15orf53	0.101754008964505	3.35982184996663	0.779227075676634	0.465861252711188	0.885119596542824	-5.18542552606861
Q92536	SLC7A6	0.101008434457783	3.31651472823109	1.60367188997451	0.160603061750842	0.844058750761228	-5.1855201619117
Q8N4Y2	EFCAB4A; CRACR2B	-0.0799822829740333	3.29656333948834	-0.480318745104688	0.648242980340899	0.926608254265242	-5.18787212304141
Q8IW70-1	TMEM151B	0.121830299163295	3.32424962589046	0.902975965273358	0.40180433164538	0.873899226308336	-5.18797863456542
Q9NYA4	MTMR4	0.0858054592543367	3.34243086642707	2.34879056291709	0.0577479830059941	0.777657915854621	-5.18812245069726
P46776	RPL27A	-0.397401056806295	3.21206861218669	-2.46268096547284	0.0495056355464999	0.752182564578963	-5.18814882357438
Q96F46	IL17RA	0.158882991743067	3.28814068400912	1.15417036940387	0.292911108640773	0.863457299429104	-5.18837299466706
Q9UKT5	FBXO4	0.141300260175318	3.3026438703449	1.25439733088943	0.25697646052698	0.859582737106314	-5.18840885286666
Q8TEL6	TRPC4AP	0.00180128334443733	3.28471177981008	0.00746220929595261	0.994291309883961	0.998917313653016	-5.18916583972944
Q3SXM5	HSDL1	0.0836408658211079	3.34057840353499	2.20289908083273	0.0704540886549533	0.795293090501936	-5.19000745597741
Q9UJH8	METRN	0.131267464825559	3.29551667560904	0.572116097901514	0.588304627550417	0.909858379922977	-5.19252844674708
Q9UNS2-2	COPS3	0.0939339734023346	3.31147876521404	0.459797274362291	0.662072569319451	0.931521808163299	-5.19363051566509
Q9BXJ3	C1QTNF4	-0.0839205755465707	3.35700055316979	-0.400471305716194	0.702868729128652	0.941083088870361	-5.19397798000566
P10415-1	BCL2	0.111868095347229	3.35539595129105	0.885059028659708	0.410647905098974	0.874990716319237	-5.19420038378976
Q5HYC2-1	KIAA2026	-0.106570022874392	3.30957847497811	-0.908023984372727	0.399339025941324	0.872287195745527	-5.19431345124125
Q13439-1	GOLGA4	0.116276509684828	3.30951661796822	1.1007040716236	0.313779627739952	0.863491048074929	-5.1946794080439
Q15170-2	TCEAL1	0.144884409858382	3.3512955851653	1.90480066633078	0.106151071606172	0.822180090943541	-5.19474609250413
Q8NFJ5	GPRC5A	0.0923684320048082	3.31981969299389	1.45588260879956	0.196352193242404	0.858646799648474	-5.1952237052504
Q9BRJ6	C7orf50	-0.114858127879615	3.26698630274729	-2.22824207108085	0.0680541412041808	0.795293090501936	-5.19522730536092
Q9UQ49-2	NEU3	0.0582312450145807	3.31560138594186	0.267767507814751	0.797968038388917	0.96008922928944	-5.19573909053736
O43513	MED7	0.106761829348029	3.31335237482944	1.69138618731952	0.142413131391343	0.839649760560356	-5.19662687023215
Q16649	NFIL3	0.0962719698380759	3.35598175666018	1.64721493533965	0.151310004640012	0.839649760560356	-5.19681293285794
Q92918	MAP4K1	0.127274419826614	3.28362778368588	0.882676744295092	0.411834761584921	0.874990716319237	-5.19737299435766
Q9NX55-2	HYPK	0.130336573365688	3.31151781260108	1.67903533282575	0.144848499482418	0.839649760560356	-5.19747032247389
O95562	SFT2D2	0.121921967944273	3.3065318929825	1.31591473195709	0.236887252577389	0.859582737106314	-5.19792366535305
P25391	LAMA1	0.0718801073726511	3.32724879441657	2.38193250636141	0.0552103235892991	0.775110370838022	-5.19853004503717
Q9Y267	SLC22A14	0.260935807388408	3.3097268443664	1.18042266297783	0.283103433709385	0.863457299429104	-5.1986182764988
O95405-1	ZFYVE9	0.112576638245684	3.30507551167841	2.45163048875325	0.0502481884489396	0.755753056570414	-5.1986263092665
Q96GC6-1	ZNF274	-0.103072428703478	3.35184978885565	-0.601306988261899	0.569940201274945	0.905509842640653	-5.19943633840276
Q00975	CACNA1B	-0.111593378186421	3.28876460638814	-0.771013793987374	0.47035833956424	0.885635435088455	-5.19964191475883
Q9NRF9	POLE3	0.0624383583286795	3.31046799507525	2.0442138495947	0.0876000377724649	0.800427725715946	-5.19992253969697
Q8N357	C2orf18; SLC35F6	0.0843042522696989	3.28643759957238	0.5586963542118	0.596862798969598	0.912258909819969	-5.20055850290713
Q13398-8	ZNF211	0.03299413139413	3.31509979175761	0.159486649953989	0.878590461856712	0.977485872911495	-5.20083698002947
Q14432	PDE3A	0.101980985528572	3.30681444722093	0.842423498191157	0.432279289112178	0.881041656319169	-5.20088356989993
P46778	RPL21	-0.231766280378333	3.2293513039562	-2.69174018139843	0.0364694238110593	0.7118367123271	-5.20103477062378
Q9Y4E6-1	WDR7	0.0624729839930505	3.31607347930711	2.46721444602344	0.0492043602558636	0.751242028112394	-5.20172266740464
Q86VR8	FJX1	-0.109929671727502	3.3698724047398	-0.615440403905784	0.561174505294712	0.902642263686233	-5.20178316174185
O94972	TRIM37	0.0755954012120776	3.32100089384265	2.11893873374301	0.0790481071378303	0.795293090501936	-5.20327235644682
Q5JV73	FRMPD3	-0.388658449910815	3.26478218241291	-0.899205732122302	0.403653152998748	0.874990716319237	-5.20370775703535
Q13686	ALKBH1	0.0713849135078565	3.3510783341283	1.8920401743922	0.108035107994263	0.822180090943541	-5.20380676315762
P09564	CD7	-0.0948234342998872	3.31133653622868	-0.649760175489174	0.540237721460031	0.896486469527454	-5.20416643296259
Q02878	RPL6	-0.498167030723664	3.14059599577241	-2.95274623729125	0.0259496908631865	0.65843948780899	-5.2042165913263
P19634-1	SLC9A1	-0.109716888611405	3.28091682580154	-1.2036668153679	0.274656252710416	0.863381277711791	-5.20434573008517
Q9NX38	FAM206A	0.0593756126632202	3.35037552455494	1.87455547824103	0.110671035270611	0.82459321563432	-5.20472422345661
Q9BTP7	C19orf40; FAAP24	0.106775144385827	3.39156165382712	1.18874330036847	0.280054253200833	0.863457299429104	-5.20513681232414
P23368-1	ME2	0.105152586857885	3.35273060905205	2.50992311302022	0.0464594288463658	0.74672903848913	-5.20566620538031
Q8N6G5-1	CSGALNACT2	0.101561797835737	3.3078807371252	1.51665787616545	0.180828822878994	0.853919878953503	-5.20634477250032
P46940	IQGAP1	-0.0388810179515106	3.29870521011848	-2.94987664949736	0.0260456561904221	0.65843948780899	-5.20651243846446
Q8NAF0	ZNF579	-0.0801065945407873	3.26129325086997	-2.03998760235062	0.0881110256935397	0.800427725715946	-5.20668561890344
Q9BTA9-5	WAC	0.0971079161798602	3.28659093040939	1.34905869720045	0.22665571011988	0.859378852884505	-5.20807219587819
Q8N5Z5-1	KCTD17	0.0702404659263378	3.32458403769154	1.83623217708495	0.116674785055337	0.827870293552622	-5.20851131064701
Q7L2R6	ZNF765	0.00788624390464665	3.34040543484319	0.0380701692984073	0.970883715903059	0.994387849341934	-5.21031152651027
Q86UW6-2	N4BP2	-0.0495426840335154	3.27652998631623	-0.240076505944256	0.818372220487667	0.963125360338848	-5.21054113778782
Q3KR37-4	GRAMD1B	0.113273415947536	3.34070578671196	1.02134236695361	0.347024395975979	0.866751164453265	-5.21074460984996
Q6P582	MZT2A	0.136185246761057	3.32685992659698	1.25433089322557	0.256998946874603	0.859582737106314	-5.21096505983243
Q9NWW7	C2orf42	-0.11442292421669	3.27883810129323	-1.04692646031587	0.336006411148674	0.866751164453265	-5.21097266786819
Q8WTV1	THAP3	-0.117112901018223	3.26098819710229	-1.06368456127081	0.328945276215083	0.866751164453265	-5.21190708136682
Q7KZN9	COX15	0.157477634371838	3.35203549858281	2.00658457886991	0.0922577997622168	0.809162908172539	-5.21251520508304
Q99550	MPHOSPH9	0.0827006662004919	3.32347689151092	2.33562226320512	0.0587899191655972	0.781413335751774	-5.21309049410012
Q7Z7F7-2	MRPL55	0.0989389723142932	3.32975181514488	1.58580481356119	0.164572279180298	0.84530995981228	-5.21311934208054
P25800-2	LMO1	0.116185311290722	3.13553494411366	0.41140743082798	0.695260627013896	0.941083088870361	-5.21409127404028
Q15011-1	HERPUD1	0.140569798694009	3.3793375383809	1.13814210207861	0.299040329939711	0.863457299429104	-5.21456887820898
Q96S59-1	RANBP9	0.0496350100170264	3.33407181934477	2.33076249371657	0.0591793973043538	0.781413335751774	-5.2145814984503
P53602	MVD	0.0630790932596015	3.31500510758951	2.12498208712573	0.0783949495668662	0.795293090501936	-5.21849505867063
Q8N427	NME8	-0.139717657299477	3.33706725110081	-1.57811566069147	0.166309069263846	0.84530995981228	-5.220691953827
P51687	SUOX	0.0847424639016557	3.33360739096419	2.09412805546536	0.0817886151309687	0.795293090501936	-5.22126550140918
Q6UY11-1	DLK2	0.0977939090689	3.35505145321531	0.731093923571776	0.492647065802496	0.888581542063672	-5.22172984448931
P51398-1	DAP3	0.188618869862397	3.34610059392413	2.41486711495387	0.052804230641219	0.765477741270411	-5.2220144061589
Q96EG3	ZNF837	0.512001586064652	3.21983300601045	1.36789099848448	0.221021480999461	0.858646799648474	-5.22255188348009
Q9UJT1	TUBD1	0.0671832777512372	3.36326449371686	1.84413591323313	0.115410640763761	0.827870293552622	-5.22321344063887
P40429	RPL13A	-0.427366660203827	3.1642035935941	-2.8045289057585	0.0314470485118178	0.68770311882583	-5.22451644215771
C9JH25-1	PRRT4	0.0929243987668341	3.31693040462801	1.41577508178449	0.207264867499152	0.858646799648474	-5.22530883433315
P84157-3	MXRA7	0.126504685063495	3.34492160317531	1.91121775766895	0.105216076321633	0.822180090943541	-5.22568944395265
P62277	RPS13	-0.266617793649116	3.19041273708585	-2.49448529552495	0.0474324594066862	0.74672903848913	-5.22688556468009
Q07866-3	KLC1	0.0981873709527753	3.30087757297302	1.49459216368079	0.186327288478104	0.854675597392551	-5.22821505864044
Q9H2T7	RANBP17	0.0977463872837694	3.30293356522276	1.49017273198906	0.187447199661332	0.856058698836075	-5.22833704411009
Q53F39	MPPE1	0.0552178470387438	3.26628356361498	0.267411147139883	0.798229553034582	0.96008922928944	-5.22867101306134
Q96A73-1	KIAA1191	0.0998551325819637	3.32994990274511	2.21262112124056	0.0695232317293789	0.795293090501936	-5.22873322744506
Q92979	EMG1	-0.0472432607894515	3.31178311601301	-2.38156352009	0.0552379236997621	0.775110370838022	-5.22995731915676
P62851	RPS25	-0.291248063463535	3.2586106996772	-2.31768115186835	0.0602412364340623	0.7839049675565	-5.22997903909915
Q5JS13-1	RALGPS1	0.110990966867866	3.30008217049654	0.846802378052679	0.430019539978211	0.880487785263011	-5.2301880649585
Q13530	SERINC3	0.103072522714659	3.31521327330135	1.73284245044202	0.1345262469829	0.832950180367616	-5.23073838295685
Q9Y6N8	CDH10	0.0452414956143032	3.33222119086577	0.192223137202993	0.853995027195614	0.970437220875668	-5.23124854768836
O15244	SLC22A2	-0.128999922716118	3.2607114273712	-0.95667767867308	0.376169898019869	0.869440355904657	-5.23125501275273
Q4L235-1	AASDH	0.118519964928763	3.32168285745098	1.56315077726493	0.169739352543458	0.84530995981228	-5.23128917243184
Q9HAV5-2	EDA2R	0.109276991630712	3.3293500055808	0.814543688787119	0.446871183481052	0.882079464324821	-5.23260112703498
P02774-3	GC	-0.196422177267923	3.13749030140045	-1.77289046980891	0.127313269960119	0.831822143145226	-5.23335948283229
Q8TE69-1	CXorf40A	0.0978911408131725	3.30132972343858	0.613818252647756	0.562176362495711	0.903095398821125	-5.23450341910284
Q9UQ16-2	DNM3	-0.0426200831880817	3.30022028760573	-0.22146999657132	0.832172039860209	0.966805345358486	-5.23459331624864
P13569-1	CFTR	-0.151825490407857	3.15101506185566	-0.862818594839344	0.421828551125372	0.878789950997453	-5.23497502135294
Q96H15-1	TIMD4	0.14610587130892	3.25992406150759	1.17081649463943	0.286659124965793	0.863457299429104	-5.23552373556421
Q9H825-1	METTL8	0.0724132516558397	3.3293217887293	1.905557283065	0.106040398309952	0.822180090943541	-5.23562063969018
Q96D71-4	REPS1	0.109122415381947	3.32400499818254	1.11573722726504	0.307789457898884	0.863457299429104	-5.2365177581174
Q9NUN5-1	LMBRD1	0.108094239171322	3.34816215265206	1.13136984335316	0.301662502278702	0.863457299429104	-5.23680379115834
P24864-1	CCNE1	0.124564371160323	3.33949472133516	1.22769297377964	0.266155055715585	0.861603707368029	-5.23717878115427
P25705-1	ATP5A1	0.0764461469719195	3.36979028738963	3.05544519180096	0.0227558617812616	0.648044664880026	-5.23755582795041
Q9H3Y8	PPDPF	0.105662897600838	3.31708987758474	1.216247125322	0.270175987453256	0.862592418544245	-5.23778179598159
Q9Y5N1-2	HRH3	-0.122130878817014	3.37030748308077	-0.608920489447728	0.565207921537255	0.904422185304974	-5.23868486577287
Q8NEA4	FBXO36	-0.0726338301432972	3.252364398291	-0.334486875617831	0.749550621750622	0.948933090065193	-5.23910056255652
Q9UMR2-3	DDX19B	0.102795900501697	3.2828242613931	1.21961846388504	0.268986177969244	0.861603707368029	-5.23985719385444
P52657	GTF2A2	0.188055501945172	3.31303091475642	1.64975266151995	0.150784644811213	0.839649760560356	-5.2406027887314
Q14145	KEAP1	0.0494015796084597	3.33643579494647	2.50190432748925	0.046962180205382	0.74672903848913	-5.24092668728808
O60669	SLC16A7	-0.224113395314882	3.32442143390843	-0.998564033051376	0.357077891450488	0.867840646927058	-5.24105416374364
Q9UMS0	NFU1	0.107837250185616	3.39699701155895	1.95077952983359	0.0996315120071919	0.822180090943541	-5.24133921445917
Q6ZWB6	KCTD8	0.0607010210285235	3.32301102270482	2.07949799680594	0.0834499920621215	0.795890929908729	-5.24136618510888
Q9Y5S2	CDC42BPB	0.0768854841257565	3.29761366368117	2.70057004043771	0.0360467356675729	0.707561442303414	-5.24152744881491
Q8WTP8-1	AEN	-0.0733741829977073	3.32575022593996	-2.03705719647634	0.0884671150364358	0.800427725715946	-5.24215588216835
O00273-2	DFFA	0.101347915981956	3.30676272891636	0.874331425699684	0.416012765135307	0.876578693474079	-5.24219705670178
O96018	APBA3	0.119320649676825	3.31785224919231	0.776976339508398	0.4670905944705	0.885119596542824	-5.24285656706894
Q8NEH6	MNS1	0.00616962159077477	3.2568040373748	0.0237497437316427	0.981832927123892	0.996105190458167	-5.24286132110828
P01266-1	TG	0.0460811683952809	3.01772340902768	0.130566201177733	0.900444518042503	0.983250106084437	-5.2430059596227
Q86UY8	NT5DC3	0.131683466893879	3.33177696593844	2.29889219233269	0.0618013032884154	0.7839049675565	-5.24470836525048
Q96H78	SLC25A44	0.220409915694176	3.33517437057226	1.07927225026164	0.32248723305929	0.866751164453265	-5.24554121618041
Q9Y3E7	CHMP3; RNF103-CHMP3	-0.0791108714691742	3.31984168519892	-2.23864141854216	0.0670939883491145	0.795293090501936	-5.24565280859843
Q8WVN8-1	UBE2Q2	0.0869943901078069	3.33546389981032	1.68548315662062	0.143572109201636	0.839649760560356	-5.24590350165513
P00846	ATP6	0.174077989441504	3.37757464231207	1.36503765643449	0.221866900065626	0.858646799648474	-5.24692676617177
Q16854	DGUOK	0.124336120470918	3.34545433528428	1.85822545613871	0.11319077868432	0.827870293552622	-5.24744295967422
Q8TB05	FAM100A; UBALD1	-0.139701437842056	3.41144766767285	-0.612452223376145	0.563020887015788	0.903266181948741	-5.24754673819843
Q8N5I4	DHRSX	0.102672860770226	3.31255761153177	1.13908981739172	0.29867492297623	0.863457299429104	-5.24770299503509
Q9P0S9	TMEM14C	0.109980175177823	3.33656801154368	1.77929656034488	0.126195251691245	0.831822143145226	-5.24835737342631
Q8WV93	LACE1; AFG1L	0.0761570707818446	3.33644056238746	1.95964418257633	0.0984216194170859	0.822180090943541	-5.24851006272493
O60732	MAGEC1	0.094750755885681	3.33075054627378	1.12393648909018	0.304562959380187	0.863457299429104	-5.24977157637344
Q9BR01	SULT4A1	0.0952937358634269	3.26564875724079	0.751654524779997	0.481078259889938	0.887995580491335	-5.2498802568098
P25054-1	APC	0.0629306121665189	3.32233732531575	2.59850079948665	0.0412707353123376	0.732548960488096	-5.25001167523092
P61218	POLR2F	0.347055070875275	3.35940394510917	1.5778908392804	0.166360112395939	0.84530995981228	-5.25065257784165
Q8TBM7	TMEM254	0.113170062347763	3.28471129411541	0.718063414998357	0.500076315508209	0.888581542063672	-5.25073449700012
Q7Z7A1-4	CNTRL	-0.157835316504039	3.22304124948218	-1.52495445743767	0.178801118136659	0.852665038186689	-5.25118577066551
Q8NBI5-2	SLC43A3	0.0784096133987318	3.28223680695267	0.566840095343616	0.591660696726734	0.910589238349932	-5.25177261827646
P30039	PBLD	-0.129386326935483	3.46103275782172	-0.353379975269013	0.736053559863579	0.944761503254037	-5.25188288240915
Q68D20	PMS2CL	0.0481011332530049	3.29293264029255	0.257549398993943	0.805477879124508	0.960655975684711	-5.25223642215858
Q49A26-2	GLYR1	0.0663987354044178	3.28285471985024	1.75725739764535	0.130082639415107	0.831822143145226	-5.25334103434917
Q8N7W2-1	BEND7	0.0479360054622425	3.26787426192758	0.251539587663993	0.809905553785148	0.961784205211133	-5.25378408570528
Q2TBE0	CWF19L2	0.0741759303664791	3.33113344779832	2.38303615224527	0.0551278574140227	0.775110370838022	-5.254934531828
P02458-2	COL2A1	0.0799359218500781	3.31843783372627	1.92700905470661	0.102950222520961	0.822180090943541	-5.25525791716848
Q96FB5	RRNAD1	0.091273732255902	3.32558529938108	1.26063251154867	0.254873805662355	0.859582737106314	-5.25538566795253
Q9H3U5-6	MFSD1	0.0981790239863287	3.34337600687878	1.07056887390263	0.326080055579085	0.866751164453265	-5.25712573198094
P30305-1	CDC25B	0.0863427593536669	3.35718025893892	2.25453959319404	0.0656532160671114	0.795293090501936	-5.25849342763078
Q9NPQ8	RIC8A	0.0781641706136787	3.31433577573871	2.33021540376519	0.0592234115321356	0.781413335751774	-5.25892647302832
Q8NBT3	TMEM145	0.0676518385263329	3.34705669617106	0.449983513059787	0.668738760593925	0.934435084154235	-5.25960399227364
Q9BXL8	CDCA4	-0.104869260502695	3.32725884092025	-0.56158502970924	0.595014529001664	0.91167686718215	-5.25977875856045
Q5U5Q3	MEX3C	0.08021047768546	3.30521356333241	1.78376753921971	0.125420686942393	0.831822143145226	-5.25990345907357
O95190	OAZ2	0.109548504020221	3.25447176268218	1.27928229849342	0.248674953096656	0.859582737106314	-5.26022888796254
Q16659	MAPK6	-0.000420158766158648	3.40732198060796	-0.00199176341331943	0.998476258942549	0.999019644959991	-5.26042791922765
Q9BTV7	CABLES2	0.121435734275086	3.2644045706159	1.72563669048455	0.135865856780114	0.832950180367616	-5.26070576869236
P53701	HCCS	0.0962144015810942	3.38583980681509	2.21199274354403	0.0695830106865176	0.795293090501936	-5.26085574075475
P46109	CRKL	0.058267242734932	3.33592291720452	2.48691551045912	0.0479174331079881	0.74672903848913	-5.26108493926603
Q96JS3	PGBD1	0.0668556478044434	3.33445923689255	1.86128789553997	0.112713926441918	0.827122046749653	-5.26148977552426
Q9UPZ3	HPS5	0.044453872347249	3.32459048360492	2.2995403715771	0.0617467883802071	0.7839049675565	-5.26149369046179
P31942-2	HNRNPH3	-0.0996649435908214	3.3887226342839	-0.82198232686876	0.44294338223828	0.881729452740552	-5.26185208417373
Q8NEY8-3	PPHLN1	0.100707917113967	3.29091498024348	1.90763286400512	0.105737387799891	0.822180090943541	-5.26210490036735
Q8NHH9-2	ATL2	0.119041131874615	3.31650720780727	0.781856970817212	0.464427709386115	0.885119596542824	-5.26250676772316
Q15468-2	STIL	0.0643851657242621	3.35330218476538	2.02885324695466	0.0894718230856558	0.800859392817955	-5.2627513043498
Q969Z0-1	TBRG4	0.147023632586642	3.33812003012893	2.50665026660918	0.0466639337667954	0.74672903848913	-5.26381088112191
Q8N5S9	CAMKK1	0.0720640472330827	3.32622587483587	2.10418545242758	0.0806661640851506	0.795293090501936	-5.26468515020355
Q6N075-2	MFSD5	-0.217499444084356	3.28931281465768	-1.32488537600878	0.23407783345524	0.859582737106314	-5.26530637479605
P61925	PKIA	-0.19021797458128	3.32411371689887	-1.4593752031925	0.195427509998651	0.858646799648474	-5.2668277325554
Q15695	ZRSR1	-0.101709328169277	3.19210861361025	-1.05322485964678	0.333338125760601	0.866751164453265	-5.26701433012781
Q86V42-2	FAM124A	0.174213566719792	3.38491980726339	0.444062523651551	0.67277687675091	0.936612695177027	-5.2670594407151
O75140-1	DEPDC5	0.0543390830822525	3.344767316934	0.283646525211186	0.786345006199858	0.957850929127674	-5.2678193277242
O43715	TRIAP1	0.152658323175454	3.32513193860217	0.840999630915817	0.433015963359626	0.881493281227077	-5.2689312585009
O60890	OPHN1	-0.0850941244713889	3.31099276086612	-0.472612279601456	0.65341878229137	0.929011590209105	-5.26933074527412
Q9BT17-1	MTG1	0.0848403853116919	3.40266349390667	2.05737860953874	0.0860275622156487	0.797437462306891	-5.2695249238669
Q9NTN9-2	SEMA4G	0.0816760530118876	3.2480768326154	0.449595131290079	0.669003266151549	0.934470791087857	-5.26981397634609
O75390	CS	0.153091642649241	3.33285593003002	2.64637162840485	0.0387265067694443	0.724875808924632	-5.26983879130864
P45877	PPIC	0.115663181619504	3.24381669153693	1.17586436414023	0.284785928838294	0.863457299429104	-5.27069501300366
Q8WXA9-2	SREK1	0.0403980880885488	3.32279980725268	2.48305543039622	0.0481667531767944	0.74672903848913	-5.27199610048086
P61247	RPS3A	-0.207205018232376	3.25609483758267	-2.98576609922235	0.0248726302664081	0.65843948780899	-5.27223102560498
Q9H2J1	C9orf37; ARRDC1-AS1	0.0300789516437777	3.34308003485581	0.155286645667042	0.881757463396517	0.97797944169636	-5.27331467451472
P29762	CRABP1	-0.0506339464026312	3.3602949898673	-2.10401815899648	0.0806847052160765	0.795293090501936	-5.27350365747979
Q01813	PFKP	-0.0554935387590605	3.32790255190624	-2.76948615980283	0.0329227917556261	0.697308535518511	-5.27364471761645
Q9UNH5-2	CDC14A	0.0825848911317625	3.30210528579302	1.56352939660513	0.169651742400087	0.84530995981228	-5.27378845970908
Q96CQ1	SLC25A36	0.0999161107353951	3.32970609955149	1.50775395962611	0.183028986572052	0.854673122711006	-5.27415888937132
P56524	HDAC4	0.0654580644073117	3.30883888254276	2.147827811029	0.0759754743738232	0.795293090501936	-5.27441683466454
Q9H6B4	CLMP	-0.0979480791772824	3.30740392191309	-0.610595445191574	0.564170054592276	0.904011088896024	-5.27515602592296
Q9UBK8-1	MTRR	0.0568450425262726	3.33291993264953	2.19320322828062	0.0713952781153216	0.795293090501936	-5.27541190684655
O75781-2	PALM	0.0827071243904146	3.29576928975113	0.443537395425046	0.673135596749072	0.936612695177027	-5.27561861442041
P31949	S100A11	-0.0788425474793311	3.34321171938869	-1.80338832493509	0.12207655196246	0.82895921911317	-5.27563244357518
Q9P246-2	STIM2	0.0900756892280455	3.30971064245246	2.1091397873609	0.0801190490253827	0.795293090501936	-5.27565600515877
P40189-1	IL6ST	0.0951949156996607	3.38747074679113	0.636578788297092	0.548220109223191	0.898001096090639	-5.27575223995413
P35625	TIMP3	0.0991708633889868	3.32295664082866	1.47671738415501	0.19089568685609	0.858646799648474	-5.27604963878047
P11166	SLC2A1	-0.0760947056927774	3.323763809367	-2.07306234339449	0.0841917025276813	0.795890929908729	-5.27625601720649
P56817-1	BACE1	-0.269852016742078	3.27401238215376	-1.09749964542838	0.315068988359662	0.863491048074929	-5.27636555448605
Q8NBE8	PHOSPHO2-KLHL23; KLHL23	0.0809580591475931	3.40659556073162	1.70722560313721	0.139347998316778	0.835301035901014	-5.27654549711728
Q9NUK0	MBNL3	-0.103528039233556	3.29984968389832	-0.73567415357358	0.490053594913262	0.888581542063672	-5.27657013649114
Q562F6	SGOL2; SGO2	-0.156913395677027	3.24941214222816	-2.09261190839132	0.0819592051953754	0.795293090501936	-5.27723869069207
Q9BSJ5-1	C17orf80	0.126072794106152	3.33447611577715	2.11658287082436	0.07930423551046	0.795293090501936	-5.27822523467986
O75190-3	DNAJB6	0.0835513720573171	3.30071796596898	0.599752023920075	0.570909658781978	0.905509842640653	-5.27863922003765
Q5VUB5	FAM171A1	0.10111976849968	3.30940404030685	1.92967798375837	0.102572130446567	0.822180090943541	-5.2797328994001
Q5T9A4	ATAD3B	0.145347978117681	3.34892535647644	2.43510180891023	0.0513808609471669	0.762341125570412	-5.27993624055585
Q8TE56	ADAMTS17	-0.0589407831326433	3.31945776671988	-0.362998700283893	0.729221225999608	0.943194245001489	-5.28033252028142
Q9Y3M8-1	STARD13	0.112062962717379	3.29379552015629	1.17946051374162	0.28345785653155	0.863457299429104	-5.2812804675181
P61296	HAND2	-0.0566285496783346	3.33960307495991	-2.05725445676529	0.0860422566346556	0.797437462306891	-5.28145028446556
Q14C86-5	GAPVD1	0.0161945961404517	3.34325504146488	0.0894205365363079	0.93169773175054	0.988506255907561	-5.28335122420195
Q9UK28	TMEM59L	0.0927616561172979	3.2612654391894	1.13164820357936	0.301554341639584	0.863457299429104	-5.28349356785752
O96028-3	WHSC1; NSD2	-0.10302663101955	3.25800267382781	-1.1888817920449	0.280003741609709	0.863457299429104	-5.28368020153796
Q9BQP7	C20orf72; MGME1	0.128905109453882	3.3565250561641	2.46037051032693	0.0496599268688544	0.752295470401436	-5.28395067232494
Q7L5L3-2	GDPD3	-0.119457443305428	3.34558599775052	-0.982541642751573	0.364288097381518	0.869440355904657	-5.28485256080261
P54725-1	RAD23A	0.0544414264716335	3.32257559501887	2.27725627245188	0.063650061719835	0.793137463085167	-5.28496165058886
Q92765	FRZB	-0.0888406960574149	3.40171455195619	-0.656244370890761	0.536338229247868	0.895218769305327	-5.28567599977765
O95835	LATS1	0.07419316349162	3.31696125056244	2.34286432340871	0.0582144826352775	0.779909450523776	-5.28627396942816
Q9BWD3	FAM127B; RTL8A	-0.124197973159781	3.37275125354721	-0.76159288955205	0.475554018519511	0.887421468663223	-5.28685228530802
A6NDB9	PALM3	0.0979282594619244	3.29852835861654	1.47297778329242	0.191864563908146	0.858646799648474	-5.28701428508919
O75112-7	LDB3	-0.0230258241850421	3.34053136377711	-0.138706946067219	0.894282229189911	0.982409746505737	-5.28805104775635
Q8NEZ2	VPS37A	-0.0635292292128365	3.35627903705016	-2.12240732605941	0.0786725466324204	0.795293090501936	-5.28879972528761
P35318	ADM	-0.0182085793902286	3.27856414941968	-0.0959448006581971	0.926731518090128	0.98703442233378	-5.2889379900562
P01719		-0.352298755905473	3.27457478588877	-1.34412024897866	0.228154530406174	0.859582737106314	-5.28984882879737
Q16549	PCSK7	0.0670250527362752	3.34429152972185	0.41685932418378	0.691482270126728	0.940657752744831	-5.29121930396203
Q9Y6R4-2	MAP3K4	-0.0958338484130378	3.32669092803805	-0.679575559919926	0.522456943629142	0.890257413299067	-5.29122101555987
Q9H1X3-3	DNAJC25-GNG10; DNAJC25	-0.128589702899627	3.36343526135236	-1.72163505829502	0.136615407330588	0.832950180367616	-5.29200008500723
P21506	ZNF10	0.0967551421133084	3.34285875613678	0.855903070628019	0.425350963825385	0.879750263225619	-5.29366521539314
Q6PJG9	LRFN4	0.0940478060460257	3.33988208520883	0.709108864887427	0.505225261835655	0.888581542063672	-5.29387330758834
Q9UHA2	SS18L2	0.0465800613006034	3.33692909558983	0.242061882381938	0.816903847966852	0.963125360338848	-5.29399672192701
Q9UJU2-6	LEF1	-0.00808193354407955	3.35930528863721	-0.0509777638055313	0.96102063912345	0.991612462554841	-5.2944073591175
P53621-2	COPA	0.0629304465300041	3.25928569818659	0.380851902236073	0.716612410623757	0.941445699087444	-5.29454175317865
P35580-3	MYH10	0.101270581476854	3.28241901062505	0.994865409394545	0.358732119589854	0.86798119371039	-5.29509076305347
P61513	RPL37A	-0.245707558437559	3.23049862189499	-2.64125056061409	0.0389905073755674	0.725216155448743	-5.29525264536683
Q13555-7	CAMK2G	0.100926609509942	3.29336644285339	1.25216957336191	0.257731406818852	0.859582737106314	-5.29545169295037
Q9P2D7-1	DNAH1	-0.136805316823025	3.36842099258764	-0.837731434164142	0.434710334375747	0.881729452740552	-5.29561931908475
Q8IWV8	UBR2	0.0637258266986926	3.30679347690359	2.58490493439767	0.0420253839823192	0.732548960488096	-5.29594404677126
Q8IXR5-1	FAM178B	0.0346794963494949	3.2509311659366	0.154314294166255	0.88249100758062	0.978200772054467	-5.29607734142806
Q13227	GPS2	-0.0744295693594154	3.32110003066631	-2.18297379664445	0.0724023526189508	0.795293090501936	-5.29649927142445
P09871	C1S	0.112596658685509	3.26898609470103	0.917459644622096	0.394761936712245	0.87214361236328	-5.29755309647008
Q8N2G6	ZCCHC24	0.0883569346997322	3.29972023632441	0.600820531803205	0.570243380018706	0.905509842640653	-5.2986045528093
Q9C0I4	THSD7B	-0.118752511847949	3.30409886914911	-0.833086155415284	0.43712699691036	0.881729452740552	-5.29949905496979
P10070-5	GLI2	0.0748798216617237	3.31743538763003	2.15097871229227	0.0756478535513278	0.795293090501936	-5.29965387648328
Q8N5G0-1	C4orf52; SMIM20	0.106101061793959	3.3648248593769	1.35930295422771	0.223574916435511	0.858646799648474	-5.30007541367984
P00519-2	ABL1	0.0972382647215121	3.31770960219428	2.36594784727528	0.0564193423626106	0.775110370838022	-5.30103045122415
O75489	NDUFS3	0.102175987662283	3.3487536813991	2.16109459449297	0.0746058284604241	0.795293090501936	-5.30120268335525
Q96GX5-1	MASTL	0.0861382736580971	3.33114438373534	1.34073469895549	0.229187206638168	0.859582737106314	-5.3020691818063
Q92565	RAPGEF5	0.0875370966021994	3.31061400434724	1.38973821532483	0.214644792331853	0.858646799648474	-5.3030272856794
Q92611	EDEM1	-0.0910773973028255	3.31243201376504	-0.93342918772271	0.387107323239191	0.871314084174037	-5.3040257445614
Q9NUM3	SLC39A9	0.284733393864708	3.21824471812532	0.871353381549274	0.417511363464408	0.876953272097064	-5.30439766722384
Q9Y2R5	MRPS17	0.0982297252114077	3.38013225860473	1.90309411448173	0.106401120373924	0.822180090943541	-5.30484734907202
Q96NB2	SFXN2	0.13972076583319	3.33174434775402	2.20822604356098	0.0699424618028656	0.795293090501936	-5.30489214446193
Q6P087	RPUSD3	0.0743251105316007	3.35592680034125	2.06690947331466	0.0849071153627271	0.797437462306891	-5.30500066556422
Q969W8-2	ZNF566	0.0362755257654743	3.37774404398259	0.196116626177772	0.851081143822805	0.970097073347277	-5.306606350309
Q6GPH6-2	ITPRIPL1	0.0755564809493467	3.32712592024058	1.82496936713106	0.118499953883031	0.82895921911317	-5.30728350633572
Q5U3C3	TMEM164	0.121130220577125	3.27909197231421	1.3423037554259	0.228708082814278	0.859582737106314	-5.30851526594515
O00445	SYT5	-0.114892128601533	3.28573368288809	-0.652534982236893	0.53856679314715	0.895577805515754	-5.3093279918781
Q6NUT3-3	MFSD12	-0.000353426279599098	3.33449258956645	-0.002160365096076	0.998347275321472	0.999018207630156	-5.30933305173666
P98172	EFNB1	0.0570277502907292	3.32282026679954	1.87543220388197	0.110537347752696	0.82459321563432	-5.30957071259657
Q8NB14	USP38	0.0653364845576716	3.31457651050503	2.15540833045167	0.0751897322018677	0.795293090501936	-5.30989411643369
Q02447-3	SP3	-0.0714144158798986	3.31332585122893	-0.534346193962119	0.612573642385705	0.916978430770446	-5.31065427431324
O95793-3	STAU1	0.110328087244291	3.36459757249357	1.35177058731354	0.225836438919914	0.859144613720779	-5.31124766140481
Q9BS31	ZNF649	0.0604144735950283	3.33079082622434	1.70842587807367	0.139118362143505	0.835271133998703	-5.31184707989746
P61968	LMO4	0.0591333796871902	3.36447483454104	1.862604483672	0.112509535721194	0.827122046749653	-5.31198545458617
Q6FI13	HIST2H2AA4; HIST2H2AA3	-0.102483709110306	3.26164584040411	-1.16790903426199	0.287742824597796	0.863457299429104	-5.31243534686466
Q9BZQ8	FAM129A	0.159654860390517	3.28331532975545	1.3046045130117	0.240472376852531	0.859582737106314	-5.31445801316978
Q14593	ZNF273	-0.0958028370352234	3.2544378532188	-0.594827944375329	0.573986194137923	0.905509842640653	-5.31458614577575
Q6MZT1	RGS7BP	0.131850477654251	3.29308034489886	1.24989779263807	0.25850327858323	0.859582737106314	-5.3145991541868
Q15622	OR7A5	0.0518739178583917	3.23797420816225	0.133763902173968	0.898023021820405	0.983145628951967	-5.31469629668679
Q86XJ1	GAS2L3	-0.0766381430680837	3.31863947760623	-0.488189539781965	0.642979017640166	0.923488776125354	-5.31512067699492
Q13084	MRPL28	0.0875182112442826	3.38018879319459	1.98160118229811	0.0954882261536572	0.820506002637732	-5.31513801405041
Q8WV99	ZFAND2B	0.075935745979747	3.30879785163948	1.68311859143224	0.144038919977768	0.839649760560356	-5.31533372286923
Q9Y5Q0	FADS3	-0.0336266538508976	3.34483076896429	-0.19004214992165	0.855628386652562	0.970907959957885	-5.31616946834644
P12111	COL6A3	-0.0366036521465152	3.36752138393591	-0.234778107248119	0.822294835473075	0.963447059314571	-5.31645421446542
O43309	ZSCAN12	-0.00911660756873927	3.31917439522911	-0.0548972720206018	0.958027038936741	0.991262459281197	-5.31691153054003
Q96JM4	LRRIQ1	0.102822925702786	3.30398440788675	0.604417812487556	0.568003724969442	0.905383518176555	-5.3173534211991
Q8NAP8-2	ZBTB8B	0.0817270153490356	3.25304592271536	0.410814235292185	0.695672316167261	0.941083088870361	-5.31775140841748
Q68EN5	KIAA0895L	-0.094364864758086	3.30914150731633	-1.06361089582054	0.328976047089317	0.866751164453265	-5.3184885946267
O00142	TK2	-0.0583357003625615	3.34248714922235	-0.374623643657901	0.721000232150522	0.941478051871336	-5.3186685992926
Q9BTA0	FAM167B	-0.349115698827955	3.27235431285157	-1.22896461771507	0.265711561788762	0.861603707368029	-5.31873675587406
Q9Y644	RFNG	0.0994811347527402	3.30349969714156	1.10352070497662	0.312649940832443	0.863491048074929	-5.31914687829354
Q7Z333	SETX	0.119198526842169	3.29952518366124	0.968651085989237	0.370631996456147	0.869440355904657	-5.31973149406643
O15431	SLC31A1	0.0843178227962675	3.27293910937936	0.540268227936759	0.608731352312535	0.916349925643205	-5.32014663672853
Q8WU67	ABHD3	0.136919891150216	3.24372569827954	0.976185676487381	0.367180161469029	0.869440355904657	-5.32078599943679
Q9UPQ8	DOLK	-0.0113941574183309	3.32568987294135	-0.0733341639572084	0.943956486232731	0.989691319571474	-5.32109569696979
Q8IYK2	CCDC105	0.0907661906066315	3.27426334972231	0.567289403551263	0.591374456415951	0.910540267148495	-5.32131345302002
P35443	THBS4	0.0406327503572157	3.35147048671754	0.240111679867664	0.818346198994008	0.963125360338848	-5.32231727435093
O95178	NDUFB2	0.117048055530653	3.3644693996562	0.922597801517807	0.392286479013693	0.871548154102478	-5.3231520377903
Q15493-1	RGN	-0.0285114328095673	3.30701094239066	-0.125413790686036	0.904348708520802	0.984533720532464	-5.32627490926584
O75326-1	SEMA7A	0.0705666104760518	3.35412768459509	0.469354202474292	0.655613379316239	0.929974576423321	-5.32639354236967
O00488	ZNF593	-0.0750618903302672	3.2849699490817	-1.65560000252053	0.149580813463386	0.839649760560356	-5.32654515835921
Q6NVV9-4		-0.0271946563137775	3.23126511260194	-0.145461144894397	0.889175642449062	0.980727801190113	-5.32697268669635
O75027-2	ABCB7	0.163491008084384	3.34869053743081	2.1534967311463	0.0753870829962911	0.795293090501936	-5.32705136260765
P35080-2	PFN2	0.0555295278049767	3.34568661948994	2.141573707352	0.0766300863310233	0.795293090501936	-5.32722695864646
Q17RS7	GEN1	0.0436591747772858	3.3198977925285	2.26601995817017	0.0646328134593859	0.79388428040369	-5.32760590880232
Q99784	OLFM1	0.0916919896002053	3.318677101948	1.31981775750272	0.23566121300355	0.859582737106314	-5.32819465968632
P36957	DLST	0.105915190618798	3.35707824121811	2.21724364713968	0.0690851110780149	0.795293090501936	-5.32861190579295
A8K8P3	SFI1	-0.0773301671501546	3.26715610758049	-1.56262605533622	0.169860840854416	0.84530995981228	-5.32885389886858
Q96PX1	RNF157	0.0944127856205154	3.28996912376439	1.00080932864743	0.356076647998281	0.867840646927058	-5.32950599700481
Q5SZK8	FREM2	0.0310880523890474	3.32399282821684	0.192142351097206	0.854055514448096	0.970437220875668	-5.33029231468701
P62847-4	RPS24	-0.194283995715683	3.2478435528496	-2.63501575071802	0.0393145201649125	0.727243715939345	-5.33039502350297
O14880	MGST3	0.189060268316113	3.31194325964239	2.05689046067236	0.0860853530685931	0.797437462306891	-5.33044652097865
Q8NI35	INADL; PATJ	0.0852775366520986	3.32830066779802	1.489454948458	0.187629683160162	0.856058698836075	-5.33077000049721
O75323-1	GBAS; NIPSNAP2	0.133161107878347	3.36145776820608	1.86386440328882	0.112314287923805	0.827122046749653	-5.33089332853259
P25686-3	DNAJB2	0.0573047789022268	3.33583944970383	1.91140446229126	0.105188996584671	0.822180090943541	-5.33111004832197
A6NDK9	GOLGA6C	0.0969101151684026	3.30441372141152	1.41011119171943	0.208850168110425	0.858646799648474	-5.3312884223082
Q8N5I9	C12orf45	0.0532025336925487	3.33731447615817	1.96928032798554	0.0971232213020728	0.822180090943541	-5.33159766381162
Q9NVP4-2	DZANK1	-0.0768480169861868	3.34388090444949	-0.599079198990528	0.571329447029534	0.905509842640653	-5.33170856190097
O60296	TRAK2	0.0162381488016598	3.36116937351315	0.0966814781403632	0.926170988914194	0.98703442233378	-5.3324463283096
Q5VV63-1	ATRNL1	0.135262703667137	3.34309161015047	0.70231650480332	0.509154511858896	0.888780315188817	-5.33254599698324
P17787	CHRNB2	0.0732895819650004	3.32816593072043	0.421124745743816	0.688532966428342	0.939584996396043	-5.33289204883664
P17661	DES	0.0672668257988554	3.30150767781099	1.87839880326305	0.11008617933934	0.82459321563432	-5.3333943962519
Q09428-2	ABCC8	0.0422237643356676	3.31692009466958	0.212571927821568	0.838795112145502	0.967450353456656	-5.33342945452269
P36383	GJC1	0.136519648505186	3.29956342325407	1.6944682983928	0.141811614804132	0.838401849746723	-5.33404720912678
O15350-1	TP73	0.091509621711486	3.32888586806397	0.832655766877244	0.437351398851009	0.881729452740552	-5.33407638490148
Q08999	RBL2	0.10300532269783	3.29588238459943	1.09956338848903	0.314238097561872	0.863491048074929	-5.33429968621298
Q96KF7	SMIM8	0.126373752470347	3.36234372321147	1.42750593052783	0.204016566003667	0.858646799648474	-5.33436375678532
O43150-2	ASAP2	0.129958592405138	3.30084336703965	1.61414057364155	0.158320083983154	0.843296730156835	-5.33452471639473
Q66K64	DCAF15	0.0557618842078761	3.29853711137799	2.19464065330869	0.071254929093478	0.795293090501936	-5.33484202698082
Q8N9N8	EIF1AD	0.072250252959113	3.34196272032971	2.09220770546201	0.082004745718843	0.795293090501936	-5.33516844712568
P51790-2	CLCN3	-0.0928112782829366	3.32384590998252	-0.987523994109903	0.36203370263807	0.869440355904657	-5.33545498586413
Q3ZCX4	ZNF568	0.0155400604300296	3.33192579177163	0.0991874060854968	0.924264608931834	0.986643277971948	-5.33547848489756
Q09327	MGAT3	0.0650910167792142	3.33641279021203	0.45135143045394	0.667807563237776	0.934428544989575	-5.33554829418997
Q8IVA1	PCP2	0.0818332140528344	3.36059251986241	1.36061300130609	0.223183686830328	0.858646799648474	-5.3367137353942
Q8NFW9	MYRIP	0.104230753148233	3.27867653396611	0.827661992741335	0.439961275032795	0.881729452740552	-5.33681281376144
O43236-5	SEPT4	0.146176901395716	3.26681348831873	0.909267901568894	0.398733309553791	0.872287195745527	-5.337786863557
P05546	SERPIND1	-0.0556646690298285	3.23212783019272	-0.392775582584046	0.708245367965376	0.941083088870361	-5.33856520308435
Q96GZ6	SLC41A3	-0.101549132460761	3.33100824477261	-0.810060970281249	0.449250299617169	0.882632308004504	-5.33873659421153
Q9H869-9	YY1AP1	-0.11154375810291	3.33861415381832	-1.48864736270255	0.187835195647904	0.856058698836075	-5.33925217551527
P80303	NUCB2	0.115465901471169	3.31758747825104	2.39553217220079	0.0542031047131533	0.774271790601197	-5.3392816128646
Q8IUC6	TICAM1	-0.105363753637516	3.29162360741197	-0.836217251668099	0.435496996227916	0.881729452740552	-5.3401315099353
Q8N2A8	PLD6	0.151409736521712	3.37275366324863	1.71278731852718	0.138287030072921	0.832950180367616	-5.34020871293509
Q96HJ3-1	CCDC34	0.0967315277074368	3.37195226500336	0.542245907369209	0.607451249811333	0.91545803140501	-5.34052256909705
O14713-2	ITGB1BP1	0.0703110365868316	3.30981966195891	0.540847559743255	0.608356207261372	0.915917484946596	-5.34072383527495
Q6VMQ6-5	ATF7IP	0.0331163069430628	3.31067447463302	0.210613519637625	0.840254781474176	0.967899030737725	-5.3407362557991
Q9NVP4-1	DZANK1	0.190067673132903	3.24512775519341	0.918253895877241	0.394378500829539	0.87214361236328	-5.34097356416698
Q8WW43	APH1B	0.000664400511794731	3.32111493116545	0.00408404798036884	0.996875624819	0.998917313653016	-5.34113352431647
Q01082-3	SPTBN1	0.114087682015702	3.28611420219552	1.66102501989273	0.148472223981388	0.839649760560356	-5.34127428249386
P49750-3	YLPM1	0.0849465901422399	3.30530856859779	0.788595663755118	0.460768722505408	0.884965985716726	-5.34142214657294
Q86WK6	AMIGO1	0.0542443791312657	3.30850836230028	0.3853108439721	0.71347835253055	0.941161279859806	-5.34204589994167
O75365-1	PTP4A3	0.0796072679578419	3.29427152767308	0.578505294940311	0.584255457455965	0.908391158776798	-5.34208499774414
Q9NSG2-1	C1orf112	0.0948839598903485	3.32158225947083	1.94981996827302	0.0997633731251111	0.822180090943541	-5.34213325835916
P43355	MAGEA1	0.0846065487689118	3.30036159270785	1.44901169939619	0.198183153353355	0.858646799648474	-5.34261636115349
O95897	OLFM2	-0.0590245018470015	3.33815648193857	-0.408609374733619	0.697203530723427	0.941083088870361	-5.34261770427837
Q9NP74-1	PALMD	0.0986698978568827	3.3388872129824	1.90495472002488	0.106128528196077	0.822180090943541	-5.34527623443675
P57764	GSDMD	0.112639892725357	3.35567597806072	1.15217312868822	0.293668986683309	0.863457299429104	-5.34566143532705
Q9NRC8	SIRT7	-0.093351615576021	3.23081696381721	-1.28204306893781	0.247768749510204	0.859582737106314	-5.34578375372255
Q8IWA5	SLC44A2	0.6561457775094	2.92048557248876	0.910440783375015	0.398162826609461	0.872287195745527	-5.3459432169687
O95201	ZNF205	0.128692586480083	3.32897680092957	0.806814616949342	0.450978925824336	0.883562658621627	-5.34619000537321
Q8WVV9-5	HNRNPLL; HNRPLL	0.086839601246198	3.30976403057878	0.894666159163702	0.405887806715605	0.874990716319237	-5.34646313812883
Q9Y297	BTRC	0.106106967777045	3.34132941894345	1.23219058270079	0.264589378291096	0.861494314364306	-5.34706445629715
Q9NUS5	AP5S1	0.0733372709976026	3.3423941474033	1.63987695221696	0.1528390500937	0.840520922387625	-5.34708341161412
P00395	COX1	0.139858915127491	3.3521230196475	1.65086410470023	0.150555107868712	0.839649760560356	-5.34718541911495
Q8N2Y8	RUSC2	0.0752388079233933	3.33863581612195	2.11665511307743	0.0792963687295959	0.795293090501936	-5.34799162838593
Q8NCR0-1	B3GALNT2	-0.0123327872835524	3.2993258810984	-0.0830563854034115	0.93654533072728	0.989016151976337	-5.34944927925448
P45954	ACADSB	0.102807602645591	3.3889194687058	2.22833305555297	0.0680456792945519	0.795293090501936	-5.34988816588276
Q96F25	ALG14	-0.0880923590588432	3.28519031154395	-1.06438492126633	0.328652846260225	0.866751164453265	-5.35020326876692
O00567	NOP56	-0.0641124525349192	3.28085246879871	-2.64041992766543	0.0390335088944397	0.725216155448743	-5.35067103160872
Q5U5X8	FAM222A	-0.0953544664417406	3.37511688554302	-0.687512758708995	0.517788367686016	0.889013484145126	-5.35086120978899
Q9BTN0	LRFN3	-0.144233830907163	3.32130508866716	-1.18103450192179	0.282878251214327	0.863457299429104	-5.35120715591097
Q5VWQ0	RSBN1	-0.0588323162719977	3.30630883560904	-2.35707556020486	0.0571023571756695	0.775110370838022	-5.35121070730922
Q16829	DUSP7	-0.146730757898274	3.40224981455205	-0.799502264677981	0.454890112227011	0.883585471439087	-5.35141976175721
Q96K19	RNF170	-0.0330448008028061	3.30394874858022	-0.125206143477042	0.904506113709837	0.984533720532464	-5.35175661347349
Q9HC21	SLC25A19	0.204354184399069	3.34691271559414	1.96850578504614	0.0972269435348599	0.822180090943541	-5.35224726117131
Q9H3R0	KDM4C	-0.0700609209647697	3.28628880545626	-1.45105712430561	0.197636441726742	0.858646799648474	-5.35231802633828
O43861-1	ATP9B	0.0745657401021978	3.31944452823726	1.42930484456828	0.203522606951518	0.858646799648474	-5.35240391701966
P21802-11	FGFR2	-0.0849452127633749	3.34268533483524	-0.812727960757572	0.447833748157794	0.882306761765639	-5.3525142935082
Q6PCB8	EMB	0.0733324800418222	3.31082406628773	0.508763165492649	0.629327165731925	0.920590551602143	-5.35297117844682
P18124	RPL7	-0.257732305047023	3.20945021548959	-2.74578241402345	0.0339631611927473	0.699116978044718	-5.35301368935294
Q9Y675	SNURF	-0.0693759819047673	3.35271391930153	-0.534484752576131	0.612483588284153	0.916978430770446	-5.35382645164122
P08697-1	SERPINF2	-0.149508205539523	3.19552216317565	-0.941797588299773	0.383142226102963	0.869472710204131	-5.35596750704721
Q13555-6	CAMK2G	0.093519325601305	3.3023266216535	1.27877457675757	0.248841928603471	0.859582737106314	-5.35607188918807
Q9P270	SLAIN2	0.0586098547718336	3.31934462920815	2.23249828427747	0.0676594621708294	0.795293090501936	-5.35747953569034
Q8N568-3	DCLK2	0.0595729270565449	3.31251214545121	2.30079071214527	0.0616417704827039	0.7839049675565	-5.3577833747431
Q8IW50-4	FAM219A	0.0388589497076747	3.29720494629456	0.245810713710277	0.814133466492234	0.962537001404674	-5.357832447422
O94979-7	SEC31A	0.0999449681628242	3.29132370738132	0.958390228419678	0.375373859991992	0.869440355904657	-5.35823497747606
Q96GR4-3	ZDHHC12	-0.0093370987114543	3.2900842468975	-0.0537046723644107	0.958937832794353	0.991262459281197	-5.35825218299666
Q9UPW6	SATB2	0.0608619074081987	3.32719480242896	2.02742805048494	0.0896475403621282	0.800978548755239	-5.36014291222385
Q9BWF2	TRAIP	0.0673534454424729	3.33997678446335	1.73011897840755	0.135031039513373	0.832950180367616	-5.36052543985028
P57058	HUNK	0.0580452400157742	3.3721396507443	1.85271686039406	0.114053579757849	0.827870293552622	-5.36128553136462
Q07866-2	KLC1	0.089079274360415	3.32495179951816	0.864551824654709	0.42094914260061	0.878789950997453	-5.36246162815102
Q9Y519	TMEM184B	0.108095217508909	3.28110757019287	1.24964435029579	0.258589515226371	0.859582737106314	-5.36274187441532
Q7Z5L9-1	IRF2BP2	0.106026829566287	3.32943535071499	1.51724326729983	0.180685045948754	0.853919878953503	-5.36291521030316
Q9HCN3	TMEM8A	0.0716736147170213	3.32536110124841	0.575803915148837	0.585965452951171	0.90872160632496	-5.36318250654528
O15516	CLOCK	0.133312465447846	3.31096383613902	1.43372664084689	0.202313119172294	0.858646799648474	-5.3640328072584
Q9H496	TOR1AIP2	0.0757578758634784	3.3745206175504	0.611116055899532	0.563847701782486	0.904011088896024	-5.36606944826799
O75391	SPAG7	0.0988687267350467	3.30599435089076	2.23899916469882	0.0670612093167779	0.795293090501936	-5.36668935535149
Q14296-1	FASTK	0.0318833407250502	3.28951695971621	0.191936886902768	0.854209357258921	0.970481220336374	-5.36712722458188
Q9ULT6-1	ZNRF3	-0.0785876731248977	3.33027437288763	-0.537488945881902	0.610532888318846	0.916978430770446	-5.368134917745
O00570	SOX1	0.0587271312065975	3.30958029801676	0.460231628874663	0.661778304330169	0.931521808163299	-5.36930349574791
Q9BPX7-2	C7orf25	0.0696963421947939	3.3397395708715	1.89065125153213	0.108242184375126	0.822180090943541	-5.36936603236094
Q7Z699	SPRED1	0.047470635631854	3.33649185974832	0.338544300575939	0.746643594864375	0.947674319231671	-5.37001352464095
O43795-2	MYO1B	0.120170238983691	3.23739119754077	0.909322496176971	0.398706741196943	0.872287195745527	-5.37066525163748
O43157	PLXNB1	0.0872076745569553	3.28633138533717	0.765964088276186	0.473138318974199	0.887388624201316	-5.37074501758272
Q9H257-1	CARD9	0.0784179336704221	3.30482843621922	2.09768657340662	0.0813896521900456	0.795293090501936	-5.37099343383042
Q5JSZ5-4	PRRC2B	0.0844498634233877	3.25772147484757	0.694852449041848	0.513495707593547	0.889013484145126	-5.37209459235611
Q96AB3-2	ISOC2	0.137580368662166	3.41496420180686	0.995190059427037	0.35858667380593	0.86798119371039	-5.37213744043294
O00189	AP4M1	0.0609212129675262	3.3252185472579	1.80888356220892	0.121155830563668	0.82895921911317	-5.37220626763762
P02749	APOH	-0.252376241118757	3.03818518284643	-1.87121858447996	0.111181337765392	0.82479934770725	-5.372399895579
Q68DI1	ZNF776	0.0803780930091085	3.35360716873299	1.35893753591222	0.223684154923821	0.858646799648474	-5.37344910960457
Q96A54	ADIPOR1	0.0808760393258575	3.2685887582411	0.857594324914426	0.424487516102353	0.879142990779138	-5.37443398699178
Q96SZ5	ADO	0.0533446774703181	3.34752916668406	2.03727154059527	0.088441019390317	0.800427725715946	-5.37532082952001
Q99466	NOTCH4	0.0886977835111583	3.30396065461316	0.891053259791153	0.407672987824635	0.874990716319237	-5.37538069641502
P14415	ATP1B2	0.0252077680777757	3.26344984341491	0.159367762435621	0.878680075007142	0.977485872911495	-5.37555556377043
P51884	LUM	-0.140851325072364	3.19808056965543	-1.06991250539983	0.326352343689281	0.866751164453265	-5.37581119940842
Q9Y6K8	AK5	0.0606220774693645	3.34869008064839	2.20922989868473	0.0698464778946065	0.795293090501936	-5.37699109111426
Q4VC05	BCL7A	0.0943076923131883	3.28844630181399	1.46682887289377	0.193467613437848	0.858646799648474	-5.37762150177014
Q9Y483-3	MTF2	-0.0312023684105475	3.25698376391798	-0.166681475556526	0.873170994119496	0.975673299708454	-5.37805290555868
Q13395	TARBP1	0.0700912489722381	3.30646831697463	1.95865295219059	0.0985561691247656	0.822180090943541	-5.37806835017945
Q969M1	TOMM40L	0.129464242741755	3.3284583569493	1.70005733871722	0.140727124494544	0.838401849746723	-5.37827695031452
Q9HCJ0-2	TNRC6C	0.0490039182008993	3.31829643721161	2.17217334525551	0.0734815654623317	0.795293090501936	-5.37868846334944
Q13362	PPP2R5C	0.042488092368994	3.31428968231219	0.301156876773207	0.773597812508071	0.954334232045128	-5.37892327776728
Q15459	SF3A1	-0.0376612529705708	3.31712770837108	-2.85809036775351	0.0293274549899028	0.674790426842729	-5.37912666753832
Q5T6S3-2	PHF19	0.0889151320479651	3.3374191862636	1.1405494758939	0.29811286741584	0.863457299429104	-5.37916000587696
Q14995	NR1D2	0.0592472367862728	3.34701916535337	1.67403220226058	0.14584646960398	0.839649760560356	-5.37924605259459
Q7Z5P9	MUC19	0.0909132565760561	3.36417300665738	0.911786374381579	0.397509107857044	0.872287195745527	-5.37936402381055
Q8TB45	DEPTOR	0.0875904249885217	3.32151898924803	1.33462847815807	0.231060409952186	0.859582737106314	-5.37976197073445
O60344-5	ECE2	-0.0331262364665094	3.34815889269447	-0.211022371259096	0.839949992311969	0.967779388653447	-5.38129455096409
Q7Z5G4-1	GOLGA7	0.0718693772870984	3.31640058262523	1.78034336218062	0.126013479780515	0.831822143145226	-5.38143337319344
Q5VST9-6	OBSCN	-0.0613632747966997	3.28632073283961	-0.503516842295064	0.632793468379573	0.920590551602143	-5.38338594909028
Q8IXL6-1	FAM20C	0.0255388514912354	3.30722877848886	0.131711947233007	0.899576751557345	0.983234575642193	-5.38442813179764
Q9Y2B9	PKIG	-0.150772009218075	3.27961875634187	-1.1219188010972	0.30535429167944	0.863457299429104	-5.38517655962741
Q14839-2	CHD4	-0.0365838828841821	3.30192115496754	-3.14881229395133	0.0202214900083965	0.625426084146933	-5.38572920876202
Q9Y2G7	ZFP30	0.0456498936342031	3.35689145774905	0.327206836042407	0.754777883536585	0.950012061357544	-5.38630490097161
Q9H0S4	DDX47	-0.080160941472263	3.26491884295825	-2.39243167148513	0.0544310235078867	0.774271790601197	-5.38637237283371
Q2Y0W8-2	SLC4A8	-0.132260283205247	3.40933229861296	-1.10512980876706	0.312006092138543	0.863491048074929	-5.38676898558804
Q68CP4-1	HGSNAT	0.143224955480117	3.29792067999295	1.1101681453041	0.309997274125614	0.863491048074929	-5.3876810177284
Q8WWL7-1	CCNB3	0.0449083092193859	3.32022784641631	0.284029759124837	0.786065221116888	0.957704009316344	-5.38817612538022
Q9Y5Z9-1	UBIAD1	0.0977408053479547	3.31925525645759	1.10157253500055	0.31343094432315	0.863491048074929	-5.38830648427561
Q9NVS2-2	MRPS18A	0.0942338029467148	3.32479729702985	2.12855855999312	0.0780110203293389	0.795293090501936	-5.39045427437433
Q9UBQ0	VPS29	0.0633584223671472	3.33524159485492	0.469685450619575	0.655390081836442	0.929974576423321	-5.39079480030332
Q7RTT9	SLC29A4	0.0507606993161941	3.25844226458033	0.326807793860751	0.755064822752967	0.950258469880967	-5.39083748061507
Q05084	ICA1	0.108900682611038	3.34705021542256	1.34966617551404	0.226471955793955	0.859144613720779	-5.391073589032
Q6P1S2-1	C3orf33	0.0857170707335406	3.32280973113818	0.82140982876897	0.443244784752339	0.881729452740552	-5.39155773206411
Q16635-1	TAZ	0.102079841127288	3.32666346796058	1.2885426350607	0.245646869151485	0.859582737106314	-5.39186859230747
Q13748-1	TUBA3D; TUBA3C	0.0616335124331921	3.38305368144801	0.514202429914586	0.625744310299681	0.919878131501088	-5.39326648411961
Q99612	KLF6	-0.0941559219470422	3.27871636809159	-0.534961866192015	0.612173552317738	0.916978430770446	-5.39355383970051
Q5TC79-1	ZBTB37	0.0135781379257617	3.3072421353669	0.0775767077893896	0.940721629021671	0.989553185493154	-5.39404687124684
P82930	MRPS34	0.0672908139130878	3.37523112724339	2.18585917368487	0.0721168146994189	0.795293090501936	-5.39422953115796
Q96DW6	SLC25A38	-0.0444540567711454	3.35384234514342	-0.26616470164632	0.799144481044295	0.96008922928944	-5.3945164842301
Q9NQQ7-3	SLC35C2	-0.0429488987978196	3.28548248088245	-0.260486318734416	0.803316998825129	0.960655975684711	-5.39457023750422
O15121	DEGS1	0.0786507861853097	3.33974670657336	1.49473398458531	0.186291453995497	0.854675597392551	-5.39482394174507
P41271-2	NBL1; C1orf151-NBL1; MINOS1-NBL1	-0.0854999507683087	3.33170202047855	-1.08407491398545	0.320518712177822	0.865259398350022	-5.39561586932829
Q5I0X7	TTC32	0.0621412303853617	3.46444545297016	0.222163386334853	0.831656558726738	0.966635617105667	-5.39587672190881
Q8NBA8	DTWD2	0.0725078291408146	3.33854105999746	1.58410053190186	0.16495573840963	0.84530995981228	-5.39589179779221
P78344-2	EIF4G2	0.0805347733428845	3.34383159946886	0.523379590955279	0.61972471214764	0.919059943890815	-5.39593310431723
Q9H172-4	ABCG4	0.0841706508249224	3.24955410779835	0.552995492226191	0.600520117206287	0.913029706070706	-5.39640922471101
O00444	PLK4	0.0925794300243675	3.33551020137867	1.26426453937924	0.253655995928982	0.859582737106314	-5.3971377609922
Q53H12	AGK	0.157449222255062	3.35230312828843	2.36033532561982	0.0568504094836943	0.775110370838022	-5.39753845547864
Q9BZR6	RTN4R	-0.0799305365926705	3.30620541715232	-0.565820643790229	0.592310457421788	0.911056367786896	-5.39763888323422
P18405	SRD5A1	-0.103003033623855	3.29792375692754	-0.662171491916615	0.532789532427361	0.894246971675579	-5.39870205317296
O94779	CNTN5	0.0911761410963874	3.26122217949847	0.76503648079368	0.473650234594012	0.887388624201316	-5.39915636323453
Q96D31	ORAI1	0.0329426362152868	3.297335094902	0.166026153460832	0.87366430423446	0.975908588901058	-5.39917863336893
O75074	LRP3	0.0755734040038395	3.33371018930354	0.716589638422195	0.500921314581844	0.888581542063672	-5.39931166600542
Q9NYK6-1	C21orf91	0.0878098319579798	3.36921488692116	1.65309039443045	0.150096343774879	0.839649760560356	-5.39932184821674
Q8IYB4-3	PEX5L	0.0488316885178851	3.33788397562808	2.09322771609735	0.0818898734217363	0.795293090501936	-5.39961518437858
Q6ZTU2-6		-0.082097294535155	3.34365462949564	-1.47011849095641	0.192608451551518	0.858646799648474	-5.39963908953139
O95967	EFEMP2	-0.0810489780611726	3.22785921963001	-0.830862654088255	0.438287222599259	0.881729452740552	-5.39985613000288
P51668	UBE2D1	-0.125289755322841	3.36834859159004	-0.966108041885263	0.371802802256221	0.869440355904657	-5.39992614047676
Q93062-1	RBPMS	0.0653815819255088	3.35712328984246	0.487786983492655	0.643247697721602	0.923488776125354	-5.40022435612453
Q9UDV6	ZNF212	0.0102065605505401	3.33996698710493	0.0612975443285445	0.953140349146402	0.990680312419571	-5.4012085549064
Q9UBX3-2	SLC25A10	0.124477563103296	3.35963392484722	2.07826873178993	0.083591147736338	0.795890929908729	-5.40132674156243
Q99470	SDF2	0.0719215071745481	3.32200829434422	1.77282909840655	0.127324027724962	0.831822143145226	-5.40178987449709
Q8WUF5	PPP1R13L	-0.130165707678716	3.30860539015557	-0.495662054937196	0.638002407119497	0.920590551602143	-5.40249274460911
Q96EN8	MOCOS	0.0981882239459206	3.30625992590198	0.710723816486711	0.50429403376839	0.888581542063672	-5.40258547681749
Q9BZJ4	SLC25A39	-0.00361091329822338	3.29520997091785	-0.0231477856952354	0.982293290104386	0.996105190458167	-5.40289483209029
Q14657	LAGE3	0.084926237991121	3.28908144670049	1.47413807599169	0.191563459828097	0.858646799648474	-5.40455478489216
Q9BRY0-1	SLC39A3	0.0541603518067294	3.31492752890003	0.411736958314976	0.695031977895916	0.941083088870361	-5.40557213390182
Q86WK9	PAQR7	-0.0395442996065917	3.37101467502597	-0.282061052875584	0.787502873940548	0.958324766917337	-5.40585998310814
Q9UMY1-1	NOL7	-0.115166135350923	3.24317281666765	-1.9493154002892	0.0998327803650871	0.822180090943541	-5.40602280103093
O15318	POLR3G	0.0746429536509131	3.33574372396445	1.60079830306695	0.161235210131711	0.844058750761228	-5.40642211844041
Q9NZI5-1	GRHL1	0.0802498786125478	3.35480528551635	0.604739346808045	0.567803799260028	0.905294259180947	-5.40715727220892
Q8N8Z6	DCBLD1	0.0315317570917856	3.34711728628443	0.215123046652234	0.83689473305767	0.966935214477998	-5.40789894495921
Q16540	MRPL23	0.140269634578229	3.34343941212116	1.58783479736379	0.164116645806893	0.84530995981228	-5.40798454862058
O75154-3	RAB11FIP3	0.0764543577894605	3.32462408107693	0.684550799741196	0.51952735026885	0.889291330945155	-5.41007659850238
Q8WU68-1	U2AF1L4	0.0614018533908125	3.27264579004049	0.188100274448852	0.857083335698722	0.971441888645909	-5.41034807177743
Q9Y259-1	CHKB	0.0852908042493522	3.30063957138667	1.92645771759006	0.103028501552515	0.822180090943541	-5.41056502130836
Q9GZY8-2	MFF	0.0491216014772108	3.34292948201582	0.353331048737298	0.736088381756549	0.944761503254037	-5.41071255168728
P23352	KAL1; ANOS1	0.0276741125567737	3.32614221499799	0.187207068770989	0.857752777296617	0.971777956278547	-5.41094364967615
P46087-2	NOP2	-0.119764933498569	3.20552739644144	-1.29689357039208	0.242944291071589	0.859582737106314	-5.41102103803553
Q96BD8	SKA1	0.0721247521641203	3.35106179797763	2.18847773531307	0.0718586871259883	0.795293090501936	-5.4110671287322
Q9ULX9-1	MAFF	-0.0243829429591973	3.35995769548227	-0.173848989894457	0.86777961199792	0.974297238412467	-5.41119600606234
Q3SXZ3-1	ZNF718	-0.0948098276607128	3.28398281105171	-1.04695145135909	0.335995789442334	0.866751164453265	-5.41134667676579
Q9NUQ6-2	SPATS2L	-0.108045938671595	3.28608087185963	-0.819691915234212	0.444150105960289	0.881729452740552	-5.41142461464965
Q9P2F5-1	STOX2	0.066391588796609	3.32062714868976	1.79739131792368	0.123089229881628	0.830046818816371	-5.41172789132905
O43815	STRN	0.0460187362154147	3.33163566209355	2.33611689943177	0.0587504279210594	0.781413335751774	-5.41188118096705
Q9BX66-7	SORBS1	-0.0356709844583986	3.25974971932948	-0.227240040201435	0.827885284337185	0.965541940096954	-5.41285388492844
Q14689	DIP2A	0.0550611487850815	3.3067186327183	2.3526460047404	0.0574465939369632	0.77560343083545	-5.41330739546361
Q9Y5P3-1	RAI2	0.0700391906148819	3.33980011767731	0.375577773570637	0.72032728241827	0.941445699087444	-5.41383979339685
P58401	NRXN2	0.0871698757647501	3.33354282615927	0.900832282264817	0.402854744482154	0.874245375479692	-5.4143481314341
O15382	BCAT2	0.0642249646635982	3.34151124166769	1.96581283916791	0.0975884375701621	0.822180090943541	-5.41502628841813
P28347-2	TEAD1	-0.105691064001914	3.26342601108332	-1.0716889901184	0.325615818773015	0.866751164453265	-5.41513665736052
O60299-1	LZTS3; PROSAPIP1	-0.00741454783018081	3.31759156264952	-0.0512240159566388	0.960832538144169	0.991612462554841	-5.41524864568388
Q9ULI3	HEG1	0.0882612642292507	3.33661835997967	1.39282324563348	0.213757983230307	0.858646799648474	-5.41546392978282
O75600-2	GCAT	0.0704769468759419	3.34399875835283	0.56118968588194	0.595267286873286	0.911710591028619	-5.41621565875009
Q9H0J9	PARP12	0.0767737421335304	3.30147138120172	0.769223721052335	0.471342503938131	0.886147712580652	-5.41621763609849
Q9BQK8-2	LPIN3	0.0695386582884397	3.31001867951126	0.607818215413807	0.565891568659682	0.904506643174339	-5.41703151847148
Q1XH10	SKIDA1	-0.190284709961809	3.37595909919283	-1.16459320768177	0.288983008933584	0.863457299429104	-5.41725685653079
Q86WV5	TEN1	-0.121432251725084	3.36469130429754	-0.593564609365029	0.574777124716542	0.905509842640653	-5.41753697073539
Q13796	SHROOM2	-0.106536759524622	3.22974373252208	-0.764098036563869	0.474168524054462	0.887388624201316	-5.4176532804596
O43490-1	PROM1	0.0505604059003291	3.30440172740029	1.90876232421083	0.105572864311859	0.822180090943541	-5.4184684345992
Q9H7V2	SYNDIG1	-0.0460724420918268	3.3509005980597	-0.341661018816546	0.744413661973243	0.947592289927879	-5.41875162192012
Q86W56-3	PARG; BPHL	-0.10458146481841	3.34593799130969	-0.779356057147754	0.465790872800128	0.885119596542824	-5.41897978691586
O75954	TSPAN9	0.0920719623679515	3.33155011570687	1.09505453584239	0.31605579097593	0.863491048074929	-5.41950612704526
Q8WU17	RNF139	-0.0365502006493879	3.34028474100497	-0.179943548840971	0.86320143365905	0.973822766860945	-5.41963715115185
P36542-1	ATP5C1	0.0755246522023065	3.36847261385594	2.41732937710733	0.0526288315099464	0.764802616221926	-5.42001726493204
Q9H9J2	MRPL44	0.0889826647324522	3.35196381002395	2.12497520749873	0.0783956899508815	0.795293090501936	-5.42067498728843
Q13303-5	KCNAB2	0.143686140947312	3.29451828780815	1.97859419712138	0.0958846751330538	0.820924723073112	-5.42070787620959
Q96HS1-1	PGAM5	0.0556769505779382	3.35081148735554	2.07501811633115	0.0839655899446487	0.795890929908729	-5.42129428616851
Q16762	TST	0.0911243254995083	3.35476615601825	1.7901225767089	0.124327773401423	0.831822143145226	-5.42221184377691
O94915-2	FRYL	0.0497243299424106	3.34833939213591	0.316474821472285	0.762509787049782	0.952963379753688	-5.42307780171137
P29375-1	KDM5A	-0.0494096678832453	3.30578206712148	-2.55409406461899	0.043790429542547	0.737270987112394	-5.42355205071045
O15232	MATN3	-0.108598999661679	3.33037551545539	-0.568730695355345	0.590456800168488	0.910362032451226	-5.42387993792765
Q9H6X5	C19orf44	0.0765019229699804	3.31601871048056	0.780967292254232	0.464912319841151	0.885119596542824	-5.4241321614279
Q13454-1	TUSC3	0.0534703985565858	3.31961174097809	0.274929168145455	0.792718622518844	0.959083714743344	-5.42433761120619
Q86V20-2	FAM35A	0.0960056477738468	3.3577682034914	1.25619171613447	0.256369791038076	0.859582737106314	-5.42447012415632
Q9P0L1	ZKSCAN7; ZNF167	-0.053522845038285	3.31895482256352	-0.338089105804538	0.74696950163435	0.947674319231671	-5.42559690077953
Q8N111	CEND1	0.114399120123554	3.33852557660947	1.60555819667885	0.160189389545951	0.843698316871093	-5.42614594369515
Q86YV5	SGK223; PRAG1	0.0610314227861811	3.353554215293	1.87944498415112	0.109927511905799	0.82459321563432	-5.42629547977231
P10632-1	CYP2C8	0.114234171082436	3.35600661499823	0.69500239251851	0.513408257964526	0.889013484145126	-5.42637078617452
Q9NWX5	ASB6	0.0508873901475929	3.32984198262131	1.93443831341442	0.101901220202311	0.822180090943541	-5.42657150762142
Q86UK7-1	ZNF598	0.000297497784834709	3.29548322716262	0.00190791205713565	0.998540406907146	0.999019644959991	-5.42677941729331
Q9HBX9-1	RXFP1	0.110252196623566	3.32649084807211	1.21961423370433	0.268987668020298	0.861603707368029	-5.42695017378602
Q02750	MAP2K1	0.0508959322820491	3.33694836515565	2.3025102490291	0.0614976482218997	0.7839049675565	-5.4272661310107
Q8IV33-1	KIAA0825	0.0905176798874666	3.36192656229144	1.0259839960416	0.345003992546409	0.866751164453265	-5.42756478628274
Q15058	KIF14	0.0422127942766799	3.33767124726538	2.56339982728688	0.0432491743904087	0.733105290032992	-5.42784147711835
P50336	PPOX	0.107549624853095	3.37233810007003	1.89102308653221	0.108186708142004	0.822180090943541	-5.42852374516296
P57054	PIGP	-0.22650201219505	3.37502830228087	-1.0626180574808	0.32939099753099	0.866751164453265	-5.42889588922654
O60381-1	HBP1	-0.0725713368112332	3.31900677406454	-0.549353870582031	0.60286307963695	0.914148735605219	-5.42983909579087
Q7RTV3-1	ZNF367	-0.0781407003998526	3.27622215113504	-0.772228517745527	0.46969131762385	0.885635435088455	-5.43033669603039
P10301	RRAS	0.116712798847233	3.30961483886339	1.09811406795351	0.314821422340214	0.863491048074929	-5.43035538342167
O95857	TSPAN13	0.0733980266628982	3.28614819838381	1.36597907521383	0.22158764250486	0.858646799648474	-5.43077625096942
Q70EL1-1	USP54	0.0663740535287099	3.32794433148043	2.14685420128371	0.0760770021588354	0.795293090501936	-5.43093851141707
Q16891-4	IMMT	0.52584217602528	3.15458872025753	1.19799318541257	0.276697783713273	0.863457299429104	-5.43102395873634
P13284	IFI30	-0.389070414563764	3.28908840885584	-1.20540533440496	0.274033299147191	0.863381277711791	-5.43120427326064
P63261	ACTG1	0.0929287258663108	3.38571180507551	1.73543197434275	0.134047991862255	0.832950180367616	-5.43128259481153
Q9NZJ7	MTCH1	0.106839326580927	3.34135467986671	2.13750376117189	0.0770591962210164	0.795293090501936	-5.43152155512058
Q9BXK5-1	BCL2L13	0.11334534027688	3.33766889815658	2.17495148920389	0.0732023898126195	0.795293090501936	-5.43165186528225
Q86W33-1	TPRA1	0.0868291691260376	3.31561615952979	0.967259846037142	0.371272156737006	0.869440355904657	-5.43214625869116
Q8NDX6	ZNF740	-0.101557721317085	3.33401018593703	-1.75312028267822	0.130825359656192	0.832386289605339	-5.43426707287393
Q8IUR5-5	TMTC1	0.103478609842509	3.31777078494101	1.17665269147535	0.284494340497061	0.863457299429104	-5.43455275628353
Q9NPB6-1	PARD6A	0.0188709152667889	3.33908151311065	0.135790497655483	0.896488981892083	0.98295597757379	-5.43468892278936
O75129	ASTN2	0.0636183621539642	3.33113058103595	0.42932064527257	0.682882852406545	0.93892795343937	-5.43507331385656
P14672	SLC2A4	0.0774449582139006	3.3025424562655	1.41130960454186	0.208513811672858	0.858646799648474	-5.43555261299483
O60333-3	KIF1B	0.0913948348572855	3.35406890168979	2.13088986040668	0.0777617982676008	0.795293090501936	-5.43600045409573
Q15154-2	PCM1	-0.0662538779294952	3.35266217378406	-0.476949788471932	0.650502999845281	0.927301610412045	-5.43615375761772
Q5TBA9	FRY	-0.0565503825004764	3.29384995668415	-0.402045978079556	0.701770891005518	0.941083088870361	-5.43639339896118
Q8WXA3-4	RUFY2	-0.0554102782206421	3.32329689819346	-0.435742601770087	0.678471366607685	0.938764510815407	-5.43719921157703
P41732	TSPAN7	0.0512055773190911	3.2842516614138	0.370531437907962	0.72388958215393	0.942266522296314	-5.43774003418886
Q07866-10	KLC1	0.0421540632173407	3.28495366406499	0.311784868990116	0.765898222339508	0.953461028778746	-5.43860036738156
Q9H3E2	SNX25	0.0825165314771713	3.29172690887904	0.74464092275708	0.48500338932829	0.888403832432674	-5.43913469005561
Q96N16-2	JAKMIP1	0.0483082102432656	3.31230953530291	1.99809978012643	0.0933423137498784	0.812787749553035	-5.44088769758874
Q96BR9	ZBTB8A	-0.0714465209297529	3.27834635348968	-0.612505103708774	0.562988180179604	0.903266181948741	-5.44125253511859
O15213	WDR46	-0.0900420803689929	3.27661992054738	-2.23927406430371	0.067036032511704	0.795293090501936	-5.44141398086769
P47755	CAPZA2	0.0459347522094531	3.32424123901549	2.33854016349494	0.0585573575070383	0.781413335751774	-5.44164537585815
Q9BZ23	PANK2	0.0553162985701843	3.31712452853314	2.14642586509462	0.0761217131414834	0.795293090501936	-5.44172666185962
O95858	TSPAN15	0.207960037660925	3.27621142021368	0.94300124241218	0.38257451734365	0.869440355904657	-5.44178829646066
Q9P1Z9-2	C9orf174; CCDC180	0.180475528955204	3.1938564300064	0.525932138221091	0.61805612551447	0.91871388616481	-5.44205236262134
Q9UQB8-4	BAIAP2	0.0784162952747306	3.42362440594284	0.54744512068014	0.604093225512436	0.914279689509457	-5.44237464985652
Q8NEM0-3	MCPH1	0.0809563225686638	3.37165618354721	0.80972416246697	0.449429421810177	0.882632308004504	-5.44246616457155
Q96N21-1	ENTHD2; TEPSIN	0.058506070492873	3.35825911127408	0.383050462070957	0.71506634484613	0.941161279859806	-5.44269819779277
Q9UIG8-1	SLCO3A1	-0.0234335086520334	3.32971611200063	-0.158449362797751	0.879372398235983	0.977528382364538	-5.44307336537288
Q9UMS5-1	PHTF1	0.0082660264475185	3.286392526259	0.046416448156568	0.964505308545926	0.992809497165336	-5.44364383302127
O60331-3	PIP5K1C	0.0527466410145709	3.32282525077194	1.74972443610529	0.131438107696585	0.832386289605339	-5.44435913835077
Q7Z6V5-1	ADAT2	0.0748548841556752	3.32879749569911	1.68997990856606	0.142688408221776	0.839649760560356	-5.44464316394807
Q9H4B7	TUBB1	-0.0433990538409334	3.26061714242972	-0.259548983452442	0.804006449967273	0.960655975684711	-5.44483986070491
O75676	RPS6KA4	-0.134814804975464	3.32418447467794	-0.896467623991577	0.404999895612225	0.874990716319237	-5.44493101900822
Q96PV7-3	FAM193B	-0.0591535135865345	3.29863700241824	-0.355686838353669	0.734412507647515	0.944565982269784	-5.44497312929773
P41143	OPRD1	0.0859953625187376	3.34813426783839	0.957422801995239	0.375823382787837	0.869440355904657	-5.44546676069074
Q15149-8	PLEC	-0.312368904935519	3.28577531047041	-0.788493979728695	0.460823782721879	0.884965985716726	-5.44605580352427
Q15035	TRAM2	0.0559254817042257	3.34567545939372	0.413428422901126	0.693858877335081	0.941083088870361	-5.44606937473334
P06326		0.226540710592988	3.21397809425424	0.838814706275261	0.434148182470661	0.881729452740552	-5.44711198693911
P98175-3	RBM10	0.0521852433472703	3.20688501318089	0.403227595501613	0.700947604028981	0.941083088870361	-5.44720507329281
Q96EQ0	SGTB	0.0663247193736629	3.3286946552184	2.0454257086677	0.087454071148518	0.800427725715946	-5.44768950309713
O15370	SOX12	-0.0615224566710728	3.34312685953167	-1.72437395019999	0.136101947819135	0.832950180367616	-5.44785749164349
Q3SY52-1	ZIK1	-0.0832124033783455	3.17041218365178	-1.16094045936509	0.290354490806947	0.863457299429104	-5.448203866124
Q8TDN6	BRIX1	-0.139735630669981	3.20167616306201	-2.29859942063387	0.0618259432078791	0.7839049675565	-5.44901629805227
Q96FT9	IFT43	0.0961381970763419	3.31514424727945	1.80511706608986	0.121786160442601	0.82895921911317	-5.44964996982933
A8MYZ6	FOXO6	-0.0649493572246138	3.37741160205773	-0.59203368304417	0.575736462263378	0.905509842640653	-5.45015726698307
Q96KS9	FAM167A	-0.00443811918681025	3.43916267511609	-0.025950696124121	0.980149758800912	0.996105190458167	-5.45072293466872
Q9NRK6	ABCB10	0.137172622902405	3.35698151726454	2.10911096425447	0.0801222209879739	0.795293090501936	-5.45111256410021
Q9NQH7-1	XPNPEP3	0.0706062870285679	3.38510651356382	2.05985091244991	0.0857354785000792	0.797437462306891	-5.45116011440728
Q6UW78	C11orf83; UQCC3	0.117282735166803	3.38256786516224	0.92193246154591	0.392606351584341	0.871548154102478	-5.45141250702134
Q8N5C8	TAB3	0.104272701329504	3.29342154656334	1.59356308591252	0.162837396167365	0.845246105703411	-5.45141615460467
Q96PQ6-1	ZNF317	-0.08049890024804	3.29898498012386	-0.948902667427388	0.379800552532893	0.869440355904657	-5.45198643613533
Q9Y3Y2-3	CHTOP	-0.206355358663262	3.21360438451715	-1.89861597553723	0.107060076479578	0.822180090943541	-5.45257789099512
P51161-2	FABP6	0.0630457499309626	3.33988011615946	2.11042318870334	0.0799779419569031	0.795293090501936	-5.45366985698809
Q9H4M3-1	FBXO44	-0.0720415858150532	3.32630690907086	-0.497913179261173	0.636507221309671	0.920590551602143	-5.45447447721736
Q8TER5	ARHGEF40	0.0471125793373068	3.32534523795842	2.3648666299705	0.0565021175881079	0.775110370838022	-5.45482172700011
O00267	SUPT5H	-0.0770995288024323	3.30531391465304	-0.981188579745551	0.364902245216223	0.869440355904657	-5.4555699336742
P50440-1	GATM	0.118387021318101	3.38076843286953	1.4262957456786	0.204349488633718	0.858646799648474	-5.45647545961828
P59190-1	RAB15	0.0820066319322803	3.31533893743172	0.801158161675236	0.454002295660923	0.883585471439087	-5.45816000674605
Q70E73-3	RAPH1	0.0774632386702381	3.32369651235622	1.15081235442612	0.294186304230153	0.863457299429104	-5.45865762252214
P50542-2	PEX5	-0.0984232217737033	3.32162610733721	-0.531752397005283	0.614260813214198	0.917619036356511	-5.45882600189004
P54289-2	CACNA2D1	0.0732591185496965	3.29701661763808	0.729029911392814	0.493818824433044	0.888581542063672	-5.45891105064517
Q9BSA9-1	TMEM175	0.0419446023713083	3.31794724896071	0.3288955342018	0.753564068271312	0.949959487473718	-5.46041358618218
Q86XI8	C19orf68	0.0854872184548011	3.30655018421117	1.01706060314012	0.348896617554724	0.866751164453265	-5.4604799410222
Q8TEY5	CREB3L4	0.0893006222316398	3.24879901320879	1.23476887897055	0.263695471272833	0.861494314364306	-5.4608141832805
A1KXE4	FAM168B	0.115769339120788	3.37636886866801	0.963180738040941	0.373154119986466	0.869440355904657	-5.4611854534715
P62318	SNRPD3	-0.0910339373569241	3.3210488826302	-2.15517323400165	0.0752139745201957	0.795293090501936	-5.46157085136108
O75920-1	SERF1A; SERF1B	0.112175115762463	3.29673023508398	1.01822155553875	0.348388182694728	0.866751164453265	-5.4623520790975
Q9C0D6	FHDC1	0.0400513324283301	3.30482363820706	0.286239974409148	0.784452310317377	0.957377016116071	-5.46383047859151
P55201-2	BRPF1	-0.0380882788313405	3.30939330541524	-2.31510460631505	0.0604527153220562	0.7839049675565	-5.4639260708997
Q5H9E4	SLC25A53	0.0957307693946401	3.34033643216208	1.39631783088313	0.212757489368623	0.858646799648474	-5.463966148662
Q86UW9	DTX2	-0.407580263051476	3.30201895740061	-1.29525535416546	0.243472364578463	0.859582737106314	-5.46544544796908
P02745	C1QA	0.0849480320779333	3.34353771384709	0.353711695031097	0.735817487122663	0.944761503254037	-5.46551093303671
O43676	NDUFB3	0.102339354980831	3.34096646882849	1.51605204615018	0.180977732955084	0.853919878953503	-5.46596511637041
Q9P0K7-4	RAI14	0.0586121676116298	3.30654198490411	0.55275732730677	0.600673188896013	0.913054783121357	-5.46622563935179
P51793	CLCN4	0.0812392064445494	3.34103648858345	0.977177867601622	0.366727505946234	0.869440355904657	-5.46649422074017
Q8NDL9	AGBL5	0.126541716228065	3.29721074371942	1.3808259141334	0.217225572607309	0.858646799648474	-5.46708371746929
Q6P0Q8	MAST2	0.0670062868578438	3.30867836582623	1.65259409919405	0.15019849679143	0.839649760560356	-5.4675184036441
Q5HY98	ZNF766	-0.0384698119556518	3.3188556074874	-0.227461366317539	0.827720982521539	0.965515031217688	-5.46823690732526
Q8WZ73-1	RFFL	0.0813731882889725	3.31737246284824	1.10610045856852	0.311618243305312	0.863491048074929	-5.46840205643325
P10074	ZBTB48	0.0115623547677407	3.36150030943249	0.0809113641699985	0.938179887513075	0.989016151976337	-5.46902358846473
P30793-1	GCH1	0.0205604418695571	3.41142861455485	0.103028428872981	0.921343636081893	0.986201771912931	-5.46960209455827
O15304	SIVA1	0.0686245302535514	3.34722439876071	1.69153812224173	0.142383421240644	0.839649760560356	-5.46991723004891
Q9P2H3-1	IFT80	0.0289534201147335	3.38728995314932	0.189144803233397	0.856300645972041	0.971048340046835	-5.47110680083397
Q68DE3	KIAA2018; USF3	0.158665283272622	3.2851468216545	0.963447496281427	0.373030817975898	0.869440355904657	-5.4712941091376
P09467	FBP1	-0.0642631704631365	3.2988409584349	-1.36364029465407	0.222281994828761	0.858646799648474	-5.47142002574119
P56182	RRP1	-0.122170627966163	3.25907764222019	-2.13173337653455	0.0776718257540396	0.795293090501936	-5.47143587072105
Q15928	ZNF141	0.00338871848319314	3.29824926449768	0.0184313073984309	0.98590058306413	0.996173928268227	-5.47147222380632
P30049	ATP5D	0.0999475962562398	3.37483334462354	1.46761563030469	0.193261809448669	0.858646799648474	-5.47227149303113
Q6P4A7-1	SFXN4	0.111006098016628	3.31699203041097	1.56975049859442	0.168218348455827	0.84530995981228	-5.47278080709123
Q13642	FHL1	-0.0848525470505102	3.27300769750111	-1.64780905830939	0.151186851478287	0.839649760560356	-5.47313531558344
Q96N03-1	VSTM2L	-0.0816769831985792	3.36853571510625	-0.663692537074826	0.531881286325525	0.89400967267177	-5.47350848258522
Q0VDD7	C19orf57	0.0678513676444506	3.32244553031901	1.83542878082656	0.116804049215295	0.827870293552622	-5.47394642828577
C9J7I0	LOC729852; RPA3-AS1; RPA3OS; UMAD1	-0.0967632794553944	3.39589132697673	-0.818054625406606	0.445014185885533	0.881729452740552	-5.47405193038981
Q13002	GRIK2	0.026697439358101	3.31304691159585	0.159185105206058	0.878817759330759	0.977485872911495	-5.47423679470761
Q9H6J7-2	C11orf49	0.0768166002421857	3.31794222342461	1.62816867574484	0.155309570355223	0.841649423522266	-5.47560485490602
Q6NVH7	SWSAP1	-0.0687531699748558	3.39650539397201	-0.487942262467429	0.643144052101361	0.923488776125354	-5.47633661383837
Q9UH77-1	KLHL3	-0.007006139375304	3.31342796093683	-0.0546288918868543	0.958231996061159	0.991262459281197	-5.47657187092261
Q9Y2I7-1	PIKFYVE	0.0592111759076897	3.31845555144826	2.44729637671703	0.0505426253498655	0.756904862100069	-5.47661876454517
P48547-2	KCNC1	-0.0831125071766385	3.32612147772689	-0.846502470683873	0.43017403097047	0.880538869757503	-5.47668539493019
Q99541	PLIN2	0.061134276805269	3.33000188049542	0.468115598182918	0.656448680644539	0.929974576423321	-5.47756815616438
Q9UBT2-2	UBA2	0.0320377903487185	3.36630421024249	0.166767770088247	0.873106038416446	0.975673299708454	-5.47785967054611
Q96JI7-1	SPG11	0.0621305984629079	3.32332217219519	2.27033628333994	0.0642534446905531	0.79388428040369	-5.47860028714751
O95072-1	REC8	0.0550758957949451	3.3176173313547	1.90293277169009	0.10642479125766	0.822180090943541	-5.47874207316021
Q8TBE0	BAHD1	-0.0479964272273797	3.21282732742664	-0.291911805912838	0.780318676197727	0.956291776838201	-5.47899657536506
Q9UPQ9-1	TNRC6B	0.0210608253267981	3.33491499147034	0.157379798566131	0.880178822650983	0.977528382364538	-5.47990075530555
Q8TBZ6	TRMT10A	0.0492979130176657	3.29827212666395	1.86598022045959	0.111987161834267	0.827122046749653	-5.47990912387895
Q03164-3	KMT2A; MLL	-0.0633310146251762	3.27288817782258	-2.18521895861811	0.0721800701062597	0.795293090501936	-5.48013331227416
Q9BUB4	ADAT1	0.0490297067426718	3.33620455157171	2.26220749413211	0.0649698339880118	0.79388428040369	-5.48042566564309
Q9H1B5	XYLT2	0.0318904368008151	3.36192010290508	0.238348257189095	0.81965108298414	0.963125360338848	-5.48043847741012
Q9H6L2	TMEM231	0.0794610424940722	3.29458030100727	0.838147991615667	0.434494103441212	0.881729452740552	-5.48053317408352
O60894	RAMP1	-0.0809072701104211	3.3316844019242	-0.958971343504916	0.375104042665885	0.869440355904657	-5.48056506650458
Q2WGJ6	KLHL38	0.0832024592635617	3.25903361078698	0.380470739263054	0.716880601606937	0.941445699087444	-5.48248162137858
Q8TDC3-2	BRSK1	0.0998124109375057	3.29213312611178	1.08629071668714	0.319613859087464	0.864276101509016	-5.48284159646651
O75817	POP7	0.108265864872634	3.32448532677219	1.71128957705061	0.138571967068737	0.832950180367616	-5.48311697824565
P62760	VSNL1	0.0732392565580874	3.32186303018663	0.960353834812182	0.374462749913695	0.869440355904657	-5.48325543737873
Q5T5C0-1	STXBP5	0.0560556342099674	3.30931864148533	2.00579383576762	0.0923583296336605	0.809162908172539	-5.48336024605129
Q9H910-2	HN1L; JPT2	0.102735162021591	3.30160115197794	1.14404783327315	0.296769436989233	0.863457299429104	-5.48518337652558
O60609-1	GFRA3	0.0135123199364781	3.34336288926344	0.106052254857199	0.919045061060639	0.986201771912931	-5.48539991508642
Q9NQG6-2	SMCR7L; MIEF1	0.067213759036255	3.34687439844011	0.523988892491887	0.61932618821291	0.919059943890815	-5.48556410882044
O95197-3	RTN3	0.0644141624219817	3.28220874818883	0.332217556917922	0.751178500845638	0.949454201480404	-5.48673685006641
Q5TH69	KIAA1244; ARFGEF3	0.0724303866871586	3.28356714265259	1.3006344681044	0.241742248181923	0.859582737106314	-5.48689160792115
Q9BY41	HDAC8	0.0625296910977367	3.3064255146416	1.87011034139712	0.111351336855292	0.824886271529998	-5.48708603683714
P98173-1	FAM3A	0.0654834972512405	3.28152827491373	1.45803890529369	0.195780823917619	0.858646799648474	-5.48726014118934
Q9Y3E2	BOLA1	0.0853148229848803	3.33466420675887	1.32039638844432	0.2354799350845	0.859582737106314	-5.4873060995183
Q9BV94-1	EDEM2	0.0791400942838864	3.30689002246339	0.931931721107025	0.387820190644102	0.871314084174037	-5.48742042970067
Q9UL41-1	PNMA3	0.0596794988364765	3.27802674050959	0.383092630260013	0.71503670592563	0.941161279859806	-5.48764590208897
Q93063-3	EXT2	0.0859283696203768	3.31298568783667	1.94352475771469	0.100632816254985	0.822180090943541	-5.4877729534411
P04156-1	PRNP	0.0552586512531876	3.30052541626068	0.495123931190415	0.638360103984677	0.920590551602143	-5.487805900161
O00560-1	SDCBP	0.0694163959085329	3.33155473694435	2.11367676784221	0.0796213584809574	0.795293090501936	-5.48855969347083
Q9BRL6-1	SRSF8	0.0784081537680273	3.33133926041607	0.879416409791197	0.413463246574888	0.875533763489415	-5.48901044149274
P07948-2	LYN	-0.0239645211015321	3.26915124747367	-0.145031160336385	0.889500565724559	0.980795455075044	-5.4895711644998
Q8TC44-1	POC1B	-0.0939630866296697	3.31604404990676	-1.29978192990249	0.242015722489814	0.859582737106314	-5.48999582567682
Q9BWW7	SCRT1	-0.082298324143173	3.20132793658577	-0.633473022847372	0.55011163997162	0.898385283037676	-5.49038767649308
Q14106	TOB2	0.0864164839971167	3.3715071086904	1.248568501749	0.258955866253105	0.859582737106314	-5.49041379310813
Q9UMX0-2	UBQLN1	-0.0702875505477897	3.32857444896772	-0.593446450715097	0.574851133269614	0.905509842640653	-5.49057949725037
Q5SQI0-1	ATAT1	0.0520381228104354	3.33637131940016	2.00518923401635	0.0924352696026338	0.809162908172539	-5.49101815389161
Q96AA3	RFT1	0.140152508967608	3.300836656541	1.20187483375731	0.275299645686735	0.863381277711791	-5.4917869964468
Q8TBP6	SLC25A40	0.14755938638907	3.34953588885374	1.88537715975053	0.109032124434616	0.823333528808981	-5.49250101773023
Q6P161	MRPL54	0.0998008367704862	3.34718937184512	1.6526402567203	0.150188993308242	0.839649760560356	-5.49259338188105
Q9UJM3	ERRFI1	0.097937952484326	3.34332592521033	1.05425920280755	0.332901592919822	0.866751164453265	-5.4926807143606
P51788-1	CLCN2	0.085412551288653	3.27621678952762	1.1978728274084	0.276741233592396	0.863457299429104	-5.4930197106963
Q5T7B8-1	KIF24	0.0634218288722141	3.32026819066043	2.00843652496719	0.0920227893365556	0.809162908172539	-5.49366058497292
Q06190-3	PPP2R3A	0.170216985542177	3.25610014243851	0.824308966935469	0.441720009341992	0.881729452740552	-5.49371965758067
Q8IZP0	ABI1	0.0861880854688282	3.31169206093809	1.78842989271333	0.124617954173951	0.831822143145226	-5.49433741524144
Q00325-1	SLC25A3	0.140781592636328	3.34849787855927	2.4451531791673	0.0506888947526789	0.758006241043289	-5.49435874531693
Q12824-2	SMARCB1	0.0786804579510216	3.31402854846858	0.756270023097043	0.478507228174049	0.887421468663223	-5.49441046919636
A4D1S0-1	KLRG2	0.0765659883675601	3.31943204517987	1.63455407963827	0.153957490919164	0.840520922387625	-5.49485382420303
Q8N9I0	SYT2	-0.0814334799552445	3.35748504550774	-0.499978836577741	0.635136874976812	0.920590551602143	-5.49489280025048
Q9H0F7-2	ARL6	0.115201845082348	3.32729145636589	1.76360749387123	0.128950670459875	0.831822143145226	-5.49517773431927
Q8NF37	LPCAT1	-0.0588145628208226	3.33045809227875	-2.00255883061727	0.0927707642009195	0.809162908172539	-5.49532859217915
Q6P1R3-1	MSANTD2	0.0836418751990254	3.29347345189157	1.78244098940868	0.125650012510414	0.831822143145226	-5.49579140687122
A6NH52	FAM18A; TVP23A	0.0107795194428611	3.1538907263594	0.0735701869167622	0.943776491806163	0.989691319571474	-5.49623175979269
Q9ULQ1-3	TPCN1	0.0822469545709138	3.32421121804346	0.962933917005479	0.373268235065394	0.869440355904657	-5.49624779467153
O76041-2	NEBL	0.0924326645305025	3.32161805233013	1.08907774111177	0.318478750183665	0.864066191175472	-5.4964449988361
A8MTY0	ZNF724P; ZNF724	-0.076945093812318	3.27318145091676	-1.59231605684191	0.163115072202376	0.84530995981228	-5.49678683352367
Q8NB59-1	SYT14	0.0788620304021762	3.31216725948946	1.47570117461139	0.191158520362058	0.858646799648474	-5.49687463970534
Q9H361	PABPC3	-0.046548806097478	3.32872869179198	-0.396312625246914	0.705771882767721	0.941083088870361	-5.49728997341387
Q8ND82	ZNF280C	-0.0680261362984527	3.28255047387574	-2.17159144015927	0.0735401800166584	0.795293090501936	-5.4973250372086
Q9NWQ8	PAG1	0.0721417330848082	3.33316582542127	1.70373792253815	0.140017354899727	0.836812436995329	-5.49779224723777
Q14728	MFSD10	0.0712121905475694	3.3072803377772	1.57375480305999	0.1673018143465	0.84530995981228	-5.4978101285507
Q7Z6L0-2	PRRT2	-0.0443368591272134	3.29618997477327	-0.32723418517065	0.754758219176661	0.950012061357544	-5.49844767363762
Q9NYL2-2	ZAK; MAP3K20	0.0875106431639341	3.32433048526928	0.925939782816996	0.390682803485627	0.871548154102478	-5.49908512598053
Q8N556-1	AFAP1	-0.0250450738462188	3.32489775272458	-0.178190758823543	0.86451752454119	0.974042390908316	-5.49911492101632
O14775-2	GNB5	0.0554263801806723	3.35802756179195	1.73931423456867	0.133334095546636	0.832950180367616	-5.49961972945036
Q4AE62	GTDC1	-0.0624260488141069	3.30878304745976	-0.376716816836966	0.719524273462747	0.941445699087444	-5.49967242823035
P51114-2	FXR1	0.155500308587583	3.25061987894115	1.45433090264464	0.196764316250941	0.858646799648474	-5.49997574125987
O95271	TNKS	0.0729260879689311	3.32365263089115	2.13502441651327	0.0773218125001903	0.795293090501936	-5.50038530952911
Q99643	SDHC	0.102189190438495	3.34598712034884	1.71157850350279	0.1385169559448	0.832950180367616	-5.50043391020619
Q6V1P9	DCHS2	0.060112238848852	3.25703476973991	0.565748640273363	0.592356365524273	0.911056367786896	-5.5007466902647
Q4V339	CBWD6	-0.122123364502524	3.34665803443686	-0.907835741830053	0.399430750457748	0.872287195745527	-5.50090184771995
Q15836	VAMP3	-0.0827575655567335	3.31807641337956	-1.1050771337403	0.312027151377241	0.863491048074929	-5.50129199343718
P17040-1	ZSCAN20	0.0257784210692075	3.27728433973254	0.198120755533405	0.849582259319716	0.970097073347277	-5.50144723413829
Q9Y2X7-1	GIT1	0.0911565883465043	3.30674046995467	1.01248547818202	0.35090609801851	0.866751164453265	-5.50201635094219
O94850	DDN	-0.016885549776576	3.36331169342001	-0.107752670411155	0.917752858669671	0.986201771912931	-5.50209110689416
P18621-3	RPL17-C18ORF32; RPL17	-0.338737887742946	3.24486180803154	-2.57385984184111	0.0426492599120485	0.732548960488096	-5.50215502664853
Q15398	DLGAP5	-0.0899236057009697	3.32806461339266	-1.03421347611477	0.341445281377941	0.866751164453265	-5.50220459864721
Q96AT1	KIAA1143	0.0808849583306165	3.31516299208085	2.05497738685707	0.0863122192018311	0.798254002431841	-5.50252597153442
O60563	CCNT1	0.0578264912509399	3.28512808336401	2.21484922782719	0.0693116950232819	0.795293090501936	-5.50335247324797
Q8IVF2-1	AHNAK2	0.0697354350387391	3.30158746084677	0.653631587303917	0.537907349815257	0.895376929617585	-5.50370179829703
Q4FZB7-1	SUV420H1; KMT5B	-0.100650753287176	3.30020266609086	-1.80166407882306	0.122366869487923	0.82895921911317	-5.50373850566522
[truncated: 8,424 more rows]
