# Supplementary material for: Thalidomide promotes degradation of SALL4, a transcription factor implicated in Duane Radial Ray syndrome
Source: eLife. 2018 Aug 1;7:e38430. doi: 10.7554/eLife.38430 (PMC6156078; doi:10.7554/eLife.38430)
Supplement: Figure 1—source data 11. [file elife-38430-fig1-data11.csv]

	ID	logFC	AveExpr	t	P.Value	adj.P.Val	B
Q96JP5-1	ZFP91	-2.80883115544604	3.28700885507231	-68.7392575355232	2.39958601745127e-07	0.00250108850598946	0.314535272311105
P09001	MRPL3	-0.187788188211986	3.27375782798548	-5.12283446240846	0.00671057951346462	0.822734102996122	-1.76883316781781
P36542-1	ATP5C1	-0.159097817492026	3.29093583338178	-5.04408693966836	0.00709303322570256	0.822734102996122	-1.77933499780162
P82675	MRPS5	-0.156214465426128	3.28173689674934	-5.02071787402401	0.00721160031087531	0.822734102996122	-1.82676219705044
Q8N5K1	CISD2	-0.194571050347653	3.38382605560122	-4.90392444318267	0.00784161947134163	0.822734102996122	-2.03065261260412
Q86V21-1	AACS	0.188507811957021	3.30957217492586	4.6164902422278	0.00970080663944517	0.822734102996122	-2.05563950320932
A6NK75	ZNF98	-2.01642776365974	3.37068166951145	-26.0879170327866	1.18703969167547e-05	0.061862573531667	-2.09438207094757
Q9NS37	CREBZF	0.443402904034636	3.06382358850155	7.18516002148139	0.00192134748726226	0.822734102996122	-2.10448872233251
Q68DA7-1	FMN1	0.373682193486495	3.29834438005669	6.56610866384219	0.00269825949655089	0.822734102996122	-2.1206726457502
Q16836-2	HADH	-0.175427117912091	3.28324865707169	-4.5617780721455	0.0101129785862177	0.822734102996122	-2.14610552033839
Q9H116	GZF1	-0.333508620031908	3.41862493932017	-5.3748281996538	0.00564456049597396	0.822734102996122	-2.19708786237554
P61956	SUMO2	0.297272045817134	3.34640347323383	4.65371457392641	0.00943198050074954	0.822734102996122	-2.22060396929998
Q9UDR5	AASS	-0.207217120374344	3.30096768373644	-4.36825925548678	0.0117514885640508	0.822734102996122	-2.23224797187291
Q9BRJ2	MRPL45	-0.165537911135857	3.2856895941725	-4.27644523627684	0.0126403630386475	0.822734102996122	-2.31899757825149
P51157-1	RAB28	-0.900334408464708	3.62820748868115	-12.8461700725947	0.000200780506323933	0.697578405804785	-2.32686663373373
Q9BRR8	GPATCH1	0.172399767506169	3.31064329404663	4.2566667625674	0.0128423310824572	0.822734102996122	-2.32859036194541
P82930	MRPS34	-0.230864482452208	3.28386959967379	-4.30854771228367	0.0123206368516189	0.822734102996122	-2.36174953448164
P09651-2	HNRNPA1	0.121722350827347	3.28227755994271	4.16201697561347	0.013864416047953	0.822734102996122	-2.38362784119411
P02771	AFP	0.665181127488954	3.44173690519211	6.5667423503971	0.00269728415127886	0.822734102996122	-2.38441336043834
Q8IXM3	MRPL41	-0.588719978788505	3.26064670703918	-4.62643239516017	0.0096281080155206	0.822734102996122	-2.42334180247048
Q96MD2	C12orf66	0.752535515075947	3.34801843810753	7.93209210600926	0.00131787911950484	0.822734102996122	-2.4362744380124
P45880-2	VDAC2	-0.0704343899057176	3.29624817887764	-4.31680889624747	0.0122399428464376	0.822734102996122	-2.43918632972907
P05166-2	PCCB	-0.209565998975061	3.28544376119848	-4.07703150740678	0.0148665939204401	0.822734102996122	-2.45216940330585
Q6PJT7-5	ZC3H14	0.148449058300129	3.31629934453544	4.06995021109156	0.0149539670820112	0.822734102996122	-2.46768571066131
P42765	ACAA2	-0.137241741876532	3.28539625243209	-4.06967184175141	0.0149574143511487	0.822734102996122	-2.54537697107104
P30048	PRDX3	-0.152966796457922	3.29256719425781	-4.01843116070431	0.0156085549007435	0.822734102996122	-2.55175809438572
Q9NV88-1	INTS9	0.216043102039229	3.33497896760937	3.92569600855195	0.016875694887266	0.822734102996122	-2.57050978689252
P02749	APOH	1.02536531083754	3.42071463111519	4.9437352321185	0.00761961664570862	0.822734102996122	-2.5749212090201
Q9BYD3	MRPL4	-0.278699573534166	3.26738588668851	-3.95765496740113	0.0164255358828162	0.822734102996122	-2.60252366640497
Q6YP21	CCBL2; KYAT3	0.167464470709659	3.32116139526682	3.87414515170702	0.0176333855694644	0.822734102996122	-2.60867066601646
P01024	C3	0.621458713470044	3.43040907420219	6.49105039215124	0.00281691707197161	0.822734102996122	-2.68619887407014
O43824	GTPBP6	-0.189020502879381	3.29202151430967	-3.81796131580882	0.018506050692181	0.822734102996122	-2.69810003315824
P62805	HIST1H4A; HIST1H4F; HIST1H4D; HIST1H4J; HIST2H4A; HIST2H4B; HIST1H4H; HIST1H4C; HIST4H4; HIST1H4E; HIST1H4I; HIST1H4B; HIST1H4K; HIST1H4L	-0.271254991858063	3.36565542686363	-3.74158056851298	0.019776735682064	0.822734102996122	-2.71496530075352
P55084	HADHB	-0.232480171464564	3.28581535605679	-3.73094096339453	0.0199618946542707	0.822734102996122	-2.7239492281664
Q7L0Y3	TRMT10C	-0.22205120168343	3.30071350455871	-3.72898309514614	0.0199961920843126	0.822734102996122	-2.73328894677664
P04114	APOB	0.212323314552703	3.35003755244747	3.89094420944938	0.0173820811111297	0.822734102996122	-2.75920297871973
Q9UIJ7-1	AK3	-0.4107157004695	3.29379192289211	-3.6162336516015	0.0220954264841594	0.822734102996122	-2.80458854796857
Q7Z7H8-2	MRPL10	-0.310309599877583	3.30267859194736	-3.9789983475119	0.0161329119325818	0.822734102996122	-2.81312128078084
Q9BT17-1	MTG1	-0.272057284414284	3.29222898014726	-3.8579490547453	0.0178797990265365	0.822734102996122	-2.82257069096764
P54278	PMS2; LOC107984056	-0.186500788159955	3.35126381872344	-3.58564739723202	0.0227095049890048	0.822734102996122	-2.82863169470892
Q96CK0	ZNF653	-0.829446882274041	3.42384896972531	-9.37967856150978	0.000689882118246416	0.822734102996122	-2.85564596174115
Q02252	ALDH6A1	-0.170202839173622	3.27874972985048	-3.53281670326698	0.0238186924168981	0.822734102996122	-2.86790652364424
Q9BYC9	MRPL20	-0.250352508228971	3.26505566874358	-3.9167992680823	0.0170036314703459	0.822734102996122	-2.87880477930699
Q3SY69-1	ALDH1L2	-0.176646135358206	3.28197189002717	-3.5099642311196	0.0243183592485893	0.822734102996122	-2.88588463425657
Q9Y3D9	MRPS23	-0.229885092197175	3.29001565023536	-3.77176274286179	0.0192625335655966	0.822734102996122	-2.89532160727598
P43250-2	GRK6	0.208868943136036	3.30121738289129	3.57993573025591	0.0228264163005898	0.822734102996122	-2.89700748917634
Q9NWU5	MRPL22	-0.287636605701096	3.25913169304545	-3.89384857937646	0.0173390693560056	0.822734102996122	-2.90996926024758
O43766-1	LIAS	-0.352914786627324	3.30306803464052	-4.20933453446295	0.013341671945374	0.822734102996122	-2.91053845692027
Q96IR7	HPDL	-0.386704021652127	3.32663204331178	-3.62389866728735	0.021944646369774	0.822734102996122	-2.91645976448602
P49821	NDUFV1	-0.201076963551565	3.29063476629508	-3.46730265000017	0.0252848558441959	0.822734102996122	-2.91935187745713
P62633-1	CNBP	0.160200350411057	3.25508665826499	3.50796966575426	0.0243625579502293	0.822734102996122	-2.92263540016199
Q8TD30-1	GPT2	-0.250304795080669	3.30121944111693	-3.45999917549188	0.0254548494244105	0.822734102996122	-2.93201470367276
Q04727-1	TLE4	-0.194785780618482	3.3367238057181	-3.45945437198853	0.0254675843419737	0.822734102996122	-2.93918184832227
P51608-2	MECP2	-0.259789640134583	3.28978292088235	-3.65754662039901	0.0212970742510889	0.822734102996122	-2.93943577908931
O60885-1	BRD4	0.0910683713526609	3.53058168589468	3.60947091630835	0.0222294826501595	0.822734102996122	-2.94190374980313
P14314	PRKCSH	0.0879779456196372	3.32909445309132	3.5875637182793	0.0226704397459101	0.822734102996122	-2.94615245614171
P49411	TUFM	-0.122484163602571	3.29538903591998	-3.73667748558426	0.0198618072409746	0.822734102996122	-2.94712736897303
Q9Y2R9	MRPS7	-0.25980972684824	3.30007138141811	-3.42523332724675	0.0262828622424753	0.822734102996122	-2.96497484139035
Q9UJQ4	SALL4	-0.970041830632375	3.7044085036222	-10.4179141890511	0.000458026211529753	0.822734102996122	-2.96920277005873
P00367	GLUD1	-0.276363135854608	3.30198281706471	-3.60571976402619	0.0223042582529638	0.822734102996122	-2.97508665843254
Q9P015	MRPL15	-0.355573370819709	3.28412074446879	-3.39100604195151	0.0271293950338936	0.822734102996122	-2.98475397906962
Q8N1G0	ZNF687	0.163940875521044	3.31481810090886	3.43583447846068	0.0260270383135434	0.822734102996122	-2.99051418514517
Q9H0R6-1	QRSL1	-0.179748678581363	3.29644461224123	-3.39080834054362	0.0271343776714566	0.822734102996122	-2.99071233994967
P19823	ITIH2	0.717966592010372	3.42945883890479	4.82686675298752	0.00829409024863976	0.822734102996122	-3.0088516862041
P02774-3	GC	0.736756329348805	3.41989047237161	4.77471363060505	0.00861837724681495	0.822734102996122	-3.05198043883463
Q9NYK5-1	MRPL39	-0.281520843217568	3.29367002174607	-3.31216751236696	0.0292051030161698	0.822734102996122	-3.06471436772217
Q99880	HIST1H2BL	-0.269398866740859	3.38551368495498	-3.34990291738201	0.0281890007225803	0.822734102996122	-3.06547618967566
Q7L3T8	PARS2	-0.242496468690638	3.28078293563922	-3.49003061537997	0.0247643950534164	0.822734102996122	-3.06795812635263
Q9Y291	MRPS33	-0.238166716256672	3.27408040884546	-3.61572939075689	0.0221053890699183	0.822734102996122	-3.08028147933478
Q96A35	MRPL24	-0.241575345643366	3.29938731965322	-3.30286178225033	0.0294622891542183	0.822734102996122	-3.08101564847484
Q13126-1	MTAP	-0.194212239311697	3.34700519366464	-3.26459563471455	0.0305483515481237	0.822734102996122	-3.08301949164207
P01023	A2M	0.350804831362876	3.39582649389181	3.64107254335624	0.0216112401026175	0.822734102996122	-3.08464682869476
O95900	TRUB2	-0.211683505226347	3.26862540379395	-3.33233434798103	0.0286567852161385	0.822734102996122	-3.08487436256849
O60281-1	ZNF292	-0.1233931130143	3.28729676304254	-3.32859942022469	0.0287574109194778	0.822734102996122	-3.08687926835704
Q9HBK9	AS3MT	-0.120313424237687	3.3369706046994	-3.30889074153528	0.0292953609789369	0.822734102996122	-3.09410551661317
Q9GZT3-1	SLIRP	-0.244224779028907	3.28319655343883	-3.22962372500534	0.0315824090784792	0.822734102996122	-3.11494455047104
Q8NBM8	PCYOX1L	0.255490864673444	3.31390345573601	3.37475211726892	0.0275426794275638	0.822734102996122	-3.12512682029779
Q9BW66-3	CINP	-0.412511326514771	3.38312357987494	-3.84321090257061	0.0181076197747583	0.822734102996122	-3.12534186526799
P80303	NUCB2	0.233425151556949	3.3182108154047	3.24631536976882	0.0310838058661943	0.822734102996122	-3.12632811543822
Q92820	GGH	0.151601957612218	3.35165823506194	3.21020144157521	0.0321744827948683	0.822734102996122	-3.12754581982189
Q13084	MRPL28	-0.212684867893851	3.28325847059899	-3.36396864246917	0.0278209793007066	0.822734102996122	-3.13764666099686
O00255-2	MEN1	0.203365889962329	3.31030640319206	3.18830544555222	0.032857697458503	0.822734102996122	-3.16590473224369
P12694	BCKDHA	-0.226934730156153	3.28612512684409	-3.1527341023456	0.0340043395879736	0.822734102996122	-3.17332440783527
Q8TAE8	GADD45GIP1	-0.296725720557701	3.25687783289824	-3.39549977535044	0.0270164316463183	0.822734102996122	-3.17839897807737
Q7L592	NDUFAF7	-0.141898107803597	3.28726488086044	-3.14012183668064	0.0344221397860962	0.822734102996122	-3.18973337637345
P62318	SNRPD3	-0.196491022360951	3.31744309571843	-3.11454833735459	0.0352879410945692	0.822734102996122	-3.20573478407926
Q9NV79	PCMTD2	-0.175647151949734	3.33784560284376	-3.12335943627645	0.034986783178131	0.822734102996122	-3.21240993550354
Q9ULU4-13	ZMYND8	0.10283621738513	3.31906667846914	3.46074065317664	0.0254375293273644	0.822734102996122	-3.22374487651415
P23378	GLDC	-0.209577040789417	3.28612810989188	-3.10069572591808	0.0357675850172808	0.822734102996122	-3.23884361619715
P04181-1	OAT	-0.230835528590084	3.31292774000048	-3.09180538978266	0.036079438563683	0.822734102996122	-3.24056789486019
P50749	RASSF2	-0.214405340357757	3.33208913541394	-3.06304146811473	0.037110466529367	0.822734102996122	-3.25353333969572
Q16822-1	PCK2	-0.209407016404516	3.29460400127353	-3.08365942643105	0.0363679819418863	0.822734102996122	-3.25947309219528
Q9BST9	RTKN	-0.182249469576945	3.34768173539811	-3.19984474644554	0.0324955356091322	0.822734102996122	-3.26628081172694
Q96C36	PYCR2	-0.12691302922753	3.29407374414695	-3.02720311903573	0.0384437185014571	0.822734102996122	-3.276485776306
P05204	HMGN2	-0.836590685913381	3.26343085348843	-3.289261773519	0.0298429823484262	0.822734102996122	-3.2842811621578
P56556	NDUFA6	-0.223020674581955	3.34766380869129	-3.05621987401506	0.0373600201754103	0.822734102996122	-3.28560084832213
O75616-1	ERAL1	-0.129541442232598	3.29361899971303	-3.01455824793378	0.0389274428940161	0.822734102996122	-3.28691417340069
P30533	LRPAP1	0.134671375672482	3.33127670456414	3.01962926072292	0.0387326038331939	0.822734102996122	-3.28781933408937
P31937	HIBADH	-0.216053232434088	3.27663385776418	-3.08788627943233	0.036217923727971	0.822734102996122	-3.2924868887901
Q9UIS9-9	MBD1	-0.173747414807233	3.30371556576965	-3.12624928377568	0.0348886673552607	0.822734102996122	-3.29361403972724
P49736	MCM2	0.069303200798293	3.31839066957621	3.58732816036816	0.0226752374100467	0.822734102996122	-3.30003033678104
Q9P0M9	MRPL27	-0.178080278122978	3.28241519546392	-2.99840424334446	0.0395557921336693	0.822734102996122	-3.30557379015772
O75319-1	DUSP11	-0.44043748311162	3.33334781198743	-3.06905822438966	0.0368919745846504	0.822734102996122	-3.30615769487485
P22830-2	FECH	-0.144412164826298	3.3022439313753	-3.01113775440547	0.0390595123905314	0.822734102996122	-3.30970135374307
O15460-2	P4HA2	-0.155977846067258	3.37453840693136	-3.03140408116619	0.0382845698903942	0.822734102996122	-3.31050037992171
Q9BQQ3-1	GORASP1	0.298290005151028	3.32881581154391	3.38955580893159	0.027165970204467	0.822734102996122	-3.31991308194091
Q9BR77-1	CCDC77	0.125835837959533	3.37669619862301	2.96837683794881	0.0407555262171496	0.822734102996122	-3.32607170125116
Q13867	BLMH	0.123115913766579	3.32932556411593	3.13458851199323	0.0346073397638305	0.822734102996122	-3.32937680094432
Q9BRT2	MNF1; UQCC2	-0.222895511347182	3.28161297451603	-3.00371754413532	0.0393478197034735	0.822734102996122	-3.32985471236818
Q6T4R5-1	NHS	0.485865310755602	3.38290443636668	4.21088939535718	0.0133249010755987	0.822734102996122	-3.33224434993104
P11182	DBT	-0.204358984514811	3.28716081758254	-2.95838557222569	0.0411641000360513	0.822734102996122	-3.34308165125841
Q9NQR7	CCDC177	0.257457595712216	3.113251372711	3.09690656714652	0.0359001125130153	0.822734102996122	-3.34647567933214
Q9H0X9	OSBPL5	0.20475483417908	3.32259677762465	3.09804759958831	0.0358601439233529	0.822734102996122	-3.35241768999617
Q8IXQ4	GPALPP1; KIAA1704	0.234673581569933	3.28049148516393	2.95567413462067	0.0412758017390963	0.822734102996122	-3.35357185182131
P00747	PLG	0.579219957033786	3.41801784152351	5.00642062159696	0.00728532941897232	0.822734102996122	-3.35885722935972
Q8NF37	LPCAT1	-0.153905525996786	3.32138899218996	-2.92236020322759	0.042677457017131	0.822734102996122	-3.36622910845855
Q9HBH1	PDF	-0.329033512607129	3.29544448633847	-3.42410324129067	0.0263103084600226	0.822734102996122	-3.36872597673981
Q6P587-3	FAHD1	-0.293439496417319	3.30677080623074	-3.00176483215656	0.0394241036958054	0.822734102996122	-3.37254246966064
Q92769	HDAC2	0.0746818961001982	3.32285281035935	3.2058641973872	0.0323084790827175	0.822734102996122	-3.3776080415864
Q4U2R6	MRPL51	-0.24090396725012	3.28627275405993	-3.04085615732519	0.0379292972308828	0.822734102996122	-3.38140408343369
P25705-1	ATP5A1	-0.142545955181803	3.29593072510822	-3.4805877995398	0.0249790735469862	0.822734102996122	-3.38219485963333
P42766	RPL35	-0.268877471997349	3.33713148431519	-2.89875311833448	0.0437042950005203	0.822734102996122	-3.38269803952874
P15104	GLUL	-0.160525183113424	3.30933789584365	-2.92059167627763	0.0427534026114863	0.822734102996122	-3.38423155060911
O00299	CLIC1	-0.137567446608546	3.3444405501957	-2.89849769668754	0.0437155612293861	0.822734102996122	-3.38935766858607
Q9Y4F4-1	FAM179B; TOGARAM1	-0.280824301745619	3.3873648516845	-3.24920436364136	0.0309984517904879	0.822734102996122	-3.3910345085254
Q8IVS2	MCAT	-0.348637204988286	3.28884015654805	-2.88450361665148	0.0443380097554352	0.822734102996122	-3.39930371318689
P04004	VTN	0.315842593343214	3.29031638124425	3.21057872803105	0.0321628577269421	0.822734102996122	-3.40376539427019
P80404	ABAT	-0.248206701430115	3.30154447215971	-2.87449688184911	0.0447894235067094	0.822734102996122	-3.40555906492137
P09455-1	RBP1	-0.152938357619029	3.33452599104187	-2.93349880222874	0.0422027277159986	0.822734102996122	-3.40856330943766
Q92993-3	KAT5	0.191451206884415	3.29217685895949	2.86805090142589	0.0450830357950986	0.822734102996122	-3.40961000922665
P82933	MRPS9	-0.112813109072425	3.27996956722311	-2.95429910242139	0.0413325832517123	0.822734102996122	-3.4109802186449
O60493-1	SNX3	-0.390978417488207	3.33245111247858	-2.86316730080519	0.0453069710940225	0.822734102996122	-3.41267241299073
Q8NC60	NOA1	-0.12921583257439	3.26710018463563	-2.88961445795076	0.044109495589618	0.822734102996122	-3.42038795433236
Q96FV2	SCRN2	-0.25001373071339	3.33927264013701	-3.04332026648188	0.0378373140194176	0.822734102996122	-3.42169116967183
Q9NRX2	MRPL17	-0.368263532119213	3.30952853052965	-3.04753404278322	0.0376806211165564	0.822734102996122	-3.43067613920112
P48147	PREP	0.0737863765810974	3.32522650080534	3.18957270077212	0.0328176933532127	0.822734102996122	-3.43163677234613
Q13541	EIF4EBP1	0.216382230843697	3.34054222045105	3.17133017886077	0.0333991313019453	0.822734102996122	-3.43514823940816
O43765	SGTA	0.139660243464314	3.32291237598512	2.9390885926064	0.0419668087373581	0.822734102996122	-3.44913063863882
P42898-2	MTHFR	0.155280753189733	3.29674316810687	2.81481052241412	0.0475954502255135	0.822734102996122	-3.45617893703318
Q9NQH7-1	XPNPEP3	-0.17625959753872	3.30573847066486	-2.80144441233727	0.048251451196086	0.822734102996122	-3.46351303308233
P06576	ATP5B	-0.182274393594862	3.28955234180907	-3.21289731084497	0.0320915252600847	0.822734102996122	-3.46848822320012
Q8NG08	HELB	-0.202617570525615	3.36610373946969	-2.8711221900721	0.0449428616549016	0.822734102996122	-3.47171707172556
Q96E29-2	MTERFD1; MTERF3	-0.237079616549257	3.30520731691391	-2.78317009613238	0.0491653583585722	0.822734102996122	-3.48024428064027
Q96KG9	SCYL1	0.100660080695705	3.26919801208381	2.82356478372583	0.0471713953062434	0.822734102996122	-3.48275379867815
Q9Y2Z9-1	COQ6	-0.266211789467049	3.28797833627067	-2.78938576494689	0.048852279869675	0.822734102996122	-3.49100894509019
Q969U7	PSMG2	0.184643271244004	3.3342306650777	2.77682861584157	0.0494871684662364	0.822734102996122	-3.49298375053201
P55081	MFAP1	0.124846410760402	3.32282586400308	2.80753576338517	0.0479512009976779	0.822734102996122	-3.50086113177793
Q8TED0	UTP15	0.101403877806326	3.334704501086	2.86152606663338	0.0453825189361642	0.822734102996122	-3.50718702687632
O75648-1	TRMU	-0.179893851041384	3.31761338117544	-2.74420980789913	0.0511814451419003	0.822734102996122	-3.51212122441838
Q15326	ZMYND11	-0.0986583124439494	3.32349984505946	-2.8300960926353	0.0468578708096592	0.822734102996122	-3.51598259846102
P11177	PDHB	-0.315606275026061	3.27541434686255	-2.83535939576977	0.046606971858873	0.822734102996122	-3.51798120841952
Q86WA6	BPHL	-0.301811339612068	3.30937995709107	-2.7319343582187	0.0518363353994235	0.822734102996122	-3.52207738473495
Q9Y320	TMX2	-0.147343201328292	3.30449489937619	-2.74099837880717	0.0513518464695173	0.822734102996122	-3.52533204328476
O94925-1	GLS	-0.112235258471645	3.28984751462715	-2.8349212365116	0.0466277991396386	0.822734102996122	-3.52634630073734
P30626-1	SRI	0.374929149844729	3.34947002208577	2.71704224106804	0.0526438451427655	0.822734102996122	-3.53411257793533
P14854	COX6B1	-0.284676107921316	3.30897716341486	-2.71481019333275	0.0527661216202898	0.822734102996122	-3.53604501080213
Q9HAV7	GRPEL1	-0.114067300373941	3.29259528685441	-2.80583477945614	0.0480348263104771	0.822734102996122	-3.53781177141116
Q9BTX7	TTPAL	0.368985222045735	3.1486675616827	3.27922407921324	0.0301276841854029	0.822734102996122	-3.53970769861423
P26440	IVD	-0.127284344593155	3.28496527031339	-2.77681899423892	0.0494876585798286	0.822734102996122	-3.5419258812982
O43678	NDUFA2	-0.329309836043459	3.30124511684047	-2.89953412709222	0.0436698669305246	0.822734102996122	-3.54377707357912
O76071	CIAO1	-0.172703029627818	3.32392231024122	-2.71048381206766	0.0530040639195364	0.822734102996122	-3.54515883007109
P98173-1	FAM3A	0.327537411870499	3.33067087925573	3.56799123069915	0.0230732284717653	0.822734102996122	-3.5467170439203
Q8NBL1	POGLUT1	0.126621832362436	3.3119214863148	2.71959487322968	0.0525044066304747	0.822734102996122	-3.54763079925449
P50914	RPL14	-0.187499773582685	3.32834370681034	-2.70491591905936	0.0533121091753426	0.822734102996122	-3.54810599380426
P45954	ACADSB	-0.207355913172525	3.28567668908987	-2.72339974672509	0.0522973537787789	0.822734102996122	-3.54821743694155
Q9UNI6	DUSP12	-0.185549167433495	3.32516014631958	-2.7117374447205	0.052934989592993	0.822734102996122	-3.5516854602891
Q8NC56-1	LEMD2	-0.113718100759744	3.30892078324539	-2.69099360082233	0.0540914348574731	0.822734102996122	-3.55584173983066
Q9NWU1-1	OXSM	-0.193303577149166	3.29781555644865	-2.69361976864731	0.0539434317631647	0.822734102996122	-3.56333777812079
P11498	PC	-0.113600049511751	3.28931032874985	-2.90574472167157	0.0433972142428811	0.822734102996122	-3.56491107971793
P51553-1	IDH3G	-0.14213375823235	3.28528990451119	-2.6763295910316	0.054926499149343	0.822734102996122	-3.56741982752318
P69849	NOMO1; NOMO3	0.172852977355976	3.32465577898423	2.94136456201331	0.0418711910372863	0.822734102996122	-3.56908817426087
Q8TF39	ZNF483	-0.189496314934309	3.33401892602015	-2.68832393902947	0.054242368622517	0.822734102996122	-3.570521691982
Q5TGY3	AHDC1	0.180085714861419	3.31346697613879	2.70782495978123	0.0531509090436004	0.822734102996122	-3.57202217781468
P63218	GNG5	-0.228331574165047	3.33737934320218	-2.74711742079322	0.0510277275161453	0.822734102996122	-3.57376867324776
O00217	NDUFS8	-0.154513995945843	3.30881600369624	-2.6622347109741	0.0557431634235168	0.822734102996122	-3.58040740454589
Q3KQZ1-1	SLC25A35	-0.563316778500833	3.43428972511898	-3.70166703472097	0.0204821206762279	0.822734102996122	-3.58957697499325
Q9H2W6	MRPL46	-0.415514855486534	3.30215191946559	-2.64777096782343	0.0565957478692783	0.822734102996122	-3.5910105869611
P48047	ATP5O	-0.104298331273656	3.29268607141308	-2.73204394065969	0.0518304465932675	0.822734102996122	-3.59432776098288
P34897-1	SHMT2	-0.33527477303074	3.29981857499577	-3.02965163247138	0.0383508655648246	0.822734102996122	-3.59593301157636
P22570-7	FDXR	-0.229191500423446	3.2798367405964	-2.652870921785	0.0562934251678106	0.822734102996122	-3.59669479284431
P22570-6	FDXR	-0.471956581385739	3.26589218269904	-3.49556742504806	0.0246395361730728	0.822734102996122	-3.60297983925132
Q14249	ENDOG	-0.112079845604096	3.3021854291044	-2.63457956672154	0.0573864170738347	0.822734102996122	-3.61056767259345
Q9BQA1	WDR77	-0.108317741263605	3.3116232120299	-2.69897377629993	0.0536431379398906	0.822734102996122	-3.61102286843084
Q8WW59	SPRYD4	-0.29965163060059	3.33486816593738	-2.68631879890846	0.0543560514610801	0.822734102996122	-3.61315109939346
Q7Z6M1-1	RABEPK	-0.129855320970306	3.29875815423812	-2.66349683098669	0.055669469042926	0.822734102996122	-3.61382943954555
Q9NWT6	HIF1AN	0.133064807888124	3.33486469249345	2.62529189672325	0.0579507134041877	0.822734102996122	-3.61508572922454
Q9HCC0-1	MCCC2	-0.241754807598769	3.29707751667194	-2.67637624564074	0.0549238189067804	0.822734102996122	-3.61793945207037
Q9ULA0	DNPEP	-0.175166740178137	3.31560402722199	-2.6143567870599	0.0586232829148145	0.822734102996122	-3.61867307247456
Q96SW2-1	CRBN	0.103939882897828	3.31090524910988	2.63868299662376	0.0571391134251428	0.822734102996122	-3.62099545618831
P30038	ALDH4A1	-0.123216949444117	3.28059639107424	-2.72346901741232	0.0522935929582803	0.822734102996122	-3.62732172644579
P37198	NUP62	0.190892242204821	3.32935624393613	2.68892976501005	0.0542080747538856	0.822734102996122	-3.63081992806428
Q9Y6H3	XRCC6BP1; ATP23	0.169582254189939	3.29908343727504	2.68951946611406	0.054174717636658	0.822734102996122	-3.63241151484873
Q8TE59	ADAMTS19	-0.786103589970603	3.39778849995111	-3.63762892990321	0.0216776067306831	0.822734102996122	-3.63558636404781
Q6FIF0	ZFAND6	0.233888846962188	3.29724751765066	2.59116421768249	0.0600795883853175	0.822734102996122	-3.63816076603085
Q8WUF8	FAM172A	-0.173725748887548	3.32144532635168	-2.61006204979089	0.0588898780415964	0.822734102996122	-3.64141172310038
P82932	MRPS6	-0.15017127268554	3.32536564877777	-2.5980715915583	0.0596415706256243	0.822734102996122	-3.64226198158591
Q9Y653	GPR56; ADGRG1	0.146663844463701	3.31260348831616	2.58219937693012	0.0606535805632721	0.822734102996122	-3.64533746179412
Q9BW92	TARS2	-0.116138848038648	3.30168757095016	-2.69143582526199	0.0540664796792619	0.822734102996122	-3.64857783853835
Q86U28	ISCA2	-0.221578443914288	3.33127005066583	-2.63898975942358	0.0571206747960032	0.822734102996122	-3.65472523476639
Q96AG4	LRRC59	-0.212258590193549	3.32796902826003	-2.72682295393159	0.0521118748393834	0.822734102996122	-3.65752241276456
Q8N2G8-1	GHDC	-0.196300862629646	3.315438306288	-2.57450117754787	0.0611514867377506	0.822734102996122	-3.66001498484434
P55263-1	ADK	-0.164239571329753	3.34601813652935	-2.75713322392573	0.0505022859747851	0.822734102996122	-3.66012068132032
O43148-2	RNMT	0.0773631633187426	3.33472014689657	2.80214896328884	0.0482166119017892	0.822734102996122	-3.66238950063663
Q14197	ICT1; MRPL58	-0.177017370703157	3.29955325638521	-2.55794111422257	0.0622384925831275	0.822734102996122	-3.6666495228859
Q92804-1	TAF15	0.347049882359809	3.28433244422484	2.55812583073061	0.0622262465432887	0.822734102996122	-3.66910123290922
P16402	HIST1H1D	-0.253198720927121	3.30825828297348	-2.57569671880986	0.0610738553141607	0.822734102996122	-3.67023642295676
P04792	HSPB1	0.131702398873805	3.3214582460878	2.62635809105839	0.0578856115198047	0.822734102996122	-3.67041496794875
Q15269	PWP2; LOC102724159	0.108955347043808	3.32317713767641	2.80690862218901	0.0479820134435725	0.822734102996122	-3.67133867861563
Q96S94	CCNL2	0.158317811568643	3.31478393611694	2.57505151785609	0.0611157368574613	0.822734102996122	-3.67635062588563
Q6NVY1	HIBCH	-0.127564320735764	3.28898969828403	-2.66091120359925	0.0558205626788957	0.822734102996122	-3.67811931558395
Q13011	ECH1	-0.0818235322331267	3.29810158096219	-2.64455542811254	0.0567873222034962	0.822734102996122	-3.67850936057393
Q4G0N4	NADK2; NADKD1	-0.13612778458396	3.29440212451261	-2.54245725600821	0.0632748756968147	0.822734102996122	-3.67899691126133
Q92530	PSMF1	-0.284696033472299	3.36188238180209	-2.54018563107607	0.063428574621872	0.822734102996122	-3.68009581596516
P21953	BCKDHB	-0.219913109403338	3.26900024302757	-2.6194707385488	0.0583076384386313	0.822734102996122	-3.68119314358938
Q96T88-2	UHRF1	0.153909083801694	3.30530936266929	2.86492867952222	0.0452260552680229	0.822734102996122	-3.68263840241851
Q96P11-2	NSUN5	-0.15940161478496	3.3423214934298	-2.7017830537733	0.0534863426246878	0.822734102996122	-3.68388326322867
Q9BQC3	DPH2	-0.29715056155667	3.3332543889443	-2.53995272610177	0.0634443571317488	0.822734102996122	-3.68474861457062
P30837	ALDH1B1	-0.188236445877385	3.29662965998571	-2.74095492599924	0.0513541566017746	0.822734102996122	-3.68787497168341
Q9HCE3	ZNF532	0.120825822189445	3.31525255428126	2.79746519313699	0.0484487673724045	0.822734102996122	-3.69022790539857
Q6P1J9	CDC73	0.0852453670733687	3.34456893818505	2.71079836812408	0.0529867223306216	0.822734102996122	-3.69106213647286
Q75T13	PGAP1	-0.168068536565111	3.31951935040754	-2.53070887486496	0.0640743897580959	0.822734102996122	-3.69156267604242
P25800-1	LMO1	-0.220461826431675	3.32385479985994	-2.61484220704999	0.0585932376842332	0.822734102996122	-3.69171071686371
O75521	ECI2	-0.171632206961482	3.32096752325687	-2.52403819700719	0.0645334787905455	0.822734102996122	-3.69403168573349
Q9Y3C6	PPIL1	0.152756403859672	3.29914470960768	2.6899540190199	0.0541501517793681	0.822734102996122	-3.70043271395089
P19388	POLR2E	-0.281185483209092	3.3699510880995	-2.53669763294517	0.0636654042461877	0.822734102996122	-3.7026179953004
P50607-2	TUB	-0.15647697555168	3.31577028918631	-2.52273611816526	0.0646235274491536	0.822734102996122	-3.70307464779339
Q9NZ08-2	ERAP1	0.138427554398644	3.30325632487553	2.54686639348786	0.0629777642212215	0.822734102996122	-3.70307555897482
P83731	RPL24	-0.223034869296122	3.31265356888289	-2.61777487256392	0.0584120945535965	0.822734102996122	-3.70448757846639
Q8WVK2	SNRNP27	0.276460581372623	3.30621786339776	2.5166061548802	0.0650493909493334	0.822734102996122	-3.70811490071913
P02765	AHSG	0.521107623109362	3.54450938046788	2.56371852108808	0.0618567721899932	0.822734102996122	-3.70817597903055
P00374	DHFR; DHFRP1	-0.28143755554625	3.3212182668915	-2.61708364002438	0.0584547322737217	0.822734102996122	-3.70859813535815
P02655	APOC2	0.648056072742749	3.22660796028243	4.24184782518401	0.0129962070665411	0.822734102996122	-3.71091350856393
Q969Y2-2	GTPBP3	-0.150761547495919	3.28760283540399	-2.50718575431658	0.0657101005632382	0.822734102996122	-3.71381273729799
Q8N5N7	MRPL50	-0.387898063952306	3.31426795476875	-2.53982741718023	0.0634528503867828	0.822734102996122	-3.71498529485387
P30519	HMOX2	-0.151976192270383	3.31561917882115	-2.53892404568785	0.0635141180080412	0.822734102996122	-3.71527485494057
O75362	ZNF217	0.121755669856695	3.35176128338475	2.74403774176568	0.0511905585571238	0.822734102996122	-3.71807508777787
P23919	DTYMK	-0.325662117397694	3.32239231107379	-2.64147526829577	0.0569715297058178	0.822734102996122	-3.72201687162255
Q9BRA0-2	LSMD1; NAA38	-0.263699559149036	3.34955918856389	-2.5944765591919	0.059869084494379	0.822734102996122	-3.72341976390838
Q9NWV4	C1orf123	-0.163158375452417	3.33202819974532	-2.48901871810874	0.0670059699431435	0.822734102996122	-3.72406824355848
Q5HYW2	NHSL2	0.159063543143194	3.31947753868931	2.4917728742745	0.066807655322706	0.822734102996122	-3.72646152222611
P62256	UBE2H	-0.597233059262658	3.3507146469609	-2.51806094633051	0.0649480341703803	0.822734102996122	-3.73035574069219
Q9BYD2	MRPL9	-0.164645502706493	3.26651347926895	-2.51109492409913	0.0654350027912327	0.822734102996122	-3.73148085654596
Q9BX68	HINT2	-0.425441646988178	3.32621982915796	-2.47765642733485	0.0678312314890083	0.822734102996122	-3.73247163899234
P48729-2	CSNK1A1	-0.275216094605004	3.38443686546575	-2.57314827735868	0.0612394723217145	0.822734102996122	-3.73777268513788
Q96EY5-1	FAM125A; MVB12A	-0.484578200488791	3.32886007662067	-2.53233445641089	0.0639630794836556	0.822734102996122	-3.73805984466303
O43353-1	RIPK2	0.283334398860567	3.19238681514493	2.61082352083787	0.0588425086355464	0.822734102996122	-3.74041628666167
Q9Y6Q3-1	ZFP37	-0.270758644561174	3.29182132728721	-2.67604912338619	0.0549426147984392	0.822734102996122	-3.74131654633909
P29084	GTF2E2	-0.094907974905646	3.31847108062829	-2.51916198217492	0.0648714436042459	0.822734102996122	-3.74174165131485
Q9NXA8-1	SIRT5	-0.225022489320254	3.31328339491349	-2.48776448134671	0.067096503966403	0.822734102996122	-3.7470129876678
O43463	SUV39H1	-0.267346383793127	3.2982523291471	-2.45849148389818	0.0692495385393671	0.822734102996122	-3.74792380195661
P0C0L4-1	C4A; C4B	0.22006470965523	3.37523323706567	2.53068590776946	0.064075963992645	0.822734102996122	-3.75008758479974
P27144	AK4; LOC100507855	-0.329119125882785	3.31935514818413	-2.45401335167731	0.0695857815300135	0.822734102996122	-3.75125124273334
Q9Y294	ASF1A	0.269017055643166	3.31885819148509	2.46025451343276	0.0691176670785165	0.822734102996122	-3.75192162689231
P78540	ARG2	-0.301761713188586	3.28736512492501	-2.49361869537382	0.066675119825844	0.822734102996122	-3.75288109891222
Q9H9B1	EHMT1	0.0631950148653798	3.32409836035621	2.82375677392497	0.0471621445179983	0.822734102996122	-3.75331182034431
P06454-1	PTMA	-0.0788938817273222	3.28240266295533	-2.62767579495025	0.0578052683673024	0.822734102996122	-3.75478973193664
Q9Y3D3	MRPS16	-0.43778040025617	3.28698763923633	-2.54865179155562	0.0628579079499082	0.822734102996122	-3.75526877806192
Q16763	UBE2S	-0.0868177370553925	3.3270920168576	-2.52724923086062	0.0643120224099557	0.822734102996122	-3.7591152383383
Q92541	RTF1	0.114632275489093	3.32773746412478	2.76996542793225	0.0498382019019532	0.822734102996122	-3.76227567812763
Q8NB90-1	SPATA5	-0.181760109513954	3.33560499044385	-2.67775094451385	0.0548449118678364	0.822734102996122	-3.76323609513918
P21333	FLNA	0.0306813934973973	3.32114064924814	3.50206597196881	0.0244939412070607	0.822734102996122	-3.76393616266239
Q8TAD4-1	SLC30A5	0.147827135257496	3.29923060094856	2.43570729792096	0.0709797104962487	0.822734102996122	-3.76604121270827
Q9P2I0	CPSF2	0.0987394125265896	3.33196980530426	2.7288832474318	0.052000608211169	0.822734102996122	-3.76710370804649
Q08257	CRYZ	-0.324721610517802	3.30777053197703	-2.51447060749755	0.0651985035008114	0.822734102996122	-3.76775067640701
O75608	LYPLA1	-0.355372135374419	3.35044815268384	-2.43764930728526	0.0708303423318348	0.822734102996122	-3.76809994460389
Q99622	C12orf57	-0.241923597168124	3.44529402060628	-2.58901650723378	0.0602165313265256	0.822734102996122	-3.76864464491114
P07203	GPX1	-0.643840328412372	3.27616000102591	-3.00305916322266	0.0393735205113093	0.822734102996122	-3.77502863197379
Q6NS38-1	ALKBH2	-0.164787466860645	3.33322050772819	-2.45445529771485	0.0695525154425932	0.822734102996122	-3.77514490836539
Q8N0Y2-1	ZNF444	-0.299078626955581	3.31397899913055	-2.5667174913105	0.0616596822451793	0.822734102996122	-3.775941242812
Q9H1X3-3	DNAJC25-GNG10; DNAJC25	-0.266777136952243	3.36103582856411	-2.6318378150469	0.0575523405411409	0.822734102996122	-3.77705667766353
O00746	NME4	-0.407192683645722	3.31921304455568	-2.42340230753531	0.0719344824121077	0.822734102996122	-3.78014114008558
O60613-1	SEP15; SELENOF	-0.345279377897731	3.35504741515783	-2.49515587340323	0.0665649742323599	0.822734102996122	-3.78171008793132
A6NHT5	HMX3	-0.250836804647831	3.32452872347366	-2.47808991716791	0.0677995350644438	0.822734102996122	-3.78392987952366
Q86TI2-2	DPP9	0.175360320265099	3.296962502686	2.55786334218294	0.0622436494135256	0.822734102996122	-3.7858645478932
Q9H1Z4	WDR13	-0.400529650585777	3.30544421576393	-2.417690477519	0.0723826164560062	0.822734102996122	-3.78628418904173
Q9GZT4	SRR	-0.23238934222943	3.32322576529793	-2.41619060670817	0.0725008157811402	0.822734102996122	-3.79156392286327
Q8IYS1	PM20D2	-0.414958317216915	3.31855784190535	-2.41435834745238	0.0726455061860225	0.822734102996122	-3.79254373173191
Q8NI77	KIF18A	0.124417131123648	3.30095616431634	2.5741856710092	0.0611719927023342	0.822734102996122	-3.79553128959144
Q9H2U2	PPA2	-0.162817668107014	3.31345950602967	-2.57349316672764	0.06121702876657	0.822734102996122	-3.80217546653997
P04062	GBA	0.269476562751718	3.31933701799941	2.40635442036649	0.0732814084652438	0.822734102996122	-3.80628594711106
Q8IWL3	HSCB	-0.218732022599595	3.30163419195848	-2.38500885542657	0.0750083098056988	0.822734102996122	-3.80755089292782
Q3KQV9	UAP1L1	-0.350413771014222	3.32382092517858	-2.46324589122261	0.0688945694877267	0.822734102996122	-3.80873711921175
Q14119	VEZF1	-0.147932470815931	3.31930345430145	-2.38991668491974	0.0746072185147049	0.822734102996122	-3.80981180694586
P50213-1	IDH3A	-0.118447827930122	3.28796489216006	-2.47507649822418	0.068020222769238	0.822734102996122	-3.81303930470795
Q9UMY4-1	SNX12	-0.534786970349909	3.3462887430162	-2.37900552032168	0.0755022485670238	0.822734102996122	-3.81308970681378
Q9BU61-1	NDUFAF3	-0.413864380861147	3.30448841153913	-2.58202960355522	0.0606645110591696	0.822734102996122	-3.81392908860713
O00566	MPHOSPH10	0.202844966860405	3.32640821375827	2.56607944402099	0.0617015539997937	0.822734102996122	-3.81445538184716
O75391	SPAG7	0.154262641309826	3.29512564785069	2.45235193809571	0.0697110008936233	0.822734102996122	-3.81513704339307
Q9Y366	IFT52	-0.318567313599944	3.31892568922949	-2.38106179093298	0.0753326513367609	0.822734102996122	-3.82101432078564
P55273	CDKN2D	-0.33748265479186	3.29549418988796	-2.56195050781819	0.0619733020835704	0.822734102996122	-3.82366592175739
Q96GK7	FAHD2A	-0.381210822979381	3.30934313372319	-2.37522337308843	0.0758153202419866	0.822734102996122	-3.82397457200756
P40939	HADHA	-0.137674100646913	3.27604578207321	-2.76344565452991	0.0501743394360597	0.822734102996122	-3.8247732801345
Q9ULC4-3	MCTS1	-0.127374079502411	3.32555501186457	-2.40011320455241	0.0737816389881741	0.822734102996122	-3.82526447434812
P08559-4	PDHA1	-0.106662219360985	3.28962465402834	-2.52271015564169	0.0646253244118858	0.822734102996122	-3.82647382236732
Q9ULX3	NOB1	-0.12319666083344	3.32440486570468	-2.40796820331032	0.0731526898249708	0.822734102996122	-3.82807948054855
Q719H9	KCTD1	-0.422007839398767	3.32619550167774	-2.54838862204343	0.0628755585040482	0.822734102996122	-3.8281844553194
Q13557-11	CAMK2D	-0.115741964966497	3.33129133568428	-2.37034211388478	0.0762215415027781	0.822734102996122	-3.82847827993199
Q9BUN8	DERL1	-0.205762158247473	3.3023554834742	-2.42189151442957	0.0720527084409377	0.822734102996122	-3.82885039082244
Q96AX9-14	MIB2	-0.128360850668181	3.31707566857692	-2.36160830522449	0.0769545204847511	0.822734102996122	-3.83056983637286
Q9Y3B4	SF3B14; SF3B6	0.297033066321011	3.31393170191315	2.38685395889721	0.0748572339004194	0.822734102996122	-3.83237902011272
Q9H2Y7	ZFP106; ZNF106	0.14520333571613	3.33081439108556	2.53393690617976	0.0638535690693203	0.822734102996122	-3.8348193836129
Q9Y2Y0	ARL2BP	0.132742091595635	3.32404036943526	2.40829269355164	0.0731268387322296	0.822734102996122	-3.83633256241437
O60507	TPST1	0.26521830264252	3.29726161306891	2.35242035982554	0.0777342086393034	0.822734102996122	-3.83725471542977
Q8N983	MRPL43	-0.151136304698982	3.27850927485858	-2.37043792554879	0.0762135443917581	0.822734102996122	-3.83903446099731
Q6KF10	GDF6	-0.293883228584245	3.4788247534399	-2.76197313119172	0.0502506200757921	0.822734102996122	-3.84177382314578
O15116	LSM1	-0.219092323506117	3.32401214170746	-2.34310580868773	0.0785337446465482	0.822734102996122	-3.84342802381945
Q5T5X7	BEND3	0.147082965983312	3.31834252741628	2.54389602336794	0.0631777481894686	0.822734102996122	-3.84365365690619
Q92665	MRPS31	-0.282961679156152	3.30433025145384	-2.47508541968219	0.0680195682018672	0.822734102996122	-3.84445162319529
P25490	YY1	0.150176213929574	3.30423887410508	2.39372893303683	0.0742973362537778	0.822734102996122	-3.84744544323624
Q6UB28	METAP1D	-0.239686505041913	3.26269351917963	-2.36339561675467	0.0768038765301712	0.822734102996122	-3.84789742939479
O15119-2	TBX3	-0.291896966895758	3.36755419588185	-2.52133573368648	0.0647205346749938	0.822734102996122	-3.84837206832354
O94876	TMCC1	-0.243423143314342	3.2814412866556	-2.40629084498407	0.0732864846144675	0.822734102996122	-3.85084085830099
O14662-1	STX16	0.175358337633016	3.31789200051534	2.37979219738492	0.0754373140672469	0.822734102996122	-3.85117628522448
Q99807-1	COQ7	-0.150656075550596	3.30001138343389	-2.33146148873128	0.0795463240397396	0.822734102996122	-3.85160517344937
Q99653	CHP1	-0.313026795271916	3.34889028968212	-2.38300756929088	0.0751725635505427	0.822734102996122	-3.85203060870806
P29992	GNA11	0.0978888430044626	3.3283875826956	2.44387428833493	0.0703539506086734	0.822734102996122	-3.85427679483086
Q9NPH2	ISYNA1	0.088113685352825	3.32678557400562	2.47837350264901	0.0677788086388077	0.822734102996122	-3.85510088476613
P62273-2	RPS29	-0.340747159076302	3.30523639770365	-2.33106590447631	0.0795809809755878	0.822734102996122	-3.85547438116798
Q96DC8	ECHDC3	-0.213945443927943	3.28276818287718	-2.3387838567877	0.0789078737472078	0.822734102996122	-3.85581321949048
Q9H2P0	ADNP	0.0778168140310712	3.33403120238531	2.93274788820831	0.0422345378467091	0.822734102996122	-3.85620310082186
Q15363	TMED2	0.133951568500266	3.31097826779681	2.44919405165565	0.0699497140929091	0.822734102996122	-3.85779955852779
P50583	NUDT2	-0.337578411337205	3.33985114992028	-2.32464034204917	0.0801463080241225	0.822734102996122	-3.86021648540766
Q9HC36	RNMTL1; MRM3	-0.13835251174276	3.26232280210048	-2.32795666905534	0.0798539720806996	0.822734102996122	-3.86145030010119
P35914	HMGCL	-0.178087569319451	3.29737450059952	-2.31958993842357	0.0805938197899674	0.822734102996122	-3.86293159542452
Q9NRF9	POLE3	0.141763685023195	3.31468973716671	2.31608764055915	0.0809058055870694	0.822734102996122	-3.86447472821438
Q6UXH1-5	CRELD2	0.242255633396844	3.31119164673931	2.31536550199911	0.0809703026676161	0.822734102996122	-3.86565319978389
Q15041	ARL6IP1	-0.345225203888991	3.33219147098176	-2.3132581403715	0.0811588503033895	0.822734102996122	-3.86654499871887
P35670	ATP7B	0.15683753737149	3.30493851646353	2.30602180325849	0.0818100591147657	0.822734102996122	-3.87267882285752
Q8TDM0-3	BCAS4	-0.463844889598796	3.31016702493392	-2.53174644735549	0.0640033173968811	0.822734102996122	-3.87465212537174
P13667	PDIA4	0.138853044282232	3.32597547694073	2.99114627844592	0.0398419602617358	0.822734102996122	-3.87489863922269
Q96QC0	PPP1R10	0.189624982853284	3.30337181848245	2.55481156003996	0.0624463899901559	0.822734102996122	-3.87594294595379
Q8WUP2	FBLIM1	0.122740790256882	3.31246696948877	2.30331787947935	0.0820548945102247	0.822734102996122	-3.87595510203342
O14908-1	GIPC1	-0.281996280394407	3.32989993977848	-2.30995229204642	0.0814556229487553	0.822734102996122	-3.87598999030749
Q92854-1	SEMA4D	0.129307728994794	3.29828647409085	2.39979922926124	0.0738069058498582	0.822734102996122	-3.88024840134166
P00519-2	ABL1	0.155072170737958	3.30785851251801	2.43459320371844	0.0710655614435795	0.822734102996122	-3.88104082799104
Q8IW45	CARKD; NAXD	-0.33078707363252	3.29933663177765	-2.29296071384416	0.0830003599934989	0.822734102996122	-3.88282015925201
Q5JPH6-2	EARS2	-0.113513357585605	3.31205355364863	-2.32526901643397	0.0800907976673883	0.822734102996122	-3.88523142888242
P29083	GTF2E1	0.118021616775903	3.31127178691988	2.41847281674007	0.0723210497984873	0.822734102996122	-3.88588366409095
Q9Y421-1	FAM32A	-0.137434578669395	3.33222480041553	-2.29652579939198	0.0826735434412341	0.822734102996122	-3.88668110869501
Q96N64	PWWP2A	0.266284564762843	3.29753795181209	2.29431697504036	0.082875858949622	0.822734102996122	-3.88734637030011
Q8IYQ7	THNSL1	-0.118013210736443	3.29252794273052	-2.39291447590474	0.0743634177425421	0.822734102996122	-3.89044759222205
Q96M89-1	CCDC138	0.0815703862045436	3.31292986804346	2.36730137353923	0.0764758357144048	0.822734102996122	-3.89096431333193
O75935	DCTN3	-0.337049001606126	3.35974293359986	-2.30111367876911	0.0822550899588839	0.822734102996122	-3.89422518456312
Q8N4N8	KIF2B	0.471523360996103	3.4315356861109	3.59617583633403	0.0224958609477331	0.822734102996122	-3.89502082078371
Q96BP2	CHCHD1	-0.216012159407945	3.27999103495299	-2.38971412598475	0.0746237245531888	0.822734102996122	-3.89530977676781
O60232	SSSCA1	0.12787559025425	3.29456069615023	2.28375814391917	0.0838506953409333	0.822734102996122	-3.89590775984204
Q96DV4	MRPL38	-0.20414422864932	3.270392283254	-2.35783738475488	0.0772734482512612	0.822734102996122	-3.89672429421981
O94805	ACTL6B	-0.295014821499846	3.32104109582724	-2.28838166334966	0.0834222575729891	0.822734102996122	-3.89683672638809
Q96SZ6-3	CDK5RAP1	-0.152419020219879	3.30075952481535	-2.40575072786108	0.0733296260918374	0.822734102996122	-3.89686264031287
P48728	AMT	-0.144858920516533	3.30231788042918	-2.27153375024347	0.0849954026197544	0.822734102996122	-3.90013968872896
Q9H7Z7	PTGES2	-0.169094856754416	3.32618068944716	-2.32257099030958	0.0803293325250368	0.822734102996122	-3.90108114067925
Q6UN15-1	FIP1L1	0.136657041761613	3.32986971450498	2.39003200531612	0.0745978231779862	0.822734102996122	-3.90272728808895
Q7Z5Q1-9	CPEB2	-0.434611935360501	3.29854077504224	-2.26982374449366	0.0851569216769104	0.822734102996122	-3.90336569999331
Q96CB9	NSUN4	-0.148904281676946	3.2904915243241	-2.26622807703195	0.0854976743924525	0.822734102996122	-3.90412118107264
Q96CX6	LRRC58	-0.303239841502004	3.35221638050448	-2.33578682845712	0.0791684898170889	0.822734102996122	-3.90448046291217
Q9H488-1	POFUT1	-0.373969822169753	3.33851439635681	-2.27692701143869	0.0844882253169427	0.822734102996122	-3.90471529824536
Q9BVS5	TRMT61B	-0.24817791146407	3.29751155097804	-2.30723046523391	0.0817008824970971	0.822734102996122	-3.90500371455671
Q9Y312	AAR2	0.0953576973863026	3.31123280010081	2.39419099030826	0.0742598764724341	0.822734102996122	-3.9056906137993
P57737-3	CORO7-PAM16; CORO7	-0.163588346977107	3.30781129980004	-2.48910393148132	0.0669998240689283	0.822734102996122	-3.906070581467
Q5BJF6	ODF2	0.147230271370133	3.32693014214086	2.37647515844233	0.0757115401895144	0.822734102996122	-3.90630903926199
Q5JTD0-2	TJAP1	0.179299717441133	3.33785344645837	2.28291076782722	0.0839294846641637	0.822734102996122	-3.90637607365954
Q00839-2	HNRNPU	-0.144133121731273	3.32229425510067	-2.27603996856611	0.0845714084342886	0.822734102996122	-3.90702601218854
Q96EK4	THAP11	-0.214952175460125	3.36003524138143	-2.28917275895344	0.0833491971580563	0.822734102996122	-3.91108118797191
Q13547	HDAC1	0.0698557223724507	3.31974587252886	2.68845668052822	0.0542348524149258	0.822734102996122	-3.91302805760612
O75439	PMPCB	-0.108709489416723	3.29166799882432	-2.49700280223226	0.0664329075191261	0.822734102996122	-3.91315372962401
Q5QJ74	TBCEL	-0.424182041633426	3.32958419983313	-2.28252321718616	0.0839655469266091	0.822734102996122	-3.91359682417996
Q96PU8	QKI	0.157459430038131	3.33318938479157	2.39270942723887	0.0743800649652197	0.822734102996122	-3.91607078483748
Q9BQ69	MACROD1	-0.132933735085894	3.30615340747468	-2.25408189473174	0.0866600790298337	0.822734102996122	-3.91719853486075
Q13404-1	TMEM189-UBE2V1; UBE2V1	-0.276910077836979	3.34492215073358	-2.49798214698139	0.0663629994388558	0.822734102996122	-3.91748997478095
Q9NRP4	ACN9; SDHAF3	-0.269523465996804	3.2966537688098	-2.37003269906677	0.0762473738962128	0.822734102996122	-3.91756046519585
P13807	GYS1	0.102824615881563	3.318993501067	2.3521522573355	0.0777570931868208	0.822734102996122	-3.91986274790113
P20742	PZP	0.373736603696329	3.39491872808082	2.9120452302043	0.0431226356110603	0.822734102996122	-3.92010254179878
Q9UK39	CCRN4L; NOCT	-0.184343778439901	3.3199341042388	-2.26628264491939	0.0854924917255179	0.822734102996122	-3.92015287228559
P29762	CRABP1	-0.110909700461543	3.35788453795323	-2.25940682565458	0.0861483125519354	0.822734102996122	-3.92091320783116
Q96KG7-1	MEGF10	0.393274988832263	3.31889407034604	2.64864452717422	0.0565438315647107	0.822734102996122	-3.92316014849864
Q16576-1	RBBP7	-0.607328552492867	3.31864055340811	-2.46360615369935	0.0688677562778773	0.822734102996122	-3.92368334896389
P61586	RHOA	-0.285946887019579	3.37001620876695	-2.34764450266117	0.078143003348473	0.822734102996122	-3.92379693709619
Q96E14	RMI2	-0.197396843457902	3.31148944724904	-2.32364049831218	0.0802346808892627	0.822734102996122	-3.9255612297611
Q13740-1	ALCAM	0.24126369649407	3.28557462174476	2.28358545455565	0.0838667453251003	0.822734102996122	-3.92658066969772
P16278	GLB1	0.148079322709943	3.31815003312804	2.31493847876993	0.0810084690183275	0.822734102996122	-3.92837206707274
Q6KC79	NIPBL	0.117748014311553	3.31860572628621	2.83156616724107	0.0467876358254301	0.822734102996122	-3.9298541966969
Q9Y303	AMDHD2	-0.284237533970825	3.33651893974484	-2.23160816161909	0.0888577583634085	0.822734102996122	-3.93145572963979
P30043	BLVRB	-0.281419057548781	3.31792969774108	-2.23979954553628	0.0880495974332653	0.822734102996122	-3.9316984034698
Q8TDP1	RNASEH2C	-0.470195804678627	3.32638257174891	-2.4498384980483	0.0699009233729021	0.822734102996122	-3.9317720862218
P50336	PPOX	-0.217455272514563	3.26419946951485	-2.23124921590549	0.0888933609380479	0.822734102996122	-3.93193519349886
Q9BQ67	GRWD1	-0.26060626661992	3.33551016857675	-2.35716084121843	0.0773308249150425	0.822734102996122	-3.9320627879603
Q6P1N9-1	TATDN1	-0.335576911976304	3.3495452011416	-2.31837872500174	0.0807015617609022	0.822734102996122	-3.93220756007167
Q9GZT8-3	NIF3L1	-0.201593595840333	3.36738413896174	-2.38986983795469	0.0746110355938138	0.822734102996122	-3.93331335597581
Q96TC7	FAM82A2; RMDN3	-0.131335387235811	3.31715945738691	-2.36995083839094	0.0762542099254339	0.822734102996122	-3.93494273479499
Q15293	RCN1	0.0924597214726154	3.31559280994708	2.50511524477054	0.0658563410613398	0.822734102996122	-3.93775521218702
Q7Z4G1-2	COMMD6	-0.569882790484565	3.32908798076072	-2.27371673132189	0.0847897071744562	0.822734102996122	-3.9387515794567
O60641-4	SNAP91	0.126074535375976	3.31575217861899	2.30784969118304	0.081645012178742	0.822734102996122	-3.94271300602621
Q16254	E2F4	0.186370537767616	3.30199834067794	2.31234328471541	0.081240856917565	0.822734102996122	-3.94335792258869
P05452	CLEC3B	0.620165517377203	3.46572345253997	3.67246152573002	0.0210173258862309	0.822734102996122	-3.94618534830601
Q96J92	WNK4	1.66716139062142	1.87241354732666	4.39735927838098	0.0114856383676807	0.822734102996122	-3.9475631003448
O15392	BIRC5	-0.355387931354805	3.30428692426502	-2.23441082994808	0.0885803184964224	0.822734102996122	-3.95143354041522
Q9NWM0-5	SMOX	-0.398908671980588	3.30982936135104	-2.31873193290743	0.0806701258718273	0.822734102996122	-3.95166253512115
Q1KMD3	HNRNPUL2	0.0599101132562114	3.30600523238253	2.92436360743707	0.0425916147708821	0.822734102996122	-3.95473235150018
O95571	ETHE1	-0.343913698869862	3.2734540083806	-2.25383072043824	0.0866843026859518	0.822734102996122	-3.95499599469961
Q9Y244	POMP	-0.767096386185792	3.33966344184866	-2.24044728188152	0.0879860430934633	0.822734102996122	-3.95538139624836
Q9NVZ3	NECAP2	-0.177229466376272	3.32467495939374	-2.21526402324628	0.0904951397225036	0.822734102996122	-3.95547269617968
P58557	YBEY	-0.232045502083879	3.28877976868086	-2.37771004353743	0.0756093184550666	0.822734102996122	-3.95686654157324
P48556	PSMD8	0.0945437900447925	3.31596361074994	2.37977546455399	0.0754386945845035	0.822734102996122	-3.95773604455921
Q7Z7A1-4	CNTRL	0.441955495167486	3.41244778152607	2.69232151551053	0.0540165391265244	0.822734102996122	-3.9585547354179
Q15759	MAPK11	-0.203612588150395	3.34844019610024	-2.24039870945487	0.0879908071250406	0.822734102996122	-3.95926675354984
Q6PI98-1	INO80C	-0.203938256345382	3.33464192296807	-2.21430736912287	0.0905920166392228	0.822734102996122	-3.96269081744298
Q9P0U4-2	CXXC1	-0.0918192217957205	3.31831293687707	-2.32126068550997	0.0804454659840105	0.822734102996122	-3.96279285829714
Q2M2I8-1	AAK1	0.113754411792683	3.30650959819629	2.36485327633831	0.0766812636990389	0.822734102996122	-3.96364035084199
P47224	RABIF	-0.395672942090799	3.36179408240583	-2.44409764500992	0.0703369250255362	0.822734102996122	-3.96456396496466
Q9BZD4	NUF2	0.0789025207488838	3.32764302594892	2.40247544216128	0.0735918536636763	0.822734102996122	-3.9648497267689
Q10713	PMPCA	-0.0928873401817128	3.28316675148736	-2.40613372657447	0.0732990313739404	0.822734102996122	-3.96530696010917
Q9BYG5	PARD6B	-0.427970322527882	3.33876956921841	-2.1909013434778	0.0929986489738003	0.822734102996122	-3.96557803807574
O60927	PPP1R11	0.311973768199396	3.26032482627589	2.19542808137873	0.0925277047282798	0.822734102996122	-3.96649292886534
Q16537	PPP2R5E	0.168685570752649	3.32960212913364	2.24224622243721	0.0878098041376072	0.822734102996122	-3.96739342272705
Q8N9N7	LRRC57	-0.397093065524947	3.33604983360992	-2.22156250444112	0.0898601929670845	0.822734102996122	-3.96900719240986
Q14202	ZMYM3	0.14880081578257	3.32802804548752	2.46439000156058	0.0688094578874003	0.822734102996122	-3.9696930235001
P20839-6	IMPDH1	-0.140258500106799	3.33685197127919	-2.31519701193155	0.0809853595055995	0.822734102996122	-3.9708901078762
Q9NPA3	MID1IP1	-0.623313300404353	3.35215341732911	-2.22080446432226	0.0899363468643944	0.822734102996122	-3.97210388467549
Q13242	SRSF9	-0.344206045710752	3.3258182791126	-2.36071632362017	0.0770298260407527	0.822734102996122	-3.97444145216139
Q8TCA0-1	LRRC20	-0.637921227590482	3.34882677918819	-2.17895355233581	0.0942545126554185	0.822734102996122	-3.9756368229996
Q96GD3	SCMH1	-0.159994715770234	3.30052014133044	-2.18179534538255	0.0939541034964938	0.822734102996122	-3.97652437135065
Q9Y2G8	DNAJC16	-0.167583291800541	3.29967843971731	-2.1766787128598	0.0944957582162415	0.822734102996122	-3.97666794433247
Q9UNW1	MINPP1	0.0732421955212471	3.33783275743877	2.34521094879495	0.0783522376296787	0.822734102996122	-3.97671897918817
Q9Y265	RUVBL1	0.0971029825607972	3.31866795417097	2.6386087038223	0.0571435799796207	0.822734102996122	-3.9781666310159
Q15059	BRD3	0.134102093500055	3.47833123409179	2.39714850655358	0.0740206108292515	0.822734102996122	-3.98101181953753
Q7L273	KCTD9	-0.17413867590929	3.30804078901243	-2.17106151021124	0.0950944047663531	0.822734102996122	-3.98103397194388
Q8TCZ2	CD99L2	0.117892737357471	3.354954623675	2.16880334563149	0.0953362525136611	0.822734102996122	-3.98146697250043
Q9UBS9-1	SUCO	-0.121384934185788	3.29625208373536	-2.17144596959592	0.0950532973938616	0.822734102996122	-3.98307632320927
Q6ZNW5	GDPGP1	-0.268999624443372	3.35616654384244	-2.44991603272542	0.069895055864602	0.822734102996122	-3.98419577642244
Q9BVC3	DSCC1	-0.25676560200131	3.33157200297636	-2.24697439913666	0.0873484720225067	0.822734102996122	-3.98441267990556
P01042	KNG1	0.65131603077891	3.46828640408414	3.77884535636065	0.0191441927916002	0.822734102996122	-3.9857008251533
Q17R98	ZNF827	-0.437946055252963	3.7019994998489	-3.28839858881914	0.0298673399944284	0.822734102996122	-3.98573119448236
Q16774-2	GUK1	-0.131445848403178	3.30445621975216	-2.23100944333287	0.0889171520196499	0.822734102996122	-3.98608394403332
Q6ZSZ5	ARHGEF18	0.110075445183209	3.30011309532318	2.35124435719344	0.0778346456699425	0.822734102996122	-3.98752941069204
Q9P1U1-1	ACTR3B	0.175061498813769	3.31427783194457	2.17738373894715	0.0944209172339075	0.822734102996122	-3.98828048150976
O15160	POLR1C	-0.336075806251002	3.32080490485307	-2.20068351577946	0.0919842777901453	0.822734102996122	-3.98869021550727
Q9H972	C14orf93	-0.187182001997197	3.34071086217712	-2.20276080345106	0.091770461368417	0.822734102996122	-3.99044302027049
P17029	ZKSCAN1	-0.190205795720773	3.26336039582828	-2.1592695502796	0.0963648722536961	0.822734102996122	-3.9916291539681
Q9HCK0	ZBTB26	-0.53543683071667	3.33828092506808	-2.63821354853526	0.0571673438327384	0.822734102996122	-3.99170763580033
Q93062-3	RBPMS	-0.460897953949505	3.35136008412424	-2.2151126908963	0.0905104569081963	0.822734102996122	-3.99276399539962
Q86TN4	TRPT1	-0.89920600491691	3.2982724884383	-2.15854497942474	0.0964435499600742	0.822734102996122	-3.99416469061533
Q96BN2	TADA1	-0.183693628695499	3.34211625656274	-2.1868464390925	0.0934227715927585	0.822734102996122	-3.99512647917196
Q0VDG4-1	SCRN3	-0.196072801100994	3.29439656411838	-2.15196104699332	0.0971617434660166	0.822734102996122	-3.995358657417
Q16595-1	FXN	-0.168005881612124	3.30452376192111	-2.15479588137711	0.0968517870480338	0.822734102996122	-3.99672266383149
Q9BYB4-1	GNB1L	-0.244110901320154	3.33170896050359	-2.14908405622423	0.097477434510157	0.822734102996122	-3.99684111272495
P34947	GRK5	-0.0802599699251244	3.31944259765515	-2.25221378713955	0.0868404238440465	0.822734102996122	-3.99744241982788
Q9H098-2	FAM107B	0.22605652369555	3.31947506475783	2.21603407438101	0.0904172433528961	0.822734102996122	-3.99906605695383
P39656	DDOST	-0.0912094120116324	3.31311708271232	-2.21543955930383	0.0904773763670793	0.822734102996122	-3.99945898057571
Q8N554	ZNF276	-0.636432183605732	3.35053541498975	-4.20587193459461	0.0133791112881822	0.822734102996122	-3.99965574905311
Q9H7X7	RABL5; IFT22	-0.35241366456171	3.3332731923122	-2.14823957581616	0.0975703148213386	0.822734102996122	-4.00275182707251
Q9NWX6	THG1L	0.143634184193705	3.30543306702563	2.19116955889197	0.0929706706384303	0.822734102996122	-4.00339950320266
Q96I59	NARS2	-0.0944719404717553	3.3026863537422	-2.25760111157997	0.0863214754378201	0.822734102996122	-4.00390409201525
Q9HBL7	PLGRKT	-0.15702913647915	3.32955930684793	-2.16232478720876	0.0960339012307996	0.822734102996122	-4.00513600572173
Q2M1P5	KIF7	0.118127345794654	3.3107877935557	2.19581684369036	0.0924873833730741	0.822734102996122	-4.00532300995723
P05423	POLR3D	0.0975973946378101	3.33452986780519	2.25193410586612	0.086867460052555	0.822734102996122	-4.00656148581334
Q14353-1	GAMT	-0.739329887102989	3.33717501807733	-2.17598114850466	0.0945698720148107	0.822734102996122	-4.006751839359
Q8TEA1	NSUN6	-0.28147063321629	3.33113343479766	-2.23858338190557	0.0881690631457174	0.822734102996122	-4.0081275257404
Q86UE4	MTDH	-0.119311873576264	3.31808470627028	-2.4758585670607	0.0679628695762344	0.822734102996122	-4.00864150930208
Q16566	CAMK4	0.08264151827869	3.33472699387287	2.50776709653155	0.0656691068002597	0.822734102996122	-4.00892924756802
Q96SI1-1	KCTD15	-0.448696976241047	3.35787234932003	-2.16890317139153	0.0953255468249824	0.822734102996122	-4.0098745803363
Q12996-1	CSTF3	0.116356524115139	3.31033247299255	2.53482850706298	0.0637927302822333	0.822734102996122	-4.01128934265764
Q8NBJ5	COLGALT1; GLT25D1	0.126084331563491	3.31497737766313	2.39657006671512	0.0740673384434496	0.822734102996122	-4.01140243247666
Q9UJX5-3	ANAPC4	0.135706579692191	3.29896967619159	2.31662900473455	0.0808574920751621	0.822734102996122	-4.01243375585252
Q96GX2	ATXN7L3B	0.420756455419027	3.30716071652979	2.18269093099043	0.0938596509003076	0.822734102996122	-4.01247396225211
O75879	PET112; GATB	-0.122728991506625	3.29423553975519	-2.21486259756091	0.090535776578863	0.822734102996122	-4.01372811950059
Q9ULI0	ATAD2B	0.100053471289878	3.30839798600647	2.42775681968758	0.0715949512952079	0.822734102996122	-4.01495234085698
Q9BYN0	SRXN1	-0.538256503609946	3.31152090885521	-2.32367726505252	0.0802314292582589	0.822734102996122	-4.01502808320189
Q9P0J1-2	PDP1	-0.158872738855214	3.30036190916392	-2.20552656735679	0.0914866386687515	0.822734102996122	-4.01510377945633
O43670-4	ZNF207	0.0832034096360771	3.32603131414674	2.28319333472133	0.0839032022721162	0.822734102996122	-4.01639844309101
Q7L4P6	BEND5	0.107676143700782	3.33945155677878	2.2629319666373	0.0858113809456129	0.822734102996122	-4.01776346592494
P25686-3	DNAJB2	0.121704837520264	3.33761326963279	2.1208990346966	0.100630994620122	0.822734102996122	-4.01890614683988
P49902	NT5C2	0.217021642652282	3.31487403420261	2.21278943506761	0.0907459697993101	0.822734102996122	-4.019183824323
P31930	UQCRC1	-0.162821544389459	3.26649793409646	-2.38400288746743	0.0750908229615347	0.822734102996122	-4.01982556543174
Q86TX2	ACOT1	-0.174647470670418	3.31107784424506	-2.14410440601137	0.0980265409430683	0.822734102996122	-4.02020064085183
Q9BZJ0-2	CRNKL1	0.12587680047066	3.33123880420429	2.47754295856864	0.0678395310157699	0.822734102996122	-4.02061841238302
O43829	ZBTB14; ZFP161	0.162537452103467	3.32355914708866	2.17374171124321	0.0948082414774936	0.822734102996122	-4.0215275872996
Q9HBM1	SPC25	-0.450092978243932	3.35304324404393	-2.13827334335267	0.0986738946984816	0.822734102996122	-4.02154228429851
Q8IV50	LYSMD2	-0.345625505376583	3.46558816352096	-2.3348063161704	0.0792539637018541	0.822734102996122	-4.02380780872424
P25912-1	MAX	0.14339973624147	3.29544509650459	2.16176603217959	0.0960943362465833	0.822734102996122	-4.02452393121589
Q676U5	ATG16L1	-0.171134310593403	3.32846928650893	-2.27778041666736	0.0844082831541115	0.822734102996122	-4.02504083244145
P62875	POLR2L	-0.174705501862033	3.33785411573149	-2.11519160953817	0.101283238550198	0.822734102996122	-4.02510497132278
Q8N0V3-1	RBFA	-0.131625024285991	3.28038910720193	-2.11412884024521	0.101405207130638	0.822734102996122	-4.02574542525929
Q7L9L4-2	MOB1B	0.17789038943972	3.29104034681803	2.14495686146589	0.0979322978550306	0.822734102996122	-4.02575005942471
Q5EBM0-1	CMPK2	-0.248762141077166	3.3152002404779	-2.1124863845599	0.101594022772249	0.822734102996122	-4.02583489510137
Q96CX3-1	ZNF501	-0.312590077956849	3.3322125247345	-2.63825404591444	0.0571649078790835	0.822734102996122	-4.0267266495426
Q9UHR6	ZNHIT2	-0.187968168982836	3.30811361577397	-2.11200418092681	0.101649530343174	0.822734102996122	-4.02752106967528
Q96DA6	DNAJC19	-0.163146646831866	3.28970118415493	-2.17906171372402	0.0942430592601704	0.822734102996122	-4.03032720006167
A6NJ78	METTL15	-0.157733355125233	3.29960895717742	-2.1058642435835	0.102359250002113	0.822734102996122	-4.03052825411658
Q9H0U6	MRPL18	-0.178738520797936	3.29690653826805	-2.1231345082909	0.100376792025344	0.822734102996122	-4.0313321036499
O75934	BCAS2	-0.104725292543718	3.33400052112275	-2.30637899952929	0.0817777770582693	0.822734102996122	-4.0319510537543
Q93074-2	MED12	0.0782087937397701	3.32421272049487	2.59861438766646	0.0596073055686779	0.822734102996122	-4.03473431947776
Q96GD0	PDXP	-0.545774398567282	3.34114251551735	-2.17777981615098	0.0943789011642152	0.822734102996122	-4.03696094091166
O43399-3	TPD52L2	0.218054039839124	3.29201727687565	2.16407537067597	0.0958448309372093	0.822734102996122	-4.03858107888243
Q9NRX4	PHPT1	0.134382835022685	3.31361186360684	2.25621349221062	0.0864548089576397	0.822734102996122	-4.03881734007398
O75953-5	DNAJB5	-0.225888157201815	3.32559705938473	-2.17026161381742	0.0951799950308523	0.822734102996122	-4.03886670568806
Q9Y4H2	IRS2	0.0947810617999728	3.32203883822474	2.1877370251829	0.09332943663667	0.822734102996122	-4.03889070839606
Q9HBU6-1	ETNK1	0.1877458632005	3.31063166699385	2.12044115325959	0.100683149537817	0.822734102996122	-4.03944023913663
Q9Y4Z0	LSM4	-0.338987135945409	3.33389752271736	-2.14665873819436	0.0977444473828479	0.822734102996122	-4.04039623728296
O43837-1	IDH3B	-0.154889551860975	3.28182982453847	-2.33912831555631	0.0788779822070724	0.822734102996122	-4.04221916272527
P63146	UBE2B	-0.491515966132022	3.3124854775916	-2.09523507979304	0.103600853840326	0.822734102996122	-4.04358026010879
Q86V15-1	CASZ1	-0.32051412129491	3.29635966338399	-2.34010733271475	0.0787930943994342	0.822734102996122	-4.04370755651719
P14174	MIF	-0.831117505569216	3.3499583742671	-2.08843792856983	0.104403542933961	0.822734102996122	-4.04403429715944
Q96HA8	WDYHV1	-0.30903880478724	3.32351493764142	-2.09216740730927	0.103962275523098	0.822734102996122	-4.0445272485748
Q9P0N9	TBC1D7; TBC1D7-LOC100130357	0.154551707396442	3.31336685548414	2.12268930253985	0.10042736104835	0.822734102996122	-4.04625406355033
Q9H3L0	MMADHC	-0.251910205235851	3.38676150400624	-2.08906168235144	0.104329597542392	0.822734102996122	-4.04631676189797
Q8WU76-1	SCFD2	0.212464838142011	3.32092692045809	2.09877385107041	0.103185649964903	0.822734102996122	-4.0464957544867
Q9Y4A5	TRRAP	0.12114297197375	3.30846512395838	2.83122206026605	0.0468040650960802	0.822734102996122	-4.04673826799894
P48735	IDH2	-0.388299336436301	3.29837679762237	-2.51572941924944	0.0651105610840461	0.822734102996122	-4.04757892854683
Q13162	PRDX4	0.142435536004815	3.32286724206369	2.34651783901683	0.0782397942638857	0.822734102996122	-4.04845776690518
Q5TC12-1	ATPAF1	-0.187827157356562	3.30552892009567	-2.12215942584949	0.100487584215096	0.822734102996122	-4.04884102020538
Q16134	ETFDH	-0.127947787531939	3.26380662457688	-2.25044133030893	0.0870119229237993	0.822734102996122	-4.04976675079829
Q68DK7	MSL1	0.135791990866557	3.32578422004093	2.09242539233091	0.103931827193636	0.822734102996122	-4.05015148432017
Q15286	RAB35	0.342530076391872	3.28713676412958	2.2424076375397	0.0877940098936901	0.822734102996122	-4.05027419075162
Q16342-1	PDCD2	-0.254964267877217	3.29871337163879	-2.08209806282365	0.105158414299426	0.822734102996122	-4.05137823025598
P07741-1	APRT	-0.652853806049079	3.37858851941779	-2.08636862446688	0.104649270987704	0.822734102996122	-4.05153082363159
P04632	CAPNS1	-0.216934469259046	3.3365474759163	-2.14545364991527	0.0978774218017242	0.822734102996122	-4.05208785908308
Q9P0L0-2	VAPA	-0.0542339283791456	3.3178071762801	-2.46053475937379	0.0690967314697404	0.822734102996122	-4.05315194567098
Q8WUH1	CHURC1	-0.443286804220312	3.33519102906461	-2.26239631507797	0.0858624831178116	0.822734102996122	-4.05348704329749
Q5HYK3-1	COQ5	-0.166479921608417	3.28106823350004	-2.13449975931822	0.099095354607758	0.822734102996122	-4.05354466743271
Q9Y3B1	SLMO2; PRELID3B	-0.243554546872077	3.35822442924755	-2.07430421244163	0.106094659708381	0.822734102996122	-4.05501997334196
Q9HA64	FN3KRP	-0.223386103909688	3.33773057850739	-2.08171317174753	0.105204435564533	0.822734102996122	-4.05573939856593
Q969G3-2	SMARCE1	-0.511778240448114	3.27696877786847	-2.52526941540908	0.0644484622977761	0.822734102996122	-4.05579975365379
P22304	IDS	-0.257894407218195	3.31949616405409	-2.12253451500804	0.100444949305727	0.822734102996122	-4.05639082996493
Q9BRT9	GINS4	-0.194648232844475	3.31853924489068	-2.28444193259642	0.0837871769122574	0.822734102996122	-4.05689219322129
Q9NX46	ADPRHL2	-0.111257098801358	3.31456012000181	-2.15379186639276	0.096961438873922	0.822734102996122	-4.05834931678009
Q9UJX3-1	ANAPC7	0.0954043810194365	3.3183319928385	2.33093206037233	0.0795927108378746	0.822734102996122	-4.05971093486946
Q9UP95	SLC12A4	0.124424765944019	3.2901714374086	2.06881938099925	0.10675903281515	0.822734102996122	-4.06030535870777
Q96A58	RERG	-0.123715356677775	3.33870947160943	-2.06669497235382	0.107017589682019	0.822734102996122	-4.06094418577912
O15217	GSTA4	0.135870033125956	3.3114275714301	2.17449613426202	0.0947278649180172	0.822734102996122	-4.06170614599276
P55197	MLLT10	0.161145044637406	3.26591068373228	2.06402541725899	0.107343472280461	0.822734102996122	-4.06285177112961
P49841-2	GSK3B	0.0776962105188358	3.33084588279677	2.28625633891253	0.0836188947206121	0.822734102996122	-4.06339268528173
P62253	UBE2G1	-0.427818972103209	3.34089312535011	-2.14252529389713	0.0982013851316404	0.822734102996122	-4.06399615423666
Q8IZ21-2	PHACTR4	0.0941809182818238	3.30961242005816	2.17771535324506	0.0943857380054334	0.822734102996122	-4.06565667917661
Q9C0C4	SEMA4C	0.121474088128974	3.30952501852232	2.2336729544514	0.0886532678135231	0.822734102996122	-4.06567740438036
Q8IWA0	WDR75	0.226794003593144	3.31705156305201	2.32535599151312	0.08008312139516	0.822734102996122	-4.06573716993807
Q9UBQ7	GRHPR	-0.380016600781645	3.32825576925575	-2.25970036491493	0.0861201997249912	0.822734102996122	-4.06647451071259
Q9Y580	RBM7	-0.163002982306701	3.3378286032157	-2.05823504422199	0.108054082085229	0.822734102996122	-4.06747526790784
Q14624-1	ITIH4	0.543426589088765	3.46822450784682	3.35688651148101	0.0280055644292765	0.822734102996122	-4.06830513792795
P34896-1	SHMT1	-0.211201719334557	3.32772760089122	-2.33497379535611	0.0792393567362178	0.822734102996122	-4.06999959583164
Q9NPC8	SIX2	-0.182492086633011	3.33505330739813	-2.06956998836043	0.106667842524699	0.822734102996122	-4.07087785655407
Q96I51	WBSCR16; RCC1L	-0.142051517975597	3.28562144985594	-2.11584248973873	0.101208620439702	0.822734102996122	-4.07126049341542
Q96ED9-2	HOOK2	0.119869772399799	3.29096905811194	2.16394853068593	0.0958585162865004	0.822734102996122	-4.07197635646335
Q8NI36	WDR36	0.117781475160497	3.32272239162772	2.43757901359073	0.0708357426947865	0.822734102996122	-4.07204394086197
P49189	ALDH9A1	-0.311705266761557	3.34173198203968	-2.29190438932355	0.0830974731107898	0.822734102996122	-4.07299018697405
Q99627-1	COPS8	-0.227089515965921	3.33710029865727	-2.13317908883019	0.0992433268394229	0.822734102996122	-4.07318102955666
Q8N568-3	DCLK2	0.106378522625186	3.30932031257924	2.23221729097418	0.088797377384138	0.822734102996122	-4.07332724129101
O60930	RNASEH1	-0.174990227852192	3.30363026680826	-2.05071968404343	0.108984108566125	0.822734102996122	-4.07354048608115
P25054-1	APC	0.0998057189128697	3.3158234489607	2.40569822232211	0.0733338214677389	0.822734102996122	-4.07515519211156
Q8TF76-1	GSG2; HASPIN	-0.112673511430433	3.31034875125457	-2.07530017427091	0.105974508623829	0.822734102996122	-4.07574634852913
Q9C037-1	TRIM4	0.112390252011087	3.27007486185604	2.08372357886491	0.104964296549577	0.822734102996122	-4.07625951509259
Q9UDW3	ZMAT5	-0.363451129927797	3.34211666999099	-2.0479179344989	0.109333072609296	0.822734102996122	-4.07718523106461
P49914	MTHFS	-0.270429745032914	3.33110887387538	-2.04716005787389	0.109427678519698	0.822734102996122	-4.07842462213649
Q8IYN6	FAM100B; UBALD2	-0.559704045372209	3.31009431552105	-2.69809965903083	0.0536920333602228	0.822734102996122	-4.07887899745367
Q96PE7	MCEE	-0.150113511202956	3.28427055770102	-2.04317574423397	0.109926521787417	0.822734102996122	-4.07909662245233
O75152	ZC3H11A	0.176403566708905	3.31695506854472	2.49421505026709	0.0666323637478537	0.822734102996122	-4.07964418362622
P62491-1	RAB11A	0.157800485187804	3.27947466492847	2.0765255864177	0.105826882589577	0.822734102996122	-4.08007775664094
Q13042	CDC16	0.0890123887038818	3.31980480484062	2.30102403813374	0.0822632431270322	0.822734102996122	-4.0804379686413
Q96HP4	OXNAD1	-0.326571497617157	3.3227148265862	-2.03973034210473	0.110359905076759	0.822734102996122	-4.08215849408536
P07199	CENPB	0.207151854987329	3.31112505259593	2.18129608603376	0.0940068035807348	0.822734102996122	-4.0837850000916
P0C7P0	CISD3	-0.261533383306436	3.31294145311293	-2.04933447709545	0.109156486002125	0.822734102996122	-4.08443012882694
Q9BTE1	DCTN5	-0.140418011127694	3.33667378093901	-2.09341518297106	0.10381509973278	0.822734102996122	-4.08487934408085
Q53EP0	FNDC3B	-0.116236136747087	3.29886078069746	-2.11101421492888	0.10176359266454	0.822734102996122	-4.08513309236701
Q9NRV9	HEBP1	-0.584987549195804	3.31136268157669	-2.04648037232398	0.109512600275389	0.822734102996122	-4.08595553761948
P21359-1	NF1	-0.497822297068292	3.45479786293099	-3.06832494128753	0.0369185222073056	0.822734102996122	-4.08639107973931
Q9NZ43-1	USE1	-0.417021220342383	3.2990630348527	-2.03472360379772	0.110993027311835	0.822734102996122	-4.08676454889578
Q01415-1	GALK2	-0.130749729993957	3.34798882122941	-2.07827826983404	0.10561612936424	0.822734102996122	-4.08873593589937
O75694	NUP155	0.163811103234036	3.3133320554398	2.53652674115538	0.063677033446611	0.822734102996122	-4.08897369092355
Q9BSI4-2	TINF2	0.146620337453787	3.32715153108448	2.04479929012052	0.109722950188718	0.822734102996122	-4.08903343713012
O95372	LYPLA2	-0.783633391640418	3.35423936016705	-2.11100650015544	0.101764482103743	0.822734102996122	-4.09044811983611
Q9UC06	ZNF70	-0.227526008595083	3.33510070146953	-2.11241818529992	0.101601871312096	0.822734102996122	-4.09059365113268
Q86YS3	RAB11FIP4	0.155825432676514	3.31098422244802	2.02990796441605	0.111605743834584	0.822734102996122	-4.09068399206008
Q9Y530	OARD1	-0.132749895982845	3.32765349650917	-2.09547297151611	0.10357288429385	0.822734102996122	-4.0912409425168
Q99581	FEV	-0.319909620870231	3.37842888950715	-2.12291829594639	0.100401347144828	0.822734102996122	-4.09154348523065
Q9Y4X5	ARIH1	0.135359636923841	3.31926136085931	2.28449713969076	0.083782050975513	0.822734102996122	-4.09162447085356
Q96HA7	TONSL	-0.118787888402301	3.29537370699719	-2.15662525242553	0.0966523488633353	0.822734102996122	-4.09233725712608
Q63HK5	TSHZ3	0.109960556632214	3.33950110353868	2.23065161207442	0.0889526705275881	0.822734102996122	-4.09263495710401
Q9Y2Q5-2	LAMTOR2	-0.310727333128454	3.33392621078426	-2.03178305632456	0.111366727339201	0.822734102996122	-4.09274099520195
Q04828	AKR1C1	-0.239803261085176	3.35028615190371	-2.02979350169973	0.11162035250544	0.822734102996122	-4.09420768414744
Q15599	SLC9A3R2	0.118557429289695	3.31448762740275	2.09325353548482	0.103834153174171	0.822734102996122	-4.09427114690807
Q5VTE6-1	ANGEL2	-0.195457602696503	3.32848591652014	-2.02725993401722	0.111944244336561	0.822734102996122	-4.09481767227408
Q12834	CDC20	-0.208353653762658	3.35360239415064	-2.07105482730977	0.106487703811763	0.822734102996122	-4.09543771113866
Q96F85-1	CNRIP1	-0.629857096894857	3.36041590962989	-2.04403370773659	0.109818892687857	0.822734102996122	-4.09568833234024
Q03393	PTS	-0.15503066108734	3.32133604087976	-2.02137750513166	0.11270023314002	0.822734102996122	-4.09627006315657
Q70E73	RAPH1	0.115948290002863	3.31669531862052	2.36424343743921	0.0767325341535792	0.822734102996122	-4.09672178604962
Q92785	DPF2	0.0752042778788734	3.33403865451731	2.1920147478273	0.092882567763517	0.822734102996122	-4.09722911327572
Q8NI37	PPTC7	-0.147552334877729	3.31787607727607	-2.01794306549003	0.113144198941616	0.822734102996122	-4.09802609420976
Q4G0S7	CCDC152	0.148173736190175	3.2852967412152	2.01892127402217	0.113017552427404	0.822734102996122	-4.10068984859484
P42773	CDKN2C	-0.127455718202659	3.34789531307027	-2.01623471432011	0.113365748128339	0.822734102996122	-4.10084931747933
Q06033-1	ITIH3	0.139860317566041	3.33951832174503	2.01378086887782	0.113684808649312	0.822734102996122	-4.10135527922404
P62249	RPS16	-0.0583253941521945	3.31787839110518	-2.48764386764368	0.0671052175073205	0.822734102996122	-4.10175063940739
Q8WUQ7-2	CACTIN	0.130759544405669	3.32680418629695	2.13543741580988	0.0989904448228109	0.822734102996122	-4.10196174495422
Q99798	ACO2	-0.0974537311236459	3.28863890339265	-2.51317559529939	0.0652891162609713	0.822734102996122	-4.10213787848509
Q99757	TXN2	-0.221785418232676	3.31790654062319	-2.03480562843298	0.110982622926141	0.822734102996122	-4.10249062044411
P05165-1	PCCA	-0.0763029294585032	3.29476587102572	-2.31677406788785	0.0808445515689834	0.822734102996122	-4.10265464497674
O60476	MAN1A2	0.186010471502556	3.30454061605049	2.16922847410657	0.0952906694080848	0.822734102996122	-4.10288404216673
Q96AY3	FKBP10	0.123992728255214	3.31042919819083	2.36400777987903	0.0767523567482373	0.822734102996122	-4.103456208166
Q96FJ2	DYNLL2	-0.382642095135684	3.32592374427872	-2.03864426103489	0.110496907204107	0.822734102996122	-4.10444573767074
O14730	RIOK3	0.156296470667592	3.34695482372263	2.06614268085817	0.107084920584936	0.822734102996122	-4.10519695069231
Q9BSV6	TSEN34	-0.200426713905609	3.32583250070772	-2.06008192322845	0.107826868055745	0.822734102996122	-4.10521203770673
Q9Y5V0	ZNF706	-0.130075033463483	3.29816268882466	-2.03104777024994	0.111460386741646	0.822734102996122	-4.10562960878145
Q8WW38-1	ZFPM2	0.124626339172557	3.2610094896025	2.08763875545004	0.104498368570195	0.822734102996122	-4.10804035007264
P60604	UBE2G2	-1.19602536231683	3.31778539131743	-2.03310251240171	0.111198873671109	0.822734102996122	-4.10843596567558
O95396	MOCS3	-0.1753270250579	3.3241788526375	-2.16962151207631	0.0952485486472692	0.822734102996122	-4.10874448901711
Q96FK6	WDR89	-0.14069436007851	3.31837451053584	-2.07771499451728	0.105683810536259	0.822734102996122	-4.10965137241647
P10644	PRKAR1A	-0.109956320858282	3.33330649059963	-2.19330147082961	0.0927486175663042	0.822734102996122	-4.11000370535583
Q71DI3	HIST2H3A; HIST2H3C; HIST2H3D	-0.153372279636949	3.33561938864748	-2.10511865690392	0.102445804924842	0.822734102996122	-4.11027102132533
Q6PD74	AAGAB	-0.176419217659841	3.3124614989405	-2.00184696988907	0.115250578143833	0.822734102996122	-4.11027157487194
P49641	MAN2A2	0.415919866781145	3.29262121400511	2.12300304355501	0.100391721612846	0.822734102996122	-4.11111726224754
Q93050-3	ATP6V0A1	0.0999540913267415	3.31837485181546	2.26118984715782	0.08597770729256	0.822734102996122	-4.11118600132218
Q3MJ13	WDR72	0.168316987223879	3.33566178074865	2.04722377604398	0.109419721106279	0.822734102996122	-4.11145780505977
O43915	FIGF; VEGFD	0.117738737730476	3.35200626985551	2.11233072471581	0.101611937473493	0.822734102996122	-4.11147352869733
Q9P0U3-1	SENP1	0.129281286987782	3.30847936775948	2.20702026583245	0.0913337622224416	0.822734102996122	-4.11447253257366
Q86U90	YRDC	-0.39728777445595	3.33766644325202	-1.99532981056202	0.116115590950072	0.822734102996122	-4.11531933123865
Q53H80	AKIRIN2	-0.401430861795123	3.33616932374762	-2.00258514363968	0.115153046166102	0.822734102996122	-4.11592108160791
P33897	ABCD1	0.145991140433327	3.30504275209485	2.03273880720289	0.111245114463191	0.822734102996122	-4.11720720881132
P54284	CACNB3	0.124738602091797	3.31092056107077	2.09457695284075	0.103678274955581	0.822734102996122	-4.11839763628228
Q86V88	MDP1	-0.278370889012006	3.35647964310443	-1.99875971087475	0.11565946473485	0.822734102996122	-4.11896634083588
Q9UBF6	RNF7	-0.293913976079314	3.31796105768483	-2.17547404301465	0.0946237907770015	0.822734102996122	-4.12041690603507
Q9UKE5-3	TNIK	0.149969746678173	3.28641654219995	2.0081875410536	0.114415757439939	0.822734102996122	-4.12054383541388
P62306	SNRPF	-0.364601863695623	3.3604623417643	-2.0084183522562	0.114385493036132	0.822734102996122	-4.12137855142854
Q96A37-1	RNF166	-1.97526315934581	3.95081034704346	-9.41576233782795	0.000679659261255552	0.822734102996122	-4.12143120916364
A8MPS7-1	YDJC	-0.568496509972768	3.30888306888412	-2.88761077027992	0.0441989202513557	0.822734102996122	-4.12152527050429
Q1XH10	SKIDA1	-0.711160520344354	3.29331132408765	-2.79516978471614	0.0485630137872003	0.822734102996122	-4.1218161952011
Q96H20-1	SNF8	-0.117668665167181	3.31915321333695	-2.16431875306306	0.0958185773680193	0.822734102996122	-4.12208445718092
Q9H0R8-2	GABARAPL1	0.123719954212923	3.34505124840617	1.98553419404948	0.117429111931079	0.822734102996122	-4.12248399819306
Q96H55-1	MYO19	0.100475514698626	3.30027683666595	2.10728517405429	0.102194518171257	0.822734102996122	-4.12258218813386
Q15819	UBE2V2	-0.275739014680938	3.32719164814203	-2.06540010216067	0.10717552322356	0.822734102996122	-4.12258728898701
Q05707-1	COL14A1	0.113778089310201	3.30899065278501	2.15117039702771	0.0972483880336536	0.822734102996122	-4.1227481996589
Q9UHH9	IP6K2	-0.18976648992307	3.25123632744961	-2.02930477514989	0.111682751378897	0.822734102996122	-4.12279461989235
P52747	ZNF143	0.168275167002092	3.25807998866816	2.02951211128773	0.111656274767946	0.822734102996122	-4.12301727483123
Q5JWR5	DOPEY1	0.395238308193732	3.29689031118109	2.0976117243421	0.103321799403309	0.822734102996122	-4.12453947655133
Q9H649	NSUN3	-0.424941673976153	3.28459419850359	-2.20479931597213	0.0915611743053706	0.822734102996122	-4.12469714036214
Q9H469	FBXL15	-0.48188564377622	3.36488844909184	-2.22038504332651	0.0899785134996307	0.822734102996122	-4.12493601697205
Q8NBJ7-1	SUMF2	-0.248221879720058	3.34118199608926	-1.98390524436411	0.117649110255138	0.822734102996122	-4.12550386481969
Q9UJ14-1	GGT7	-0.159932607698054	3.29880052243906	-1.99685766220877	0.115912166991152	0.822734102996122	-4.12615399417965
Q96NC0	ZMAT2	0.236055046090545	3.29830067100261	2.2164302752029	0.0903771938500945	0.822734102996122	-4.12723063773738
Q9NUP1	BLOC1S4	-0.20077812973213	3.33308335474744	-1.97577576599316	0.118753778241506	0.822734102996122	-4.13099983412942
Q9Y4C1	KDM3A	-0.119028070415375	3.36210099987947	-2.34754529747203	0.0781515205788563	0.822734102996122	-4.13105390345801
Q49A26-2	GLYR1	0.159724491843232	3.28958647510884	1.99882951711055	0.11565020187774	0.822734102996122	-4.131250998285
Q9BYG4-1	PARD6G	-0.505581435934941	3.29361481501711	-2.08363347302664	0.104975046568956	0.822734102996122	-4.13214454164563
O43763	TLX2	-0.142559782549987	3.30718448000692	-1.97506243609536	0.118851246678959	0.822734102996122	-4.13223020621921
Q5T5C0-1	STXBP5	0.111860923171596	3.30925605517324	2.04941157435233	0.109146884027218	0.822734102996122	-4.13250961325645
O96000	NDUFB10	-0.32376353920839	3.2932581185205	-2.09632647150546	0.103472604630673	0.822734102996122	-4.13288042508637
Q15131-1	CDK10	0.109011472164565	3.28752872659483	1.9814712039183	0.117978678433067	0.822734102996122	-4.13480674396837
O95336	PGLS	-0.738609216477241	3.32918788510468	-2.07355376190667	0.106185291823465	0.822734102996122	-4.13488888736123
P29374-1	ARID4A	0.089131445432384	3.33185328872983	2.32725321102261	0.0799158818600056	0.822734102996122	-4.13527131033211
O00584	RNASET2	-0.204057130060773	3.36839954196198	-1.96938570312558	0.119630021266903	0.822734102996122	-4.13608897531739
Q969F1	GTF3C6	0.202371846093079	3.30725152771594	2.02495551758026	0.112239735879553	0.822734102996122	-4.1361525953303
O95104	SCAF4	0.102824589841275	3.322485171889	2.24655766929937	0.0873890236038481	0.822734102996122	-4.13742850642798
Q7Z401-1	DENND4A	0.0771293549377578	3.31185940667353	2.25147276991544	0.0869120770219621	0.822734102996122	-4.13788291783601
O43488	AKR7A2	-0.212775525114746	3.33256650019661	-2.06166183179456	0.107632915147991	0.822734102996122	-4.13816752933493
Q9NT99	LRRC4B	-0.141315606211317	3.33251529551563	-2.00697479722824	0.114574918647679	0.822734102996122	-4.13924497074808
Q9P021	CRIPT	0.112599144540732	3.30242821004021	2.0116934406239	0.113956999368748	0.822734102996122	-4.14081709502528
Q969G6	RFK	-0.445512556150958	3.35002832790087	-1.96324128073773	0.120479223449485	0.822734102996122	-4.1410590501295
Q96N11	C7orf26	0.136675459336955	3.31645530231603	2.0065066098976	0.114636428580631	0.822734102996122	-4.14107307917287
Q9UL42	PNMA2	-0.142885809490993	3.34488894194525	-2.00794101546557	0.114448092014683	0.822734102996122	-4.14147073082564
Q13627-2	DYRK1A	0.132281537995572	3.3196873309521	2.18670074003468	0.0934380509877581	0.822734102996122	-4.14158645517878
Q7L1V2	MON1B	0.116758802683402	3.30289067055515	2.18751273501683	0.0933529328538994	0.822734102996122	-4.14205863978836
Q9Y6Z7	COLEC10	-0.510402960161891	3.37567063918431	-2.98443801088281	0.0401086062371568	0.822734102996122	-4.14242453991645
Q969S9	GFM2	-0.136856166910478	3.29052019350008	-2.17283986560362	0.0949044239786127	0.822734102996122	-4.14267634587687
Q96AB6	NTAN1	-0.376008420121637	3.31909441071724	-1.9657200509891	0.120135853076567	0.822734102996122	-4.14281123655046
Q8N9I9-2	DTX3	-0.189365390705205	3.33390898240372	-1.95669823677367	0.121390734821807	0.822734102996122	-4.14395336938717
O75530	EED	0.143989867344169	3.32324918454175	2.24020130042866	0.0880101721645377	0.822734102996122	-4.14404981039517
O95497	VNN1	0.683908249045927	3.42011730932446	3.04650862587	0.0377186821234096	0.822734102996122	-4.14417846458231
P09661	SNRPA1	-0.138693910774199	3.33235303051334	-2.14080817913921	0.0983919017248898	0.822734102996122	-4.14429967862061
Q9BUR4	WRAP53	-0.327033249481603	3.30981410754522	-2.06697543301028	0.106983416023652	0.822734102996122	-4.1444147743096
O60783	MRPS14	-0.217744652633279	3.21921868208055	-2.10559826070491	0.102390118600952	0.822734102996122	-4.14535420862076
Q9BU02-1	THTPA	-0.236597826489822	3.30992237305534	-1.95852558478984	0.121135414482761	0.822734102996122	-4.14573153733022
O60942-1	RNGTT	-0.179566608128874	3.31805575285633	-2.18024128370757	0.0941182529793798	0.822734102996122	-4.14622050618685
Q03933-2	HSF2	0.0916832307489504	3.34110283851648	2.02331298462774	0.112450876729517	0.822734102996122	-4.14698010762036
Q96NL8	C8orf37	-0.362369205206094	3.31100759539831	-2.05183516376131	0.108845513752913	0.822734102996122	-4.14713661507187
Q9Y365	STARD10	-0.199090890957466	3.32459751825233	-2.01352630760121	0.113717964116103	0.822734102996122	-4.14728818443944
P84243	H3F3A; H3F3AP4; H3F3B	-0.33135390048077	3.31200374779068	-2.19323313757715	0.0927557257724338	0.822734102996122	-4.14738907488626
Q6P2D0-1	ZFP1	-0.140568385034974	3.35602697049135	-1.95549156970903	0.121559653237176	0.822734102996122	-4.14843968716755
Q9H583	HEATR1	0.120900781997564	3.32844360873032	2.58149443800518	0.0606989813071037	0.822734102996122	-4.14900062171581
Q53HV7-1	SMUG1	-0.338109051240655	3.37627752217355	-2.02168050198307	0.112661156766039	0.822734102996122	-4.14999439911549
Q9UJX4	ANAPC5	0.159902129791671	3.30418602728054	2.30920521357774	0.0815228585331591	0.822734102996122	-4.15004575565652
Q9BUB5-1	MKNK1	-0.101615665746616	3.32311609781435	-1.99408444540363	0.116281691985382	0.822734102996122	-4.15075042440647
P30532	CHRNA5	-0.114877844307923	3.30422529453329	-1.98355928996565	0.11769589108605	0.822734102996122	-4.15107288992936
Q9NVM6	DNAJC17	0.199449055054384	3.29701413367374	1.99893318958619	0.11563644667483	0.822734102996122	-4.15144440338061
Q8NB37	PDDC1; GATD1	-0.358793841959013	3.32017127092165	-1.95769030466265	0.121252048789285	0.822734102996122	-4.15150133336024
Q8IVM0-2	CCDC50	0.127377597996259	3.32101181674138	2.04772936282315	0.109356603658372	0.822734102996122	-4.15228179160578
Q96Q89-3	KIF20B	0.131001671041795	3.33741986641173	2.63495427358136	0.0573637834983741	0.822734102996122	-4.15232163100107
A6NHQ2	FBLL1	-0.0721725954180952	3.30870457507037	-2.11630320950173	0.101155839405125	0.822734102996122	-4.15270740426754
Q8NHP8	PLBD2	0.0941555353659905	3.31896434284089	2.02996294170352	0.111598727927118	0.822734102996122	-4.15356977043342
Q96DH6-1	MSI2	-0.220476003554452	3.33152189221963	-2.08382795233437	0.104951845856076	0.822734102996122	-4.15451536900703
Q9NWU2	GID8	-0.200961325130109	3.31199238875444	-1.94329720588437	0.123281119614469	0.822734102996122	-4.15479401076477
Q9BQI0	AIF1L	0.179091008145171	3.33291479606268	1.94200913094565	0.123464496205861	0.822734102996122	-4.15487303617251
Q5VSG8-1	MANEAL	0.191584114386332	3.27686812313143	1.97099215652914	0.119409074240053	0.822734102996122	-4.15549700708593
Q9HCD6-2	TANC2	0.299580369781705	3.27875858957982	2.17350336534388	0.094833650707281	0.822734102996122	-4.15558387016913
P82970	HMGN5	0.365603212813874	3.27797789882418	1.94009274887639	0.123737869783119	0.822734102996122	-4.15635584695853
Q8N442	GUF1	-0.0879877778403844	3.28203865678185	-2.10746230131725	0.10217400392226	0.822734102996122	-4.15660016968761
Q9BW83-1	IFT27	-0.320533134392402	3.34399542715566	-2.03424419605756	0.11105385901402	0.822734102996122	-4.15700484739718
Q9UGU0	TCF20	0.0993358154447695	3.30992475930608	2.48935504958102	0.0669817163201903	0.822734102996122	-4.15794748329694
Q9UIW2	PLXNA1	0.123183919267494	3.30695871137627	2.3150433511068	0.0809990938974133	0.822734102996122	-4.15797761272976
O00458	IFRD1	0.12070568135415	3.30721929112947	2.11623231041098	0.101163959774169	0.822734102996122	-4.158987575331
Q9P273	TENM3	0.126933350472279	3.28713380704744	2.2104455946806	0.0909842620708628	0.822734102996122	-4.15945502028513
Q8N5M4	TTC9C	-0.376144937776698	3.34999499901469	-1.93576374920168	0.124357826100918	0.822734102996122	-4.15951855342744
Q8N944	AMER3; FAM123C	0.134652703771834	3.31357376059649	1.93510773105415	0.1244520681414	0.822734102996122	-4.16011055178148
Q9UHA4	LAMTOR3	-0.408856056441895	3.39615469019037	-2.05214815121779	0.108806660846024	0.822734102996122	-4.16067643392473
O95249-1	GOSR1	0.155027603853778	3.31711640786862	2.03342524637708	0.111157859528578	0.822734102996122	-4.16256217652338
Q3KNV8-2	PCGF3	-0.137482754876532	3.31159954250202	-1.93098481065066	0.125046133096351	0.822734102996122	-4.16340624554901
Q9NXF8-1	ZDHHC7	0.247583499433399	3.2580577577278	2.00035622056187	0.115447820289006	0.822734102996122	-4.16359117360846
Q9BV79	MECR	-0.142988417577162	3.25783495431888	-2.03379717684511	0.111110613896658	0.822734102996122	-4.16360590258043
P62330	ARF6	0.150704519697388	3.31082370904188	1.95848635797892	0.121140889185756	0.822734102996122	-4.1643282866694
Q16864-2	ATP6V1F	-0.693890413683537	3.3216649906843	-1.98365180528904	0.11768337894266	0.822734102996122	-4.16468327306315
Q9Y2S6	TMA7	-0.237727448619133	3.3832337750034	-2.08452847757172	0.10486832242814	0.822734102996122	-4.16543577486531
O75689	ADAP1	-0.347211134328174	3.31057357737855	-1.93669933071631	0.124223556529415	0.822734102996122	-4.16573313186148
Q8WUZ0-2	BCL7C	0.144619264741833	3.31821498683468	1.93037177162713	0.125134727151844	0.822734102996122	-4.16639836407813
Q9H115	NAPB	-0.12958003608186	3.33522439474076	-2.03682028618268	0.110727409833345	0.822734102996122	-4.16660008209229
Q9Y5Q8-3	GTF3C5	0.0809093344480761	3.31043375470241	2.33440659213208	0.0792888385301207	0.822734102996122	-4.16672670022827
Q8WVJ2	NUDCD2	-0.455552465209997	3.34602754264213	-1.94567440795803	0.122943465544383	0.822734102996122	-4.16819636763245
P11908-2	PRPS2	-0.10859988165958	3.36035110587086	-2.03779132028551	0.1106046309829	0.822734102996122	-4.16825146775926
Q96MG7	NDNL2; NSMCE3	0.185298061452397	3.30923231926286	2.12547918882775	0.10011093416203	0.822734102996122	-4.16914497590516
Q32P41	TRMT5	-0.25405277968076	3.33989093733763	-2.20522192481588	0.0915178531000625	0.822734102996122	-4.16980099871299
P06681-1	C2	1.48625370538196	3.17702943260692	2.5194469981413	0.0648516340269202	0.822734102996122	-4.17010375322601
Q7LBR1	CHMP1B	0.198186739341626	3.32613316181885	2.10150170370181	0.102866844483701	0.822734102996122	-4.17057911756785
Q14088	RAB33A	0.167190265451676	3.32973712680708	2.00598887594477	0.114704489932388	0.822734102996122	-4.1713555742479
P48729-3	CSNK1A1	-0.715014516501639	3.42166593918121	-3.83786671507871	0.0181910865968259	0.822734102996122	-4.17225706149722
Q9NRS6	SNX15	-0.237887790211444	3.31294419618554	-2.05421852558126	0.108550036954699	0.822734102996122	-4.17236370322179
Q9NPD8	UBE2T	-0.583165698115906	3.34328339317721	-2.07771854950238	0.105683383232049	0.822734102996122	-4.17346951664952
Q96M83	C10orf68; CCDC7	-0.739109260037906	3.34628278249664	-2.01296429779131	0.113791200846157	0.822734102996122	-4.17383022314412
Q16706	MAN2A1	0.108730102471034	3.30668013579997	1.9652489314083	0.120201032613216	0.822734102996122	-4.17395019523441
Q5THJ4	VPS13D	0.128041951894275	3.31423737280965	2.01067219882029	0.114090424086524	0.822734102996122	-4.17414908664944
Q9Y2Q9	MRPS28	-0.248940822393142	3.28115718894812	-1.99954811729576	0.115554895159422	0.822734102996122	-4.17442863044089
Q06136	KDSR	-0.164926517489571	3.30351996086748	-1.9174245469212	0.127021784786902	0.822734102996122	-4.17472296924997
Q96JG6	CCDC132; VPS50	0.0666075715490509	3.31298111071837	2.26891774369932	0.0852426375787343	0.822734102996122	-4.17509095181392
Q8NCF5-1	NFATC2IP	-0.167552442043587	3.32459481362146	-1.94099956222024	0.123608430273746	0.822734102996122	-4.17650822351003
Q15776	ZKSCAN8; ZNF192	-0.102230632690089	3.28876257968217	-1.95886364999113	0.121088243450114	0.822734102996122	-4.1765737771609
Q99598	TSNAX	-0.190192213733377	3.33836709761672	-2.33181111711481	0.0795157074186654	0.822734102996122	-4.17730269497341
P41219-2	PRPH	-0.253641516161261	3.29643539263271	-1.92888530084644	0.125349828845995	0.822734102996122	-4.17731617331528
Q8N6N2-1	TTC9B	-0.160931070223804	3.31488084330227	-1.91537091564815	0.127323922423416	0.822734102996122	-4.17740891567
P36955	SERPINF1	-0.154985111396966	3.35493849041073	-1.92027968260465	0.126603015614359	0.822734102996122	-4.17776618943394
O94905-1	ERLIN2	0.136195769819913	3.33477233656772	2.12090814594058	0.100629957108457	0.822734102996122	-4.17785707657345
Q96J01	THOC3	-0.114148012495659	3.33375927606861	-2.18333182074029	0.0937921245341294	0.822734102996122	-4.17796445876467
Q68CZ6	HAUS3	-0.168751457158037	3.34389113185603	-2.10020310504854	0.103018476552906	0.822734102996122	-4.17946489194668
Q5BKY9-1	FAM133B	0.517152282672145	3.24356139668066	1.92492391866996	0.125925025042185	0.822734102996122	-4.17952215197902
Q9Y6M9	NDUFB9	-0.142790354470628	3.28174269491432	-1.91661665002784	0.127140552811964	0.822734102996122	-4.17977965567743
P17858-1	PFKL	0.118343374248385	3.32431501077805	2.09248115865671	0.103925246742189	0.822734102996122	-4.17996312155224
Q5VUA4	ZNF318	0.130286772168194	3.32793244369561	2.39897508782312	0.0738732744284071	0.822734102996122	-4.18140512893152
Q96IU4	ABHD14B	-0.660214525300669	3.36555004331861	-1.9150078832573	0.127377413901003	0.822734102996122	-4.18254847236708
Q9BVC4	MLST8	-0.375074516274575	3.3334341127926	-1.94881315686193	0.122499180049382	0.822734102996122	-4.18317662216833
Q9UKN8	GTF3C4	0.0565198489092297	3.31831966834112	2.50589411431602	0.0658012858860643	0.822734102996122	-4.18424385715458
Q6UW63	KDELC1	0.115541158141106	3.32194880578251	2.23650613088924	0.0883735340123175	0.822734102996122	-4.18477655083813
O75494-3	SRSF10; LOC100996657	-0.46975921219291	3.31072565153375	-1.97789292420929	0.118465005119312	0.822734102996122	-4.1855044906411
Q06055-2	ATP5G2	-0.604521866385421	3.32717595826949	-1.90059992232092	0.129520119840849	0.822734102996122	-4.18557590406199
Q9Y5L4	TIMM13	-0.162766431780202	3.32389370213603	-1.98983689084047	0.116850165134507	0.822734102996122	-4.18613332838984
P62937-2	PPIA	-0.588287104025559	3.28246941331182	-2.00319196210949	0.115072937191811	0.822734102996122	-4.1866497070476
Q53RE8	ANKRD39	-0.156070472777593	3.31665680586022	-1.9128707856698	0.127692800575236	0.822734102996122	-4.18675766921953
Q96EK9	KTI12	-0.202973607785936	3.32320863532055	-2.07462951835287	0.106055398888908	0.822734102996122	-4.18689421212653
U3KPV4	A3GALT2; A3GALT2P	-0.784623061507771	3.2777287074755	-2.31662788071375	0.0808575923536752	0.822734102996122	-4.18745391478662
Q66LE6	PPP2R2D	-0.20585569440113	3.32728358085099	-1.89995685134277	0.129616659017119	0.822734102996122	-4.18803719127528
Q9UGP4	LIMD1	-0.135708098084251	3.27747740058728	-1.95250922458563	0.121978241743354	0.822734102996122	-4.18861715671328
O43772	SLC25A20	-0.155846757216572	3.29046330925832	-1.95606577674639	0.121479239529613	0.822734102996122	-4.18901099678082
Q5BKX5-1	C19orf54	-0.410260400342539	3.31519658979266	-1.89921055484693	0.129728792064498	0.822734102996122	-4.18909234823023
P51513-1	NOVA1	0.097059268492248	3.32914877757633	2.06698639864682	0.10698208012322	0.822734102996122	-4.18944385929057
Q93034	CUL5	0.0665724602856096	3.32158258311514	2.3036091179455	0.0820284838785025	0.822734102996122	-4.19191525358784
Q9NWZ3-1	IRAK4	-0.216817487849264	3.30758161463618	-1.89137818252155	0.130911964870197	0.822734102996122	-4.19226535967523
Q5T6V5	C9orf64	0.164840529899727	3.30137239762932	2.08547206685968	0.104755934313578	0.822734102996122	-4.19250848822375
O15254	ACOX3	0.13462190959969	3.31700950297749	1.8902968899765	0.131076219663384	0.822734102996122	-4.19259202053241
Q8IUF8	MINA; RIOX2	-0.332702993917339	3.34620581874518	-2.12472399125516	0.100196479109395	0.822734102996122	-4.1930312802961
Q8NDA8-1	HEATR7A; MROH1	0.236770987686067	3.30114560864397	1.98943031294022	0.116904738515166	0.822734102996122	-4.19336052518244
Q96NW7-1	LRRC7	1.40791051498655	2.19950256414332	4.11244239545179	0.0144387687351383	0.822734102996122	-4.19416750575139
P38398	BRCA1	0.118040727689802	3.3171285291815	2.34920816197578	0.0780088939845903	0.822734102996122	-4.1941735254229
Q9NQR1-2	SETD8; KMT5A	-0.136417123444115	3.31565153782296	-1.88808805794814	0.131412445750074	0.822734102996122	-4.19417979703177
Q9UK58	CCNL1	0.158334142080906	3.30943674440816	1.93065596392349	0.125093648310816	0.822734102996122	-4.19448118308104
Q99700-1	ATXN2	0.107674431083622	3.31077532718833	2.39524945393416	0.074174145476955	0.822734102996122	-4.1946083908045
Q02218	OGDH	-0.164364648014196	3.2966562394393	-2.38084577726647	0.0753504474795731	0.822734102996122	-4.19495240302282
P49406	MRPL19	-0.121074167159607	3.31031003244084	-1.98698499356646	0.117233551507439	0.822734102996122	-4.19530473674204
Q9H0N5	PCBD2	-0.161155772415347	3.30946324249993	-1.8962565654799	0.130173665871015	0.822734102996122	-4.19564338916033
Q96KR6	FAM210B	-0.647683125330403	3.2218978421235	-2.15010858383662	0.0973648832783794	0.822734102996122	-4.19617117745531
Q9Y6R9	CCDC61	0.36639018303063	3.30906064907103	1.90572382245703	0.128753678571741	0.822734102996122	-4.19675456903245
Q6NXT4-2	SLC30A6	0.16668503774494	3.31074493207575	1.88701781132111	0.131575691995363	0.822734102996122	-4.19768461344128
Q9H3F6-1	KCTD10	0.141329034599223	3.31123257206954	1.99191709535325	0.116571382014685	0.822734102996122	-4.19799362457437
P36405	ARL3	-0.278049093690384	3.35315655645522	-2.03089259626559	0.111480163552912	0.822734102996122	-4.19868559891025
O14497	ARID1A	0.105227377238034	3.31418866466899	2.65441116782805	0.0562024853087861	0.822734102996122	-4.20133516300576
Q9UK22	FBXO2	-0.285665744119738	3.32336241590474	-1.88234666530593	0.132290752528528	0.822734102996122	-4.20191527315825
Q7Z4H3-1	HDDC2	-0.287024427824831	3.3261189603072	-1.91794902893716	0.126944745551437	0.822734102996122	-4.2019956473847
Q8TDQ7	GNPDA2	-0.121496934767422	3.33277304819166	-1.89622615200094	0.130178254729494	0.822734102996122	-4.20257935991735
Q9Y5Y2	NUBP2	-0.565522328028082	3.32127821654262	-1.9041238427172	0.128992478595446	0.822734102996122	-4.20368572741834
Q7Z5Y7	KCTD20	-0.165341447569818	3.32449696795184	-1.8845094909451	0.131959147079278	0.822734102996122	-4.20405138292296
O00487	PSMD14	-0.179719922169217	3.33114392715041	-2.22105407303005	0.0899112628328142	0.822734102996122	-4.20463719601334
Q15717-2	ELAVL1	0.0855303330906682	3.31652252886818	2.20819388351609	0.0912138450090047	0.822734102996122	-4.20472830727762
Q16643	DBN1	0.0732666103024729	3.32036007379182	2.61546399445729	0.0585547777396976	0.822734102996122	-4.20494012375897
Q9Y5K5-3	UCHL5	-0.0779857925958861	3.32593147764525	-2.19765140455714	0.0922973716109597	0.822734102996122	-4.20556589791319
O43491-1	EPB41L2	0.121573103045208	3.3106325870968	2.51529584514171	0.0651408359250082	0.822734102996122	-4.20572869553322
P30085-1	CMPK1	-0.141725262201403	3.32329556899954	-1.91652542268896	0.127153971591565	0.822734102996122	-4.20620991672414
O75386-2	TULP3	-0.256298243186964	3.35301486341832	-1.90668890503692	0.128609869201578	0.822734102996122	-4.20629666159457
P56937-1	HSD17B7	0.154282380523743	3.30261721704957	1.96824797953774	0.119786769789852	0.822734102996122	-4.2066808905713
Q9BTL3	FAM103A1	-0.166797037138543	3.30443056769986	-1.94184822043956	0.123487425001779	0.822734102996122	-4.20709057735684
Q96T58	SPEN	0.0670030727543316	3.30687961235595	2.58143240931205	0.060702978052005	0.822734102996122	-4.20801175278967
Q6UWE0	LRSAM1	-0.102755503549207	3.32548716692954	-2.13946424434402	0.0985412991299973	0.822734102996122	-4.20866128663754
O14773	TPP1	-0.228262197790058	3.34773142350734	-1.90062134867183	0.129516904608886	0.822734102996122	-4.20897678185175
Q7Z589-5	C11orf30; EMSY	0.114178654086114	3.31727964956042	2.27797817059313	0.0843897707915432	0.822734102996122	-4.20981702722174
P52179-1	MYOM1	-0.290413274339329	3.30886286956557	-2.01228326043644	0.113880017476213	0.822734102996122	-4.21049462848754
P61803	DAD1	-0.194489017681376	3.38482421145809	-1.86794281754733	0.134522181036793	0.822734102996122	-4.21121274441799
P61296	HAND2	-0.0930399315696944	3.34465736690665	-1.91981558404846	0.126670984145353	0.822734102996122	-4.21208039908347
O60279	SUSD5	0.224588131123383	3.27645520646209	1.98896425697726	0.11696732962356	0.822734102996122	-4.21236968796903
Q96LX8	ZNF597	0.120018586841248	3.29594817708622	1.88087302432067	0.132517206206858	0.822734102996122	-4.21240927704776
Q8NBT0	POC1A	-0.160328211302143	3.33744092218389	-1.88029959877182	0.132605437084598	0.822734102996122	-4.21411943497696
Q8NCC3	PLA2G15	0.102093756860648	3.31479393722293	1.89865245666073	0.129812716275995	0.822734102996122	-4.21483929095046
Q8N6C5-4	IGSF1	0.197966839834975	3.27174033408765	1.89105342184543	0.130961274612206	0.822734102996122	-4.21572686815472
P84095	RHOG	-0.168797978685187	3.32763956165543	-1.96284950912749	0.120533591076286	0.822734102996122	-4.2159710602104
Q9Y248	GINS2	-0.454910321293855	3.32839179257943	-1.87003336630918	0.134195817209587	0.822734102996122	-4.21635562325138
Q9BVC5	C2orf49	0.148714961028918	3.30435773019173	1.99125757279544	0.116659690685815	0.822734102996122	-4.21723775418148
Q8N680	ZBTB2	-0.225138661940556	3.31526504610712	-1.88258681375009	0.132253888569372	0.822734102996122	-4.21779829189341
Q8WUR7	C15orf40	-0.211009033015159	3.32316215947813	-1.87343299194097	0.133666906184078	0.822734102996122	-4.21897136818639
P06400	RB1	0.0712414082110124	3.30472164793949	2.35676079986779	0.0773647744408835	0.822734102996122	-4.21952614330804
Q71RH2	FAM57B	-0.27908710551643	3.30536232144645	-2.1575788954686	0.096548563343558	0.822734102996122	-4.21953753549426
Q8NCH0	CHST14	0.179632799182702	3.28728906039966	1.91587850028689	0.12724917245454	0.822734102996122	-4.22034120095091
O95067	CCNB2	0.151023246795555	3.31822867048952	2.07114332469564	0.106476978002128	0.822734102996122	-4.22079897829922
P38571	LIPA	0.135597267130802	3.31105398397318	1.91821969234154	0.126905008583603	0.822734102996122	-4.22165766687762
Q9UI30	TRMT112	-0.86943110659945	3.3734718833602	-1.87574467063493	0.133308538990937	0.822734102996122	-4.22202651183056
P51809	VAMP7	0.159908779178981	3.31161249138513	1.97873036381843	0.118350992524835	0.822734102996122	-4.22312424110718
Q9Y5N5	N6AMT1	-0.626886539293737	3.31377509215643	-2.14168358418931	0.0982947230257412	0.822734102996122	-4.22337532275234
P14406	COX7A2	-0.52581316765314	3.27694050249019	-2.83168584349188	0.0467819234907369	0.822734102996122	-4.22382314560332
Q8NFV4	ABHD11	-0.168052431777235	3.27509846654606	-1.8552790005898	0.136517512726995	0.822734102996122	-4.224172478944
P23588	EIF4B	-0.0710125023471475	3.31755371064048	-2.31578810979407	0.0809325508629145	0.822734102996122	-4.22432099310484
Q9BRS8	LARP6	0.118768705625231	3.31606443255659	1.9310165207785	0.125041552319793	0.822734102996122	-4.22437897361117
P51512-1	MMP16	0.112548978310105	3.28505643218732	1.90869821582573	0.128311013529828	0.822734102996122	-4.22443680434536
P28070	PSMB4	0.213469435076133	3.32050618427977	2.2258531219558	0.0894305049750063	0.822734102996122	-4.22528353134609
Q9H1J1-1	UPF3A	-0.22913781519167	3.31182405596216	-1.85627227176498	0.13635986757735	0.822734102996122	-4.22605575175754
P36959	GMPR	-0.309811132066424	3.32100192828768	-1.84897222524013	0.137523057889113	0.822734102996122	-4.22683060446323
Q9BZE7	C22orf23	-0.348427521835993	3.31966131128748	-1.84666063203719	0.13789360403677	0.822734102996122	-4.22684652110768
Q9H3H3-2	C11orf68	-0.520432485744858	3.36417096847199	-1.91005541007066	0.128109575569084	0.822734102996122	-4.22774058001469
Q9UHF0-1	TAC3	-0.434528937638195	3.31890637171085	-2.21580477304471	0.0904404310574207	0.822734102996122	-4.22805132426365
Q9UL33-1	TRAPPC2L	-0.237207512786926	3.38764508058937	-1.87049586208658	0.13412373031252	0.822734102996122	-4.22836936800679
P53805	RCAN1	-0.279146243189709	3.33832297585953	-1.97984096540397	0.118199974939945	0.822734102996122	-4.22856752163934
P36969	GPX4	-0.282346443866391	3.31635138189984	-1.9508853199171	0.12220682419094	0.822734102996122	-4.22860947342075
Q9UNF0	PACSIN2	0.0896381146237928	3.32727678369415	2.28076718829751	0.084129166376905	0.822734102996122	-4.22879586743189
P16930	FAH	-0.423769540347826	3.35010334322527	-1.85573601970955	0.136444953505256	0.822734102996122	-4.22906525588232
Q99549	MPHOSPH8	-0.0770067490381274	3.328741361751	-2.15407081947421	0.0969309596671045	0.822734102996122	-4.22925252826551
Q8IZ69	TRMT2A	-0.106401686907343	3.32363983722028	-2.08412029112098	0.104916981474294	0.822734102996122	-4.23105878196717
O43325	LYRM1	-0.169872497221791	3.26155971464542	-1.88258426021854	0.132254280490701	0.822734102996122	-4.23133796819324
Q8WVC0-1	LEO1	0.16272384097647	3.31309161720671	2.07511920225825	0.105996329626405	0.822734102996122	-4.23138924058572
Q9HCJ6	VAT1L	0.159132459428392	3.31471237877516	2.11997357252008	0.100736440105313	0.822734102996122	-4.23158500583409
Q5VVQ6-1	YOD1	-0.21346546217805	3.32170873481611	-1.84052083048331	0.138883017895286	0.822734102996122	-4.23238886786009
Q02338	BDH1	-0.207006063098555	3.27145104054829	-1.84215588405774	0.138618791546972	0.822734102996122	-4.23298169639404
Q8WWZ7-1	ABCA5	0.241200066436338	3.26331080313506	1.84807253047148	0.137667150940585	0.822734102996122	-4.23328436057277
P46976-1	GYG1	0.179867032356619	3.29524275386259	1.94977888114791	0.122362834199273	0.822734102996122	-4.23363476721665
Q9BWF3-3	RBM4	0.122214819906995	3.30222472962668	1.8546536973829	0.136616856932238	0.822734102996122	-4.23414483587066
Q9UMS6	SYNPO2	0.204595362929759	3.3266958578185	1.84843951536446	0.137608355927452	0.822734102996122	-4.23506739803543
Q9GZX9	TWSG1	0.155416770558364	3.30907553371634	1.83166206286562	0.140324019023867	0.822734102996122	-4.23591053019995
Q5UIP0	RIF1	0.169063707796279	3.32012673514216	2.70258296357091	0.0534417935647672	0.822734102996122	-4.23661948391541
Q8NF91-2	SYNE1	-1.45770096833766	3.13115123758739	-1.92827918507505	0.125437652607405	0.822734102996122	-4.23712818460142
P17036-1	ZNF3	0.211763450177354	3.32085884352342	1.88125555993089	0.13245838203568	0.822734102996122	-4.23784493829718
O75607	NPM3	-0.336073534579171	3.33759376359886	-1.82985614288504	0.140619737100536	0.822734102996122	-4.23818305535342
P35244	RPA3	-0.778847816828824	3.35892194675365	-1.89404750991945	0.130507428167758	0.822734102996122	-4.23846651255841
P82663	MRPS25	-0.157240184917049	3.30132431789402	-1.87359795484538	0.133641298531956	0.822734102996122	-4.23889323969775
Q86TG7-2	PEG10	-0.237150358431596	3.31680973848693	-1.89768665936604	0.129958086928318	0.822734102996122	-4.23891732866304
Q5TEA3	C20orf194	-0.18478772906856	3.35194244335578	-1.83731614688766	0.139402465342312	0.822734102996122	-4.23917629264169
Q9NR50-1	EIF2B3	-0.204970043971935	3.33930597694307	-2.21114793611001	0.0909127836807452	0.822734102996122	-4.23959361322056
A6NNA2	SRRM3	0.199689148870863	3.31085391539337	1.83509599753587	0.139763550027212	0.822734102996122	-4.23998529592706
O00222	GRM8	-0.246448343128173	3.37313107385666	-1.91163270710512	0.127875898992635	0.822734102996122	-4.24014499875662
Q86WQ0-2	NR2C2AP	-0.518874510838403	3.31142668288985	-2.12697855747167	0.0999413326842567	0.822734102996122	-4.24039040279492
Q9NTM9	CUTC	-0.14026423676047	3.3384432631001	-1.88370581994121	0.132082261576809	0.822734102996122	-4.24053056845359
Q6IPR3-1	TYW3	-0.180411949622453	3.33276472235761	-1.85720318031136	0.136212297690205	0.822734102996122	-4.24094288661427
P06753-4	TPM3	-0.225169295385069	3.31142941948421	-1.87669196777073	0.133161983527206	0.822734102996122	-4.24120149840432
Q53FV1	ORMDL2	-0.337952878231868	3.33130811823929	-1.93182012833441	0.124925525608256	0.822734102996122	-4.2412927409218
Q9UL12	SARDH	-0.290811145267285	3.30522296183259	-2.03495656922439	0.110963479689828	0.822734102996122	-4.24168798368986
Q92561	PHYHIP	0.245840190999498	3.11790224852118	1.90282122372232	0.129187250405232	0.822734102996122	-4.24243958300819
P09603	CSF1	-0.476962585738009	3.39781746341917	-2.71460878309972	0.0527771714133696	0.822734102996122	-4.24275710558279
A6NMS3	OR5K4	1.24477439615239	3.11386550844894	2.15837701806215	0.0964617982632262	0.822734102996122	-4.24286643532022
Q16222-1	UAP1	0.108607137985183	3.33461159463092	2.15497526015733	0.0968322109816092	0.822734102996122	-4.24311151362362
Q6IN84-1	MRM1	-0.170400270756825	3.2657092220642	-1.81698471459069	0.142746833333878	0.822734102996122	-4.24469984081232
Q9BWT1-2	CDCA7	-0.121903345406065	3.40369894740767	-1.83411227115333	0.139923863309008	0.822734102996122	-4.2453198787209
Q8IZE3-2	SCYL3	0.102536876170586	3.30344073176158	1.85429932016154	0.136673192601107	0.822734102996122	-4.24609796300755
Q8NI22	MCFD2	0.243307656974354	3.38567590293587	1.84787182826985	0.137699317040261	0.822734102996122	-4.24633209551202
Q96B49	TOMM6	-0.177872739311536	3.35526215573921	-1.82411717924046	0.14156392412355	0.822734102996122	-4.24676935761623
Q9Y4U1	MMACHC	-0.224867420182881	3.3292095031534	-1.8477388316091	0.137720636564357	0.822734102996122	-4.24701926399098
P05161	ISG15	-0.693150416803699	3.33801593507223	-1.93420865870787	0.124581352626691	0.822734102996122	-4.24790129374442
Q9H300	PARL	-0.116637101581828	3.28466358195451	-1.85346939044982	0.136805224926008	0.822734102996122	-4.24877502182159
O15111	CHUK	0.165729587076313	3.28656688796806	2.14208084098583	0.0982506586426022	0.822734102996122	-4.24918648375451
Q8N2M8	CLASRP	0.401627560852234	3.29064483740424	1.90159714283451	0.12937056855079	0.822734102996122	-4.24997299657468
Q7Z3D6-2	C14orf159	-0.122582687698973	3.28413342459043	-1.92447847658792	0.125989882266092	0.822734102996122	-4.25004126763493
Q8N6N3	C1orf52	0.164403566824637	3.26994773006247	1.80859102561982	0.144152458284715	0.822734102996122	-4.25044006426157
Q9C0F1-1	CEP44	0.145986296953274	3.32126845731302	1.91577618324446	0.127264236455837	0.822734102996122	-4.2505500769549
P51790	CLCN3	0.309029244162013	3.29701409716648	1.92062495107216	0.126552475696774	0.822734102996122	-4.25080663532747
Q9UFC0	LRWD1	-0.116823740415094	3.31681618353834	-2.00763880493056	0.114487743923011	0.822734102996122	-4.25087358235766
Q8N9N2-2	ASCC1	0.130740842999705	3.33686947625117	1.87912071649614	0.132787026231446	0.822734102996122	-4.2508806990276
Q8WXA9-2	SREK1	0.0697919397725506	3.32004874815154	2.16156618633726	0.0961159618487111	0.822734102996122	-4.25116329427444
O14832	PHYH	-0.262811454667493	3.30957406438119	-1.98331793381832	0.117728539889246	0.822734102996122	-4.25142472917862
Q09019	DMWD	-0.141133445700573	3.35738629084669	-1.8241062841294	0.141565723048545	0.822734102996122	-4.25191299793188
O75820-1	ZNF189	-0.123231194994044	3.29819436465098	-1.81934335728873	0.142354490612215	0.822734102996122	-4.25232026543692
Q9NRG4	SMYD2	0.121988053157446	3.2900246868402	1.95344922325963	0.121846138938586	0.822734102996122	-4.2526193489085
Q9P2F9	ZNF319	-0.339222353896936	3.24822482762932	-2.24215240023003	0.0878189859701295	0.822734102996122	-4.25262729600451
Q14146	URB2	0.174055921977298	3.3094352779305	2.17816969257611	0.094337563175301	0.822734102996122	-4.25268713737748
Q9ULR0-1	ISY1-RAB43; RAB43; ISY1	0.244223963226397	3.3328189127589	2.0388936901951	0.110465426826337	0.822734102996122	-4.25272382286055
Q9Y5A7	NUB1	0.148486897343283	3.29899405544049	1.94706327334624	0.122746658108494	0.822734102996122	-4.25278528658309
O95405-1	ZFYVE9	0.142864833312532	3.2845034008837	2.09134110532024	0.104059864923247	0.822734102996122	-4.25347905788399
O95619	YEATS4	0.137805369832184	3.3282250603442	1.91280287999565	0.127702835735699	0.822734102996122	-4.25522420855955
Q5T1C6	THEM4	-0.188905901712473	3.30783729659938	-1.83948387881532	0.139050870096728	0.822734102996122	-4.25538683244746
O15259-4	NPHP1	-0.361286288825264	3.30525189605801	-1.84241757053526	0.138576552795417	0.822734102996122	-4.25574877080257
P52943	CRIP2	0.122325885925291	3.33473345152363	1.84630831449967	0.137950174205108	0.822734102996122	-4.25613519218056
Q9BS26	ERP44	0.0620831053053519	3.34343525601958	2.14330665813122	0.0981148269010959	0.822734102996122	-4.25626518336086
P49459-1	UBE2A	-0.384307196808037	3.3430720694563	-1.97128175162461	0.11936929145053	0.822734102996122	-4.25653157818915
Q53FT3	C11orf73; HIKESHI	0.292139353812653	3.32791019357161	1.84135558043964	0.138748054041678	0.822734102996122	-4.2568936896784
P02786	TFRC	0.114370753681003	3.31159425109287	2.51761720098322	0.0649789312561019	0.822734102996122	-4.25720773596938
P10253	GAA	0.0837311022284994	3.3175984149694	2.0417013409352	0.110111752035993	0.822734102996122	-4.25760950120814
Q92610	ZNF592	0.0929450590200746	3.29196524803172	1.97052917719162	0.119472705485559	0.822734102996122	-4.25931393647802
Q8NFH3	NUP43	-0.441958248867215	3.33698570629632	-1.97529591650589	0.118819334637436	0.822734102996122	-4.25936813991111
P08397-1	HMBS	-0.192157793455051	3.30728737828775	-1.86459088760291	0.135047247307297	0.822734102996122	-4.25969997920031
Q8NE00	TMEM104	0.393429762862491	3.25538027892424	1.97563138627912	0.118773499059179	0.822734102996122	-4.26009656815195
O43602-2	DCX	-0.0873937323077566	3.32868431050642	-1.9810628164367	0.118034072500685	0.822734102996122	-4.26051978548823
A6NH57	ARL5C	0.1837800702542	3.29997895317967	1.7968433759172	0.146144601810185	0.822734102996122	-4.26062074931105
Q03252	LMNB2	0.102718094201427	3.32476824066849	2.44753423209158	0.0700755563200692	0.822734102996122	-4.26102775176021
Q9NUJ1	ABHD10	-0.180449597401383	3.31246539131156	-2.00335547995404	0.115051360847091	0.822734102996122	-4.26138356815448
Q14168-4	MPP2	-0.203320756767836	3.32709846497369	-2.15374866686407	0.0969661599279224	0.822734102996122	-4.26147420958084
Q495W5-1	FUT11	-0.206651571638142	3.32913080555201	-1.81712817556728	0.142722936687796	0.822734102996122	-4.26224926780083
A8MXV6	CDRT15L2; CDRT15P2	-2.33279500580066	3.44119710534462	-7.75810137914896	0.00143465038528059	0.822734102996122	-4.26277808096073
Q9NRA2	SLC17A5	-0.31464064892067	3.28529980922976	-1.89837745701383	0.129854091004978	0.822734102996122	-4.26320900275062
P11802	CDK4	0.157380846788361	3.2988093739664	2.12290100505264	0.100403311149241	0.822734102996122	-4.26336745248058
Q9BYC5	FUT8	0.142644862772579	3.30550341833881	1.91003633390213	0.128112404528346	0.822734102996122	-4.26338234498561
Q9UJA5-1	TRMT6	-0.197483517051969	3.33178296445982	-2.04164783255943	0.110118480765944	0.822734102996122	-4.26382102677868
P51884	LUM	0.586929520215073	3.41523861224538	2.51744255372241	0.0649910961851239	0.822734102996122	-4.2638902950273
Q9C0I3	CCSER1; FAM190A	0.273391874321735	3.2567887524856	1.80112486436904	0.145415176038866	0.822734102996122	-4.26454982254589
Q9NV35	NUDT15	-0.686796267639979	3.31829702278273	-2.07347910985079	0.106194312232782	0.822734102996122	-4.26470872112042
Q12788	TBL3	0.0986212416670708	3.31415779160751	2.13136704097116	0.0994467528680536	0.822734102996122	-4.26479280985073
Q8N5C8	TAB3	0.199320466854506	3.29111531261222	1.79035897549504	0.14725676512973	0.822734102996122	-4.26494571759014
A2RRP1-1	NBAS	0.0911912322228192	3.31832026754829	2.33815540366764	0.0789624427097334	0.822734102996122	-4.26519684297372
O43684	BUB3	-0.542239153872735	3.3345983985535	-2.1933345659093	0.0927451751463238	0.822734102996122	-4.26574819397142
Q96E35	ZMYND19	-0.36667117687147	3.35041361642534	-2.11718901941524	0.10105444461539	0.822734102996122	-4.2662006923364
Q9H920	RNF121	0.142360200694193	3.33013978607968	1.78808321094268	0.147649223567201	0.822734102996122	-4.26632825381442
Q9BTE0-2	NAT9	-0.225400671250779	3.32108206905537	-1.79605899876822	0.146278656200345	0.822734102996122	-4.26659611265977
Q9UBV8	PEF1	-0.232749242945544	3.34511699266533	-1.80797393355955	0.144256379405888	0.822734102996122	-4.26704150601277
Q9Y6Q9-1	NCOA3	0.0973461576783441	3.32549119498435	2.06099025869919	0.107715311966391	0.822734102996122	-4.2672975851375
Q17RN3-1	FAM98C	-0.20834995402342	3.28280942317967	-1.8240957737999	0.141567458464254	0.822734102996122	-4.26775864170507
Q9NYS0	NKIRAS1	-0.212234279099964	3.33748408177033	-1.8317928571398	0.140302627428576	0.822734102996122	-4.26811353880308
Q9UBW7	ZMYM2	0.111175500028511	3.34860397588228	2.43876534774461	0.0707446642686082	0.822734102996122	-4.26834208772585
P09488	GSTM1	0.20649900496128	3.26057639323547	1.80099158551859	0.145437823779207	0.822734102996122	-4.27026314614869
Q96GD4-5	AURKB	0.110396715852271	3.34239766622888	2.08567124132181	0.104732228207857	0.822734102996122	-4.27063857619728
Q13325	IFIT5	0.0792448717246584	3.33968865950352	1.97662103311229	0.118638394814906	0.822734102996122	-4.27108852000838
Q9UEY8-1	ADD3	0.146746779567215	3.31380434331156	2.10412854675386	0.102560871456935	0.822734102996122	-4.27109205717327
Q9UKY1	ZHX1	0.141282658540115	3.31387649541085	2.02819346540713	0.111824781810508	0.822734102996122	-4.271185461336
Q7L8W6	ATPBD4; DPH6	-0.721684658511207	3.32964735282323	-1.80991123174722	0.143930397799548	0.822734102996122	-4.27151958312228
Q99766-1	ATP5S	-0.164016691917856	3.28000223839377	-1.78039904338463	0.148982612240439	0.822734102996122	-4.27154621125074
O15162	PLSCR1	0.204521191693923	3.25094731068692	1.79294143468832	0.146812761664628	0.822734102996122	-4.27157568116083
Q92905	COPS5	0.224219069350328	3.31979529324762	2.16712786844145	0.0955161364324909	0.822734102996122	-4.27186469635858
P49441	INPP1	0.311864691759086	3.27983654386966	1.80260465121721	0.145163972099339	0.822734102996122	-4.27192927877793
Q6TCH7-1	PAQR3	0.187181436682757	3.28533332153373	1.84704632535604	0.13783170339093	0.822734102996122	-4.27245373875568
Q6UWP2	DHRS11	-0.18863111278823	3.32532155612847	-1.78488187407002	0.148203183583054	0.822734102996122	-4.27263466607823
Q96S82	UBL7	-0.392940092282665	3.35531139677536	-1.81001600865912	0.1439127898261	0.822734102996122	-4.27406502033467
Q5T4D3-3	TMTC4	-0.110242661753651	3.28776229104597	-1.81802021108065	0.142574444048931	0.822734102996122	-4.27437077184552
P63027	VAMP2	0.166299296735302	3.31947807643879	1.8179855465949	0.142580211386098	0.822734102996122	-4.27439226845393
Q15404-1	RSU1	-0.211161976855016	3.32905335653801	-2.03018046713459	0.111570973234384	0.822734102996122	-4.27609528708606
Q9H869-9	YY1AP1	-0.210042837302052	3.34187532354427	-1.83885448104769	0.13915285724886	0.822734102996122	-4.27635819196662
P15529-1	CD46	-0.205381696337975	3.35943847912564	-1.80748330922235	0.144339059841621	0.822734102996122	-4.27709556827526
Q9Y3B2	EXOSC1	-0.160539982411302	3.32410081072553	-1.9266081263376	0.125680127881971	0.822734102996122	-4.2778078996745
Q9Y2Y1	POLR3K	-0.258770395969179	3.31713262146193	-1.76942683967954	0.150908787563656	0.822734102996122	-4.27800850581337
Q8WUM0	NUP133	0.107714098588773	3.31524764508342	2.35587993462333	0.0774395883818483	0.822734102996122	-4.27894065805588
Q9P0L0	VAPA	-0.252959604744746	3.33889527369132	-1.86033730347452	0.135716728752597	0.822734102996122	-4.27960210790329
Q969N2	PIGT	0.136067212956402	3.31604410157685	1.93986964276957	0.123769738730768	0.822734102996122	-4.28039634174755
Q9NNW7-1	TXNRD2	-0.104496817616775	3.29815096834531	-1.87838069150851	0.132901152835977	0.822734102996122	-4.28150713466552
Q13797	ITGA9	0.873357879239589	2.79216388940186	3.55990379988344	0.0232421434356922	0.822734102996122	-4.28164733000606
Q9Y2G3	ATP11B	-0.0929225781354303	3.30292003672102	-1.84062712028431	0.138865824955519	0.822734102996122	-4.28172329895083
P21579	SYT1	0.0520157580841969	3.3114805645507	2.26331458422124	0.0857748993558201	0.822734102996122	-4.28193452168203
O15127	SCAMP2	0.229365408909896	3.30211737221183	1.76945725198771	0.150903412262572	0.822734102996122	-4.28211354606719
Q9H2H8-1	PPIL3	-0.599106938396952	3.33358971043563	-2.09253767157085	0.103918578661788	0.822734102996122	-4.28213449396033
Q9UKB3-1	DNAJC12	0.160029071799997	3.30812548445508	1.84768839296427	0.137728722865808	0.822734102996122	-4.2821928780976
Q3SXY8	ARL13B	0.171704441668397	3.29674716168001	1.7666239511896	0.151405064779491	0.822734102996122	-4.28275964739075
Q86X76	NIT1	-0.449232734758361	3.33341211541772	-1.92214410131208	0.126330363968147	0.822734102996122	-4.28281968934998
Q9NP08	HMX1	-0.425560309833309	3.33876866343481	-1.90248344146626	0.129237808567094	0.822734102996122	-4.28290211707326
Q15004-1	KIAA0101; PCLAF	0.160529404951366	3.3237033317887	1.88750415084417	0.131501482841626	0.822734102996122	-4.28349467473328
Q9BT04-1	FUZ	0.345069187945304	3.31254435928954	1.81436658841759	0.143183692763308	0.822734102996122	-4.28358750350262
Q99873	PRMT1	0.0470357579501911	3.31665295894789	2.39882031484259	0.073885745913351	0.822734102996122	-4.28360891660081
P01130	LDLR	0.0959695718210149	3.30115872014098	2.06449477136809	0.107286097467346	0.822734102996122	-4.28404284771153
Q86Y39-2	NDUFA11	-0.173856805231786	3.26785434390838	-1.77159607098329	0.150525890585976	0.822734102996122	-4.28421556832515
Q92545	TMEM131	-0.0799675128078007	3.30506795691131	-1.97432266002812	0.118952420760825	0.822734102996122	-4.28434604427756
Q5T440	IBA57	-0.133694515577392	3.28830656652097	-1.81831576677757	0.142525280809573	0.822734102996122	-4.28473096633753
Q96AT9	RPE	-0.248683321041321	3.30566155671516	-1.77464011066937	0.14999031744661	0.822734102996122	-4.2857368630972
Q9NVS9	PNPO	-0.45539345050502	3.36622658138536	-1.76971349337262	0.150858130294309	0.822734102996122	-4.28588925592106
P51570-2	GALK1	-0.279031434742141	3.33659451520465	-1.86053869204339	0.135684951417002	0.822734102996122	-4.2865631314552
Q13216-1	ERCC8	-0.237184439704706	3.34587258880327	-1.77582380794897	0.149782602794867	0.822734102996122	-4.28663758119431
Q9H2Z4	NKX2-4	-0.216553386042253	3.30687252401429	-1.76607450662982	0.151502551871052	0.822734102996122	-4.28671280237768
O94830	DDHD2	0.110776330191404	3.30427833420039	2.02360225837972	0.112413660238916	0.822734102996122	-4.28692409239113
P78560	CRADD	-0.690900260490331	3.31647905086442	-1.87058401895455	0.13410999447251	0.822734102996122	-4.28747392293775
Q8NCG7	DAGLB	0.138214661348571	3.29684698747436	1.89725917190547	0.13002248794075	0.822734102996122	-4.28774774017711
Q9NQR4	NIT2	-0.218551970370149	3.32849419177299	-2.0428127127536	0.109972097914539	0.822734102996122	-4.28784823836204
Q8ND25-1	ZNRF1	-0.257845643312338	3.31337979599257	-1.76385493568521	0.15189704529254	0.822734102996122	-4.2884434602543
Q9BRT8	CBWD1	-0.185237058502682	3.32231738917895	-1.8768843240094	0.133132245469743	0.822734102996122	-4.29007030825044
Q13868	EXOSC2	-0.144245955494954	3.34742588971028	-2.0341168589857	0.111070022867216	0.822734102996122	-4.29066021099317
Q9H079	KATNBL1	0.1945413750435	3.308510104004	1.74909413663624	0.154548398784884	0.822734102996122	-4.29102025811457
A6ZKI3	FAM127A; RTL8C	-0.211928329950229	3.33647909062956	-1.79992273009094	0.14561958777398	0.822734102996122	-4.29155954927551
P02462	COL4A1	-0.453262538166727	3.28209857729446	-1.75254113638405	0.15392488717372	0.822734102996122	-4.29209886474675
P01034	CST3	-0.295564119354571	3.32276230761778	-1.86914310984504	0.134334694402553	0.822734102996122	-4.29227513518011
Q8IWA5-2	SLC44A2	-0.30641950786133	3.26600762170564	-1.80068282088142	0.14549030582873	0.822734102996122	-4.29242896519139
Q8NDX6	ZNF740	-0.158648866785511	3.34512682989919	-1.75959600551589	0.15265705632626	0.822734102996122	-4.29317105177468
P25208	NFYB	-0.149175696396481	3.31280200146147	-1.78522465877953	0.148143762463392	0.822734102996122	-4.29320415300655
Q14847	LASP1	0.114064488040932	3.30686775546117	2.15037101812337	0.0973360763018309	0.822734102996122	-4.29394017629911
P25325-2	MPST	-0.243695252319744	3.33024596198675	-1.94805302418932	0.122606615510021	0.822734102996122	-4.29405296876167
P51114-2	FXR1	0.281926741690212	3.24335141006991	1.76074687687524	0.152451285256774	0.822734102996122	-4.29439415313326
P30260-2	CDC27	0.145495362481577	3.32379911041857	2.20303237755931	0.0917425490388959	0.822734102996122	-4.29447811152689
Q6ZMK1	CYHR1	-0.204773459988664	3.30965133053534	-1.74605473913292	0.155100399031115	0.822734102996122	-4.29447822792542
Q8TB61	SLC35B2	0.169095335041237	3.33759073013832	1.78464119034989	0.148244920829716	0.822734102996122	-4.29466953638783
P49790-3	NUP153	0.133648803217839	3.32683666289872	2.37508794607046	0.0758265575319523	0.822734102996122	-4.2948785582348
Q13363-1	CTBP1	-0.211798219404838	3.35089217207414	-2.01075532975176	0.114079556686839	0.822734102996122	-4.29519290051618
Q13163-1	MAP2K5	0.0975574797572656	3.31974883799301	1.85392054232179	0.136733434841612	0.822734102996122	-4.29571929520677
P46782	RPS5	0.117963453585304	3.31188042486576	2.18592847221992	0.093519084806247	0.822734102996122	-4.29717758146046
Q13555-9	CAMK2G	0.178045524451088	3.30354121905707	2.03121040142149	0.111439663644627	0.822734102996122	-4.29802654747843
P41223	BUD31	-0.193989155124363	3.33894133044881	-1.8271107176274	0.141070577060512	0.822734102996122	-4.29844606313107
Q13491-4	GPM6B	-0.326252865974422	3.29469590632032	-1.8850906888056	0.131870190359058	0.822734102996122	-4.29907210084679
Q96BS2-1	TESC	-0.302472565795034	3.38183468707896	-1.73820864099689	0.15653503021853	0.822734102996122	-4.29923079373174
Q01081	U2AF1; LOC102724594; U2AF1L5	-0.13807617745143	3.33072670062591	-2.10551493669293	0.102399790869971	0.822734102996122	-4.29959634133464
Q5HYI8	RABL3	-0.612692160528721	3.32910043355964	-1.8127077082404	0.143461231798629	0.822734102996122	-4.30009565783913
P29218-3	IMPA1	-0.0765874242957566	3.32857998540089	-2.04426298828225	0.109790149679388	0.822734102996122	-4.30031088612455
Q96H79	ZC3HAV1L	-0.126061784846831	3.32033306318471	-1.94941453642455	0.122414254858064	0.822734102996122	-4.30038899662954
P51610-4	HCFC1	0.106591691265682	3.32236179149831	2.5255671346687	0.0644279237604257	0.822734102996122	-4.30060550052493
P63098	PPP3R1	-0.336012987505217	3.33538341943926	-1.84917551388316	0.137490522066921	0.822734102996122	-4.30063865335929
Q15572-1	TAF1C	0.092481801085865	3.31945367182858	1.90674616413521	0.128601342337721	0.822734102996122	-4.30099275034255
O60337	MARCH6	-0.107353152053291	3.31052460084304	-1.75545672892197	0.153399578665251	0.822734102996122	-4.30139787865875
Q12962	TAF10	-0.15140834143734	3.31662363882488	-1.74582340573573	0.155142497993249	0.822734102996122	-4.30155820285831
Q13530	SERINC3	0.181699394299341	3.30910186051886	1.73564571196355	0.157006686336436	0.822734102996122	-4.30168356950962
Q6P5X5	C22orf39	-0.397853581287996	3.29006460491832	-1.93020818124619	0.125158380107299	0.822734102996122	-4.30169530248659
P58546	LUZP6; MTPN	-0.238763947546399	3.36813462478717	-1.95118851006758	0.122164111527226	0.822734102996122	-4.30216011965451
Q8WV07	ORAOV1	-0.292272921040451	3.36492168157725	-1.73665442024377	0.156820874713439	0.822734102996122	-4.30272604557604
Q9Y314	NOSIP	0.159112664267151	3.29932223566812	1.93164723126257	0.124950479028021	0.822734102996122	-4.3034505296117
Q4VC05-2	BCL7A	0.154810648731748	3.32197698796355	2.06333053517336	0.107428478073311	0.822734102996122	-4.30381423836568
Q9UI43	FTSJ2; MRM2	-0.164848495546739	3.29103039641615	-1.75101647594685	0.154200346754864	0.822734102996122	-4.30400028517844
Q9BZ23	PANK2	0.0925297165304216	3.31259880838065	1.94281340849245	0.123349960663566	0.822734102996122	-4.30496277731553
Q562F6	SGOL2; SGO2	-0.12580336716184	3.29641799827621	-1.83401636061718	0.139939503933898	0.822734102996122	-4.3054125195339
Q99755-3	PIP5K1A	0.201379293355601	3.29287120189705	1.9750119869958	0.118858143275505	0.822734102996122	-4.30548352902933
Q86Y79	PTRH1	-0.229976039403276	3.3091966108869	-1.72738462311971	0.158537217114727	0.822734102996122	-4.30640856677449
P50225	SULT1A1	-0.245668369036038	3.31273490637312	-1.7292230119605	0.15819526200204	0.822734102996122	-4.30696258181899
Q9UBI1	COMMD3	-0.483732972939975	3.35715401588071	-1.84072507062272	0.138849982988133	0.822734102996122	-4.3081605289099
P09017	HOXC4	-0.157744092543076	3.33492947837374	-1.73714383643214	0.156730804298356	0.822734102996122	-4.30842203209557
Q86W42	THOC6	-0.524544009041536	3.35313377277648	-1.81852443482056	0.142490581522796	0.822734102996122	-4.30862607244384
Q96HH4	TMEM169	0.218901062634344	3.29704752674957	1.72321439772545	0.159315806296671	0.822734102996122	-4.30901385297979
Q9NZZ3	CHMP5	0.166463824835261	3.32085494908656	1.84457264724421	0.138229226753343	0.822734102996122	-4.30984426911248
Q9UGN5-1	PARP2	-0.0621916387104853	3.32931919518633	-2.07379645126159	0.106155972842083	0.822734102996122	-4.31133805470301
Q9Y3M2	CBY1	-0.207772933935487	3.30796522689765	-1.81412720283552	0.143223707747795	0.822734102996122	-4.31222875516676
Q15056-1	EIF4H	-0.129759974950737	3.31932310504228	-2.02141587773485	0.112695283547804	0.822734102996122	-4.31224164458304
Q86WD7-5	SERPINA9	0.913536455196992	3.16157988463436	1.95278840993647	0.121938990160481	0.822734102996122	-4.31291608255377
Q86YH2	ZNF280B	-0.207522914499162	3.32259237210461	-1.78077271815384	0.148917475262424	0.822734102996122	-4.31306949839797
Q8TCT0	CERK	0.148892692880003	3.27064866733775	1.71676317376287	0.160528213387795	0.822734102996122	-4.31321155204029
P60983	GMFB	-0.133834658434058	3.3397266163739	-1.75731831543155	0.153065166314796	0.822734102996122	-4.31366017135167
P55145	MANF	0.0974779275983797	3.33052347723949	1.95382651162627	0.121793160418509	0.822734102996122	-4.31485513419506
Q14651	PLS1	0.103267464498224	3.3028807031631	1.85028327532079	0.137313372804294	0.822734102996122	-4.31512684171444
Q9GZN1	ACTR6	0.0782258428623565	3.33524520353945	1.88538760889287	0.131824769449716	0.822734102996122	-4.31515444812108
Q4G0T1-3		-0.185890207170128	3.38466797991593	-1.71665199254958	0.160549193177143	0.822734102996122	-4.31553391064596
P33240	CSTF2	0.0712574510506509	3.32841470557853	2.02955671366994	0.111650579988881	0.822734102996122	-4.31578995818616
O96033	MOCS2	-0.688013988546285	3.3153190864174	-1.96218035584309	0.120626513750035	0.822734102996122	-4.31591246135127
Q14194-1	CRMP1	-0.153310254153676	3.32848781536696	-1.71698643078282	0.160486093720624	0.822734102996122	-4.31641768112504
Q8WVL7	ANKRD49	-0.334222810564755	3.28536171383603	-1.99708980491742	0.115881292705958	0.822734102996122	-4.3168624150336
O43920	NDUFS5	-0.14902896099065	3.30271602037201	-1.87844323029288	0.132891504022711	0.822734102996122	-4.31731647238255
O43159	RRP8	-0.0675829906620069	3.32371663009316	-2.03455508408247	0.111014406491383	0.822734102996122	-4.31766548268338
Q8N3C0	ASCC3	0.139759615737227	3.2961522241112	2.47646534574896	0.0679184092081098	0.822734102996122	-4.31769598563597
Q9BWU0	SLC4A1AP	0.0944964858443205	3.31856574199776	2.0626516206023	0.107511602046085	0.822734102996122	-4.31811525715802
P63272	SUPT4H1	-0.325809649649791	3.36241367914113	-1.70812544607921	0.162166775412413	0.822734102996122	-4.3182517311238
O15037	KHNYN	-0.155671272782608	3.30765343766649	-1.82488551224685	0.141437123961491	0.822734102996122	-4.31868077013441
Q9BRP1	PDCD2L	-0.287599987277946	3.32424183310893	-1.74871456465981	0.15461722101082	0.822734102996122	-4.31897563424361
O60869-1	EDF1	0.0844073395226629	3.32307248968219	1.94195791045082	0.123471794322187	0.822734102996122	-4.31908348211426
P03928	ATP8	-0.1923892179952	3.24839593648858	-1.70601032877625	0.162570685665476	0.822734102996122	-4.31947139708238
Q9BT30	ALKBH7	-0.233135195697168	3.30442890843142	-1.78736357634725	0.147773557020975	0.822734102996122	-4.31996310959485
Q96EP9	SLC10A4	0.131397483217333	3.31330315138106	1.81120640174864	0.143712903251502	0.822734102996122	-4.31998189624453
P17152	TMEM11	0.144848453607076	3.32909561847138	1.7314488057259	0.157782287827839	0.822734102996122	-4.32012292414616
Q53EL9-1	SEZ6	0.109238208078902	3.29652990690166	1.95068443324002	0.122235133536585	0.822734102996122	-4.32057931242699
Q9H903-4	MTHFD2L	-0.218299208060379	3.31581658760098	-1.79324504776615	0.146760655056467	0.822734102996122	-4.32115961718447
Q96KR1	ZFR	0.0841997649210714	3.31064596850551	2.30083061977823	0.0822808383790815	0.822734102996122	-4.3212336149322
Q8N8R5	C2orf69	-0.150974152875712	3.31835807781609	-1.76133996311935	0.152345358706983	0.822734102996122	-4.32233864058464
O15014	ZNF609	0.124570132619501	3.31906715983005	2.21516222546439	0.0905054429217635	0.822734102996122	-4.32336750533352
Q92797-1	SYMPK	0.162884553521238	3.31344004885867	2.27430182451872	0.084734670523996	0.822734102996122	-4.32379386056628
O14828	SCAMP3	0.199342875516176	3.28019437816729	1.74972761998098	0.154433610731244	0.822734102996122	-4.32409324787871
Q9H840	GEMIN7	-0.859138179069724	3.34964964340153	-2.02974059017136	0.111627106217054	0.822734102996122	-4.32446139702268
Q8NAV1-1	PRPF38A	0.0940788155207613	3.32174373930211	1.79443358571935	0.146556865503189	0.822734102996122	-4.32456925052322
P61088	UBE2N	-0.515656181278363	3.38689704803039	-1.84635524218293	0.137942637784304	0.822734102996122	-4.32481725106665
Q96CB8	INTS12	0.0802261614165671	3.32688635074797	1.94235258138762	0.123415572004716	0.822734102996122	-4.32481732191523
P53367	ARFIP1	-0.142116841416692	3.31921766067122	-2.04516722038164	0.109676874042793	0.822734102996122	-4.3248182880723
O95825-1	CRYZL1	-0.210712762578969	3.34357915592311	-1.93165772015914	0.124948965061042	0.822734102996122	-4.32485500386315
Q96D53-1	ADCK4; COQ8B	-0.108668041522551	3.27775506512076	-1.88251254797022	0.132265287546765	0.822734102996122	-4.32570184839789
Q96GA7	SDSL	-0.147030542161237	3.30587244302763	-1.77436231397818	0.150039109404044	0.822734102996122	-4.32570446311689
Q96L92	SNX27	0.197785941337395	3.30037403647479	2.00879295476327	0.114336393074437	0.822734102996122	-4.3260266478453
Q5TGZ0	MINOS1	-0.351146562875691	3.27869203175801	-1.69559404294824	0.164575299715432	0.822734102996122	-4.32625346591257
Q96NB3	ZNF830	0.106206821962708	3.33316300687934	1.9729141600912	0.119145311087211	0.822734102996122	-4.32666254483624
Q9UK76	HN1; JPT1	0.120209746525094	3.32384075322213	2.03998864090567	0.110327349785601	0.822734102996122	-4.32717257983103
Q96EL3	MRPL53	-0.114837341700996	3.30488789205055	-1.77897915825556	0.149230395337783	0.822734102996122	-4.32733014573411
A4D161-1	FAM221A	-0.191590703699633	3.30662745626974	-1.76377267906983	0.151911686020205	0.822734102996122	-4.32745587225296
Q92879	CELF1	0.317279411243066	3.25992115048742	1.85032604462016	0.137306538203662	0.822734102996122	-4.3276886616677
P62136-1	PPP1CA	0.175055770741037	3.3421960347785	1.7540371958759	0.153655101364131	0.822734102996122	-4.32793293901019
O75334-1	PPFIA2	0.140620163914848	3.32679464532273	1.70760830608332	0.162265432711539	0.822734102996122	-4.3282126175442
Q70Z53	FRA10AC1	-0.0955343301701749	3.32234650738958	-1.76216701195011	0.152197776176755	0.822734102996122	-4.3282729638131
Q9NP50-1	FAM60A	-0.103808448828752	3.34375140446538	-1.72439875088726	0.159094276114848	0.822734102996122	-4.32828651547358
P20073-1	ANXA7	0.150181109904471	3.3275947167652	1.95830869068422	0.121165688750702	0.822734102996122	-4.32832733846217
Q9Y3A5	SBDS	0.177886349138081	3.33569159961908	2.13092123218085	0.0994968714537583	0.822734102996122	-4.32836122954144
P05388-2	RPLP0	-0.421827821739815	3.42704896417276	-2.11930505881025	0.100812685357651	0.822734102996122	-4.32841009965925
Q7L5Y6-2	DET1	0.247929207741402	3.30851680388769	1.70377991645502	0.16299775917688	0.822734102996122	-4.32841442102506
O95340-2	PAPSS2	-0.236346817184378	3.2959402672462	-1.70950213591526	0.161904445076003	0.822734102996122	-4.32852620524932
Q8TAC1-2	RFESD	-0.240956462909668	3.28268908225703	-1.81613933985083	0.14288773632746	0.822734102996122	-4.32871997149344
Q8ND90	PNMA1	-0.171007378358281	3.34706004632733	-1.87710209905065	0.133098586326144	0.822734102996122	-4.32888080997264
Q8TB37-1	NUBPL	-0.153010485878617	3.29025955247041	-1.84937025753784	0.137459361594882	0.822734102996122	-4.32912544303709
Q02535	ID3	-0.508467858637581	3.33774517597353	-1.71198159684443	0.161433105617233	0.822734102996122	-4.32915522535769
Q6YN16	HSDL2	-0.279252211872364	3.3074306033394	-1.94206072745936	0.123457144986147	0.822734102996122	-4.32962150221478
P61916	NPC2	0.334186889145865	3.30127805891997	1.72212098900581	0.159520614287866	0.822734102996122	-4.32975441184077
P29373	CRABP2	-0.184553326513631	3.36778457625802	-1.69054880776247	0.165555570216958	0.822734102996122	-4.32982308288946
O95251-1	KAT7	0.154012152565464	3.31567457518119	2.03668638748385	0.110744351888733	0.822734102996122	-4.33018993853801
Q3ZCW2	LGALSL	-0.479534084970705	3.38976565837045	-1.70240853889469	0.163260932317939	0.822734102996122	-4.33020842574039
Q14155-5	ARHGEF7	0.0838009053033896	3.33566834264833	2.09892922087824	0.103167462560252	0.822734102996122	-4.33087945894419
Q8N5J4	SPIC	0.431794122124781	3.23620297233998	1.76099009765102	0.152407836031638	0.822734102996122	-4.33106412047431
Q6JQN1	ACAD10	-0.123533690240608	3.27693361758809	-1.84439086837069	0.138258487325377	0.822734102996122	-4.33169670132746
Q9UMS6-2	SYNPO2	0.104405543485481	3.31696971088068	2.06197277581852	0.107594788199476	0.822734102996122	-4.33173879900179
Q7L7V1-1	DHX32	0.153063201978405	3.28071080077638	1.76043749101018	0.152506573263628	0.822734102996122	-4.33175986257633
P02545	LMNA	0.13579033520781	3.30407559022774	2.17091471848615	0.0951101053201567	0.822734102996122	-4.33213743556204
Q9NXR8-1	ING3	0.138913068946899	3.27552608135135	1.76049235332733	0.152496767683762	0.822734102996122	-4.33227584520024
Q99961	SH3GL1	0.163470605265964	3.30951317986043	2.07828016622369	0.105615901581407	0.822734102996122	-4.33260851060977
Q7L945	ZNF627	-0.360793034398107	3.3163895866228	-1.68657625788199	0.166331731326735	0.822734102996122	-4.33341730690891
O60563	CCNT1	0.0895802460965067	3.27860989926266	1.9999989601991	0.115495144438353	0.822734102996122	-4.33385924751396
Q9H0P0-1	NT5C3; NT5C3A	-0.290286952653203	3.30679491259941	-1.90730504380599	0.128518147632748	0.822734102996122	-4.33432288448291
Q9BY32-1	ITPA	-0.56925385577433	3.33997873399108	-1.82425085498921	0.141541854503501	0.822734102996122	-4.33447001800434
Q9Y3D2	MSRB2	-0.388187481624941	3.2785456357032	-1.73377684706967	0.157351560059414	0.822734102996122	-4.33464169131921
Q8N5Y2-1	MSL3	0.123533550100591	3.31632472718996	1.91583948880427	0.127254915835344	0.822734102996122	-4.33466467121757
O95503	CBX6	-0.137942036388553	3.39142778578439	-1.68267158774751	0.167098348134006	0.822734102996122	-4.33467603650936
P10072-2	HKR1	-0.267024741368797	3.33370988088129	-1.68806623995481	0.166040170776676	0.822734102996122	-4.33532893299467
Q96DE5	ANAPC16	0.162998240797229	3.32723069948362	1.70057439160253	0.163613611116851	0.822734102996122	-4.33544179475834
Q9NVC3-1	SLC38A7	0.534125148137075	3.26779670621383	1.83354161956342	0.140016949978451	0.822734102996122	-4.33580833100343
O60502	MGEA5	0.0700781731301361	3.33081196630393	2.28972234641308	0.0832984831213548	0.822734102996122	-4.33584201376112
Q9NW81-4	ATP5SL; DMAC2	-0.230746807429644	3.25502754039188	-1.77643629936648	0.149675243088695	0.822734102996122	-4.33587216069302
P55809	OXCT1	-0.116668677861714	3.2938903620461	-2.08249071942543	0.105111487370303	0.822734102996122	-4.33588917826415
Q9H977	WDR54	0.126188316358395	3.32278208011428	1.83985247726422	0.138991179873664	0.822734102996122	-4.33594241279096
Q13106	ZNF154	1.27861296840158	2.23311466347119	3.62480322415671	0.0219269335738295	0.822734102996122	-4.33651396461266
Q92552-2	MRPS27	-0.0810352789016087	3.27637910899224	-2.02695314298448	0.111983534420461	0.822734102996122	-4.33850902796678
P62487	POLR2G	-0.258558323372373	3.37150491954633	-1.76846876067652	0.15107822978175	0.822734102996122	-4.33876585538403
Q9NP73-1	ALG13	-0.332016196709346	3.31491058069358	-1.74178440766329	0.155879481698435	0.822734102996122	-4.33917148032369
Q8IYM1-1	SEPT12	-1.51196159115999	3.6479299112406	-2.76373139970673	0.0501595525818325	0.822734102996122	-4.33932148527579
Q8N983-4	MRPL43	-0.192537265713973	3.28482556779114	-1.70588533774396	0.162594587476066	0.822734102996122	-4.33953783068967
O14682	ENC1	0.299336602123764	3.26507900842299	1.86512305500004	0.134963738462769	0.822734102996122	-4.33994166308917
Q9UMX1	SUFU	-0.184592868116299	3.319818650403	-1.68788184611199	0.166076223998299	0.822734102996122	-4.34001907165127
Q96FV9-1	THOC1	0.209554735963679	3.31947171303454	2.15450731501722	0.0968832882487974	0.822734102996122	-4.34019882222043
O60243-1	HS6ST1	0.488204154147249	3.35255049921798	2.45868971737729	0.0692346967775824	0.822734102996122	-4.34048722537007
Q04760-1	GLO1	-0.328353814697897	3.31606105836562	-2.04440848588119	0.109771914129721	0.822734102996122	-4.3406739168113
Q92664	GTF3A	-0.102723622586226	3.27801303943546	-1.73347043350885	0.157408180829031	0.822734102996122	-4.34226492455454
Q9HA92	RSAD1	-0.223450332376445	3.28604471849695	-1.72624662953873	0.158749283775573	0.822734102996122	-4.34228891137375
Q9NUL7	DDX28	-0.11173292687229	3.2806909963871	-1.93642713558311	0.124262604267373	0.822734102996122	-4.34241421904447
Q8NBU5	ATAD1	-0.140298119798786	3.30056751343532	-1.96760548967471	0.119875386852012	0.822734102996122	-4.34359801154079
P42785-1	PRCP	0.178201380842756	3.32465601832027	1.8458068801464	0.13803073037825	0.822734102996122	-4.34364201007102
P16455	MGMT	-0.501769043909582	3.2948651895861	-1.68896926788435	0.165863726598276	0.822734102996122	-4.34370231846236
P54886	ALDH18A1	-0.0801704598006615	3.29253585023349	-2.38065128680771	0.0753664745107986	0.822734102996122	-4.34405690931325
P58335-4	ANTXR2	0.0808452038593928	3.33229579196546	1.8039294156261	0.14493947687708	0.822734102996122	-4.34430282246088
O43852-4	CALU	0.224913117054009	3.38169053814817	1.76525063587774	0.151648854795802	0.822734102996122	-4.3447795171657
Q15165-1	PON2	-0.122509478481337	3.29505535219667	-1.67936131855412	0.167751163536129	0.822734102996122	-4.34550404590434
Q96EE3-1	SEH1L	0.0870168694614372	3.30769821287022	2.15474738699628	0.0968570801181435	0.822734102996122	-4.34588449277283
Q9BVK6	TMED9	0.252421759713735	3.30743294274658	1.94286388266565	0.123342776585696	0.822734102996122	-4.34648803019201
Q8WVE0	N6AMT2; EEF1AKMT1	-0.203717526729994	3.32977118431095	-1.6663816828983	0.170336729462642	0.822734102996122	-4.34704547323635
O43513	MED7	0.183938380454844	3.30595605526914	1.66746438709154	0.170119468321276	0.822734102996122	-4.34761573560472
P57054	PIGP	-0.555252948001293	3.34946607137808	-2.00537535891674	0.114785200132812	0.822734102996122	-4.3476298442116
P16152	CBR1; SETD4	-0.200229015258178	3.32153790774342	-1.93131085546792	0.124999042046088	0.822734102996122	-4.34771115640991
Q99436	PSMB7	0.140263945581818	3.32103820001305	2.02767309990866	0.111891354914066	0.822734102996122	-4.34774356043003
Q9NWB1-2	RBFOX1	-0.270735227475062	3.32172024644891	-1.7047992225108	0.162802438959341	0.822734102996122	-4.34788269198105
Q96MX6	WDR92	-0.248646586654555	3.32272939996341	-1.86283943114858	0.135322482146749	0.822734102996122	-4.34807381421221
P78330	PSPH	-0.409713394379849	3.33630059315146	-1.90802423558785	0.128411174497232	0.822734102996122	-4.34827190862349
Q9Y2Y6	TMEM98	0.166775317281291	3.33333481096585	1.70411056176559	0.162934373686487	0.822734102996122	-4.34843253045643
Q9Y592	CCDC41; CEP83	0.0972089090867752	3.30002753270578	1.81510551487168	0.143060251314902	0.822734102996122	-4.34845982910958
P13796	LCP1	0.0968558137189097	3.30041453174852	1.92513335319401	0.125894543473415	0.822734102996122	-4.34874793228719
Q9Y508-1	RNF114	-0.154066408861435	3.31602203266091	-1.85596176729276	0.136409127687315	0.822734102996122	-4.34884386284941
Q9Y4F5	CEP170B; KIAA0284	0.2135193448083	3.26742909794148	1.72897521388809	0.158241309020038	0.822734102996122	-4.34885129188959
Q14919-2	DRAP1	0.105702665302189	3.30881628348993	1.84419048167529	0.138290750858076	0.822734102996122	-4.34904719797485
Q6BDS2	UHRF1BP1	0.0600574064200112	3.3132250866686	2.0965786317263	0.103442998253895	0.822734102996122	-4.34939000801338
Q5SRE5	NUP188	0.121825378294964	3.32180008340465	2.34108258599833	0.0787086352505769	0.822734102996122	-4.34953873711814
P50579	METAP2	-0.174814763680154	3.3056031418122	-2.11248701925241	0.101593949733409	0.822734102996122	-4.34976482521343
P49005	POLD2	-0.452030308670244	3.3412038480947	-1.86931689390065	0.134307572497513	0.822734102996122	-4.35021834120433
Q969J3-1	LOH12CR1; BORCS5	-0.229040447569256	3.34464085417	-1.76319466902809	0.152014607353396	0.822734102996122	-4.3503230206634
Q96S19	C16orf13; METTL26	-0.211738036079826	3.33430749473829	-1.67153089479506	0.169306044893248	0.822734102996122	-4.35051635189287
Q86TS9-1	MRPL52	-0.297362432683169	3.32117893202068	-1.69234884623086	0.1652051282468	0.822734102996122	-4.35149409673012
Q9H898-1	ZMAT4	0.0863105019368222	3.29693940748926	1.83791817403776	0.139304724107849	0.822734102996122	-4.35154371765288
Q5TEU4	NDUFAF5	-0.250882422405509	3.29779308052982	-1.84678927821534	0.137872954055603	0.822734102996122	-4.35160660193069
Q9Y5J6	FXC1; TIMM10B	-0.308039265245591	3.30613033408219	-1.65675792410539	0.172280666687122	0.822734102996122	-4.35161434654232
Q9UPT8	ZC3H4	0.200592705085532	3.31016918101211	2.09836235204416	0.10323383664958	0.822734102996122	-4.35219342776796
Q8WUX2	CHAC2	0.133511095437955	3.31518900881149	1.7002303087829	0.163679862165844	0.822734102996122	-4.3525176047781
O00461	GOLIM4	0.137170745272169	3.31312274251828	2.03981347151353	0.110349426518027	0.822734102996122	-4.35338295926692
Q9NX31	C20orf111; OSER1	-0.165858744978566	3.28986616984457	-1.67630674691185	0.168355922300736	0.822734102996122	-4.35346566211003
O95696-2	BRD1; LOC90834	-0.118757395641249	3.32357044992092	-2.14923986371372	0.0974603087138489	0.822734102996122	-4.35379421327372
Q08722	CD47	0.318219186994891	3.31594103676619	1.65071806069615	0.173512490709819	0.822734102996122	-4.35562115431047
Q9HB90	RRAGC	0.0964723106145709	3.32029082665726	1.81574376249834	0.142953720288651	0.822734102996122	-4.35563884923284
Q86YP4-3	GATAD2A	0.143492849110197	3.32473796165504	2.09328808068034	0.103830080996764	0.822734102996122	-4.35616494698818
A1L188	C17orf89; NDUFAF8	-0.176675893089501	3.3237641124585	-1.68434595848211	0.166769160911184	0.822734102996122	-4.35630995865472
Q9H2C2	ARV1	-0.299624116775317	3.2700848149662	-1.65199310482873	0.173251684244282	0.822734102996122	-4.35715789532022
O60831	PRAF2	-0.232593086277044	3.262618725252	-1.70462450356509	0.162835901258441	0.822734102996122	-4.35755284388612
P11137-4	MAP2	0.172227025638653	3.27388772841315	1.64829521159936	0.174009205266451	0.822734102996122	-4.35767114153191
Q8WVZ9	KBTBD7	0.105181258915471	3.32318380203995	1.80793867284259	0.144262319886141	0.822734102996122	-4.35767300466248
Q12959-7	DLG1	0.170568182549983	3.3160283808747	1.64593471137203	0.174494562293567	0.822734102996122	-4.35850457393306
Q10570	CPSF1	0.0919634955927834	3.3163249450959	2.29834305584884	0.0825075090049933	0.822734102996122	-4.35928294128199
Q8N129	CNPY4	0.110886719712908	3.34800848993032	1.7135517217348	0.161135375700532	0.822734102996122	-4.35960041523016
Q15532	SS18	0.209813189495198	3.31682175855352	1.74453491847943	0.155377203243488	0.822734102996122	-4.35962096657797
P13284	IFI30	-0.810291478577342	3.28105074649338	-1.78972040640539	0.147366774959118	0.822734102996122	-4.35967150058094
Q8NBN7	RDH13	-0.196177986187387	3.28562211170266	-1.64318262077002	0.175062217063129	0.822734102996122	-4.36000658557844
Q5T0F9-4	CC2D1B	-1.00427767346505	3.20669258046272	-1.91513516181543	0.127358657109485	0.822734102996122	-4.36039757081531
Q9BUI4	POLR3C; LOC101060460	0.0880282308157007	3.30697214052509	1.94941747911072	0.122413839457185	0.822734102996122	-4.36058008513976
Q9UBP4	DKK3	0.219344139967595	3.19004294898135	1.73489009846675	0.157146028348098	0.822734102996122	-4.36062454685733
Q16718	NDUFA5	-0.831033942883405	3.28922884563675	-1.8057960640497	0.144623782057494	0.822734102996122	-4.36089017201428
P31949	S100A11	-0.126755518839462	3.35094411341849	-1.65352521948231	0.17293883521649	0.822734102996122	-4.36091487491109
Q9BRP4	PAAF1	-0.0838519247855559	3.32791706704601	-1.88989771886224	0.131136912313132	0.822734102996122	-4.36164662376465
Q68E01-2	INTS3	0.0929222033540123	3.33229348080105	2.17190669689034	0.0950040612687997	0.822734102996122	-4.36172926644079
Q9BXY0	MAK16	0.173160335306464	3.31986462448499	1.93021322583424	0.125157650655716	0.822734102996122	-4.36189123842331
Q9HD26-1	GOPC	0.130037252177183	3.31659712923791	2.07506057266819	0.106003400048088	0.822734102996122	-4.36223415820598
P61964	WDR5	-0.128601616922086	3.34984567837927	-1.98299663732734	0.117772017733515	0.822734102996122	-4.36261055488283
Q8WUB8	PHF10	0.219765920742611	3.29216010623049	1.92901772064298	0.125330650615953	0.822734102996122	-4.36276697309399
Q9P281	BAHCC1	0.168334047399212	3.28619258291682	1.6714508419439	0.169322018563783	0.822734102996122	-4.3638748170308
Q9UHG3	PCYOX1	0.149413329306616	3.31135653184276	2.04931794189587	0.10915854547729	0.822734102996122	-4.36409860673712
Q3KRA6	C2orf76	-0.483374036336609	3.33626887048926	-1.68862122859043	0.165931707295876	0.822734102996122	-4.36494078613215
P30414	NKTR	0.11826373897216	3.3217883183054	2.01746074488573	0.113206701109155	0.822734102996122	-4.36525660964735
O14933	UBE2L6	-0.727430382746885	3.35423677944357	-1.80605343568168	0.144580311948905	0.822734102996122	-4.36531375906613
Q8WYK1	CNTNAP5	1.26326456238777	3.10552390220462	1.93359195681026	0.124670117119944	0.822734102996122	-4.36615152219532
Q9BUF5	TUBB6	-0.165917857519383	3.31358986715264	-1.77814967055975	0.149375351297746	0.822734102996122	-4.36626300396229
Q8TCU6-2	PREX1	0.877236257549614	3.17107260308867	2.0014386520137	0.115304566342814	0.822734102996122	-4.36672638571546
Q9P1U0	ZNRD1	0.233455231576257	3.30063323650009	1.68540431378409	0.166561435097197	0.822734102996122	-4.36811069626675
Q9BU76-1	C1orf35	0.108830897218302	3.31004451334748	1.81970484282256	0.14229446210316	0.822734102996122	-4.3683212910234
O00499-2	BIN1	-0.337962761972414	3.33549841470251	-1.6424104432544	0.17522183390469	0.822734102996122	-4.36875813724213
Q9BVS4	RIOK2	0.126515714557036	3.31233131518249	1.873290921387	0.133688964426178	0.822734102996122	-4.36894108342729
Q9BT88	SYT11	-0.136386853738735	3.38351725818133	-1.83571434283565	0.139662881897868	0.822734102996122	-4.36916875387512
A6NIL9	CRYM-AS1	1.42404181002168	2.26536722707735	3.18975778794674	0.0328118554047201	0.822734102996122	-4.36930077883054
Q13825	AUH	-0.114473414558678	3.27873990189359	-1.66679209106186	0.170254340690376	0.822734102996122	-4.36961698976925
Q8WXB1-1	METTL21A	0.265352468665273	3.31433612267683	1.62809240428258	0.178209096831138	0.822734102996122	-4.36978012566718
Q08209-2	PPP3CA	0.199521293255215	3.2986463939484	1.92398732717425	0.126061436511973	0.822734102996122	-4.36981348688471
Q8TCD5	NT5C	-0.399603398662389	3.34921360108393	-1.65665220855854	0.172302148666631	0.822734102996122	-4.36995642533956
O15400	STX7	0.137492664336323	3.33918595030347	1.66792156669034	0.170027815225464	0.822734102996122	-4.37062659076118
O43516-3	WIPF1	0.130495920851984	3.32736501401535	1.63144795796739	0.17750429048649	0.822734102996122	-4.37064633692389
Q96NT0	CCDC115	-0.443920721738567	3.35534429244485	-1.69057903316952	0.165549679325608	0.822734102996122	-4.37066370015843
Q9BWJ5	SF3B5	-1.0167917521698	3.30517430640444	-1.79673640121529	0.146162876666054	0.822734102996122	-4.3708622919833
O95985	TOP3B	-0.121164181463219	3.32070458480682	-2.04641502664607	0.109520768553438	0.822734102996122	-4.37092704839545
Q9UHB7-1	AFF4	0.0846276603447793	3.31075520406258	2.02169606420027	0.112659150165544	0.822734102996122	-4.37149001491956
P56270-2	MAZ	0.104008398416633	3.30820771381936	1.94281430934688	0.123349832439388	0.822734102996122	-4.3718787980799
P61421	ATP6V0D1	0.186901778109417	3.31130478993604	1.83066922298364	0.140486513343851	0.822734102996122	-4.37195328872851
P51397	DAP	0.102356926641385	3.28534471615627	1.72064774282807	0.159797009195959	0.822734102996122	-4.37195421565022
Q8NE62	CHDH	-0.115237329946706	3.27079097933206	-1.6925891635387	0.165158400796666	0.822734102996122	-4.37232342839714
Q8WZ82	OVCA2	-0.333948692260043	3.32528855198979	-1.65327496266536	0.172989895951351	0.822734102996122	-4.37285810539011
Q6ICG6-1	KIAA0930	0.158015451711377	3.29640191613589	1.80032842355556	0.145550569152148	0.822734102996122	-4.37295450234615
Q9BYD1	MRPL13	-0.164207969555436	3.27096378820645	-1.67685637516499	0.168246936111627	0.822734102996122	-4.37327229206678
Q96PN7	TRERF1	0.119693504682207	3.30572322314524	1.74024681798799	0.156161013073969	0.822734102996122	-4.3733810232051
Q96DU7	ITPKC	-0.186431696270548	3.33311938792699	-1.62002691164528	0.179915093901594	0.822734102996122	-4.373587336287
Q13488	TCIRG1	0.561535256952817	3.19481195965944	1.71798900185585	0.160297092135096	0.822734102996122	-4.37409506223868
Q8IY57-5	YAF2	0.240429133521209	3.31351169501883	1.73615763244299	0.156912357701005	0.822734102996122	-4.37422564955849
Q99496	RNF2	0.13455246212801	3.31120451550131	1.97940307612784	0.118259493230296	0.822734102996122	-4.37426333488945
Q9P2W9	STX18	-0.134251912946815	3.31352029719141	-1.75369798118803	0.153716228334807	0.822734102996122	-4.37517453896059
Q9H0W9	C11orf54	-0.718725494818294	3.34544434548535	-1.81968738795877	0.14229736004671	0.822734102996122	-4.3752875123009
A6NFI3	ZNF316	0.103653702484146	3.33295547763819	1.78014818878665	0.149026356859005	0.822734102996122	-4.37548671173413
O43633	CHMP2A	-0.242247982125174	3.32782293627861	-1.79350665527196	0.146715773316361	0.822734102996122	-4.37550470569869
Q7Z3B4	NUP54	0.0916081462503231	3.30355594531465	2.14931188062519	0.0974523940026395	0.822734102996122	-4.3755362268224
O00469-2	PLOD2	0.119548923557853	3.38238416317243	2.02953860499084	0.111652892045086	0.822734102996122	-4.37560951915333
Q9BYG0	B3GNT5	-0.561179885719832	3.46146197208364	-2.06099572869792	0.107714640559814	0.822734102996122	-4.37567923711959
Q9C0B0	UNK	0.108036468192697	3.29539371160803	2.03639437656285	0.110781309572079	0.822734102996122	-4.37678889580754
Q9ULH7-3	MKL2	0.154514803996521	3.26943788420826	1.61737692684854	0.180479302818551	0.822734102996122	-4.37686408413242
Q9BW62	KATNAL1	-0.191348003013653	3.33516970115742	-1.92999923670345	0.125188597708875	0.822734102996122	-4.37709644714951
Q8TE02-4	ELP5	-0.640821023217595	3.33066306943529	-1.63273059686643	0.177235648186802	0.822734102996122	-4.37719172724213
O14640-2	DVL1	-0.155202529575934	3.28609901364034	-1.72305627522053	0.159345407301061	0.822734102996122	-4.37724353330555
P42285	SKIV2L2	0.11177123523012	3.32169293396106	2.36929534005351	0.0763089743035941	0.822734102996122	-4.37761355425531
Q6ZV73-1	FGD6	0.0864271497624747	3.31755032427013	2.08270681769162	0.105085671014338	0.822734102996122	-4.3784072681288
Q9H6X2	ANTXR1	0.149309211328286	3.29276798864706	1.63647583409499	0.176453642273889	0.822734102996122	-4.37899906502675
Q01658	DR1	0.172376656500523	3.33385310000956	1.67558120875692	0.168499902946584	0.822734102996122	-4.3790275184507
Q86XR7-2	TMED7-TICAM2; TICAM2	0.0792972657495249	3.32198010815756	1.90318293942463	0.129133133654547	0.822734102996122	-4.38009731494681
P06865	HEXA	0.36601025555972	3.30436461094501	1.87279516643243	0.133765967322394	0.822734102996122	-4.38053684178528
Q9ULK5	VANGL2	0.113491107219505	3.30943332113643	1.65208005795529	0.173233913131926	0.822734102996122	-4.38114758460704
Q10471	GALNT2	0.217424288331238	3.3159528171408	2.1847248753271	0.0936455337738026	0.822734102996122	-4.38143565892582
Q9NX01	TXNL4B	-0.350062981423354	3.38960359289042	-1.62089535577265	0.179730591288734	0.822734102996122	-4.38155004983883
O75177	SS18L1	0.259826539332434	3.28209569234776	1.61360685283287	0.181285151603985	0.822734102996122	-4.38156832449389
Q9NR33	POLE4	0.297076233955848	3.28326122461978	1.61023094435515	0.18200991018674	0.822734102996122	-4.38177202778014
Q9BRR3	TMEM246	0.253512824746664	3.29186590080155	1.78525937042672	0.148137746674561	0.822734102996122	-4.38277626209281
Q7Z309-2	FAM122B	0.192657267034916	3.28544580727481	1.6075531613853	0.182586923816266	0.822734102996122	-4.38284487387251
O43252	PAPSS1	-0.276989181063345	3.31730077463354	-2.07066106930901	0.106535441372794	0.822734102996122	-4.38287201447286
Q8IWZ8-1	SUGP1	0.0922063752049108	3.32194314175446	2.07929019960728	0.1054946593483	0.822734102996122	-4.38300863041097
P43405-1	SYK	0.535710318387872	3.2230886252169	1.85128270904915	0.137153757126363	0.822734102996122	-4.38316893879659
P48200	IREB2	-0.227245985939846	3.35970176018574	-1.92568555778164	0.125814212697894	0.822734102996122	-4.3832884161493
Q8IV48	ERI1	-0.120331836987665	3.34251739487301	-1.83594883458009	0.139624726383034	0.822734102996122	-4.38347021246042
Q99584	S100A13	0.144658219462479	3.33429260278879	1.70568384963585	0.162633125464722	0.822734102996122	-4.38378964024719
Q9BRX5	GINS3	-0.799691746978662	3.34397346375888	-1.87260642977666	0.133795295297527	0.822734102996122	-4.38403380148732
Q9UPV9	TRAK1	0.218139650593307	3.27697549853445	1.60578862374776	0.182968183741285	0.822734102996122	-4.38434174723888
Q9UQR0	SCML2	0.141530401334766	3.32290441824102	2.20189771455237	0.0918592322993824	0.822734102996122	-4.38454360408072
P07197	NEFM	0.168976482641113	3.31422868984351	2.16045233303704	0.0962365925077602	0.822734102996122	-4.38466709157629
Q15628	TRADD	-0.390507541458998	3.30435610430462	-1.7194407075955	0.160023836559615	0.822734102996122	-4.38497261312942
Q6PID6	TTC33	-0.137625206862272	3.34138229373086	-1.61153289030661	0.181730046582165	0.822734102996122	-4.38657578262934
Q8N0X7	SPG20; SPART	0.0723044575616328	3.33141260224708	2.08947405434939	0.104280742959682	0.822734102996122	-4.38671852908438
Q8NEV4	MYO3A	0.499087540841097	3.22783678479516	1.98546367110844	0.117438627131387	0.822734102996122	-4.38702859603201
Q5VIR6-4	VPS53	0.106724538876732	3.3097904552788	2.0714573886385	0.106438923309829	0.822734102996122	-4.38727714580589
Q5VUJ6	LRCH2	-0.109817591620728	3.32601652980374	-1.98820264731625	0.117069692181496	0.822734102996122	-4.38732895430392
Q9UK61	FAM208A	0.102233891342291	3.30335330032326	2.08459141821359	0.104860821620362	0.822734102996122	-4.38733936386101
Q08AG7	MZT1	-0.251073646313007	3.42205312486235	-1.60594083841844	0.182935262611965	0.822734102996122	-4.3879215355116
Q99250	SCN2A	-0.636752464588545	3.1940475359174	-2.28542418894415	0.0836960276841435	0.822734102996122	-4.38827806609573
Q52LA3	LIN52	-0.257250936527812	3.30069111703762	-1.64299472095053	0.175101043904049	0.822734102996122	-4.38832978332442
Q8N4T8	CBR4	-0.202030977499093	3.2700399705824	-1.59661799742091	0.184962956397956	0.822734102996122	-4.38840247929488
A2RUS2	DENND3	0.349187466157348	3.319729985764	1.8669844051185	0.134672087954578	0.822734102996122	-4.38867666400504
Q92544	TM9SF4	0.124107648652555	3.311247467817	1.9281473090102	0.125456769755342	0.822734102996122	-4.38883109389421
Q9Y2Z2-6	MTO1	-0.0838177498356556	3.29040477549425	-1.83724681304446	0.139413726654499	0.822734102996122	-4.38894807437116
Q9UPY8	MAPRE3	0.208396864843854	3.31305242280766	1.83958716611451	0.13903414115208	0.822734102996122	-4.38907156483539
Q9NRF2-2	SH2B1	0.0964294062795301	3.31659810982661	1.73550442953796	0.15703273017992	0.822734102996122	-4.3894493928428
P52657	GTF2A2	0.245140812020449	3.28028836678894	1.59427714077077	0.185475723500647	0.822734102996122	-4.38959737491472
O95861-1	BPNT1	-0.124193926412503	3.34574618635649	-1.90351224699908	0.129083886824935	0.822734102996122	-4.38974392812518
O75531	BANF1	-0.843018620430435	3.27241440337566	-1.7111524736816	0.161590559002619	0.822734102996122	-4.38976406197279
O00442	RTCA	-0.17417369161776	3.32230293783035	-1.89871696958491	0.12980301212607	0.822734102996122	-4.38976515583236
Q15436	SEC23A	0.152995557908267	3.30989945398842	2.00197479191727	0.115233683064575	0.822734102996122	-4.38997266355868
Q14588	ZNF234	1.76719311149476	2.99639279418383	1.88223163260516	0.132308414532382	0.822734102996122	-4.39017614334295
Q01469	FABP5	0.176730470383016	3.31226303979783	1.66490287182019	0.170633944024209	0.822734102996122	-4.39071872740518
Q93045-2	STMN2	0.259919928286231	3.29047108258878	1.66077015331206	0.171467422041531	0.822734102996122	-4.39075129469166
P20226-1	TBP	0.189091024067398	3.3661008763466	1.59348971285182	0.185648540002937	0.822734102996122	-4.3908721020382
O95343	SIX3	-0.237857776681627	3.35327058742767	-1.70895448822684	0.162008746662485	0.822734102996122	-4.39142852143926
Q9BVQ7-1	SPATA5L1	-0.230944255653368	3.31956564929555	-1.91539434957574	0.127320470356239	0.822734102996122	-4.39185129616877
O75792	RNASEH2A	-0.311774266483104	3.32025281766265	-1.90612642566119	0.128693664542522	0.822734102996122	-4.39234063093322
Q96HY7	DHTKD1	-0.0859817470891846	3.29855501993013	-2.01247806724306	0.113854604249932	0.822734102996122	-4.39244583977687
Q5EBL8-2	PDZD11	-0.216790292481097	3.30726504657788	-1.62274402768747	0.179338490473108	0.822734102996122	-4.39296236999352
Q16186	ADRM1	-0.29615656884715	3.30761804563537	-1.77185147398747	0.150480876620626	0.822734102996122	-4.39347701126903
Q96AJ1-1	CLUAP1	0.189008407314017	3.3049274858624	1.72489848067601	0.159000900418958	0.822734102996122	-4.39402941588538
P53539-1	FOSB	0.555489017924476	3.2007853063826	1.86715585258518	0.134645258373397	0.822734102996122	-4.39431787388367
A6NKB5	PCNXL2; PCNX2	-1.14813557701111	3.1369074891349	-1.99176099988722	0.116592276273294	0.822734102996122	-4.39442515416079
P22466	GAL	-0.429017220105978	3.2962432952849	-1.85725159989549	0.13620462679501	0.822734102996122	-4.39483371697494
Q15393-1	SF3B3	0.113826943766851	3.31596055384856	2.58258333972922	0.0606288682522396	0.822734102996122	-4.39513173290184
A0A0B4J2F0	LOC101928527; PIGBOS1	-0.817462734383302	3.2798966393612	-1.87488443729542	0.133441775374179	0.822734102996122	-4.39552985313948
Q8NBF2-1	NHLRC2	0.104472377775955	3.3139110153684	2.12469130360971	0.100200183625538	0.822734102996122	-4.39571421148339
Q9UHB6-4	LIMA1	0.385500820169436	3.27406596900366	1.648104231909	0.174048421446217	0.822734102996122	-4.39611651772822
Q8TF01	PNISR	0.194013153679634	3.31821556549728	1.77286809715122	0.150301841673724	0.822734102996122	-4.3963647352415
Q9NPF4	OSGEP	0.115489644679292	3.3058125169201	1.82291793806391	0.141762081333057	0.822734102996122	-4.39651116437115
Q9NVA4-1	TMEM184C	0.317638125252499	3.33680199713523	1.60546601918665	0.183037977207576	0.822734102996122	-4.39688129662412
Q92932-3	PTPRN2	-0.20835373532482	3.32365325676353	-1.60510040143001	0.183117109589877	0.822734102996122	-4.39714232900065
P20645	M6PR	0.254588768697295	3.30230180319	1.82723769907759	0.141049690721638	0.822734102996122	-4.39777100037712
Q8N428	GALNT16; GALNTL1	0.121124755098769	3.30707082319681	1.77230385822062	0.150401180420918	0.822734102996122	-4.3978798515146
Q13207	TBX2	0.125799279716565	3.30912885075108	1.66048510522208	0.171525066431584	0.822734102996122	-4.39838302089878
Q5JPI3	C3orf38	0.146599233145029	3.31100321129692	1.64169585685016	0.175369681025811	0.822734102996122	-4.39843919130657
Q6ICB0	DESI1	-0.883594813700259	3.39127420257813	-1.65653533190271	0.172325901897275	0.822734102996122	-4.39848556527668
Q5JR12	PPM1J	0.346173401019655	3.2998005090984	1.82980093162219	0.140628788407561	0.822734102996122	-4.39870687887864
P40337	VHL	-0.230971705125123	3.32031113038366	-1.58477237491125	0.187572864304787	0.822734102996122	-4.39891279659641
Q96H15-1	TIMD4	0.347068775103772	3.27363831962907	1.91593791605817	0.127240425635574	0.822734102996122	-4.39906477910443
Q9UBC3	DNMT3B	0.13255703235735	3.31667182623268	1.70651808813052	0.162473625740886	0.822734102996122	-4.39929546469394
Q59EK9-1	RUNDC3A	0.0908034794371126	3.29854345803994	1.78775741784663	0.14770549803127	0.822734102996122	-4.39931247322754
Q8WYH8-1	ING5	0.146371970058281	3.31280299831914	1.59702873678352	0.18487313453791	0.822734102996122	-4.39990382792229
Q86YL5-2	C8orf42; TDRP	-0.182954983718223	3.32040577266863	-1.59030637740982	0.186348880525096	0.822734102996122	-4.40003838558473
Q92995	USP13	-0.168222243693251	3.32553980628123	-1.98160542891188	0.117960478216268	0.822734102996122	-4.40008808394298
Q96AZ6-1	ISG20	-0.209693586198238	3.33395977546849	-1.59190582478948	0.185996658700226	0.822734102996122	-4.40009224668611
Q0P6H9	TMEM62	0.190051016504978	3.30111262778025	1.57777573425908	0.189132211239103	0.822734102996122	-4.40022942274591
O94900	TOX	0.26821717913955	3.25672487887802	1.58113865747648	0.188381054800929	0.822734102996122	-4.40023449572146
Q53QW1	C2orf57; TEX44	0.814452331985067	3.17527580497501	1.83838866023584	0.139228390131711	0.822734102996122	-4.40039067711628
Q17RY0-1	CPEB4	-0.169518984555782	3.34415208748266	-1.57738771492508	0.189219078960075	0.822734102996122	-4.40046689114925
Q9UQF2	MAPK8IP1	-0.28497169412751	3.33159627603264	-1.77974869301729	0.149096050068897	0.822734102996122	-4.40052003788639
Q6PJP8	DCLRE1A	0.0948904861017913	3.30957102412656	1.70605528373709	0.16256208991247	0.822734102996122	-4.40089309659404
Q96C23	GALM	-0.272089109948367	3.34348745163066	-1.60147202844312	0.183904335304208	0.822734102996122	-4.40107976884147
Q9BW30	TPPP3	0.232382593293966	3.31372049636218	1.92405229432754	0.12605196909531	0.822734102996122	-4.40116576951185
Q9NRY2-1	INIP	0.113668468991307	3.33909943136291	1.60801175001328	0.182487972141505	0.822734102996122	-4.40120144018132
Q9H5V9-1	CXorf56	0.239707050704785	3.30697229116902	1.79694031775134	0.146128043006637	0.822734102996122	-4.40124113701924
Q9H4L4	SENP3	0.123482449301419	3.32959340302265	1.97790605111826	0.118463217042792	0.822734102996122	-4.40146586777141
Q9NX76	CMTM6	0.469100248403439	3.28733258412746	1.66631142372318	0.17035083805381	0.822734102996122	-4.401600394598
Q00013-1	MPP1	-0.077848314250997	3.31755303231759	-1.84804673337229	0.13767128493326	0.822734102996122	-4.40175504220053
Q12824-1	SMARCB1	-0.135283683656303	3.33048296195053	-2.01237429076652	0.113868141480384	0.822734102996122	-4.40247165092026
P07510	CHRNG	0.777814789856176	3.18919431366956	1.83963901405559	0.139025744404859	0.822734102996122	-4.4028565383737
P04066	FUCA1	0.176042080585774	3.32493151845864	1.57714264060452	0.189273966055865	0.822734102996122	-4.40305605187628
O60909-3	B4GALT2	-0.184039616236878	3.28652172851519	-1.58047613832183	0.188528794554634	0.822734102996122	-4.40310565082756
Q53TQ3-2	INO80D	0.231443772908278	3.27253843990105	1.644113774043	0.174869939606281	0.822734102996122	-4.4032782206851
Q9Y2D2-2	SLC35A3	0.199325883265823	3.30054461845196	1.57241787506665	0.190335336371555	0.822734102996122	-4.40335729658793
Q8N0Z2	ABRA	-0.720550485587748	3.24098740214902	-2.29229843903098	0.0830612312740196	0.822734102996122	-4.40392541408758
Q9Y4C8	RBM19	0.0885582410788567	3.32574590857272	2.12147641779671	0.100565270473127	0.822734102996122	-4.40438722743204
Q86V97	KBTBD6	0.153202147887457	3.31395990344829	2.01238394626945	0.113866881883968	0.822734102996122	-4.40498079019825
Q96N67-2	DOCK7	0.549806373875104	3.19697252839551	1.56694140605231	0.191573227606244	0.822734102996122	-4.40513306527828
Q52WX2	SBK1	0.110581045842899	3.31384183371848	1.65375993962121	0.17289095876327	0.822734102996122	-4.40529459205163
Q12983	BNIP3	-0.187971334657442	3.30013113698787	-1.57373345357839	0.190039191750668	0.822734102996122	-4.40613873646381
Q9UMX5	NENF	0.107858948317639	3.35412794423434	1.69738316710878	0.164229144423448	0.822734102996122	-4.40670750717864
Q9ULU4-4	ZMYND8	0.546316311932071	3.27725662737904	1.88473036275862	0.131925333362495	0.822734102996122	-4.40676178363269
Q14520-1	HABP2	0.233700692708537	3.33657225820714	1.56877232169512	0.191158453009564	0.822734102996122	-4.40794941845713
P08697-1	SERPINF2	0.485734002024892	3.39170976645163	2.04179539530778	0.110099925701281	0.822734102996122	-4.40812327046179
Q7Z7L8	C11orf96	-0.203891801362617	3.34212508702557	-1.57102066813865	0.190650375505913	0.822734102996122	-4.40821657679123
P62699	YPEL5	-0.339310978720145	3.37232274769058	-1.56126291342969	0.192865516178776	0.822734102996122	-4.40838843378453
O95260-2	ATE1	0.285016504591952	3.28570616995552	1.56572066438262	0.191850287141498	0.822734102996122	-4.40929834113526
Q99595	TIMM17A	-0.28148415654821	3.26490273149964	-1.61081192924482	0.181884967800659	0.822734102996122	-4.40965722289263
Q8IY47	KBTBD2	0.140566184478434	3.32449747516442	1.715016180448	0.160858203384852	0.822734102996122	-4.41046241038272
Q969Z4	RELT	0.238661707885197	3.31517108284695	1.60698120315624	0.182710415533565	0.822734102996122	-4.41189468673839
Q9BZE1	MRPL37	-0.125313571054769	3.27678308038706	-1.86762468225374	0.13457192120769	0.822734102996122	-4.41212623767747
O14732-1	IMPA2	0.0956582214287131	3.32442067552767	1.73266873751938	0.157556424390492	0.822734102996122	-4.4123230004239
A6NIH7	UNC119B	-0.474813563953371	3.36151608897942	-1.68771583509366	0.166108689978134	0.822734102996122	-4.41303011867692
Q9NZJ9-2	NUDT4	-0.180901049875114	3.31121840400532	-1.55620727286394	0.1940235826611	0.822734102996122	-4.41327897405048
Q7Z4R8	C6orf120	0.195634404774104	3.35434971739379	1.56935357965909	0.191026968142287	0.822734102996122	-4.41335004168607
P04406-2	GAPDH	0.196981904202803	3.27052634049815	1.61679533393417	0.180603375108812	0.822734102996122	-4.41404799820966
Q96A26	FAM162A	-0.171396840984336	3.33887825496509	-1.66299723310753	0.17101774234889	0.822734102996122	-4.41408813107662
Q14686	NCOA6	0.0988145609499019	3.31230375242666	2.00209079933704	0.115218351942679	0.822734102996122	-4.41438725442359
P14649	MYL6B	0.208264937577779	3.30956390159005	1.85991599136917	0.135783233948918	0.822734102996122	-4.41466908805031
Q9NYB0	TERF2IP	0.0893254629768615	3.32685683672388	2.00012660667981	0.115478233437389	0.822734102996122	-4.4151581845597
Q9NW82	WDR70	0.194128010036525	3.29707714412019	1.99941539380559	0.115572491587609	0.822734102996122	-4.41540494149599
Q9Y2U5	MAP3K2	-0.143419165710604	3.31573773002423	-1.60063876647608	0.184085616373937	0.822734102996122	-4.41588585734517
P23771-2	GATA3	-0.122813296116719	3.33195403894926	-1.67584612280957	0.16844731669961	0.822734102996122	-4.41676889973592
Q5XX13-2	FBXW10	-0.264209830700143	3.3119401250502	-1.55794343701403	0.19362508795608	0.822734102996122	-4.4169515322776
O95400	CD2BP2	-0.139435505757069	3.31822776606877	-1.78725871465538	0.147791683593121	0.822734102996122	-4.41697078461572
Q9BUK6	MSTO1	-0.423870405646357	3.34566008531797	-1.73556258647331	0.157022009043306	0.822734102996122	-4.41715408154141
Q9NP73-2	ALG13	-0.31939434439863	3.3426538863972	-1.59739865206664	0.18479227877036	0.822734102996122	-4.4172669787236
P24752	ACAT1	-0.117271141210554	3.29351600729645	-2.10315221333749	0.1026744766734	0.822734102996122	-4.41767392509092
P42126	ECI1	-0.107426419416599	3.29610223069538	-1.8028134031806	0.145128572288752	0.822734102996122	-4.41798608988745
A8MT69-1	STRA13; CENPX	-0.186519471024454	3.32642214566821	-1.54406711533087	0.196833636146943	0.822734102996122	-4.41810972677475
Q9NZW5	MPP6	-0.30325862660714	3.34714462334784	-1.99390956383851	0.116305037644357	0.822734102996122	-4.41837144535065
Q7LDG7-2	RASGRP2	0.20057622839466	3.27813055183581	1.58594874232705	0.187311989419323	0.822734102996122	-4.41876076024402
Q9H8M2-5	BRD9	0.125195470568032	3.30056323311604	1.81697190839053	0.142748966701843	0.822734102996122	-4.41919252056365
P40424-2	PBX1	0.0887687928755609	3.33331022046178	1.76294078449264	0.152059837787475	0.822734102996122	-4.41973092578537
Q13387-1	MAPK8IP2	-0.181882570890665	3.35580038017846	-1.59120633439184	0.186150612206843	0.822734102996122	-4.42033870306472
O95218-1	ZRANB2	0.129979134667932	3.29812227630159	1.89612382091444	0.13019369597101	0.822734102996122	-4.42083932919791
Q16851	UGP2	-0.229771692511856	3.33596602574477	-2.11022025037382	0.101855174205237	0.822734102996122	-4.4208423782516
Q9H7C9-1	AAMDC	-0.121308387960354	3.32428326339995	-1.69308092495271	0.165062825614944	0.822734102996122	-4.4208456507913
Q9UKK6	NXT1	-0.148810249107573	3.34050482479222	-1.62355383147519	0.179167011721063	0.822734102996122	-4.42135043293162
Q03154-1	ACY1	-0.43600720924775	3.35024782638535	-1.76145073191057	0.152325583799075	0.822734102996122	-4.42149529275041
Q13015	MLLT11	-0.300714758314434	3.35709484017369	-1.53690030740921	0.198512024882729	0.822734102996122	-4.42212680052385
O60287	URB1	0.110991351530672	3.31668961374953	2.21743659549844	0.0902755600540561	0.822734102996122	-4.4224983564533
P09234	SNRPC	-0.185762490792206	3.33769966205148	-1.8093399886504	0.144026436824087	0.822734102996122	-4.42281468260073
Q13442	PDAP1	0.150954455525192	3.28651610857418	2.01410468974556	0.113642647714746	0.822734102996122	-4.42359002731703
Q8WXF0	SRSF12	-0.162170280361726	3.31664591722636	-1.70936675107891	0.161930223058179	0.822734102996122	-4.42359808689762
Q9UBZ9-2	REV1	0.124821323521422	3.30275293968946	1.74863869118427	0.154630981926046	0.822734102996122	-4.42379638715138
Q96PB1	CASD1	0.206714824410048	3.30192219440201	1.6635608985056	0.170904125528966	0.822734102996122	-4.42413245544508
Q8N5W9	FAM101B; RFLNB	-0.259446540368787	3.2938929388713	-1.53683418795799	0.198527577210009	0.822734102996122	-4.42435469396876
O60499	STX10	0.286534285910913	3.28946213706637	1.57971888643805	0.188697805504838	0.822734102996122	-4.42473222079687
O43598-1	C6orf108; DNPH1	-0.196767817797215	3.29791276147912	-1.59473574113798	0.185375151163968	0.822734102996122	-4.42484083502675
Q8IY22-1	CMIP	0.138803393665291	3.30760215872173	1.83885813670369	0.139152264657637	0.822734102996122	-4.42491242715087
P57737	CORO7	-0.404848121141086	3.2698032359054	-1.79616924069816	0.146259807334258	0.822734102996122	-4.42492077517831
Q53G59-2	KLHL12	-0.152574310086334	3.34125248322729	-1.5534349688965	0.194661641535745	0.822734102996122	-4.42559156586445
Q9BTT0-3	ANP32E	0.278897108488835	3.27819963725153	1.57859468457103	0.18894900363657	0.822734102996122	-4.42590784217205
Q96L94	SNX22	-0.226517375876456	3.29476697558634	-1.54288570012838	0.197109309383433	0.822734102996122	-4.42597209488288
Q15814	TBCC	-0.206589351549997	3.33797376550809	-1.67949704633321	0.167724344330087	0.822734102996122	-4.42603408349084
Q8WVF1-1	OSCP1	0.107139002985203	3.28227928831046	1.57519175113556	0.189711473785484	0.822734102996122	-4.42631106118879
P19440	GGT1	0.153017557824508	3.32552518556628	1.52910399887478	0.200354435542855	0.822734102996122	-4.42664286028971
P02452	COL1A1	0.215982881318342	3.34127636308806	1.54454639496134	0.196721912720309	0.822734102996122	-4.42678319436899
P05091	ALDH2	-0.108054926829815	3.29200854807421	-2.05440963601063	0.108526382271221	0.822734102996122	-4.42690386804458
Q01581	HMGCS1	-0.192493975000201	3.3419820451427	-2.22713130200981	0.0893029441681971	0.822734102996122	-4.42712665610986
Q8IW50-6	FAM219A	-0.133475554113671	3.30016699866975	-1.58996018661912	0.186425207345389	0.822734102996122	-4.4273157368241
P07996	THBS1	0.121473404738572	3.32835660166835	1.57960435281927	0.188723381823163	0.822734102996122	-4.42748596035886
Q15084-2	PDIA6	-0.0784720126615284	3.34320291887557	-2.01191266447239	0.113928380143269	0.822734102996122	-4.42750072644841
P41162	ETV3	-0.133647954709942	3.29241632898719	-1.56903138028847	0.191099840552158	0.822734102996122	-4.42786196365848
Q15126	PMVK	-0.251301463397735	3.35243936495627	-1.62091292586869	0.179726860513595	0.822734102996122	-4.42802641543168
Q6P5R6	RPL22L1	-0.386967289928565	3.30455311343397	-1.80770827164211	0.144301142704414	0.822734102996122	-4.42808189956755
Q6ZW49	PAXIP1	0.139207196533468	3.30486423439209	1.90788601584012	0.128431725933862	0.822734102996122	-4.4282093766582
Q15067	ACOX1	0.161992754011518	3.31800302324755	1.88952874470829	0.131193040576449	0.822734102996122	-4.42851163482722
Q01831	XPC	-0.125112744058863	3.26762823764498	-1.7193222643385	0.160046112817042	0.822734102996122	-4.42853738556397
Q9NR45	NANS	-0.223283497899634	3.33121626652173	-2.02044460456028	0.112820639069783	0.822734102996122	-4.42870581907364
P35250-1	RFC2	0.105120715471806	3.33810099599309	1.95149088931588	0.122121529257111	0.822734102996122	-4.42879660692227
Q99808-2	SLC29A1	0.13519537503571	3.3079867125402	1.52919967795486	0.200331719440171	0.822734102996122	-4.4288751552728
Q9NVA1	UQCC; UQCC1	0.212817810281622	3.2402176957433	1.60195406977203	0.183799548596392	0.822734102996122	-4.42960570693932
Q86TE4-1	LUZP2	0.859553491814612	3.28227481153657	2.93557901474156	0.0421147516220706	0.822734102996122	-4.42973310722843
Q9H0C5	BTBD1	-0.133432554660676	3.34045527099296	-1.53468254497482	0.19903435662972	0.822734102996122	-4.42977871673729
Q7LGA3-1	HS2ST1	0.0921606662205526	3.31369401823249	1.83828552000699	0.13924512026876	0.822734102996122	-4.43010713350813
Q8WXK3-1	ASB13	-0.303336269310738	3.33873634869395	-1.65748176581198	0.172133653122834	0.822734102996122	-4.43020175089591
Q6N063-1	OGFOD2	-0.153152953949369	3.32853334221987	-1.54118653966874	0.197506486207628	0.822734102996122	-4.43050810472395
P98172	EFNB1	0.10140643663445	3.31965800081278	1.59349357803693	0.185647691306562	0.822734102996122	-4.43125462692065
P29972-1	AQP1	-0.305250483505776	3.46536735967192	-1.74412034550535	0.155452799894991	0.822734102996122	-4.43155713902847
Q86WW8	COA5	-0.118123529533169	3.29857940430603	-1.56088897334912	0.192950929237238	0.822734102996122	-4.43182539634292
Q9HCN8	SDF2L1	-0.101319196112421	3.33265088146988	-1.65171980061246	0.17330755337881	0.822734102996122	-4.43187441898939
Q9NXW9-1	ALKBH4	-0.232799455333671	3.3566780933663	-1.57477956748006	0.189804043377691	0.822734102996122	-4.43189756447778
Q5TZJ5	SPATA31A1	0.446721922083201	3.27153943582	1.8574053855288	0.136180266311865	0.822734102996122	-4.43196729261508
Q5SQQ9	VAX1	0.359568848938304	2.61219083821493	1.78912116444438	0.147470089264171	0.822734102996122	-4.43210214080278
Q8N7B6	PACRGL	-0.240113645742343	3.33734671490981	-1.55751278409101	0.19372385567157	0.822734102996122	-4.43229956121196
P52948-1	NUP98	0.149571789244035	3.31578713543107	2.34639415948181	0.0782504277175501	0.822734102996122	-4.43276057917004
Q9H9P2	CHODL	-0.222978283623052	3.3967906981594	-1.52870121407999	0.200450093403291	0.822734102996122	-4.43279270028917
P82979	SARNP	0.0658694816643449	3.33490387623833	1.9312031425449	0.125014597027977	0.822734102996122	-4.43300417920806
P35052	GPC1	-0.0587891906012181	3.33176374765935	-1.92878197566595	0.125364795540243	0.822734102996122	-4.43304267265459
Q8WXW3	PIBF1	0.116520692223937	3.32433230593962	2.10806987682421	0.102103671243125	0.822734102996122	-4.4331280530277
Q9Y3I1	FBXO7	0.0810037601309383	3.32435085486094	1.69230350131034	0.165213946697528	0.822734102996122	-4.43444007873264
Q9H944	MED20	-0.148519549917772	3.33831597615526	-1.63899551208527	0.175929552363209	0.822734102996122	-4.43464552517582
Q96BD5-2	PHF21A	0.156430601498133	3.31437877022766	1.887426064273	0.131513394805511	0.822734102996122	-4.43464891539982
P28370-2	SMARCA1	0.200965081201659	3.30969355898541	1.51633055670487	0.203410781520317	0.822734102996122	-4.43476123058238
Q16891-4	IMMT	0.873398653761075	3.11001729568516	1.57760090211814	0.189171346656309	0.822734102996122	-4.4347647793844
Q9BTT4	MED10	-0.296015265353649	3.35256348240025	-1.62867129510397	0.178087298481019	0.822734102996122	-4.43532039506896
Q9UKA9-4	PTBP2	-0.123228990028343	3.34681513341384	-1.79694890272013	0.146126576689536	0.822734102996122	-4.43533859437055
O00462	MANBA	0.0932908791280487	3.30162605084024	1.75635073301323	0.153238884727115	0.822734102996122	-4.43539441674693
Q5T7V8	GORAB	0.21432144591211	3.27929456389383	1.59438021478572	0.185453114177394	0.822734102996122	-4.43545036638756
Q9H0M4	ZCWPW1	0.28159946811552	3.36726275228415	1.55480606606876	0.194345808792189	0.822734102996122	-4.43593778695113
Q9NWY4	C4orf27; HPF1	-0.252137306900256	3.32673922231626	-1.88037732928291	0.132593473269605	0.822734102996122	-4.43600265186672
P13489	RNH1	-0.173051459815818	3.3308602986256	-1.99131700416021	0.116651729959387	0.822734102996122	-4.43648148269773
Q9H741	C12orf49	-0.2178959755599	3.32414067381642	-1.51606623594576	0.203474525112518	0.822734102996122	-4.43674428842057
Q9Y267	SLC22A14	0.534398383092549	3.31285853644533	1.77702935548878	0.149571367986087	0.822734102996122	-4.43679530160309
Q15172-1	PPP2R5A	0.153039809272151	3.30792727453796	1.64308433195363	0.175082525939421	0.822734102996122	-4.43724804395499
Q14289-1	PTK2B	0.747551033714099	3.17085410631104	1.70211683151455	0.163316969772275	0.822734102996122	-4.43750551553419
Q8NFH4	NUP37	-0.24746701931413	3.36166372940182	-1.68691683892494	0.166265038942215	0.822734102996122	-4.43751506574266
P78537	BLOC1S1	-0.0901031978111351	3.31848890271026	-1.65323102545146	0.172998862229952	0.822734102996122	-4.43754277351941
P08579	SNRPB2	0.114608440214908	3.3395647166475	1.76725019314389	0.151294032808535	0.822734102996122	-4.43783890654083
Q9H3H5-1	DPAGT1	-0.31105688751984	3.35570435307334	-1.50674397563237	0.205735711756454	0.822734102996122	-4.43891508893272
Q92871	PMM1	-0.146715728698112	3.34656362575487	-1.57962356334125	0.188719091703343	0.822734102996122	-4.43904795894967
Q9BVN2	RUSC1	0.237327823445683	2.96470666477911	1.59129131201229	0.186131902146456	0.822734102996122	-4.43905629327772
P62873	GNB1	-0.354104023456007	3.34427594893959	-2.03393743900918	0.111092802373872	0.822734102996122	-4.43915083051135
P19404	NDUFV2	-0.141287567846533	3.2777532573944	-1.85770640766834	0.136132596309681	0.822734102996122	-4.43957544223364
P23508-1	MCC	0.113083358352701	3.31957467232874	1.99577047600995	0.116056879104312	0.822734102996122	-4.44049985663808
Q96C00	ZBTB9	-0.216582222621731	3.32416807853042	-1.66020559333356	0.171581610896836	0.822734102996122	-4.44064690763451
Q5TF39	KIAA1919; MFSD4B	0.192479443418626	3.27568020913481	1.50523143404102	0.206104988979144	0.822734102996122	-4.44066448518183
P52739	ZNF131	0.128750790392502	3.30879342701201	1.63394974188246	0.176980695936027	0.822734102996122	-4.44073972829162
P08567	PLEK	0.363986944549524	3.28713540834675	1.52959176626467	0.200238657356981	0.822734102996122	-4.44143152595492
O00221	NFKBIE	-0.163285719883638	3.3355852293282	-1.57434677310448	0.189901291787542	0.822734102996122	-4.44154846069006
Q92630-1	DYRK2	-0.127371784354771	3.34832894199507	-1.62046004165924	0.179823050069158	0.822734102996122	-4.44183977168394
O76095-1	JTB	-0.424157631425829	3.28792841968753	-1.50148730349978	0.207021989002841	0.822734102996122	-4.44198570426287
P52294	KPNA1	0.11846543892715	3.31631275906466	1.62237907345908	0.179415826431767	0.822734102996122	-4.44237982556724
Q96SL8	FIZ1	-0.142872150353971	3.29573817555311	-1.50036723957866	0.207297114406862	0.822734102996122	-4.44281436732117
Q8NDF8-5	PAPD5	0.140475160706085	3.30864287757404	1.84189888119611	0.138660287752699	0.822734102996122	-4.44283704699793
Q5VZY2-3	PPAPDC1A; PLPP4	-0.371820567039291	3.3344255447087	-1.6336809065345	0.177036883036295	0.822734102996122	-4.44283942969473
O43306	ADCY6	0.615175352261503	3.27687840194694	1.65702933298002	0.172225527707854	0.822734102996122	-4.44299606240439
Q9BSM1	PCGF1	-0.123923695145405	3.36657174358065	-1.58805924354297	0.186844894855043	0.822734102996122	-4.44389997926479
Q9H3G5	CPVL	0.137575245710998	3.30769343013179	1.62597879043848	0.178654534916836	0.822734102996122	-4.44392320797825
O15550	KDM6A	0.103685968128643	3.31601447671162	2.01675832359736	0.113297792927216	0.822734102996122	-4.44457125495827
Q96NM4-2	TOX2	-0.408130222979943	3.28538028986107	-1.80676892981553	0.144459538114156	0.822734102996122	-4.44475916910195
Q9HBH5	RDH14	0.193531993646619	3.28618915655201	1.69686300000348	0.164329706171161	0.822734102996122	-4.44494034054069
A6NK53	ZNF233	0.845219247649984	2.54723918272528	2.45477865227805	0.0695281873926127	0.822734102996122	-4.44528329385941
Q9Y3B7-1	MRPL11	-0.0990105511090535	3.29565725680036	-1.92796038212537	0.125483872644073	0.822734102996122	-4.44570891041198
Q9Y2M5	KLHL20	0.119479234628777	3.30279382511503	1.52842337351966	0.20051610523379	0.822734102996122	-4.44604536639043
Q96ST2	IWS1	0.0962931830378282	3.33454189716342	1.96178363566377	0.120681641513403	0.822734102996122	-4.44619959018514
Q96MT0	FLJ31958	-0.277675975954603	3.43063924841798	-1.66121375716663	0.171377753634403	0.822734102996122	-4.4463564146729
O15315-3	RAD51B	-0.211974183317626	3.31118064362274	-1.53152162800285	0.199781247051193	0.822734102996122	-4.44660331608308
Q8WUU5	GATAD1	-0.0921123131879698	3.32738128454403	-1.59543898169901	0.185221037871817	0.822734102996122	-4.44712226800054
Q9UKN5	PRDM4	-0.213337772017433	3.32799454115114	-1.48938290564972	0.210014939802623	0.822734102996122	-4.44807258169099
P04844-1	RPN2	-0.109377829531904	3.31405928204215	-1.8333390662621	0.140050007123136	0.822734102996122	-4.4484626020769
Q53EZ4-1	CEP55	0.0893522536108832	3.32878406599112	1.87033875104322	0.13414821374852	0.822734102996122	-4.4485822118347
P53680	AP2S1	0.129759644055118	3.31672122624427	1.64356003183737	0.174984257476505	0.822734102996122	-4.44900265751497
P56545-2	CTBP2	-0.129910290130881	3.33409109012568	-1.76798391523472	0.151164054649377	0.822734102996122	-4.44913751924482
O15305	PMM2	-0.425173819064147	3.36083640765847	-1.90656357032693	0.128628535826961	0.822734102996122	-4.44966885786488
Q9NX20	MRPL16	-0.12788352111059	3.30456204106904	-1.52997836893129	0.200146940443592	0.822734102996122	-4.4507014726871
O00170	AIP	-0.116190279768694	3.32507616497348	-1.83577930688655	0.139652310101029	0.822734102996122	-4.45073869006127
Q13045-1	FLII	-0.0821077459393273	3.31917492303001	-2.10519939083691	0.102436428646905	0.822734102996122	-4.45113664094586
Q58F21-5	BRDT	0.819862382182453	3.19745740661263	1.75199708890129	0.154023120104301	0.822734102996122	-4.45144672238231
P30622-3	CLIP1	0.0862630060132644	3.30964404368551	2.2057114229464	0.0914677036900241	0.822734102996122	-4.45159260012698
P42771-1	CDKN2A	-0.189280573008393	3.30901148411669	-1.59811548154802	0.184635698719569	0.822734102996122	-4.45192058613732
Q96J42-1	TXNDC15	-0.118644572457403	3.30300139848283	-1.5099638370788	0.204951838226855	0.822734102996122	-4.45193649707107
P50440-1	GATM	-0.204912608329888	3.27034677012801	-1.48172746080799	0.211930393730635	0.822734102996122	-4.45204228912108
P48426	PIP4K2A	0.0798834591994935	3.318283032357	1.8439574410569	0.138328282035583	0.822734102996122	-4.45248843893903
Q96JC1-1	VPS39	0.101480834537171	3.29886902353202	2.01779144946259	0.113163842237941	0.822734102996122	-4.45285446602291
Q08378	GOLGA3	0.109724006621468	3.30792547806868	2.21477305752763	0.0905448436114965	0.822734102996122	-4.45356402674871
P50053	KHK	-0.206646829001859	3.34024935452719	-1.50833304292364	0.205348474520696	0.822734102996122	-4.45380420642297
P55265-1	ADAR	0.126599245130504	3.3140467944646	2.47294720507358	0.0681766540550376	0.822734102996122	-4.45410011034662
Q9UPW0-1	FOXJ3	0.171621779628614	3.31574044527132	1.62481209555811	0.178900907348866	0.822734102996122	-4.45426114840616
Q00577	PURA	0.0887176197003057	3.32671285303927	1.86414312276714	0.135117554563481	0.822734102996122	-4.45430558016994
Q8TA86	RP9	0.195126236748555	3.31429630391972	1.67913032989098	0.167796816193694	0.822734102996122	-4.45437900657031
Q96I15-1	SCLY	-0.145157097362028	3.32632668135379	-1.80114559578951	0.145411653538622	0.822734102996122	-4.45469807165133
Q06587	RING1	0.101262148419672	3.31567984494004	1.61891890016177	0.180150778174081	0.822734102996122	-4.45533198059186
Q8IYA7	MKX	-0.395875709520513	3.29334957190454	-1.68722685997103	0.166204355172403	0.822734102996122	-4.45542420043831
O75874	IDH1	-0.477277001181904	3.33057691886576	-2.10060071793789	0.102972022726848	0.822734102996122	-4.45560678444277
Q8IWA5	SLC44A2	1.54519588685631	2.97871165544813	1.82064614337797	0.142138276092914	0.822734102996122	-4.45609674410118
Q6T4P5-3	LPPR3; PLPPR3	-0.190777391844542	3.32625028000604	-1.4879145407617	0.210380975604812	0.822734102996122	-4.45616863038199
Q68DE3	KIAA2018; USF3	0.406109463287964	3.30734154584018	1.62508290697518	0.178843688356978	0.822734102996122	-4.45624436409276
Q9H7L9	SUDS3	0.14224332046811	3.32620709692305	1.68146125487264	0.167336727729881	0.822734102996122	-4.45637346971136
Q8IUE6	HIST2H2AB	-0.202910061868825	3.28673735839774	-1.48637481063895	0.210765494163901	0.822734102996122	-4.4565314070909
Q8IWT0	ZBTB8OS	-0.315895643742502	3.30344537719171	-1.48746098799012	0.210494168125641	0.822734102996122	-4.45667326047714
P51788-1	CLCN2	0.207831909867336	3.28546849135012	1.49631271378879	0.208296144285306	0.822734102996122	-4.45677727809358
Q2Y0W8-2	SLC4A8	-0.358260672683953	3.38589727204459	-1.58473369098818	0.187581449326096	0.822734102996122	-4.45725069282821
Q96H12	MSANTD3	-0.198864010211224	3.31387536475039	-1.47177879326028	0.214446007441298	0.822734102996122	-4.45727524960091
P17026	ZNF22	-0.136544254109864	3.30545246124442	-1.57888006692211	0.188885203587268	0.822734102996122	-4.45813600963032
O96019-1	ACTL6A	-0.277863214732741	3.32504206196376	-2.07025826529115	0.106584300006755	0.822734102996122	-4.45824462906568
P55327-4	TPD52	-0.315054728472358	3.28775051216984	-1.47053072417719	0.214763711224228	0.822734102996122	-4.4582567052782
Q96E39	RBMXL1	0.141822376593864	3.33427716548948	1.53477786791555	0.199011877158577	0.822734102996122	-4.45845930604441
Q9NRW1	RAB6B	0.192506673029251	3.32630306476516	1.48173622304945	0.211928191289683	0.822734102996122	-4.45867722091566
Q6PH81-1	C16orf87	-0.135162879208263	3.30309473414949	-1.4727304675025	0.214204071026286	0.822734102996122	-4.45882994328395
Q9UNL2-2	SSR3	-0.152362684617204	3.24524389668309	-1.47513417943133	0.21359421896176	0.822734102996122	-4.4589946286457
Q86WT1	TTC30A	0.180594797667534	3.27414885081388	1.4849843195081	0.211113353399247	0.822734102996122	-4.4590073149122
Q86WI1	PKHD1L1	-0.559145772754783	3.35535595950512	-1.51403642240731	0.203964712209316	0.822734102996122	-4.45977157070108
P47813	EIF1AX; LOC101060318; LOC107984923	-0.317679302221167	3.34661596086312	-1.84365145778293	0.13837757721109	0.822734102996122	-4.45990079560418
P07711	CTSL; CTSL1	-0.258208728827146	3.30992861643456	-1.46670608145912	0.21574025284935	0.822734102996122	-4.46026594448261
Q9UHR5-1	SAP30BP	0.244766162249758	3.29947433437054	1.83107581828472	0.140419943096384	0.822734102996122	-4.46037288104392
Q96S99	PLEKHF1	-0.353089805939807	3.25012242994794	-1.46771791992999	0.215481467239512	0.822734102996122	-4.46039526985335
A6NCI8	C2orf78	0.167015191223355	3.32665712006433	1.47228010399244	0.214318528986251	0.822734102996122	-4.46052911555531
Q9H4L7-2	SMARCAD1	-0.495376216572284	3.33158687688761	-1.51965253819723	0.202611381924374	0.822734102996122	-4.46060963758792
O95168-1	NDUFB4	-0.0895283292315187	3.31388255687215	-1.61488043663772	0.181012508533277	0.822734102996122	-4.4609765891938
Q9BZ29-4	DOCK9	-0.156278795685048	3.31076351290645	-1.47055158478633	0.21475839713171	0.822734102996122	-4.46135329193882
Q9H2S9	IKZF4	-0.112892190944181	3.27719751513605	-1.5151546391143	0.203694521647333	0.822734102996122	-4.46158878095366
Q96JB2-1	COG3	0.0688116023046063	3.33314805111553	2.01856611925007	0.113063515585212	0.822734102996122	-4.46174404580643
Q8N3I7-1	BBS5	0.162577926616266	3.32470684026632	1.4629456293703	0.216704761669879	0.822734102996122	-4.46181586412647
Q7L099-2	RUFY3	-0.285508907058974	3.31900742969851	-1.46775943992225	0.215470854852606	0.822734102996122	-4.46201480364839
O00287	RFXAP	0.131174856689173	3.33474001844598	1.5653085778795	0.191943907141963	0.822734102996122	-4.46205317888819
Q9UKX7	NUP50	0.229972730819937	3.30053181332237	2.22577665943859	0.0894381422865283	0.822734102996122	-4.46220089836766
Q9NRX1	PNO1	0.116821740069404	3.31648888099296	1.75323667770972	0.153799397210067	0.822734102996122	-4.46238117913441
Q7L266	ASRGL1	-0.16881253672168	3.31429410527263	-1.76562208517904	0.151582874301457	0.822734102996122	-4.46241181001753
Q96MZ0	GDAP1L1	0.0699310472983102	3.31334984362351	1.774911846487	0.149942606323247	0.822734102996122	-4.46254825556873
Q9UKV0-10	HDAC9	0.223024209434716	3.29209774899034	1.49138271698406	0.209517459994202	0.822734102996122	-4.46266910386348
P78406	RAE1	-0.198614091292153	3.33069027641049	-2.16755653280022	0.0954700779664274	0.822734102996122	-4.46267895621064
O15231-6	ZNF185	0.597775717367469	3.25124397319737	1.73636184685513	0.156874744994369	0.822734102996122	-4.46280819883396
P78395	PRAME	0.0759707578867526	3.29477339559348	1.80187578955993	0.145287643469677	0.822734102996122	-4.46296639344794
Q10567-3	AP1B1	-0.434784421561041	3.33199259511917	-1.47282760219168	0.214179392736682	0.822734102996122	-4.46309925029838
Q9NX08	COMMD8	-0.283134523710813	3.36352403862425	-1.46411571374745	0.216404185744698	0.822734102996122	-4.46388483321507
Q8NEY8-3	PPHLN1	0.141818591613327	3.27601566958983	1.55136978996705	0.195138348789401	0.822734102996122	-4.46388784936779
Q5T4F4-2	ZFYVE27	0.113633769746107	3.30782520688445	1.57891990623058	0.188876298879155	0.822734102996122	-4.46415012056371
Q9BT92	TCHP	0.0939186215033877	3.34816558426186	1.58056971318948	0.188507920412308	0.822734102996122	-4.46415709036166
P10746	UROS	-0.160769059123146	3.34040534212218	-1.60305559908401	0.183560328411089	0.822734102996122	-4.46435361828486
Q15149-8	PLEC	-0.75046072732887	3.25434458110595	-1.76272947229886	0.152097494690584	0.822734102996122	-4.46494835677911
Q9H1M0	NUP62CL	-0.554066393231998	3.29415335257744	-1.63497894689906	0.176765761356369	0.822734102996122	-4.46503870394789
Q96FX7	TRMT61A	-0.189856745752538	3.33245121831237	-1.64822192421339	0.174024253167151	0.822734102996122	-4.46552576651389
Q9Y2H1	STK38L	0.0965248578094624	3.30814186179405	1.82268919248729	0.141799911898219	0.822734102996122	-4.46570752745778
Q9H1A4	ANAPC1	0.120442898240331	3.31256160844907	2.0710462308405	0.106488745760061	0.822734102996122	-4.46576087738702
Q9BTY7	FAM203B; FAM203A; HGH1	-0.329142000765785	3.31985639747563	-1.67383944945538	0.168846075505233	0.822734102996122	-4.46588859209135
Q13183-3	SLC13A2	0.450959727725222	3.26140897586351	1.50539770935771	0.206064361057707	0.822734102996122	-4.46599725515546
Q5VZ89-2	DENND4C	0.245196907605463	3.28005935121512	1.49514774298703	0.208584092476088	0.822734102996122	-4.46629977278892
O75044	SRGAP2	0.100728496361662	3.3009233886012	1.99982094395519	0.115518733099413	0.822734102996122	-4.46651191335287
P35232	PHB	-0.0957143236572653	3.32288247283918	-1.94693863715867	0.122764305541874	0.822734102996122	-4.46654028521535
Q6NSI8-1	KIAA1841	0.115595302320206	3.29981072602897	1.55038251624192	0.195366664276083	0.822734102996122	-4.46693303718919
Q8IW92	GLB1L2	0.156567176268694	3.29409271447633	1.54475214463829	0.196673970928765	0.822734102996122	-4.46802842850616
O43236-5	SEPT4	0.414726954494069	3.29740677624439	1.76228056986069	0.152177524202469	0.822734102996122	-4.46816028885789
Q7Z3B3	KANSL1	0.092893931435406	3.30307540905138	1.92455200385834	0.125979174061086	0.822734102996122	-4.46818255237745
Q9UKY4-1	POMT2	-0.684100536353189	3.28518686357457	-1.45122403578676	0.219739099497215	0.822734102996122	-4.46859013476638
O75533-1	SF3B1	0.102533147914052	3.32178963056069	2.54094800163464	0.0633769448912434	0.822734102996122	-4.46870610303345
Q4V9L6	TMEM119	0.107014082698858	3.32326183314524	1.53890995295178	0.198039917933998	0.822734102996122	-4.46879951722986
O75489	NDUFS3	-0.116135112627114	3.26863190941118	-1.71922644114913	0.160064137188265	0.822734102996122	-4.46902053909356
P49427	CDC34	-0.446208342432716	3.39084722933184	-1.54113587383814	0.19751834183712	0.822734102996122	-4.46972644262903
Q96PK6-5	RBM14-RBM4; RBM14	-0.194146234267087	3.31532483097556	-1.49865413407433	0.20771862778745	0.822734102996122	-4.46980272354194
Q8TEY5	CREB3L4	0.192180796735466	3.25219390127684	1.46024291323713	0.21740065173688	0.822734102996122	-4.47035698908047
Q8IVQ6	ZDHHC21	0.192328626338041	3.28850881418444	1.4452183163093	0.221310264918851	0.822734102996122	-4.47058998180417
Q9UBI6	GNG12	0.193870882722534	3.10100810270728	1.45294713379879	0.219290385442275	0.822734102996122	-4.47063733280947
Q9H5J0	ZBTB3	0.167338421474817	3.29225725653039	1.45799745965423	0.217980514514343	0.822734102996122	-4.47160906623256
O00423-3	EML1	0.0685707197798823	3.30451521175578	1.89184936368265	0.130840459116999	0.822734102996122	-4.47245194219108
Q9BPX3	NCAPG	0.0863521279734027	3.31069098568216	2.13314612790868	0.0992470230165902	0.822734102996122	-4.47270994324248
Q6UXZ3	CD300LD	-1.23904734636403	3.1267619347255	-2.21339325955293	0.0906846932946201	0.822734102996122	-4.47281272142201
Q5U5X0	LYRM7	0.368904417944994	3.21785259655845	1.46302244194762	0.216685016879749	0.822734102996122	-4.47282101293926
P36957	DLST	-0.125898030285668	3.27264613833729	-1.77211200090853	0.150434974308357	0.822734102996122	-4.47336461054844
O14593	RFXANK	-0.308350757981825	3.35205188910309	-1.45121398305834	0.219741720041044	0.822734102996122	-4.47362473496915
Q9NVP4-1	DZANK1	0.46843384524469	3.26720237993813	1.71441036522677	0.160972802712602	0.822734102996122	-4.47389450836419
Q8TDG4	HELQ	0.232235587075659	3.26521135442668	1.44102577407405	0.222413748147083	0.822734102996122	-4.47403950199941
Q9Y4C5-1	CHST2	0.120878172294059	3.31167970980109	1.49462651506006	0.208713055907128	0.822734102996122	-4.47432764052459
P49773	HINT1	-0.678190290085868	3.37001130671797	-1.87224334983572	0.133851734113449	0.822734102996122	-4.47443802957118
Q5SRE7-1	PHYHD1	-0.202054250074036	3.28668647681823	-1.49274571105702	0.209179080278897	0.822734102996122	-4.47446197922956
Q09328	MGAT5	0.156128286793999	3.31680401928338	1.83058542865435	0.140500236857892	0.822734102996122	-4.47450731972065
Q02446	SP4	-0.193417517220272	3.33612874092349	-1.44103964797881	0.222410087447034	0.822734102996122	-4.47482465761532
Q7Z2K6	ERMP1	0.263036176666204	3.29989417451331	1.60448612541492	0.1832501399089	0.822734102996122	-4.4749186995544
P68400	CSNK2A1	0.0854388694555896	3.31764430171616	2.06515253745537	0.107205747537018	0.822734102996122	-4.47492122701237
Q9ULP0-6	NDRG4	0.121486721411849	3.33564843828842	1.76726410539729	0.151291567163473	0.822734102996122	-4.47563560458729
P43652	AFM	0.488950763756113	3.43601388855999	1.92157423972447	0.126413632708014	0.822734102996122	-4.47576901436327
P62310	LSM3	-0.61096535965663	3.36529851985303	-1.61483815855095	0.18102155241676	0.822734102996122	-4.47585134911247
Q01850	CDR2; LOC101060399	0.096873267466363	3.31654117760399	1.70841860193174	0.162110876674808	0.822734102996122	-4.47591087741863
Q96IZ5-3	RBM41	-0.302009508737194	3.29311828678077	-1.48726533496997	0.210543015976346	0.822734102996122	-4.47617321500645
Q14D33	CXXC11; RTP5	-0.143162556023184	3.33514987427308	-1.43617665900962	0.223696910919965	0.822734102996122	-4.47647129214365
P53396-2	ACLY	0.135029691741832	3.29851305874156	1.49357487000544	0.20897350215612	0.822734102996122	-4.47694066024422
Q86VZ4	LRP11	0.130809213018314	3.26379883304071	1.51673257821842	0.203313868941273	0.822734102996122	-4.47694535155512
Q06546	GABPA	0.236703486713091	3.30469797022551	1.72712141330952	0.158586240042138	0.822734102996122	-4.47719405715232
P62312	LSM6	-0.208151759489373	3.32522844118712	-1.67925411832057	0.167772348999777	0.822734102996122	-4.47812848116781
P02458-2	COL2A1	0.111502939577757	3.30634560769567	1.54074947635074	0.197608781438146	0.822734102996122	-4.47819857656503
Q6NSJ5	LRRC8E	0.318926134741913	3.24667879375139	1.45030271179514	0.219979400352133	0.822734102996122	-4.47824187787728
Q17RY6-1	LY6K	0.654514007355067	3.1928206036735	1.60641815458985	0.182832067948865	0.822734102996122	-4.47828933396305
P54756	EPHA5	-0.770878230934886	3.45748324995024	-2.08474419357816	0.104842617423253	0.822734102996122	-4.4783016390723
Q14232	EIF2B1	0.210063033231317	3.30613346201885	1.92615622150071	0.125745787740336	0.822734102996122	-4.47921645059754
Q9BYV8	CEP41	0.10585584722853	3.3099177391785	1.6921165112799	0.165250316790725	0.822734102996122	-4.4794160873198
O00522	KRIT1	0.114883921870274	3.32822563988513	1.88661305148317	0.131637487569475	0.822734102996122	-4.47950308966486
Q5H913-1	ARL13A	-0.276444638392126	3.28044691789758	-1.46015218783291	0.217424050463101	0.822734102996122	-4.47969968862749
Q96CP6-1	GRAMD1A	0.0904194158657406	3.30725667287414	1.60065300183698	0.184082517837258	0.822734102996122	-4.48004599620737
Q96PV6-2	LENG8	0.0809852639054366	3.33897619940191	1.85276399692492	0.136917552640173	0.822734102996122	-4.48005790602767
Q9BVL2	NUPL1; NUP58	0.0965472307866543	3.31614297549528	1.76778716986308	0.151198896269601	0.822734102996122	-4.48060104885178
Q92845	KIFAP3	0.0953080982839141	3.30720072599621	1.83886762540996	0.139150726526608	0.822734102996122	-4.48069404075192
Q8N488	RYBP	0.130581139252524	3.33076589614837	1.49972954591566	0.207453918967043	0.822734102996122	-4.48076552157815
Q86YA3-1	C4orf21; ZGRF1	0.098641383488213	3.30835290373774	1.81832763363497	0.142523307234623	0.822734102996122	-4.48090925524374
Q86SZ2	TRAPPC6B	-0.172905127799316	3.33785426750264	-1.65446402896836	0.172747426791214	0.822734102996122	-4.4812067194481
Q9NSI2-1	FAM207A	-0.0823893983875097	3.33579261351335	-1.59166155712756	0.186050405570996	0.822734102996122	-4.48204613647805
O00757	FBP2	-0.315732016947534	3.44483105747159	-1.58385859827038	0.187775764539923	0.822734102996122	-4.48210286456804
Q2TAY7-2	SMU1	0.261965003052038	3.29834649312714	1.43888691514845	0.222978818574882	0.822734102996122	-4.48223732915605
O00592	PODXL	0.100799316646157	3.33393543722517	1.56209954604152	0.192674558211261	0.822734102996122	-4.48226476303722
Q9NRD5	PICK1	0.209011827743693	3.29816048759205	1.872634061265	0.133791001180862	0.822734102996122	-4.48230387761645
P35610	SOAT1	-0.11595484495226	3.31024766140452	-1.52556810083258	0.201195771350027	0.822734102996122	-4.48230421185975
A8MZ97	C2orf74	0.190408829920948	3.28265218991899	1.43752171532183	0.223340244716095	0.822734102996122	-4.48254907640876
P23142	FBLN1	0.109786117102466	3.32158886997308	1.78623126834433	0.147969414950045	0.822734102996122	-4.48314271913049
Q9BUH6	C9orf142; PAXX	-0.16094692703148	3.31079221007947	-1.49583626323713	0.208413860854697	0.822734102996122	-4.48341016631642
Q5T7P8	SYT6	-0.0865094025332353	3.31769335865542	-1.56200735080207	0.192695591884496	0.822734102996122	-4.48355157680352
Q6NZI2-1	PTRF; CAVIN1	0.608973578306217	3.18119210885127	1.41989204448395	0.228060466412247	0.822734102996122	-4.48402140043097
O75570	MTRF1	-0.0938821090589057	3.28632407794208	-1.52701889244816	0.200850133570269	0.822734102996122	-4.48417117416879
Q6ZN18-1	AEBP2	0.0820113996938141	3.3193552472023	1.62277573377044	0.179331773399265	0.822734102996122	-4.48449991147184
O00267-2	SUPT5H	0.118667440670268	3.32929648787796	2.23937695588365	0.0880910885742162	0.822734102996122	-4.48491766668838
P53804-1	TTC3	-0.070477100730974	3.27395150198624	-1.6945507317965	0.164777510458799	0.822734102996122	-4.48518757621647
P08962	CD63	-0.259909504941907	3.25427339847289	-1.42014733653261	0.227991408841665	0.822734102996122	-4.48544064729563
Q8NFZ4	NLGN2	0.213486556399242	3.29376951050153	1.64331975905625	0.175033885032291	0.822734102996122	-4.48590400657848
Q8NDC4-2	MORN4	-0.276612815721875	3.34349355157432	-1.49667157301115	0.208207525446233	0.822734102996122	-4.48643287278391
Q9NRJ7	PCDHB16	0.227803521956339	3.33780202046722	1.45593036787911	0.218515690708349	0.822734102996122	-4.48659894806577
Q96MD7-1	C9orf85	0.169702583425622	3.32910662102497	1.41422683978134	0.229598297797693	0.822734102996122	-4.48688235856213
Q9Y587-1	AP4S1	0.25362614466626	3.30343745199762	1.42241414623428	0.227379140230092	0.822734102996122	-4.4870322320771
O94921-1	CDK14	0.175097753526636	3.27883994867427	1.63486877905955	0.176788755344495	0.822734102996122	-4.48745831745129
Q9NX70	MED29	0.0733827286034684	3.34989396813726	1.71316415514786	0.161208813007914	0.822734102996122	-4.48812228828561
Q5T6F0	DCAF12	-0.123680855915506	3.34292814419499	-1.51634110857383	0.203408237253197	0.822734102996122	-4.48869298202329
Q9NX05-1	FAM120C	0.0838196625585425	3.26655503475117	1.70805069280742	0.162181032553981	0.822734102996122	-4.48988007642166
Q9UII2-1	ATPIF1	0.305741217200169	3.28784854699432	1.52613913876925	0.20105965454283	0.822734102996122	-4.49007465580654
Q9NVX2	NLE1	-0.0660334975497261	3.33875415099871	-1.78152087494835	0.148787151576717	0.822734102996122	-4.49015175859842
Q8NGL6	OR4A15	0.972756073333782	3.09641559988356	1.72999786436553	0.158051366453552	0.822734102996122	-4.49049945261967
Q7Z2Y8	GVINP1	1.1398419386979	3.09434740101468	1.67986803714622	0.167651061099529	0.822734102996122	-4.49061028671526
Q9Y333	LSM2	-0.297439460237197	3.37544947612319	-1.5378441579601	0.198290152069449	0.822734102996122	-4.49111162214631
Q15418-2	RPS6KA1	0.149717795213408	3.30030721890928	1.89327566096405	0.130624263102472	0.822734102996122	-4.49134599374679
O95229	ZWINT	0.0881263038320008	3.32049224924336	1.68659904321096	0.166327268641457	0.822734102996122	-4.49174632647546
Q14833-2	GRM4	0.254190995705356	3.3906144612814	1.46282587541985	0.21673554821457	0.822734102996122	-4.49176276664274
Q17R31-3	TATDN3	-0.266322355300632	3.27212284897141	-1.47734722394541	0.213034289444962	0.822734102996122	-4.49192511200906
Q8TAV0-1	FAM76A	0.0773924734205151	3.3027039492228	1.62606534884445	0.178636270304816	0.822734102996122	-4.4921635140098
Q01538-2	MYT1	0.13210506536388	3.33143575242303	2.07630859657408	0.105853006960202	0.822734102996122	-4.49242768345822
Q9UPX8-3	SHANK2	0.193028527201571	3.28534071169429	1.40220648647114	0.232895473740163	0.822734102996122	-4.49252787477923
Q96T17-2	MAP7D2	-0.507991287918566	3.39372607158274	-1.87959949268709	0.132713245648654	0.822734102996122	-4.49264817046879
P61221	ABCE1	0.0753851755061549	3.32593243032525	2.16712859428449	0.0955160584223725	0.822734102996122	-4.49290715269953
Q96P71-1	NECAB3	-0.314315849240697	3.25853456015327	-1.40998304044881	0.230757039655598	0.822734102996122	-4.49296770831999
Q96MG8-1	PCMTD1	0.49821286699428	3.23772520644028	1.40978394524316	0.230811543827177	0.822734102996122	-4.49303075663664
Q9NS91	RAD18	0.11376426918182	3.31917545019642	1.85811922739131	0.136067251140133	0.822734102996122	-4.49308223724215
Q2VWP7	PRTG	0.13516457953558	3.37733179670947	1.47587365178472	0.213406957776053	0.822734102996122	-4.49322350791408
Q9NX07-1	TRNAU1AP	-0.133619711453968	3.34906135288698	-1.41143400303488	0.230360211180214	0.822734102996122	-4.49331158748146
Q2TAL8	QRICH1	0.122055642716909	3.29209233502736	1.78779679979251	0.1476986943481	0.822734102996122	-4.49453139288052
O75436-1	VPS26A	0.0569043557346834	3.30121506425856	1.96913896141543	0.119663996840053	0.822734102996122	-4.49464415957821
Q86Y97	SUV420H2; KMT5C	-0.187240398413931	3.29308596924163	-1.40826439246872	0.231227957144284	0.822734102996122	-4.4955319681528
O95863	SNAI1	0.108839176673422	3.41157645289089	1.44785676406861	0.22061863454108	0.822734102996122	-4.49555642949022
P23443-1	RPS6KB1	0.182465889954487	3.30293108250269	1.56562019079528	0.191873108942526	0.822734102996122	-4.49624782256544
Q6IPU0	CENPP	0.131742546508913	3.31767142877575	1.49380546764245	0.208916365114326	0.822734102996122	-4.49652987243227
Q9GZN2-1	TGIF2	-0.282557451646449	3.3590628259432	-1.39762996559689	0.234163124933394	0.822734102996122	-4.49681016245322
Q9H4Z3	PCIF1	0.115077235008734	3.30425987735777	1.93691353056083	0.124192837860913	0.822734102996122	-4.4970322812396
Q9NUJ7	PLCXD1	0.321275230957686	3.31086770317924	1.39818678352687	0.234008527173377	0.822734102996122	-4.49783245960822
P36404	ARL2	-0.168116381661461	3.38889687075116	-1.57736681528148	0.189223759026899	0.822734102996122	-4.49788568724983
Q7Z2E3-1	APTX	-0.128987357959002	3.34841552507644	-1.7616895894373	0.152282951215924	0.822734102996122	-4.49796835689814
O75635-1	SERPINB7	-0.27241476988017	3.35615146829671	-1.40328977559092	0.232596410714692	0.822734102996122	-4.49803677805426
Q9NYS7-2	WSB2	-0.260133018062715	3.30388445421364	-1.41121085364687	0.230421196869058	0.822734102996122	-4.49828830299788
P78509	RELN	0.121908507494809	3.28535869710789	1.55745865272704	0.193736274034702	0.822734102996122	-4.49833448518275
Q8TCD1	C18orf32	-0.133934225715789	3.32329124478155	-1.48510693603714	0.211082655107973	0.822734102996122	-4.49872793771093
Q5BKT4	ALG10	-0.107835135230025	3.29491586881487	-1.48462563709355	0.211203179076099	0.822734102996122	-4.49890761866354
P30825	SLC7A1	0.114516559263863	3.31629320926773	1.46377198703128	0.216492440109319	0.822734102996122	-4.4994914866743
Q504T8	MIDN	0.224243388719091	3.27131313007375	1.40078196638945	0.233289320780383	0.822734102996122	-4.49961127352335
Q8N7H1	C12orf61; LINC01465	0.603938219014846	3.22111307854215	1.48230801475648	0.211784518026442	0.822734102996122	-4.50055256661168
O95948	ONECUT2	-0.233415361201811	3.32994293019929	-1.48877190986426	0.210167171294399	0.822734102996122	-4.50056435510325
P11532-1	DMD	0.172504974427565	3.32583156076153	1.38163728211225	0.238646812257802	0.822734102996122	-4.50059512106562
Q9ULH7-5	MKL2	0.134731802093946	3.3065859354096	1.86993332281014	0.134211415971715	0.822734102996122	-4.50064250707207
Q6P3R8	NEK5	0.246761013354601	3.27903753477159	1.43182086519996	0.22485584035241	0.822734102996122	-4.50116896957271
Q9UGC7-2	MTRF1L	-0.226886514409156	3.28321999611741	-1.42671576017609	0.226221770107373	0.822734102996122	-4.50143547604407
Q9BZL1	UBL5	-0.250128355634327	3.34397764450986	-1.47841814761583	0.212763863379456	0.822734102996122	-4.5015440085234
Q9GZS3	WDR61	-0.216764813030707	3.33997821298023	-1.86792247701171	0.134525360669607	0.822734102996122	-4.5015454522662
Q15545	TAF7	0.0989590749533988	3.3510010214653	1.80563554106683	0.144650901475142	0.822734102996122	-4.50187774980095
Q06190-3	PPP2R3A	0.380141617284607	3.26602705398858	1.49863199342832	0.207724081223239	0.822734102996122	-4.50190606175941
O75586-2	MED6	0.136242324212328	3.3193317258411	1.60074895147277	0.184061634386638	0.822734102996122	-4.50204270161943
Q6NSZ9	ZNF498; ZSCAN25	-0.122749850816482	3.30122094805485	-1.41714347481018	0.228805286630789	0.822734102996122	-4.50213722053796
O43301	HSPA12A	0.157581310808325	3.31648630922223	1.95248307582496	0.121981918786465	0.822734102996122	-4.50244584067429
Q9UBP9	GULP1	0.0746999189356614	3.30395875438524	1.82374002521374	0.1416262114033	0.822734102996122	-4.50255930894184
P17931	LGALS3	-0.305819302729477	3.29212736827279	-1.43608566397081	0.223721060468043	0.822734102996122	-4.50343924838175
P24666-1	ACP1	-0.15386224672365	3.33069751036842	-1.64035897251898	0.17564662958976	0.822734102996122	-4.50352145830931
P56559-2	ARL4C	0.186100708460438	3.33164164757553	1.37707782963345	0.239940558655734	0.822734102996122	-4.50353079951602
Q86TV6-2	TTC7B	0.130626852694824	3.29451297874241	1.59633080008357	0.185025788439851	0.822734102996122	-4.50436053454363
Q9H4Z2	ZNF335	0.125194438453963	3.31061209182299	1.4166642040905	0.228935409357342	0.822734102996122	-4.50448621391166
Q96E52-1	OMA1	-0.145205964042648	3.25225188011675	-1.47936288171394	0.212525589818636	0.822734102996122	-4.5046012903323
Q96B54	ZNF428	0.135961403706568	3.30540898864661	1.38518799127969	0.237644067545737	0.822734102996122	-4.50465377843442
Q9BQ52-1	ELAC2	-0.125034930345753	3.31703705331422	-2.08754641797223	0.104509330962456	0.822734102996122	-4.50467007130705
Q9NVW2	RLIM	0.262353902158897	3.29426705649766	1.51399001823609	0.203975932546313	0.822734102996122	-4.50510862879427
Q9BYE7-1	PCGF6	-0.100557202024867	3.3484580571854	-1.58295969372434	0.187975583084999	0.822734102996122	-4.50573189798021
Q5T1V6	DDX59	0.111708747114473	3.30801236034815	1.76481923834128	0.151725522131043	0.822734102996122	-4.5066375755022
Q96H86	ZNF764	0.110652454396287	3.32546043614612	1.44154792263607	0.222276018164912	0.822734102996122	-4.50687468863733
O60683-2	PEX10	-0.183404796586241	3.37850866723172	-1.37093617321813	0.24169419050646	0.822734102996122	-4.50705970569609
Q9NX14-2	NDUFB11	-0.140379630547486	3.28678830986488	-1.67120231270829	0.169371619895712	0.822734102996122	-4.50711187440637
P56179-3	DLX6	-0.131194538184383	3.32602073927469	-1.44948146332983	0.220193821519664	0.822734102996122	-4.50786856546361
P40763	STAT3	-0.391501757537326	3.29919318780868	-1.37309079833338	0.241077545819879	0.822734102996122	-4.50808710498658
P48163	ME1	-0.245932504097493	3.32390224900801	-1.54284593140575	0.19711859594156	0.822734102996122	-4.50816856787253
Q9NW38-2	FANCL	0.124820594932802	3.30076721760138	1.58073885562623	0.188470195129084	0.822734102996122	-4.50877223701373
Q07864	POLE	0.104066064632522	3.30555016348194	2.23136796560073	0.0888815808063261	0.822734102996122	-4.50931654931384
Q9UL63-1	MKLN1	-0.152405175541904	3.33760865469217	-1.86356939968867	0.135207697088448	0.822734102996122	-4.50953541306246
Q5EBL2	ZNF628	-0.255130547287879	3.29356504771571	-1.44064171985133	0.222515106738747	0.822734102996122	-4.50971909419035
Q7Z417	NUFIP2	0.153150122447456	3.30223026198391	2.01295258671962	0.11379272749032	0.822734102996122	-4.50976739130886
Q9NTG7	SIRT3	-0.123699607349549	3.29582363521653	-1.44200152600894	0.22215643801268	0.822734102996122	-4.51007303178715
P17677-2	GAP43	0.298379019901861	3.3009850085833	1.98609113443685	0.117353997136566	0.822734102996122	-4.51009472965705
Q9HC96	CAPN10	-0.516133094847429	3.27895232879235	-1.75398350188839	0.153664775381946	0.822734102996122	-4.51014818421848
P32321-2	DCTD	-0.231108735443126	3.33782663221878	-1.58387859383474	0.187771322190783	0.822734102996122	-4.51017857490474
O75400	PRPF40A	0.144234507633961	3.3356518598935	2.06744504998102	0.106926220866463	0.822734102996122	-4.51045054555514
Q6P087	RPUSD3	-0.109420335173238	3.29140916128214	-1.61038119009887	0.181977590916223	0.822734102996122	-4.51118779065605
Q96EG3	ZNF837	0.630392383031876	3.12143030873609	1.36642344860813	0.242990748253995	0.822734102996122	-4.51123026676096
Q9NX04	C1orf109	-0.147063439300782	3.33504414545598	-1.37795450295107	0.239691266251414	0.822734102996122	-4.51163798338101
O43913	ORC5	0.114312453223309	3.32796622304127	1.83611997147626	0.139596886752861	0.822734102996122	-4.51168360953384
Q13888-1	GTF2H2; GTF2H2C	0.107161592826134	3.32235336684124	1.64917117888453	0.173829450170035	0.822734102996122	-4.51171584221216
O43809	NUDT21	-0.222130853461115	3.38688715476454	-1.55508640277551	0.194281297792434	0.822734102996122	-4.51237305454942
Q76FK4	NOL8	0.115243584250171	3.31351328627837	2.04212838865485	0.110058066539597	0.822734102996122	-4.51261241014629
P09382	LGALS1	-0.455608105486839	3.34180757800654	-1.86949638765139	0.134279565684156	0.822734102996122	-4.51263897947874
Q9Y446-2	PKP3	-0.488544686985252	3.26868160743859	-1.4455250783649	0.221229740273737	0.822734102996122	-4.5126608459319
Q8NEY1	NAV1	0.0828963243544207	3.3000437203931	1.95621243490149	0.121458710346661	0.822734102996122	-4.51269683334749
Q9H0A9-1	SPATC1L	-0.292724669485943	3.32330686073475	-1.37838814324365	0.239568049942872	0.822734102996122	-4.51281693755629
O75676	RPS6KA4	-0.345639223223043	3.30518207135991	-1.4429204074433	0.221914397310117	0.822734102996122	-4.51282059329885
Q9HAY2	MAGEF1	0.193225758251717	3.37549630612321	1.47045461124126	0.214783101579125	0.822734102996122	-4.51315054121402
Q7Z3D4	LYSMD3	-0.17207823780402	3.37833092549605	-1.35268183841041	0.246981103821008	0.822734102996122	-4.51334857436886
Q9Y664	KPTN	-0.250246317821376	3.34071227326347	-1.42301919453981	0.227215992991768	0.822734102996122	-4.51387003280372
Q8N4J0	C9orf41; CARNMT1	0.146465941628084	3.26990966450014	1.36619261036065	0.243057254354754	0.822734102996122	-4.51440453791687
O75915	ARL6IP5	-0.224244016214826	3.35411538448386	-1.34884218719083	0.248107520627771	0.822734102996122	-4.51479806557638
P17066	HSPA6	0.482532811560853	3.25657022347082	1.54385261588282	0.196883658476758	0.822734102996122	-4.51485785678831
Q96FF9	CDCA5	0.21844032652781	3.2897493506523	1.5906623369351	0.186270433535316	0.822734102996122	-4.5155431524697
Q8WVD3-1	RNF138	-0.132381490014897	3.3286168884073	-1.5365234507857	0.198600684106718	0.822734102996122	-4.51555436718664
Q8WUM9	SLC20A1	0.14070078896186	3.3055889477587	1.43067886018374	0.225160680373133	0.822734102996122	-4.51583609936956
Q8N6V9	TEX9	0.151270075438909	3.30273876691874	1.34605223837018	0.248929145582675	0.822734102996122	-4.51692147255115
Q75QN2	INTS8	0.0964912826223917	3.32009729281038	1.73215246448932	0.157651967718941	0.822734102996122	-4.51734250679343
Q75N03	CBLL1	0.180476243832461	3.34769569751322	1.34270927898595	0.24991713478629	0.822734102996122	-4.51745019729223
Q86W34-4	AMZ2	0.144375180858843	3.30329616528737	1.59508584823012	0.185298409591895	0.822734102996122	-4.51745618218374
O95425	SVIL	0.102933478464914	3.29976455043306	2.08281834662118	0.105072349853164	0.822734102996122	-4.51810170773645
Q9BRK5-1	SDF4	0.135738333590136	3.3141598676824	1.91348692990272	0.127601785211843	0.822734102996122	-4.51817920019674
Q9BU79	C7orf23; TMEM243	0.157713032450289	3.32320617657497	1.33944107840682	0.250886734136937	0.822734102996122	-4.51908393900766
P51511	MMP15	-0.107102105738872	3.32517090629886	-1.48636300130596	0.210768446065327	0.822734102996122	-4.5195689559963
Q92882	OSTF1	-0.220542903669845	3.2909278522459	-1.43005058449075	0.225328564461949	0.822734102996122	-4.51987873553027
Q16563-2	SYPL1	0.197090550932159	3.30615175486188	1.41318259694549	0.229882883784794	0.822734102996122	-4.51997759567413
Q9BY42	RTFDC1	0.151130266318309	3.31212800133999	1.86483155591906	0.13500947424125	0.822734102996122	-4.52013217858369
Q92569	PIK3R3	-0.240862264111429	3.34453318469902	-1.35986114388878	0.244888384002226	0.822734102996122	-4.52015935857551
Q3KRA9-2	ALKBH6	-0.123880143866596	3.33341035979891	-1.38343139659292	0.238139620913315	0.822734102996122	-4.52023458762999
Q9BW27	NUP85	0.0986199295032992	3.29952065123649	1.96824138344287	0.119787679210735	0.822734102996122	-4.52042094682531
Q9NUM3	SLC39A9	0.666143887730506	3.2424139931256	1.51519042027702	0.203685881987242	0.822734102996122	-4.52050874315571
Q9P2C4	TMEM181	0.100113489405968	3.31745654630214	1.55304642062279	0.194751239342151	0.822734102996122	-4.52059629665252
Q9Y3B8-1	REXO2	0.104112110703719	3.31729003873024	1.62866168592486	0.178089319542101	0.822734102996122	-4.52083768703387
Q68CP4-1	HGSNAT	0.269976634502321	3.29380236087847	1.35655722270765	0.245849285911825	0.822734102996122	-4.52127232683602
Q6ZRP7	QSOX2	0.116295703268462	3.30665471243404	1.88116288426569	0.132472630594432	0.822734102996122	-4.52140542546248
A6NHL2-1	TUBAL3	-0.271033618297398	3.35634339727717	-1.34245459692442	0.24999256132062	0.822734102996122	-4.52140594460256
Q8NI27-1	THOC2	0.154717386684291	3.31268601757154	2.24770543924302	0.087277386036979	0.822734102996122	-4.5214490342626
P53701	HCCS	-0.112245816845515	3.30967115181317	-1.68327413265941	0.166979807318755	0.822734102996122	-4.52146045043012
P25787	PSMA2	-0.382721086591715	3.34264808909707	-1.87270419283913	0.133780102934868	0.822734102996122	-4.52155395124506
Q99714-1	HSD17B10	-0.106507656613033	3.28970804876411	-1.96802905869471	0.119816956995726	0.822734102996122	-4.52181567869224
P21359-6	NF1	0.072452096904357	3.31388294595859	2.26926442154711	0.0852098272945407	0.822734102996122	-4.5221191214777
O43414-1	ERI3	0.247349367843572	3.31102107304903	1.67931051867952	0.167761202520427	0.822734102996122	-4.52220836339017
P30039	PBLD	-1.17289099051799	3.23250317365996	-2.09432143866143	0.103708350477886	0.822734102996122	-4.52223333627501
P04350	TUBB4A	-0.30726881962005	3.29566046439617	-1.3543034631387	0.246506883151558	0.822734102996122	-4.52225814770162
Q9Y2C2	UST	0.376262772041444	3.23590331590958	1.34373784915465	0.249612740132361	0.822734102996122	-4.52267950960579
Q8N8Y5	ZFP41	-0.187449164095609	3.28358802491069	-1.33686240408609	0.251654359037766	0.822734102996122	-4.52284645202911
Q96H35	RBM18	-0.152190258046078	3.34829514326016	-1.7076178165137	0.162263617791017	0.822734102996122	-4.5232998338158
Q8TB69	ZNF519	-0.30028893727119	3.34380271176472	-1.45911508993677	0.217691705257024	0.822734102996122	-4.52355495038782
P34059	GALNS	-0.275836028070184	3.3381682571448	-1.50278240805044	0.20670432916155	0.822734102996122	-4.52356641478722
Q9NPQ8	RIC8A	0.105253875576736	3.30156715932606	1.77554579583159	0.149831360757696	0.822734102996122	-4.52362631916291
Q9H7P6	FAM125B; MVB12B	-0.130815366305662	3.31796411650893	-1.50874682253629	0.205247762702022	0.822734102996122	-4.52375594925111
Q16829	DUSP7	-0.399635365495642	3.37570635212728	-1.49981299523429	0.207433392509817	0.822734102996122	-4.52395519418655
Q9H9B4	SFXN1	-0.119707340370686	3.29995562845289	-1.83940308684928	0.139063957084725	0.822734102996122	-4.52428623534078
Q9NP97	DYNLRB1	-0.189372880873546	3.32697134940499	-1.79925038532453	0.145734047299725	0.822734102996122	-4.52436131268902
Q9H8M7-1	FAM188A; MINDY3	0.125423298731972	3.31610710573616	1.49742333147247	0.208022005484192	0.822734102996122	-4.5244441051142
Q9NUP9	LIN7C	0.11030960098538	3.32170814740905	1.62903527043746	0.178010762504259	0.822734102996122	-4.52481370157646
Q15906	VPS72	0.103310619717015	3.31260586764886	1.5350721644115	0.198942491224191	0.822734102996122	-4.5248507084546
Q06455-1	RUNX1T1	0.0919842485135858	3.33651075553383	1.69148999867272	0.165372236512759	0.822734102996122	-4.5249710277498
Q6IF00	OR2T2	0.581543655887171	3.21535699148374	1.35480983116481	0.246358986098993	0.822734102996122	-4.52543515838142
Q7RTY1	SLC16A9	0.294071452130152	3.29404657803991	1.32291787587219	0.25584523184635	0.822734102996122	-4.52580191274375
O94973-2	AP2A2	-0.531303264313022	3.31107514638627	-1.55888847941632	0.193408528931248	0.822734102996122	-4.52600732248899
O00422	SAP18	-0.118150366468903	3.31776450379141	-1.92649371450793	0.125696747923575	0.822734102996122	-4.52632027124874
P15498-1	VAV1	0.48536067524106	3.25102812017746	1.32385423556284	0.255561703924308	0.822734102996122	-4.52648973870224
Q9NZB2-6	FAM120A	0.110974735171019	3.30825924292663	1.95662973276159	0.121400317697514	0.822734102996122	-4.52651226213532
O43294-1	TGFB1I1	-0.188349742313306	3.34269700258619	-1.34425188795037	0.249460751552147	0.822734102996122	-4.52692173003111
Q9UJA2	CRLS1	-0.466424693395216	3.25967684114841	-1.36977908324664	0.24202598539795	0.822734102996122	-4.52711855233943
Q9NVV4	MTPAP	-0.0990732372656658	3.28429605671303	-1.70657726009768	0.162462318783517	0.822734102996122	-4.52797942311558
Q8WVX3-2	C4orf3	-0.127155751008917	3.37923952283177	-1.39069484767917	0.236097121943012	0.822734102996122	-4.52808835501904
P33261	CYP2C19	-0.271504898774904	3.32197435778102	-1.37632361802319	0.24015523216748	0.822734102996122	-4.52834658121709
Q9NYM9	BET1L	-0.175726756178775	3.33168553506128	-1.37288768139614	0.241135610835312	0.822734102996122	-4.52842199929532
Q58FF7	HSP90AB3P	-0.599274234399662	3.521878625494	-1.31392412039734	0.258584136283426	0.822734102996122	-4.52892209755632
Q86YT6	MIB1	0.122634395133768	3.28699474949827	1.92168212123019	0.126397864395916	0.822734102996122	-4.52894705123049
Q9ULP9	TBC1D24	0.0920903675980913	3.32010784429689	1.81448277560517	0.143164275562178	0.822734102996122	-4.52906180874125
Q8WWL2-1	SPIRE2	-0.122071825261991	3.30106760442195	-1.36748861901233	0.242684096992525	0.822734102996122	-4.52923243937495
Q9Y3A6-2	TMED5	0.260180753250411	3.29144210003054	1.31556122600897	0.258083471603413	0.822734102996122	-4.52940413739048
O43143	DHX15	0.111888998817849	3.31372373605809	2.33478750676203	0.0792556043839294	0.822734102996122	-4.53018737910527
Q9Y2Z4	YARS2	-0.171364483772331	3.34429690166115	-1.57293484343096	0.190218907145318	0.822734102996122	-4.53036275073434
Q9NWS0-1	PIH1D1	-0.227891652771235	3.32860360341186	-1.54082394985817	0.197591346992599	0.822734102996122	-4.53061859278304
Q99741	CDC6	0.101408805706962	3.31971470324334	1.69853097994077	0.164007471097208	0.822734102996122	-4.53077893520824
Q9H5I1	SUV39H2	-0.118677572270886	3.31112903551493	-1.50811574586375	0.205401383591248	0.822734102996122	-4.53088439645798
Q9H0R1	AP5M1	0.151535656012691	3.2980927343092	1.53124938537079	0.199845708612346	0.822734102996122	-4.53098490484219
P23975-2	SLC6A2	-0.184793477740685	3.30356634875349	-1.31258212040901	0.258995253438069	0.822734102996122	-4.53101174285246
Q9NS39	ADARB2	0.162372877221607	3.37487763467762	1.30643941186582	0.26088515181654	0.822734102996122	-4.53183426755031
P59768	GNG2	-0.165800959453956	3.28908558490547	-1.37171280574451	0.241471742729126	0.822734102996122	-4.53184511802102
Q9BUV8-5	C20orf24	-0.107598846521726	3.29007517601432	-1.60493490241605	0.183152940954896	0.822734102996122	-4.5322363661204
Q9H9P5-1	UNKL	0.131905651367174	3.28235668180303	1.42375675304747	0.227017273051285	0.822734102996122	-4.53229179591073
Q9NYG5	ANAPC11	-0.394560569102965	3.32821068030767	-1.35791912229252	0.245452748001218	0.822734102996122	-4.53230059885858
Q8NEZ2	VPS37A	-0.0867743500979199	3.3663500641321	-1.61930781123232	0.180068016766618	0.822734102996122	-4.53252287798072
P13056-1	NR2C1	0.124020422885346	3.30694622616942	1.67062042037122	0.169487813100182	0.822734102996122	-4.53260854559428
Q9BVW5	TIPIN	0.0951693359338991	3.30337589704827	1.53305942001211	0.199417526964246	0.822734102996122	-4.53263671560344
O43542	XRCC3	-0.200784541453524	3.34235796634924	-1.42286104490437	0.22725862572063	0.822734102996122	-4.53287918875427
O95445-2	APOM	-0.443211320822392	3.42600126668088	-1.47342565455346	0.214027513125826	0.822734102996122	-4.53298564880252
Q96LT9	RNPC3	0.0748241435055588	3.32547222081027	1.68111503424456	0.167404982683471	0.822734102996122	-4.53303923705794
P53582	METAP1	-0.195310876213192	3.32182298920707	-1.87892682219397	0.132816918387672	0.822734102996122	-4.53336199688645
Q9Y2I6-1	NINL	0.692253935721973	2.76053069833272	1.91770826371974	0.126980104388302	0.822734102996122	-4.53360380827156
P15586	GNS	0.101019964639917	3.35643686714696	1.69063838144257	0.165538113066404	0.822734102996122	-4.53372736033051
Q9P2D6-3	FAM135A	0.330856745524742	3.27160626389587	1.43641747626713	0.223633012009709	0.822734102996122	-4.53374824230218
Q8NEZ4-3	KMT2C; MLL3	0.0900558053463634	3.30242680684548	2.10769843503764	0.102146662828891	0.822734102996122	-4.53401062880709
Q8IY45	AMN1	-0.142813488431432	3.32667158754487	-1.40069525455933	0.233313315920516	0.822734102996122	-4.53409850971217
P17096-3	HMGA1	-0.0924227692392907	3.32404196407374	-1.70350712593748	0.163050073279817	0.822734102996122	-4.53424381057799
Q13428-4	TCOF1	0.138492282308902	3.3191041764796	2.28171671326975	0.084040649245403	0.822734102996122	-4.53451294720209
O95235	KIF20A	0.10845596879864	3.32503696189193	2.12033568415576	0.100695167216095	0.822734102996122	-4.53456040929995
Q7L3B6	CDC37L1	-0.115590303531919	3.32840820312136	-1.35922405931448	0.245073384375076	0.822734102996122	-4.53473748621538
Q86VR2	FAM134C; RETREG3	-0.11967082547308	3.32582721753946	-1.35405210351636	0.246580331143576	0.822734102996122	-4.53484368024752
Q6DKJ4	NXN	-0.150090438319844	3.33807499089173	-1.53576916311997	0.198778259136244	0.822734102996122	-4.53552749676688
Q96Q40-1	CDK15	-0.742883520228999	3.34311438779069	-1.41904110788218	0.228290798808582	0.822734102996122	-4.53558032657735
Q9Y4B4	RAD54L2	0.0886181387182976	3.30127719922531	1.92692559665297	0.125634023005356	0.822734102996122	-4.53569917260378
P21554	CNR1	0.223966811453848	3.31756039054505	1.29601493138773	0.264122983391219	0.822734102996122	-4.53590719185494
Q9UKV3-1	ACIN1	0.194829358026866	3.32071552165157	1.31862027346901	0.257150464580091	0.822734102996122	-4.5359541687328
P19447	ERCC3	0.12656848040025	3.30999929400937	1.79110794799754	0.147127846899251	0.822734102996122	-4.53664669606643
Q9BUT9-1	FAM195A; MCRIP2	-0.374235528473456	3.33266220196611	-1.44067887983322	0.222505297553477	0.822734102996122	-4.53703441990953
Q9ULL5-3	PRR12	0.126047677160088	3.31559869296384	1.73929942328615	0.156334747813926	0.822734102996122	-4.53704507573305
P60510	PPP4C	-0.080791541195674	3.30780991432037	-1.76941207233253	0.150911397729429	0.822734102996122	-4.5370655644374
Q5JV73	FRMPD3	-0.818098404402446	3.2545868062677	-1.47024271859135	0.214837092146656	0.822734102996122	-4.5373301911089
Q96B02-3	UBE2W	-0.181510776978159	3.33891423179098	-1.29863834974045	0.263304514872284	0.822734102996122	-4.53744762301993
Q9P1W3	TMEM63C	0.386165061717848	3.2278287258716	1.47362285940744	0.213977455364143	0.822734102996122	-4.53756931188474
Q9UDY6	TRIM10	0.217199098464012	3.26693529960597	1.2916440803321	0.265492081878675	0.822734102996122	-4.53771056193133
Q0VDD7	C19orf57	0.10362995381224	3.31442733494985	1.50913719939892	0.205152792965167	0.822734102996122	-4.53792437605011
Q5T6X4	FAM162B	0.13379294293806	3.28320934608567	1.3278036840187	0.254369178476617	0.822734102996122	-4.53823593620237
Q6IAA8	LAMTOR1	0.0848927392651446	3.33018333854916	1.70854585517287	0.162086618431358	0.822734102996122	-4.53825876642951
Q0VF49	LOC100652824; KIAA2012	0.275609549673768	3.26559802291947	1.28851299159177	0.266477048833077	0.822734102996122	-4.5385577262782
Q8NI08-2	NCOA7	0.0811564071190064	3.31391603445487	1.85368186637232	0.136771409398449	0.822734102996122	-4.5386196609805
Q9NVK5-1	FGFR1OP2	-0.160389259395878	3.37847351398704	-1.46145129871645	0.217089241773123	0.822734102996122	-4.53867203397223
P01889	HLA-B	0.216627009618156	3.31639430313371	1.29429743692861	0.264660146464333	0.822734102996122	-4.5394649624855
Q5VZ46-1	KIAA1614	0.37575700046587	3.25381541131351	1.29931451726935	0.263093957761623	0.822734102996122	-4.53963225687336
P19623	SRM	-0.140510001983853	3.32712180934318	-1.74382599432715	0.155506497927948	0.822734102996122	-4.54009713818857
P30044-1	PRDX5	-0.315281837396902	3.34729573422014	-1.8298020754416	0.140628600884047	0.822734102996122	-4.54027973413809
Q5T6J7-2	IDNK	-0.359971090440231	3.27019402349619	-1.32523492983128	0.255144189805476	0.822734102996122	-4.54029607946844
P06326		0.512537517300685	3.22884211828291	1.33451736647556	0.252354424202597	0.822734102996122	-4.54039980252983
Q9UK45	LSM7	0.143629160912756	3.35036996201661	1.48038002150178	0.212269355661463	0.822734102996122	-4.54053754514959
Q8WV83-1	SLC35F5	0.245260628487545	3.25692245950805	1.30452210558515	0.261477770323748	0.822734102996122	-4.54075376434378
Q96PY5-3	FMNL2	0.0937555116841495	3.30995672789411	2.00427382521418	0.114930266381709	0.822734102996122	-4.54132498899508
Q9C0F0	ASXL3	0.0957718012032414	3.24661893099639	1.52365301663449	0.20165295056762	0.822734102996122	-4.54140595973038
Q9UBX1	CTSF	-0.188568642563525	3.31317823466864	-1.48419893982024	0.211310088161476	0.822734102996122	-4.54178933416966
P50452	SERPINB8	-0.721621971830444	3.24667540934835	-1.91156157893664	0.127886426700971	0.822734102996122	-4.54184212766849
Q03001-8	DST	0.254177501227026	3.27839534503974	1.29942012289135	0.263061087089009	0.822734102996122	-4.54191924822423
P36383	GJC1	0.179944218340778	3.27628965358667	1.37223429415339	0.241322488000177	0.822734102996122	-4.54210902305455
Q96KS9	FAM167A	-0.463679311669661	3.32546190679208	-1.54782962206339	0.195958311324844	0.822734102996122	-4.54247665752764
Q9BSL1	UBAC1	-0.180131440093553	3.31160101929633	-1.47546748361807	0.213509793768259	0.822734102996122	-4.54249279052649
Q8N138	ORMDL3	-0.210914239438265	3.35737282598207	-1.28095117405936	0.268870349944166	0.822734102996122	-4.54249626510987
Q9H7Z6	KAT8	0.154222556670254	3.29342982140836	1.82482307472972	0.141447423664391	0.822734102996122	-4.54296076720239
Q9UJW0-3	DCTN4	-0.234761939355588	3.28353859536309	-1.27905637866095	0.269473280239194	0.822734102996122	-4.54303306584463
A0MZ66-3	KIAA1598; SHTN1	-0.372321734106981	3.2566400626774	-1.38984250813833	0.236335902058888	0.822734102996122	-4.54307306890879
Q9Y597	KCTD3	0.0809725803815168	3.30043981108764	1.59369577499177	0.185603299578555	0.822734102996122	-4.54341025264588
Q8IXK0-5	PHC2	0.128486682882119	3.30634507308359	1.8726946443308	0.133781586689551	0.822734102996122	-4.54390808996188
Q8N0S6-2	CENPL	0.118557479659174	3.30565892738731	1.36392743117011	0.243710818262365	0.822734102996122	-4.54451831469682
P14550	AKR1A1	-0.390752930741884	3.35155265533371	-1.77335216641439	0.150216672968509	0.822734102996122	-4.54472454382688
Q9Y5K5-1	UCHL5	-0.182920955547659	3.33482473770428	-1.27192102607743	0.27175544425718	0.822734102996122	-4.54495779775883
Q8IWB7	WDFY1	0.0792775249080085	3.3249366010932	1.82076696245451	0.142118242371182	0.822734102996122	-4.54553931304756
Q99504	EYA3	0.136425104291673	3.31798530178022	1.38418060780342	0.237928136060607	0.822734102996122	-4.54564973355958
P55211-1	CASP9	-0.105721394431283	3.32841065039507	-1.52335304760429	0.201724656568836	0.822734102996122	-4.54570319914999
P35658-1	NUP214	0.0986813504728225	3.32983295919466	2.26026829358019	0.0860658372426771	0.822734102996122	-4.54575415566183
Q9H6V9-2	C2orf43; LDAH	0.0956632014716107	3.30600435725943	1.59400879290397	0.18553459904855	0.822734102996122	-4.5460912351494
P11766	ADH5	-0.232484519698887	3.33979718672223	-2.01591041806528	0.113407858401654	0.822734102996122	-4.54641189799356
Q8N878	FRMD1	0.317689610363244	3.29803627508185	1.32322139110418	0.255753294525569	0.822734102996122	-4.54646861797977
P24941-1	CDK2	0.0882328505535	3.32872062189087	1.73061470232571	0.157936914056346	0.822734102996122	-4.54706368549577
Q6NVV7	CDPF1	-0.181322741746977	3.3261793252403	-1.33725362357873	0.251537752687023	0.822734102996122	-4.54706418218873
Q6ZQX7-4	C17orf97	0.202250643958266	3.31277533754798	1.65513623939923	0.172610509436128	0.822734102996122	-4.5474497150979
Q13416	ORC2	0.119622322100687	3.32343666976974	1.86118074016072	0.135583695274857	0.822734102996122	-4.54777319844591
Q96L91	EP400	0.0946838527321561	3.31483121454456	2.21593853992253	0.0904269033052814	0.822734102996122	-4.54820544456354
Q13158	FADD	-0.126481192684691	3.30942667005318	-1.38818982030355	0.236799577763705	0.822734102996122	-4.54829747815941
P98175-3	RBM10	0.391037603293713	3.27855179233068	1.42495857398712	0.226693838261637	0.822734102996122	-4.54837629244268
P02461	COL3A1	0.423151646478582	3.29665420921058	1.28752954914949	0.266787142602513	0.822734102996122	-4.54843465254999
Q9UJV9	DDX41	0.108369692141979	3.32676402507558	1.96466744946049	0.120281533888075	0.822734102996122	-4.54887952332965
Q9Y6J0	CABIN1	0.111136806019349	3.31556111325117	2.03679008972645	0.110731230309538	0.822734102996122	-4.5489662314486
Q96DF8	DGCR14; ESS2	0.220917616670754	3.31030810174495	1.7801114679585	0.149032761469631	0.822734102996122	-4.54897943097027
Q8TC05	MDM1	0.196378761224474	3.26555441810758	1.28636173861114	0.267155821646005	0.822734102996122	-4.54900598454617
P28161	GSTM2	0.132411137186902	3.31676429747639	1.87035541615689	0.134145616508658	0.822734102996122	-4.54928088440321
Q9HD47	RANGRF	-0.121796659285627	3.32582167320831	-1.37207826778259	0.241367134641627	0.822734102996122	-4.54947849712527
Q9H4A5	GOLPH3L	-0.157131632371049	3.3286409635342	-1.4761601586775	0.21333444835525	0.822734102996122	-4.5494828615009
P38432	COIL	0.105353883979522	3.33354743417083	1.80616337768347	0.144561746977527	0.822734102996122	-4.54988283892406
P53778	MAPK12	0.108587778606156	3.31077597455247	1.61151334902039	0.181734243842235	0.822734102996122	-4.55005924291709
Q15714-2	TSC22D1	-0.16079448526703	3.39524344964702	-1.271583575595	0.271863831978064	0.822734102996122	-4.55010286567922
O60704	TPST2	-0.118055936032526	3.32555666577389	-1.37438628272856	0.240707529751135	0.822734102996122	-4.55033995715342
Q8WTV0-2	SCARB1	0.103640564288024	3.30994466847374	1.58710868036947	0.187055124027491	0.822734102996122	-4.55055515999395
C9J7I0	LOC729852; RPA3-AS1; RPA3OS; UMAD1	-0.29714823723787	3.36998590739496	-1.2814600446912	0.268708646573258	0.822734102996122	-4.55079867983559
Q70E73-3	RAPH1	0.178396320513855	3.32956397314956	1.25300805199882	0.277894448987415	0.822734102996122	-4.55089623210777
Q13309-1	SKP2	0.123954432462153	3.31132709653542	1.71161031161959	0.161503594006013	0.822734102996122	-4.55107048109403
Q9HAV0	GNB4	-0.245661528327431	3.31812487072398	-1.26645584013554	0.273515945463834	0.822734102996122	-4.55142034732309
Q14542	SLC29A2	-0.427326660000729	3.25239873909686	-1.25092786712968	0.278577688629697	0.822734102996122	-4.55170803418268
Q9NWH9-1	SLTM	0.188509987111743	3.31300008193399	2.07020511662459	0.106590748584344	0.822734102996122	-4.55173596035422
Q9BZV1	UBXN6	-0.126531292504413	3.31547967769533	-1.59246625892735	0.185873405392291	0.822734102996122	-4.55190184272764
Q9UKA2	FBXL4	0.229477134141182	3.24136739421506	1.2509253490846	0.278578516654467	0.822734102996122	-4.5521969254853
Q6UW56-3	ATRAID	-0.460793620588258	3.33314943668684	-1.28096961212451	0.268864489263643	0.822734102996122	-4.55236816584781
P0DJ07	PET100	0.153835868722035	3.34679334035081	1.26619124632341	0.273601455718139	0.822734102996122	-4.55255458964944
A2RU54	HMX2	-0.34878709797622	3.35672822571122	-1.34194637673316	0.250143142101908	0.822734102996122	-4.55256288898778
P02745	C1QA	-0.51300357928333	3.17281280298729	-1.38859098086878	0.236686946140718	0.822734102996122	-4.55270644273721
Q9H0G5	NSRP1	0.101165109392345	3.31859107432071	1.6883439778398	0.165985882145056	0.822734102996122	-4.55292151239642
Q9UP83-2	COG5	0.122419470452245	3.31502514450281	1.81541939897641	0.143007849775647	0.822734102996122	-4.55293830084732
Q9GZM5	YIPF3	0.084565211697996	3.28392729851735	1.49909546553202	0.20760995422799	0.822734102996122	-4.55298612596374
A6NK58	LIPT2	-0.526985880916014	3.2015904370042	-1.51042246197188	0.204840433231647	0.822734102996122	-4.55316390375531
Q96EY8	MMAB	-0.104483879789327	3.27911560404112	-1.46051777124422	0.217329779350394	0.822734102996122	-4.55321582332486
Q99614	TTC1	0.127483074881986	3.3156404537696	1.80912035599624	0.144063380299548	0.822734102996122	-4.55326670024388
P49842-1	STK19	-0.192295902343509	3.32243961697571	-1.24470846074348	0.280630017460484	0.82319404156527	-4.55348198430908
P28074-3	PSMB5	-0.387343842568493	3.27398297847392	-1.28808125682287	0.266613138342589	0.822734102996122	-4.5535344061662
Q9Y3Q0	NAALAD2	0.093628240035879	3.31473900172652	1.79774892779277	0.145990000785998	0.822734102996122	-4.55380038104925
Q5SXM8	DNLZ	-0.182172670453071	3.29613471700431	-1.29584156617489	0.264177157264767	0.822734102996122	-4.55384457541092
Q9UKU7	ACAD8	-0.144901257501354	3.28304642304509	-1.39926949993802	0.233708205776246	0.822734102996122	-4.55386865959998
P13674-1	P4HA1	-0.255547454623726	3.38506721615287	-1.26621267980096	0.273594527989627	0.822734102996122	-4.55410015090869
Q9BPU9	B9D2	-0.280767179142448	3.32182643321187	-1.24292733475241	0.281220412374913	0.82319404156527	-4.55417719252874
Q9UJ68-1	MSRA	-0.1647456450046	3.28908384664014	-1.43409383801528	0.224250332642128	0.822734102996122	-4.55434614952459
Q9P286	PAK7; PAK5	0.112200225262854	3.30156626065447	1.44559171607389	0.221212251841484	0.822734102996122	-4.55469040836113
O95755-1	RAB36	-0.187672590838244	3.31478631138187	-1.24870127129244	0.279310790623438	0.822734102996122	-4.55566589009539
Q96RF0-2	SNX18	-0.160600359586919	3.35215781939584	-1.54600426411923	0.196382471688797	0.822734102996122	-4.55692440396156
P00966	ASS1	-0.262380611694833	3.32830549152699	-1.79870259521245	0.145827373624059	0.822734102996122	-4.55705148616861
O95858	TSPAN15	0.406115859140127	3.27376036616824	1.2388261150928	0.282584346916815	0.82319404156527	-4.55751448234155
P60520	GABARAPL2	0.0818398255568484	3.34237016511733	1.66498800794327	0.170616818497948	0.822734102996122	-4.55761588830856
Q86VM9	ZC3H18	0.0868136054149156	3.31582914873648	1.99807542792875	0.115750307783957	0.822734102996122	-4.55770082603502
Q8N5H3-3	FAM89B	-0.276080490220127	3.28251596714182	-1.25852525761729	0.276090047388157	0.822734102996122	-4.55771780220986
P54253	ATXN1	-0.26890502712653	3.34217200858466	-1.23189506709672	0.284903674402454	0.82319404156527	-4.55776766251328
Q9UEE5	STK17A	0.112641816245196	3.31453523790024	1.31378174437988	0.258627722664219	0.822734102996122	-4.55778972824745
Q96LD8	SENP8	0.156759806748929	3.30377631877324	1.30508299605956	0.261304270505437	0.822734102996122	-4.55802181669099
Q9Y3C4-3	TPRKB	-0.15547047339205	3.33564441081695	-1.44062575577685	0.222519320936228	0.822734102996122	-4.55804505689363
Q6NUN9-2	ZNF746	-0.135704622547486	3.32983606263089	-1.26968430190602	0.272474644268091	0.822734102996122	-4.55807847149595
Q8WWX9	SELM; SELENOM	-0.32543518873207	3.32277901544821	-1.24785925483775	0.279588501250957	0.822734102996122	-4.55808451539489
Q6PK18-1	OGFOD3	-0.121833914688633	3.31985961480841	-1.39944645580295	0.233659158494888	0.822734102996122	-4.55852354815873
P17480-1	UBTF	0.0596405132703771	3.30779126408275	2.31237931361991	0.0812376255663426	0.822734102996122	-4.55858360061882
Q8WWM9	CYGB	0.104000594980813	3.32813658664456	1.56600218526486	0.191786356684894	0.822734102996122	-4.55870155642956
P50579-2	METAP2	0.218125224278474	3.26292507668493	1.24786321660471	0.279587193980893	0.822734102996122	-4.55883180432362
P08047-3	SP1	-0.650967747357644	3.24808148825905	-1.63504256961398	0.176752483579851	0.822734102996122	-4.55899108155369
Q9C029-3	TRIM7	0.456953311239953	3.2054926094084	1.29417217435828	0.264699364768471	0.822734102996122	-4.55925095484171
O14569	CYB561D2	-0.226750377791326	3.28033570790728	-1.22561394666531	0.287021085685572	0.82319404156527	-4.55925209803906
Q9BQ87	TBL1Y	0.438752003072592	3.20508575015277	1.24909590574755	0.27918072422255	0.822734102996122	-4.55935338420642
Q96BZ8	LENG1	0.134510614546478	3.29738212384842	1.40052149880216	0.233361405464397	0.822734102996122	-4.55994032577598
Q3LXA3	DAK; TKFC	0.190196065478747	3.30530835213251	1.85480482624964	0.136592839424455	0.822734102996122	-4.56029912374538
Q86X53	ERICH1	0.157294335499241	3.31431563190005	1.51092957999244	0.204717320324102	0.822734102996122	-4.56067975152705
Q9UMZ2-1	SYNRG	0.117814124470974	3.32257319911431	2.00608796456573	0.114691460315753	0.822734102996122	-4.56122372414485
Q13523	PRPF4B	0.173511510057647	3.3141982611657	2.01240961171846	0.113863533804404	0.822734102996122	-4.56142245422261
A6NH52	FAM18A; TVP23A	0.394947910873375	3.24723794435632	1.32411855267227	0.255481724528163	0.822734102996122	-4.56219998714849
Q969M7-2	UBE2F	-0.154243225583809	3.32824141610865	-1.41213252380245	0.230169412409593	0.822734102996122	-4.5624667155298
Q13595-1	TRA2A	0.106252035973372	3.31866877992219	1.4849899771528	0.211111936851278	0.822734102996122	-4.56247861567225
Q9Y3Z3	SAMHD1	-0.18263771387177	3.32563060042257	-1.92049724722208	0.126571166262558	0.822734102996122	-4.56274664715955
Q93015-2	NAT6	-0.241040307435157	3.29442457956753	-1.22022811857235	0.288848529946477	0.82319404156527	-4.56282187293755
P09493-5	TPM1	0.159552101916451	3.28306102567627	1.34860266734324	0.248177953664504	0.822734102996122	-4.56290364953367
Q969E8	TSR2	0.0969202961700115	3.28056504796123	1.42874938866667	0.225676659742446	0.822734102996122	-4.56313977550762
Q9NZL9	MAT2B	-0.128940380961021	3.32854554459684	-1.71670366984507	0.160539441361389	0.822734102996122	-4.56363748136922
Q8IXV7	KLHDC8B	-0.2029780586596	3.33080587332955	-1.21643375557929	0.29014257029757	0.82319404156527	-4.56404658154982
Q96NT5-1	SLC46A1	-0.231434765984164	3.29512323719243	-1.21216472243915	0.291605027230614	0.82319404156527	-4.56413802076479
Q8N4P3	HDDC3	-0.200551719670359	3.32811094932324	-1.30807254046593	0.260381395097656	0.822734102996122	-4.56482372719591
O43251-8	RBFOX2	0.0834245907043024	3.32944234509151	1.83588083765388	0.139635789408454	0.822734102996122	-4.56495555785898
Q99996-6	AKAP9	0.369703389223288	3.28329650871271	1.23518643455794	0.283800046478749	0.82319404156527	-4.56507225635252
Q6V1P9	DCHS2	0.279742004073929	3.29691415133396	1.24017615080118	0.282134675895929	0.82319404156527	-4.5652069155109
Q9NQ31-1	AKIP1	0.157430946602984	3.28145285883266	1.24537334146971	0.280409929830874	0.823084022512914	-4.56602198501044
P57087-1	JAM2	0.100777949298089	3.29673538433932	1.44534780397911	0.221276270991732	0.822734102996122	-4.56607650164611
Q5R372-5	RABGAP1L	0.138379696337085	3.30589208273535	1.44948064063998	0.2201940364222	0.822734102996122	-4.5660871900182
Q3V6T2-3	CCDC88A	-0.203775832405763	3.34147136186717	-1.21357295749135	0.291121837538643	0.82319404156527	-4.5662634445311
O14713-1	ITGB1BP1	0.140939996130954	3.30751945990373	1.26214609021151	0.274911940313692	0.822734102996122	-4.56627401048663
Q9BT09	CNPY3	0.0834985727094564	3.35539019198075	1.71282616639264	0.161272884915708	0.822734102996122	-4.56641695368805
Q9HCG7	GBA2	0.105009318195915	3.2891354369313	1.71815978214384	0.160264920544698	0.822734102996122	-4.56641715792977
Q15813-2	TBCE	-0.167590080720845	3.34398186252629	-1.8545182336429	0.136638388781276	0.822734102996122	-4.56655394986831
Q01082-3	SPTBN1	0.163887279857276	3.27004218115199	1.32249680486144	0.255972831019121	0.822734102996122	-4.56657412338517
Q9NUQ9	FAM49B	0.108069171371368	3.2984989663036	1.81971760533764	0.142292343246677	0.822734102996122	-4.56664257284953
Q9H813-2	TMEM206	0.117396458515057	3.29550040448289	1.47133450631752	0.214559049151606	0.822734102996122	-4.56666140254842
O94906-1	PRPF6	0.0818004133473542	3.31375825909596	2.32431285656488	0.0801752413111487	0.822734102996122	-4.56675781778682
Q9NYV4-1	CDK12	0.109014002995865	3.30326325180431	2.01580420781616	0.113421653656148	0.822734102996122	-4.56689663215002
Q9NX40	OCIAD1	0.230502063826653	3.2281207247646	1.56210032297735	0.192674380969012	0.822734102996122	-4.56693976905525
Q8WUK0	PTPMT1	-0.149984216791166	3.2587530264954	-1.23768865057213	0.282963742640444	0.82319404156527	-4.56701663184367
Q7L5L3-2	GDPD3	-0.251369112990315	3.34247244115566	-1.21139934291295	0.291867958790957	0.82319404156527	-4.56709612584086
Q14590-1	ZNF235	0.309790264579831	3.26558297015113	1.20042968616831	0.295660956113376	0.82319404156527	-4.56736081917334
Q9H6Q4	NARFL	-0.235230526087918	3.32457910913621	-1.66051774009194	0.171518465757865	0.822734102996122	-4.56740463472464
Q9H3C7	GGNBP2	0.105266902117823	3.28593016243705	1.44296094751063	0.221903724815471	0.822734102996122	-4.56754387611933
Q9UHL9	GTF2IRD1	0.0879633475326664	3.30180030310735	1.73919024585002	0.156354782068347	0.822734102996122	-4.56762845885986
Q2VPB7	AP5B1	-0.271705421201134	3.3132432420526	-1.22297988500536	0.2879134697677	0.82319404156527	-4.56769204039098
Q9Y689-1	ARL5A	0.155004003690385	3.33884727748168	1.24698000646558	0.27987877211071	0.822734102996122	-4.56777309638185
P78381-4	SLC35A2	0.144271734460404	3.31591267711931	1.27664348687645	0.270242950825172	0.822734102996122	-4.56790545003055
Q9Y3M8-1	STARD13	0.19942196455419	3.28761952993615	1.19486372419013	0.297603155326999	0.82319404156527	-4.56792431636441
P61073-2	CXCR4	0.476334582133921	3.36993423022438	1.19706583688519	0.296833320072541	0.82319404156527	-4.56831788853235
Q9UL18	AGO1; EIF2C1	0.10642765498585	3.31328234240967	1.80850377186946	0.144167147363206	0.822734102996122	-4.56836625636276
[truncated: 8,424 more rows]
