# Supplementary material for: Thalidomide promotes degradation of SALL4, a transcription factor implicated in Duane Radial Ray syndrome
Source: eLife. 2018 Aug 1;7:e38430. doi: 10.7554/eLife.38430 (PMC6156078; doi:10.7554/eLife.38430)
Supplement: Figure 1—source data 12. [file elife-38430-fig1-data12.csv]

	ID	logFC	AveExpr	t	P.Value	adj.P.Val	B
P15170-3	GSPT1	-1.04848158220329	3.13905384591963	-44.7131254408659	1.35834001703805e-06	0.00471932599919586	5.95101966495825
O60885-1	BRD4	-1.76733581404813	3.06598063954449	-70.0478895735792	2.22385890844903e-07	0.00231792814027643	5.60409667708457
P25440-2	BRD2	-1.53694700741938	3.07604979545684	-53.5581576968805	6.56302888785475e-07	0.00342032250490551	4.62251419822145
Q15059	BRD3	-2.29641915171711	2.8707009227875	-41.0497524407213	1.91669196735714e-06	0.00499442009394086	4.08386596958377
Q8IYD1	GSPT2	-1.99084948598132	2.92602735036829	-22.9514103466041	1.98475247979114e-05	0.0344784584947717	2.53316899620003
Q9BRJ7-1	NUDT16L1	-1.58039444011626	3.02941322823102	-32.0704680965504	5.17692722921423e-06	0.01079182250202	2.15546892387791
Q9HBE1-1	PATZ1	-0.544303138045744	3.2599072198704	-15.0255540913199	0.000107842106502958	0.15361752318912	2.01706175423959
P11926	ODC1	-0.658465425915441	3.21015191330255	-14.6920479926324	0.000117906570614311	0.15361752318912	1.55946929699357
P04198	MYCN	-0.634240919406524	3.23317286011564	-12.7110649609443	0.000209352682577651	0.218015946227034	1.21700472496349
P62633-1	CNBP	0.554419949147559	3.35364155794911	12.1403502471018	0.000251001760982866	0.218015946227034	1.11411653731535
P24385	CCND1	-0.478650690058976	3.26083985430409	-11.0920234135748	0.000358180377598964	0.272893850011895	0.792457593288749
P62158	CALM3; CALM2; CALM1	0.80072023248438	3.55423343681086	10.1873745165274	0.000499930278021093	0.325673330488366	0.7818846629626
Q9NYF8-1	BCLAF1	0.171141188163039	3.36277560686977	9.89784143095894	0.000559521398735566	0.343052443471812	0.530395611883264
P82675	MRPS5	-0.282333372437361	3.25020716999653	-9.07416739904967	0.00078453916545067	0.416319752626912	0.354087880023437
Q9BR77-1	CCDC77	-0.382884298618828	3.24951616447842	-9.03196499553574	0.000798848225322675	0.416319752626912	0.251731742086394
Q96JP5-1	ZFP91	-0.359984866252862	3.89922042737061	-8.80974720828918	0.000879756018383482	0.436652237124335	0.235157612142333
Q9H3W5	LRRN3	-0.636742940584557	3.27733119472675	-8.17183130447414	0.00117556756617198	0.532736554009153	-0.161587070487869
O95863	SNAI1	-0.785497341004228	3.18799232347148	-10.4492488191396	0.000452672358445214	0.314546932804964	-0.293765428666963
P09001	MRPL3	-0.280960247625656	3.25046481313206	-7.66455469221923	0.00150271665299427	0.587083834872871	-0.311167920094568
P49703	ARL4D	-0.862383867151544	3.21443446206284	-11.0270142974823	0.000366546474159697	0.272893850011895	-0.313690729279162
Q9BWT1-2	CDCA7	-0.551473369531478	3.29630644137631	-8.29726264609659	0.001108676332161	0.525260609550642	-0.328715538279614
Q06945	SOX4	-0.720341910922559	3.20869963860817	-9.74053053086626	0.000595597496442432	0.34488403918997	-0.399270473016537
P09651-2	HNRNPA1	0.218393235333187	3.30644528106917	7.46745644195747	0.00165966353349745	0.587083834872871	-0.442512031193771
O15226-2	NKRF	0.215044043728858	3.34181206640828	7.43615314007389	0.00168641734156177	0.587083834872871	-0.527925127745031
Q96T58	SPEN	0.202747074796758	3.34081561286656	7.81125175695363	0.00139767072543372	0.582716878847825	-0.58989377145591
Q9UJQ4	SALL4	-1.13310112739036	3.66364367943271	-12.1691147122742	0.000248668772731818	0.218015946227034	-0.611563349052028
Q96QD9-1	FYTTD1	-0.832662477062098	3.23371331681433	-7.0687096621483	0.00204399201956221	0.587083834872871	-0.673748735547158
P82930	MRPS34	-0.367635736731484	3.24967678610398	-6.86106453285236	0.00228756684209038	0.587083834872871	-0.690444258396914
P50914	RPL14	-0.464138724221125	3.25918396915073	-6.69577461246363	0.00250739932990763	0.587083834872871	-0.796224465195092
Q16836-2	HADH	-0.257649003035135	3.26269318579093	-6.69986252037048	0.00250165685596318	0.587083834872871	-0.811385904024156
Q9UJ04	TSPYL4	-0.522791517677822	3.24417339756906	-6.6151502786077	0.00262404070892307	0.587083834872871	-0.873559812070791
P30291-1	WEE1	-0.289137906135013	3.27543334121133	-6.50093928859717	0.00280092231212936	0.587083834872871	-0.886253357040614
Q8TEW6	DOK4	-0.427268340444602	3.24915001255446	-6.57126575557395	0.00269033447712065	0.587083834872871	-0.897710809304201
O95185-1	UNC5C	0.357312230034766	3.34373427407622	6.59272418443103	0.00265766443345903	0.587083834872871	-0.897974011914598
Q13542	EIF4EBP2	0.481432152291313	3.39390277663534	6.73081656615657	0.00245869510756703	0.587083834872871	-0.925232957815929
Q9BYD2	MRPL9	-0.414049017358238	3.20416260060601	-6.31487874691581	0.00312160828538074	0.587083834872871	-0.99554883211787
Q7L622	G2E3	-0.399590130415265	3.27053915381768	-6.39022149299543	0.00298658285842293	0.587083834872871	-1.00376730117884
Q16875	PFKFB3	-0.242915544941048	3.2982122203164	-6.36050115324771	0.00303897258970413	0.587083834872871	-1.01267693957456
P49798-3	RGS4	-0.913629746063169	3.31965339122151	-7.34227417473107	0.00176990424107299	0.587083834872871	-1.04363923096568
Q9H211	CDT1	-0.403766089035034	3.2809192917667	-6.4273830003147	0.00292262728683897	0.587083834872871	-1.05692789482554
Q8TCZ2	CD99L2	0.3387097869062	3.41015888606218	6.23104472341566	0.0032807732653804	0.587083834872871	-1.08343769740231
O14813	PHOX2A	-0.174135178049966	3.30384822722527	-6.34500379757641	0.00306673826047717	0.587083834872871	-1.11107958567971
P36542-1	ATP5C1	-0.200822061631235	3.28050477234698	-6.36692541883647	0.00302755316970514	0.587083834872871	-1.12015367379117
P82650	MRPS22	-0.24388053926961	3.24028136635631	-6.09838767338582	0.00355351522715349	0.587083834872871	-1.12346954440314
Q71DI3	HIST2H3A; HIST2H3C; HIST2H3D	-0.441605406489856	3.26356110693425	-6.06127640791404	0.00363474467391602	0.587083834872871	-1.14234489868367
P82932	MRPS6	-0.341914498938077	3.27742984221464	-5.91536803642232	0.00397702923729498	0.587083834872871	-1.22978898488487
Q9H2F5-2	EPC1	0.329038758128748	3.35322203816379	5.87676876082011	0.00407410620814014	0.587083834872871	-1.25142977828882
P42575-1	CASP2	-0.251511831847609	3.28558286739189	-5.8346513017499	0.00418336385783064	0.587083834872871	-1.28281398836207
P82933	MRPS9	-0.23036506564838	3.25058157807913	-6.03269701783804	0.00369885513221091	0.587083834872871	-1.29797940756899
P24928	POLR2A	-0.285368124492253	3.2772305926731	-6.84882072720134	0.00230301592228389	0.587083834872871	-1.29901791075733
Q02224	CENPE	-0.218315774134658	3.29328500902086	-6.32674063098583	0.00309986023265543	0.587083834872871	-1.33383010598762
Q9NP50-1	FAM60A	-0.347762824410564	3.28276281056993	-5.7768109126442	0.00433931830911086	0.587083834872871	-1.36037063211335
Q9BRJ2	MRPL45	-0.225016646131522	3.27081991042358	-5.81299690100841	0.00424093394268588	0.587083834872871	-1.38664986703813
Q9BT17-1	MTG1	-0.396232300340366	3.26118522616573	-5.61883145988431	0.00480300113265804	0.587083834872871	-1.39722820512981
O43763	TLX2	-0.419271402672682	3.23800657497624	-5.80870132610837	0.00425246912051036	0.587083834872871	-1.40590631797928
Q9C037-1	TRIM4	0.300668244719105	3.31714436003305	5.57441147898948	0.00494415288819133	0.587083834872871	-1.42491602806729
Q9H0H5	RACGAP1	-0.228704781951777	3.28119846019864	-5.87990690883547	0.00406610617995258	0.587083834872871	-1.43431864365228
Q13011	ECH1	-0.177851371147929	3.27409462123349	-5.74819732331348	0.00441909781066584	0.587083834872871	-1.44405806394244
Q7Z7H8-2	MRPL10	-0.431347389437394	3.2724191445574	-5.53102627328337	0.00508694099444564	0.587083834872871	-1.4551533182484
P61587	RND3	-0.524267199879614	3.23905608594035	-5.84557360774022	0.00415468905099283	0.587083834872871	-1.45799048575204
Q02818	NUCB1	0.300086571527149	3.38007204568786	5.75268180687445	0.004406476428314	0.587083834872871	-1.45812144979128
Q6P2D0-1	ZFP1	-0.413698335364383	3.287744482909	-5.75508928986012	0.00439971886973777	0.587083834872871	-1.45826037142609
Q8WTP8-1	AEN	-0.364313833222608	3.27135885913316	-5.52433176226649	0.00510942013899845	0.587083834872871	-1.45910683553887
Q9BWG6-1	SCNM1; TNFAIP8L2-SCNM1	-0.279311862022866	3.26907546864766	-5.51626902823454	0.00513665489508006	0.587083834872871	-1.46812257345985
O14530	TXNDC9	-0.23138854569998	3.25786404760235	-5.52152427306063	0.00511888336922758	0.587083834872871	-1.48177134604707
O75616-1	ERAL1	-0.235032435608106	3.26724625136915	-5.4694386219832	0.00529839533163078	0.587083834872871	-1.53441526442484
P48061-4	CXCL12	-0.45593867481027	3.27420739524354	-5.63884792853098	0.00474100761970798	0.587083834872871	-1.54548385867211
Q9P0M9	MRPL27	-0.319478410227228	3.24706566243786	-5.3791774753448	0.00562805261454929	0.587083834872871	-1.56813490203353
P55084	HADHB	-0.353369852502477	3.25559293579732	-5.67103013398772	0.00464337283029906	0.587083834872871	-1.5766905285466
P02655	APOC2	1.21601370233551	3.36859736768062	7.95941168611408	0.0013006259547211	0.564851013585752	-1.61131102578822
Q9Y6B2-1	EID1	-0.539470285470842	3.22774101405261	-5.52688151989229	0.0051008441613868	0.587083834872871	-1.61483938620165
Q6KF10	GDF6	-0.650206903592028	3.38974383468795	-6.11077401758483	0.00352690040960222	0.587083834872871	-1.62080850943833
Q92610	ZNF592	0.250734994790877	3.33141273197442	5.31583527072375	0.00587441496784467	0.587083834872871	-1.6453644669274
P62805	HIST1H4A; HIST1H4F; HIST1H4D; HIST1H4J; HIST2H4A; HIST2H4B; HIST1H4H; HIST1H4C; HIST4H4; HIST1H4E; HIST1H4I; HIST1H4B; HIST1H4K; HIST1H4L	-0.389267225381695	3.33615236848273	-5.36939311778355	0.00566527274547402	0.587083834872871	-1.64663068963275
Q9Y3D9	MRPS23	-0.317232071860727	3.26817890531947	-5.20487909002326	0.00633848370070185	0.587083834872871	-1.65859895451323
Q5VV67-1	PPRC1	-0.355451013673411	3.27839758544925	-5.2079521598082	0.00632504157959793	0.587083834872871	-1.6605728711949
P10276	RARA	-0.36238793734307	3.25875520152718	-5.30504069823925	0.00591770121194976	0.587083834872871	-1.66694963167149
Q9H3L0	MMADHC	-0.632535874222376	3.2916050867596	-5.24554555585973	0.00616338085059124	0.587083834872871	-1.66925975433729
Q8WVM7	STAG1	0.17778134337339	3.33915753679039	5.64367214130817	0.00472621301112568	0.587083834872871	-1.66957820286701
O15015-2	ZNF646	0.338143865424957	3.28769497039209	5.30596562062319	0.00591397706758262	0.587083834872871	-1.67203158666683
O14757	CHEK1	-0.319007051732145	3.29781804512547	-5.43822713649238	0.00540965265149497	0.587083834872871	-1.69790718281767
P29084	GTF2E2	-0.198889739100035	3.2924756395797	-5.2791714277289	0.00602303060500553	0.587083834872871	-1.69919516287903
Q2M1K9	ZNF423	0.204716082544172	3.339851378907	5.27529900900085	0.00603899362530383	0.587083834872871	-1.70424549261572
Q8NBE8	PHOSPHO2-KLHL23; KLHL23	-0.495420665995659	3.24226136465891	-5.42437554156618	0.0054599414224806	0.587083834872871	-1.71887497750165
Q96CM3	RPUSD4	-0.289031404475563	3.23633178853885	-5.13939511826526	0.00663337260498689	0.587083834872871	-1.72358738765208
Q5T6F0	DCAF12	-0.416058140556216	3.26983382303481	-5.10091927657079	0.00681443904926898	0.587083834872871	-1.74802651409749
O95503	CBX6	-0.438892159717362	3.31619025495219	-5.35378037454312	0.00572528843927614	0.587083834872871	-1.76261499958047
Q01664	TFAP4	-0.255302270674817	3.30843222959568	-5.1497948844545	0.00658544092090264	0.587083834872871	-1.76604757709069
Q9H8V3-3	ECT2	-0.147296171378992	3.29973696093208	-5.60316709781785	0.0048522079474672	0.587083834872871	-1.76649285000899
Q9BVG3	TRIM62	-0.636398863022153	2.97376608593642	-6.02483590543104	0.00371673204614077	0.587083834872871	-1.76947195415479
Q8IXM3	MRPL41	-0.636756410548535	3.24863759909917	-5.00392477192618	0.00729829403010654	0.587083834872871	-1.80299781016836
Q14978-2	NOLC1	0.192114551359039	3.36046775818449	5.9683631549109	0.00384831822690959	0.587083834872871	-1.81035784317669
Q96C36	PYCR2	-0.21264489957946	3.27264077655897	-5.07212937215389	0.006953869992115	0.587083834872871	-1.82046998452018
P49411	TUFM	-0.192241029795453	3.27794981937175	-5.86478044764253	0.00410484583837455	0.587083834872871	-1.82258959189407
Q7L0Y3	TRMT10C	-0.319535488772517	3.27634243278643	-5.36607064901505	0.00567797983720162	0.587083834872871	-1.82869246435784
Q9Y291	MRPS33	-0.324461442192176	3.25250672736158	-4.92581327542552	0.00771859919867653	0.587083834872871	-1.84583433006065
Q9H9B1	EHMT1	0.1256993360713	3.33972444065769	5.61665113087354	0.00480981358128071	0.587083834872871	-1.85386890091037
O75439	PMPCB	-0.231451372890721	3.26098252795582	-5.3163227036528	0.0058724694903941	0.587083834872871	-1.85964351984826
Q5JPH6-2	EARS2	-0.241142033655242	3.28014638463122	-4.93968385170486	0.00764185671302006	0.587083834872871	-1.8909555702542
Q8NEM0	MCPH1	-0.250612341359879	3.29698544747596	-4.83985895723078	0.0082156223088488	0.587083834872871	-1.9147345786967
P29323-3	EPHB2	0.211513491222073	3.3446443382185	4.9712424019769	0.00747067881637276	0.587083834872871	-1.93408102204955
Q01484	ANK2	0.145784010013286	3.33013049510026	5.7666610612677	0.00436741450091588	0.587083834872871	-1.93780479381026
Q96IR7	HPDL	-0.512796809239874	3.29510884641484	-4.80554524789842	0.0084248456797069	0.587083834872871	-1.94765904748887
P51826-2	AFF3	0.324440596202099	3.33681469728357	4.78556550829641	0.00854965016604295	0.587083834872871	-1.95027602039287
P17707-1	AMD1	-0.332645054313804	3.28005798833808	-4.78301880624102	0.00856571902772674	0.587083834872871	-1.9702238978574
Q9H898-1	ZMAT4	0.226345010185237	3.33194803455136	4.81984924762358	0.00833685175813915	0.587083834872871	-1.97820794455278
Q9UJJ9	GNPTG	0.348102304041345	3.37756225371627	4.76282366739316	0.00869444996747293	0.587083834872871	-1.99007182377503
P49759-3	CLK1	-0.271176514953447	3.29645081471993	-4.84663858447803	0.00817503392189279	0.587083834872871	-2.00638812074653
P35232	PHB	-0.247988126459655	3.28481402213858	-5.04436166408877	0.00709165352795023	0.587083834872871	-2.01903223639861
Q15699	ALX1	-0.410486486377703	3.27941152143533	-4.8174932175195	0.00835126832571887	0.587083834872871	-2.02706013782766
Q96M94	KLHL15	0.290744816829176	3.34732378824138	4.71776572160227	0.00899022751286704	0.587083834872871	-2.03191712721918
Q8TD30-1	GPT2	-0.35964263186396	3.2738849819211	-4.97139181580597	0.00746987952846688	0.587083834872871	-2.03584354634857
Q8N3T6	TMEM132C	0.251493161061578	3.33770812960942	4.89656443249471	0.0078835188261289	0.587083834872871	-2.03608689448996
Q9H9P8-1	L2HGDH	-0.274682818331451	3.23488543623272	-4.71246343100525	0.00902583075048684	0.587083834872871	-2.0403969499671
P05166-2	PCCB	-0.253336878123116	3.27450104141147	-4.92857829584716	0.00770322653399156	0.587083834872871	-2.05829258546097
Q9Y6Y0	IVNS1ABP	-0.267578832926205	3.28327925988554	-4.8158940091259	0.00836107114040226	0.587083834872871	-2.06453746580228
Q96S44	TP53RK	-0.259260970610327	3.29056709842528	-4.61483552508996	0.00971297064535114	0.587083834872871	-2.06605408938953
Q9UQB3-1	CTNND2	0.211572062284582	3.32517589066033	4.92819349706142	0.00770536366667294	0.587083834872871	-2.0681172152648
P22830-2	FECH	-0.232893193641188	3.28012367417158	-4.85605550585402	0.00811905976902172	0.587083834872871	-2.07854577782109
P26440	IVD	-0.223046411101591	3.26102475368628	-4.86595199844418	0.00806073584916899	0.587083834872871	-2.09830764041733
A0AVK6	E2F8	-0.284345961911198	3.28240487826577	-4.55030689523208	0.0102020662777573	0.587083834872871	-2.10273784994595
Q6NVY1	HIBCH	-0.235058695019682	3.26211610471305	-4.90317599367684	0.00784586789449334	0.587083834872871	-2.10314715630747
Q15424-3	SAFB	0.163491524162982	3.35352646351236	5.45832684360729	0.00533768151629013	0.587083834872871	-2.14272427743193
Q9UKI2	CDC42EP3	-0.317500719221874	3.26638459013805	-4.50887983052903	0.0105318070568322	0.587083834872871	-2.14354009892498
Q8N1G0	ZNF687	0.237067499082154	3.33309975679914	4.9684051306921	0.00748587652861939	0.587083834872871	-2.14728194526696
Q9BVI0	PHF20	0.191437626976609	3.32307970345347	4.78119298522199	0.00857726192482049	0.587083834872871	-2.15000359890311
Q9NTX7	RNF146	0.324050858703879	3.33656454591697	4.48169304967608	0.010755218369185	0.587083834872871	-2.15379593745195
O60583	CCNT2	0.325759764552326	3.31505837596963	4.54489028608564	0.0102444628644212	0.587083834872871	-2.15607742533232
Q8N442	GUF1	-0.195476334180157	3.2551665176969	-4.68200260531294	0.00923371036539351	0.587083834872871	-2.1667121634407
Q9BPZ3	PAIP2	0.441086659705051	3.3303409697671	4.45806266370243	0.0109540739707649	0.587083834872871	-2.16819963108491
P50553	ASCL1	-0.439932413993272	3.24018565383851	-4.65091178784077	0.00945190478653803	0.587083834872871	-2.18797007624895
Q8TAD4-1	SLC30A5	0.270925704432221	3.33000524324224	4.46396877224525	0.0109039588898359	0.587083834872871	-2.19444030112132
P56556	NDUFA6	-0.32660647511443	3.32176735855817	-4.47573392959099	0.0108049514549706	0.587083834872871	-2.19853422462023
P47974	ZFP36L2	-0.354357574422432	3.29415186604405	-4.42449234553484	0.0112442753150535	0.587083834872871	-2.20392610435321
Q8NI22	MCFD2	0.60693617151231	3.47658303157036	4.60955592948633	0.00975190522107076	0.587083834872871	-2.2045837515989
Q8N983	MRPL43	-0.288063321048455	3.24427752077121	-4.51801585683067	0.010457993180328	0.587083834872871	-2.21110804601805
Q9BYD3	MRPL4	-0.320475484039557	3.25694190906216	-4.55089103745596	0.0101975068067508	0.587083834872871	-2.22656005289404
Q96LX8	ZNF597	0.27865162690263	3.33560643710156	4.36689301230884	0.0117641517853082	0.587083834872871	-2.23837750204673
O94927	HAUS5	-0.275654973603295	3.30174137098264	-4.55668841578557	0.0101523893006764	0.587083834872871	-2.24523251547985
Q9HCE3	ZNF532	0.215008591294233	3.33879824655746	4.97806710082192	0.00743427601288563	0.587083834872871	-2.25127032185688
O14965	AURKA	-0.291966437154426	3.27132159283538	-4.57553920847356	0.0100073455708443	0.587083834872871	-2.25222673840829
Q10713	PMPCA	-0.18371972965936	3.26045865411795	-4.75903645110034	0.00871885172455809	0.587083834872871	-2.253093784057
P49406	MRPL19	-0.271521721554383	3.27269814384215	-4.45602558177981	0.0109714237579592	0.587083834872871	-2.2547245235847
P30038	ALDH4A1	-0.214392980650526	3.25780238327264	-4.73873637504067	0.00885107432310201	0.587083834872871	-2.25749837749632
Q9UDR5	AASS	-0.226881782740055	3.29605151814501	-4.78280194978663	0.00856708901401777	0.587083834872871	-2.29073620520487
Q9GZT8-3	NIF3L1	-0.367707906532676	3.32585556128865	-4.35913666471785	0.0118363556280575	0.587083834872871	-2.3029205713059
P43004-1	SLC1A2	0.25296020908209	3.35226443261343	4.42190808742141	0.0112669979425565	0.587083834872871	-2.31058865476586
Q9H3M7	TXNIP; LOC101060503	0.358429365089253	3.34986232436702	4.30788840626007	0.0123271044617963	0.587083834872871	-2.31126938320886
O14917	PCDH17	-0.48823781982784	3.24560088560537	-4.48420085204613	0.0107343717493989	0.587083834872871	-2.31341459898285
Q9BYD6	MRPL1	-0.215625313077382	3.25235374774464	-4.53560896721968	0.0103176058656245	0.587083834872871	-2.31555870828091
Q9H0R6-1	QRSL1	-0.24517841803159	3.28008717737867	-4.62508559920509	0.00963791726728246	0.587083834872871	-2.32115319733332
Q7Z6K1	THAP5	-0.443430226270851	3.24092676930765	-4.39577382406425	0.0114999343656022	0.587083834872871	-2.32234801883578
Q8TF39	ZNF483	-0.302498423275799	3.30576839893478	-4.29144890280798	0.0124897034066803	0.587083834872871	-2.32326205301645
P57058	HUNK	-0.259706661484235	3.27819036536536	-4.24486312715741	0.012964717684937	0.587083834872871	-2.32492590323211
Q6PI98-1	INO80C	-0.390424524791083	3.28802035585665	-4.23912569335237	0.0130247139982452	0.587083834872871	-2.32697999652
P41219	PRPH	0.113562153118111	3.34220383712874	5.10661038475699	0.00678728096786317	0.587083834872871	-2.32944070550587
O14529	CUX2	0.262166987312971	3.34733139750641	4.23215287680312	0.0130980796616242	0.587083834872871	-2.33446487847021
Q9P2N6-3	KANSL3	0.201619549637538	3.34173977408805	4.49632712086376	0.0106342562877964	0.587083834872871	-2.34638265747715
O95872	GPANK1	-0.350671510939199	3.2911385538159	-4.21881435787115	0.0132398151645467	0.587083834872871	-2.34940853595194
O00217	NDUFS8	-0.248856730203323	3.28523032013187	-4.2877347204134	0.0125267968761155	0.587083834872871	-2.35652387572975
P17026	ZNF22	-0.363826632804896	3.24863186657066	-4.20697759928327	0.0133671425603941	0.587083834872871	-2.35763388511806
P60983	GMFB	-0.320515915812863	3.2930563020292	-4.20853981947268	0.0133502536295176	0.587083834872871	-2.35869925542307
Q96EL3	MRPL53	-0.273526981367769	3.26521548213386	-4.23728720872681	0.0130440097572103	0.587083834872871	-2.36466416028201
Q9ULV3	CIZ1	0.247653952930708	3.34971196030287	4.60829744665491	0.00976121383057434	0.587083834872871	-2.37481720383051
Q9HAV7	GRPEL1	-0.186058332153111	3.27459752890962	-4.57667480208083	0.00999868834244357	0.587083834872871	-2.38274437086628
P29992	GNA11	0.179717873539849	3.34884484032944	4.48680234455572	0.0107127979175239	0.587083834872871	-2.38606711117216
P51608-2	MECP2	-0.298876030619457	3.28001132326113	-4.20783913917493	0.0133578254002801	0.587083834872871	-2.39289822338918
P41227-1	NAA10	-0.176351905434847	3.2828871426418	-4.756153078431	0.00873748557033287	0.587083834872871	-2.40050119226727
Q9Y2E4	DIP2C	0.19663322745817	3.32020520414276	4.38382832275696	0.0116083403323648	0.587083834872871	-2.40279325476188
P13994	CCDC130	0.247113038996003	3.35043088771612	4.17715113385166	0.0136945812272026	0.587083834872871	-2.402809964275
Q9BW66-3	CINP	-0.443823474936441	3.37529554276952	-4.13493426254182	0.0141747079997263	0.587083834872871	-2.40350615668824
Q96J01	THOC3	-0.237509985016011	3.30291878293852	-4.54290089412404	0.0102600876370357	0.587083834872871	-2.40436456573539
Q9Y3A2	UTP11L; UTP11	-0.521612351674578	3.25138689003211	-4.35692492733287	0.0118570426298622	0.587083834872871	-2.40717917843285
O60563	CCNT1	0.200347989633236	3.30630183514685	4.47303717510192	0.010827549146102	0.587083834872871	-2.41598442656309
A6NHT5	HMX3	-0.416390944574042	3.2831401884921	-4.11364752791223	0.0144244709626527	0.587083834872871	-2.41932830527515
Q02252	ALDH6A1	-0.215582673955599	3.26740477115499	-4.47474363637602	0.0108132430732365	0.587083834872871	-2.42416626461798
P50548	ERF	-0.251934775963044	3.30073285158059	-4.11064097022406	0.0144601727526517	0.587083834872871	-2.42615526457341
P42765	ACAA2	-0.165775510115247	3.27826281037241	-4.91579250119795	0.00777462495797448	0.587083834872871	-2.42649154330035
O94880	PHF14	0.174065050953894	3.35836146488238	4.70216565520132	0.00909546685004244	0.587083834872871	-2.44189327017456
Q9HCM4	EPB41L5	0.180587561419605	3.32794370438628	4.45548880303091	0.0109760010200896	0.587083834872871	-2.45259059210526
P42773	CDKN2C	-0.258136204459344	3.3152251915061	-4.08348235601487	0.0147875330544805	0.587083834872871	-2.45395149608628
P49821	NDUFV1	-0.25543913087936	3.27704422446313	-4.40470534151774	0.0114196785722468	0.587083834872871	-2.46167528783052
Q96HY7	DHTKD1	-0.192361125763775	3.27196017526148	-4.50238055977437	0.0105847012488598	0.587083834872871	-2.47074105103153
Q9UPT6	MAPK8IP3	0.196134261344095	3.35565264461607	4.54500633320675	0.0102435523142974	0.587083834872871	-2.4713531627693
Q96AE7	TTC17	0.222209366594748	3.33653291944969	4.31498695823077	0.0122576843365029	0.587083834872871	-2.4717849745475
P21953	BCKDHB	-0.339315588885313	3.23914962315708	-4.04172019862788	0.0153084752941706	0.587083834872871	-2.47646526442102
P04181-1	OAT	-0.326318169364706	3.28905707980683	-4.37069753078362	0.0117289299225901	0.587083834872871	-2.49757865277238
Q13332-6	PTPRS	0.218372326550057	3.33335339184559	4.25391171619031	0.0128707719196075	0.587083834872871	-2.49846106636888
Q9GZT3-1	SLIRP	-0.32789109350195	3.26227997482056	-4.33602543936174	0.0120546915969856	0.587083834872871	-2.50445105541514
Q9HD33-1	MRPL47	-0.315148831652708	3.22562621689182	-4.0869405735906	0.0147453575966471	0.587083834872871	-2.50540927016904
Q9ULI0	ATAD2B	0.188350372551052	3.33047221132176	4.57024524543181	0.0100478241939932	0.587083834872871	-2.50598780887188
A6NK75	ZNF98	-0.308735316586501	3.79760478127976	-3.99432177504913	0.0159266749958702	0.587083834872871	-2.50868988422238
P48047	ATP5O	-0.167768395825977	3.276818555275	-4.39461133896708	0.0115104301177717	0.587083834872871	-2.5128110195389
P22061-2	PCMT1	-0.210197846995977	3.24104154198131	-4.35134684506922	0.0119094101336063	0.587083834872871	-2.51725641380672
Q9ULI2-1	RIMKLB	-0.379548711430677	3.26154113440183	-4.03636999489656	0.0153767954101794	0.587083834872871	-2.51862745438033
Q9H0H3	KLHL25	-0.175176915705983	3.3255111362117	-4.14694779788852	0.0140360462755894	0.587083834872871	-2.51994458392918
Q6NS38-1	ALKBH2	-0.268188659970452	3.30737020945074	-3.99458217176302	0.0159231977590123	0.587083834872871	-2.52105645793876
Q99798	ACO2	-0.185858387555215	3.26653773928476	-4.79299005179011	0.00850301206288195	0.587083834872871	-2.5261579950284
Q9BXS6	NUSAP1	-0.321589301531662	3.2664055213592	-4.4306660861184	0.0111902151508062	0.587083834872871	-2.52808185123119
Q8WW38-1	ZFPM2	0.247500087878142	3.29172792677889	4.14591954527602	0.0140478504469046	0.587083834872871	-2.52958879010475
Q99758	ABCA3	0.206892761863655	3.31703607602474	4.17319070482019	0.0137387819314318	0.587083834872871	-2.53775467999682
Q96GE4	CEP95	-0.189544484942245	3.27379723629411	-4.113570007418	0.0144253901585389	0.587083834872871	-2.53882451326759
Q17R98	ZNF827	-0.631394079969605	3.65363749366974	-4.74093869931429	0.00883661262420522	0.587083834872871	-2.55269207817485
P42766	RPL35	-0.383822451355024	3.30839523947577	-4.13796856793987	0.0141395307144243	0.587083834872871	-2.55765561630432
Q96A58	RERG	-0.236227442738872	3.31058145009416	-3.9462365978704	0.0165846975837499	0.587083834872871	-2.56297502441154
O75319-1	DUSP11	-0.572553968689136	3.30031869059305	-3.98967284550349	0.0159889086070111	0.587083834872871	-2.56787266903849
Q9ULK5	VANGL2	0.269631663884653	3.34846846030271	3.92500439735407	0.0168855989260661	0.587083834872871	-2.56941708306374
P83731	RPL24	-0.367932780579777	3.27642909106198	-4.31845114996582	0.012223977606706	0.587083834872871	-2.57454104531242
Q9UL33-1	TRAPPC2L	-0.501111178067377	3.32166916426926	-3.95150378673852	0.0165110490705464	0.587083834872871	-2.58036524779606
Q9H2B2	SYT4	-0.323171403102069	3.27407318922378	-3.95524907042996	0.0164589190780766	0.587083834872871	-2.58180280892575
P62995	TRA2B	0.183301822941419	3.32001798260841	4.34677197434149	0.0119525678664406	0.587083834872871	-2.58494099291381
Q9Y2Z2-6	MTO1	-0.188429727041243	3.26425178119286	-4.13029359733652	0.0142287119651647	0.587083834872871	-2.58538356304022
Q9P2J9	PDP2	-0.449161869882708	3.25174124672107	-4.06430217205404	0.0150240984690932	0.587083834872871	-2.58946694376849
Q6PJT7-5	ZC3H14	0.16435723981386	3.32027638991388	4.50609650566076	0.0105544198631307	0.587083834872871	-2.59062245205799
Q15583	TGIF1	-0.575019392638682	3.26300161647108	-3.89749338931701	0.0172852723944288	0.587083834872871	-2.6087063540014
P08708	RPS17; RPS17L	-0.17555677447842	3.28009388522058	-4.71467509378776	0.00901095937406446	0.587083834872871	-2.60879383073414
P60520	GABARAPL2	-0.201195698886536	3.27161128400649	-4.09322018487386	0.0146691422088956	0.587083834872871	-2.61143891527508
O00330-1	PDHX	-0.166309362883804	3.27008577206207	-4.18700065827507	0.0135853948444286	0.587083834872871	-2.6158196177286
Q7Z2W9	MRPL21	-0.257537948736105	3.23938699224054	-3.85696515379017	0.0178949008107623	0.587083834872871	-2.61770421931414
Q9BRT2	MNF1; UQCC2	-0.293160245258602	3.26404679103818	-3.95059804750711	0.0165236856182776	0.587083834872871	-2.62507340858244
Q9UK61	FAM208A	0.216633754457948	3.33195326610217	4.41725204341916	0.0113080773555887	0.587083834872871	-2.63021369756432
Q5H9F3-3	BCORL1	0.215667734998251	3.34605044793819	4.15002920012724	0.0140007436794289	0.587083834872871	-2.63989234942098
Q14201-2	BTG3	-0.311761825013247	3.2769683954944	-3.83713791071632	0.0182025048710878	0.587083834872871	-2.6401627991883
P23771-2	GATA3	-0.286023910209138	3.29115138542615	-3.90293295686217	0.0172053563416989	0.587083834872871	-2.6414256023517
Q9Y6X3-1	MAU2	0.180315645269642	3.34010104344232	4.06025367337997	0.0150746116656602	0.587083834872871	-2.64146310600683
Q8N183	NDUFAF2	-0.217070229477523	3.22461711073695	-4.15005920609612	0.014000400436607	0.587083834872871	-2.64633091579956
Q03933-2	HSF2	-0.179698438053492	3.27325742131587	-3.96567812958662	0.016314795240575	0.587083834872871	-2.65354745381057
Q5T7W7	TSTD2	-0.237714480292637	3.29105341579185	-4.00932899727527	0.0157277526217964	0.587083834872871	-2.65375285797034
Q16587-1	ZNF74	-0.393856452303838	3.28822077686875	-3.92644403695105	0.0168649907757697	0.587083834872871	-2.65696294985477
Q9NZE8	MRPL35	-0.230765510768035	3.21988640182167	-3.82594481004086	0.0183789502130779	0.587083834872871	-2.66441730319116
P21333	FLNA	0.0492294991888065	3.325777675671	5.61920220282079	0.0048018439182966	0.587083834872871	-2.66513245213847
P12694	BCKDHA	-0.293483590212828	3.26948791182992	-4.07727685712153	0.014863577663941	0.587083834872871	-2.6654351301034
Q9NQG6	SMCR7L; MIEF1	-0.266174928398429	3.28002818998794	-3.86077305252183	0.0178365384423924	0.587083834872871	-2.66559758049434
Q99805	TM9SF2	0.211670395405343	3.34336783022195	4.20205975040168	0.013420476938407	0.587083834872871	-2.66645941626035
Q96RP9	GFM1	-0.196648683584504	3.26062385022583	-4.49862631265938	0.0106154015227964	0.587083834872871	-2.67419680318552
Q96A37-1	RNF166	-2.97264900134283	3.7014638865442	-14.1701405091237	0.000136120250490824	0.157642374540651	-2.6785024033606
Q13823	GNL2	-0.326480421718181	3.27567141502559	-4.38940028208819	0.0115576216871888	0.587083834872871	-2.68402653917197
Q9UIJ7-1	AK3	-0.466618000055358	3.27981634799565	-4.10843732614621	0.0144864077208039	0.587083834872871	-2.68491673056039
P08559-4	PDHA1	-0.179176381276383	3.27149611354949	-4.23777115650753	0.0130389271601795	0.587083834872871	-2.68678317122791
Q9NSI2-1	FAM207A	-0.198137348083499	3.30685562608936	-3.82776918084059	0.0183500521898551	0.587083834872871	-2.69680421525511
O95639	CPSF4	0.148918443312216	3.34670975374124	4.08133852070668	0.0148137514731069	0.587083834872871	-2.69921580375924
Q8IV50	LYSMD2	-0.565458067493917	3.41063002299163	-3.81984271119059	0.0184760036915181	0.587083834872871	-2.7005857619543
O95900	TRUB2	-0.24687720150107	3.25982697972527	-3.88635561101364	0.0174502958496493	0.587083834872871	-2.70746445041484
Q9UNH7-1	SNX6	-0.108285784300775	3.32256831201889	-4.30275274526291	0.0123776243095167	0.587083834872871	-2.70840016553897
Q9NS37	CREBZF	-0.233183009538905	2.89467711010816	-3.77863388485336	0.0191477135888747	0.587083834872871	-2.7104506275379
Q9NX07-1	TRNAU1AP	-0.358167280395658	3.29292446065156	-3.78334508302779	0.0190694596842826	0.587083834872871	-2.71094829970886
P01024	C3	0.356865109520447	3.36426067321479	3.7274067591128	0.0200238570482959	0.587083834872871	-2.71357779098482
P11498	PC	-0.173037163760527	3.27445105018765	-4.42607047629992	0.0112304264982863	0.587083834872871	-2.71462947983709
Q9HCG7	GBA2	0.24766528247716	3.32479942800161	4.05229302595455	0.0151745331198209	0.587083834872871	-2.71601767907166
Q8NC60	NOA1	-0.1838280510536	3.25344713001583	-4.1108909296822	0.0144572005276739	0.587083834872871	-2.71865355815415
Q14257-2	RCN2	0.126540151723304	3.33776416213979	4.27102357006118	0.0126953431292191	0.587083834872871	-2.71985198756661
Q8N474	SFRP1	-0.251183660170702	3.29414275641656	-3.84543257794271	0.0180730559819636	0.587083834872871	-2.72308093030822
Q9Y2H5	PLEKHA6	0.193317110763429	3.34462546736581	4.11955867522087	0.0143545867664514	0.587083834872871	-2.73142536689299
Q9UGU0	TCF20	0.183386348480581	3.33093739256503	4.59566099669438	0.00985528078517024	0.587083834872871	-2.73198993250422
O75161	NPHP4	0.251653535131727	3.33749818825833	3.7111636887195	0.02031160243981	0.587083834872871	-2.74251707103023
Q9UNI6	DUSP12	-0.272249010250126	3.30348518561542	-3.9788259122638	0.0161352508944129	0.587083834872871	-2.74353760060466
Q2Y0W8	SLC4A8	0.174928199716021	3.37089753443848	3.91374930914497	0.0170477576487658	0.587083834872871	-2.74912566750358
Q01844-5	EWSR1	0.14273747549037	3.33094096452942	4.26675581343996	0.0127388245077261	0.587083834872871	-2.75202272696177
Q6NYC1-3	JMJD6	-0.152667570142671	3.30843942055245	-3.91251650039839	0.0170656325992718	0.587083834872871	-2.76260482244973
Q9NX20	MRPL16	-0.306275493964409	3.25996404785559	-3.66423192472207	0.0211711374129121	0.587083834872871	-2.76563928152716
O43678	NDUFA2	-0.415601971031384	3.27967208309349	-3.65932616155826	0.0212634645177911	0.587083834872871	-2.77666431360235
P02749	APOH	0.766645808604805	3.35603475555701	3.69633520316747	0.0205786053730212	0.587083834872871	-2.77775428582662
Q13541	EIF4EBP1	0.247514462862075	3.34832527845565	3.62760880465281	0.0218721036075817	0.587083834872871	-2.79713894954109
Q9Y5P6-2	GMPPB	-0.280243645535513	3.29911629795236	-3.90856831594172	0.0171230300861093	0.587083834872871	-2.79733121966997
Q9Y2R9	MRPS7	-0.295771107523399	3.29108103624932	-3.89933459003093	0.0172581724975231	0.587083834872871	-2.80018859659894
Q9Y5J1	UTP18	-0.188198193720266	3.30030127160385	-4.12537541359084	0.0142862157909519	0.587083834872871	-2.80067148364799
P50213-1	IDH3A	-0.191695370325105	3.26965300656132	-4.00565138425295	0.0157762226561303	0.587083834872871	-2.8012885372594
Q6WCQ1-2	MPRIP	0.14559011049616	3.33326667310041	4.44554244948778	0.0110612354458345	0.587083834872871	-2.80196572892728
P08582-1	MFI2; MELTF	0.246103013863671	3.34414372594897	3.80854036179091	0.0186573906690208	0.587083834872871	-2.80347850942789
Q8NE01	CNNM3	0.184750215442829	3.33537047178773	4.06322105076516	0.0150375677135628	0.587083834872871	-2.80396742871408
O94910	LPHN1; ADGRL1	0.254388861645889	3.35053068511447	3.64690354099094	0.0214994138878179	0.587083834872871	-2.80756717321203
Q8N5J4	SPIC	0.924982205094276	3.35949999308235	3.77236377294574	0.019252457305764	0.587083834872871	-2.81419332330528
Q9UJX2-1	CDC23	0.157281419553963	3.33706694205277	4.00864181095928	0.0157367959753288	0.587083834872871	-2.8284425046025
P13196	ALAS1	-0.32337713755567	3.14968709865783	-3.60364178155089	0.0223458096658748	0.587083834872871	-2.83106665960998
Q1KMD3	HNRNPUL2	0.099340040333348	3.31586271415182	4.84903771538198	0.0081607291234254	0.587083834872871	-2.83190197039239
Q9Y2J2-2	EPB41L3	0.161539012794816	3.32667218399689	4.31095420925545	0.0122970644880144	0.587083834872871	-2.83670510881774
Q9NWU5	MRPL22	-0.269087800225246	3.26376889441441	-3.64274618691421	0.0215790724112259	0.587083834872871	-2.8383393539793
Q969M7-2	UBE2F	-0.392328700975776	3.26872004726066	-3.59186030097658	0.0225831417474901	0.587083834872871	-2.84063514371087
O43766-1	LIAS	-0.301543543030193	3.3159108455398	-3.59661226283974	0.0224870566783537	0.587083834872871	-2.84279691011237
P14314	PRKCSH	0.107297742166225	3.33392440222797	4.37538617363346	0.0116856978810656	0.587083834872871	-2.84547623348304
Q6P587-3	FAHD1	-0.356449562213841	3.29101828978161	-3.64633177658343	0.0215103485913564	0.587083834872871	-2.84791879452709
Q9UHL9	GTF2IRD1	0.199070705297565	3.32957714254858	3.93597832050943	0.0167292676515591	0.587083834872871	-2.84987312850743
P21579	SYT1	0.0987106727301153	3.32315429321218	4.29510812563236	0.0124532882636975	0.587083834872871	-2.85258579212348
P30305-1	CDC25B	-0.22640837674735	3.25740678507525	-3.83612940638538	0.0182183193855412	0.587083834872871	-2.86395211792267
Q5T653	MRPL2	-0.271844657820499	3.20926070255101	-3.73899857152956	0.0198214806090115	0.587083834872871	-2.86528833235923
Q9NQH7-1	XPNPEP3	-0.237713580408032	3.29037497494753	-3.77818507967759	0.0191551883270816	0.587083834872871	-2.86698752474046
Q96I51	WBSCR16; RCC1L	-0.251815126639725	3.25818054768991	-3.75075995030763	0.019618634246003	0.587083834872871	-2.86996102651588
Q06481	APLP2	0.212028584285029	3.31974709346941	4.05163933592815	0.0151827734822976	0.587083834872871	-2.87506303768073
Q9H7X3	ZNF696	-0.217448133658321	3.29846692951498	-3.58578234611334	0.0227067513633894	0.587083834872871	-2.87670204942796
Q9NV79	PCMTD2	-0.210366606569352	3.32916573918886	-3.74074113022835	0.0197912695549845	0.587083834872871	-2.87698017244995
Q9Y697	NFS1	-0.184909879169132	3.26571294205865	-3.97110231632522	0.0162404343831813	0.587083834872871	-2.87891372210431
Q96KR1	ZFR	0.159820069965317	3.32955104476657	4.36722015763348	0.0117611180924915	0.587083834872871	-2.87923929352388
Q9HAY2	MAGEF1	-0.465294125718927	3.21086633513054	-3.54090416793996	0.0236447888700431	0.587083834872871	-2.88109854714502
Q9NYK5-1	MRPL39	-0.34184067268853	3.27859006437833	-4.02184633131975	0.0155641113663784	0.587083834872871	-2.88342391325401
O95402-1	MED26	0.228969099724564	3.33523389279283	3.68519179264207	0.0207820122291644	0.587083834872871	-2.88632292748132
O94782	USP1	-0.181670428847951	3.29020691286826	-4.05254492108095	0.0151713591846129	0.587083834872871	-2.88653277036387
Q9HCK1	ZDBF2	0.152691211108405	3.35377489505804	4.20528912869678	0.0133854253073488	0.587083834872871	-2.88823191420479
Q15293	RCN1	0.153463497889115	3.3308437540512	4.15795918433191	0.0139103825739742	0.587083834872871	-2.88965435184611
Q49AG3	ZBED5	-0.180302261702539	3.29510327255612	-3.66511969073763	0.0211544806310105	0.587083834872871	-2.89173651208391
O15370	SOX12	-0.25537064320534	3.31004542706588	-3.5229287694473	0.0240333799811691	0.587083834872871	-2.89411877312526
Q5JSZ5-1	PRRC2B	0.173403072189369	3.3218975243675	4.43354392292896	0.0111651227965136	0.587083834872871	-2.89421629691766
Q52MB2	C12orf68; CCDC184	-0.265027554981005	3.31717434720061	-3.49777569361298	0.0245899466836566	0.587083834872871	-2.89555299179536
Q9UKJ3-1	GPATCH8	0.160964274826007	3.33067083420624	4.14385040613263	0.0140716400424474	0.587083834872871	-2.89694400596475
A4D1E9-1	GTPBP10	-0.238835812532095	3.23275421959727	-4.05351131073441	0.0151591898533991	0.587083834872871	-2.89760789715033
Q6Q0C0-1	TRAF7	0.20553268766403	3.32783044977186	3.67703820585722	0.0209323639615193	0.587083834872871	-2.90018206765608
Q9Y3B7-1	MRPL11	-0.204360217790789	3.26931984012993	-3.97935774692522	0.0161280382415988	0.587083834872871	-2.90262622891789
Q9NYF0	DACT1	-0.729781076731589	3.16641947026268	-3.50651101499005	0.024394941397354	0.587083834872871	-2.90321272400331
Q9H0W5	CCDC8	-0.335669651899866	3.28803904148268	-3.49277089496419	0.02470250624903	0.587083834872871	-2.91338221625629
Q9H4K7	GTPBP5; MTG2	-0.193419934839833	3.28893771922671	-3.65353045276157	0.0213731594882663	0.587083834872871	-2.92006255527828
Q16595-1	FXN	-0.279456573632332	3.27666108891605	-3.58423090970675	0.0227384323298456	0.587083834872871	-2.9224578257115
Q14697-2	GANAB	0.0972384150813221	3.34935346393696	4.56962208858742	0.0100526019940218	0.587083834872871	-2.92629687052263
Q7L3T8	PARS2	-0.247994267430439	3.27940848595427	-3.56915542087798	0.0230490334184488	0.587083834872871	-2.9271293462677
Q8N6I1-1	EID2	-0.482647360030159	3.28639120748416	-3.47328613227714	0.0251465886063368	0.587083834872871	-2.93143422973218
Q9BX79-4	STRA6	0.239285434977292	3.33239860730949	3.75412842321133	0.0195609960283913	0.587083834872871	-2.93168231272006
Q9HCU4	CELSR2	0.203722296286387	3.35615265438828	3.63060993086166	0.0218136326746108	0.587083834872871	-2.93387523233967
Q96H35	RBM18	-0.334179197403679	3.30279790842076	-3.74958528043232	0.0196387817954862	0.587083834872871	-2.93893019681316
Q9UMR3	TBX20	-0.255170135978608	3.31547604344101	-3.73423986237935	0.0199042640768865	0.587083834872871	-2.94281600107673
Q7Z3B3	KANSL1	0.191106409086558	3.32762852846417	3.95929224734615	0.0164028641094054	0.587083834872871	-2.94349707344112
O15230	LAMA5	0.221092028502159	3.35206012363547	3.53537922171628	0.0237634270102837	0.587083834872871	-2.94706822849789
P04183	TK1	-0.144518883087999	3.31921057559251	-3.73248682602288	0.01993486422812	0.587083834872871	-2.9540365091469
Q9NQV8-1	PRDM8	-0.221984384737158	3.3041480994639	-3.50400188272152	0.0244507661744507	0.587083834872871	-2.96227743839406
Q9H5Y7	SLITRK6	-0.169884089850488	3.31105168527742	-3.81524379139998	0.018549554389419	0.587083834872871	-2.96478656043561
Q9UP95	SLC12A4	0.209648850817682	3.31147745862702	3.48584626609612	0.0248592533014145	0.587083834872871	-2.97134624599381
Q9NVS2-2	MRPS18A	-0.238736904453087	3.21799616944322	-3.68805682397585	0.0207294871347462	0.587083834872871	-2.97501249971959
P13611	VCAN	-0.257308838408467	3.29473552492978	-3.53847084600936	0.023696953100109	0.587083834872871	-2.98418406324685
P36508	ZNF76	-0.384050273335006	3.2507123754273	-3.42365632427855	0.0263211720289353	0.587083834872871	-2.9870052596299
Q86YC2	PALB2	0.284395332917492	3.32000225769517	3.62972377453428	0.0218308782691076	0.587083834872871	-2.99071933081049
Q9ULU4-13	ZMYND8	0.132566930275316	3.32649935669168	4.46126643449411	0.0109268545576389	0.587083834872871	-2.99146432273159
P30048	PRDX3	-0.159814312060189	3.29085531535724	-4.19831510092354	0.013461259805594	0.587083834872871	-2.99160058496255
Q9P2G9	KLHL8	-0.229145167864321	3.26786032059895	-3.44247853507494	0.0258682095655468	0.587083834872871	-2.9939056968225
P40938	RFC3	-0.115427245309863	3.31680580489502	-3.87649719357128	0.0175979397041464	0.587083834872871	-3.00799804299627
Q8IXZ2-1	ZC3H3	-0.44323833558451	3.25562767976582	-3.35845357200067	0.0279645969082426	0.587083834872871	-3.01603114877852
Q8WW59	SPRYD4	-0.381644888870039	3.31436985137001	-3.42137246983797	0.026376770521242	0.587083834872871	-3.01821062157848
Q6P161	MRPL54	-0.282632153536913	3.22663091507565	-3.36590771255278	0.0277706914356349	0.587083834872871	-3.01911537025364
P61081	UBE2M	-0.352573252403723	3.28536890369783	-3.56157241421384	0.0232071725274196	0.587083834872871	-3.02069855378994
Q7Z3K3-1	POGZ	0.160677063997466	3.33117966044566	4.15599721621124	0.0139326734456547	0.587083834872871	-3.02077413874236
O60503	ADCY9	0.270938022324373	3.33707427760017	3.368763862788	0.0276968156271162	0.587083834872871	-3.02131177803783
Q9NNW7-1	TXNRD2	-0.198216857314058	3.27472095842099	-3.56304360268341	0.0231763911587792	0.587083834872871	-3.02172856823582
P05388-2	RPLP0	-0.807217474939033	3.33070155087296	-4.05554112372777	0.0151336674432031	0.587083834872871	-3.02318177744975
Q12788	TBL3	0.180629500700705	3.33465985636592	3.90370023650904	0.0171941194102478	0.587083834872871	-3.02692390995592
Q9ULW0-2	TPX2	0.980796499363767	3.27965861487149	4.54754142914109	0.0102236853978683	0.587083834872871	-3.02945650536997
Q9UIS9-9	MBD1	-0.191498650643706	3.29927775681053	-3.44564850120562	0.0257928351642996	0.587083834872871	-3.03256804124636
Q6PCD5	RFWD3	-0.294792587490069	3.31484826402792	-3.55209236551209	0.0234066912773207	0.587083834872871	-3.03399006446974
Q8TBA6	GOLGA5	0.203044523130334	3.33535376655953	3.9169530953026	0.0170014095570406	0.587083834872871	-3.03431072416581
Q9NPJ1	MKKS	-0.712876786243384	3.14324798617309	-4.16978143202087	0.0137769690003431	0.587083834872871	-3.0345369250012
Q9Y3B1	SLMO2; PRELID3B	-0.398004424589422	3.31961195981821	-3.38972220021772	0.0271617708205162	0.587083834872871	-3.03746106660955
Q7Z7G8-2	VPS13B	0.180994742401201	3.32876176173899	3.82317104700185	0.0184229909583532	0.587083834872871	-3.0388332541756
O15020	SPTBN2	0.120205122539453	3.336741781729	4.47529786483428	0.0108086016306275	0.587083834872871	-3.04979767323404
P43243	MATR3	0.157175807231993	3.35406991350588	4.81446925588022	0.0083698163497476	0.587083834872871	-3.05087705965936
Q9Y2Q0-3	ATP8A1	0.139747100030401	3.34010453241084	3.84626685821826	0.0180600970271881	0.587083834872871	-3.05249639487732
Q8TDR2	STK35	-0.226895363043207	3.28605737036604	-3.46164582328951	0.0254164044936631	0.587083834872871	-3.05653043486862
O76024	WFS1	0.227885174798401	3.37637595625137	3.34648767873646	0.0282792248386657	0.587083834872871	-3.05878900891256
P55197	MLLT10	0.262353349733034	3.29121276000618	3.36035143600266	0.0279150760471601	0.587083834872871	-3.06661717971785
Q5T440	IBA57	-0.251634246112716	3.25882163388714	-3.42235816624112	0.0263527575362563	0.587083834872871	-3.06952440647309
Q8N983-4	MRPL43	-0.37364533044292	3.23954855160891	-3.31050764824908	0.0292507825311275	0.587083834872871	-3.06955143166237
Q9P273	TENM3	0.220086093539633	3.31042199281428	3.83262817931676	0.0182733504011948	0.587083834872871	-3.07177822214589
Q8IWT3	CUL9	0.1871992365248	3.33339485374258	3.54314824545712	0.023596802450542	0.587083834872871	-3.07464012003696
Q6UB35-1	MTHFD1L	-0.258342992781034	3.23270043847028	-4.01414782747005	0.0156645118764587	0.587083834872871	-3.07651897234372
Q9BW92	TARS2	-0.164538844435926	3.28958757185084	-3.81307157803642	0.0185844163920794	0.587083834872871	-3.07936871543106
Q15717-2	ELAVL1	0.150273461595596	3.33270831099441	3.8797105864	0.0175496508419866	0.587083834872871	-3.08118351926225
Q9NZM4	GLTSCR1; BICRA	0.17847005322492	3.33761437040834	3.5400000269622	0.0236641554074949	0.587083834872871	-3.08269779016043
Q9H4W6	EBF3	0.184834569347448	3.34153983168258	3.63762616971142	0.0216776600234296	0.587083834872871	-3.08487463942233
Q9C0B5	ZDHHC5	0.172850459145139	3.33651386672344	3.51460118810306	0.0242159736902554	0.587083834872871	-3.08938866864845
Q86YI8	PHF13	-0.350622064170173	3.24812860210419	-3.29707068477257	0.0296236895387561	0.587083834872871	-3.0910869386479
Q86TX2	ACOT1	-0.281016611644107	3.28448555900164	-3.44997240942337	0.0256904419566711	0.587083834872871	-3.0994955373753
P55011	SLC12A2	0.197912031105961	3.34185633599149	3.69755034895866	0.0205565685142353	0.587083834872871	-3.10255987563133
A1L188	C17orf89; NDUFAF8	-0.343805858453064	3.2819816211176	-3.27768547288188	0.0301716067086777	0.587083834872871	-3.1054149701214
Q6UWJ1	TMCO3	0.246342888562432	3.31371003668369	3.26906830826209	0.0304190008837824	0.587083834872871	-3.10544668970409
P34947	GRK5	-0.128900177544312	3.30728254575035	-3.61713014969817	0.0220777277362181	0.587083834872871	-3.10659526831781
Q9BSM1	PCGF1	-0.257517878418631	3.33317319776234	-3.30004400466303	0.029540691849547	0.587083834872871	-3.12541334580325
Q7L0Q8-1	RHOU	-0.573300137005666	3.28141565661085	-3.35305699216776	0.0281059781177062	0.587083834872871	-3.12619058265024
P53384	NUBP1	-0.177687452960972	3.31967630640717	-3.41140740196834	0.0266209949318874	0.587083834872871	-3.12870138667864
Q6ZNB6-1	NFXL1	0.144776657623392	3.33426720477172	3.8035589609201	0.0187380107652234	0.587083834872871	-3.13217817517871
Q5JRX3	PITRM1	-0.178254369110577	3.26970646340335	-3.96302006824087	0.0163513839882178	0.587083834872871	-3.13577153762866
P62861	FAU	-0.33282422598532	3.21072185960362	-3.23494028580654	0.0314225802488051	0.587083834872871	-3.13637134012266
Q7L592	NDUFAF7	-0.164790329009759	3.2815418255589	-3.64671325507421	0.0215030522738927	0.587083834872871	-3.1382956065899
Q92187-1	ST8SIA4	-0.228587675995367	3.28301718917915	-3.26250797081684	0.0306089491377438	0.587083834872871	-3.13876039303361
P82921	MRPS21	-0.392846025800046	3.1843322317658	-3.30446544371592	0.0294177780579312	0.587083834872871	-3.13966846245815
A8MWY0	KIAA1324L	0.190744059094688	3.3296831963995	3.61139519223906	0.0221912398628752	0.587083834872871	-3.14335690193837
Q8NB49-1	ATP11C	0.139438167287139	3.34176434456715	3.79027234735682	0.0189550893892629	0.587083834872871	-3.1443839046719
Q96EU6	RRP36	-0.241513095743296	3.26945592061452	-3.5921404158622	0.0225774642700787	0.587083834872871	-3.14491166348949
Q5SQQ9	VAX1	-0.818776591378631	2.3176044781357	-4.0740195734767	0.0149036817444975	0.587083834872871	-3.1471730108203
Q9H2D6	TRIOBP	0.173558249449952	3.33664976710497	3.69847425955114	0.0205398320844445	0.587083834872871	-3.15221655041785
P51970	NDUFA8	-0.28994618933315	3.24343639046097	-3.19474185684944	0.0326551081113466	0.589981587082413	-3.15352377412163
Q9NZJ6	COQ3	-0.188333873944474	3.25159703928811	-3.53798498104668	0.023707385178371	0.587083834872871	-3.1574510854567
Q01105-2	SET	0.153920643084085	3.32616300799954	3.51090287197102	0.0242975923196986	0.587083834872871	-3.16293396120198
P17480-1	UBTF	0.112174898912398	3.32092486049326	4.34924016459245	0.0119292604190866	0.587083834872871	-3.16923122744678
Q96L93-1	KIF16B	0.170978473187311	3.32951642812272	3.55234699781881	0.0234013056602693	0.587083834872871	-3.17167968867075
Q8NBZ7-2	UXS1	0.208551098685897	3.33750582479719	3.29819070947856	0.0295923927377128	0.587083834872871	-3.17173696435691
Q9BRK3-2	MXRA8	0.297604235124571	3.38540072642602	3.31585306472444	0.0291039772621458	0.587083834872871	-3.17363404443359
O94925-1	GLS	-0.148710831642826	3.28072862133435	-3.75624826337486	0.0195248269317673	0.587083834872871	-3.17405136041206
Q8NBM8	PCYOX1L	0.250521127920615	3.3126610215478	3.30910738413798	0.0292893834475319	0.587083834872871	-3.17955872937948
Q5JVF3	PCID2	0.12460149485524	3.34909822628721	3.81387452019134	0.0185715207984771	0.587083834872871	-3.18226105558632
Q8N0S6-2	CENPL	0.273921202544663	3.34449985810868	3.15128698082831	0.0340519740149797	0.589981587082413	-3.18353078129594
Q4FZB7-1	SUV420H1; KMT5B	-0.307235803135392	3.2737190919506	-3.26890619327948	0.030423677991119	0.587083834872871	-3.18446032753453
P04114	APOB	0.183498380993023	3.34283131905755	3.36271108272904	0.0278536504318004	0.587083834872871	-3.18903049792659
Q9NYV6	RRN3	-0.151917028645772	3.28599755452383	-3.54954306320589	0.0234606917412025	0.587083834872871	-3.19145840186045
Q86V59	PNMAL1; PNMA8A	-0.267085900477167	3.25953786255254	-3.24856508734845	0.0310173151153121	0.587083834872871	-3.19209339282502
P14635	CCNB1	-0.160782350893458	3.2973693776045	-3.3849145953153	0.0272834153417467	0.587083834872871	-3.19351215302208
Q15672	TWIST1	-0.448506182887041	3.30178115351472	-3.29635109820358	0.0296438175236336	0.587083834872871	-3.19549484981477
Q5T890-1	ERCC6L2	0.214223302311553	3.30736703045869	3.24116088729168	0.0312367815560346	0.587083834872871	-3.19627150985557
Q9Y6M7-13	SLC4A7	0.179529441932668	3.32596894001631	3.57741009542267	0.0228783413426076	0.587083834872871	-3.20098627296989
Q9BXW7	CECR5; HDHD5	-0.205428501169126	3.28350978279411	-3.43285569331513	0.0260986223342858	0.587083834872871	-3.204073776192
Q9UHY7	ENOPH1	-0.160001663194632	3.31053347854563	-3.39087526672121	0.0271326908202675	0.587083834872871	-3.20421247256401
P01137	TGFB1	0.207448669895628	3.37386075093199	3.29574334693727	0.0296608298684778	0.587083834872871	-3.205281416603
Q96FV2	SCRN2	-0.262706811420998	3.33609936996011	-3.19782821951041	0.0325584845819783	0.589981587082413	-3.20650128553324
Q12955	ANK3	0.172869535926482	3.33051655952472	3.86792945185469	0.0177274699109946	0.587083834872871	-3.20796948915261
Q16763	UBE2S	-0.122900549761736	3.31807131368101	-3.57761363509764	0.0228741515282507	0.587083834872871	-3.21227438257469
P04004	VTN	0.310143920867036	3.28889171312521	3.15265102285244	0.0340070721701603	0.589981587082413	-3.21525673241561
O60524	NEMF	-0.11389563333017	3.28642048900935	-3.65002875596784	0.0214397626224168	0.587083834872871	-3.21721486228049
P51805	PLXNA3	0.233842404120557	3.33202114942572	3.20652309538026	0.0322880806251764	0.589981587082413	-3.21899621184356
Q8NFY4	SEMA6D	0.302968183080598	3.32852905274365	3.10275416812829	0.0356958305350782	0.589981587082413	-3.21912539645497
Q99807-1	COQ7	-0.21266654177534	3.2845087668777	-3.29109762270656	0.0297912556004502	0.587083834872871	-3.22062375827588
P05067-1	APP	0.141634739342171	3.33746733578895	3.84625296707433	0.0180603127086138	0.587083834872871	-3.22124571172693
Q7Z7M0	MEGF8	0.213339079387616	3.34420782903094	3.14724849708162	0.0341853225376607	0.589981587082413	-3.22301048391065
Q9P2Z0	THAP10	0.371316337917024	3.32045341560872	3.09214232231746	0.0360675617543075	0.589981587082413	-3.22350862734468
Q96BP2	CHCHD1	-0.281257198592161	3.26367977515694	-3.1115114183978	0.0353924450165577	0.589981587082413	-3.22380812034136
Q8IZA0	KIAA0319L	0.188629918543729	3.32872067887473	3.50584962199026	0.0244096417933722	0.587083834872871	-3.22644135006042
Q9ULK0	GRID1	0.199398049352314	3.3453198011764	3.21324125579922	0.032080959471203	0.589459249195575	-3.22777924161473
O94991	SLITRK5	0.158071219669603	3.37569245884639	3.29255483369417	0.0297502726283691	0.587083834872871	-3.22795354075703
Q96P11-2	NSUN5	-0.22067532198832	3.32700306662896	-3.74034382360762	0.0197981528908947	0.587083834872871	-3.22925395682603
Q6QHF9-2	PAOX	-0.26612093685028	3.2776868237382	-3.13297262184902	0.034661643970432	0.589981587082413	-3.22982759252802
Q8WY21-2	SORCS1	0.146766808350294	3.32293968266083	3.46911088277775	0.0252429760672016	0.587083834872871	-3.22986898495546
Q8IVS2	MCAT	-0.405449643572008	3.27463704690212	-3.35455007819033	0.0280667774241606	0.587083834872871	-3.23517825193519
Q9ULX3	NOB1	-0.176625036253156	3.31104777184976	-3.45226460140136	0.0256363566576707	0.587083834872871	-3.23520451284505
Q9C0H2-1	TTYH3	0.311435599598318	3.35387820919701	3.08106589573493	0.0364604158985685	0.589981587082413	-3.24556444114126
Q9Y676	MRPS18B	-0.265473486105767	3.22530442373855	-3.18417638978375	0.0329884398829053	0.589981587082413	-3.24611555518403
O75410-1	TACC1	0.150384987597158	3.34085882019007	3.38143462754236	0.0273718695521495	0.587083834872871	-3.24637834153689
Q9Y2K6	USP20	0.194254320751879	3.32824706286393	3.23017065290269	0.031565922982362	0.587187324565712	-3.24957421747609
Q8IV48	ERI1	-0.223723383610925	3.31666950821719	-3.41343318352978	0.0265711308493776	0.587083834872871	-3.25754370121148
Q9UNX3	RPL26L1	-0.474684708857831	3.20451865906812	-3.05199531274432	0.0375155516961473	0.589981587082413	-3.25899346330574
O43824	GTPBP6	-0.168933329328514	3.29704330769739	-3.41222727959112	0.0266008005230841	0.587083834872871	-3.2592040067382
Q8TBF2-8	FAM213B	-0.308040244468564	3.31074638044056	-3.23962676460756	0.0312824826789758	0.587083834872871	-3.26044651437237
Q96GV9	C5orf30	-0.233009972940033	3.28879334553404	-3.12613096586299	0.0348926781297436	0.589981587082413	-3.26083027077288
Q9P031	CCDC59	-0.369478636352761	3.24360860205728	-3.29868943162995	0.0295784695229246	0.587083834872871	-3.26166398703305
Q56A73	SPIN4	-0.219230430873312	3.31747730345626	-3.1895089116204	0.0328197056491344	0.589981587082413	-3.26254450142357
P78540	ARG2	-0.380565280480831	3.26766423310195	-3.14481478842915	0.0342659783767655	0.589981587082413	-3.26449769452094
Q8N9R8-2	SCAI	0.171471833477123	3.33800971120675	3.43787045403956	0.0259782450405153	0.587083834872871	-3.26454978379039
P61129	ZC3H6	0.216239374626542	3.32842778907469	3.24381340355328	0.0311579491898384	0.587083834872871	-3.26677581328348
P30041	PRDX6	-0.0909094127486311	3.31896858290309	-3.92046302072554	0.0169508058430082	0.587083834872871	-3.2679690627674
Q08379	GOLGA2	0.168788716101691	3.34554233925353	3.85590489204281	0.0179111917392476	0.587083834872871	-3.26810888220475
Q00973	B4GALNT1	0.240302273674775	3.32829313212669	3.34392897445173	0.0283470446241696	0.587083834872871	-3.26943311884182
Q96I59	NARS2	-0.145362273334889	3.28996377052641	-3.47373017029064	0.0251363634964681	0.587083834872871	-3.27114117869775
P51693-1	APLP1	0.231334390937225	3.35807394970032	3.2674750655539	0.0304650036222425	0.587083834872871	-3.27267548545991
O95980	RECK	0.315924552357974	3.35734583140216	3.03034710017196	0.0383245397551163	0.589981587082413	-3.27391475928828
P40939	HADHA	-0.198374175803111	3.26087076328416	-3.98184009569088	0.0160944241543791	0.587083834872871	-3.27705400554112
Q15269	PWP2; LOC102724159	0.148949926177162	3.33317578245975	3.83724932648772	0.0182007587504304	0.587083834872871	-3.27887918417552
Q92785	DPF2	0.120235755718178	3.34529652397713	3.50456858551191	0.0244381445629885	0.587083834872871	-3.28281676648881
Q8IUH5-1	ZDHHC17	0.206971987188795	3.35083957995582	3.13250271110605	0.0346774547328256	0.589981587082413	-3.28490162881846
Q9H7E9-2	C8orf33	-0.227724383271598	3.28385015312287	-3.08639150311244	0.0362709069704401	0.589981587082413	-3.28628493510271
Q70Z53	FRA10AC1	-0.172835784913396	3.30302114370377	-3.18802171027283	0.0328666621329929	0.589981587082413	-3.2864510892966
Q9Y2W1	THRAP3	0.182695642151741	3.34082421102237	3.92163742142395	0.0169339144420701	0.587083834872871	-3.29594616340274
Q96SM3	CPXM1	0.214508041648996	3.33765850134631	3.16159337442006	0.0337144222053372	0.589981587082413	-3.29806614625723
Q9H2H9	SLC38A1	0.169728355972815	3.34176798889686	3.41940477512459	0.0264247839479715	0.587083834872871	-3.29880762696558
P00747	PLG	0.34690750087828	3.35993972748463	2.9984548099443	0.03955380682172	0.589981587082413	-3.3009139650514
P18433	PTPRA	0.2362489911826	3.33281491146726	3.19420328547029	0.0326720034940667	0.589981587082413	-3.30312720625438
Q8TAQ2-3	SMARCC2	0.126532740086738	3.33871966553142	4.17797030780313	0.013685460141826	0.587083834872871	-3.30688921226321
Q9NUQ7	UFSP2	0.187619474508973	3.33907224795077	3.360081845044	0.0279221041476946	0.587083834872871	-3.30805843492106
Q12841	FSTL1	0.194987700845523	3.35204333494649	3.13699609040156	0.0345266149071119	0.589981587082413	-3.30808399065841
P10253	GAA	0.142806628579252	3.33236729655709	3.48220048828465	0.0249422538692703	0.587083834872871	-3.30981798629627
Q8N653	LZTR1	0.197222203936628	3.31498162906279	3.14555582919229	0.0342413958157139	0.589981587082413	-3.31118944257187
Q2KJY2-1	KIF26B	0.157936187089499	3.29645395183799	3.44606222598871	0.025783016968208	0.587083834872871	-3.31363631823072
P07996	THBS1	0.235363621595589	3.35682915588261	3.06059916545375	0.0371995881285659	0.589981587082413	-3.31494056412211
Q7RTN6-1	STRADA	0.219393797550846	3.3127195881407	3.05008637276035	0.037586079735567	0.589981587082413	-3.31714462794815
P31937	HIBADH	-0.222480728441242	3.2750269837624	-3.17974964341904	0.033129288348143	0.589981587082413	-3.31885068578778
P02649	APOE	0.17844704862673	3.34906893416772	3.11325689818502	0.0353323367339192	0.589981587082413	-3.32215519571305
Q9NQX6	ZNF331	-0.264871104651894	3.29911667530622	-3.03799419156517	0.0380364606201158	0.589981587082413	-3.32346561470234
Q99457	NAP1L3	-0.254615571870552	3.28532013898137	-3.00051294258482	0.0394731004621518	0.589981587082413	-3.32693723417473
P56199	ITGA1	0.169872346175547	3.35162336191204	3.48944296078647	0.0247776910932679	0.587083834872871	-3.3314256596709
Q8TAG5-2	VSTM2A	-0.448300589858166	3.29224417946119	-3.13492294314712	0.0345961132216032	0.589981587082413	-3.33286087390546
P30837	ALDH1B1	-0.254430878276942	3.28008105188582	-3.70482754223784	0.0204251829138224	0.587083834872871	-3.33469055803917
Q15007	WTAP	0.142396432861439	3.34336791359607	3.59786376571438	0.0224618321559156	0.587083834872871	-3.33545499172113
Q6SPF0	SAMD1	0.140814553931577	3.34797199026112	3.27615259164106	0.0302154409146882	0.587083834872871	-3.33576576301191
Q9Y2J4-4	AMOTL2	-0.32643701408444	3.13614814178346	-2.95469904986589	0.0413160581649975	0.589981587082413	-3.33704872745797
Q96GY0	ZC2HC1A	-0.266801635497407	3.24402091503528	-3.4298684800245	0.0261706432633594	0.587083834872871	-3.33727905513143
P13591-2	NCAM1	0.14671147377783	3.34746605485142	3.9314277894987	0.0167938817620758	0.587083834872871	-3.33735249167862
P62834	RAP1A	0.230318471317821	3.3432065981348	2.99416886897708	0.0397224923655695	0.589981587082413	-3.33964645193714
P55789	GFER	-0.234548269083097	3.31135496387672	-3.05270844234286	0.0374892440230507	0.589981587082413	-3.34152092199201
Q76L83	ASXL2	0.171712215138765	3.34032167766089	3.36605556890838	0.0277668613395757	0.587083834872871	-3.34286059330771
Q9HBH1	PDF	-0.287417632706463	3.30584845631363	-2.9910255644062	0.039846740188676	0.589981587082413	-3.34556794802929
Q99581	FEV	-0.443706842409561	3.34747958412231	-2.94443590419544	0.0417425603298997	0.589981587082413	-3.34954544437184
Q15131-1	CDK10	0.170928668840794	3.30300802576389	3.10692286331873	0.0355510318506074	0.589981587082413	-3.35050591557623
Q86VP3-3	PACS2	0.206302043871512	3.32901494625621	3.00154382408352	0.0394327483996664	0.589981587082413	-3.35243218316683
Q969Y2-2	GTPBP3	-0.188142401702142	3.27825762185244	-3.12883462106469	0.0348011637609935	0.589981587082413	-3.35285893573461
Q9GZT9-1	EGLN1	-0.155611109493521	3.30639842907335	-3.37820992578768	0.027454138376901	0.587083834872871	-3.35508709842392
P49207	RPL34	-0.374536561214769	3.23645334937164	-3.3094532074451	0.0292798445879826	0.587083834872871	-3.35508824967571
Q59EK9-1	RUNDC3A	0.166169803352364	3.31738503901876	3.27158497016679	0.030346502410048	0.587083834872871	-3.35614663915958
O75362	ZNF217	-0.16556220520509	3.27993181461931	-3.7313164982578	0.0199553241591908	0.587083834872871	-3.35704224153956
P19388	POLR2E	-0.367536057337141	3.34836344456748	-3.31570405423754	0.0291080578474053	0.587083834872871	-3.35978711601903
Q9GZT8-1	NIF3L1	-0.244979339150912	3.30204068462605	-3.27547838747472	0.0302347442057315	0.587083834872871	-3.36017446837493
P25705-1	ATP5A1	-0.176184406933145	3.28752111217039	-4.30194807322696	0.0123855625334096	0.587083834872871	-3.36056533061715
Q9P015	MRPL15	-0.365188451690101	3.28171697425119	-3.48270243994157	0.0249308068338137	0.587083834872871	-3.36077859410306
P57682	KLF3	-0.294120824491159	3.28626256377733	-2.92249571635466	0.0426716441774303	0.589981587082413	-3.36307336787749
Q14135-4	VGLL4	-0.165975221516546	3.29281656648448	-3.14317354259753	0.0343204972682663	0.589981587082413	-3.36644599417391
P61371	ISL1	-0.126167219436484	3.29822196239258	-3.34406124696246	0.0283435339645907	0.587083834872871	-3.3669626798446
Q14160-3	SCRIB	0.184042699671497	3.32615364782783	3.8287502961057	0.0183345338011818	0.587083834872871	-3.37066690700356
Q6ZU80	CEP128	0.161242511593672	3.33657745259573	3.57160317991434	0.0229982606189656	0.587083834872871	-3.37124504715831
Q4G0N4	NADK2; NADKD1	-0.168997385257537	3.28618472434421	-3.15636245537685	0.033885249982285	0.589981587082413	-3.37491323721526
Q96L50	LRR1	-0.180583380767302	3.30341288570356	-3.058918873108	0.0372610488460777	0.589981587082413	-3.37556164084922
O14786-1	NRP1	0.140646040084668	3.31229857419857	3.49533625958315	0.0246447341479478	0.587083834872871	-3.38061776871737
Q9Y4E5-4	ZNF451	-0.268359713051838	3.2906262575178	-2.90901827332198	0.0432542985174696	0.589981587082413	-3.38189741671169
P52758	HRSP12; RIDA	-0.23020559674382	3.27545490707963	-3.00082264764637	0.0394609725307336	0.589981587082413	-3.3823176588605
Q9Y303	AMDHD2	-0.390971123065758	3.3098355424711	-3.06959583064946	0.0368725254053691	0.589981587082413	-3.38791380327777
P06454-1	PTMA	0.107248346425095	3.32893821999344	3.57206259572425	0.022988745985591	0.587083834872871	-3.39054722114038
Q9GZN2-1	TGIF2	-0.597126850643294	3.28042047619399	-2.95360244388745	0.0413613862927329	0.589981587082413	-3.39355357101503
Q12996-1	CSTF3	0.173431741476032	3.32460127733278	3.77821291643262	0.0191547246114741	0.587083834872871	-3.39666838071573
P43897	TSFM	-0.207794831569634	3.22700233618988	-3.51855966492394	0.0241289739661125	0.587083834872871	-3.39671246139742
Q1XH10	SKIDA1	-0.767456892722081	3.27923723099322	-3.01643898422564	0.0388550476903992	0.589981587082413	-3.39844539399072
Q6T4R5-1	NHS	0.333451712186328	3.34480103672436	2.8899537539024	0.0440943736292046	0.589981587082413	-3.3990084265671
Q8IYM1-1	SEPT12	-2.12874127730847	3.49373498970348	-3.89114984424674	0.0173790315988202	0.587083834872871	-3.39950460705709
O60216	RAD21	0.12317778912604	3.33253215009792	3.67183825939471	0.0210289280367007	0.587083834872871	-3.40081101413907
Q9BT40	INPP5K	0.132650630036488	3.3397931850809	3.3330258761485	0.0286381998627098	0.587083834872871	-3.40455123461919
P39880-3	CUX1	0.152909033230815	3.33893491616583	3.80430192671415	0.0187259600556721	0.587083834872871	-3.40683119730058
P17535	JUND	0.288234842081024	3.32840116675005	2.87373365313259	0.0448240721417088	0.592538486339687	-3.40718873332409
Q86WA6	BPHL	-0.35069738577643	3.29715844554998	-3.17444082376618	0.033299135620214	0.589981587082413	-3.40871803978409
Q9Y6N7-2	ROBO1	0.160319283517315	3.35535773561187	3.21962924501405	0.0318854663599265	0.587187324565712	-3.41072700948408
Q9NV06	DCAF13	-0.256501758524013	3.30582107968003	-3.5717382757417	0.0229954622596363	0.587083834872871	-3.41245374706936
Q99766-1	ATP5S	-0.266326903367876	3.25442468553127	-2.89097504918117	0.0440488922436474	0.589981587082413	-3.41646676189658
Q96EK4	THAP11	-0.277244130886357	3.34446225252487	-2.95256240438705	0.041404429817685	0.589981587082413	-3.41720751251823
Q6ZU35	KIAA1211	0.144998670220622	3.32063377281206	3.62866431511093	0.0218515178488714	0.587083834872871	-3.41935730615213
P78345	RPP38	-0.186398050788419	3.30284790500435	-3.04038951078678	0.0379467462148502	0.589981587082413	-3.42167960206735
Q8TB96	ITFG1	0.30126317379118	3.3525412730636	2.90516612038669	0.043422531733812	0.589981587082413	-3.42413505596203
Q15714-2	TSC22D1	-0.361975191487952	3.34494827309179	-2.86254660727044	0.0453355251282555	0.59303032230434	-3.42422885860883
P28290	SSFA2	0.174318343054202	3.32905243502007	3.32832277902831	0.0287648807214547	0.587083834872871	-3.42974147750804
Q9P0K1-2	ADAM22	0.245651902928735	3.3526437837827	3.01032095844882	0.0390911272852676	0.589981587082413	-3.43011379627685
P30520	ADSS	-0.142055590318451	3.31984330466808	-3.38253468547133	0.0273438715325598	0.587083834872871	-3.43265389709952
Q9UL42	PNMA2	-0.221165260224619	3.32531907926184	-3.1079839123501	0.0355142865825333	0.589981587082413	-3.43782343726807
P23769-1	GATA2	-0.305249246965735	3.31427196931998	-2.8412215461567	0.0463293580504148	0.59541778653028	-3.44071201872566
Q86X52	CHSY1	0.207555894865491	3.32590611997456	3.22277606431291	0.0317896792199068	0.587187324565712	-3.44251676417734
Q9HCM3-1	KIAA1549	0.152944071889246	3.32445156137975	3.34412287460437	0.0283418984738786	0.587083834872871	-3.44388708793133
O75608	LYPLA1	-0.442061745226027	3.32877575022094	-3.03229037890715	0.038251092001314	0.589981587082413	-3.44640782503885
A8MZA4	GOLGA6L6	-0.410786088589425	3.2723362720708	-2.82817734565589	0.0469497257522785	0.59541778653028	-3.44877903652533
Q9UQ53-3	MGAT4B	0.256948845940274	3.34397770600245	2.97070619720305	0.0406609525269215	0.589981587082413	-3.44894592913762
Q9Y2R5	MRPS17	-0.266161694157541	3.26447697245964	-2.96676012391492	0.0408213168344366	0.589981587082413	-3.45018141755091
Q92993-3	KAT5	0.211231082755569	3.29712182792727	3.16436499495159	0.0336243186587891	0.589981587082413	-3.45088865116404
P57087-1	JAM2	0.20722813242477	3.32334793012099	2.97204624830079	0.0406066614729911	0.589981587082413	-3.4511672339695
Q96K58-2	ZNF668	-0.225075564466441	3.250781443396	-3.14954928563646	0.0341092767498114	0.589981587082413	-3.45148599491023
P62829	RPL23	-0.212886233537925	3.2826869862338	-3.70436167761495	0.0204335637700311	0.587083834872871	-3.45242043853973
Q12834	CDC20	-0.31403060013707	3.32718315755703	-3.12149356918752	0.0350503049193718	0.589981587082413	-3.45264070122927
P61962	DCAF7	-0.407421292060151	3.30566213549286	-3.29753051197048	0.0296108358836783	0.587083834872871	-3.45370096458746
P60033	CD81	0.273563706682503	3.38661522392796	3.06018001293645	0.037214908519994	0.589981587082413	-3.45679097479592
Q96QE2	SLC2A13	0.568368188452148	3.38444270619965	3.18998179418963	0.0328047915193405	0.589981587082413	-3.45802600177958
P00374	DHFR; DHFRP1	-0.366900162391033	3.29985261518031	-3.41179914902318	0.0266113435449279	0.587083834872871	-3.45846610829301
Q8ND76	CCNY	0.224634477736551	3.32833424106164	2.9297810853223	0.0423604906055702	0.589981587082413	-3.46940984920188
P17010-3	ZFX	0.273464702301346	3.31516422117767	2.79496111812767	0.0485734149353564	0.59541778653028	-3.46973889668717
Q9Y4A5	TRRAP	0.177172173792688	3.32247242441312	4.14067575472597	0.0141082343864208	0.587083834872871	-3.47011160678962
P49366-1	DHPS	-0.140976128355177	3.30479926638229	-3.16257327760972	0.0336825338216405	0.589981587082413	-3.48023783100526
Q6N022	TENM4	0.220523317926763	3.335419586486	3.14252762913911	0.0343419811398885	0.589981587082413	-3.48024783392194
O75521	ECI2	-0.210384733410889	3.31127939164452	-3.09393622908684	0.036004403962273	0.589981587082413	-3.48044186356463
P05165-1	PCCA	-0.115446086168556	3.28498008184821	-3.50527169235243	0.0244224957076514	0.587083834872871	-3.48179253620371
O60783	MRPS14	-0.287174564005554	3.20186120423748	-2.77698788547136	0.0494790562663492	0.59541778653028	-3.48406689045078
P27144	AK4; LOC100507855	-0.40680092476066	3.29993469846466	-3.03323271827379	0.0382155348071749	0.589981587082413	-3.48609415407317
Q86VZ4	LRP11	0.248866868677319	3.29331324695546	2.88561087290729	0.0442883859586298	0.591059983158513	-3.48747342987895
O75955	FLOT1	0.151665580880556	3.34196684342626	3.4466517413435	0.0257690346977686	0.587083834872871	-3.48776117819015
O00299	CLIC1	-0.153806879916723	3.34038069186865	-3.24065684261687	0.0312517882378042	0.587083834872871	-3.48962004072325
Q5VUB5	FAM171A1	0.198309678566492	3.30842157569863	2.93283222953058	0.0422309635978643	0.589981587082413	-3.49026570791721
Q15973	ZNF124	-0.211759712656054	3.3109162809001	-2.82980883124352	0.0468716094196207	0.59541778653028	-3.49140819683052
P49888	SULT1E1	0.391472921147129	3.32946327499034	2.8198374211436	0.0473514106542413	0.59541778653028	-3.49409891984149
Q6NUM9-1	RETSAT	0.196394775310019	3.33017172379669	3.19008145226681	0.0328016494440826	0.589981587082413	-3.49667379793393
O14681	EI24	0.236376668611869	3.35686096864783	2.92231375171992	0.0426794497681067	0.589981587082413	-3.49673248208525
Q8NDX5-7	PHC3	0.199222125352759	3.35877145284836	2.89133389729781	0.044032924595002	0.589981587082413	-3.49693944733403
Q96L91	EP400	0.165467785964167	3.33252719785256	3.87253405362462	0.0176577145537643	0.587083834872871	-3.49752334839231
Q92630-1	DYRK2	-0.232774706404175	3.32197821148272	-2.96142597316765	0.0410392651225272	0.589981587082413	-3.49805250291258
P54802	NAGLU	0.212389820146349	3.34139692408777	2.96093773756847	0.0410592816601796	0.589981587082413	-3.49891807667359
Q96F45	ZNF503	-0.26238260908356	3.30893005372451	-2.9401935755284	0.0419203546177096	0.589981587082413	-3.50082412178933
Q8WXX5	DNAJC9	-0.14296405739055	3.29386649076721	-3.47946764759426	0.0250046859505321	0.587083834872871	-3.50146980257116
Q5M775-1	SPECC1	0.210254789569799	3.32003016337495	3.25718520316757	0.0307640927766322	0.587083834872871	-3.50701636921867
Q9NTK5-1	OLA1	-0.242385307630738	3.29988184128927	-3.6724886869967	0.0210168204506972	0.587083834872871	-3.50871456741487
Q8NBP0-1	TTC13	0.189628817577987	3.33274603391358	3.25993114409178	0.0306839409117512	0.587083834872871	-3.5094169913789
O15031	PLXNB2	0.185510924959292	3.32941467061459	3.55013729803029	0.0234480911705089	0.587083834872871	-3.51097183842317
Q14249	ENDOG	-0.134272868586489	3.2966371733588	-3.15625484703669	0.0338887748411811	0.589981587082413	-3.51128074215721
Q5VU97-1	CACHD1	0.217637609532775	3.31023366733345	2.79393255613608	0.0486247221021047	0.59541778653028	-3.51310918566165
Q01101	INSM1	-0.680842898095105	3.34938120806723	-3.03851545585363	0.0380169160608492	0.589981587082413	-3.51467781218938
Q8WUZ0-2	BCL7C	0.211025394761282	3.33481651933954	2.81675796008812	0.0475007359364948	0.59541778653028	-3.51786200706795
Q96PK6-1	RBM14; RBM14-RBM4	0.163196545631863	3.35950979223164	3.78188054210733	0.0190937449894031	0.587083834872871	-3.51952613041967
P09017	HOXC4	-0.258893725550943	3.30964207012177	-2.85104584508585	0.045868398350662	0.594447453746345	-3.52253972635304
Q9NZ53-1	PODXL2	0.205578404278639	3.33082968118805	2.86672035816535	0.0451439196108743	0.59303032230434	-3.52555086830443
O75146	HIP1R	0.098151038468237	3.34365951904545	3.49170994182188	0.0247264459190801	0.587083834872871	-3.52574838602967
P00367	GLUD1	-0.287517582049028	3.2991942055161	-3.75125222433647	0.0196101982638527	0.587083834872871	-3.52732848679568
O00458	IFRD1	-0.184804027843244	3.23084186383012	-3.2400153035756	0.0312709007588559	0.587083834872871	-3.53119362337956
Q9BU23-1	LMF2	0.204026412382818	3.3465672443938	2.94773804024077	0.0416047770959196	0.589981587082413	-3.53371722273605
Q8WUB2	FAM216A	-0.535700075735945	3.16832124608584	-2.97327348648304	0.0405570151115208	0.589981587082413	-3.53403247100063
Q16643	DBN1	0.111279868031155	3.32986338822399	3.97245739828669	0.0162219208983816	0.587083834872871	-3.53635279920995
O14497	ARID1A	0.159309449347481	3.32770918269635	4.01865743105916	0.0156056056089637	0.587083834872871	-3.53654303410947
P04406-2	GAPDH	0.349249944484691	3.30859335056862	2.86658656745578	0.0451500469702732	0.59303032230434	-3.53694607050664
Q12849	GRSF1	-0.145164586296271	3.2594318767221	-3.54623985672102	0.0235308821124783	0.587083834872871	-3.53950986111012
P26373-1	RPL13	-0.368381864499794	3.25450607387475	-3.37022089398106	0.0276592182895845	0.587083834872871	-3.54119298032911
Q9Y2G3	ATP11B	0.150578531621671	3.36379531416029	2.98268660423403	0.0401785651807933	0.589981587082413	-3.54180298732395
P30049	ATP5D	-0.258335266287587	3.26027572992352	-2.7198107372104	0.0524926345212689	0.59541778653028	-3.54294924754217
Q9UBH6	XPR1	0.227353248207634	3.34190484985174	2.82217469622937	0.0472384375684125	0.59541778653028	-3.54354042436028
P42167-2	TMPO	0.461943396017995	3.34569902584664	2.69484492951832	0.0538745448690082	0.59541778653028	-3.55237500651017
Q8NBI6	XXYLT1	0.208569907098129	3.34321277682809	2.92245616622153	0.0426733405863413	0.589981587082413	-3.5555895408398
O00468-3	AGRN	0.122767458532625	3.34370828604753	3.26647155117286	0.0304940208505184	0.587083834872871	-3.5571020221469
Q9H7H0-3	METTL17	-0.168929329769933	3.27386713699349	-2.92332146912923	0.042636243400602	0.589981587082413	-3.55773462337344
Q8WUH2	TGFBRAP1	0.129945413520244	3.31266284533879	3.11557745132061	0.0352526102137875	0.589981587082413	-3.55781453998571
P0CG47	UBB	-0.518610394929396	3.29108692712312	-2.89154549068091	0.044023512487486	0.589981587082413	-3.56071117054024
Q9P1U0	ZNRD1	0.372225776496472	3.33532587273015	2.68724296805431	0.0543036209935354	0.59541778653028	-3.56166641762449
P19022	CDH2	0.161277736179575	3.33712242958814	3.54525810306505	0.0235517916430038	0.587083834872871	-3.56320677165871
Q9UHB4-2	NDOR1	0.199861979495765	3.31081160187704	2.75507635872752	0.0506096797689411	0.59541778653028	-3.56434367439119
Q9Y3C8	UFC1	-0.261700391948649	3.2910711184235	-2.87964815595186	0.0445563808628109	0.592090560725265	-3.56502718260397
O00754	MAN2B1	0.110785976626348	3.33248767523745	3.30160302096231	0.029497282920601	0.587083834872871	-3.56506898749072
O95168-1	NDUFB4	-0.161877092854322	3.29579536596645	-2.91988192602393	0.0427839255421845	0.589981587082413	-3.56512657733845
Q14094	CCNI	0.521201016465775	3.27232704339072	2.71202720606409	0.052919038702563	0.59541778653028	-3.56588024205434
Q6NWY9-3	PRPF40B	0.155677461304977	3.33586907731432	2.92602465088444	0.0425205944652405	0.589981587082413	-3.56664041884931
Q12860	CNTN1	0.134358357037658	3.33541386145549	3.76963889506814	0.0192981903402154	0.587083834872871	-3.56699860178177
Q8WVB6	CHTF18	0.151379836143431	3.32784718365178	3.33616703256966	0.0285539578958061	0.587083834872871	-3.56815394794183
Q9NY59	SMPD3	0.221691786358657	3.34227853079857	2.80386503810117	0.0481318756344062	0.59541778653028	-3.56903083713927
Q9UBE0-1	SAE1	-0.123418416994937	3.32821179501694	-3.61563858430312	0.0221071836838927	0.587083834872871	-3.57134853238829
Q9BQC6	MRP63; MRPL57	-0.336496650119876	3.21594243580701	-2.67395770510898	0.0550629592158213	0.59541778653028	-3.57241481304992
Q9UBS4	DNAJB11	0.0974852663709911	3.33715247638322	3.35316252629077	0.0281032052143938	0.587083834872871	-3.57337395449084
Q96H86	ZNF764	-0.211021515550416	3.24504194365944	-2.74912679554108	0.0509218088167085	0.59541778653028	-3.57598801787769
Q13042	CDC16	0.130090048359037	3.3300742197544	3.36290636342706	0.027848574107213	0.587083834872871	-3.57677105568119
P49914	MTHFS	-0.369139831720988	3.30643135220336	-2.79439792829564	0.0486015004438847	0.59541778653028	-3.57701641089405
Q9Y4D7-1	PLXND1	0.232511660928429	3.32624863827914	2.82628825897085	0.0470403647780349	0.59541778653028	-3.57843930752406
P10515	DLAT	-0.259470258186899	3.22518056749956	-3.28354442705909	0.0300047540177973	0.587083834872871	-3.57871504592434
Q9UK23	NAGPA	0.1874199672738	3.33733652418698	2.82363828026841	0.0471678537262501	0.59541778653028	-3.58031961737221
Q6NTF9-2	RHBDD2	0.352774526801817	3.33083758446632	2.68165001234953	0.0546218160446549	0.59541778653028	-3.58108688814114
P22694-1	PRKACB	0.1987001364907	3.3206550859828	2.95666058490799	0.0412351226072311	0.589981587082413	-3.58232738589127
Q9UMR2-3	DDX19B	0.458168977259625	3.34596855545715	2.83008045773712	0.0468586184466869	0.59541778653028	-3.58320828578805
Q8NEZ4-3	KMT2C; MLL3	0.155241723740545	3.31872328644403	3.63333309742824	0.0217607382381422	0.587083834872871	-3.58430006494857
Q4KMQ2-2	ANO6	0.158706160033965	3.3233776570924	3.34251127838266	0.0283847041416055	0.587083834872871	-3.5862861530309
Q9NRN9	METTL5	-0.198334024270254	3.28141281457702	-2.95680182480822	0.041229301997131	0.589981587082413	-3.58742999325786
O43293-1	DAPK3	-0.20342403171811	3.28200423293621	-2.90143470508082	0.043586218212698	0.589981587082413	-3.5878664894473
O14730	RIOK3	-0.227282276057115	3.25106013704145	-3.00453112702029	0.0393160874355599	0.589981587082413	-3.58799216619828
O95478	NSA2	-0.384464503878146	3.26531239530995	-3.03386460257572	0.0381917136296322	0.589981587082413	-3.58830959481694
Q8NI77	KIF18A	-0.162355008465528	3.22926312941905	-3.3591188981298	0.0279472247760953	0.587083834872871	-3.58891445679793
O43490-1	PROM1	0.160432688397135	3.31922969654941	2.89819950943686	0.0437287180520499	0.589981587082413	-3.5908733546129
Q02153	GUCY1B3	0.157439679689436	3.33819220322942	2.91385485932462	0.0430441452998294	0.589981587082413	-3.59451883712927
P51580	TPMT	-0.140319762717872	3.29651833417124	-3.00635099900463	0.0392452149086954	0.589981587082413	-3.59851119929911
P98153-1	DGCR2	0.220404952824083	3.33936525381164	2.68649399704496	0.0543461075497534	0.59541778653028	-3.59910438630439
Q6PGN9-1	PSRC1	-0.213995181714682	3.25906039008759	-2.77144642540164	0.0497622099399333	0.59541778653028	-3.60205882153564
P46779	RPL28	-0.367172210921045	3.25342242777231	-3.59666504771932	0.0224859920981975	0.587083834872871	-3.60373165373188
Q96QG7	MTMR9	0.122996971428435	3.31479412748352	3.06285274038394	0.0371173444390575	0.589981587082413	-3.60399443210443
P13569-1	CFTR	0.929405269221347	3.45927912436493	3.83721123240784	0.018201355742645	0.587083834872871	-3.60482452328557
P61296	HAND2	-0.141788055231304	3.33247033599125	-2.92569989543766	0.0425344690022198	0.589981587082413	-3.60602408240421
Q9HAR2-4	LPHN3; ADGRL3	0.224964665914656	3.31298736506421	2.89084738256927	0.0440545746425916	0.589981587082413	-3.60722746067981
Q99653	CHP1	-0.361962443812838	3.33665637754689	-2.75554443400202	0.0505852172820199	0.59541778653028	-3.60788669429667
Q8WXD5	GEMIN6	-0.151737108085358	3.29701577394257	-2.91843219342492	0.0428463503944747	0.589981587082413	-3.60808854188446
Q15911-1	ZFHX3	0.150390676059464	3.32674101112133	3.83558522276175	0.0182268596412358	0.587083834872871	-3.6082480448876
P42857	NSG1	-0.255582599203028	3.28479069656137	-2.75405414130841	0.0506631502856751	0.59541778653028	-3.60880658367176
Q9Y625	GPC6	0.220180941276506	3.3225510749267	2.97791614224074	0.0403698419352762	0.589981587082413	-3.60982810847863
Q9NZM5	GLTSCR2; NOP53	-0.462507505543127	3.23617325301842	-2.9562410830546	0.0412524162656608	0.589981587082413	-3.61181265544411
P49755	TMED10	0.119243266561056	3.34574908718081	3.11595792620943	0.0352395585006343	0.589981587082413	-3.61289824213462
Q86UL8-1	MAGI2	0.237519158758472	3.32134201419616	2.69437616779722	0.0539008898746486	0.59541778653028	-3.61307818706325
P15104	GLUL	-0.161476202845057	3.30910014091074	-2.93789450850814	0.0420170761554326	0.589981587082413	-3.61680717645307
P62304	SNRPE	0.136915373234058	3.34427179624094	3.29422670314944	0.0297033344613048	0.587083834872871	-3.61856291205336
Q96E29-2	MTERFD1; MTERF3	-0.253480457932052	3.30110710656821	-2.97570597058839	0.0404588211782669	0.589981587082413	-3.6235324303243
P32780	GTF2H1	0.121829321659768	3.35061965477422	3.24788278413559	0.0310374629718709	0.587083834872871	-3.62569460040035
Q96A35	MRPL24	-0.21914878847616	3.30499395894502	-2.99624183981478	0.0396407999602396	0.589981587082413	-3.62620988129124
P13051-2	UNG	-0.1286925742281	3.30007454250559	-3.09255281798775	0.0360530980492514	0.589981587082413	-3.62675176099798
Q9HCE5	METTL14	-0.197154327147134	3.2938461914657	-2.9202421947661	0.04276842895464	0.589981587082413	-3.62901883715797
P01130	LDLR	0.150789059485551	3.31486359205712	3.24377007191422	0.0311592351149188	0.587083834872871	-3.6301894831465
Q15262-4	PTPRK	0.239239910031262	3.31395935409521	2.89622237864217	0.0438160709555491	0.589981587082413	-3.63032733575899
Q68DA7-1	FMN1	0.161000083329654	3.24517385251748	2.82899228396968	0.046910687253907	0.59541778653028	-3.63310234046465
Q76N32	CEP68	0.209475837524044	3.34099305408179	2.85613977068021	0.04563148577109	0.594447453746345	-3.64047720396849
P09972	ALDOC	-0.0871370194991481	3.34877085545083	-3.32640760845417	0.0288166566169275	0.587083834872871	-3.6455899691831
O75127	PTCD1	-0.1663842075318	3.24963965516853	-3.10919422152276	0.0354724266364733	0.589981587082413	-3.64751889579802
O43711	TLX3	-0.481059568940958	3.24843212313179	-2.78036534068688	0.0493073913796742	0.59541778653028	-3.65000554045885
Q6KC79	NIPBL	0.159030217284672	3.32892627702949	3.82430723324806	0.0184049357849703	0.587083834872871	-3.65245279224066
O15488-1	GYG2	0.218221093235735	3.30701731657206	2.65343154969652	0.0562603047777275	0.59541778653028	-3.65452905257279
Q9BYC9	MRPL20	-0.179683744883591	3.28272285957993	-2.81117678997909	0.0477727636715058	0.59541778653028	-3.6581049156723
Q9UN73	PCDHA6	0.663755187495988	3.38921280239852	2.86400755099898	0.0452683499618926	0.59303032230434	-3.66133154082332
Q96H55-1	MYO19	0.145173399311745	3.31145130781923	3.04473933728341	0.0377844596666775	0.589981587082413	-3.66282169918111
Q8N350	C19orf26; CBARP	0.258520367787397	3.31424426865583	2.86231108499553	0.0453463654299683	0.59303032230434	-3.66305955074716
Q13873	BMPR2	0.20995367037601	3.33805440373959	2.76302871819064	0.0501959242617789	0.59541778653028	-3.66401819795444
Q76N89	HECW1	0.181196830280928	3.3234992236189	2.96401807992339	0.0409331850789155	0.589981587082413	-3.66446613800716
Q9UKT5	FBXO4	0.476277893973699	3.35106321375066	2.70037497708969	0.0535648660705007	0.59541778653028	-3.66585789052616
Q13427	PPIG	0.158659116988023	3.33824527510399	2.99097781450571	0.0398486311314547	0.589981587082413	-3.66727442778413
O00192	ARVCF	0.162604412195946	3.32911118889026	3.24075605366667	0.0312488338033584	0.587083834872871	-3.66791766495612
Q96T76-8	MMS19	0.0926057358013173	3.31973030797934	3.43123363123111	0.0261377006500221	0.587083834872871	-3.66849833651295
Q8TCN5	ZNF507	0.157896920076675	3.33142796776971	3.07530968706168	0.0366665533672679	0.589981587082413	-3.67239303779608
Q9NPC7-1	MYNN	-0.224697534608529	3.27985898878679	-2.67413474631133	0.0550527601673572	0.59541778653028	-3.67279507192647
Q8IU60	DCP2	-0.167042156205187	3.30696690076076	-3.05724372508941	0.0373224397445305	0.589981587082413	-3.6729029864135
Q8NDV1-1	ST6GALNAC3	0.210370291085923	3.30560805262154	2.63923699934909	0.0571058188878518	0.59541778653028	-3.67367419719309
P23470	PTPRG	0.218448035838437	3.34693099660735	2.75766303283553	0.0504746660583209	0.59541778653028	-3.67528793634066
Q9C0H9-5	SRCIN1	0.184575657628245	3.33507269064821	2.9592328504584	0.0411292674475192	0.589981587082413	-3.67557754936596
Q9BXY5-1	CAPS2	0.341008922292494	3.37375994815861	2.56818929159941	0.061563219449046	0.596691028075822	-3.67686279877631
Q96SB8	SMC6	0.160787310701944	3.32998640447323	3.61880850510697	0.0220446388400423	0.587083834872871	-3.67912597500939
Q5T1H1-3	EYS	-0.214256493608732	3.3024455716974	-2.69404001633961	0.0539197911496262	0.59541778653028	-3.67988068190925
Q8WV16-1	DCAF4	-0.152560306642481	3.28031454621129	-2.80894047515402	0.0478822683859645	0.59541778653028	-3.68027055467485
Q96PE7	MCEE	-0.201491722922361	3.27142600477117	-2.74247799308536	0.0512732555601351	0.59541778653028	-3.68044626079788
Q24JP5-2	TMEM132A	0.212876861793671	3.32114538373794	2.89199564850939	0.0440034963245169	0.589981587082413	-3.68081797453896
Q86U28	ISCA2	-0.229277533437961	3.32934527828492	-2.73068558529425	0.0519034972563937	0.59541778653028	-3.68146923140112
Q8TE59	ADAMTS19	-0.549887314510109	3.45684256881623	-2.54455777707816	0.0631331320595418	0.598759449915018	-3.68534536962927
P51553-1	IDH3G	-0.154606824561798	3.28217163792883	-2.91119312326742	0.0431596523096933	0.589981587082413	-3.686401148187
Q9Y4W2	LAS1L	0.107857748466072	3.34202811579491	3.4660522937691	0.025313863049298	0.587083834872871	-3.6886624772605
Q8TBF5-2	PIGX	0.258176403746151	3.36521268949213	2.55695241996777	0.0623040863018447	0.59732015624473	-3.69001557103178
Q6PL18-1	ATAD2	0.13062846614841	3.34741787212925	3.73285553038333	0.019928423643473	0.587083834872871	-3.69018431907858
P15735-1	PHKG2	0.157333911703645	3.3260483028795	2.93752519807506	0.0420326372339238	0.589981587082413	-3.69139408321374
Q8NFD5-3	ARID1B	0.178027681978572	3.33632135739882	3.48181434270718	0.0249510641842654	0.587083834872871	-3.69248326473902
Q9P2S2-1	NRXN2	0.166428821594325	3.33658431669272	2.77615255023248	0.0495216201506834	0.59541778653028	-3.69318581669895
P67775	PPP2CA	-0.335443611031075	3.21543584529064	-2.55538413820068	0.0624082941715927	0.59732015624473	-3.69501376231993
O94854	KIAA0754	0.183239380465269	3.34364169388748	2.78123713867872	0.0492631926899283	0.59541778653028	-3.6964368012115
Q96GC9	VMP1	0.257051608214387	3.33006004641127	2.57305890518777	0.0612452897200731	0.59659780817974	-3.69645537167841
P84101-1	SERF2	-0.206986171791222	3.27460368211323	-2.61410887799289	0.0586386341434223	0.59541778653028	-3.69779821586344
Q8IWL3	HSCB	-0.259593768679969	3.29141875543838	-2.83055690592068	0.0468358416294854	0.59541778653028	-3.69824580842882
Q8TAQ2	SMARCC2	0.23545864033692	3.3597332770706	2.61111098145372	0.0588246377145185	0.59541778653028	-3.70277701055168
Q53HC0	CCDC92	0.166146624513499	3.32646816171039	2.91206140391486	0.0431219333601415	0.589981587082413	-3.7028240961917
O15347	HMGB3	-0.104501572667018	3.30460123511283	-3.25781237649918	0.0307457643551076	0.587083834872871	-3.7039807402837
Q6AI39	GLTSCR1L; KIAA0240; BICRAL	0.219919138736213	3.34977594542486	2.58442965594043	0.0605101979400912	0.59659780817974	-3.70441068739118
Q9HBK9	AS3MT	-0.119459982360316	3.33718396516875	-3.28541916349347	0.0299515948331253	0.587083834872871	-3.70599685809283
Q14139-2	UBE4A	0.15598128519938	3.33713815201288	3.21961096560089	0.0318860237651533	0.587187324565712	-3.70601088494671
Q96CX6	LRRC58	-0.340806497878456	3.34282471641037	-2.62515415142715	0.0579591302659498	0.59541778653028	-3.70628289115938
Q9H7Z7	PTGES2	-0.217121784625123	3.31417395747948	-2.98223593557872	0.0401965899148445	0.589981587082413	-3.70665068551618
Q9BYT8	NLN	-0.109436982663048	3.31636676500859	-3.39404867751756	0.0270528483568585	0.587083834872871	-3.70750232497722
P06400	RB1	0.105337124933442	3.3132455771201	3.48469258326001	0.0248854828049776	0.587083834872871	-3.70940540553276
O94880-2	PHF14	0.382492013969596	3.35846535754656	2.57001291706415	0.0614439371042275	0.596689607128409	-3.70968907487943
Q13084	MRPL28	-0.175887504828721	3.29245781136527	-2.7819565007383	0.049226756752188	0.59541778653028	-3.71148793700909
P84157-3	MXRA7	0.275688223867077	3.35059131661033	2.67424349636063	0.0550464963358945	0.59541778653028	-3.71196089245306
Q9NYI0-1	PSD3	0.156397862773058	3.32149038104823	3.23469952286833	0.0314297975495598	0.587083834872871	-3.71319524310451
P34903	GABRA3	0.176380578592616	3.3374257014031	3.04558428311085	0.0377530300535938	0.589981587082413	-3.71403761852053
P82664	MRPS10	-0.134679745497791	3.29079968957936	-2.89506971777469	0.0438670910448125	0.589981587082413	-3.72034953424437
P31321	PRKAR1B	-0.156861979827536	3.30038591052925	-2.77016130445439	0.0498281435205225	0.59541778653028	-3.72094288637956
Q9P2K5-3	MYEF2	0.264751876419246	3.29761470890665	2.51434159463349	0.06520752417413	0.603603929366747	-3.72100625237749
O95190	OAZ2	0.411710574016905	3.30262515417629	2.53547690460418	0.0637485281352504	0.602303960780154	-3.72191663386434
Q7LFL8-1	CXXC5	-0.174283204378169	3.28559576811391	-2.73424169481027	0.0517125052236939	0.59541778653028	-3.72338057687105
P32297	CHRNA3	-0.234333466340788	3.29892980983363	-2.85314240991042	0.0457707170915674	0.594447453746345	-3.72820566464672
O95159	ZFPL1	0.154420021127857	3.35241476894832	2.84383903518492	0.0462060213696237	0.59541778653028	-3.72822221825339
Q9NYU1	UGGT2	0.145347356948241	3.34137754342846	2.92756019171959	0.042455062828064	0.589981587082413	-3.72895425445988
Q5TZA2	CROCC	0.131940922216775	3.31325713010769	3.29449663677737	0.0296957642006337	0.587083834872871	-3.72895511386585
B1AJZ9-3	FHAD1	-0.285982874333988	3.33620803532653	-2.55106350274042	0.0626964198891057	0.598759449915018	-3.72998543428199
Q9NRP4	ACN9; SDHAF3	-0.291545278096838	3.29114831578479	-2.56367971446394	0.0618593272471816	0.596691028075822	-3.73115228264462
Q9Y216	MTMR7	0.143019019578218	3.33234372054053	2.87870542107436	0.0445989244859053	0.592090560725265	-3.73291929916046
Q96DA6	DNAJC19	-0.220046264084199	3.27547627984185	-2.93903919341985	0.0419688869077198	0.589981587082413	-3.73344026113594
Q9UKN8	GTF3C4	0.08148336102162	3.32456054636922	3.61268967874788	0.0221655574765539	0.587083834872871	-3.7359542541391
Q96S52	PIGS	0.123236684174077	3.33742750914927	2.92361247257048	0.0426237759653485	0.589981587082413	-3.73890481793945
Q8WUM0	NUP133	0.160923266192893	3.32854993698445	3.51964969121878	0.0241050824863422	0.587083834872871	-3.74216723952869
Q9NRX2	MRPL17	-0.320110004783292	3.32156691236364	-2.64904355692972	0.0565201351250676	0.59541778653028	-3.74469382184244
Q16352	INA	0.126919057523639	3.36030277253375	3.0930632111798	0.0360351239610697	0.589981587082413	-3.74584672779702
Q01081-2	U2AF1; LOC102724594; U2AF1L5	-0.404973184752721	3.3037767611263	-2.52631200992761	0.0643765703049657	0.602303960780154	-3.74682104179405
Q9NZC7	WWOX	0.183356425778115	3.32630990454075	2.93600673995385	0.0420966888065005	0.589981587082413	-3.74701793225691
Q8IWU2	LMTK2	0.186395796636353	3.34987133311239	3.04818923720291	0.037656325405712	0.589981587082413	-3.74860988380805
O75064	DENND4B	0.20694730203134	3.30465365388216	2.62080728705738	0.0582254652823621	0.59541778653028	-3.74903419937662
Q8TCC3-2	MRPL30	-0.237973676628685	3.23728545565511	-2.7361485742122	0.0516104243930701	0.59541778653028	-3.7517745474714
O14939-1	PLD2	0.132703658061298	3.33473623573968	3.00155348577346	0.0394323704375682	0.589981587082413	-3.75235212529644
P23025	XPA	0.235885972231159	3.38872207696625	2.66651648644229	0.0554936074799663	0.59541778653028	-3.75291078722017
Q16706	MAN2A1	0.154639955447002	3.31815759904396	2.79504939560054	0.0485690143615083	0.59541778653028	-3.75293450895773
Q9Y3U8	RPL36	-0.276999567848592	3.26848142846326	-3.04069002492465	0.0379355082261662	0.589981587082413	-3.75315860551134
Q9UM73	ALK	0.169670405789726	3.34923107437133	2.96736441379438	0.0407967113545475	0.589981587082413	-3.75797159851121
Q9H7D0-1	DOCK5	0.170624701216584	3.31129631888228	3.22514901083279	0.0317176722637341	0.587187324565712	-3.75799691352415
P32004	L1CAM	0.214236339635627	3.34103166576552	3.38513159175249	0.0272779109124094	0.587083834872871	-3.75815538973062
P20020	ATP2B1	0.161646697378089	3.33666875484268	3.40153102897116	0.0268656918513744	0.587083834872871	-3.75872552998654
Q8NFZ8	CADM4	0.176851094693433	3.33592346847271	2.84198330475548	0.0462934244541776	0.59541778653028	-3.75901380321264
Q8NB14	USP38	0.144438512242879	3.31801789628692	2.8935540775534	0.0439342828159391	0.589981587082413	-3.76021288595553
Q96E35	ZMYND19	-0.425514358757965	3.33570282095371	-2.4569543089057	0.0693647497330937	0.60859865410397	-3.76027722596974
Q9Y639-2	NPTN	0.148245637167922	3.34714779560037	2.96656543935784	0.0408292476877178	0.589981587082413	-3.76160921273937
Q9BY89-1	KIAA1671	0.141351789586305	3.31704953299748	3.0893511416087	0.0361660887756442	0.589981587082413	-3.7620611547114
Q9Y6M9	NDUFB9	-0.19871418349783	3.26776173765752	-2.66725938247441	0.0554504399697664	0.59541778653028	-3.76555205668864
Q96PD2-2	DCBLD2	0.19613937034618	3.35355432614028	2.60871996855615	0.0589734723703269	0.59541778653028	-3.76588886057916
Q7Z2E3-1	APTX	-0.218290553426521	3.32608972620956	-2.98137896247352	0.0402308910528944	0.589981587082413	-3.76611943815924
Q16288-2	NTRK3	0.222679934368688	3.33289810354382	2.51170254794669	0.0653923607942841	0.604241645885482	-3.76737129846334
Q9H553-1	ALG2	0.145449816223901	3.35839164676296	2.83636675241375	0.0465591294861228	0.59541778653028	-3.76777055655211
Q9Y462-3	ZNF711	0.192149340208068	3.29659054360972	2.6663430092088	0.0555036932985313	0.59541778653028	-3.76791816539435
P08754	GNAI3	0.176125548669398	3.35976638894532	3.23908471631723	0.0312986489863323	0.587083834872871	-3.77029833305859
Q92859	NEO1	0.158052327551994	3.34535433871268	3.00040063718245	0.0394774993740693	0.589981587082413	-3.77226889897742
P51116	FXR2	0.130921780611065	3.33124031731933	3.30739527919602	0.0293366625872401	0.587083834872871	-3.77559021811232
Q16822-1	PCK2	-0.211355163469063	3.29411696450739	-3.1123472047243	0.0353636484763394	0.589981587082413	-3.7767393099083
E7ETH6	ZNF587B	-0.324487068243768	3.28491131244944	-2.42857144114721	0.071531635314967	0.613039894777874	-3.77687991914741
Q49MG5	MAP9	-0.182385675151857	3.2780046509955	-2.73941496552726	0.0514361048349452	0.59541778653028	-3.77755436612146
Q9UHW9	SLC12A6	0.209448336320041	3.34038515044928	2.54486253291719	0.0631125972029914	0.598759449915018	-3.77755768031029
Q9Y5N5	N6AMT1	-0.708510675390867	3.29336905813215	-2.42054277384395	0.0721584392008751	0.613667115403739	-3.77939595949203
Q86XX4-2	FRAS1	0.173826038091515	3.32995196565023	2.66458028448339	0.0556062962330974	0.59541778653028	-3.78033372894277
P48651	PTDSS1	0.144049404595349	3.33501786239011	2.79667894474589	0.0484878652353365	0.59541778653028	-3.78177509009018
Q8N370-3	SLC43A2	0.243990981201505	3.32797580441093	2.4345033984337	0.0710724868731863	0.612363673075082	-3.78333023266991
Q96I24-1	FUBP3	0.145408933080862	3.33266740328336	3.4795719093827	0.0250023006782103	0.587083834872871	-3.7833689610861
Q8N1I0	DOCK4	0.170154260764174	3.3190203640647	3.21188965454377	0.0321225034580338	0.589459249195575	-3.78367189933708
Q8WV07	ORAOV1	-0.431393873988764	3.33014144334017	-2.56329623511369	0.0618845823035559	0.596691028075822	-3.78521999569878
Q96E11	MRRF	-0.19761604611571	3.2391816467233	-2.72760264409679	0.0520697352181453	0.59541778653028	-3.78566842350246
Q9Y6Q3-1	ZFP37	-0.25492972334195	3.29577855759202	-2.51960362624793	0.0648407507786454	0.602885945910634	-3.78689395681033
Q8WVM0	TFB1M	-0.149811753509284	3.26095551649398	-2.67364618745948	0.0550809105061789	0.59541778653028	-3.78747096825502
P25325-2	MPST	-0.367980172902838	3.29917473184098	-2.94156279960897	0.0418628747307082	0.589981587082413	-3.79297524385165
P48507	GCLM	-0.174398293574175	3.31096835284553	-2.70197876086615	0.0534754392347151	0.59541778653028	-3.79400335904335
Q96EL2	MRPS24	-0.214206544964971	3.23941137510132	-2.57486651464363	0.0611277519214571	0.59659780817974	-3.79430611619362
Q86U06-2	RBM23	-0.196057170653174	3.29619124847493	-2.53248417474735	0.0639528387539262	0.602303960780154	-3.79439486956076
P78357	CNTNAP1	0.233979208724531	3.31975782447412	2.58179624721781	0.0606795388877118	0.59659780817974	-3.794849536981
Q96K49-1	TMEM87B	0.234821211653062	3.31621963064861	2.63271369328913	0.0574992749469505	0.59541778653028	-3.79556350228903
Q8WXD9	CASKIN1	0.174174015555017	3.32150029043242	2.61514710501245	0.0585743749531026	0.59541778653028	-3.79737758186301
Q96IK5	GMCL1	0.276891303339039	3.31479391635363	2.40027291307613	0.0737687903522984	0.616424033154968	-3.79788469349996
P57060	RWDD2B	0.280128988597703	3.31167427167829	2.43216856617671	0.0712528088171254	0.612363673075082	-3.79814435103319
Q9BYL1	SAMD10	-0.626813761584974	3.24835701786676	-2.81654034141073	0.0475113090491029	0.59541778653028	-3.79927880730163
Q9H6X2	ANTXR1	0.233668474288065	3.313857804387	2.56107984202996	0.0620307799497916	0.596770819902984	-3.79966464839271
Q15014	MORF4L2	-0.143277838738102	3.27612286256837	-2.90509082257138	0.0434258277560824	0.589981587082413	-3.80012530065479
Q9UGK8	SERGEF	-0.177825603827217	3.24672753920785	-2.57159241707329	0.0613408364680654	0.596689607128409	-3.80154294354365
Q8N0V3-1	RBFA	-0.16622811385873	3.27173833480875	-2.66991517361266	0.0552964352289124	0.59541778653028	-3.8042073647205
O15061-1	SYNM	0.132922082132298	3.34508519646507	3.25510388546614	0.0308250092417213	0.587083834872871	-3.80577094098054
Q92791	LEPREL4; P3H4	0.181906381355824	3.33827152812298	2.77966710537002	0.04934282381588	0.59541778653028	-3.80617494092781
Q04828	AKR1C1	-0.314502494920555	3.33161134344487	-2.66207856210659	0.0557522886506315	0.59541778653028	-3.80883069998318
P78332	RBM6	0.14612587362897	3.34742103100629	3.413013698657	0.026581447273891	0.587083834872871	-3.80899052719639
P22033	MUT	-0.168024267876787	3.28225319198609	-3.23698346704314	0.031361410732376	0.587083834872871	-3.80990732151053
Q5SZQ8	CELF3	-0.137699816837851	3.31216319152072	-2.9779090568655	0.0403701268201785	0.589981587082413	-3.81050243095954
Q9BQ69	MACROD1	-0.154823259584142	3.30068102635012	-2.625250137495	0.0579532649341102	0.59541778653028	-3.81329953708834
Q9HC62	SENP2	0.194795421022452	3.32418909028774	2.92863044375545	0.042409457670378	0.589981587082413	-3.81398795638563
P48509	CD151	0.333875353445647	3.3802914086671	2.6922714259993	0.0540193620574181	0.59541778653028	-3.81628887736622
P45954	ACADSB	-0.224168520840651	3.28147353717284	-2.94421549663364	0.0417517758566393	0.589981587082413	-3.81770086568822
Q9H0R4-1	HDHD2	-0.166965341228328	3.31496686579357	-2.68033099330162	0.0546971702284365	0.59541778653028	-3.81913455698723
P80404	ABAT	-0.250466525243318	3.30097951620641	-2.90066803865976	0.0436199384845614	0.589981587082413	-3.82173908216503
P55198	MLLT6	0.181179606943286	3.346061314763	2.50622675065265	0.0657777891337802	0.604587210001227	-3.82229092486027
Q12906-7	ILF3	0.123574865311522	3.3217641552545	3.92332224230006	0.0169097168789594	0.587083834872871	-3.82230323328753
P32418-3	SLC8A1	0.219856986903034	3.33001796737513	2.67493925989082	0.0550064408514103	0.59541778653028	-3.82426405091664
P62879	GNB2	-0.15143039454717	3.28786837709207	-2.64177816877919	0.0569533844922242	0.59541778653028	-3.82461574341285
Q6ZMT4	JHDM1D; KDM7A	-0.264906409420625	3.32011186014277	-2.38397472543616	0.0750931343894962	0.616424033154968	-3.82640243349125
Q8IUC8-1	GALNT13	0.207870771957368	3.37190372893363	2.63924316678456	0.0571054483618095	0.59541778653028	-3.82874563155682
Q49A26-2	GLYR1	0.197371301400879	3.29899817749825	2.4699504660676	0.0683975067599797	0.60859865410397	-3.83072282886652
Q96KP4	CNDP2	-0.103283614187799	3.29894777604081	-3.25174152838439	0.0309237200390279	0.587083834872871	-3.83162955111849
Q96RD7-1	PANX1	0.166756618597999	3.35704393037562	2.64701608192136	0.0566406554313742	0.59541778653028	-3.83326935349637
P51649-2	ALDH5A1	-0.259354936671553	3.22814921229783	-2.70791590516889	0.0531458785037913	0.59541778653028	-3.84013548900846
Q5TC12-1	ATPAF1	-0.218759564305404	3.29779581835846	-2.47164828515264	0.0682722817431066	0.60859865410397	-3.84150897565286
O15439-1	ABCC4	0.186308449824539	3.33744496304723	3.03306368891296	0.0382219099290318	0.589981587082413	-3.84228964829565
O60613-1	SEP15; SELENOF	-0.349607511833419	3.35396538167391	-2.52643306370709	0.0643682289837761	0.602303960780154	-3.84234487170238
O60318	MCM3AP	0.161975339997267	3.34747682554034	3.28582567818241	0.0299400825467061	0.587083834872871	-3.84294739875629
Q6BDS2	UHRF1BP1	0.0907586384071224	3.32090039466538	3.1683456424709	0.0334954049548732	0.589981587082413	-3.84535906943502
Q9NQ50	MRPL40	-0.219433434540705	3.22996747624415	-2.69012257339656	0.0541406266274883	0.59541778653028	-3.84541860976691
P33527	ABCC1	0.197995187850458	3.34403898351892	3.25008777169973	0.0309724070345942	0.587083834872871	-3.84657237137318
Q04637-9	EIF4G1	0.0529227368430767	3.32219145383193	3.83409891446367	0.0182502097344385	0.587083834872871	-3.84698483098149
Q04727-1	TLE4	-0.174007688783677	3.3419183286768	-3.09042917717575	0.0361279974206936	0.589981587082413	-3.84829023699018
Q5T1C6	THEM4	-0.270231598251301	3.28750587246467	-2.63139829948968	0.0575789900276816	0.59541778653028	-3.84920502433732
Q9ULC4-3	MCTS1	-0.151005165965156	3.31964724024889	-2.84539440209842	0.0461329125583696	0.59541778653028	-3.849654928432
Q99942	RNF5	0.360190170705664	3.36668822895427	2.33192192602394	0.0795060067578273	0.619475414699086	-3.85068579832135
Q6P1R3-1	MSANTD2	0.225805168047265	3.30810380630387	2.59752172020178	0.0596763053323553	0.596362541207228	-3.85075924747561
P62491-1	RAB11A	0.206772240566814	3.29171760377322	2.72095391586978	0.0524303421689103	0.59541778653028	-3.85235274608304
Q86Y79	PTRH1	-0.323247414944419	3.28587876700161	-2.42795995394568	0.0715791568593181	0.613039894777874	-3.85267796821452
P58340-1	MLF1	-0.220008358640105	3.30049777042301	-2.44586754671596	0.0702021777168661	0.60953675960503	-3.85307787263976
P49116-2	NR2C2	0.144594302411425	3.32762284906089	3.09995320686638	0.0357935097065027	0.589981587082413	-3.85356874432335
Q15459	SF3A1	0.0720921098029142	3.3539813623071	3.67825539688458	0.0209098368759181	0.587083834872871	-3.85384034179974
Q9UL12	SARDH	-0.332830320652348	3.29471816798632	-2.32898655526442	0.0797634314195708	0.619475414699086	-3.85447002841039
O95425	SVIL	0.1644388961468	3.31514090485353	3.32735621976896	0.0287909975309003	0.587083834872871	-3.85732004524616
P78364	PHC1	0.198153649593059	3.37656219643134	2.8864406787728	0.0442512389435538	0.591059983158513	-3.85845607146173
Q9HC38-2	GLOD4	-0.298754263640717	3.30648326003934	-3.46068393739452	0.0254388536515605	0.587083834872871	-3.85956137493387
Q9UJX5-3	ANAPC4	0.177432499340873	3.30940115610376	3.02892663928267	0.0383783315262762	0.589981587082413	-3.86093879049991
Q0VDG4-1	SCRN3	-0.238572712509217	3.28377158626632	-2.61841102545848	0.0583728858621233	0.59541778653028	-3.86380799093354
P45973	CBX5	0.0890184816725742	3.34718523072976	3.33946470250283	0.0284658332586018	0.587083834872871	-3.86433367983222
Q96MT8-3	CEP63	0.135821650922097	3.32477139957348	2.69778892322784	0.0537094273289435	0.59541778653028	-3.86624554282069
P11182	DBT	-0.190042792191175	3.29073986566344	-2.75113842368458	0.0508160255967752	0.59541778653028	-3.86632347874671
Q9H0C5	BTBD1	-0.210297164169159	3.32123911861584	-2.41874546979071	0.0722996071431479	0.613667115403739	-3.86666133917577
Q96BN2	TADA1	-0.231106661825684	3.33026299828019	-2.75129183332657	0.0508079688384206	0.59541778653028	-3.86700163566405
P02545	LMNA	0.201554182431565	3.32051655203368	3.22229811527824	0.0318042058381374	0.587187324565712	-3.87026705512959
O75056	SDC3	0.414353144928871	3.35234430692939	2.33478875848518	0.0792554951990984	0.619475414699086	-3.87108965403617
Q6PJG2	ELMSAN1	0.162722585734831	3.32410643316536	3.02149574121126	0.0386611768095413	0.589981587082413	-3.87267581593014
Q13129	RLF	0.112992365747701	3.33140554267449	3.277825332766	0.030167611016141	0.587083834872871	-3.87347032406509
O00462	MANBA	0.148414006016879	3.31540683256245	2.7941321884146	0.048614759055849	0.59541778653028	-3.87400799211277
Q96SZ6-3	CDK5RAP1	-0.188818612075008	3.29165962685157	-2.9802744616641	0.0402751501100231	0.589981587082413	-3.87494354153706
Q8N4Q0	ZADH2	-0.207762887691618	3.30529716998968	-2.682806851363	0.0545558253715942	0.59541778653028	-3.87551687346281
Q06730-3	ZNF33A	-0.261438217358647	3.30623241352155	-2.30771402746125	0.0816572489083921	0.622719220623172	-3.87854585203813
Q8NCN5	PDPR	-0.125042743062039	3.21612529354519	-3.05264763248882	0.0374914864838969	0.589981587082413	-3.88125852590476
Q9P2K5-1	MYEF2	0.080596182671347	3.35446440205406	3.39333808547365	0.0270707025430613	0.587083834872871	-3.88217347942631
Q6ZVL6	KIAA1549L	0.597648329299086	3.26027746997771	2.56372562910659	0.0618563042058075	0.596691028075822	-3.88318619009427
O96011-1	LOC101060567; PEX11B	0.152491080768076	3.32997577927637	2.65320442717916	0.0562737198664627	0.59541778653028	-3.88378963347992
Q9HC36	RNMTL1; MRM3	-0.161069850582335	3.25664346739059	-2.71020473805397	0.0530194548475566	0.59541778653028	-3.88385139567809
O14977	AZIN1	-0.349252996272255	3.31617807513691	-2.31276346128383	0.0812031812096711	0.621704291468181	-3.88425145817027
Q8IZL8	PELP1	0.129829309759399	3.33300221661765	3.12902800176292	0.0347946289363239	0.589981587082413	-3.88438734600099
Q96MI9-1	AGBL1	-0.662587360805272	3.26010987564462	-2.42307316685203	0.0719602203400754	0.613518079688508	-3.88472238218921
Q9P0U3-1	SENP1	0.174973366234784	3.31990238757123	2.98705075002531	0.0400045059236477	0.589981587082413	-3.88573027508325
P53701	HCCS	-0.18675481392287	3.29104390254383	-2.80063485892435	0.0482915187426164	0.59541778653028	-3.88642008648157
Q8N6C5-4	IGSF1	0.247608374612089	3.28415071778193	2.36524796010332	0.0766481024019189	0.616424033154968	-3.88963208251516
P16157-21	ANK1	0.135373773271492	3.32129287679922	2.89572395350158	0.0438381242154877	0.589981587082413	-3.89185510301827
Q8WUY3-3	PRUNE2	0.141345087103569	3.31811497786765	3.56659351482289	0.0231023167303039	0.587083834872871	-3.89258707012301
P02656	APOC3	0.718490465688916	3.44080496695299	2.35423105898658	0.0775798506521016	0.616792359532307	-3.89301581871084
Q9BXS9-1	SLC26A6	0.317549179104881	3.36489258971617	2.2796112958953	0.0842370627344497	0.623641166807553	-3.89441462831616
Q92538	GBF1	0.136073408622561	3.32587793835192	3.37549773062966	0.0275235586346211	0.587083834872871	-3.89464991849679
Q16254	E2F4	0.23199725848385	3.313405020857	2.87844478614113	0.0446106947143074	0.592090560725265	-3.89495254434553
Q8WWZ7-1	ABCA5	0.310532999554964	3.28064403641471	2.37930078030849	0.0754778695919978	0.616424033154968	-3.89511298421591
Q86WD7-5	SERPINA9	1.06412971272281	3.19922819901581	2.27469868099138	0.0846973631047172	0.623641166807553	-3.89789242945678
Q6AZZ1	TRIM68	-0.29193835280909	3.31750004445204	-2.27224821807365	0.0849280190660218	0.623641166807553	-3.89892504198862
Q9UMX5	NENF	0.167683763085765	3.36908414792637	2.6388501028309	0.0571290683045728	0.59541778653028	-3.90143394336858
Q86WX3	RPS19BP1	-0.239154732043148	3.26735395708938	-2.70414286826831	0.0533550413299639	0.59541778653028	-3.90164777297156
O14656	TOR1A	0.15948535374069	3.34106775351201	2.75725127021023	0.0504961304924591	0.59541778653028	-3.90299554652206
Q92597	NDRG1	-0.173778212368971	3.38925479619761	-2.58570788956839	0.0604281963830412	0.59659780817974	-3.90476094854385
P51512-1	MMP16	0.15648452048051	3.29604031772992	2.65379330430295	0.0562389451748799	0.59541778653028	-3.90567241716857
Q9H8G2-1	CAAP1	0.15813285905658	3.35951341805394	2.60308556000092	0.0593259106594969	0.59541778653028	-3.906115390887
Q969G3	SMARCE1	0.169995154314842	3.33783353117737	3.04825119873583	0.0376540287166644	0.589981587082413	-3.90867308957114
Q9NPJ3-1	ACOT13	-0.179110870313054	3.27648340367071	-2.50511873271578	0.0658560943954768	0.604773631615907	-3.9092355469087
P25800-1	LMO1	-0.209390677395182	3.32662258711906	-2.48353009624275	0.067403182571765	0.607736480921718	-3.91009064413359
Q9NZ56	FMN2	0.170066260839089	3.34099970610224	2.72937755030937	0.0519739540530696	0.59541778653028	-3.91255199294926
Q9Y259-1	CHKB	0.189147513952601	3.30528104775014	2.6062437678425	0.059128064966702	0.59541778653028	-3.91545645748962
Q9HCC0-1	MCCC2	-0.263885231241989	3.29154491076113	-2.9213738145949	0.0427197959732032	0.589981587082413	-3.91941529377009
P0CG35	TMSB15A; LOC101060235; TMSB15B	-0.183313377667949	3.37448250975326	-2.38162972687355	0.0752858849622092	0.616424033154968	-3.92032517543811
Q16560-2	SNRNP35	-0.158566416195724	3.30738107662386	-2.50642536716743	0.0657637638264736	0.604587210001227	-3.92200581284976
P35611-4	ADD1	0.121595744193286	3.33720358897571	3.09932469349124	0.035815471158962	0.589981587082413	-3.9240696003382
Q2VWP7	PRTG	-0.222518084809137	3.28791113062329	-2.42969407772214	0.071444483024404	0.612893700875196	-3.92435607545111
P36776	LONP1	-0.201511415727926	3.24668127892122	-3.2250756276389	0.0317198961942061	0.587187324565712	-3.92492268291567
Q03252	LMNB2	0.144513101378533	3.33521699246277	3.44341243243946	0.0258459765723983	0.587083834872871	-3.92630206155439
Q01415-1	GALK2	-0.168535089018076	3.33854248147338	-2.67887982045546	0.0547802124754115	0.59541778653028	-3.92893583929727
Q96D53-1	ADCK4; COQ8B	-0.159772965504523	3.26497883412526	-2.76782951247223	0.0499480349795928	0.59541778653028	-3.92924650860002
P10072-2	HKR1	-0.365709501921759	3.30903869074305	-2.31192757892115	0.0812781510859861	0.621704291468181	-3.93057069877898
Q8IXT5	RBM12B	0.164131516132061	3.33392872924177	3.30284420228055	0.0294627775427208	0.587083834872871	-3.93096209891512
Q9H3Z4	DNAJC5	0.166463007334311	3.34371823867361	2.90363538151235	0.043489594205836	0.589981587082413	-3.93164507907933
Q05084-3	ICA1	-0.0841990288870871	3.32642534922305	-3.09128491923497	0.036097794063729	0.589981587082413	-3.93354817307367
P35998	PSMC2	-0.147909903762268	3.30554880712815	-3.25622021129596	0.0307923187135753	0.587083834872871	-3.93452217954589
Q76FK4	NOL8	0.180542280923549	3.32983796044671	3.19922813599866	0.0325147688395138	0.589981587082413	-3.93564120107596
Q9Y5Q8-3	GTF3C5	0.110321500055773	3.31778679610434	3.18301020198563	0.033025476766808	0.589981587082413	-3.93791822848537
O75094-1	SLIT3	0.208938413984444	3.30097254761657	2.37159602265113	0.0761169564030894	0.616424033154968	-3.94188507053444
O43915	FIGF; VEGFD	-0.154798363902286	3.28387199444732	-2.77721119242047	0.0494676849950802	0.59541778653028	-3.94585287269075
Q12767-2	KIAA0195; TMEM94	0.188711457434217	3.3316222932541	2.55591949223345	0.0623726990402823	0.59732015624473	-3.94617556734346
Q8NEN9	PDZD8	0.127269802856062	3.33337786706666	2.89677798250124	0.0437915029766231	0.589981587082413	-3.94682221134657
Q9P2R7	SUCLA2	-0.142978971368117	3.28377856802556	-3.07430517451521	0.0367026660337104	0.589981587082413	-3.94843505603528
Q9ULD4	BRPF3	0.112295675009765	3.33294969288211	2.96964009330905	0.0407042053209501	0.589981587082413	-3.94910153467006
Q99574	SERPINI1	0.41129260858785	3.37489848869905	2.28116779978781	0.0840918076117172	0.623641166807553	-3.94953199073465
O43602-2	DCX	-0.123499729654861	3.31965781116964	-2.79952252637133	0.0483466347009081	0.59541778653028	-3.95126030586981
Q9BUE6-2	ISCA1	-0.174234295690393	3.25571868330764	-2.72004373988686	0.0524799311717089	0.59541778653028	-3.95219409608344
Q9NVV4	MTPAP	-0.161253813619285	3.26875091262463	-2.777663262267	0.0494446738752115	0.59541778653028	-3.95501832597997
P28347	TEAD1	0.170662555851204	3.34031591417691	2.38409407107966	0.0750833395234694	0.616424033154968	-3.95686360918756
Q9BVL2	NUPL1; NUP58	0.152566970200578	3.33014791034876	2.79351287725122	0.0486456747196032	0.59541778653028	-3.95928942548879
Q9Y233-2	PDE10A	0.241674311925817	3.29072041937044	2.27776702391864	0.0844095370557427	0.623641166807553	-3.96010346439521
Q8TCT7	SPPL2B	0.193263556575778	3.35060396027595	2.3177174960278	0.0807604489052201	0.621704291468181	-3.96062266107956
Q96CG3	TIFA	-0.170970122172324	3.32062560649494	-2.3668183486952	0.0765163187006089	0.616424033154968	-3.96071175908008
Q9NYF8-3	BCLAF1	0.322013231586953	3.34474450966916	2.19697679201955	0.0923671929632582	0.625281162605253	-3.96085856158947
P98175-1	RBM10	0.143738544953067	3.32671050777564	3.22583742322271	0.031696818367627	0.587187324565712	-3.96090679756628
Q96RW7-1	HMCN1	0.492543689918621	3.32663060527345	2.19523310044466	0.0925479349831068	0.625281162605253	-3.96177343964647
Q10469	MGAT2	0.110400437556191	3.3291453818644	2.8025522667534	0.0481966820837068	0.59541778653028	-3.96225086969303
Q9H972	C14orf93	-0.200990938572714	3.33725862803324	-2.36526459068134	0.076646705457522	0.616424033154968	-3.96781706342979
Q9UQ84-1	EXO1	-0.109324672167763	3.28688029832803	-2.96683352133601	0.0408183273144168	0.589981587082413	-3.96784284699255
Q6TCH7-1	PAQR3	0.225987484471017	3.2950348334808	2.22997194682339	0.0890201780759921	0.625281162605253	-3.9680123102186
Q96B02-3	UBE2W	-0.307244935538206	3.30748069215097	-2.19821689211025	0.0922388898087495	0.625281162605253	-3.97231522858416
P19086	GNAZ	0.192736964909365	3.36009623045262	2.54535041644453	0.0630797388363741	0.598759449915018	-3.9725788587111
Q96G61	NUDT11	-0.135727844852633	3.31793902827435	-2.8627675798657	0.0453253572353526	0.59303032230434	-3.97580951170072
P50749	RASSF2	-0.188629194563529	3.33853317186249	-2.6947978258428	0.0538771914852108	0.59541778653028	-3.97616644833998
O94898	LRIG2	-0.191011522039909	3.31628074683881	-2.34127259088543	0.0786921922692288	0.619475414699086	-3.98152466968586
Q9H1E3	NUCKS1	0.209410945805256	3.33567594869879	2.5776020178479	0.0609503693204693	0.59659780817974	-3.98243314398129
O75223-1	GGCT	-0.114520349208031	3.28881460179554	-3.07678938226295	0.0366134334503403	0.589981587082413	-3.98296010016886
Q9UIQ6-1	LNPEP	0.175479894313943	3.31945401379762	2.90501061320957	0.0434293390923332	0.589981587082413	-3.98379254623641
Q7Z388	DPY19L4	0.234361322723251	3.33739367407345	2.23989957452742	0.0880397794789899	0.625281162605253	-3.98424182431059
Q96QT6-1	PHF12	0.136242429078823	3.34966257608089	2.84174261191746	0.0463047748963869	0.59541778653028	-3.98536979158645
P35270	SPR	-0.317472225082152	3.29539473385747	-2.33679637638699	0.0790805932657202	0.619475414699086	-3.98551036298564
P62256	UBE2H	-0.582149781959691	3.35448546628664	-2.45446665775217	0.0695516605898778	0.60859865410397	-3.98637861953943
Q13126-1	MTAP	-0.168635595547144	3.35339935460578	-2.83466701703149	0.0466398880507998	0.59541778653028	-3.98712827047965
Q9UNA1-1	ARHGAP26	0.147191213845704	3.33845449501956	2.49319177192295	0.0667057475826186	0.606630877985588	-3.98734368759652
P21912	SDHB	-0.214356403941195	3.23811484539979	-2.80770011730035	0.0479431298182325	0.59541778653028	-3.98795336301477
P50851-1	LRBA	0.0843544752771404	3.31815467025009	3.32606515748747	0.0288259262433665	0.587083834872871	-3.99026445500635
Q9NRR5-1	UBQLN4	0.0808605703922556	3.34094428316202	3.02147428551522	0.0386619970072637	0.589981587082413	-3.99108717451714
Q4ZG55-1	GREB1	0.173797328602622	3.3130023666123	2.83611807071975	0.0465709348251348	0.59541778653028	-3.99361097798731
Q96DC8	ECHDC3	-0.224279842530989	3.28018458322642	-2.45175623039222	0.0697559611873761	0.60859865410397	-3.99409630223943
Q9BWW7	SCRT1	0.553635498224226	3.38088597321342	2.33128612543954	0.0795616854317969	0.619475414699086	-3.99506440862952
Q13595-1	TRA2A	0.178901402051786	3.33683112144179	2.50034539584791	0.0661946495386945	0.606009461031788	-3.99615407400303
Q8N5N7	MRPL50	-0.373356576216118	3.3179033267028	-2.44461459538202	0.0702975379031612	0.60953675960503	-3.99814810430533
Q7L8L6	FASTKD5	-0.137724835757372	3.27039898038505	-3.02183136186186	0.0386483495164455	0.589981587082413	-3.99893446303844
Q9NUP7-1	TRMT13	-0.0967209172228789	3.31577912667207	-2.87547701858629	0.0447449734267284	0.592538486339687	-4.00108994060798
Q9H773	DCTPP1	-0.219300472593802	3.30921505304679	-2.7465941367807	0.0510553527447449	0.59541778653028	-4.00192991415688
P15692-14	VEGFA	-0.346534914223324	3.28861984929208	-2.15674272215455	0.0966395578822213	0.625281162605253	-4.00243457362002
Q8WXK3-1	ASB13	-0.392457378767657	3.31645607132972	-2.14445490031195	0.097987779933625	0.625750780296812	-4.00359877574248
Q6L8Q7-1	PDE12	-0.109949678105372	3.30201240190686	-2.74521209641988	0.0511283965474744	0.59541778653028	-4.00503698597804
Q96GP6-1	SCARF2	0.207568103997275	3.31765964950856	2.38390905312932	0.0750985248246537	0.616424033154968	-4.00550064736525
Q96K83	ZNF521	0.185163794663855	3.3310081732302	2.36581904701678	0.0766001483746207	0.616424033154968	-4.00643688754919
P42702-1	LIFR	0.13378129929823	3.3211269040884	2.59544857811493	0.0598074717568431	0.59659780817974	-4.00828919890989
Q9H426-2	RIMS4	-0.159193225130504	3.29010854744036	-2.38539920764973	0.0749763192939669	0.616424033154968	-4.00906606198556
P07954-2	FH	-0.0868226512797542	3.2836349071998	-3.2449565087718	0.0311240485628608	0.587083834872871	-4.01222137120176
Q96A29	SLC35C1	0.309345968669336	3.35303717234864	2.12913687834366	0.0996977516631094	0.626486089027182	-4.01242563913916
Q96CB9	NSUN4	-0.165262800619179	3.28640189458854	-2.51519428880266	0.0651479295397384	0.603603929366747	-4.01267858367889
P46100-6	ATRX	0.339505008648286	3.39301359812117	2.13076624993717	0.0995143013717611	0.626351185505958	-4.01358220022316
Q6GMV3	PTRHD1	-0.249796757550473	3.20683211609033	-2.52141501445822	0.0647150383163883	0.602792532950595	-4.01428270355796
O15534-1	PER1	-0.155083344753673	3.31783320469124	-2.44994592720215	0.0698927937218126	0.60859865410397	-4.01682123192835
P08069	IGF1R	0.157622341042471	3.33213657319439	2.79768682490821	0.0484377528587355	0.59541778653028	-4.01757731025499
O14771	ZNF213	0.229872841770015	3.32215939105258	2.16445432765572	0.0958039564492344	0.625281162605253	-4.01898982052738
O60232	SSSCA1	0.143681136678532	3.2985120827563	2.5660328555649	0.0617046126335548	0.596691028075822	-4.02041424727165
Q01973	ROR1	0.176087100870009	3.33482060194796	2.40931004238846	0.073045856839716	0.615984600194466	-4.02075528016247
P48728	AMT	-0.157399982217534	3.29918261500393	-2.46819022687693	0.0685276113981079	0.60859865410397	-4.02117289490154
Q3MJ13	WDR72	0.186009542462048	3.3400849195582	2.26241667094993	0.0858605405063558	0.623869360539343	-4.02146531433316
Q8NEZ2	VPS37A	-0.139896058774505	3.35306963696295	-2.61061915737244	0.0588552173383977	0.59541778653028	-4.02226775063483
Q92556-1	ELMO1	0.141052157974825	3.34941430503052	2.63133730106559	0.0575826897114496	0.59541778653028	-4.02361436752283
Q92503-2	SEC14L1	-0.122002407415153	3.30014739791205	-2.73597317121116	0.0516198045101207	0.59541778653028	-4.02392319719588
Q9H0M4	ZCWPW1	0.384274690543953	3.39293155789126	2.12171075425944	0.100538609244182	0.626486089027182	-4.02396619748488
Q8NE62	CHDH	-0.166961077141618	3.25786004253333	-2.4523000492405	0.0697149158316627	0.60859865410397	-4.02426431164358
Q9UBC3	DNMT3B	0.196458918101604	3.33264729766875	2.52918077111999	0.0641792269149273	0.602303960780154	-4.02487221568435
Q86YT6	MIB1	0.1906375298756	3.30399553318373	2.98729188004575	0.0399949143982295	0.589981587082413	-4.02520624554435
Q14CZ0	C16orf72	-0.170599258904705	3.27739229671553	-2.33137794225486	0.0795536420886502	0.619475414699086	-4.02686150240783
O43665-3	RGS10	-0.203985482844986	3.31165518334112	-2.25971607095344	0.0861186958165585	0.624058962458289	-4.02690694145602
Q9H6V9-2	C2orf43; LDAH	0.155532464838011	3.32097167310103	2.59159334749414	0.0600522688526787	0.59659780817974	-4.0273018533052
Q9Y2K2	SIK3	0.173607444289072	3.32043861470055	2.69994062299418	0.0535891152564681	0.59541778653028	-4.02881206146901
O60641-1	SNAP91	0.367816555640723	3.31551801322841	2.12213778991155	0.100490044097606	0.626486089027182	-4.02927628163757
Q8N3P4-1	VPS8	0.109988746663203	3.32285028820755	3.04545019608995	0.0377580156720786	0.589981587082413	-4.03091777791835
Q96EE3-1	SEH1L	0.124020343083398	3.31694908127572	3.07104256734685	0.0368202458820035	0.589981587082413	-4.03193426852322
Q8ND90	PNMA1	-0.243271737077826	3.32899395664745	-2.67032857115532	0.0552725072943245	0.59541778653028	-4.03528938893782
Q12769	NUP160	0.135130220622426	3.33131260983081	3.1641802989213	0.0336303141983715	0.589981587082413	-4.03589921318742
Q10570	CPSF1	0.130472627012579	3.32595222795085	3.26075965620696	0.0306598056451722	0.587083834872871	-4.03742722246952
Q96I76	GPATCH3	-0.218435986265654	3.3065769889959	-2.18641193649789	0.0934683459038146	0.625281162605253	-4.0385913315833
P51157-1	RAB28	-0.16153963417511	3.81290618225355	-2.304883157378	0.0819130612569061	0.623641166807553	-4.03879553154016
Q8TDM0-3	BCAS4	-0.407235464100815	3.32431938130842	-2.22276231256139	0.0897398054073323	0.625281162605253	-4.03977845361341
Q5GH72	XKR7	0.374363478380561	3.34044626091205	2.12078356373698	0.100644144504786	0.626486089027182	-4.03980999858013
Q9H169-2	STMN4	-0.307046343941243	3.30905165540438	-2.08945167608767	0.104283393512282	0.626486089027182	-4.04377425703007
P02774-3	GC	0.349048538685358	3.32296352470575	2.26208686510615	0.0858920207592782	0.623869360539343	-4.04460085730338
Q969W1	ZDHHC16	0.358697799917564	3.3446536408247	2.08713044294406	0.104558731631909	0.626486089027182	-4.04530625044003
Q9NZ08-2	ERAP1	0.147500571893289	3.3055245792492	2.71379676688802	0.0528217474140898	0.59541778653028	-4.04547909251373
Q9H173	SIL1	0.190170854616191	3.32280081740839	2.36908935965546	0.0763261923449914	0.616424033154968	-4.04573578567323
Q14197	ICT1; MRPL58	-0.175052973345914	3.30004435572452	-2.52955512732873	0.0641535257261871	0.602303960780154	-4.04640139447886
O75879	PET112; GATB	-0.149208423027034	3.28761568187509	-2.69273096231534	0.0539934700050636	0.59541778653028	-4.04841507034899
P35659-1	DEK	0.119145189687071	3.34628407110645	3.1870909460897	0.0328960900175924	0.589981587082413	-4.04900978667165
O75618-2	DEDD	-0.259292696045142	3.32391196305265	-2.11095969548252	0.101769878416657	0.626486089027182	-4.05266670791311
Q96PU4-1	UHRF2	0.116553708908751	3.32265961728614	2.72728303986943	0.0520870039914961	0.59541778653028	-4.05329530089969
O75398	DEAF1	0.197595261530715	3.33281201981683	2.36344658016498	0.0767995859496171	0.616424033154968	-4.05339199554954
O15360	FANCA	0.104957525035543	3.33430419475597	2.80450583037899	0.0481002788470024	0.59541778653028	-4.05407554602717
P53794	SLC5A3	0.160310486225281	3.35941927685844	2.33090815560756	0.079594806014329	0.619475414699086	-4.05467704239048
Q9BU64-1	CENPO	0.14690135583983	3.35853991401129	2.40243686518853	0.0735949485491951	0.616424033154968	-4.05519221869932
Q15428	SF3A2	0.15372311994144	3.36132725968636	3.05793968699958	0.0372969197370074	0.589981587082413	-4.05684703819674
Q9UMS0	NFU1	-0.238197958571976	3.28352889682315	-2.39202988299115	0.0744352650456421	0.616424033154968	-4.05689676603916
P61968	LMO4	-0.148699572038771	3.29773325168775	-2.36133350854076	0.0769777113411726	0.616635004349257	-4.05767142658097
Q96EY5-1	FAM125A; MVB12A	-0.450816371623127	3.33730053383709	-2.35590010079661	0.0774378747093406	0.616792359532307	-4.05784000437879
Q8TCU6-2	PREX1	0.9121020653123	3.17978905502934	2.08098595148903	0.105291449571648	0.626673769341698	-4.0582298929509
Q8IYR6-1	TMEFF1; MSANTD3-TMEFF1	0.170690929107326	3.33355217746297	2.46421031799681	0.0688228168294775	0.60859865410397	-4.0582375848529
Q9P2E5-1	CHPF2	0.172376691540423	3.33202953148793	2.5166073642223	0.0650493066183962	0.603603929366747	-4.06035316295535
Q8N594-1	MPND	0.229755071784869	3.34835434294007	2.17540328352012	0.0946313171040765	0.625281162605253	-4.06047101198618
Q9H9A7	RMI1	0.127654045468799	3.32426217831435	2.69575105079498	0.0538236617288243	0.59541778653028	-4.06423504893888
P62070-4	RRAS2	0.172579342562192	3.33034190761208	2.37408336421134	0.0759099731935609	0.616424033154968	-4.06690298448963
Q52LR7	EPC2	0.159965744030927	3.33215259644593	2.7956654675503	0.0485383164255151	0.59541778653028	-4.06716321753734
Q10589	BST2	0.261358861900556	3.32955653414291	2.17444568644038	0.0947332372876894	0.625281162605253	-4.06738749203823
P63261	ACTG1	-0.227251737508065	3.28243450776534	-2.32140502197761	0.0804326640646663	0.621704291468181	-4.06850838846871
O60493-1	SNX3	-0.361862327860882	3.33973013488541	-2.64994776740016	0.0564664806641391	0.59541778653028	-4.06860420888554
Q15643	TRIP11	0.160579513053375	3.32539632268117	3.27631269488677	0.0302108590983449	0.587083834872871	-4.06879681423846
P20742	PZP	0.269082957628637	3.3687553165639	2.09661493025291	0.10343873717823	0.626486089027182	-4.06955849684304
Q13049	TRIM32	-0.193974107649038	3.32895438808598	-2.50109609864599	0.0661412738270484	0.606009461031788	-4.06955941205804
P28799	GRN	0.143551318108414	3.33624839372918	2.41574282505715	0.0725361461790144	0.614308503235585	-4.06978883207594
Q9NUJ1	ABHD10	-0.245698548817032	3.29615315345765	-2.72775080287091	0.0520617321820967	0.59541778653028	-4.07156237930736
Q9C0H5-2	ARHGAP39	0.121838632043764	3.32945529760351	2.7607097670636	0.0503161725439376	0.59541778653028	-4.07177871956582
Q9Y2Z9-1	COQ6	-0.237802149218243	3.29508074633288	-2.49170756573593	0.0668123501621094	0.606630877985588	-4.07362986985226
P31040	SDHA	-0.138331932179872	3.24759886653549	-3.04113780876498	0.0379187701795642	0.589981587082413	-4.07477495662887
A6NH57	ARL5C	0.2275452121444	3.31092023865222	2.2247412714437	0.0895416317388833	0.625281162605253	-4.07703888259983
Q7Z3B1	NEGR1	0.19267271705001	3.35173447171232	2.28425377487508	0.0838046498564046	0.623641166807553	-4.07807642423983
Q9UK28	TMEM59L	0.358362286073322	3.30447518264909	2.05744328265403	0.108151650432566	0.629412393717403	-4.07893583714591
Q96H22-3	CENPN	0.135528706512705	3.33181449784151	2.48843957038929	0.0670477570219128	0.606630877985588	-4.0789751917638
P55061-2	TMBIM6	0.206065157968016	3.35266217169897	2.19623353186481	0.0924441873468507	0.625281162605253	-4.08149523253687
Q86XR8-1	CEP57	-0.184611107152805	3.26522224986792	-2.53132628319248	0.0640320872495088	0.602303960780154	-4.08183997507713
Q9ULU4-4	ZMYND8	0.596001911248243	3.28967802720809	2.05614014053346	0.108312446834566	0.629412393717403	-4.08189024709853
Q9Y519	TMEM184B	0.313088034132919	3.30533196997164	2.04288859220165	0.109962570053153	0.629961284802202	-4.08288075107359
Q9Y5Y3	GPR45	-0.340394612077816	3.28042904694569	-2.03868741865709	0.110491459589819	0.629961284802202	-4.08410511279807
Q9NRR6-1	INPP5E	0.172638900893383	3.30304283958031	2.25793928686652	0.0862890157535004	0.624058962458289	-4.0855278109455
P11171-1	EPB41	0.157615285225613	3.32117660798418	3.40134808111658	0.0268702496233771	0.587083834872871	-4.08744879345298
Q13601	KRR1	-0.196568132699471	3.28203230421105	-2.60852332933162	0.0589857318765027	0.59541778653028	-4.08751958068124
Q5HYA8	TMEM67	0.179216803655727	3.36534680531525	2.18552535250304	0.0935614150869388	0.625281162605253	-4.08782793989325
P63092-4	GNAS	0.149786607335556	3.34573941509878	2.3250926104147	0.0801063695046826	0.621241584335794	-4.08790027694155
Q8WZA2	RAPGEF4	0.281974779015045	3.34236142652083	2.05161289468364	0.108873114527608	0.629412393717403	-4.08995545428837
Q8N0Y2-1	ZNF444	-0.261892191721708	3.32327560793901	-2.24758043118068	0.0872895371732283	0.625281162605253	-4.09065575798368
O43488	AKR7A2	-0.269038940901523	3.31850064624991	-2.60681916035212	0.0590921010388805	0.59541778653028	-4.09109909959611
Q8N999-1	C12orf29	-0.144306032892512	3.30364387625205	-2.57620927124998	0.061040607708667	0.59659780817974	-4.09138319357157
Q16531	DDB1	0.095642488051554	3.32779768058101	3.55565527589734	0.0233314674096848	0.587083834872871	-4.09292891491751
P54709	ATP1B3	0.223387705690316	3.32079309378811	2.64272117181364	0.056896936501719	0.59541778653028	-4.0932975622098
P05141	SLC25A5	-0.213285613627404	3.26511771922726	-2.56583052308202	0.0617178982141176	0.596691028075822	-4.09344077822375
Q8NEY8-3	PPHLN1	0.213398550009573	3.29391065918889	2.33439113970522	0.079290187058945	0.619475414699086	-4.09455900606804
Q9Y5J6	FXC1; TIMM10B	-0.402051097133905	3.28262737611011	-2.16239102031618	0.0960267402471724	0.625281162605253	-4.09605647029939
Q96MF7	NSMCE2	0.15069904779809	3.35492747564848	2.63688660024022	0.0572472269347663	0.59541778653028	-4.09646829179485
P62487	POLR2G	-0.359167666514412	3.34635258376082	-2.45660936299097	0.0693906333114848	0.60859865410397	-4.09663626609862
P48058-1	GRIA4	0.204323826613644	3.3394012870027	2.10612376775019	0.102329140874095	0.626486089027182	-4.09727139630313
Q8WV24	PHLDA1	-0.307087828281681	3.24238779722141	-2.01352430468827	0.113718225028493	0.629961284802202	-4.10165046626519
Q96JQ2	CLMN	0.140412979029572	3.32912635650741	2.63617614012083	0.0572900497460584	0.59541778653028	-4.10200489167203
Q96MH6-1	TMEM68	0.197904791238544	3.34219377971097	2.35767640180755	0.0772870966238493	0.616792359532307	-4.10201728877473
Q9HBH9-1	MKNK2	0.15140780967406	3.33456512105271	2.36074256202167	0.0770276096769388	0.616635004349257	-4.10461814800728
P04920-1	SLC4A2	0.22399812245637	3.33081168056599	2.263538926883	0.0857535169447314	0.623869360539343	-4.10650427498976
Q6PK04	CCDC137	-0.316693553828469	3.24275095452203	-2.42080312058627	0.0721380163598663	0.613667115403739	-4.10752861242941
Q13591	SEMA5A	0.203619146963323	3.3212878726401	2.32919804270793	0.0797448531704294	0.619475414699086	-4.10778497202813
Q9Y530	OARD1	-0.16232627192048	3.32025940252476	-2.56233960002724	0.061947635461654	0.59674695417451	-4.10875867647149
A6NMS3	OR5K4	1.16124696816854	3.09298365145297	2.01354460385485	0.113715580758124	0.629961284802202	-4.10946136056898
Q9UI09	NDUFA12	-0.132410218162284	3.25714284617442	-2.58099119495012	0.0607314158660939	0.59659780817974	-4.10981224962486
Q13405	MRPL49	-0.184594285668399	3.26469359467559	-2.3460351804631	0.0782813004706551	0.619475414699086	-4.11014149561738
P56524	HDAC4	0.128939570254882	3.30834474290283	2.54724778617226	0.0629521388860626	0.598759449915018	-4.11087164465959
Q96MT0	FLJ31958	-0.33514905882721	3.41627097769983	-2.00505004191012	0.114828021849622	0.629961284802202	-4.11089181800289
Q6ZNJ1-1	NBEAL2	0.185172342802562	3.33489276301071	2.39640491507593	0.0740806858704098	0.616424033154968	-4.1131519752626
Q4VC05	BCL7A	0.257747509010314	3.30572933290997	2.08060160778409	0.105337469431704	0.626673769341698	-4.11383896649405
O43837-1	IDH3B	-0.190544289042956	3.27291614024297	-2.87758300358426	0.0446496383699566	0.592090560725265	-4.11506709879263
Q8NA72	POC5	-0.17862581602256	3.27627979095634	-2.69626519786673	0.0537948144719078	0.59541778653028	-4.11581376265636
Q8WYQ9-2	ZCCHC14	0.15462072624747	3.33439192577772	2.28417386509589	0.0838120717774852	0.623641166807553	-4.11718035900958
Q9Y6K0	CEPT1	0.161133357014899	3.34011454050077	2.2120840790268	0.0908176082695929	0.625281162605253	-4.11904613823042
P38435-1	GGCX	0.189571797748786	3.33400881014999	2.32302316700817	0.0802892994923891	0.621704291468181	-4.11964375337287
Q9NY72	SCN3B	0.264492278704988	3.30281161319942	2.19477561606114	0.0925954206304505	0.625281162605253	-4.12046949822366
P27037	ACVR2A	-0.221982937246554	3.29767123429448	-2.09874970139627	0.10318847721473	0.626486089027182	-4.12133659103973
P02771	AFP	0.232870350030859	3.33365921082759	2.29892209280221	0.0824546837224144	0.623641166807553	-4.12185292421945
Q5TH69	KIAA1244; ARFGEF3	0.236221606507536	3.30640735093589	2.03969050872415	0.110364926507617	0.629961284802202	-4.12278311205874
Q9H4G0-2	EPB41L1	0.184842386006566	3.31231994716489	2.75985681448061	0.0503604857739591	0.59541778653028	-4.12300763549925
Q8IUW5	RELL1	0.212234556543934	3.3689097170971	2.15984858374257	0.0963020489713304	0.625281162605253	-4.12473754941298
Q6DKJ4	NXN	-0.235664513413712	3.31668147211826	-2.41138807104543	0.0728807591596745	0.615207374298919	-4.12541932716659
Q96AJ9-2	VTI1A	0.141637351745896	3.35725647714852	2.36596954906544	0.0765875163928321	0.616424033154968	-4.12551090349359
Q86YD5	LDLRAD3	0.213120971060458	3.33970520992359	2.1620426435528	0.0960644126492865	0.625281162605253	-4.12576601972454
Q96A11	GAL3ST3	-0.706456151227279	3.14490472413702	-2.28517864104314	0.0837188030573786	0.623641166807553	-4.12760487819914
Q9Y5Y5-2	PEX16	0.166729228440518	3.32075888881954	2.27899151293707	0.0842949800468215	0.623641166807553	-4.1279608499634
Q96CS4	ZNF689	-0.382715491492392	3.27536290451172	-2.39116022914386	0.0745059755092625	0.616424033154968	-4.12840082316897
Q9BSK4	FEM1A	-0.119196403733751	3.28766166358514	-2.46335337167192	0.0688865688125866	0.60859865410397	-4.12891833835902
O43809	NUDT21	-0.342405488386352	3.35681849603323	-2.39710112723506	0.0740244369784866	0.616424033154968	-4.13058569716934
P47224	RABIF	-0.338897917988309	3.37598783843145	-2.09339460736719	0.103817524771634	0.626486089027182	-4.13112352326962
Q9BTX1	NDC1; TMEM48	0.175386774790793	3.32337481076992	2.63731503350646	0.0572214209872044	0.59541778653028	-4.13252535074364
Q9BU61-1	NDUFAF3	-0.346269827395773	3.32138704990547	-2.16031866113602	0.0962510805071099	0.625281162605253	-4.13529547974967
Q8WYL5-1	SSH1	0.172724060428618	3.31938219233462	2.15985831512046	0.0963009935363816	0.625281162605253	-4.13543410738643
P54198	HIRA	0.1599171947293	3.32926829615179	2.89445610130327	0.0438942796508973	0.589981587082413	-4.13578165267461
Q9UHG2	PCSK1N	0.387322133740691	3.33956986524737	2.05667698664322	0.108246172891551	0.629412393717403	-4.13585901310648
Q5JT25-1	RAB41	0.333866779768188	3.33780437690486	1.96669940292577	0.120000482506802	0.633383985124527	-4.13660837172823
Q9Y672	ALG6	0.190105735105523	3.34049896299446	2.23397776936895	0.0886231244614785	0.625281162605253	-4.13688196744211
Q53HV7-1	SMUG1	-0.352301981335834	3.37272928964976	-2.10654534051414	0.102280252255862	0.626486089027182	-4.13733398094802
Q9BS16	CENPK	0.156674420488619	3.33315235973537	2.48989906944664	0.0669425069659332	0.606630877985588	-4.13770082820108
P05091	ALDH2	-0.154635260307836	3.2803634647047	-2.94002483888384	0.0419274445266578	0.589981587082413	-4.13846813108973
Q5HY92	FIGN	-0.139626306610946	3.32240605598192	-2.55674143781984	0.0623180938829136	0.59732015624473	-4.13978194931837
O15484	CAPN5	0.151280966069862	3.33241805017861	2.48691347835232	0.0671580108126011	0.606965046414111	-4.1402891762076
O95343	SIX3	-0.336098305622742	3.32871045519239	-2.41479053530473	0.0726113475953411	0.614308503235585	-4.14202537630438
Q9BQP7	C20orf72; MGME1	-0.16657888086633	3.25042778122057	-2.85511134844751	0.0456792018542916	0.594447453746345	-4.14414309454347
P48380	RFX3	0.123188854972475	3.3258123935307	2.46584920928893	0.0687010791651549	0.60859865410397	-4.1446833139121
O75970	MPDZ	0.119136668103727	3.32046411085789	2.99086049202059	0.039853277661587	0.589981587082413	-4.14476485754476
A6NH52	FAM18A; TVP23A	0.663038290855078	3.31426053935174	2.22292934810535	0.0897230595046187	0.625281162605253	-4.14491613772718
Q9HCE9-2	ANO8	0.239476309736306	3.35388918263726	2.12043319318215	0.100684056493593	0.626486089027182	-4.14528321747531
Q9Y2S6	TMA7	-0.232772365446732	3.3844725457965	-2.04107951094375	0.110189975610768	0.629961284802202	-4.14578641843109
Q6NXT4-2	SLC30A6	0.201503090355396	3.31944944522837	2.28118807591309	0.0840899172694557	0.623641166807553	-4.14592111732994
O95497	VNN1	0.438530452240828	3.35877286012319	1.95345911870796	0.121844749108114	0.633437015152894	-4.14640285055886
Q96A54	ADIPOR1	0.409899148742757	3.33062552576386	2.00082028462663	0.115386380120814	0.629961284802202	-4.14961119021356
Q9NX01	TXNL4B	-0.474102795033357	3.35859363948792	-2.19523645574805	0.0925475868118226	0.625281162605253	-4.15007853405354
A6NK53	ZNF233	-0.747347457105981	2.14909750653629	-2.17052863933095	0.0951514133369627	0.625281162605253	-4.15034224506771
O00562	PITPNM1	0.127613616721308	3.32779860555048	2.61393516914113	0.0586493934320012	0.59541778653028	-4.15053952302768
Q9BRK4	LZTS2	-0.129982754979058	3.32718818830908	-2.36315860772857	0.0768238337396435	0.616424033154968	-4.15080932452473
Q9Y244	POMP	-0.758970078688215	3.34169501872305	-2.21671289351448	0.0903486377960352	0.625281162605253	-4.15087513971664
P07203	GPX1	-0.441718744048378	3.32669039711691	-2.06030511501615	0.107799445267915	0.629412393717403	-4.15095769286702
P29597	TYK2	0.186337474580077	3.33864886060151	2.18182795628188	0.0939506623464383	0.625281162605253	-4.15437818571733
Q05707-1	COL14A1	0.141537600968153	3.3159305306995	2.67601169183734	0.0549447660237955	0.59541778653028	-4.15484820759985
O15394	NCAM2	0.212217920072325	3.33187225575634	2.7813548192444	0.0492572299947872	0.59541778653028	-4.15613909695159
Q96EU7	C1GALT1C1	0.163102865505408	3.32934634537298	2.39498942427706	0.0741951963831276	0.616424033154968	-4.15687706496488
P13637-3	ATP1A3	0.120304006113449	3.3342508569797	2.96611402044	0.040847644028703	0.589981587082413	-4.15701306339939
Q9NQB0	TCF7L2	0.240684555112286	3.33821102262338	1.99357736405374	0.116349398453283	0.629961284802202	-4.15707700099457
Q7LGA3-1	HS2ST1	0.13265489767844	3.32381757609696	2.64600493421675	0.0567008719570855	0.59541778653028	-4.16029492792765
Q14CB8-2	ARHGAP19	-0.149023439540545	3.30577935429193	-2.38057540464392	0.0753727286425123	0.616424033154968	-4.16168734007853
Q9NQ55-3	PPAN-P2RY11; PPAN	-0.15804094758597	3.28927090645173	-2.53568393462537	0.063734421979422	0.602303960780154	-4.1617491180354
P62699	YPEL5	-0.452482343419648	3.3440299065157	-2.08199541443517	0.105170685754941	0.626621734316125	-4.16218246428381
Q9Y4F5	CEP170B; KIAA0284	0.245366747489393	3.27539094861175	1.98685990303305	0.117250399073699	0.629961284802202	-4.16343441183441
Q96L58	B3GALT6	0.182106305180846	3.32834940565632	2.23267088349858	0.0887524440259464	0.625281162605253	-4.16346410894833
Q9H0X4	ITFG3; FAM234A	0.242009675876653	3.32914904148945	2.18252308501065	0.0938773446684943	0.625281162605253	-4.16410685425579
Q96GQ5-1	C16orf58	0.194064390042603	3.32171855231986	2.57759209208084	0.0609510118872756	0.59659780817974	-4.16460473407047
P01591	IGJ; JCHAIN	0.510208346204931	3.37999805059266	2.04042762528994	0.110272045533896	0.629961284802202	-4.16509700307952
P58335-4	ANTXR2	0.110541134357315	3.33971977458994	2.46654587266118	0.0686494047938172	0.60859865410397	-4.16560186297887
Q7Z589-5	C11orf30; EMSY	0.148110630851297	3.32576264375171	2.9549549923541	0.0413054871373414	0.589981587082413	-4.16697290040959
Q14642	INPP5A	0.184844949654432	3.3322031432074	2.29648239912798	0.0826775133095788	0.623641166807553	-4.16811081012385
O95461-1	LARGE; LARGE1	0.243149007546968	3.35666737426322	2.07392818429168	0.106140062080053	0.627826406195829	-4.16816254699734
Q9H649	NSUN3	-0.386814454887236	3.29412600327582	-2.0069771871595	0.11457460475374	0.629961284802202	-4.16985106511108
Q9GZP1	NRSN2	0.294302504384301	3.35352038619647	1.98737349494553	0.117181243819079	0.629961284802202	-4.17025618475702
Q13449	LSAMP	0.211391817457587	3.33030576285226	2.6310662171967	0.0575991348240033	0.59541778653028	-4.17144959739236
Q6ICC9	LDOC1L; RTL6	-0.274089234274443	3.27530488494456	-1.96071843530254	0.120829796124823	0.633383985124527	-4.17159550548578
O15213	WDR46	-0.173633459314085	3.27823259590336	-2.71016859859762	0.0530214483147879	0.59541778653028	-4.17265361124825
Q9ULH7-3	MKL2	0.196546110476246	3.27994571082819	2.05733778203713	0.108164658525754	0.629412393717403	-4.17276457909911
Q9UHQ1-2	NARF	-0.104442770036036	3.30193963578775	-2.76343973975421	0.0501746455694251	0.59541778653028	-4.17331588934764
Q8NFJ9-2	DPP3; BBS1	0.14285928935663	3.30667289050415	2.27658739505594	0.0845200622603807	0.623641166807553	-4.17335407155145
P19823	ITIH2	0.319472802781524	3.32983539159758	2.1478055767358	0.0976180864494676	0.625649853809688	-4.17620466531023
O95857	TSPAN13	0.225952930912842	3.30593741778057	1.98875298381813	0.116995715560001	0.629961284802202	-4.17661397765582
Q8WVK7-1	SKA2	-0.142702227787213	3.29288797330978	-2.38463651922626	0.0750388382267907	0.616424033154968	-4.17690968467561
P02647	APOA1	0.369101325572533	3.27442516303936	1.941468749921	0.123541515611404	0.633437015152894	-4.17732860801349
Q86W47	KCNMB4	-0.294994868451673	3.27617939915926	-1.91832732933528	0.126889209791105	0.635212593851374	-4.17776212889688
Q6UWP7-1	LCLAT1	0.150825257305049	3.3334203868045	2.56028360849692	0.0620833974509381	0.596770819902984	-4.17811787114717
O60285	NUAK1	-0.485348094756284	3.27483399817607	-2.01674590076118	0.113299404674687	0.629961284802202	-4.17858558108129
Q8TEL6-3	TRPC4AP	0.10847551365346	3.31194836759618	2.64742068051997	0.0566165810940337	0.59541778653028	-4.17942028063397
Q8TAT5	NEIL3	-0.129353043487645	3.2986188644129	-2.43448015683756	0.0710742792981437	0.612363673075082	-4.18154049287592
Q9Y2G7	ZFP30	-0.642695156414747	3.17339272182826	-2.21572503480433	0.0904484960045191	0.625281162605253	-4.18206641225414
O75648-1	TRMU	-0.161647419386322	3.32217498908921	-2.46586768326775	0.0686997083041812	0.60859865410397	-4.1828019351713
Q9C0G0	ZNF407	0.171919822650499	3.3330996432781	2.45654139916409	0.0693957343813502	0.60859865410397	-4.18335779806211
Q8N2K0-2	ABHD12	0.156515126965471	3.31567942389384	2.66290965719323	0.0557037398017603	0.59541778653028	-4.18353753357085
P16219	ACADS	-0.108352775036974	3.27317632745155	-2.47777610731673	0.0678224789021526	0.608384000889686	-4.18411278233633
Q9ULE0	WWC3	0.25041069885032	3.27980531692757	1.9247921228663	0.125944210996519	0.634099620665364	-4.18422062554549
Q8TEW0	PARD3	0.113587692349576	3.31355529584937	3.01843116791635	0.0387785340775849	0.589981587082413	-4.18597085373723
Q719H9	KCTD1	-0.350147660880843	3.34416054630722	-2.11444487925896	0.101368920002231	0.626486089027182	-4.18605454614039
Q8N6N3	C1orf52	0.196416471707526	3.2779509562832	2.16076253621102	0.0962029805315115	0.625281162605253	-4.18769804581162
P51788-1	CLCN2	0.268540421460385	3.30064561924838	1.93339149437575	0.124698985287673	0.633437015152894	-4.18868148407559
Q04656-3	ATP7A	0.0961243949349401	3.3072939022832	2.99301855372174	0.0397679092146937	0.589981587082413	-4.19040601091274
P62249	RPS16	-0.0721877354435819	3.31441280578233	-3.07888836424702	0.0365382361567799	0.589981587082413	-4.19130436740941
Q2KHT3	CLEC16A	0.152945047656566	3.36046708216111	2.52161493996331	0.0647011802918249	0.602792532950595	-4.19130552561511
Q8TEB9	RHBDD1	0.269511606478282	3.34889673598918	1.90815319360056	0.128392003363183	0.636654579624285	-4.19161206117467
Q9H2W6	MRPL46	-0.384921812227542	3.30980018028033	-2.45282397449951	0.0696753979009716	0.60859865410397	-4.19265197592187
P49760-1	CLK2	0.196602217866571	3.29787650489086	2.13955689667386	0.0985309914478815	0.625750780296812	-4.19315070372015
Q13111-1	CHAF1A	0.125361857886029	3.34586087025089	3.01277638623308	0.0389961775636096	0.589981587082413	-4.19435403612665
P17661	DES	0.15297740457054	3.3061186160542	2.26246711962878	0.0858557262756566	0.623869360539343	-4.19599253093288
O75912	DGKI	0.144304162393796	3.31093689298698	2.37047461378688	0.0762104823858433	0.616424033154968	-4.19636922450374
Q9NZV8	KCND2	0.294416805823347	3.32638850433306	1.89104636100325	0.130962346911297	0.637305162149745	-4.19682681618015
Q9ULQ0-1	STRIP2	0.15880958627874	3.33433984760838	2.19153212388545	0.0929328653127061	0.625281162605253	-4.19713158480989
Q9UBZ4	APEX2	-0.156624943752562	3.28020218920964	-2.21795924474473	0.0902228251547585	0.625281162605253	-4.19779298277729
P32418-2	SLC8A1	0.261392576930127	3.3788561009921	2.02099226366157	0.112749937728283	0.629961284802202	-4.19966103770464
Q53QW1	C2orf57; TEX44	0.833045623850394	3.17992412794134	1.88035759516216	0.132596510517199	0.637305162149745	-4.1998179583354
Q96FZ5	CMTM7	0.323036480256035	3.32977074274647	1.88079859013109	0.132528655548283	0.637305162149745	-4.20041937307438
Q68D10-1	SPTY2D1	-0.255648545969529	3.23210269326665	-2.0501597376153	0.109053753195849	0.62963402470719	-4.20073960051289
Q69YN2-1	CWF19L1	-0.194614803163028	3.31647150861297	-2.91439914738753	0.0430205700431461	0.589981587082413	-4.2023633420483
Q53EL9-1	SEZ6	0.146701678691516	3.30589577455481	2.61967571590907	0.0582950274682244	0.59541778653028	-4.20268831541549
P24386-1	CHM	0.139713169819619	3.29638075187546	2.49994364208577	0.0662232347803134	0.606009461031788	-4.20275670480987
Q6UXG2-1	KIAA1324	0.170175677365174	3.32666638920801	2.45862038090395	0.0692398875958534	0.60859865410397	-4.20404522701302
Q12770	SCAP	0.144567882611859	3.33071158532889	2.26865755021995	0.0852672721073127	0.623844606956413	-4.20470212013575
Q96GF1-1	RNF185	0.202616579547928	3.35202454479777	1.98934279105583	0.116916489877335	0.629961284802202	-4.20627907714425
Q9NQX5	NPDC1	0.274834832938723	3.37498856073668	1.88299645076351	0.132191032832684	0.637305162149745	-4.20678135270585
Q9Y5K8	ATP6V1D	-0.111909542611667	3.31604966997152	-2.59193125802511	0.0600307665911018	0.59659780817974	-4.20787726487741
P62280	RPS11	-0.266827767371161	3.26025062532006	-2.91297144080209	0.0430824416419366	0.589981587082413	-4.20794343218662
Q15527	SURF2	-0.188087625339864	3.25479548751121	-2.35536285866836	0.0774835428535453	0.616792359532307	-4.20890336105
Q8NEY1	NAV1	0.120725343039278	3.30950097506432	2.84891301394099	0.0459680176263603	0.594447453746345	-4.21075600265157
P01042	KNG1	0.32348183309189	3.38632785466238	1.87679677004797	0.133145780326475	0.637305162149745	-4.21129997504167
Q969S9	GFM2	-0.169351064063086	3.28239646921193	-2.68875529386534	0.0542179484466041	0.59541778653028	-4.21158600112897
Q92871	PMM1	-0.206393493322128	3.33164418459886	-2.22214774288303	0.0898014482196478	0.625281162605253	-4.21262772506589
P25912-1	MAX	0.163295327093663	3.30041899421764	2.46169414656602	0.0690101966447813	0.60859865410397	-4.21267897608473
P22415	USF1	-0.132704249574289	3.31450938878355	-2.26132140225449	0.0859651346673721	0.62396559793734	-4.21417971032038
Q8IWV8	UBR2	0.127558174527822	3.3068201071862	2.9445933733911	0.0417359777896333	0.589981587082413	-4.21419188267553
Q15853	USF2	0.162109258970405	3.33682432657046	2.36527512542629	0.0766458205691132	0.616424033154968	-4.21428467794217
Q9UDW3	ZMAT5	-0.390056070571437	3.33546543483008	-2.19782731874325	0.0922791744284557	0.625281162605253	-4.21474149539431
O15069	NACAD	0.152527164571906	3.33862878207734	2.77537296167608	0.0495613817077072	0.59541778653028	-4.21584010681267
Q15126	PMVK	-0.351973893967124	3.32727125731392	-2.27025750899304	0.0851159178038982	0.623641166807553	-4.21590900018127
P63092-2	GNAS	0.180039819253173	3.33283109082888	2.42278975110574	0.071982391060942	0.613518079688508	-4.21683944362829
P05452	CLEC3B	0.317502179046565	3.39005761795731	1.88016667198017	0.132625899075869	0.637305162149745	-4.21721541992869
Q5SRI9	MANEA	0.161611826759669	3.32189204106278	2.27844166744361	0.0843463992383391	0.623641166807553	-4.21729225651278
Q9UJ14-1	GGT7	0.185337892109746	3.38511814739101	2.31405837298475	0.081087194663711	0.621704291468181	-4.21808989113247
P35754	GLRX	-0.167847754158845	3.27832524848667	-2.22475640016089	0.0895401186262237	0.625281162605253	-4.21877800494814
Q8TF72	SHROOM3	-0.104424465722657	3.31075708482723	-2.75335197765651	0.0506999171257044	0.59541778653028	-4.21894775112824
Q8IXB1-1	DNAJC10	0.121830496275645	3.3190386829216	2.59323874262555	0.0599476504441447	0.59659780817974	-4.21925458058149
Q8N4N8	KIF2B	0.248190465905858	3.37570246233834	1.89287876302381	0.130684385564807	0.637305162149745	-4.21968549830106
Q9H9J4-2	USP42	0.0970434266248071	3.31754008889089	2.80597775872993	0.0480277905355658	0.59541778653028	-4.22011695762663
P38571	LIPA	0.168751860538951	3.31934263232522	2.38723942491284	0.0748257156349867	0.616424033154968	-4.22071617019365
Q13371	PDCL	-0.122944122781337	3.30684891213335	-2.44650855787929	0.0701534481208905	0.60953675960503	-4.2212404403454
Q92854-1	SEMA4D	0.142015207600869	3.30146334374237	2.63563507296352	0.0573226871079681	0.59541778653028	-4.22189692154786
Q9UPR5	SLC8A2	-0.532287928679678	2.91871175305619	-1.8653050016872	0.134935199739551	0.638832946909741	-4.22343316978431
Q8N3G9	TMEM130	0.20879121290762	3.30602676788764	2.02557784763553	0.112159851382833	0.629961284802202	-4.22418043745179
Q9HCD6-2	TANC2	0.26654795821648	3.27050048668852	1.93384795082271	0.124633262503962	0.633437015152894	-4.22467920175459
Q9ULH0-1	KIDINS220	0.135540818104936	3.32243442982609	2.77725943547516	0.0494652287517502	0.59541778653028	-4.22595301790158
O00124-1	UBXN8	-0.294927783366293	3.33079418499306	-1.8466981289998	0.137887584770159	0.641500122782512	-4.22705459141653
Q13438-1	OS9	0.176263964135585	3.32136760589749	2.44308017454332	0.0704145205977172	0.60953675960503	-4.22727512067834
Q6N063-1	OGFOD2	-0.208088721757458	3.31479940026785	-2.09400817130494	0.103745237022992	0.626486089027182	-4.22769993275042
Q5VT25-2	CDC42BPA	0.147367945152031	3.32549598920283	2.86621718608106	0.0451669689478369	0.59303032230434	-4.22780591054359
Q9NXW9-1	ALKBH4	-0.322263943178389	3.33431197140512	-2.17996503611012	0.0941474653076513	0.625281162605253	-4.22842342090841
O60242	BAI3; ADGRB3	0.205986775865405	3.33567176356023	2.02451665515407	0.112296107292994	0.629961284802202	-4.22881769658128
O95801	TTC4	-0.196835551619814	3.32509231253578	-2.58409015818333	0.0605319988882508	0.59659780817974	-4.22925125883916
Q96ME1	FBXL18	0.108720474439789	3.32094003994466	2.50833432408455	0.0656291364286066	0.604587210001227	-4.22925804806892
Q14114	LRP8	0.210964731313894	3.3342033015981	2.08485373135735	0.104829567414881	0.626486089027182	-4.22939959756231
Q13488	TCIRG1	0.61558814828541	3.20832518249259	1.88336111639024	0.132135104706923	0.637305162149745	-4.22958003796289
Q5M9N0-1	CCDC158	0.267100048524769	3.37775955273199	1.84914659708478	0.137495149621832	0.641280841357457	-4.23083039922267
O95861-1	BPNT1	-0.171012286266367	3.33404159639302	-2.62109420885954	0.0582078421920638	0.59541778653028	-4.23087026065119
Q5M7Z0	RNFT1	0.202407066548203	3.36058183701493	2.07248703707552	0.106314267191369	0.627826406195829	-4.23173664454152
Q9HD34	LYRM4	-0.194591213716852	3.24653982473324	-2.08349425520674	0.104991658247379	0.626486089027182	-4.23216487210852
P26992	CNTFR	0.122987139040674	3.36042124244694	2.38184572905578	0.0752681069917941	0.616424033154968	-4.2327624115335
Q7L0X0	TRIL	-0.688442835031026	3.19107648221871	-2.15089557519497	0.0972785248655342	0.625615341209834	-4.23401930139556
Q9BVM2	DPCD	-0.112777630183865	3.28331565648488	-2.39624749874396	0.0740934106683209	0.616424033154968	-4.23680231812821
O75570	MTRF1	-0.135717447217461	3.27586524340244	-2.20748242677276	0.0912865188535712	0.625281162605253	-4.23695073106437
P55265-1	ADAR	0.173408487319637	3.32574910501188	3.38730324664321	0.0272228960487689	0.587083834872871	-4.23709571796952
O76064	RNF8	-0.186067714151197	3.3012646561393	-2.18677105108733	0.0934306771520314	0.625281162605253	-4.23855061771209
Q9H2V7	SPNS1	0.160290662381443	3.33672765540361	2.09171747955498	0.104015401174865	0.626486089027182	-4.23984258952044
Q00610-2	CLTC	0.0816250841088371	3.33112701041621	3.69934615648231	0.0205240527732666	0.587083834872871	-4.23990103637561
Q9Y6J0	CABIN1	0.161466642094452	3.32814357226994	2.95917858555454	0.0411314973102367	0.589981587082413	-4.24051136027637
P54278	PMS2; LOC107984056	-0.135483079583228	3.36401824586762	-2.60478551575842	0.0592193229387911	0.59541778653028	-4.24107357869704
Q9UMN6	KMT2B; MLL4	0.122402835726348	3.32998212365312	2.85126223219527	0.0458583054487106	0.594447453746345	-4.24167703757441
Q9H583	HEATR1	0.149872502091318	3.33568653875376	3.20010362353531	0.0324874647388385	0.589981587082413	-4.2421166870407
P50539-3	MXI1	-0.389535084395472	3.35504794293339	-1.83645721480257	0.139542043226095	0.642940378281107	-4.24249663153744
Q9H246	C1orf21	0.288888203443815	3.34614384363924	1.99862966711638	0.115676722901069	0.629961284802202	-4.24255723979284
Q14563	SEMA3A	-0.220000882115567	3.29785819127058	-1.90285724499969	0.129181860117274	0.637305162149745	-4.24363224337623
P52756	RBM5	0.137165855328019	3.32887921776716	2.74036404961673	0.0513855819622369	0.59541778653028	-4.24379473386079
Q6ZN55-2	ZNF574	0.115998299942287	3.3149298487303	2.5597017828451	0.0621218784989674	0.596770819902984	-4.24482796983632
P01023	A2M	0.214183569465962	3.36167117841758	2.22305351665426	0.0897106134293076	0.625281162605253	-4.24498422109843
P60606	CTXN1	0.286141100583471	3.40719219483176	1.84065689452191	0.138861009223547	0.642130317221713	-4.24549361110079
Q5U3C3	TMEM164	0.277887509456645	3.28799873938981	1.85989670954598	0.135786278472132	0.639525273095674	-4.24644789779075
Q00403	GTF2B	-0.165302493933301	3.31129931849468	-2.45744926565766	0.0693276290004358	0.60859865410397	-4.24736890611176
Q9H7F0-1	ATP13A3	0.161285461961072	3.3334303983849	2.45836359370725	0.0692591156094497	0.60859865410397	-4.24836602536381
P31641	SLC6A6	0.257155535816917	3.36574796656953	1.90125286634766	0.129422177957155	0.637305162149745	-4.24935150782018
Q8NEF3-2	CCDC112	-0.279840176125648	3.28904280774789	-1.82506759608152	0.141407091963795	0.642993559443056	-4.24986019938298
O15118	NPC1	0.149694493802155	3.33222687460287	2.37479252203975	0.0758510773773572	0.616424033154968	-4.2506712880477
Q9NXU5	ARL15	0.214327189464285	3.33774826928593	1.96177728586241	0.120682524097065	0.633383985124527	-4.25101944107795
Q9P003	CNIH4	0.212307454322199	3.32775311152346	1.95073031828598	0.122228666697826	0.633437015152894	-4.25191676960679
Q96C23	GALM	-0.360918459518319	3.32128011423817	-2.12430706093696	0.100243741506601	0.626486089027182	-4.25221563253602
Q6YHU6	THADA	0.0993787234931477	3.31494426261874	2.90134478570531	0.043590171564717	0.589981587082413	-4.25257612572387
Q14728	MFSD10	0.180545340925301	3.31681057773475	2.06816857697403	0.1068381675672	0.628659898796202	-4.25295610738752
Q9UKP4	ADAMTS7	0.28539192366096	3.33311663707445	1.81870600921998	0.142460394968812	0.644148211488747	-4.25606789968318
Q2Y0W8-2	SLC4A8	-0.408510112398506	3.37333491211595	-1.80700754391309	0.144419284521084	0.644148211488747	-4.25659978276911
P13861	PRKAR2A	-0.0961071233773968	3.31339851219889	-2.71933106009548	0.0525187977736646	0.59541778653028	-4.25719184691187
Q8TDG4	HELQ	0.303938463384889	3.28313707350399	1.88594334307343	0.131739802159172	0.637305162149745	-4.25804805245101
P36404	ARL2	-0.24438079440746	3.36983076756466	-2.2929244109399	0.0830036953838765	0.623641166807553	-4.25830555977837
Q8TDP1	RNASEH2C	-0.382418614635194	3.34832686925977	-1.99249724302395	0.11649376179426	0.629961284802202	-4.25885240089512
P62753	RPS6	-0.332031327625075	3.27575612248974	-2.82703775767005	0.0470043793203145	0.59541778653028	-4.26064096895684
Q96SJ8	TSPAN18	0.202056633234736	3.30611950049821	1.96974796407868	0.11958015807948	0.633003548838204	-4.26097908355181
Q96DN5-1	TBC1D31; WDR67	-0.185999201093912	3.29458994140402	-1.99595454553763	0.116032364290163	0.629961284802202	-4.26284844527276
Q9Y561	LRP12	0.176527628554884	3.33143514761687	2.0032529627195	0.115064887582608	0.629961284802202	-4.26311056570102
O43504	LAMTOR5	0.251290594305682	3.42510095379205	2.13936907082622	0.0985518885411563	0.625750780296812	-4.26312348604707
Q9Y3A6-2	TMED5	0.359828630978865	3.31635406946265	1.81941434564179	0.142342700107216	0.644148211488747	-4.26314270620691
O75882-1	ATRN	0.137327738863229	3.33707717296442	2.51488684063627	0.0651694098737565	0.603603929366747	-4.26371801277523
P58557	YBEY	-0.1946234324198	3.29813528609688	-1.99425580679866	0.116258821211259	0.629961284802202	-4.26641651342513
Q8TAA5	GRPEL2	-0.165258879334712	3.25365831017978	-2.13749147842226	0.0987610554408314	0.625750780296812	-4.26700856543696
O43529	CHST10	-0.310777590652643	3.27126501861024	-1.8022862256986	0.145217987906846	0.644148211488747	-4.267672309074
Q92685-1	ALG3	0.253152081299716	3.35283723388157	1.83887644938979	0.139149296164908	0.642602177193989	-4.26890507486263
P48200	IREB2	-0.307977089367596	3.3395189843288	-2.60980201991244	0.058906063929408	0.59541778653028	-4.26916450388607
P57737-3	CORO7-PAM16; CORO7	-0.182434684029071	3.30309971553704	-2.77586330350817	0.0495363683703728	0.59541778653028	-4.26994878330191
Q8N9N7	LRRC57	-0.431083140951829	3.3275523147532	-2.41172215125253	0.0728542562006839	0.615207374298919	-4.27049639404263
Q9Y6Q2-3	STON1-GTF2A1L; STON1	0.123114139909778	3.33897483366092	2.33690345409445	0.0790712769656803	0.619475414699086	-4.27053451763532
Q8IZT6-1	ASPM	-0.124058540438917	3.29719612465712	-3.07372299381352	0.0367236147520655	0.589981587082413	-4.27061835709427
Q71F56	MED13L	0.104680520729084	3.33196279805255	2.53667224559294	0.0636671317042719	0.602303960780154	-4.27071825415433
Q8N1S5-1	SLC39A11	0.201309062431988	3.30077782884922	1.90142211193219	0.129396804104725	0.637305162149745	-4.27085814063826
P35580-5	MYH10	0.202855759378273	3.31406684600211	2.00514392940262	0.114815661577555	0.629961284802202	-4.27177192324845
Q9P281	BAHCC1	0.217564968161072	3.29850031310729	2.16028281164006	0.0962549664584829	0.625281162605253	-4.272865447937
Q99584	S100A13	-0.19329267833396	3.24980487833968	-2.27913906940218	0.0842811871812162	0.623641166807553	-4.2731331295605
P30626-1	SRI	0.32946883378134	3.33810494306993	2.38759973416325	0.0747962679172293	0.616424033154968	-4.27332062743378
Q9GZU1	MCOLN1	0.294872611752209	3.33338236589857	1.781357444927	0.148815609588724	0.644148211488747	-4.27365986443811
Q9UBS3	DNAJB9	0.224565644527181	3.32234638369435	1.96481758339259	0.120260743493214	0.633383985124527	-4.27415322994468
Q9BZL4	PPP1R12C	0.169984966580687	3.34251976604228	2.17444881952155	0.0947329036247635	0.625281162605253	-4.27426041685904
P56178	DLX5	-0.652949777911743	3.14756823543647	-2.05450265375878	0.108514871053573	0.629412393717403	-4.27445757462897
P35556	FBN2	0.168435975557368	3.30721578333401	2.38639416493477	0.0748948493405044	0.616424033154968	-4.27520813620428
Q8NEM0-3	MCPH1	-0.35532759470112	3.24234612358759	-1.77584813259128	0.149778337523904	0.644148211488747	-4.27676578789504
Q6WCQ1	MPRIP	0.32883911078735	3.33872544590928	1.77333934893013	0.150218927457201	0.644148211488747	-4.2782428849389
P48059-5	LIMS1	0.178771957517105	3.33165883024426	1.94094619178942	0.123616044355027	0.633437015152894	-4.27933943946464
Q96JJ6	JPH4	0.155745133763339	3.31709344829997	2.03904989425463	0.110445717370129	0.629961284802202	-4.28043319863938
Q5JU69-1	TOR2A	0.344950069740252	3.36126467030954	1.76426593336096	0.151823914870324	0.644148211488747	-4.28094545718072
Q8IV33-1	KIAA0825	-0.301022386392329	3.24141212574962	-1.76754832884205	0.151241204057989	0.644148211488747	-4.28266006882163
Q53GS7-1	GLE1	0.143496446794849	3.33169345884726	2.64957589801952	0.0564885397344334	0.59541778653028	-4.28306790266676
P09497-2	CLTB	0.130801275326469	3.34610878332053	2.47834445751142	0.0677809311309005	0.608384000889686	-4.28345507890285
Q9UF56-1	FBXL17	0.160443433018092	3.33844827345189	2.03485421087382	0.110976461008022	0.629961284802202	-4.2840353878269
Q01813	PFKP	-0.0756963268182725	3.33672523958121	-3.08022163791918	0.0364905647761016	0.589981587082413	-4.28419959845369
O94887-1	FARP2	0.129637862646924	3.30039134694178	2.40420825429735	0.0734529884245078	0.616424033154968	-4.28472538192266
O60292	SIPA1L3	0.138767599866508	3.32915929454189	2.58154430809296	0.0606957682058613	0.59659780817974	-4.2854096551
Q2NKJ3-1	CTC1	0.138027046665462	3.34568908474885	2.35971748566628	0.0771142516368328	0.616792359532307	-4.28667392741494
Q8TEH3	DENND1A	0.122016360952017	3.29670003511419	2.38389650288991	0.0750995550080487	0.616424033154968	-4.28876658717234
A6NHQ4	C17orf96; EPOP	-0.699114520996433	3.11679911232877	-2.01242997498296	0.113860877475923	0.629961284802202	-4.28975140968325
Q6IEE7	TMEM132E	0.161622142465907	3.36525141364112	2.14151185773828	0.0983137779876832	0.625750780296812	-4.28998531214561
P51178-2	PLCD1	0.279215843918352	3.33632478491024	1.81899027874449	0.142413149184039	0.644148211488747	-4.2901132045332
O43462	MBTPS2	0.183105387185087	3.32347596899813	1.99995748061061	0.115500640365106	0.629961284802202	-4.29012843225077
Q8N3Z3-1	GTPBP8	-0.18772698123788	3.24956403699614	-2.00398513666197	0.114968318293467	0.629961284802202	-4.29258143061931
Q8WUY9	DEPDC1B	0.101674463705402	3.3306154503161	2.42380808741752	0.0719027658590061	0.613518079688508	-4.2936748511146
Q9NX08	COMMD8	-0.356788843130436	3.34511045876934	-1.84498924705696	0.138162192586512	0.641500122782512	-4.29508460517647
P11177	PDHB	-0.300988831085387	3.27906870784772	-2.70403847378904	0.0533608420352144	0.59541778653028	-4.29536804792853
Q9Y5N6	ORC6	-0.195531861798919	3.32758674347477	-2.60382197288008	0.0592797103887456	0.59541778653028	-4.29574837494056
Q96D15	RCN3	0.185215577192468	3.31101749409227	1.93204334010828	0.124893318494151	0.633437015152894	-4.29601024422996
Q9GZX9	TWSG1	0.178912411933916	3.31494944406023	2.10856959862048	0.102045863743881	0.626486089027182	-4.29788687636719
Q86WG5	SBF2	0.109826875830348	3.31818706625621	2.74240481487519	0.0512771392143855	0.59541778653028	-4.29815547299882
O14657	TOR1B	0.115946199464812	3.34631184579489	2.46464256870149	0.0687906852480126	0.60859865410397	-4.29900964748721
Q9UBW7	ZMYM2	0.141397239954919	3.35615941086388	3.10171475712144	0.0357320418679222	0.589981587082413	-4.29920062285737
P59780-1	AP3S2	0.256868401377147	3.29443344670104	1.81088848359352	0.14376625791011	0.644148211488747	-4.30017117165057
Q96BS2-1	TESC	-0.347573054478617	3.37055956490806	-1.99738606073058	0.115841904614228	0.629961284802202	-4.30208594714719
Q8N5M4	TTC9C	-0.412308598509667	3.34095408383145	-2.1218736670942	0.100520078722718	0.626486089027182	-4.30245702167612
O94988-4	FAM13A	0.271130033121557	3.31910416999657	1.84374717197349	0.138362155233237	0.641525241991116	-4.30245880952352
Q8WWC4	C2orf47; MAIP1	-0.208112182000481	3.22115536234911	-2.37949127709498	0.0754621454061926	0.616424033154968	-4.30255878426397
Q96N66-1	MBOAT7	0.179184333664634	3.33729841112312	2.0826948876998	0.105087096058335	0.626614875409626	-4.30265570967536
O60449-2	LY75-CD302; LY75; CD302	0.306657975409505	3.35656239593765	1.74162779656658	0.155908132500195	0.644148211488747	-4.30293722404974
Q9H967	WDR76	-0.147176430664145	3.32237391734547	-2.6073559837051	0.0590585704171368	0.59541778653028	-4.30311155144358
Q96EK2-3	PHF21B	0.129959967378931	3.34260449038024	2.29076833890124	0.0832020581762519	0.623641166807553	-4.30327856344283
Q8IWE5	PLEKHM2	0.119224958939266	3.32075641059552	2.47217465646426	0.0682335114345297	0.60859865410397	-4.30392675391321
Q7Z6J6-1	FRMD5	0.188529412712898	3.30019676762756	2.16460994813201	0.0957871767541023	0.625281162605253	-4.30520770343888
Q14520-1	HABP2	0.280233519231307	3.34820546483783	1.88113515405611	0.132476894337988	0.637305162149745	-4.30550621878552
Q8IYQ7	THNSL1	-0.126717306094548	3.29035191889099	-2.56940451165659	0.0614837031618451	0.596689607128409	-4.30574149688017
O95490-5	LPHN2; ADGRL2	0.148858106891586	3.33965980402692	2.4271624157415	0.0716411910861853	0.613067434065114	-4.30633459939804
Q4G148-1	GXYLT1	0.149191913603861	3.32991741971785	2.38531733760407	0.0749830275066882	0.616424033154968	-4.30687322019778
Q9UK33	ZNF580	0.190846845216959	3.32030645743484	1.88545363135282	0.131814672054251	0.637305162149745	-4.3076323980681
Q92844	TANK	0.169584116241462	3.32511267462948	2.24690995222532	0.0873547419139677	0.625281162605253	-4.30783405607771
O75386-2	TULP3	-0.301837595432028	3.34163002535705	-2.24547147564116	0.0874948190517297	0.625281162605253	-4.30788444401004
Q99873	PRMT1	0.060028578363287	3.31990116405116	3.06145323312234	0.0371683940497716	0.589981587082413	-4.30819800633299
Q9BQA9-1	C17orf62	0.212325941127988	3.33958952799712	1.97585109641097	0.118743490280042	0.632143920503067	-4.30935918351493
Q9ULU4-10	ZMYND8	0.219495789576841	3.34046782020731	1.83271717077002	0.140151554071079	0.642974541872552	-4.30970037721827
O43182	ARHGAP6	0.119897751026065	3.30099396140143	2.61524269452888	0.0585684626729842	0.59541778653028	-4.30982410300927
Q99808-2	SLC29A1	0.173165997700143	3.31747936820631	1.9586867364793	0.121112926116387	0.633383985124527	-4.31032867622213
Q6Y1H2	PTPLB; HACD2	0.19474000015029	3.31856813493978	1.93863644850009	0.123946051555518	0.633437015152894	-4.31191940566542
O75808-1	CAPN15; SOLH	0.168742961386588	3.31523030328633	2.13231150605318	0.0993406667896629	0.626280157448643	-4.31254729987402
P11171-2	EPB41	0.267418949811344	3.3295718505997	1.74228661847632	0.15578764361356	0.644148211488747	-4.31268050978938
Q13308-6	PTK7	0.161328952126624	3.33181211365312	2.78172876618624	0.0492382882129207	0.59541778653028	-4.31310047523369
Q96AD5-1	PNPLA2	0.150256243238841	3.36735687173813	2.26997516004469	0.0851426058109132	0.623641166807553	-4.31361310692445
Q9NQC3	RTN4	0.114650320124279	3.33940891537094	3.00330192228731	0.0393640417947866	0.589981587082413	-4.31391113379205
Q9UNA4	POLI	0.118913954534026	3.3250767519552	2.26432349498342	0.085678785593853	0.623869360539343	-4.31420361713135
Q9NP73-2	ALG13	-0.358247814069549	3.33294051897947	-1.79171793532538	0.147022940533765	0.644148211488747	-4.31421027821435
Q9BTZ2	DHRS4	-0.116957462429989	3.29452968830069	-2.25799960488812	0.0862832275766278	0.624058962458289	-4.31524617925753
Q13555-7	CAMK2G	0.278113697265493	3.31243156241479	1.74444053472105	0.155394410536495	0.644148211488747	-4.31569542504198
Q5ZPR3	CD276	0.203121632044647	3.35516006189196	2.05954225823499	0.10789320648725	0.629412393717403	-4.31657356230549
Q63HN8-4	RNF213	0.0733571749289868	3.31883482812039	3.18069364473164	0.0330991932728294	0.589981587082413	-4.31714625094379
Q7Z5G4-1	GOLGA7	0.149888021367428	3.31793789932354	2.10035426060665	0.103000814053466	0.626486089027182	-4.31766926498857
Q99549	MPHOSPH8	-0.0959240492346553	3.32401203670187	-2.68323488425504	0.0545314319433875	0.59541778653028	-4.31861841941301
O94973-2	AP2A2	-0.595215594395734	3.2950970638656	-1.74641263322971	0.155035291865197	0.644148211488747	-4.31988632764598
Q17R89	ARHGAP44	0.144548480235009	3.31749435421819	2.12334636730097	0.100352737755457	0.626486089027182	-4.32146401766455
Q9Y4U1	MMACHC	-0.233548956703838	3.32703911902316	-1.91907514228834	0.126779505715212	0.635212593851374	-4.32175066381322
Q96JN0	LCOR	0.12459535543618	3.32652207325009	2.39733213788753	0.0740057836689383	0.616424033154968	-4.32207971601611
Q8NDC4-2	MORN4	-0.316622854154264	3.33349104196623	-1.71315426561731	0.161210687367466	0.644148211488747	-4.32351043648704
Q86UP0	CDH24	0.294484176978601	3.3255489302825	1.70585961376159	0.16259950708549	0.644554304324504	-4.3236290881599
Q14999	CUL7	0.443121907250354	3.27576630594984	1.72636401435128	0.158727395120642	0.644148211488747	-4.32397867643842
O75077	ADAM23	0.259215577657042	3.3610229192729	1.72998210351828	0.158054291977213	0.644148211488747	-4.32398995410475
Q7Z5Y7	KCTD20	-0.188698938953784	3.31865759510585	-2.15073078539195	0.0972966006045419	0.625615341209834	-4.32406188505739
Q9ULP0-8	NDRG4	-0.327129705952788	3.26779225302864	-1.69872313968039	0.163970390635661	0.645916215485471	-4.3242133837434
Q9P0P0	RNF181	0.204066597320497	3.33349406470893	1.95664720417908	0.121397873581182	0.633383985124527	-4.32492712111544
P49441	INPP1	0.331217480197352	3.28467474097922	1.91446542729952	0.127457388092816	0.636654579624285	-4.32626001633658
P82663	MRPS25	-0.187980807875363	3.29363916215444	-2.23988834260951	0.0880408818429659	0.625281162605253	-4.32639179649416
Q16576-1	RBBP7	-0.475398614279546	3.35162303796144	-1.92843716435181	0.125414755615917	0.633472693304779	-4.3265074466948
P35658-3	NUP214	0.422853749391423	3.34273149557004	1.7210606767242	0.159719488019525	0.644148211488747	-4.32689240677254
P09496-2	CLTA	0.236801824306564	3.33191854893424	1.89407771426818	0.130502858422901	0.637305162149745	-4.32723696279393
Q96GL9	FAM163A	0.201263156860296	3.33453576630357	1.81962588375565	0.142307571784101	0.644148211488747	-4.32755981367013
Q9NRY4	ARHGAP35	0.103833985772562	3.33094379850628	2.87009946041897	0.044989482919113	0.59303032230434	-4.32790633118323
Q96PX1	RNF157	0.331064491011394	3.32552885370699	1.69205263202593	0.165262743412486	0.645916215485471	-4.32869147553764
Q86Y39-2	NDUFA11	-0.189727439652672	3.26388668530316	-1.93331739990434	0.124709657309156	0.633437015152894	-4.32871282075233
P98173-1	FAM3A	0.175337693639349	3.29262094969795	1.91002105604828	0.128114670253528	0.636654579624285	-4.32967017901013
Q9HBR0	SLC38A10	0.178375723054119	3.36149829809729	2.2577810786574	0.0863041996344489	0.624058962458289	-4.33027038488363
O43861-1	ATP9B	0.199185515032625	3.33195803694432	1.82477256549419	0.141455756263082	0.642993559443056	-4.33047112509554
Q6EKJ0-1	GTF2IRD2B	0.802029395678862	3.21352161283369	2.09835293356755	0.103234939847262	0.626486089027182	-4.33069572988935
Q10472	GALNT1	0.176778612016053	3.31378499884264	2.41503809281635	0.07259178972403	0.614308503235585	-4.33105452004617
Q86XR2-1	FAM129C	0.246318443624839	3.4257591538306	1.73763699277108	0.156640100841606	0.644148211488747	-4.3328451372297
Q8N414	PGBD5	0.134125002665763	3.3158280607216	2.17137640641787	0.0950607338020369	0.625281162605253	-4.33362477404459
P17568	NDUFB7	-0.322549090223308	3.15866436633572	-2.1568018064036	0.0966331250580498	0.625281162605253	-4.3342540613689
P08236	GUSB	0.121202452033635	3.34898109111966	2.30756123863252	0.0816710327728941	0.622719220623172	-4.3351239428628
Q9BQ83-1	SLX1B; SLX1A	0.207925813947172	3.31256336775585	1.79282165652983	0.146833323621684	0.644148211488747	-4.33531263959528
O60909-3	B4GALT2	0.214727124125421	3.38621341360577	1.84401110407605	0.138319638641622	0.641525241991116	-4.33547533370691
Q96N68	C18orf15	0.243789833364867	3.30015151893864	1.734563053746	0.157206378868201	0.644148211488747	-4.33548323397797
Q13496	MTM1	0.158636568840519	3.32993120561829	2.18297496013153	0.0938297179356627	0.625281162605253	-4.3355773574681
Q68CP9-1	ARID2	0.105879558273817	3.34323483044786	2.95969711103967	0.0411101957324643	0.589981587082413	-4.33581535467581
Q13547	HDAC1	0.0777314868124324	3.32171481363885	2.99156214997056	0.0398254980765688	0.589981587082413	-4.33666132274535
O43463	SUV39H1	-0.249813860368771	3.30263546000319	-2.2972640944775	0.0826060435807758	0.623641166807553	-4.33696848838944
Q86WA9	SLC26A11	0.228400097229537	3.30087161742031	1.81914953378588	0.142386688209425	0.644148211488747	-4.33705071347384
Q93096	PTP4A1	-0.106789489544542	3.32513433888723	-2.31169156506613	0.0812993331354822	0.621704291468181	-4.33709730856063
Q9H7P6	FAM125B; MVB12B	-0.187758412521009	3.3037283549551	-2.16549413341565	0.0956919018703108	0.625281162605253	-4.33772465350706
Q8WV22	NSMCE1	0.130924850793347	3.32805673324075	2.33504190408172	0.0792334173916424	0.619475414699086	-4.33795949522405
B7ZW38	LOC101060301; HNRNPCL4; LOC649330; HNRNPCL3	0.205702369067053	3.35303349885679	2.01215060975758	0.11389732577057	0.629961284802202	-4.33846674775173
Q9BW27	NUP85	0.138349811375581	3.30945312170456	2.76116425465326	0.0502925790666465	0.59541778653028	-4.33877641486904
Q14667-1	KIAA0100	0.114095715781231	3.3304766789648	2.57956510456721	0.0608234367364113	0.59659780817974	-4.33891348388476
O15231-6	ZNF185	0.576778231729988	3.245994601788	1.67537035475944	0.168541770386025	0.645916215485471	-4.33916510668206
Q13325	IFIT5	-0.0990257282849298	3.29512100950112	-2.4700189815103	0.0683924482549804	0.60859865410397	-4.33982271216887
Q14980-1	NUMA1	0.167815629604135	3.33282509462427	3.60305096043392	0.0223576405611302	0.587083834872871	-4.3408189873903
O75110	ATP9A	0.167531601735809	3.35739329611765	2.17727532580786	0.0944324213789837	0.625281162605253	-4.3410956862001
O43491-4	EPB41L2	0.222077496517235	3.34647455167239	2.13375502455831	0.0991787670584605	0.625750780296812	-4.34205934396685
O75051-1	PLXNA2	0.132685288562661	3.33630764904685	2.45956844838016	0.0691689495859161	0.60859865410397	-4.34236145060099
Q8NEY8-2	PPHLN1	0.181527677859436	3.36389078490171	2.4450570890996	0.0702638436108788	0.60953675960503	-4.34277518215833
O95754-1	SEMA4F	0.16349353802044	3.32433525275164	1.93433570995107	0.124563074123469	0.633437015152894	-4.34765768881427
P34897-1	SHMT2	-0.336875396665781	3.29941841908701	-3.04411538697649	0.0378076885158121	0.589981587082413	-4.34783435371137
Q96T92	INSM2	-0.15835720111087	3.32151886203129	-2.11239306020674	0.101604762938976	0.626486089027182	-4.3503534593627
Q9NPF0	CD320	0.18353309980447	3.33799033984184	2.15751531938225	0.0965554785167133	0.625281162605253	-4.35126117006139
P80303	NUCB2	0.190273638697087	3.30742293718973	2.64619400970377	0.0566896064228552	0.59541778653028	-4.35291925414941
P00846	ATP6	-0.255011242950954	3.22678283685358	-1.72413570693856	0.159143449728267	0.644148211488747	-4.35332683592755
Q6XE24	RBMS3	0.154567514726679	3.3313364959015	2.15279225709852	0.0970707463684731	0.625281162605253	-4.35414131858183
Q99835	SMO	0.230782601676205	3.32795185627123	1.73122657106197	0.157823470104957	0.644148211488747	-4.35424377025738
Q9HCE6	ARHGEF10L	0.212035178620794	3.30315840515153	2.01552341275073	0.113458133929875	0.629961284802202	-4.35447787655173
Q99575	POP1	-0.199655555518095	3.26489846656108	-2.79018082263244	0.0488124000664017	0.59541778653028	-4.35457448853406
Q9BS31	ZNF649	0.151582013153304	3.33847909271515	1.96470072585352	0.120276925469496	0.633383985124527	-4.35595636589265
Q9UL03	INTS6	-0.0868434930023673	3.32803250986219	-2.72366305425949	0.0522830600366335	0.59541778653028	-4.35625115868593
Q9H840	GEMIN7	-0.714609649991794	3.38578177567101	-1.68828745835399	0.165996928338997	0.645916215485471	-4.35674985830205
Q9NUW8	TDP1	0.140688063514864	3.31493826593093	2.67264503053209	0.055138648054772	0.59541778653028	-4.35717871884423
Q15554-3	TERF2	0.137124420934705	3.32141026843333	2.60330440804519	0.0593121765009395	0.59541778653028	-4.3581902020814
Q8N2A8	PLD6	-0.258064473570704	3.2325326765951	-1.98267368546837	0.11781573722796	0.631034650116663	-4.35855946861862
O00400	SLC33A1	0.141213497029483	3.33145769592882	2.2548836048713	0.0865828114627422	0.624534701644403	-4.35930269854086
O14682	ENC1	0.275042194290891	3.25900540646477	1.71374811509901	0.161098175928118	0.644148211488747	-4.35934848557673
Q9P2T1-1	GMPR2	-0.0910921032370221	3.32208471225468	-2.43200842436456	0.071265195763223	0.612363673075082	-4.35991012477298
Q9UKW4-4	VAV3	0.309519852497936	3.26188519485447	1.65369256886373	0.172904699130767	0.645916215485471	-4.3610160787389
Q96HE7	ERO1L; ERO1A	0.124909718441212	3.34925344647317	2.68691274638949	0.0543223486210391	0.59541778653028	-4.36242670204687
Q5BKZ1-3	ZNF326	0.185702106625608	3.33921168872691	2.01982684892705	0.112900447952841	0.629961284802202	-4.3625106969688
Q9BRA2	TXNDC17	-0.203628589481602	3.32754958796998	-2.42308108197759	0.0719596012758187	0.613518079688508	-4.36294862144765
Q9BXV9	C14orf142; GON7	0.311600009754722	3.36625031640024	1.89614757432645	0.130190111525506	0.637305162149745	-4.36503496152825
Q8NDZ2-1	SIMC1	0.116610299230714	3.31092333251313	2.18572582343216	0.0935403616276737	0.625281162605253	-4.36565200839275
Q5JTZ9	AARS2	-0.110454806092149	3.27539825928513	-2.60264985436566	0.0593532649146081	0.59541778653028	-4.36836422246252
E9PRG8	LOC102288414; C11orf98	-0.319236143108387	3.31644617613973	-1.74134898635369	0.155959152474309	0.644148211488747	-4.36844109272186
Q96RG2-1	PASK	0.11909200549903	3.3245049663319	2.58628077940209	0.0603914855053646	0.59659780817974	-4.36908061879329
P36897-2	TGFBR1	0.126394682398027	3.36575201528384	2.29630288855716	0.0826939356061069	0.623641166807553	-4.36925172517299
Q7Z2Y8	GVINP1	1.10481257436482	3.08559005993141	1.62824271304917	0.178177463628728	0.645916215485471	-4.36940724759628
Q9BTT0-3	ANP32E	0.304935595146482	3.28470925891595	1.72597597817696	0.158799764059197	0.644148211488747	-4.36957431972863
P51523	ZNF84; LOC100996464	-0.391388737897751	3.21793742536063	-1.63075407263367	0.177649797579255	0.645916215485471	-4.37051210712655
Q9NUP1	BLOC1S4	-0.206831781211705	3.33156994187755	-2.03534728359357	0.110913943714125	0.629961284802202	-4.37148399016181
Q9NX55-2	HYPK	0.200180755323628	3.29639471474914	1.86089255176463	0.135629134849394	0.639525273095674	-4.3730062064172
Q99735	MGST2	0.200571451057145	3.27363212411899	1.78829208928648	0.147613155873687	0.644148211488747	-4.37318627147107
Q8IX15-3	HOMEZ	0.145935140426117	3.31898575538376	1.9763146986627	0.118680196965321	0.632143920503067	-4.37365565791818
Q9UPZ9-1	ICK	-0.26304948121161	3.30367378284638	-1.6565428614066	0.172324371548269	0.645916215485471	-4.37434929652412
Q02548-1	PAX5	0.186814429487076	3.33321641602893	1.79512452287772	0.146438534343761	0.644148211488747	-4.37474128151431
Q969Q0	RPL36AL	-0.315725564581008	3.19090193889436	-1.62509744059818	0.178840618125104	0.645916215485471	-4.3750709625139
Q9NXA8-1	SIRT5	-0.216386535459682	3.31544238337864	-2.39228860539413	0.0744142432989142	0.616424033154968	-4.37872142705164
Q9P260-2	KIAA1468	0.14567684082713	3.31498816220047	2.66527731826038	0.0555656979325226	0.59541778653028	-4.37887695345382
Q504T8	MIDN	0.296984421976522	3.2894983883881	1.85517363512751	0.136534247086429	0.639525273095674	-4.37914548731118
Q8TDW7	FAT3	0.467577071788864	3.32117436666291	1.6560488315453	0.172424811688069	0.645916215485471	-4.37987445891716
Q9Y287	ITM2B	0.192505219281464	3.29291243859626	1.95663665935218	0.1213993487146	0.633383985124527	-4.37999932309059
P07910-1	HNRNPC	0.181232721909978	3.29193066393166	2.14041610554027	0.0984354603206959	0.625750780296812	-4.38116728747409
O60284	ST18	0.328219399284958	3.34906981365137	1.60721378716402	0.182660187812699	0.64831351534211	-4.38309871513482
Q16827-1	PTPRO	0.298265083304188	3.35932500992347	1.6369615332259	0.176352491289982	0.645916215485471	-4.38594533190797
P54274-1	TERF1	-0.112051652387147	3.28960163834973	-2.46542268703052	0.06873273788042	0.60859865410397	-4.38682902914371
Q9NSI6-2	BRWD1	0.121115740192848	3.32732301347351	2.52806617469503	0.0642558184138231	0.602303960780154	-4.38700865509334
Q58FF7	HSP90AB3P	-0.772988114833856	3.47845015538545	-1.69479625613826	0.164729900376698	0.645916215485471	-4.38725022451977
P61254	RPL26	-0.352063110389547	3.25511917173232	-2.63684203093105	0.0572499122583911	0.59541778653028	-4.38874867305903
P00734	F2	0.157027171993708	3.34855579046445	2.27205770185343	0.0849459813538614	0.623641166807553	-4.38887491985827
Q499Z4	ZNF672	-0.200645335802886	3.28255916848191	-1.85485982407883	0.136584100255395	0.639525273095674	-4.38946098135487
Q9H2U2	PPA2	-0.16780852087776	3.31221179283698	-2.65237849687018	0.0563225347924614	0.59541778653028	-4.38978421780124
P54756	EPHA5	-0.598717936453114	3.50052332357069	-1.61915811281634	0.180099868358722	0.645916215485471	-4.38992075575116
Q9H040-1	SPRTN	-0.134701010924335	3.28309015540242	-2.13085983975789	0.0995037754849772	0.626351185505958	-4.39005006036432
Q14593	ZNF273	-0.513689367909177	3.17391692975912	-1.63191878104141	0.177405629842069	0.645916215485471	-4.39062818792407
Q8N7H1	C12orf61; LINC01465	0.654247484196512	3.23369039483757	1.60578724598801	0.182968481752411	0.648634175321884	-4.39131402736784
Q92765	FRZB	-0.45912733710788	3.33135306570793	-1.62608699827304	0.178631702381175	0.645916215485471	-4.39213186853841
Q96GN5-1	CDCA7L	0.173955223887963	3.34398583013449	2.05946099212355	0.107903200027387	0.629412393717403	-4.39249052470259
Q8N141	ZFP82	-0.305840465385986	3.25868969074561	-1.60070721248572	0.184070718581735	0.64876601844906	-4.39324888653641
O60716-1	CTNND1	0.0957692658825817	3.32455079898961	2.90966853161686	0.0432259749666966	0.589981587082413	-4.39346009965964
Q9NWS9	ZNF446	0.157908871466402	3.33503861467275	1.90248890604747	0.129236990476059	0.637305162149745	-4.39397756170059
Q9UIF8-1	BAZ2B	0.136159214524486	3.32246919236359	2.76330744448415	0.0501814933917463	0.59541778653028	-4.39416492313145
Q99250	SCN2A	-0.441878975873113	3.24276590809625	-1.58598663720735	0.187303591951318	0.649436690988027	-4.39453050944251
O43166-2	SIPA1L1	0.160482585307914	3.3181019915899	2.46004956290827	0.0691329823492606	0.60859865410397	-4.39527253039285
Q9NPA3	MID1IP1	-0.648391323552493	3.34588391154208	-2.31015501360083	0.0814373891616536	0.622303451049791	-4.39654216016614
P61266	STX1B	0.158943893495795	3.32820725870773	2.47125536215362	0.0683012391323179	0.60859865410397	-4.3990144073847
Q16623	STX1A	0.148173231333002	3.34211422509095	2.09182612784193	0.104002569682474	0.626486089027182	-4.39977030992713
P0DJ07	PET100	-0.210825755210373	3.25562793436771	-1.73526322543957	0.157077204018007	0.644148211488747	-4.40067367441779
Q9NW81-4	ATP5SL; DMAC2	-0.223180987232086	3.25691899544127	-1.71818978326887	0.160259269635276	0.644148211488747	-4.40067759079415
Q00839-2	HNRNPU	-0.13061019020348	3.32567498798262	-2.06249618154661	0.107530643420576	0.629412393717403	-4.40112561995826
Q5EBM0-1	CMPK2	-0.244496016473657	3.31626677162878	-2.07625848388047	0.10585904125926	0.627826406195829	-4.40154446668363
O75781	PALM	0.199177117738234	3.33079677942842	2.50724845749528	0.0657056776010505	0.604587210001227	-4.40326879867666
P30084	ECHS1	-0.118261598661838	3.28219697648364	-2.85012975604469	0.0459111558822744	0.594447453746345	-4.40334670718309
Q9BX68	HINT2	-0.38657623887069	3.33593618118734	-2.2513148622695	0.0869273545596521	0.625281162605253	-4.40350129718321
P23378	GLDC	-0.172026589730468	3.29551572265662	-2.54513619198148	0.0630941641888069	0.598759449915018	-4.40442436482906
P51798-1	CLCN7	0.126480802819228	3.32897043269104	2.3834702135659	0.0751345563505705	0.616424033154968	-4.40492941854462
Q7Z5N4-1	SDK1	0.263919809209399	3.36485801200174	1.63669296195469	0.176408416092797	0.645916215485471	-4.40514618059311
Q56NI9	ESCO2	-0.188546892620901	3.26880215591051	-2.49697728650417	0.0664347300162223	0.606630877985588	-4.40530173748198
Q96QD8	SLC38A2	-0.288323706097619	3.28708441042316	-2.19301008489793	0.0927789325246306	0.625281162605253	-4.40578011485564
C9JH25-1	PRRT4	0.215568351675854	3.32436029316355	1.67874538965914	0.167872924783459	0.645916215485471	-4.4058408706102
Q7LDG7-2	RASGRP2	0.253681026963499	3.29140675147802	2.00584640006974	0.114723227574095	0.629961284802202	-4.40609437277752
Q9P0R6	GSKIP	0.236935240351605	3.42284290804356	1.81842497956956	0.142507118752002	0.644148211488747	-4.40627033264949
Q9H765	ASB8	-0.444459239307222	3.26850760101499	-1.57876187434982	0.188911624016754	0.650051575668071	-4.40643177069596
Q96GW9	MARS2	-0.150449604877667	3.26595258441283	-2.25421088375006	0.0866476420635402	0.624570105966998	-4.40669977295422
Q96MD2	C12orf66	0.188453713139625	3.20699798762345	1.98639423707742	0.117313139576041	0.629961284802202	-4.40684806739997
O75369-1	FLNB	0.246745439963079	3.30940397178943	1.66288347536243	0.171040681817142	0.645916215485471	-4.40723355667536
Q86V88	MDP1	-0.274586674665668	3.35742569669101	-1.97158828070251	0.119327198099811	0.632497512773389	-4.40735614718049
Q8IYJ0-1	PIANP	0.261361428095014	3.39954113720299	1.64825407934235	0.174017650674603	0.645916215485471	-4.40736694773896
Q12931	TRAP1	-0.0711345082169169	3.27954599726313	-3.0572636282542	0.037321709637834	0.589981587082413	-4.40800433414811
Q8N6G5-1	CSGALNACT2	0.215643147713709	3.31101062513576	1.72325229886573	0.15930871195159	0.644148211488747	-4.40813982600203
Q86UX7	FERMT3	0.367759393360827	3.25094513662414	1.5624463504686	0.192595458396594	0.652529444776238	-4.40899691112096
Q9Y3B9	RRP15	-0.153502637331828	3.31959411182931	-2.44584786267532	0.0702036747032224	0.60953675960503	-4.40943479607082
Q13443	ADAM9	0.15110248173047	3.3097611042906	2.40508853760938	0.0733825573023261	0.616424033154968	-4.40981711819494
O94850	DDN	-0.451668097962582	3.25883744381766	-1.57765008418089	0.189160336622487	0.650051575668071	-4.41070855482729
O60237	PPP1R12B	0.125804164193691	3.32525491719947	2.28971913347781	0.0832987794993092	0.623641166807553	-4.41078193160379
Q96MM6	HSPA12B	0.163357060886782	3.33144087719237	1.86064350670522	0.135668415754081	0.639525273095674	-4.41140662684676
Q96J92	WNK4	-0.615632699610174	1.30171502476876	-1.62381289474108	0.179112190095264	0.645916215485471	-4.4116011151696
A2RU54	HMX2	-0.404454498806278	3.34281137550371	-1.55612478894937	0.194042535760904	0.652529444776238	-4.41275201482165
Q9Y3Q3	TMED3	0.13295993585428	3.3455837266971	2.10357176691014	0.102625640807523	0.626486089027182	-4.41438761831411
Q7Z7L8	C11orf96	-0.22839894885227	3.33599830015316	-1.75985236694195	0.152611194482435	0.644148211488747	-4.41503923085209
Q14669-3	TRIP12	0.238449715301499	3.30355952103389	1.63598890108717	0.176555110774206	0.645916215485471	-4.4152967211939
Q969G3-2	SMARCE1	0.347127125368475	3.49169511932262	1.71283076080831	0.161272013781071	0.644148211488747	-4.41550288669431
Q9HD47	RANGRF	-0.171373383933503	3.31342749204634	-1.93057590537108	0.125105218969938	0.633437015152894	-4.41559233557447
Q9BPX5	ARPC5L	-0.201866731351759	3.3256702915769	-2.22990934337102	0.0890263990223537	0.625281162605253	-4.41566976858922
Q5JTC6-1	AMER1; FAM123B	-0.214642197962715	3.29628095387646	-1.73573237583537	0.156990713073466	0.644148211488747	-4.4156719916826
Q96NL0-4	RUNDC3B	-0.146592720844582	3.31797425271902	-2.00090216245982	0.115375543541593	0.629961284802202	-4.41600455286409
P05386	RPLP1	0.263475694809847	3.42319554841316	1.74877453772357	0.154606344816513	0.644148211488747	-4.41681016884008
P07510	CHRNG	0.670239682984279	3.16230053695158	1.58520908276136	0.187475974955146	0.649436690988027	-4.41690719335065
Q9H0R8-2	GABARAPL1	-0.126876233375932	3.28240220150896	-2.03618811033963	0.110807423329097	0.629961284802202	-4.41762592619957
Q9UGL1-1	KDM5B	-0.114171197078155	3.35638955777152	-2.23885671957726	0.088142196972439	0.625281162605253	-4.41859926033012
Q15906	VPS72	0.143737024800634	3.32271246891977	2.13576016068017	0.0989543629419746	0.625750780296812	-4.41874559931903
A7XYQ1	SOBP	0.25722986913634	3.33570224361834	1.75050046064287	0.154293693133955	0.644148211488747	-4.41913241011286
P13591-1	NCAM1	0.175619566077269	3.35996839959159	1.77750319019066	0.149488429836772	0.644148211488747	-4.41934940845889
Q5TEU4	NDUFAF5	-0.22214182290253	3.30497823040557	-1.63522471142481	0.176714477129146	0.645916215485471	-4.42019473391758
A0AVI4	TMEM129	0.246244484175402	3.33274615080904	1.62153931903541	0.179593906743885	0.645916215485471	-4.42188471765626
O75071	EFCAB14; KIAA0494	0.203270804356557	3.32852915468016	1.88409420155675	0.132022749879114	0.637305162149745	-4.42214737138354
P49459-1	UBE2A	-0.330972785804252	3.35640567220725	-1.69770594555423	0.164166775499002	0.645916215485471	-4.42350513958024
O14686-1	KMT2D; MLL2	0.0961789307789048	3.32880611547632	2.99714559510091	0.039605245853299	0.589981587082413	-4.42389067725329
Q9BZK7	TBL1XR1	-0.156735630379893	3.32730904018365	-2.68121093594448	0.0546468867481169	0.59541778653028	-4.42457350496285
Q9C0D5	TANC1	0.12252145856393	3.31090001434279	2.57074088939257	0.061396394670868	0.596689607128409	-4.42505755390385
Q8NF91	SYNE1	0.159605100980259	3.31720371278144	1.96927015790989	0.119645930179233	0.633030218405148	-4.42527764914709
Q8WWV3-1	RTN4IP1	-0.188293556614496	3.26387578799005	-2.28497652129835	0.0837375555433254	0.623641166807553	-4.42660654923916
Q7L2K0-1	C16orf59	0.184846489021868	3.30147945876014	1.8445452002242	0.138233644418068	0.641500122782512	-4.4267352214242
P02452	COL1A1	0.239379569806038	3.34712553520998	1.71186183513477	0.161455838803661	0.644148211488747	-4.42695108940647
P62072	TIMM10	0.115187495510553	3.33945771001152	2.3007554815977	0.082287674833165	0.623641166807553	-4.42697528482444
Q99757	TXN2	-0.236086300016298	3.31433132017728	-2.16601134509709	0.0956362188061507	0.625281162605253	-4.42804840934906
P17066	HSPA6	0.477183991482258	3.25523301845117	1.52673918924658	0.200916723182544	0.657724535943243	-4.42812696288483
Q5T5U3	ARHGAP21	0.119608823246343	3.33213195390985	2.63158803780143	0.0575674837408705	0.59541778653028	-4.42841453697877
Q9UNL2-2	SSR3	0.188163201471912	3.33037536820537	1.82174507163481	0.141956167442101	0.644148211488747	-4.43102829862733
Q86TV6-2	TTC7B	0.178451239513059	3.30646907544697	2.18077067670998	0.0940622994691542	0.625281162605253	-4.43163282372449
Q96MN5	TCEANC2	-0.111340880488215	3.31731159643905	-2.21148042260505	0.0908789678448114	0.625281162605253	-4.43195481056545
Q86W74	ANKRD46	0.146721430169163	3.32622757528382	2.05637529556556	0.108283411331511	0.629412393717403	-4.43213705136361
Q8WUH1	CHURC1	-0.34979247611606	3.35856461109067	-1.78523069370156	0.148142716547471	0.644148211488747	-4.43356915970138
Q9C0A0-1	CNTNAP4	0.117902970156156	3.34173427266161	2.12565625929364	0.100090888215343	0.626486089027182	-4.43430259849505
Q9H4B0	OSGEPL1	-0.17632110183081	3.26980945698662	-2.01159535284629	0.113969807074196	0.629961284802202	-4.43517438827083
A8MVW0	FAM171A2	0.149638586809906	3.32733085741888	2.18371264851571	0.0937520247943362	0.625281162605253	-4.43519946616004
A6NJZ7	RIMBP3C	-0.239201349480882	3.29164891491195	-1.58586973960186	0.187329497592617	0.649436690988027	-4.43580938290457
P23919	DTYMK	-0.320390602664105	3.32371018975719	-2.59871752936531	0.0596007970991825	0.596202464233625	-4.43586464011696
Q9GZM5	YIPF3	0.119317854212254	3.29261545914591	2.11515882967793	0.101286998102124	0.626486089027182	-4.4363997491568
Q8N6T7-1	SIRT6	-0.129167488267463	3.31498131492031	-2.24365176880175	0.0876723798959766	0.625281162605253	-4.43688383790213
Q9HC56	PCDH9	0.185394602589319	3.32454275785407	1.76047197267998	0.15250041025292	0.644148211488747	-4.4375777467262
P08697-1	SERPINF2	0.362221476103829	3.36083163497137	1.52260730957123	0.201903033802921	0.657724535943243	-4.43798364768188
Q86VQ6	TXNRD3	-0.285644319873997	3.32004877983873	-2.05404990437194	0.10857091274048	0.629412393717403	-4.43821771819828
Q6IPM2-1	IQCE	0.151811545689526	3.33009075037124	1.86323417139534	0.135260397589207	0.638832946909741	-4.43845130577313
Q8NCG7	DAGLB	0.166588121688656	3.30394035255939	2.28673889383713	0.0835742026661918	0.623641166807553	-4.43989952411191
Q9BQC3	DPH2	-0.266097826185126	3.34101757278718	-2.27452337794007	0.0847138406068485	0.623641166807553	-4.44000425687584
P55265-2	ADAR	0.249516624732724	3.35908658890831	1.57372114649419	0.190041959953087	0.650499589495537	-4.44014984678293
Q969U6	FBXW5	0.194299709025283	3.33782694003847	1.67554871214472	0.168506354805997	0.645916215485471	-4.44035985816595
P46379-3	BAG6	0.119450394919397	3.31388926813456	2.67570169774084	0.0549625853932734	0.59541778653028	-4.44158371705318
Q9NSU2-1	TREX1	0.189580893415635	3.37573107649392	1.71192012459379	0.161444773868608	0.644148211488747	-4.4420696750766
Q8IZ52	CHPF	0.14966496806965	3.34076456796724	2.09949504446815	0.103101257822433	0.626486089027182	-4.44362791126109
Q96MT1-5	RNF145	-0.219573070815236	3.35059140283671	-1.62775753196621	0.178279593286237	0.645916215485471	-4.44403223511625
Q9Y316-3	MEMO1	-0.211617260204952	3.29508065439225	-1.83481749297759	0.13980891663677	0.642940378281107	-4.44406925306217
Q14692	BMS1	-0.199081369037731	3.26767486678908	-2.6182480815792	0.0583829258799769	0.59541778653028	-4.44449438478358
O00161	SNAP23	0.141616688417231	3.35678964992861	2.17235044065371	0.0949566668965518	0.625281162605253	-4.44456109658049
Q8WUU5	GATAD1	-0.119134492304568	3.32062573976488	-2.06347888256542	0.107410324337979	0.629412393717403	-4.44491895691564
Q9NVX7-2	KBTBD4	-0.106657111200952	3.30442549167363	-2.17478132192886	0.0946975006264038	0.625281162605253	-4.44598640755985
Q9UHQ7	WBP5; TCEAL9	-0.262196343405203	3.28921780638781	-1.57595166637079	0.189540931157133	0.650051575668071	-4.44624381272219
P55809	OXCT1	-0.14606600076382	3.28654103132057	-2.60722154899866	0.0590669653206182	0.59541778653028	-4.44647670416162
Q9NQZ5	STARD7	-0.119876111553645	3.30570836718985	-2.27702393703196	0.0844791416057877	0.623641166807553	-4.4478132062016
Q8IWW8-2	ADHFE1	0.404891763851671	3.31222350964905	1.73136318453607	0.157798152936111	0.644148211488747	-4.44876624139933
Q9Y305-1	ACOT9	-0.117069010009843	3.27855687374907	-2.45441127173899	0.069555828548395	0.60859865410397	-4.44966552361999
Q9HBI5	C3orf14	-0.274758123052581	3.23815898415739	-1.5224229787751	0.201947149661028	0.657724535943243	-4.44990007367056
Q3KRA9-2	ALKBH6	-0.164149287012486	3.32334307401244	-1.83313701690533	0.140082990349994	0.642974541872552	-4.45000591137106
P19256	CD58	0.228182099963081	3.34214532708054	1.68167380782911	0.167294838855972	0.645916215485471	-4.45030486969284
Q8WY91	THAP4	-0.120210522011967	3.27481264756812	-2.17197997152399	0.0949962333072731	0.625281162605253	-4.45080966770176
P35658-1	NUP214	0.132552712698867	3.33830079975117	3.03608222126838	0.0381082497216984	0.589981587082413	-4.45104554957347
O75973	C1QL1	0.142101341512348	3.30351318596346	2.03751762348309	0.110639222452432	0.629961284802202	-4.4517653244165
Q9ULN7-5	PNMAL2; PNMA8B	-0.366107095697841	3.25563134107941	-1.48348877393817	0.211488141575832	0.663675146470327	-4.45177965771816
Q9Y651	SOX21	0.227308566945012	3.35123787118232	1.58020772157943	0.188588684617968	0.650051575668071	-4.45317763174263
Q6PID6	TTC33	-0.162780902138769	3.33509336991174	-1.90609542896404	0.128698283989409	0.636654579624285	-4.4547005999193
O75718	CRTAP	0.105144249942428	3.35040201594368	2.28717223500186	0.0835340914046797	0.623641166807553	-4.45475562849702
Q9BWE0-4	REPIN1	-0.201396962097586	3.23972754791967	-2.11469697204889	0.101339985373882	0.626486089027182	-4.4551878017074
Q9UJT1	TUBD1	-0.146411299620872	3.29307002993603	-1.92971707593854	0.125229416405559	0.633437015152894	-4.45531057046517
O95479	H6PD	0.236686769818877	3.34347236258367	1.71425078572997	0.161003003946873	0.644148211488747	-4.45544178947934
Q5I0X7	TTC32	-0.696650599327577	3.25921218794558	-1.49280432001965	0.209164542303665	0.661049174257435	-4.45695632283477
Q9NXE4-2	SMPD4	0.259914569190874	3.36878396676441	1.55557045175418	0.194169960227253	0.652529444776238	-4.45704792362785
Q7L9B9	EEPD1	0.136250799590804	3.33825429837789	2.09103001759524	0.104096631737965	0.626486089027182	-4.45748256380177
P01266-1	TG	0.976640190162924	3.23884287237077	1.56611678139632	0.191760339362394	0.652323112654776	-4.45867325192182
Q92536	SLC7A6	0.175757662295949	3.30994992657619	1.71567202907525	0.160734236301701	0.644148211488747	-4.45886374133671
Q9HAT8	PELI2	-0.112408729781321	3.29448053913774	-2.17368255916157	0.0948145467698706	0.625281162605253	-4.45921765988211
Q8NE35-2	CPEB3	-0.44378294242009	3.33742463013327	-1.47998472564954	0.212368900095284	0.663708639256627	-4.4594000372973
O95922	TTLL1	0.166928580039638	3.32108773743075	1.74848466108357	0.154658921830301	0.644148211488747	-4.4605057908123
Q9BQ87	TBL1Y	0.520374124265996	3.22549128045112	1.48146830903489	0.211995543503406	0.663708639256627	-4.46149808117892
Q53RD9-1	FBLN7	0.319708616750469	3.35380785399474	1.47074357744311	0.214709494579784	0.664892956404113	-4.46150481732018
P41223	BUD31	-0.229736865333237	3.33000440289659	-2.16380492309162	0.0958740133886475	0.625281162605253	-4.46268333326327
Q6P444	FAM54A; MTFR2	-0.144277435295651	3.29672212608836	-1.95009441739173	0.122318320934287	0.633437015152894	-4.46333657702867
O76062	TM7SF2	0.208249182737478	3.32766068410258	1.69052274997947	0.165560649020459	0.645916215485471	-4.46424354535462
A8MYZ6	FOXO6	-0.344334755033555	3.32380259191164	-1.45725918482088	0.218171504778444	0.666521659777749	-4.4653183760798
Q9Y535	POLR3H	-0.137594611608924	3.31591876850672	-1.99711311417877	0.115878193140219	0.629961284802202	-4.46539197445828
Q9Y2G5	POFUT2	0.100113874191555	3.32961712908354	2.31557099206728	0.0809519436454794	0.621704291468181	-4.46611879695494
O75716	STK16	0.188288454514317	3.36431982235632	1.81952411684596	0.142324470186494	0.644148211488747	-4.46631309041445
Q5VW36	FOCAD	0.146068808314438	3.29721985689039	2.51695984756225	0.065024732243071	0.603603929366747	-4.46639723774158
Q8N5G0-1	C4orf52; SMIM20	-0.227794803486183	3.25482562760837	-1.61434629553272	0.181126803307485	0.646859081497464	-4.46667388160242
Q9Y5Z6	B3GALT1	0.37380334921674	3.18281199985726	1.4516913833514	0.219617305996468	0.666521659777749	-4.4676651423492
Q9H490	PIGU	0.178426769972163	3.33911349535612	2.01517931076232	0.113502856408984	0.629961284802202	-4.46852500363377
O75449-1	KATNA1	-0.086543725489466	3.30319416090803	-2.49363337088275	0.0666740672802612	0.606630877985588	-4.46877257008294
Q9Y2Z4	YARS2	-0.234876870774183	3.32841880491068	-2.15590772267359	0.0967305196532164	0.625281162605253	-4.46887556115864
Q96JM3	CHAMP1	0.135146851540132	3.33188702936434	2.87782655303868	0.0446386284515372	0.592090560725265	-4.47141791970189
Q96GS6-2	ABHD17A; FAM108A1	0.223775716528326	3.28364617341075	1.58353187334812	0.187848367285514	0.650051575668071	-4.47188124836308
P16402	HIST1H1D	-0.203760031596301	3.32061795530619	-2.07277526081283	0.106279401694671	0.627826406195829	-4.47190417373838
Q16829	DUSP7	-0.385762844603951	3.3791744823502	-1.44775006760972	0.220646561384585	0.666521659777749	-4.47242815387115
Q9UHB6	LIMA1	0.117633091314925	3.32757099386608	2.69867803723777	0.0536596749260675	0.59541778653028	-4.4732701120785
P56962	STX17	0.123795368176963	3.32397879959061	2.01100573844142	0.114046828524911	0.629961284802202	-4.47347577133666
Q19AV6	ZSWIM7	0.442271984816589	3.33567385546015	1.43891632669004	0.222971038536234	0.666521659777749	-4.47375948170056
Q8WVE0	N6AMT2; EEF1AKMT1	-0.229314471954217	3.32337194800489	-1.87576121613959	0.133305977761395	0.637305162149745	-4.47383027311648
Q9BXM9-1	FSD1L	-0.0995339980533421	3.29556472905252	-2.34115245127116	0.0787025886752356	0.619475414699086	-4.47438093533264
P51610-1	HCFC1	0.232094638639503	3.33414204168878	1.64837792194311	0.173992224203478	0.645916215485471	-4.47509288358491
P30281-1	CCND3	-0.192445190431136	3.24669557321976	-1.6873055681796	0.166188952460377	0.645916215485471	-4.47545020737158
Q9H9L3	ISG20L2	-0.156335883026418	3.30679095375267	-2.26353279987537	0.0857541008390607	0.623869360539343	-4.47738256105358
O60361	NME2P1	-0.200207948339537	3.31075398006989	-1.63445508612026	0.176875128180805	0.645916215485471	-4.47785394815178
Q9P2N5	RBM27	0.108007671157653	3.33659358987371	2.68292618123917	0.0545490235458923	0.59541778653028	-4.47797496473383
Q15084-2	PDIA6	-0.10121182743675	3.33751796518177	-2.59492971453023	0.0598403515868458	0.59659780817974	-4.47811333917755
Q9BR01	SULT4A1	0.383079131781663	3.3137716722545	1.43009150995798	0.225317624798327	0.666521659777749	-4.4782592819402
Q8IYK4	COLGALT2; GLT25D2	0.178674558644648	3.34762912738367	1.71841332852425	0.160217170023329	0.644148211488747	-4.47855960946708
P62495	ETF1	-0.163234968363792	3.32651311046426	-2.7310543389107	0.0518836544038411	0.59541778653028	-4.47906168129562
P35580-4	MYH10	0.0531706260160011	3.33806597679782	3.62440567515696	0.021934716176895	0.587083834872871	-4.47948388226814
P14927	UQCRB	-0.162815182959954	3.2475067698605	-2.24668764461377	0.0873763735717757	0.625281162605253	-4.48040876784646
Q9Y2C2	UST	0.429377298468532	3.24918194751635	1.53342443205193	0.199331293199231	0.656876828934888	-4.48138762988432
O15040	TECPR2	0.179840528304574	3.33784045504604	1.89264728897594	0.130719463250453	0.637305162149745	-4.48188275639157
Q7Z6E9	RBBP6	0.149021050848418	3.31112427571043	2.7286624255686	0.0520125206239317	0.59541778653028	-4.48239937682753
Q9NXF8-1	ZDHHC7	0.218418989917582	3.25076663034884	1.76472093726104	0.15174299780587	0.644148211488747	-4.48342027978944
Q96HQ2-1	CDKN2AIPNL	0.169253357643136	3.43352420888038	1.77623866042981	0.149709877016791	0.644148211488747	-4.48372534286307
Q5JSZ5-4	PRRC2B	0.340238804390006	3.30055624423338	1.42077616032764	0.227821398188072	0.666521659777749	-4.48413707600689
P00403	COX2	-0.218089270265847	3.24069088254503	-2.1040922314685	0.102565094582488	0.626486089027182	-4.4844496022158
Q96M83	C10orf68; CCDC7	-0.635755303729652	3.3721212715737	-1.73147976589229	0.157776551503668	0.644148211488747	-4.48505621099801
Q16799-1	RTN1	0.177778665831187	3.34772740219339	1.98459969345922	0.117555266285642	0.630287315069571	-4.48511243752081
P31942-2	HNRNPH3	-0.362375520639051	3.34796122591954	-1.41554252681692	0.22924023437287	0.667981817967131	-4.48588706524348
O95197-3	RTN3	0.396720720661245	3.34918184714315	1.41329207133609	0.229853032434649	0.668645871355385	-4.4861406791084
Q9NWT8	AURKAIP1	-0.225120587010489	3.24825632347208	-1.533256086077	0.199371060055937	0.656876828934888	-4.48680133379593
P68036-3	UBE2L3	-0.180297260879036	3.26235054625582	-2.32104592842451	0.0804645181007687	0.621704291468181	-4.48747936148555
Q5T5M9-3	CCNJ	-0.207072436206705	3.31333079180707	-1.60949711500568	0.18216784915486	0.647811494964554	-4.48766477546284
Q9H4Z2	ZNF335	0.16051693502234	3.31944271596508	1.81636340083981	0.142850376451531	0.644148211488747	-4.48857760143819
Q3ZCT1	ZNF260	-0.250135522067449	3.24606487333349	-1.89616909531087	0.130186864050539	0.637305162149745	-4.48878123634787
O14576-1	DYNC1I1	0.158279923094372	3.32953060096154	1.80086649199309	0.145459084029438	0.644148211488747	-4.48905338699
Q53RE8	ANKRD39	-0.165986369553792	3.31417783166617	-2.03440453205589	0.111033510027094	0.629961284802202	-4.48917204076308
Q9UPQ9	TNRC6B	0.116597845214153	3.32558595611839	2.71541609070454	0.0527328968812336	0.59541778653028	-4.48963189455309
Q9NWQ9	C14orf119	-0.190117531864533	3.40399288954339	-1.67185203014479	0.169241981687505	0.645916215485471	-4.49037149352103
Q5SW79-2	CEP170	0.200843311681548	3.32362616525713	1.84867266207784	0.13757101725831	0.641280841357457	-4.49063892863212
O43189	PHF1	0.102948415761882	3.34160473855294	2.13792966796216	0.0987121964453359	0.625750780296812	-4.49136191917478
P26232	CTNNA2	0.145183492029892	3.33324570207522	2.49376882649363	0.0666643531299633	0.606630877985588	-4.49187214745002
Q8IY17-4	PNPLA6	0.13276598126998	3.32185695758834	2.34059925649048	0.0787504799292454	0.619475414699086	-4.49260829114404
Q8WV83-1	SLC35F5	0.27650362285025	3.26473320809872	1.47070114965823	0.214720300417945	0.664892956404113	-4.49264307597979
Q8N2Q7-1	NLGN1	0.181222105137268	3.33168151382245	1.85504644671817	0.136554450345983	0.639525273095674	-4.493397273579
Q8IXM2-3	C17orf49	0.127465281703732	3.33057101509981	2.07672453270482	0.10580293680177	0.627826406195829	-4.4934549497437
Q8N158	GPC2	0.202525725898238	3.31731507722717	2.14535578833154	0.0978882290536545	0.625750780296812	-4.49363081552882
P05155-3	SERPING1	0.145787831969291	3.37414316866253	2.05956425106007	0.107890502137812	0.629412393717403	-4.49377422118274
Q92574-1	TSC1	0.0875553496191708	3.31407044294605	2.51053361961595	0.0654744223361963	0.604456417440573	-4.49451762930961
O94779	CNTN5	0.336330648705138	3.29971677112656	1.41203475617269	0.230196107874591	0.6690836677013	-4.4950157873472
Q9NZD2	GLTP	0.118876417596755	3.32255335969103	2.06874358355861	0.106768246113182	0.628659898796202	-4.49610926063911
P42696	RBM34	-0.301386510645016	3.25857195300268	-2.20698000061711	0.0913378795344277	0.625281162605253	-4.49639790441343
Q9BTK6	PAGR1	0.223593649559047	3.27282172514028	1.59170406841074	0.186041050547634	0.649110692394985	-4.49639871622729
Q9UJU6-3	DBNL	0.271401595670169	3.31238836248458	1.45629966349456	0.218419982262197	0.666521659777749	-4.49671224898799
Q9UJG1-3	MOSPD1	0.30215752718329	3.28806003500643	1.42454546628428	0.226804962209579	0.666521659777749	-4.49736262090633
P10909-2	CLU	0.147183768508943	3.34386256563419	2.08622087242411	0.104666840784747	0.626486089027182	-4.4974309905894
Q00765	REEP5	0.16025392174207	3.33218404599653	1.9913733665984	0.116644180858053	0.629961284802202	-4.49792921213759
Q9NXP7	GIN1	-0.369315545848912	3.28117820018161	-1.38943481076763	0.236450201560804	0.672264170995162	-4.49857715695646
O94776	MTA2	-0.141753555623968	3.28262234814766	-2.85067126001225	0.0458858761439779	0.594447453746345	-4.49984576895157
P62253	UBE2G1	-0.451988220098574	3.33485081335127	-2.26356533312207	0.0857510005220225	0.623869360539343	-4.50003025091444
Q96I34	PPP1R16A	0.186704208392179	3.36230216727926	1.67199869719384	0.169212731550366	0.645916215485471	-4.50006649771007
Q8WWI5	SLC44A1	0.165761072847434	3.34866336016268	1.85449357488771	0.136642308662004	0.639525273095674	-4.50078208598772
Q8TEU8	WFIKKN2	-0.285824432100358	3.31404837356432	-1.71861805539644	0.160178624642855	0.644148211488747	-4.500788149715
Q9H0X9	OSBPL5	0.132837383744863	3.3046174150161	2.00989900676256	0.114191554888006	0.629961284802202	-4.50101602501248
P42694	HELZ	0.114694332965286	3.31922137523823	2.62405370754006	0.0580264227610218	0.59541778653028	-4.50150570593116
Q15113	PCOLCE	0.134456231128096	3.32151905395388	2.33095262732465	0.0795909082597308	0.619475414699086	-4.50188388642543
Q9NSV4-3	DIAPH3	0.127524023935952	3.31715599476367	2.63718130101087	0.0572294747019975	0.59541778653028	-4.50238152252436
P13987	CD59	0.130101139920475	3.3595053450262	1.99019454659905	0.116802181368832	0.629961284802202	-4.50247964285679
P41208	CETN2	0.117964645107134	3.34102455308519	2.31590311640836	0.0809222806800183	0.621704291468181	-4.50248954452954
O15511-1	ARPC5	-0.0909365906190301	3.31532578174514	-2.61352786138059	0.0586746303953867	0.59541778653028	-4.5032981811964
O14910	LIN7A	0.0884632136752222	3.34552890685021	2.28595827920056	0.083646513057635	0.623641166807553	-4.50334266563804
Q8NFP9-1	NBEA	0.149463052362256	3.31408163835852	2.80633860000304	0.0480100394361029	0.59541778653028	-4.50445386938724
Q96AY3	FKBP10	0.139083200020243	3.31420181613209	2.6517181412572	0.0563615987707721	0.59541778653028	-4.50475043736258
Q86XR7-2	TMED7-TICAM2; TICAM2	0.098947931709386	3.32689277464753	2.37481095647721	0.0758495470789143	0.616424033154968	-4.50508340407986
O14709	ZNF197; ZNF660-ZNF197	-0.353137576357735	3.3858970443031	-1.37422854862568	0.24075255181379	0.675468061253064	-4.5057088686191
O15013	ARHGEF10	0.093746897737891	3.32420630635534	2.52837249790484	0.0642347584763379	0.602303960780154	-4.50729893992092
Q3KQZ1-1	SLC25A35	-0.258648203334281	3.51045686891062	-1.69962899102765	0.163795709904844	0.645916215485471	-4.50731302105773
Q99797	MIPEP	-0.131273344351569	3.27026213269599	-2.4332837849183	0.0711666144746485	0.612363673075082	-4.50788457184744
P84243	H3F3A; H3F3AP4; H3F3B	-0.247196709386684	3.3330430455642	-1.63619626550426	0.176511892166778	0.645916215485471	-4.50823511855034
Q6IN84-1	MRM1	-0.17665256997986	3.26414614725845	-1.88365322438145	0.132090323014858	0.637305162149745	-4.50834529057395
Q96QD5-1	DEPDC7	-0.201618657934805	3.29963751876671	-1.5645879461759	0.192107736807154	0.652529444776238	-4.50860020842937
Q96PN7	TRERF1	0.14549879828469	3.31217454654586	2.11543493031037	0.101255336691516	0.626486089027182	-4.5088470128918
Q9UHC7	MKRN1	0.139352166738456	3.34551414431275	1.9881223057163	0.117080496024803	0.629961284802202	-4.50889178151108
O15055-1	PER2	0.313700743377485	3.36961327697826	1.38295612601038	0.238273874925545	0.672860633527217	-4.50893571757611
Q9UK08	GNG8	0.310815296459668	3.3403399592718	1.41276842876388	0.229995853570461	0.668874660090658	-4.50914652850222
O75976	CPD	0.129764309477673	3.33726835753031	2.85959759957147	0.0454714754009117	0.593921288350504	-4.50918538614262
Q9BTP7	C19orf40; FAAP24	-0.260115026114156	3.27314532510567	-1.44101490046981	0.222416617244791	0.666521659777749	-4.50919032503182
Q9C0A6	SETD5	0.140827374723156	3.30042219597304	2.1790813753695	0.0942409774209646	0.625281162605253	-4.50952247421686
O75494-5	SRSF10; LOC100996657	0.414911899926436	3.22625479305813	1.36159658747236	0.244385130815226	0.679635212043222	-4.50955251214874
Q8WUD6-1	CHPT1	0.275695930528516	3.37787450519866	1.42669654732209	0.226226926336287	0.666521659777749	-4.50990510460927
P07947	YES1	0.157977756923163	3.37070648422916	2.02774726626253	0.111881863767889	0.629961284802202	-4.5101462715308
Q99424	ACOX2	0.310342711317005	3.33691392655372	1.38303009220542	0.238252976111495	0.672860633527217	-4.51065101614582
P45877	PPIC	0.263048461295603	3.25174721605108	1.45913393590122	0.21768683852794	0.666521659777749	-4.51087320269373
Q8N187-1	ALS2CR8; CARF	0.446905428408455	3.38296381800189	1.42364093614044	0.227048466060609	0.666521659777749	-4.51112070457801
Q9HAK2	EBF2	0.240748822881762	3.30510236867947	1.48024861500895	0.212302441561129	0.663708639256627	-4.51190745582778
Q96NT0	CCDC115	-0.419461943980485	3.36145898688437	-1.59743290407506	0.184784793842832	0.64876601844906	-4.51233054354444
O95571	ETHE1	-0.28500757878317	3.28818053840227	-1.86779078219359	0.134545949161752	0.638603109341049	-4.51242951310321
Q96MU7-1	YTHDC1	0.107845849426633	3.35734220161997	2.47014306364656	0.0683832883354086	0.60859865410397	-4.5125366567352
Q86WI3	NLRC5	0.402701807199672	3.27344409817245	1.35262584568201	0.246997494041892	0.682483238304919	-4.51338075544194
Q9UIC8	LCMT1	-0.1411514533525	3.31697584086852	-2.34651507065008	0.0782400322587627	0.619475414699086	-4.51361648427096
Q2TAZ0-3	ATG2A	0.129253768191023	3.31797245957734	2.00228415204512	0.115192804099897	0.629961284802202	-4.51373334213158
Q6ZMW3	EML6	0.372148094491992	3.27691375675672	1.35154557609571	0.247313919824108	0.682556329260191	-4.51441123629122
Q9BUT9-1	FAM195A; MCRIP2	-0.354768978460878	3.33752883946925	-1.36573931548791	0.243187903835028	0.679010854988613	-4.51481347293878
Q7Z4G1-2	COMMD6	-0.469663848207784	3.35414271632991	-1.87386348139949	0.133600091194847	0.637545663373562	-4.51489051637138
Q9Y2E8-2	SLC9A8	0.229833344687917	3.34787120624901	1.50044072461912	0.207279052652589	0.660431407820732	-4.51585545020381
Q09028-4	RBBP4	0.291229267252088	3.28429030485069	1.41605922758795	0.229099766553651	0.667860312734726	-4.51597871937012
Q7RTT9	SLC29A4	0.407136798027094	3.33484611442901	1.34567071874072	0.249041707778615	0.682556329260191	-4.51611319597774
P53675	CLTCL1	0.149451650677401	3.34202179944076	1.75437918533301	0.153593500438137	0.644148211488747	-4.51612115292559
Q96H15-1	TIMD4	0.260015163507548	3.25187491673002	1.43537231306742	0.223910469918066	0.666521659777749	-4.51654499328584
Q659C4-1	LARP1B	-0.125638079149267	3.29260588175056	-1.92780313370041	0.125506677309678	0.633472693304779	-4.51677492755872
Q9UKV3-1	ACIN1	0.24672216074961	3.33368872233226	1.6698348050485	0.169644818280252	0.645916215485471	-4.51700209736234
P07305	H1F0	-0.219423124009942	3.28353825277401	-2.19428798187705	0.092646065615808	0.625281162605253	-4.51807475734346
O43292-1	GPAA1	0.133308314996893	3.34055336469671	2.31703378552157	0.080821389010107	0.621704291468181	-4.5185616362388
Q7Z6L0-2	PRRT2	0.35153628078671	3.40624247453355	1.34740823075968	0.248529481082855	0.682556329260191	-4.5186544803292
Q8TDQ7	GNPDA2	-0.129289019477274	3.3308250270142	-2.01783872464497	0.113157716888577	0.629961284802202	-4.51871647046481
Q01650	SLC7A5	0.116913590066032	3.34254351710932	2.1074100062994	0.102180060071801	0.626486089027182	-4.51966226171615
P13995	MTHFD2	-0.147151356592985	3.24302664406134	-2.41121282060255	0.0728946663397453	0.615207374298919	-4.52049560241621
Q12923-3	PTPN13	0.235278021698035	3.30004190532115	1.51638523913547	0.203397596840839	0.657724535943243	-4.52111097077384
Q6P5R6	RPL22L1	-0.303930130190175	3.32531240336857	-1.41980220200903	0.228084774134251	0.666521659777749	-4.52226088917697
O95199-2	RCBTB2	0.125334132054456	3.32174471792791	1.99508802944392	0.116147818318278	0.629961284802202	-4.52230760268116
Q2TAY7-2	SMU1	0.280167733234481	3.30289717567275	1.53886847747299	0.198049649777396	0.656123632970468	-4.52238035381178
P42704	LRPPRC	-0.114700290536849	3.27038453668243	-3.37571500249942	0.0275179897865988	0.587083834872871	-4.52243849178058
P51513-1	NOVA1	0.109428640380398	3.33224112054837	2.33040609930789	0.079638823997106	0.619475414699086	-4.52413762122351
P13674-1	P4HA1	-0.281377708122273	3.37860965277823	-1.39419906319301	0.235117932772853	0.671942527788981	-4.52487170191812
Q9NQP4	PFDN4	0.161601858995761	3.35607068084988	2.10764385885618	0.102152981294958	0.626486089027182	-4.52516299847554
O15119-2	TBX3	-0.292380934921324	3.36743320387546	-2.52551613298901	0.0644314416453873	0.602303960780154	-4.52520359184277
Q16854	DGUOK	-0.156804289060133	3.24408520278379	-1.89455517072233	0.130430644934269	0.637305162149745	-4.5255301670826
P35612-9	ADD2	-0.512545558079949	3.28969058614472	-1.33115731049449	0.253360814536516	0.683744582264676	-4.52640476991049
Q9Y575-3	GPR75-ASB3; ASB3	0.182311820003626	3.30484096029666	1.87118751691983	0.134016003286613	0.637830503313408	-4.52695113920448
Q59EK9-2	RUNDC3A	0.222231038323432	3.31092624647809	1.46682199919379	0.21571059012338	0.665009447002917	-4.52703120193791
Q13155	AIMP2	0.0967684020256694	3.32686054773733	2.58862900035674	0.0602412776982488	0.59659780817974	-4.52714965379323
O14933	UBE2L6	-0.606620449134242	3.38443926284673	-1.50610831262856	0.205890822901998	0.659869480141595	-4.52817807543978
P13611-2	VCAN	-0.336877454937033	3.20173541919964	-1.42535603696396	0.226586973912089	0.666521659777749	-4.52869512416731
O43615	TIMM44	-0.14325488794265	3.24982817919297	-2.5097202940744	0.065531588957867	0.604456417440573	-4.52955987299868
P15622-1	ZNF250	0.159241650078291	3.32880719231312	1.77204056938783	0.150447558368606	0.644148211488747	-4.52994959446594
P53621-2	COPA	0.445058561771636	3.3390851153645	1.31138370951954	0.259362918206728	0.688421252852376	-4.53002494138074
Q8N3X6-1	LCORL	0.123145993803651	3.32232115662985	2.27296818973217	0.0848601769814368	0.623641166807553	-4.53131293805681
Q9BSK0	MARVELD1	0.17883913601793	3.34582176209533	1.79760714893734	0.146014194574984	0.644148211488747	-4.53165299162925
Q8N2I9-4	STK40	0.343647648280495	3.30640642075356	1.32850677407239	0.25415745099317	0.684694523572451	-4.53165860384222
Q9NYY8	FASTKD2	-0.134809033240516	3.25334473320497	-2.3919434278651	0.0744422912056955	0.616424033154968	-4.53197715866806
U3KPV4	A3GALT2; A3GALT2P	-0.51751588196885	3.34450550236023	-1.52798430188548	0.200620468955085	0.657724535943243	-4.53307434461385
O60331-3	PIP5K1C	0.123174352829235	3.32724551847196	1.92206394579106	0.126342072781801	0.634632975713115	-4.53343364182282
Q86VI4-1	LAPTM4B	0.307300168993652	3.32820857762017	1.33996618438918	0.250730699957353	0.683023266882922	-4.53415611115715
Q9Y6M5	SLC30A1	0.164336727589591	3.31532406217315	1.98079443357905	0.118070491648234	0.631507066804139	-4.53456348119481
A7MD48	SRRM4	0.226486817440615	3.29841215027151	1.49250791175795	0.20923807697617	0.661049174257435	-4.53485932118902
Q9BX67	JAM3	0.134497638487718	3.33822531637828	1.90727226196116	0.12852302592446	0.636654579624285	-4.53499730293348
Q14151	SAFB2	0.192007644526943	3.32626516962752	2.62917977802594	0.0577137237227606	0.59541778653028	-4.53521668570819
Q9UHC6-1	CNTNAP2	0.227290304509145	3.31762123758656	2.03236593150479	0.111292543061255	0.629961284802202	-4.5352474237654
Q9BXP2-1	SLC12A9	0.169268597291766	3.34424978101419	1.6950757053465	0.16467572943024	0.645916215485471	-4.53683004711246
Q9Y2G1	C11orf9; MYRF	0.184230892546242	3.32841038411304	2.02373436764402	0.11239666822003	0.629961284802202	-4.53702399412344
P16070	CD44	0.242484130172319	3.3499916704706	1.39889315221917	0.233812552908052	0.671942527788981	-4.53831080105261
Q8NFW9	MYRIP	0.318045504259548	3.30607253345688	1.33290526058135	0.252836788312491	0.683023266882922	-4.53836206892745
Q92624	APPBP2	0.108243137916791	3.32920162800856	2.19442596372775	0.0926317318911841	0.625281162605253	-4.53846683972573
Q13277-1	STX3	0.14917889694685	3.3211885085535	1.72522420020841	0.158940070064852	0.644148211488747	-4.53963994012214
Q9P2C4	TMEM181	0.132125684613923	3.32545959510413	2.04964708332058	0.109117558621412	0.62963402470719	-4.54083059511418
Q12891	HYAL2	0.207689592838743	3.37390853766499	1.64960561472254	0.173740372437275	0.645916215485471	-4.54091171563667
O95602	POLR1A	0.106123712986941	3.32972718599908	2.94054896276151	0.0419054266671623	0.589981587082413	-4.54162085284617
Q8IZD9	DOCK3	0.155036562052598	3.30207313027215	1.69501678606605	0.164687149317318	0.645916215485471	-4.54195654424262
Q58EX7	PLEKHG4	0.176314744330133	3.32003268529223	1.64960938296621	0.173739599995944	0.645916215485471	-4.54205137531047
Q6R2W3	SCAND3; ZBED9	0.287230361732	3.33562413139023	1.34379900273555	0.249594653784729	0.683023266882922	-4.54221054775544
Q2VPB7	AP5B1	-0.294323808373098	3.30758864525961	-1.32478805806385	0.255279248617165	0.685738867656645	-4.54286403303473
P60660-2	MYL6	0.25564169007301	3.44500943835053	1.80186018437024	0.145290292546355	0.644148211488747	-4.54386146193787
P43355	MAGEA1	0.184964008440529	3.30429932043353	1.60893637963819	0.182288629428563	0.648019912869684	-4.54447742262167
Q76KP1	B4GALNT4	0.252521963206035	3.28124494797152	1.45854915506573	0.217837901633984	0.666521659777749	-4.54495731972177
P19440	GGT1	0.16963028741912	3.32967836796493	1.69511495615643	0.164668122198246	0.645916215485471	-4.5454491230151
Q8WYK1	CNTNAP5	0.935297624881473	3.02353216782804	1.43159558064087	0.224915943822797	0.666521659777749	-4.54572149035551
Q9Y2B1	TMEM5	0.212284669733826	3.2957785892887	1.53636344200504	0.198638339969514	0.65685514514665	-4.54699807137227
Q8IYA6	CKAP2L	-0.237537630259141	3.23531646880831	-2.23598028367267	0.0884253789428686	0.625281162605253	-4.54719484118799
Q6UXF1-1	TMEM108	0.263736338712424	3.30097900691053	1.38539921464203	0.237584547913449	0.672747760556278	-4.54731178190321
Q5VWW1-1	C1QL3	-0.176758816417487	3.29170617692709	-1.83548169331723	0.13970074869209	0.642940378281107	-4.54786906929122
Q9BT30	ALKBH7	-0.206534173903962	3.31107916387973	-1.58342312323543	0.187872539460889	0.650051575668071	-4.5484568672626
Q16659	MAPK6	-0.470422997676355	3.28992631057195	-1.26072470569758	0.275373841053664	0.70224238924433	-4.54857460559696
Q9NTM9	CUTC	-0.154514266541214	3.33488075565492	-2.07507936356347	0.106001133907927	0.627826406195829	-4.54872149546291
O00311-1	CDC7	-0.135114048338388	3.2728267526894	-2.48075349160811	0.0676051460207491	0.607979669520508	-4.54884557510846
P32856	STX2	0.16541151214465	3.34476736439752	2.15417587411847	0.0969194838532405	0.625281162605253	-4.54895723022107
P78560	CRADD	-0.582320972120592	3.34362387295686	-1.57661006463914	0.189393298794231	0.650051575668071	-4.55001689100636
Q8TCP9	FAM200A	0.276417540677259	3.31524662522558	1.61956733861845	0.180012810510139	0.645916215485471	-4.55121538928914
Q9Y4C1	KDM3A	-0.132999264896521	3.35860820125919	-2.62309384488463	0.0580851918707272	0.59541778653028	-4.55135718379853
P61165	C11orf10; TMEM258	0.271779011655737	3.45880280977568	1.39850181886999	0.233921103962281	0.671942527788981	-4.5514486313593
Q8N4Q1-2	CHCHD4	-0.144001242940302	3.33283152507902	-1.77547088882802	0.149844500884974	0.644148211488747	-4.55147452874543
O00750	PIK3C2B	0.0974637370817861	3.31131886147621	2.44255445824773	0.0704546514714847	0.60953675960503	-4.55158530335191
O00559-2	EBAG9	0.159336463639171	3.34436015566987	2.0243739544527	0.11231444372783	0.629961284802202	-4.55199209628013
P30039	PBLD	-0.699084271935215	3.35095485330566	-1.24828921867525	0.27944665940152	0.70224238924433	-4.55224208067533
Q13642-4	FHL1	0.10520122273698	3.33466358316699	2.57577266755287	0.0610689274594416	0.59659780817974	-4.55232654670179
Q15326-2	ZMYND11	0.362423330195521	3.23840568762642	1.3049411660061	0.261348132161024	0.690503373679879	-4.55239251865187
A6NMZ7-1	COL6A6	0.130482912378038	3.33791901903202	2.07533442150342	0.105970379763204	0.627826406195829	-4.55277335131625
Q9H792	PEAK1	0.135709012922984	3.31305594173031	2.16025206110915	0.0962582998398548	0.625281162605253	-4.55287975766661
Q68DH5	LMBRD2	0.160339087205414	3.32665033733773	2.11452060423207	0.101360227505286	0.626486089027182	-4.55299051776657
Q9NUL7	DDX28	-0.134476921075232	3.27500499783637	-2.33059999741515	0.0796218206574814	0.619475414699086	-4.55341432115153
Q9H9Y6-3	POLR1B	0.127519081810265	3.32790489210374	2.59118337396705	0.0600783685423949	0.59659780817974	-4.55374498037564
P14415	ATP1B2	0.389797660070449	3.34829537439364	1.24899767560119	0.279213094212727	0.70224238924433	-4.55376593798577
Q9P260-1	KIAA1468	0.280146200590504	3.38756810121051	1.31186778539273	0.259214345961374	0.688421252852376	-4.55462443869103
Q9NY26	SLC39A1	0.221286003513902	3.36584131127907	1.47387375672019	0.213913785560517	0.664892956404113	-4.55465600918786
P29972-1	AQP1	-0.243347908110228	3.48084300352081	-1.39042543912362	0.23617257006089	0.672264170995162	-4.55486422456135
Q9Y255	PRELID1	-0.189370695777605	3.28390623993821	-1.71778545636944	0.160335444920254	0.644148211488747	-4.55516678006444
Q9NYS0	NKIRAS1	-0.234262728355346	3.33197696945649	-2.02192027751221	0.112630244326336	0.629961284802202	-4.55537315273712
Q99967	CITED2	-0.528248669848672	3.32508396204739	-1.24352434364037	0.281022388676265	0.70224238924433	-4.55575555938167
Q9NSA3	CTNNBIP1	0.30029887473267	3.4292964686324	1.33758286282474	0.251439660949916	0.683023266882922	-4.55734322965816
Q9C0F3	ZNF436	0.242785309734709	3.30915519932642	1.44712801533387	0.220809448555789	0.666521659777749	-4.55742183464373
Q96JH7	VCPIP1	0.0913821522440327	3.32416253863916	2.80526150253127	0.048063048315164	0.59541778653028	-4.558858709502
Q6ZSS7	MFSD6	0.24507287027452	3.31667480949235	1.45765905100822	0.218068039318075	0.666521659777749	-4.5590969324752
Q15398-3	DLGAP5	-0.139935021540596	3.27812470183817	-2.59976161164974	0.059534959012566	0.596202464233625	-4.55909773580237
Q6PCB7	SLC27A1	-0.378829831765836	3.24097131211394	-1.32990184590714	0.253737849146591	0.684094568457039	-4.56001949858579
Q96HY6-1	DDRGK1	0.165264512812857	3.34262922866942	1.76552396790872	0.15160029989982	0.644148211488747	-4.56064313296801
A8K8P3	SFI1	0.167083164162621	3.34759198219622	1.66652203577752	0.170308549163692	0.645916215485471	-4.56159742003314
Q96EX2-1	RNFT2	0.160418622625808	3.3252431326467	2.02609002607227	0.112094153063472	0.629961284802202	-4.56174067446884
P98175-3	RBM10	0.343933138748867	3.26677567619447	1.25330779140028	0.277796130930906	0.70224238924433	-4.56193229814435
P23610	F8A2; F8A1; F8A3	-0.11282525323253	3.31682477050202	-1.9445082536948	0.123108978635655	0.633437015152894	-4.56238714047371
O43920	NDUFS5	-0.174626141505984	3.29631672524318	-2.20108421318633	0.091942990610324	0.625281162605253	-4.56245590348563
P25800-2	LMO1	0.604714299783333	3.22862086341414	1.21487427343014	0.290676004228535	0.707216618131191	-4.56289296720817
Q6NZI2-1	PTRF; CAVIN1	0.664281350072791	3.19501905179291	1.5488484851688	0.195721964725146	0.653063014267338	-4.5633576580997
Q92879	CELF1	0.257882817744084	3.24507200211267	1.50393400020008	0.206422284821954	0.659869480141595	-4.56337074605156
Q9BWK5	C7orf49	-0.183737504213079	3.30767445986295	-1.51569078020849	0.203565104932013	0.657724535943243	-4.56386410320877
P52746	ZNF142	-0.138917658357567	3.29285975651822	-2.01798132333604	0.11313924286406	0.629961284802202	-4.56485682740763
Q5T4D3-3	TMTC4	0.121143093744485	3.3456087299205	1.99778007313052	0.115789542148062	0.629961284802202	-4.5649149723602
A6ZKI3	FAM127A; RTL8C	-0.19109159008341	3.34168827559627	-1.62295478193561	0.179293846151386	0.645916215485471	-4.56528726339657
P80370-1	DLK1	-0.264125566257387	3.36549904621487	-1.34101381429779	0.250419681991546	0.683023266882922	-4.56543862234645
Q14011	CIRBP	0.131580192785999	3.29893991156277	1.85407500892449	0.136708864454633	0.639549593451814	-4.56599763574619
P43652	AFM	0.321995959800655	3.39427518757113	1.26544263249565	0.273843528039967	0.70123433099394	-4.56602970137721
Q2V2M9-3	FHOD3	0.115876404765076	3.31265850217811	2.52408891431514	0.0645299741997493	0.602684517100347	-4.56638191129961
Q9UJA5-1	TRMT6	-0.228428887370399	3.32404662188021	-2.3615709794707	0.076957670046239	0.616635004349257	-4.56802308963318
P51397	DAP	0.120456333092907	3.28986956776915	2.02490368211052	0.112246392475998	0.629961284802202	-4.56978257282272
Q5FBB7-1	SGOL1; SGO1	-0.229922349936532	3.2521987851229	-2.10745522513041	0.102174823373797	0.626486089027182	-4.5714819457381
Q96DY7	MTBP	0.0868385817428193	3.3232067071803	2.2726890308923	0.0848864745800438	0.623641166807553	-4.57159492004587
O94953	KDM4B	0.109871588950832	3.30381774018121	2.15995954111564	0.0962900156414504	0.625281162605253	-4.57182206432267
Q13188-2	STK3	0.176283864419153	3.36918365961961	1.95776235290657	0.12124198352474	0.633383985124527	-4.57212619363965
Q9UQB8-4	BAIAP2	-0.309520121770578	3.30703622786283	-1.24705710125472	0.279853308936569	0.70224238924433	-4.57310829394148
P09669	COX6C	-0.186346961820181	3.28191124044547	-1.93476322406969	0.124501590230828	0.633437015152894	-4.57404476845216
Q92665	MRPS31	-0.274941437406568	3.30633531189124	-2.40493180921479	0.0733950914851719	0.616424033154968	-4.57502819471747
P08183	ABCB1	0.18900702193851	3.32161659405614	2.57594698408619	0.0610576188338303	0.59659780817974	-4.575137721221
Q5BJH2-1	TMEM128	0.241559556820694	3.33685104223854	1.44441595524119	0.221521022511162	0.666521659777749	-4.57538345634514
Q7Z7L7	ZER1	0.131961155935225	3.28615306688868	2.2380006255616	0.0882263724284358	0.625281162605253	-4.57627967203279
Q9Y421-1	FAM32A	-0.125315648007623	3.33525453308098	-2.09401899800868	0.103743961960919	0.626486089027182	-4.57654664203395
Q9H6F2	TMEM38A	0.291772175394601	3.38160396036391	1.2447937215657	0.28060178539436	0.70224238924433	-4.57739221366712
Q9UL63-1	MKLN1	-0.197807770106195	3.3262580060511	-2.41874008595725	0.0723000304821828	0.613667115403739	-4.57754912958442
Q6ZR08-1	DNAH12	-0.343135456407633	3.40260493653424	-1.20432762706394	0.294307884907464	0.707839039764682	-4.57841722203721
Q9H336	CRISPLD1	-0.15130191466391	3.25644506788431	-1.80983576183337	0.143943082097191	0.644148211488747	-4.57876800942147
Q14689	DIP2A	0.105909928279215	3.30566554039556	2.46554289726454	0.0687238135699496	0.60859865410397	-4.5787813163024
O94985-1	CLSTN1	0.101903098829953	3.35773491249693	2.09581947400844	0.103532160001045	0.626486089027182	-4.57905555181227
Q01082-3	SPTBN1	0.215145594047534	3.28285675969955	1.73612839846794	0.156917742865004	0.644148211488747	-4.57951072889976
P13804-2	ETFA	0.383193760082781	3.30181903063277	1.23301696036	0.284527036373734	0.703066933621282	-4.57963191896295
Q9BTX7	TTPAL	0.19390216259243	3.10489679681938	1.72323606094394	0.15931175132914	0.644148211488747	-4.57981491915932
O75694	NUP155	0.179987513639762	3.31737615804124	2.78700974725176	0.0489716849355742	0.59541778653028	-4.58019976762273
P04899-1	GNAI2	0.145308357769854	3.31903345804868	1.958041629823	0.121202976641301	0.633383985124527	-4.5802156322739
Q9Y2Y1	POLR3K	-0.264885819191452	3.31560376565636	-1.81124303718143	0.143706756263565	0.644148211488747	-4.58050361021659
Q8WW22-2	DNAJA4	0.262925566884825	3.26391480128356	1.48296829826016	0.211618731913159	0.663708639256627	-4.58117288056739
Q92636	NSMAF	0.109862292605881	3.31089623679861	2.23292976483132	0.0887268103498657	0.625281162605253	-4.58123616446879
P22570-7	FDXR	-0.191859355412172	3.28916977684922	-2.22075471431094	0.0899413473462253	0.625281162605253	-4.58135932392409
Q17RN3-1	FAM98C	-0.187395889070644	3.28804793941786	-1.64064374711987	0.175587597648296	0.645916215485471	-4.58164896215389
Q9Y5K5-3	UCHL5	-0.0883258600141242	3.32334646079069	-2.48903606487161	0.0670047187844185	0.606630877985588	-4.58254269227699
P00533-1	EGFR	0.114959330806432	3.32446744795339	2.42987378305679	0.0714305433567613	0.612893700875196	-4.58311601637724
Q9H7V2	SYNDIG1	-0.338931951046916	3.28920383134388	-1.19301992619856	0.298249165240138	0.707839039764682	-4.58350948361157
P78543	BTG2	-0.31978617447348	3.17036363210036	-1.42423174332875	0.226889388429156	0.666521659777749	-4.58406508572946
Q9BW11	MXD3	0.326102198077844	3.34663473235106	1.19884596120014	0.296212371805168	0.707839039764682	-4.58448309037831
Q96S16-1	JMJD8	0.164004664645429	3.33195054771089	1.57823864489271	0.189028630923764	0.650051575668071	-4.58616482565771
Q5RL73-2	RBM48	0.244986083350473	3.33619095445706	1.36967568549909	0.242055656453128	0.677080514418596	-4.58624938342213
Q15329	E2F5	0.147956651149335	3.31262073571409	1.7799113457507	0.149067670641083	0.644148211488747	-4.58626839036339
O15234	CASC3	-0.117071527754166	3.30776668003472	-2.21921160289743	0.0900966029801255	0.625281162605253	-4.58633380627288
Q8TDY4-1	ASAP3	0.102170675505666	3.32162297906067	2.14216504094665	0.0982413218549677	0.625750780296812	-4.58648878906153
Q12768	KIAA0196; WASHC5	0.0829514779423578	3.31295505538069	2.55179551234714	0.0626474983642019	0.598759449915018	-4.5869197974673
Q13439-5	GOLGA4	0.118682609169076	3.31541212792105	2.92207133479193	0.0426898511145733	0.589981587082413	-4.58697544364441
Q9ULT0-4	TTC7A	0.199360466823608	3.35290804383534	1.5543328234439	0.194454761041614	0.652529444776238	-4.5870771619716
Q13216-1	ERCC8	-0.253685916144269	3.34174721969338	-1.89937202537911	0.129704521806117	0.637305162149745	-4.58770353852584
Q96HR9	REEP6	0.133419093614294	3.34652531300457	1.83822873765287	0.139254331722067	0.642718595734685	-4.58790787112352
Q6PUV4	CPLX2	0.160141039710475	3.39863634734643	1.69026971212892	0.165609975972343	0.645916215485471	-4.58833537851682
Q86VR8	FJX1	-0.407551560818597	3.3229493503989	-1.1527548811097	0.312686902566596	0.713932881382455	-4.58877819825991
Q96A46	SLC25A28	0.516208187457051	3.25041035091395	1.10908761191511	0.329071715654808	0.724374760775092	-4.58892449081879
Q9UGM3-9	DMBT1	0.298844390127644	3.33852263817597	1.21671128922341	0.290047734379366	0.706877354968124	-4.58901929056211
P61073-2	CXCR4	-0.519462588343916	3.12098493760492	-1.30544986941895	0.26119084612074	0.690436771269711	-4.589138031102
Q9UG01	IFT172	0.0764072972214192	3.32161898439417	2.59868125140748	0.0596030862257927	0.596202464233625	-4.58952622757531
Q9H0U9	TSPYL1	-0.159692199490172	3.31443111693006	-1.82987374041216	0.140616852301732	0.642993559443056	-4.58959826705301
Q6ZMZ3	SYNE3	0.246312539158795	3.29908662567316	1.29152639158164	0.265529040444457	0.695499789916312	-4.58963346022301
Q969I6	SLC38A4	0.182580743447889	3.20045473587944	1.61902594117752	0.18012799560257	0.645916215485471	-4.58994707418478
Q9NPG8	ZDHHC4	0.294276534113677	3.37796193339092	1.24996959003933	0.278892974394581	0.70224238924433	-4.5914110545216
Q02078	MEF2A	0.163625816024735	3.34045588156278	1.56152051726173	0.192806698481909	0.652529444776238	-4.59229245551157
Q9UHC6-2	CNTNAP2	0.199588742939184	3.31983904445107	1.42609517284816	0.226388378833953	0.666521659777749	-4.592489348376
P07948-1	LYN	0.133979734571744	3.33209951820914	2.51350111722544	0.0652663258023901	0.603612168445707	-4.59289028930058
Q8NE65	ZNF738	0.414899415237027	3.39183448696178	1.19248226020444	0.298437793843866	0.707839039764682	-4.59296559486594
Q96NY9	MUS81	-0.265348372420451	3.31745928447709	-1.90158622582309	0.129372204744327	0.637305162149745	-4.59326880845679
Q9HB90	RRAGC	0.113570354260667	3.32456533756878	2.13755284847905	0.0987542109459321	0.625750780296812	-4.59346827382409
P06753-2	TPM3	0.0697408540726529	3.32854854872999	2.48114303523891	0.0675767700948995	0.607979669520508	-4.59359632334647
Q9Y399	MRPS2	-0.173327474317167	3.24519793259425	-1.9330091271403	0.124754069278688	0.633437015152894	-4.5940271990412
Q8NI60-1	ADCK3; COQ8A	-0.106786890935115	3.27268053038527	-2.14430644064472	0.0980041959482342	0.625750780296812	-4.59418012182462
Q15542	TAF5	-0.0749169264696459	3.34400203320542	-2.43299312176677	0.0711890681940393	0.612363673075082	-4.59428384493211
O95562	SFT2D2	0.209505638852027	3.29794731872337	1.38675024905918	0.237204194533162	0.672747760556278	-4.59431113335134
Q9UI30	TRMT112	-0.781622462028569	3.39542404450292	-1.68630286686314	0.16638528689002	0.645916215485471	-4.59439938976709
Q92538-2	GBF1	0.459928393220526	3.31877678329416	1.0824139119292	0.339461016995576	0.730534402085176	-4.59498641651905
Q6DD88	ATL3	0.164295070039439	3.33221976015002	1.94020831730903	0.123721365245181	0.633437015152894	-4.59509482373536
P61086	UBE2K	-0.0839636251502315	3.31698308360046	-2.3117694503466	0.0812923423096636	0.621704291468181	-4.59524088161734
Q8NAT1	GTDC2; POMGNT2	0.133194898498621	3.33724900451702	1.86487113586711	0.135003263227709	0.638832946909741	-4.59646971651156
O75864-1	PPP1R37	0.133173023128331	3.33327751456758	1.99890082832859	0.115640740155525	0.629961284802202	-4.59674607903152
O43493-1	TGOLN2	0.129003338519876	3.32613798100076	2.19233670464672	0.092849031286073	0.625281162605253	-4.59725989927711
Q16821	PPP1R3A	0.191208082836846	3.32815496514239	1.46742212410138	0.215557087003356	0.665009447002917	-4.59726587273268
P05161	ISG15	-0.555447346960892	3.37244170253293	-1.54995372130366	0.195465911928882	0.652993974370109	-4.59768996872438
Q9UIW2	PLXNA1	0.136919694007306	3.31039265506122	2.57318511321984	0.0612370747919828	0.59659780817974	-4.59788713139683
P46934-4	NEDD4	0.100204656600387	3.32741721876807	2.18894312770757	0.0932032003802547	0.625281162605253	-4.59824522224222
O60287	URB1	0.136961516548819	3.32318215500407	2.73628057305336	0.0516033667200301	0.59541778653028	-4.59859321310669
Q14108-1	SCARB2	0.0913387824515046	3.35893969799226	2.45368320898651	0.0696106437642466	0.60859865410397	-4.59883322842134
Q9NTN9-2	SEMA4G	0.409324720007071	3.30956998611123	1.1212496744862	0.324431097975507	0.721753384926333	-4.59935259485439
Q9UBP0-2	SPAST	0.37000416598481	3.31688166153604	1.10937722192085	0.328960512043921	0.724374760775092	-4.60141175305475
O75865-2	TRAPPC6A	0.280312237846597	3.34307892680217	1.3459590446853	0.248956636521978	0.682556329260191	-4.60193839108952
P51884	LUM	0.311491201877612	3.34637903266101	1.33603981348475	0.251899711368799	0.683023266882922	-4.60222498009799
Q13557-5	CAMK2D	-0.170612353085238	3.29094221898301	-1.51634143915157	0.203408157544801	0.657724535943243	-4.60289544790979
Q07343-1	PDE4B	0.253357119591555	3.34211999541129	1.29007853076533	0.265984127624586	0.695499789916312	-4.60338757054069
Q0P5N6	ARL16	-0.245931885388176	3.33015299937661	-1.46731912763321	0.215583424166667	0.665009447002917	-4.60360160425057
Q8N9I9-2	DTX3	-0.179140618601752	3.33646517542958	-1.85104644120673	0.137191472561909	0.641231712337567	-4.60469565303751
Q9BRA0-2	LSMD1; NAA38	-0.185456072535499	3.36912006021728	-1.8246577070734	0.141474706616362	0.642993559443056	-4.60479638001298
P35544	FAU	-0.27705526300985	3.27199004717468	-1.31457593346929	0.258384684003321	0.688079601779923	-4.60543732463916
Q9UK45	LSM7	-0.186101891995932	3.26793719878944	-1.91814476338691	0.126916007797374	0.635212593851374	-4.60585367486695
P36405	ARL3	-0.303756159506953	3.34672979000108	-2.21865904047748	0.0901522701190555	0.625281162605253	-4.60593779873145
Q6UX07	DHRS13	0.148119225118382	3.33653367579275	2.05330958090646	0.108662619105043	0.629412393717403	-4.60602003972745
P16403	HIST1H1C	-0.246362628017491	3.26554286668695	-2.15714457952086	0.0965958148538872	0.625281162605253	-4.60667319260205
Q96SK3	ZNF607	-0.272009382748451	3.26515239951276	-1.29266781742027	0.265170800199824	0.695377464783837	-4.60676685276183
Q96JH8	RADIL	0.118751889195146	3.3338221198132	2.13439332619553	0.0991072706667479	0.625750780296812	-4.60685700168051
A6NDG6	PGP	-0.189630955237369	3.30144412586989	-2.36443186253712	0.0767166887257631	0.616424033154968	-4.60759966520263
Q8NHH9-2	ATL2	0.330744542634062	3.33967277752848	1.16415443724242	0.308534881862694	0.711869838011775	-4.60792603555956
O15047	SETD1A	0.0678045382133909	3.32731596558227	2.52028116643774	0.0647936961237255	0.602885945910634	-4.60821049907348
Q63HQ0	AP1AR	0.159911781755567	3.35342290910046	1.94929527351263	0.122431091757425	0.633437015152894	-4.60828848231701
Q11201	ST3GAL1	0.202778150514603	3.35543234910174	1.58012993393321	0.188606044524089	0.650051575668071	-4.60898800540869
P18405	SRD5A1	0.303045286237757	3.42518659529891	1.18567069084112	0.300837165804418	0.70897319768568	-4.60903114159405
Q2WGJ6	KLHL38	0.439259215795578	3.3272471851041	1.16308571361379	0.308921960434587	0.712068102376934	-4.60909696930019
A8MQ27-1	NEURL1B	-0.354865417791856	3.24090802500327	-1.10353558545744	0.33121017866732	0.725710256937036	-4.60912800232958
P42658	DPP6	0.147629291789083	3.33671070454945	2.48916892641484	0.0669951368476323	0.606630877985588	-4.60920124251728
Q9H6A9-1	PCNXL3; PCNX3	0.158122549299936	3.30234693757229	1.64929121605548	0.173804832713156	0.645916215485471	-4.60950407161896
Q8NCN4	RNF169	0.108795167038775	3.32872619928109	2.31298085996178	0.0811836955697781	0.621704291468181	-4.60967301113038
Q5SVZ6	ZMYM1	0.09492780501292	3.33448060378215	2.16273937800323	0.0959890863074633	0.625281162605253	-4.60969697643461
Q9BWH6	RPAP1	0.110640142554449	3.31850341905803	2.5373232811108	0.0636228495171816	0.602303960780154	-4.6099204188602
Q6ICB0	DESI1	-0.773149896025398	3.41888543199685	-1.44947672820706	0.220195058428407	0.666521659777749	-4.61012236249758
Q969G9	NKD1	0.255744915261609	3.36162366365486	1.34933361043498	0.247963074311269	0.682556329260191	-4.61015844391255
Q9Y5X0	SNX10	0.321940246411352	3.32108390092489	1.21208961874459	0.2916308178031	0.707839039764682	-4.61041598280455
P0C869-6	JMJD7-PLA2G4B; PLA2G4B	-0.253967322652721	3.31744824098608	-1.33623575205292	0.251841248023944	0.683023266882922	-4.61060280301024
P10644	PRKAR1A	-0.117021007927566	3.33154031883231	-2.33422095975996	0.0793050403220645	0.619475414699086	-4.61087029605141
Q2M296-3	MTHFSD	-0.109566218157766	3.31279597270607	-2.05089312593159	0.108962546241269	0.629554667113497	-4.61088926382198
P10074	ZBTB48	-0.32173948026918	3.27528426198133	-1.12886150800551	0.321557150831432	0.719688680076447	-4.6109798831312
Q9NXK8	FBXL12	0.229583758559962	3.297528400142	2.00412043636124	0.114950482785054	0.629961284802202	-4.61113255870474
Q15287-1	RNPS1	0.1241654985678	3.32362484948542	2.42271599679254	0.0719881618976346	0.613518079688508	-4.61117138425662
Q9Y6G3	MRPL42	-0.137883609523725	3.26747080494205	-1.90651312483295	0.128636049713015	0.636654579624285	-4.61130036561149
Q96CX3-1	ZNF501	-0.177480854755117	3.36598983053493	-1.49793488709094	0.207895858845324	0.661049174257435	-4.61201932842078
P46736-3	BRCC3	0.288680952534805	3.33910094305937	1.18218614895879	0.302071547937258	0.709121985650798	-4.61297264671804
Q6UXT9	ABHD15	-0.1783626489314	3.32089247441904	-1.4704438595639	0.214785840793625	0.664898372020182	-4.61384326805272
Q9H469	FBXL15	-0.334208694456619	3.40180768642174	-1.53993379156521	0.19779983831858	0.656123632970468	-4.61388655272321
Q9Y2Z0-2	SUGT1	0.177947046971252	3.32482856768582	1.54604333711217	0.196373382426778	0.654557008325649	-4.6140975739948
Q8NCQ2	CSNK1G2-AS1	0.175068767595339	3.32148916389108	1.48397944050746	0.211365105048954	0.663675146470327	-4.61415567504633
Q969T3	SNX21	-0.249073630998738	3.33503673922027	-1.33221636717317	0.253043188673705	0.683105194391615	-4.61417127327998
Q86UV5-8	USP48	0.186600897916745	3.31791505287842	1.49202761939146	0.209357286219048	0.661049174257435	-4.61512448696222
P55345-1	PRMT2	0.150722349554396	3.30684039777929	1.65936906396504	0.171750954705251	0.645916215485471	-4.61580769348116
Q9H7S9	ZNF703	-0.264160604313668	3.28895649458872	-1.23551691743138	0.283689456512294	0.702726343012703	-4.61661111011787
Q8N5L8	RPP25L	-0.131746280210498	3.30693060931027	-1.8065683230232	0.144493389235146	0.644148211488747	-4.61685634109513
Q69YL0	LOC152217; NCBP2-AS2	-0.207308844571596	3.2643193649981	-1.49437930631717	0.208774249089682	0.661049174257435	-4.61722050955693
P54886	ALDH18A1	-0.0953890398005387	3.28873120523352	-2.8325650234905	0.0467399836363424	0.59541778653028	-4.61780202389958
Q86WK9	PAQR7	-0.31395862827969	3.31229716775935	-1.10076634194851	0.332281508273589	0.725968936324438	-4.61824411416421
Q9BRB3-1	PIGQ	0.161800568768125	3.33899657511211	1.59306745365445	0.18574128149936	0.648787324754633	-4.61850471931231
O75915	ARL6IP5	-0.24555514930769	3.34878760121064	-1.47703002407366	0.213114454233184	0.664460651053688	-4.6186248910219
Q9BZV1	UBXN6	-0.165823190050701	3.30565670330876	-2.08697650894722	0.104577019164271	0.626486089027182	-4.61881745886022
Q6PJ69	TRIM65	-0.197143644204094	3.2923467402496	-2.0963725238285	0.103467196884867	0.626486089027182	-4.6191104897749
O76071	CIAO1	-0.139298924875519	3.3322733364293	-2.18622384174265	0.0934880825455579	0.625281162605253	-4.61982357641205
Q9NRY6	PLSCR3	0.185574838577688	3.36297292871244	1.47442513136672	0.213773931198112	0.664892956404113	-4.6206513650042
P19634-1	SLC9A1	0.227844467029154	3.39273638686453	1.29072086089712	0.265782139681706	0.695499789916312	-4.62068035416415
Q96CC6	RHBDF1	0.400540635219743	3.29439861584354	1.00844486891502	0.369822924712917	0.744182179681099	-4.62071368412765
Q969G6	RFK	-0.427520281043729	3.35452639667768	-1.88395467761687	0.132044125799054	0.637305162149745	-4.62097071173194
Q969E2-1	SCAMP4	0.163360375309935	3.3071633441395	1.84858962118255	0.137584315090451	0.641280841357457	-4.62112852841529
P15884-6	TCF4	-0.259832229365232	3.26303325383842	-1.24764243165238	0.279660055590248	0.70224238924433	-4.62120732295642
Q6PH81-1	C16orf87	-0.14879738510352	3.29968610767567	-1.6212916135724	0.179646470752897	0.645916215485471	-4.62133869593411
Q6NVV9-4		0.381011058514209	3.34011520538738	1.04928198201216	0.352775822029702	0.736427477071017	-4.62163477859675
Q9NX46	ADPRHL2	-0.112190364287924	3.31432680363017	-2.17185866514814	0.0950091929099673	0.625281162605253	-4.62173006268696
O15460-2	P4HA2	-0.104573095241664	3.38738959463776	-2.03236110568592	0.111293157035294	0.629961284802202	-4.62176393403712
Q6P9A3	ZNF549	-0.426883741643566	3.179972687548	-0.971909914045338	0.38567898950648	0.752374293476734	-4.62195632136984
Q9BQ24-2	ZFYVE21	0.164887364968285	3.31277258541026	1.63972086649908	0.175778979837916	0.645916215485471	-4.62199770758318
Q8NBA8	DTWD2	-0.144059839931662	3.26627218544414	-1.66748361908776	0.17011561174602	0.645916215485471	-4.62219925221907
Q96HA8	WDYHV1	-0.288079758124679	3.32875469930706	-1.95027637732721	0.122292659517308	0.633437015152894	-4.62267051537558
Q86YS3	RAB11FIP4	-0.146511606906442	3.23539996255228	-1.908578546072	0.128328791618631	0.636654579624285	-4.62279049522279
Q99551	MTERF; MTERF1	0.218735432140335	3.39375377263097	1.65513731362105	0.172610290726772	0.645916215485471	-4.6232387417016
P06748-2	NPM1	0.235187306272127	3.36344830360489	1.37178231850536	0.241451842295187	0.676541089732033	-4.62383933927343
Q12955-4	ANK3	0.192430452213315	3.35899977123102	1.39737448895281	0.234234090629641	0.671942527788981	-4.6239624532454
Q9P2D6-3	FAM135A	0.270878918995197	3.25661180726348	1.1760232138533	0.304266305796939	0.71122692440425	-4.6255034016204
O43325	LYRM1	-0.145630235856556	3.26762027998673	-1.61392335027319	0.181217357571965	0.646859081497464	-4.62563042495897
Q9NRE2-1	TSHZ2	0.211797415444205	3.35848222193901	1.34405186502361	0.249519882635734	0.683023266882922	-4.62604788690431
Q15928	ZNF141	-0.375087549425296	3.20278301789976	-1.09194436690639	0.335715390674623	0.727431814304965	-4.626692138153
Q9BSJ8-2	ESYT1	0.229833130685081	3.30755828793525	1.31976107345842	0.256803360668043	0.686180710310192	-4.62696489760271
O14763	TNFRSF10B	0.190501018910146	3.31605917890244	1.75709152651651	0.153105864951915	0.644148211488747	-4.62743762771685
Q9UBN1	CACNG4	0.201200101990168	3.34069399884645	1.39528409710475	0.234815555609473	0.671942527788981	-4.6282291227429
Q13586	STIM1	0.139198330907572	3.34253250720909	2.14947815769613	0.0974341227534225	0.625649853809688	-4.62831255975668
Q5VSL9-1	STRIP1	0.0835095485471109	3.33751433272868	2.32835208392232	0.0798191961950372	0.619475414699086	-4.62853469758545
Q15475	SIX1	-0.286838384243287	3.29783947118931	-1.18683205413082	0.30042680563776	0.708823516749083	-4.62920227930439
Q9H172-4	ABCG4	0.338891843908284	3.29219174336296	1.11703680678891	0.326031787330772	0.722135481785489	-4.62928460306675
Q6V1X1	DPP8	0.12639501764763	3.32211708710954	2.24833414859618	0.0872163023900339	0.625281162605253	-4.6294107750951
P43034	PAFAH1B1	-0.053876352311344	3.31656738498958	-2.76768270621356	0.0499555943246387	0.59541778653028	-4.63091297178508
O15550	KDM6A	0.128059839019095	3.32210794443423	2.49084568453726	0.0668743434695254	0.606630877985588	-4.63135837479183
Q9NWU1-1	OXSM	-0.143914247761476	3.31016288879557	-2.00539621913558	0.114782454882496	0.629961284802202	-4.63199099560059
Q9BXF3-1	CECR2	0.109512059678609	3.35243465599316	2.29674023471402	0.0826539319548577	0.623641166807553	-4.63218578488071
Q9H2X6-1	HIPK2	0.199521586379665	3.32121242262649	1.33944234769298	0.250886356856812	0.683023266882922	-4.63246932364641
P14868	DARS	-0.0612667321075038	3.34074277572893	-2.70231904006849	0.0534564874245551	0.59541778653028	-4.63271669787238
Q13585	GPR50	0.24123900938499	3.37193370081863	1.24730962972461	0.279769918266171	0.70224238924433	-4.63309475575956
Q14353-1	GAMT	-0.594938232020902	3.37327293184785	-1.75101047581733	0.154201431825496	0.644148211488747	-4.63346824936644
P53539-1	FOSB	0.385974127404721	3.15840658375266	1.29736831454004	0.263700441158489	0.693238259541709	-4.63362075901036
Q9NPC8	SIX2	-0.15583178926673	3.3417183817397	-1.76722618634682	0.151298287592725	0.644148211488747	-4.63473591113745
Q9H2X8	IFI27L2	-0.213319797777954	3.24492807234439	-1.28408017877641	0.267877528055105	0.697705755377359	-4.63497246934834
Q9GZP9	DERL2	0.160926325676763	3.34206413624957	1.63219028922991	0.177348761391791	0.645916215485471	-4.63498128603811
Q86YR7-1	MCF2L2	0.258517435401993	3.36501102875419	1.24649745477482	0.28003820130545	0.70224238924433	-4.63512694508817
Q92947-1	GCDH	-0.172151233935494	3.27578167636888	-2.25934722102704	0.0861540222579854	0.624058962458289	-4.63581029696246
Q9H4B7	TUBB1	0.346973913016583	3.36906014760433	1.07292499090275	0.343227627008341	0.731993219391663	-4.63585904436039
O75953-5	DNAJB5	-0.224030200329949	3.3260615486027	-2.15241095476079	0.0971124778711752	0.625281162605253	-4.63620820186717
Q9P2J3	KLHL9	-0.256894304542051	3.22549339678697	-1.26481564643414	0.274046428415428	0.701470020474953	-4.63630859271186
Q8NB15-1	ZNF511	0.16509267305564	3.34794373991547	1.48832623488367	0.210278282965557	0.661554646347721	-4.6369509419487
Q9C0B2	KIAA1751; CFAP74	0.355375333027782	3.34930601838528	0.951967127062423	0.39457815751206	0.755200969140443	-4.63773852072598
[truncated: 8,424 more rows]
