# Supplementary material for: Thalidomide promotes degradation of SALL4, a transcription factor implicated in Duane Radial Ray syndrome
Source: eLife. 2018 Aug 1;7:e38430. doi: 10.7554/eLife.38430 (PMC6156078; doi:10.7554/eLife.38430)
Supplement: Figure 1—source data 13. [file elife-38430-fig1-data13.csv]

	ID	logFC	AveExpr	t	P.Value	adj.P.Val	B
Q12906-7	ILF3	-0.0757019837734706	3.30631920810379	-4.76540550469169	0.00104794299979754	0.914394430285655	-0.702547541179279
P17677-2	GAP43	-0.169274979173039	3.31676756212728	-4.5567467396525	0.00140492949702333	0.914394430285655	-0.771234322130517
P62805	HIST1H4A; HIST1H4F; HIST1H4D; HIST1H4J; HIST2H4A; HIST2H4B; HIST1H4H; HIST1H4C; HIST4H4; HIST1H4E; HIST1H4I; HIST1H4B; HIST1H4K; HIST1H4L	-0.152185600011879	3.32486356174095	-4.47155064642733	0.00158646394360695	0.914394430285655	-0.815399322081651
Q9Y4G6	TLN2	-0.0610893655239114	3.31224926378972	-4.39909513652087	0.0017606538643314	0.914394430285655	-0.942897447528852
Q9NQC3	RTN4	-0.170274609715331	3.31080520401086	-4.3264566859924	0.00195597555784102	0.914394430285655	-0.988816476974685
P04198	MYCN	0.152312258902621	3.4182026195384	4.46641441808601	0.00159818316138211	0.914394430285655	-1.1669772804876
Q14118	DAG1	-0.161843418826777	3.31551195354664	-4.95339217327609	0.000809076921401691	0.914394430285655	-1.17434192502133
Q96SW2-1	CRBN	0.15422976584287	3.35616223199762	4.34870480074737	0.00189380051528252	0.914394430285655	-1.34740558719404
Q6PJT7-2	ZC3H14	-0.0503811967763578	3.3378181930753	-3.88594126152482	0.00376212445234916	0.914394430285655	-1.58782089402299
Q9Y4P3	TBL2	-0.241034440778004	3.30568104250779	-4.59883967950835	0.00132357620470918	0.914394430285655	-1.70186536529249
P62750	RPL23A	0.153650521910464	3.3466376569266	3.77540958429565	0.00445180278945205	0.914394430285655	-1.86613344162842
Q53GQ0	HSD17B12	0.201679378663135	3.32290521168601	3.69531337749936	0.00503438108175293	0.914394430285655	-2.04534944192262
Q8N9F7	GDPD1	-0.25752736274818	3.31177487243476	-5.09580200475489	0.000667357166480916	0.914394430285655	-2.06595084658436
Q9ULC3	RAB23	-0.212890710107198	3.32522669569088	-3.62398508412259	0.00562095426683235	0.914394430285655	-2.07448150662697
Q8NCB2-1	CAMKV	-0.153776906465283	3.31015315398328	-3.58595236499596	0.00596272103041834	0.914394430285655	-2.12683570881854
Q8IWU5-1	SULF2	-0.221459207254209	3.3089954967919	-3.59111332466993	0.00591509064588201	0.914394430285655	-2.12828577814688
Q4KMQ2-2	ANO6	-0.171604001695573	3.3239258534227	-3.44702068390244	0.00740850873152523	0.914394430285655	-2.16342680411955
Q96FZ7	CHMP6	-0.219201605112693	3.32636489597716	-3.98429738789285	0.0032432886231223	0.914394430285655	-2.20686594611558
P05388	RPLP0	-0.0808498464993047	3.32423074347621	-3.60970242785448	0.00574681995573763	0.914394430285655	-2.24155614317767
Q9Y5M8	SRPRB	-0.237448614301278	3.31103389035671	-3.51863509585094	0.00662224316029042	0.914394430285655	-2.27175128416023
Q13308-6	PTK7	-0.188762521665966	3.32054718211723	-3.35990524873276	0.00849857137147127	0.914394430285655	-2.27786111725754
P06756	ITGAV	-0.198581668741082	3.31115185198805	-3.35228828874091	0.008601529603509	0.914394430285655	-2.29221231829153
Q13740-1	ALCAM	-0.19417138774544	3.31922991986648	-3.36189384849428	0.00847190376839617	0.914394430285655	-2.3016474730747
Q4VCS5	AMOT	-0.176789083477308	3.31040286947194	-3.49198822939541	0.00690406592479187	0.914394430285655	-2.30871549763594
O14757	CHEK1	0.159810209461681	3.33359621826534	3.38429394361183	0.00817747540638967	0.914394430285655	-2.32755197365714
Q8NFH3	NUP43	-0.102647242046432	3.33921557616034	-3.3200251601485	0.00905226721574366	0.914394430285655	-2.33247462655615
P83731	RPL24	0.17940839582291	3.31789751458558	3.35553352370066	0.00855750565239388	0.914394430285655	-2.33524648243317
Q9UKE5-4	TNIK	-0.0789232613823423	3.31636331300393	-3.38080928236838	0.00822256705594463	0.914394430285655	-2.34866826694929
Q96BJ3-1	AIDA	-0.141052983452551	3.32296804921904	-3.28064611411387	0.00963598103005254	0.914394430285655	-2.39423844326046
Q9UK45	LSM7	0.325257025958872	3.30405272219345	3.31576048707351	0.00911366424151656	0.914394430285655	-2.41432582806272
P84095	RHOG	-0.125333400805151	3.3295751611197	-3.45005989290418	0.00737322857983504	0.914394430285655	-2.43129862004737
Q9Y330	ZBTB12	-0.204378742615437	3.31670556478458	-4.22874838710574	0.00225601747021509	0.914394430285655	-2.47695719428683
P51572-2	BCAP31	-0.285418536179736	3.2893105536757	-3.21153489338185	0.010756975974795	0.914394430285655	-2.47814266300659
Q6FIF0	ZFAND6	-0.168248530901416	3.32140605293815	-3.27231923445971	0.00976435177558513	0.914394430285655	-2.47954889181727
P00533-1	EGFR	-0.177581973397644	3.32018919350554	-3.20590638208653	0.010854044942816	0.914394430285655	-2.48543241172888
Q99584	S100A13	0.266961175561121	3.31792542763941	3.25811885861218	0.00998739048334823	0.914394430285655	-2.48845628531395
P27824-2	CANX	-0.258456174106599	3.29680470409759	-3.21515704767937	0.0106949853822614	0.914394430285655	-2.51056415170534
O15258	RER1	-0.197513938984262	3.3126829275582	-3.29582841797242	0.00940642446946388	0.914394430285655	-2.52077205348513
Q9H0V9-2	LMAN2L	-0.151423873049253	3.31992127978555	-3.36030738985181	0.00849317150504248	0.914394430285655	-2.52516570650399
Q9H5Y7	SLITRK6	-0.223691943315682	3.35963359384891	-3.21813446209444	0.0106443067920229	0.914394430285655	-2.52923747732812
O14672	ADAM10	-0.178507490860169	3.32540170739034	-3.19210012815957	0.0110960150659719	0.914394430285655	-2.53094890619592
Q9BTV4	TMEM43	-0.278855225673081	3.28801958860576	-3.24938442347056	0.0101272035610728	0.914394430285655	-2.56211044911915
Q8NFZ8	CADM4	-0.278725144620807	3.31313202738138	-3.49212841263859	0.00690255086254868	0.914394430285655	-2.60501813506692
Q96JN8-1	NEURL4	-0.0853663790774524	3.32816542580044	-3.11755049042515	0.0125027161853811	0.914394430285655	-2.60547765882176
Q9H5I1	SUV39H2	-0.0962029343077773	3.34280619007421	-3.21929417865274	0.0106246347708621	0.914394430285655	-2.63994871091978
O95197	RTN3	-0.180132600149871	3.29991697591029	-3.09043128237643	0.0130591491128832	0.914394430285655	-2.64080608865167
Q9H9Y2	RPF1	0.236765582964309	3.36477743077097	3.38598217273506	0.00815572258641364	0.914394430285655	-2.65066360028551
P56199	ITGA1	-0.226108925938648	3.31484745132035	-3.08095479632114	0.0132595681432445	0.914394430285655	-2.66156596490019
Q5JRA6-1	MIA3	-0.162232100400827	3.30865003470185	-3.12311401003951	0.0123916263012292	0.914394430285655	-2.66587317218109
Q8TEM1-1	NUP210	-0.35134775533627	3.27757033736107	-3.0932309484546	0.0130005394248946	0.914394430285655	-2.66640630398068
P33527-9	ABCC1	-0.137455058428331	3.32354551509252	-3.08321464112924	0.0132114878599078	0.914394430285655	-2.68246495585901
P58107	EPPK1	0.247408678188895	3.30837891724927	3.46830661774886	0.00716507896163107	0.914394430285655	-2.69422063483257
P32418-4	SLC8A1	-0.201645410721105	3.320453748711	-3.68138714829239	0.00514362282721698	0.914394430285655	-2.70172164231569
Q12846	STX4	-0.215262887927532	3.31349986856577	-3.62475432229868	0.00561425819057674	0.914394430285655	-2.71464607754857
P11233	RALA	-0.20363940652042	3.32136208832899	-3.03103043731979	0.0143690913618667	0.914394430285655	-2.71967804595152
Q9NPA0	EMC7	-0.291334284078863	3.29753279295113	-3.31808627689192	0.00908012704616483	0.914394430285655	-2.72496855744658
P54709	ATP1B3	-0.232920920100371	3.32097139003064	-3.02045602003601	0.0146161349799637	0.914394430285655	-2.74361533009131
Q6UX15	LAYN	-0.288789945427519	3.33376267894427	-3.63467434812728	0.00552865415077142	0.914394430285655	-2.75353584464996
Q8IYD1	GSPT2	-0.120344340725361	3.31910267961898	-2.99292688921803	0.0152800028287822	0.914394430285655	-2.77611935055719
Q9BX67	JAM3	-0.253348667635136	3.32774415270603	-3.12804392012956	0.0122940412400631	0.914394430285655	-2.77839708430792
P08183	ABCB1	-0.120780559913741	3.32516881185894	-2.99291030022029	0.0152804120936441	0.914394430285655	-2.78035562068397
Q9NR33	POLE4	0.210113728657417	3.30386179683116	3.04211185203469	0.0141148158130433	0.914394430285655	-2.7882169805873
Q9UBQ6	EXTL2	-0.223474061785501	3.32498416045679	-3.32558711273992	0.00897284065057879	0.914394430285655	-2.79584759338325
O75477	ERLIN1	-0.219733750481861	3.29150860744024	-3.076646059843	0.013351741741954	0.914394430285655	-2.80230415016177
Q9UGP8	SEC63	-0.248467463707922	3.29398806329535	-2.9602003919375	0.0161097248492525	0.914394430285655	-2.81352876588887
Q9BVP2	GNL3	0.0766245641043777	3.35404129052261	3.03477838104265	0.0142825664506105	0.914394430285655	-2.82669189840266
Q7Z7K6-3	CENPV	-0.111887320979449	3.30394491231437	-2.95524612340483	0.0162393078537162	0.914394430285655	-2.83413629462228
P78310-1	CXADR	-0.193742868681875	3.32262337866807	-2.94922793128577	0.0163981594715968	0.914394430285655	-2.83525763385503
Q5JTV8-3	TOR1AIP1	-0.381317833770153	3.27973536002617	-3.09017140239689	0.0130646034031312	0.914394430285655	-2.83607191402523
Q14739	LBR	-0.31778709573024	3.27362798481681	-2.96337803844163	0.0160271702891637	0.914394430285655	-2.84159879864445
Q05084	ICA1	-0.0672188573682121	3.32447345479202	-2.96717337543333	0.0159291374414247	0.914394430285655	-2.84370871560472
P28799	GRN	-0.269964313119655	3.29992962559186	-3.49877167557848	0.00683115029422485	0.914394430285655	-2.85439806850523
Q92624	APPBP2	0.435660710443728	3.32993639864015	3.09042014311463	0.0130593828524224	0.914394430285655	-2.85537113906958
P04899-4	GNAI2	-0.18974598861914	3.32689751504244	-2.90709098003837	0.0175559712763497	0.914394430285655	-2.88362256495223
Q14596-1	NBR1	-0.0709210620689029	3.35043019151281	-2.93228405261688	0.0168540183370954	0.914394430285655	-2.89975112393617
P04843	RPN1	-0.262383129783594	3.28392910499003	-2.89780508640573	0.0178221985637682	0.914394430285655	-2.90057273849889
P26599-3	PTBP1	-0.0812903709557247	3.32187129014118	-3.22174400888598	0.0105832028189088	0.914394430285655	-2.90581469846861
Q96JG8-4	MAGED4B; MAGED4	-0.136940828798801	3.33210615525811	-2.92973426704115	0.0169237348697976	0.914394430285655	-2.90731446390808
P26373-1	RPL13	0.202615954233673	3.33252479904413	2.9507471291994	0.0163579099696252	0.914394430285655	-2.9104689405415
P30519	HMOX2	-0.245054904908014	3.28992971340187	-2.93566729186585	0.0167619678803392	0.914394430285655	-2.915035615127
P01892	HLA-A; LOC100507703	-0.140321364780826	3.30328620696758	-3.05742856288712	0.0137709706806234	0.914394430285655	-2.93706854481886
Q9UPS8-3	ANKRD26	-0.105603786974547	3.33794249311579	-2.90233800372384	0.0176917267685976	0.914394430285655	-2.95300236543594
Q14254	FLOT2	-0.186177326452839	3.31775114963278	-2.85372265714182	0.0191435564847547	0.914394430285655	-2.95735730842606
P62424	RPL7A	0.164232245871827	3.33241544400687	3.1089494390547	0.0126764889710171	0.914394430285655	-2.96129003621337
Q96RT1-8	ERBB2IP; ERBIN	-0.139048093406599	3.33834925203245	-2.83179074047069	0.0198378476940452	0.914394430285655	-2.98430578832365
Q96A33-1	CCDC47	-0.207158267861776	3.29855297840892	-2.86751859014608	0.0187195896092221	0.914394430285655	-2.98594283341027
Q9NNW5	WDR6	-0.0930063915464988	3.32596242500228	-2.82832723599785	0.0199498181132883	0.914394430285655	-3.00497463318563
O60462-1	NRP2	-0.129106311702529	3.32562563721916	-2.82948146078352	0.0199124321176896	0.914394430285655	-3.00713504998546
Q9UHN6-1	TMEM2	-0.112354914922592	3.31628360530063	-2.87230587165545	0.0185747237368929	0.914394430285655	-3.01006305002285
Q8WUW1-2	BRK1	0.696266780990446	3.22537276655767	2.80941808645087	0.0205725938706899	0.914394430285655	-3.02474846797406
O75955	FLOT1	-0.135767263930788	3.31729968796493	-2.84798503317551	0.0193227581429172	0.914394430285655	-3.02735443616564
Q00013-1	MPP1	-0.0975351401163217	3.32791904259594	-2.92321106876871	0.0171034421361927	0.914394430285655	-3.03265758806893
Q9BVC4	MLST8	-0.107696231933689	3.33049689557167	-2.84782860329857	0.019327667799441	0.914394430285655	-3.03266644739368
Q9HDC9	APMAP	-0.23910212624367	3.30894334456028	-2.82355160870846	0.0201052661271299	0.914394430285655	-3.04284025095632
Q5TC82-1	RC3H1	-0.0670121994280629	3.32226485170453	-2.78380528168885	0.0214478914539895	0.914394430285655	-3.04806441787951
P50402	EMD	-0.205597840000567	3.29091607065193	-2.90397201358235	0.0176449349720639	0.914394430285655	-3.06672964175053
Q8IXM2-3	C17orf49	0.361162435759272	3.29416313872709	2.7903171545413	0.0212218194739672	0.914394430285655	-3.07172481617699
O15379-2	HDAC3	-0.111635012788837	3.32721960200772	-2.7601995172383	0.0222881572230646	0.914394430285655	-3.07805880339992
Q8N5K1	CISD2	-0.20690730470966	3.29704588597704	-2.77072880563113	0.0219092980549832	0.914394430285655	-3.07895892527798
Q14108-1	SCARB2	-0.224997543371565	3.31890285012665	-2.76017187454807	0.0222891605652403	0.914394430285655	-3.07899097181219
P43307	SSR1	-0.324947877471581	3.2868487979495	-3.31300804469483	0.00915352044202675	0.914394430285655	-3.08242850212353
Q96AG4	LRRC59	-0.222980348065787	3.29666921552663	-2.77108004637383	0.0218967733946687	0.914394430285655	-3.08647652808845
Q9UKM7	MAN1B1	-0.120729283587353	3.31524131083734	-2.86266937814354	0.0188675074053915	0.914394430285655	-3.09112505471981
Q15370-2	TCEB2; ELOB	0.160202888970375	3.32752919828664	2.76825343672062	0.0219977724728118	0.914394430285655	-3.09625190269696
Q14165	MLEC	-0.27627217864936	3.29414884028356	-3.03088622200445	0.0143724314825499	0.914394430285655	-3.09998391780845
P18621-3	RPL17-C18ORF32; RPL17	0.171530464791341	3.31775237826745	2.91002442241065	0.0174727186629705	0.914394430285655	-3.10178367449258
Q9H4G0-2	EPB41L1	-0.118841250904887	3.32248419245553	-2.73557575557147	0.0232003636480449	0.914394430285655	-3.10696654283048
P49585	PCYT1A	0.0996881332875628	3.32610526895675	2.74572842237774	0.0228197414391204	0.914394430285655	-3.12352524609601
Q7Z4G1-2	COMMD6	0.496104487806647	3.30722341184598	3.12358391232206	0.0123822903763152	0.914394430285655	-3.13907901990574
Q9H2H9	SLC38A1	-0.210022787401486	3.30383938879052	-2.97620740760403	0.0156982607993091	0.914394430285655	-3.14108278120939
Q9NZU0	FLRT3	-0.231465513248639	3.3478451081799	-2.74360037711978	0.0228989928126887	0.914394430285655	-3.14530119942484
Q9H2J7	SLC6A15	-0.313977474580761	3.3056246447762	-3.13253209846755	0.0122058913748596	0.914394430285655	-3.14587945859776
P68431	HIST1H3F; HIST1H3C; HIST1H3D; HIST1H3G; HIST1H3H; HIST1H3B; HIST1H3A; HIST1H3E; HIST1H3I; HIST1H3J	-0.170688929074469	3.33101813889856	-2.72448966259157	0.0236233465699473	0.914394430285655	-3.14974166387339
P29323	EPHB2	-0.172036864502085	3.32362963300588	-2.69727165844059	0.024695318050425	0.914394430285655	-3.15631990113922
Q15013-3	MAD2L1BP	0.200876982798656	3.3262724909091	3.4506024697805	0.00736694868464497	0.914394430285655	-3.16370216115438
Q8TCJ2	STT3B	-0.222324189993343	3.29129370633175	-2.89979302785604	0.0177648583986136	0.914394430285655	-3.16575823818475
Q8NE01	CNNM3	-0.157476035828878	3.31959324537709	-2.80406478500339	0.0207524804420188	0.914394430285655	-3.16682070764678
Q6ZVM7	TOM1L2	-0.114813056348235	3.31453825621675	-2.74347508041596	0.0229036677418197	0.914394430285655	-3.16774727381982
Q15113	PCOLCE	-0.137523222056994	3.3190429916019	-2.69199608258605	0.0249087313907297	0.914394430285655	-3.171599167658
P40429	RPL13A	0.180774449091358	3.30621539483539	2.84063865585645	0.0195547095608179	0.914394430285655	-3.17716572947523
Q07065	CKAP4	-0.234072616589346	3.2843598000618	-2.82947637963108	0.0199125965423412	0.914394430285655	-3.17953376155718
P35240-2	NF2	-0.0852516760837428	3.33512995112748	-2.69134631741658	0.0249351452672382	0.914394430285655	-3.18110953072199
Q9Y673	ALG5	-0.161225326791772	3.29945148508593	-2.70393381687981	0.0244284572360643	0.914394430285655	-3.18271543489794
Q9NZM5	GLTSCR2; NOP53	0.237396140158515	3.40016066227884	2.68044346784228	0.0253826158840798	0.914394430285655	-3.18319971886677
Q13443	ADAM9	-0.107592684953732	3.30665383893549	-2.74033279200692	0.0230212267629123	0.914394430285655	-3.18613625285694
Q9Y639-2	NPTN	-0.231585215051727	3.31692354445609	-2.83002107699907	0.0198949781737366	0.914394430285655	-3.18655080181011
P84098	RPL19	0.151206951366044	3.3136622883342	2.74179751099554	0.0229663527670449	0.914394430285655	-3.1901578221225
O15217	GSTA4	0.0860239205671997	3.32295313266663	2.66986116987456	0.025824701906077	0.914394430285655	-3.19195475954863
P00387-3	CYB5R3	-0.200910025155262	3.3123072173353	-2.66537857813895	0.0260143072010986	0.914394430285655	-3.19778496156423
P51149	RAB7A	-0.110070321672662	3.31332099727005	-2.73407610220914	0.0232571293530263	0.914394430285655	-3.19797808891678
P14678-3	SNRPB	-0.0758091200421089	3.32474844488326	-2.95535231767705	0.0162365190591142	0.914394430285655	-3.20916362950357
Q9H5K3	POMK; SGK196	-0.32799189052441	3.28343032758865	-2.79257784173862	0.0211439040556461	0.914394430285655	-3.2154208697746
Q86SF2	GALNT7	-0.151549691807257	3.32248964057507	-2.65028620587168	0.0266630930518132	0.914394430285655	-3.21787645255244
O95864	FADS2	-0.218815906902211	3.29013410016956	-2.68167135527282	0.0253318179110824	0.914394430285655	-3.22497502460623
Q9P0I2	EMC3	-0.211928071034349	3.28240133116658	-2.74293686124477	0.0229237601952278	0.914394430285655	-3.22897470254069
P62753	RPS6	0.149148784960857	3.30717436054439	2.8475566016848	0.0193362077864532	0.914394430285655	-3.23079185931627
P04844-1	RPN2	-0.249424134071167	3.306040306006	-2.64416818997539	0.0269307265468917	0.914394430285655	-3.23166071426671
Q9P035	PTPLAD1; HACD3	-0.203822652342126	3.30756643297233	-2.6400697591012	0.0271115286830855	0.914394430285655	-3.23675729263956
Q8WVC6-1	DCAKD	-0.162519615834544	3.2929277578915	-2.86969975498063	0.0186534435861438	0.914394430285655	-3.23726903001181
P05556-1	ITGB1	-0.205139383329681	3.3108884468912	-2.63404904570121	0.0273793568267974	0.914394430285655	-3.24202793576346
P54920	NAPA	-0.0530575524254087	3.32483630546648	-2.7269482715562	0.0235288694788681	0.914394430285655	-3.24264673800794
P09668	CTSH	-0.121748313502261	3.32616230927152	-2.67593391979005	0.0255700629331915	0.914394430285655	-3.24962129922401
Q9BV38	WDR18	-0.0621580112657534	3.31392450643878	-2.70183752726669	0.0245121101264937	0.914394430285655	-3.25357164889495
Q6P9B6	KIAA1609; TLDC1	-0.0887926607525271	3.32723292893727	-2.6232153794144	0.0278680287809527	0.914394430285655	-3.25947454019249
P30085-1	CMPK1	0.078816443225755	3.31898686660765	2.63077528349035	0.0275261073538998	0.914394430285655	-3.2722948196489
Q9UEY8-2	ADD3	-0.102248840449093	3.32072423048149	-2.63475945386065	0.0273476162676889	0.914394430285655	-3.27387852098312
Q05707-1	COL14A1	-0.198421344729838	3.3113979358386	-2.6178392311884	0.0281137857846976	0.914394430285655	-3.27499797077699
Q9H8H3	METTL7A	-0.298888800246008	3.320465023075	-2.97292270040685	0.015781805378569	0.914394430285655	-3.2755426951161
Q15005	SPCS2	-0.289935085778461	3.31062994962287	-2.60612278403794	0.028656968389002	0.914394430285655	-3.27897736849266
Q8TC12	RDH11	-0.194384549769713	3.31453915006599	-2.65531899017651	0.0264449481273538	0.914394430285655	-3.27947968911962
Q9Y4F1	FARP1	-0.168671225191068	3.3251770032725	-2.61548219144207	0.0282222197093348	0.914394430285655	-3.28034626641139
Q6UWP7-1	LCLAT1	-0.230558480123614	3.30439522624409	-3.25687488434771	0.0100071797421347	0.914394430285655	-3.2803979853436
Q15390	MTFR1	-0.0903094270793696	3.32743232611031	-2.60122618820696	0.0288870992775217	0.914394430285655	-3.28557187823651
P05026	ATP1B1	-0.153637820398555	3.3321010178602	-2.6044492566652	0.0287354126207739	0.914394430285655	-3.28644053145938
P16949-1	STMN1	0.267363110305423	3.30342094544015	2.94758437706459	0.0164418181543874	0.914394430285655	-3.2929332341454
Q9H871-1	RMND5A	-0.074728621991634	3.33260932910534	-2.590977917224	0.0293747898541424	0.914394430285655	-3.29401606768485
Q96PC5	CTAGE5; MIA2	-0.253065296012841	3.30098902013972	-3.1707822842554	0.0114806784429739	0.914394430285655	-3.29435374440824
P34741	SDC2	-0.222659518614185	3.33218317309013	-2.97861243778757	0.0156373786248116	0.914394430285655	-3.295240075347
Q6UW68	TMEM205	-0.265173486512647	3.27099476572685	-2.87774935028854	0.0184113931606843	0.914394430285655	-3.29829116098346
O75844	ZMPSTE24	-0.283373211040994	3.29233335272405	-2.68724216383085	0.0251026415251168	0.914394430285655	-3.30410087152518
O75582-1	RPS6KA5	0.164455579675992	3.31069535217298	3.03622072808908	0.0142494116929468	0.914394430285655	-3.3047047863141
P60033	CD81	-0.212554470468729	3.33821100442853	-2.63668164958209	0.0272619198934628	0.914394430285655	-3.3049577902209
Q14978-2	NOLC1	-0.0743405114584604	3.30568089187262	-3.00135190520273	0.0150736005397781	0.914394430285655	-3.30539355512638
Q9BRK5-1	SDF4	-0.143812171494094	3.29796005303558	-2.60461353517986	0.0287277027334899	0.914394430285655	-3.30733997767199
P32297	CHRNA3	-0.295831363354153	3.32852297571486	-2.81407939967316	0.0204172549047792	0.914394430285655	-3.31983371490577
P43243	MATR3	-0.0840824085814552	3.31674954804577	-3.09505355092988	0.0129625301916151	0.914394430285655	-3.32191847637669
P46776	RPL27A	0.270985770558678	3.31512541471912	2.63389332899929	0.0273863191100992	0.914394430285655	-3.32667774971446
Q15811-2	ITSN1	-0.0483122017259923	3.32765546329118	-2.66241641799326	0.0261403728193018	0.914394430285655	-3.34137622252364
A0FGR8-6	ESYT2	-0.135225587175547	3.30127008809395	-2.60884844824724	0.0285296682213758	0.914394430285655	-3.35028661569509
O95478	NSA2	0.210003900765629	3.40439588760407	2.57262208872151	0.0302691020307995	0.914394430285655	-3.35525742730482
Q13449	LSAMP	-0.153636780711384	3.3159271314553	-2.56647152936648	0.0305748453002992	0.914394430285655	-3.35578105252471
Q8N766-1	EMC1	-0.284546142655806	3.29208522990249	-2.54508441177376	0.0316623453804538	0.914394430285655	-3.35642252121983
Q9NP97	DYNLRB1	0.375196548431979	3.31114434744465	2.54963411201047	0.0314277947645488	0.914394430285655	-3.36215862341323
P68104	EEF1A1	-0.0681886034278159	3.31838701615296	-3.24361705396359	0.0102206363598496	0.914394430285655	-3.36379316769654
Q96K76	USP47	0.120846076131774	3.33171001574508	2.71580633985071	0.0239601117010577	0.914394430285655	-3.37056287924356
O14683	TP53I11	-0.278885247019095	3.28614307967642	-2.88087399000369	0.0183183033021962	0.914394430285655	-3.37483711517146
O75683	SURF6	0.106382759874562	3.39147672634879	2.51545338643136	0.0332334512086763	0.914394430285655	-3.38723796248158
Q9Y2W1	THRAP3	-0.0561191098358197	3.31227443801345	-2.86903096520417	0.0186736998679774	0.914394430285655	-3.38920833525918
Q96ME1	FBXL18	0.118493270798661	3.33886503895354	2.51301359847209	0.0333662432335642	0.914394430285655	-3.39063918028501
O95197-3	RTN3	-0.376486453613193	3.30513439633814	-3.71283074345414	0.0049004307897243	0.914394430285655	-3.39104199916935
O43768-4	ENSA	0.228007292376239	3.30994565214464	2.52810104955454	0.0325535043251758	0.914394430285655	-3.39162619050272
Q99442	SEC62	-0.190799602203265	3.31000917961095	-2.51878072628727	0.0330532042775064	0.914394430285655	-3.3929846263526
Q86UP2-1	KTN1	-0.198925794122506	3.27896775164373	-2.75590995227276	0.0224444054066369	0.914394430285655	-3.4017416612804
Q15532	SS18	0.64579068757985	3.22065982856312	2.54827448909926	0.031497704130635	0.914394430285655	-3.40189543734056
P54289	CACNA2D1	-0.183887584735446	3.30398561711725	-2.55666375431871	0.0310688196805352	0.914394430285655	-3.40285216199263
P11234-2	RALB	-0.265345432709753	3.34312738447759	-2.72711494635129	0.0235224785510334	0.914394430285655	-3.40299934240102
P61968	LMO4	-0.111936326215335	3.32136470940678	-2.53174382832461	0.03236026402306	0.914394430285655	-3.40785510102118
Q96IK1	BOD1	0.271089621557957	3.2899148131411	2.49077651102516	0.0346012949613676	0.914394430285655	-3.41666927753868
O60427	FADS1	-0.23249241477991	3.28912062167225	-2.50867230819233	0.0336038444027033	0.914394430285655	-3.4204611818482
O75973	C1QL1	-0.225561033904644	3.31789611687955	-3.23897663290309	0.010296462455946	0.914394430285655	-3.42180077278477
Q8TEU8	WFIKKN2	-0.200330383361457	3.34455174724437	-3.33008500204011	0.0089091405765981	0.914394430285655	-3.42241438021555
Q9NZM3	ITSN2	-0.0935617006846095	3.32251171183029	-2.55254363668056	0.0312787149723611	0.914394430285655	-3.42433613283405
P57768	SNX16	-0.104327571139415	3.32186595604905	-2.5434032181177	0.0317494596432559	0.914394430285655	-3.43237585792392
P07199	CENPB	-0.0824112645494722	3.31942599275733	-2.48672460247249	0.0348312133549596	0.914394430285655	-3.44348781989717
Q9P0R6	GSKIP	0.330346558275345	3.32172376541841	2.61159405660427	0.0284020125441232	0.914394430285655	-3.44677546967719
Q9UMY1-1	NOL7	0.208518002884321	3.3468195396118	2.48642529253487	0.0348482575972399	0.914394430285655	-3.44756109858648
P13637-3	ATP1A3	-0.117501823281291	3.31430045237218	-2.4564751643818	0.0365965661714672	0.914394430285655	-3.45823979391145
P47914	RPL29	0.126534113480829	3.32319511624567	2.47525155742689	0.0354905438334456	0.914394430285655	-3.45970147132551
Q9UNL2-2	SSR3	-0.249557067881341	3.28037012929694	-2.88284717652045	0.0182597659382961	0.914394430285655	-3.45973510716587
Q969I6	SLC38A4	-0.23059412239169	3.33456922666605	-2.96687919457741	0.0159367140082958	0.914394430285655	-3.46034022124885
O95470	SGPL1	-0.14514541888939	3.3097409389118	-2.50334147988774	0.0338979208954988	0.914394430285655	-3.4612988817741
P09172	DBH	-0.236345913194903	3.30155570554275	-2.49751158284552	0.0342224767790688	0.914394430285655	-3.46379514967251
P36955	SERPINF1	-0.215832727239651	3.31458657167527	-2.49960681543939	0.0341054769686792	0.914394430285655	-3.46576706945282
P29992	GNA11	-0.201162990102253	3.3268584260674	-2.46109656097098	0.0363211936761289	0.914394430285655	-3.46836811491543
Q9P2B2	PTGFRN	-0.246960399127115	3.32948559016397	-2.44425991026934	0.0373344909911091	0.914394430285655	-3.47300543372796
Q9BY67-3	CADM1	-0.161601937725867	3.31988464199245	-2.45926176802243	0.0364302742307383	0.914394430285655	-3.474275686005
O00451-1	GFRA2	-0.200722355083036	3.32054481888717	-2.54314439218112	0.031762892545737	0.914394430285655	-3.47573006588521
Q9UHA3	RSL24D1	0.112793112787033	3.35538455351137	2.44126298297387	0.0375177889953927	0.914394430285655	-3.4766643107667
P05023	ATP1A1	-0.134268789992487	3.32897842157333	-2.77356862837371	0.0218082430588597	0.914394430285655	-3.48151340270171
P78364	PHC1	-0.0949372120871225	3.30600243372845	-2.45351482693352	0.0367740548729931	0.914394430285655	-3.48335340468202
Q5JPE7	NOMO2	-0.341285200125922	3.28641422377996	-2.50706931783315	0.0336920043614035	0.914394430285655	-3.48352618679258
Q9C0E8-4	KIAA1715; LNPK	-0.165189916505423	3.31872649773628	-2.43913327550031	0.0376485906013239	0.914394430285655	-3.48552730774653
Q96QD8	SLC38A2	-0.227807232307528	3.36411831407717	-2.54211341885616	0.0318164560159595	0.914394430285655	-3.49254982746058
O60925	PFDN1	0.431794386511319	3.26842462261782	2.43286491236869	0.0380362193460001	0.914394430285655	-3.49675153064667
O15431	SLC31A1	-0.25614737207634	3.33584342524529	-2.86679798893205	0.0187414952300871	0.914394430285655	-3.51215243302986
P17706-1	PTPN2	-0.0751047601721721	3.33358585631965	-2.43797324320073	0.0377200279748755	0.914394430285655	-3.51354806110088
Q9BVC6	TMEM109	-0.218109026557846	3.30577345049035	-2.90283264624146	0.0176775487001615	0.914394430285655	-3.51356708963142
P42766	RPL35	0.194035568787487	3.32271685962875	2.42766262497732	0.0383609375588192	0.914394430285655	-3.51554303375208
Q92823-5	NRCAM	-0.148416579716099	3.33903605470502	-2.40889595898546	0.0395554009332023	0.914394430285655	-3.51629326917181
Q9H1E3	NUCKS1	-0.213146460612318	3.29558295742738	-2.53485244139528	0.032196269372924	0.914394430285655	-3.52435038731648
O94919	ENDOD1	-0.192672485701026	3.29989299787668	-2.9458771126949	0.0164872955516214	0.914394430285655	-3.52651203804519
P57088	TMEM33	-0.179364758959286	3.32132868525126	-2.4343185897303	0.0379459731759184	0.914394430285655	-3.52708946683289
Q9BYN0	SRXN1	0.64671344321672	3.29478228655193	2.62736669994855	0.0276797447604391	0.914394430285655	-3.52899085116016
Q06546	GABPA	0.0699829090039704	3.31972370209139	2.46150552218258	0.0362969248891214	0.914394430285655	-3.53257606033954
Q9BUM1	G6PC3	-0.281288210315781	3.31100557132179	-3.59721695975905	0.00585927592499361	0.914394430285655	-3.53713899253714
P0C7U0	ELFN1	-0.220274099143515	3.32671030985723	-3.54896915870608	0.00631604865048143	0.914394430285655	-3.53994035846554
Q9BSJ8-2	ESYT1	-0.100794741789281	3.30283945617986	-2.46038689593908	0.0363633453979699	0.914394430285655	-3.54119786789803
Q9Y5K8	ATP6V1D	-0.0807088776025246	3.319942318021	-2.40905887676616	0.0395448741035739	0.914394430285655	-3.54404002369336
Q02543	RPL18A	0.142126820947552	3.32951824701516	2.60083003257101	0.0289057990368374	0.914394430285655	-3.54600811806872
Q8NBZ7-2	UXS1	-0.116415555807048	3.31750630675929	-2.44669472991497	0.0371862295720612	0.914394430285655	-3.5472242352962
O75396	SEC22B	-0.17300049688903	3.30179712386612	-2.38140229866415	0.0413723252488672	0.914394430285655	-3.55078504452642
Q9Y6X4-1	FAM169A	-0.0585424918851692	3.32705469836826	-2.40526031813776	0.0397910410992337	0.914394430285655	-3.55199629087734
Q96TC7	FAM82A2; RMDN3	-0.144901021399526	3.32117365931538	-2.43527916371982	0.0378864564796671	0.914394430285655	-3.55658254302569
Q9NPI6	DCP1A	0.0676332484466983	3.31774849835712	2.4033432370577	0.0399158555347265	0.914394430285655	-3.55907287025177
P02545	LMNA	-0.118604939659384	3.30432786142452	-2.64205164803591	0.0270239452089537	0.914394430285655	-3.55959263425187
Q9NX70	MED29	0.350684413759834	3.29579612042986	2.37608030658571	0.0417334758475499	0.914394430285655	-3.56578115585387
P39656	DDOST	-0.227009912066374	3.31015488175915	-2.39595776006476	0.0404003420675598	0.914394430285655	-3.57076346142009
Q92804-1	TAF15	-0.0702664608350734	3.31999545053975	-2.42394981688647	0.0385943700852364	0.914394430285655	-3.57902203818748
Q9BZV1	UBXN6	-0.0824223234736144	3.3270581186068	-2.35575553740683	0.0431416793512786	0.914394430285655	-3.57997726084258
Q8WUY8	NAT14	-0.157508404336352	3.3139850048532	-2.565365950795	0.0306301315603432	0.914394430285655	-3.58518835914585
Q9BZ67	FRMD8	0.205092360852551	3.36636305831061	2.3680108442491	0.0422870369367382	0.914394430285655	-3.58542127234208
Q9NZ01-1	TECR	-0.31604651361125	3.28709926647885	-2.3709299522242	0.0420859529819902	0.914394430285655	-3.58885697468604
O43915	FIGF; VEGFD	-0.342095317539699	3.30990288732307	-2.35367193890462	0.0432886726739699	0.914394430285655	-3.58918583551967
Q86TP1-1	PRUNE; PRUNE1	0.0758921835599434	3.30740812376788	2.3444944774676	0.043942039857126	0.914394430285655	-3.5933793577495
Q9BTT4	MED10	0.628265867613975	3.28161199033626	2.34505409473222	0.0439019216340497	0.914394430285655	-3.59843829078164
P62917	RPL8	0.178920724568718	3.3198737673027	2.51570689892082	0.0332196834912646	0.914394430285655	-3.59913325188954
Q9UBV2	SEL1L	-0.368937887990568	3.29302783143609	-3.48027921466386	0.00703185193015135	0.914394430285655	-3.60224285107788
P46977	STT3A	-0.220219252848649	3.31111478501549	-2.43277932812924	0.038041539179876	0.914394430285655	-3.60964693040014
Q14151	SAFB2	-0.0518806151342525	3.3186841038734	-2.7173561638349	0.0238996499026894	0.914394430285655	-3.61316781907447
Q9NR28-1	DIABLO	-0.166811813269404	3.33527758285422	-2.36825301885128	0.0422703185083346	0.914394430285655	-3.61675667554385
Q9UM13	ANAPC10	-0.135050148833644	3.32644737176882	-2.32488802554381	0.0453706942055529	0.914394430285655	-3.61871685722318
P21926	CD9	-0.271026221281327	3.3196650975643	-2.33245713608039	0.0448138038293361	0.914394430285655	-3.61899960483361
P16278	GLB1	-0.0802871715828076	3.31173705684624	-2.35310600500122	0.0433286835551802	0.914394430285655	-3.62555468776357
Q9Y6M4-2	CSNK1G3	-0.115459523655786	3.33887930786959	-2.31658691377591	0.0459892936830521	0.914394430285655	-3.62600390635855
P33993-1	MCM7	0.130632878007751	3.32014390962569	2.76395315931358	0.0221523374695011	0.914394430285655	-3.62816222062935
Q8IYB7	DIS3L2	-0.0449719946171644	3.31096857957345	-2.44814982800786	0.0370979056855121	0.914394430285655	-3.63133624423335
O75781	PALM	-0.134077998705063	3.31711749226962	-2.32051543874135	0.0456955096315454	0.914394430285655	-3.63330347482007
P12829	MYL4	0.223224535085372	3.30762337041388	2.55410123056295	0.0311991980617124	0.914394430285655	-3.63869826367266
Q9HAN9	NMNAT1	-0.0980971820846765	3.32051939091991	-2.30376769269598	0.0469609553154536	0.914394430285655	-3.64168336478419
Q07020	RPL18	0.133475079221026	3.33006318392309	2.31962104822098	0.0457622310358364	0.914394430285655	-3.64351588079482
Q6ZS17-4	FAM65A; RIPOR1	-0.0495837679964807	3.31245269038343	-2.32687183443813	0.0452240802202944	0.914394430285655	-3.6465901411986
Q9H204	MED28	0.512931674108137	3.28471182821474	2.47128469808124	0.0357213979895322	0.914394430285655	-3.64791030779987
Q9NT99	LRRC4B	-0.214594561129466	3.33372539508067	-2.34652909184181	0.0437963544200526	0.914394430285655	-3.64857041276405
O75882-1	ATRN	-0.200747594065047	3.29244672060467	-2.44743210334019	0.0371414451393202	0.914394430285655	-3.65311058647271
P42167	TMPO	-0.26477210993432	3.25659674942201	-2.31641066698332	0.0460025173864946	0.914394430285655	-3.65716165593693
Q9P0L0	VAPA	-0.198033552657261	3.3072152291063	-2.43812521454242	0.0377106615641249	0.914394430285655	-3.65907781347273
Q9NP80-1	PNPLA8	-0.186192645138711	3.29510348680368	-2.58586670446506	0.0296211087164554	0.914394430285655	-3.65932810561055
Q92854-1	SEMA4D	-0.166743442737035	3.33081612622717	-2.67411695726164	0.0256459833351409	0.914394430285655	-3.65947579361005
Q8N428	GALNT16; GALNTL1	-0.142627188962984	3.31085535779037	-2.31440351857535	0.0461533773854566	0.914394430285655	-3.66298559121019
P61266	STX1B	-0.101898791475142	3.32207639261004	-2.40018884864067	0.0401220733700687	0.914394430285655	-3.66898437145557
Q9H3C7	GGNBP2	0.662860131700328	3.3073709918837	2.32532478942225	0.0453383748287735	0.914394430285655	-3.66907035007135
Q9UHG3	PCYOX1	-0.338904415060218	3.28301038027899	-2.30074347271285	0.0471931154154391	0.914394430285655	-3.67054956469475
P26232	CTNNA2	-0.118942064618899	3.3139347987384	-2.33274957839213	0.0447924235879201	0.914394430285655	-3.67358713193981
Q9H910-3	HN1L; JPT2	0.333189876504289	3.27559744215015	2.34998691388821	0.0435498568910656	0.914394430285655	-3.67867866916708
P60468	SEC61B	-0.287919760068743	3.3116689714842	-2.48717628546402	0.0348055079784247	0.914394430285655	-3.68300152742719
Q9BZF9	UACA	-0.105671669964163	3.31459591540352	-2.35614981464996	0.043113919562197	0.914394430285655	-3.68319042477981
Q70UQ0-4	IKBIP	-0.232482403084396	3.29761902901369	-2.27040231628692	0.049585717524433	0.914394430285655	-3.68344862286738
Q8NB49-1	ATP11C	-0.0950116697736425	3.32108955519581	-2.27145178063953	0.0495010038356089	0.914394430285655	-3.68705950136251
Q96E17	RAB3C	-0.117287888028062	3.31898736244504	-2.29458940061448	0.0476690398433135	0.914394430285655	-3.69306148795112
P39023	RPL3	0.13014239466007	3.33175799339978	2.72598120513054	0.0235659851639532	0.914394430285655	-3.69647484263756
Q96SK2	TMEM209	-0.233452644225607	3.28613837867553	-2.62529964629232	0.0277733355069543	0.914394430285655	-3.70648116873615
Q03164-3	KMT2A; MLL	-0.143693698926647	3.3263649023462	-2.3311536184863	0.0449092256546698	0.914394430285655	-3.70708704561959
Q13627-2	DYRK1A	-0.0575363664291622	3.32566632367481	-2.34553192407738	0.0438676953331165	0.914394430285655	-3.70805468385418
P50479-1	PDLIM4	-0.0690631392610264	3.32158048154582	-2.30734658343307	0.0466876678864951	0.914394430285655	-3.70827928399081
Q15043	SLC39A14	-0.108153078688539	3.32833819994133	-2.28827725098547	0.0481620960676608	0.914394430285655	-3.708943070331
P31949	S100A11	0.569017575593604	3.27640410717914	2.87603102335401	0.0184627919740765	0.914394430285655	-3.70939583076817
P56373	P2RX3	-0.115113755551943	3.31934613703502	-2.26017754789867	0.0504185548624839	0.914394430285655	-3.70968170314938
P09486	SPARC	-0.175257469281298	3.30306809840114	-2.35307261127246	0.0433310455961846	0.914394430285655	-3.71011508748546
P01137	TGFB1	-0.270964832113117	3.28295090722225	-2.35693726171904	0.0430585308329871	0.914394430285655	-3.71026939105354
O96005-1	CLPTM1	-0.297389576490069	3.29545902906838	-2.7320719743323	0.0233332108825669	0.914394430285655	-3.71277237759009
P09651-2	HNRNPA1	-0.124516996536357	3.31237775763238	-2.38191252162331	0.0413378646571019	0.914394430285655	-3.71446952106708
P27635	RPL10	0.131596323003212	3.32233489657795	2.486476985815	0.0348453133216161	0.914394430285655	-3.71573729471029
Q92643	PIGK	-0.270619013907164	3.27765845829821	-3.05746807096487	0.0137700950209645	0.914394430285655	-3.7173831800693
O95905-3	ECD	0.0786786088627393	3.32919429463733	2.31186703761042	0.0463447205381127	0.914394430285655	-3.71974789048968
Q92542-1	NCSTN	-0.112118846298242	3.3063883751334	-2.24436623405472	0.0517335223599223	0.914394430285655	-3.72057789818538
P16435	POR	-0.197789154116627	3.29937574933235	-2.29039292501471	0.0479962795097544	0.914394430285655	-3.7206273074517
P50148	GNAQ	-0.192389192278478	3.31116126070602	-2.23778424247901	0.0522907777636972	0.914394430285655	-3.72210229866364
Q9NTJ5	SACM1L	-0.214686750540316	3.29912798574944	-2.26423399793802	0.0500865146605575	0.914394430285655	-3.72443583099946
Q15369-1	TCEB1; ELOC	0.190601067085488	3.34168648379042	2.30559507316915	0.04682121851762	0.914394430285655	-3.72617197758222
Q9Y3A3	MOB4	-0.0911984474266928	3.34865415753801	-2.28366164549889	0.0485258034622762	0.914394430285655	-3.72725362815761
P19022	CDH2	-0.153611017267876	3.30394073429864	-2.36011219222235	0.0428359207372143	0.914394430285655	-3.73067369475054
O43924	PDE6D	-0.183216754842337	3.33328735178137	-2.37597903105566	0.0417403786150832	0.914394430285655	-3.73367481939411
P16615	ATP2A2	-0.212342310842301	3.29263468341533	-2.41039573528666	0.0394585988902649	0.914394430285655	-3.73505401731009
Q969V3	NCLN	-0.200321321985812	3.29933809561667	-2.35382239127402	0.043278042013521	0.914394430285655	-3.73903310966808
P63096-1	GNAI1	-0.110430114715044	3.33172229434591	-2.23690085453599	0.0523660146479311	0.914394430285655	-3.74054772130701
Q6N022	TENM4	-0.248084000510384	3.31544196137016	-2.5375334703373	0.0320555012293326	0.914394430285655	-3.74394519767093
Q9BSQ5-1	CCM2	-0.0851606749326377	3.31250460420145	-2.22524505413576	0.053368700534137	0.914394430285655	-3.7441119836812
P14618	PKM	-0.0841463155010988	3.32949661107247	-2.40286892061424	0.0399467965661403	0.914394430285655	-3.74658137981167
P42330	AKR1C3	0.396179036366872	3.32087807993542	2.27468401206283	0.049240987448583	0.914394430285655	-3.74815094362478
Q15800	MSMO1	-0.270181511960851	3.33948573373275	-2.5652846588349	0.0306342006591955	0.914394430285655	-3.74963314811367
O60568	PLOD3	-0.234206938888309	3.31171389755065	-2.29637718375706	0.0475302970411453	0.914394430285655	-3.75081067588713
Q8IXT5	RBM12B	-0.0725919359754318	3.31395464865648	-2.38907459559255	0.0408571293505176	0.914394430285655	-3.75567057011961
Q86W74	ANKRD46	-0.194911682081686	3.29864662748691	-2.45563735344491	0.0366467107733655	0.914394430285655	-3.75754716630422
Q14168-4	MPP2	-0.120079745660918	3.33293956003133	-2.2620597988163	0.0502642156841332	0.914394430285655	-3.75756487033852
O43318	MAP3K7	0.136459943912805	3.32112154604818	2.32337239122102	0.045483023570157	0.914394430285655	-3.75769921720674
Q92626	PXDN	-0.208535386664015	3.31362455791481	-2.257571152979	0.0506330397793046	0.914394430285655	-3.76057620019771
P67775	PPP2CA	0.252696386261956	3.33949926414513	2.4084129278728	0.0395866280492053	0.914394430285655	-3.76556434432831
O00264	PGRMC1	-0.179253663183983	3.27138203838367	-2.19928775951357	0.0556695889746701	0.914394430285655	-3.76625338370518
Q9BWG6-1	SCNM1; TNFAIP8L2-SCNM1	0.185022609444777	3.36115499012974	2.20972716422467	0.0547328070916819	0.914394430285655	-3.76678217342436
O14786-1	NRP1	-0.174994316454452	3.32432059660061	-2.1975652624343	0.0558256542005378	0.914394430285655	-3.77058882323672
Q9BVI4	NOC4L	-0.101649573306835	3.33654104050861	-2.27279047907749	0.0493931492118697	0.914394430285655	-3.77306135451409
Q9H672-1	ASB7	0.117750971714992	3.34576590230296	2.27431915843052	0.0492702707328887	0.914394430285655	-3.77413126652082
P61006	RAB8A	-0.153218506052171	3.32261226351624	-2.21975928578619	0.053847088325861	0.914394430285655	-3.77602789962091
Q96EP9	SLC10A4	-0.16161337029168	3.33192446639467	-2.29235101070339	0.0478433145211919	0.914394430285655	-3.77649171604837
Q92522	H1FX	0.124875981566919	3.32550416042256	2.24966778713952	0.0512889080653457	0.914394430285655	-3.78038767268296
Q9H334-7	FOXP1	-0.09433443424331	3.31283267256648	-2.2220723953917	0.0536448639142691	0.914394430285655	-3.78073953116531
Q969E2-1	SCAMP4	-0.101782606283822	3.3120044193133	-2.29522367494589	0.0476197707477028	0.914394430285655	-3.78171713995437
P18433	PTPRA	-0.215163864865212	3.30468575657658	-2.77123033618283	0.0218914165352691	0.914394430285655	-3.78220101004697
Q969N2	PIGT	-0.376051617291828	3.26108565875496	-2.18017918189912	0.0574249801222563	0.914394430285655	-3.78303817093758
P62070-4	RRAS2	-0.212887039565865	3.31514077997742	-2.18234150297641	0.0572236654445941	0.914394430285655	-3.78466628302933
Q15047	SETDB1	0.0835112434319382	3.33897513535511	2.31891705714163	0.0458148162441224	0.914394430285655	-3.78544940431206
Q13564-4	NAE1	0.0918356489193467	3.32520593681897	2.21626374216974	0.0541541022086566	0.914394430285655	-3.78638971616692
Q12962	TAF10	0.208353076768663	3.3011733797362	2.2197813351163	0.0538451571416649	0.914394430285655	-3.78671884868772
Q53H80	AKIRIN2	0.230866655509871	3.37700566701372	2.22033873900753	0.0537963595688254	0.914394430285655	-3.78826259024344
Q9BRR6-1	ADPGK	-0.339761333990005	3.26689819429552	-2.18268684132694	0.0571915777588765	0.914394430285655	-3.78827521663781
Q9NX38	FAM206A	0.147066736541811	3.33657778421379	2.35513890823199	0.0431851296777721	0.914394430285655	-3.78926554566203
Q16832	DDR2	-0.0888023518694311	3.31573307052011	-2.18916591670774	0.0565928035029012	0.914394430285655	-3.7914424257203
Q13907	IDI1	0.105211292231344	3.33812197805982	2.25089519013802	0.0511865071867276	0.914394430285655	-3.79211417751014
O95072-1	REC8	0.196873262617959	3.31193638899208	2.17316342222166	0.0580829159896579	0.914394430285655	-3.79264893908506
Q9Y394	DHRS7	-0.253711938517136	3.28694947516595	-2.64424881420249	0.0269271820477212	0.914394430285655	-3.7990646222042
Q8NG11-1	TSPAN14	-0.17868045068393	3.3392131141034	-2.41696389101684	0.0390374271593386	0.914394430285655	-3.80081715747718
Q9Y679-1	AUP1	-0.194711115405383	3.27424411666744	-2.23217235564344	0.0527705396040257	0.914394430285655	-3.8009773829404
Q96GX5-1	MASTL	0.1171294841408	3.32832551624903	2.22982281131655	0.052972679978303	0.914394430285655	-3.8013953263259
Q8N9M1-1	C19orf47	-0.0987274289516986	3.32762435094123	-2.16684479791693	0.0586817499501453	0.914394430285655	-3.80202787413801
P20020	ATP2B1	-0.153364675253941	3.3293244731292	-2.34639881698357	0.0438056682279327	0.914394430285655	-3.8022977892247
O75695	RP2	-0.180570814394108	3.3018138735761	-2.17754501855301	0.057671155960725	0.914394430285655	-3.80459801427665
Q96RD7-1	PANX1	-0.17482102697371	3.34076664037122	-2.22405497271707	0.0534721275684737	0.914394430285655	-3.80486402305359
Q14249	ENDOG	-0.192890153251899	3.33970285944192	-2.19980496523976	0.0556228111926787	0.914394430285655	-3.8067326645441
Q96JE9-1	MAP6	-0.080270350489868	3.32842519026522	-2.23077776383036	0.0528904304858048	0.914394430285655	-3.80727798870043
Q9H4G4	GLIPR2	-0.199457930076425	3.34065854300702	-2.26444808056253	0.0500690507042429	0.914394430285655	-3.80971796647201
O15344-1	MID1	0.136014120607348	3.33068341274062	2.16695509761299	0.0586712452092628	0.914394430285655	-3.8102075229904
Q8NC56-1	LEMD2	-0.154134582454019	3.31322564131567	-2.30849994914744	0.0465999301067439	0.914394430285655	-3.81156315194365
P07948-1	LYN	-0.163144780022434	3.32184970099394	-2.26861638133677	0.0497302072005569	0.914394430285655	-3.81833860287575
Q9Y2Y1	POLR3K	0.0825112938205541	3.34543553458276	2.14968799258815	0.0603381880932414	0.914394430285655	-3.81912025248907
Q96S82	UBL7	0.179752797170195	3.34243419301303	2.14745309476565	0.0605572765225529	0.914394430285655	-3.82012512146254
Q15392	DHCR24	-0.216863138902972	3.28965752609785	-2.21062760406113	0.0546527308453574	0.914394430285655	-3.82038255937211
Q8NBM4-1	UBAC2	-0.136261664220942	3.29028396006605	-2.21049721705116	0.0546643190919848	0.914394430285655	-3.82213626743926
P98172	EFNB1	-0.28414572780552	3.33841787540977	-3.03139099560884	0.0143607440957335	0.914394430285655	-3.82279565607512
P61313-1	RPL15	0.101407927716221	3.32487454111391	2.2970577342882	0.0474775867178437	0.914394430285655	-3.82514816991835
O15118	NPC1	-0.13330397207748	3.32026003514214	-2.18334395909788	0.0571305689729295	0.914394430285655	-3.82595860543205
Q6DKI1	RPL7L1	0.191768567140879	3.36451044464776	2.14825557415296	0.0604785202417217	0.914394430285655	-3.82769399921007
Q5SWX8-1	C1orf27	-0.13220688365131	3.31422418354681	-2.1473431825261	0.0605680711895457	0.914394430285655	-3.82899725972551
O75575-1	CRCP	0.343884856356031	3.31580409029495	2.49555497697462	0.0343320979196385	0.914394430285655	-3.83159130885557
Q8IY95	TMEM192	-0.248599211719464	3.32424198792519	-2.17756036399495	0.0576697188803859	0.914394430285655	-3.8325283821804
Q9Y3Y2-3	CHTOP	0.190425859369683	3.35730798522898	2.1850578879072	0.0569717408860138	0.914394430285655	-3.83373523883884
Q92551	IP6K1	0.123365592587798	3.34274561951469	2.14393879175278	0.0609033485650011	0.914394430285655	-3.83648383265716
Q13309-1	SKP2	0.126583603221448	3.32984622826715	2.17520339945617	0.0578908545570462	0.914394430285655	-3.83806544401768
P63092-3	GNAS	-0.1490170520171	3.3194234423153	-2.28165679835291	0.048684624521536	0.914394430285655	-3.83810138238072
Q9P2K2	TXNDC16	-0.34792062548027	3.2657892174162	-2.34895483830983	0.0436232864375385	0.914394430285655	-3.83868813374124
Q96B45	C10orf32; BORCS7	0.280597657354826	3.29542440642702	2.1543164542894	0.0598869020281617	0.914394430285655	-3.84056880536756
P41567	EIF1	0.162877306575975	3.32745361713522	2.28207092756932	0.0486517759858919	0.914394430285655	-3.84089919257764
Q96HD1-2	CRELD1	-0.218046465998361	3.28818523316525	-2.3708548760953	0.0420911127475692	0.914394430285655	-3.8409217576778
Q9H0X4	ITFG3; FAM234A	-0.289939403461509	3.31635604972193	-2.15293224193597	0.0600215213093015	0.914394430285655	-3.84132501923057
P51151	RAB9A	-0.134183688429025	3.31451918727894	-2.29736422797903	0.0474538668201112	0.914394430285655	-3.84271653920479
A6NCE7	MAP1LC3B2	-0.08605864419697	3.3151130511946	-2.21631125265569	0.0541499179122772	0.914394430285655	-3.84431130104891
O14639-5	ABLIM1	-0.119075029972609	3.31189289646534	-2.17373567370027	0.0580289766950267	0.914394430285655	-3.84548420047994
A1L0T0	ILVBL	-0.190900554902904	3.29116111334039	-2.12397893729302	0.0629055863101975	0.914394430285655	-3.84911524750372
P50579-2	METAP2	0.150390095227473	3.31519097686836	2.30626318301706	0.0467702315715819	0.914394430285655	-3.84961131091808
Q96KG7-1	MEGF10	-0.174906847273945	3.30607384916217	-2.65672471772156	0.0263843399671929	0.914394430285655	-3.85244883366355
P48426	PIP4K2A	-0.0707979184908262	3.32126280401107	-2.1168296370138	0.0636381520302907	0.914394430285655	-3.8536991184389
P06400	RB1	0.0798581113616302	3.30655971247336	2.35817356925134	0.0429717114327721	0.914394430285655	-3.85690381634282
P61026	RAB10	-0.149151202271491	3.32883120165066	-2.12304480979334	0.0630008375789965	0.914394430285655	-3.85771490768797
Q9Y487	ATP6V0A2	-0.138489795064578	3.31864548694216	-2.17630550333102	0.0577873501451176	0.914394430285655	-3.85776573254767
Q7Z2Z1	TICRR	0.222780222803525	3.33976082849055	2.20980723214318	0.054725682000608	0.914394430285655	-3.85915194194682
Q9H7C9-1	AAMDC	0.114491435821961	3.2985349742713	2.11085111831459	0.064257084154823	0.914394430285655	-3.86177627502579
P13591-2	NCAM1	-0.168999807530184	3.32244107327445	-2.33234608851969	0.0448219250738033	0.914394430285655	-3.86183062126783
Q96FZ2	C3orf37; HMCES	0.101961381396652	3.32802032884195	2.14930925762186	0.0603752614837681	0.914394430285655	-3.86554789990069
P35754	GLRX	0.317392026326763	3.28514601768218	2.13029754696784	0.0622649424361877	0.914394430285655	-3.86658623203843
Q8IYA6	CKAP2L	0.183274253220604	3.34540648207204	2.12506944347309	0.0627945658316002	0.914394430285655	-3.87280367078429
Q96S44	TP53RK	0.143996522963296	3.34760522938139	2.13284685064567	0.062008262348464	0.914394430285655	-3.87305493241418
A5PLN9-5	C5orf44; TRAPPC13	-0.0838939508194504	3.31804601656636	-2.10156424633206	0.065230076548967	0.914394430285655	-3.87359528401793
P15880	RPS2	0.105922231766082	3.32323693704079	2.46221362424741	0.036254942570833	0.914394430285655	-3.87362783105981
O15031	PLXNB2	-0.13723927708396	3.32357996070278	-2.31498503721887	0.0461096195373188	0.914394430285655	-3.87444789708488
O15173-2	PGRMC2	-0.170895532733536	3.30924072733207	-2.22936658137456	0.0530120189606428	0.914394430285655	-3.87491862381631
Q9NV96	TMEM30A	-0.101492374951781	3.31528815717773	-2.1440622801726	0.0608911555325647	0.914394430285655	-3.87616805033915
O95292	VAPB	-0.179408539865849	3.30335162174505	-2.20862807788137	0.0548307043101774	0.914394430285655	-3.87736556363516
P78345	RPP38	0.131518294666442	3.34130067365363	2.29969189191451	0.0472741065925559	0.914394430285655	-3.8787380582182
P61353	RPL27	0.104462269339761	3.33896774398394	2.25488069573878	0.050855381169582	0.914394430285655	-3.87910658839027
P08236	GUSB	-0.16249364217327	3.31171034738106	-2.09638403243851	0.0657789809427144	0.914394430285655	-3.87920901849682
P23142	FBLN1	-0.176112833666073	3.30800640701202	-2.09384618847621	0.0660495206198182	0.914394430285655	-3.8802952956569
P04216	THY1	-0.23385382317146	3.32484618232413	-2.16106906566898	0.0592343829838924	0.914394430285655	-3.88548014187719
Q8WY22	BRI3BP	-0.346363831835747	3.32489648872499	-2.95436886631008	0.016262364544847	0.914394430285655	-3.88648590999495
Q9UL63-1	MKLN1	-0.0880392747322871	3.35028097640926	-2.12975322023975	0.0623198819627716	0.914394430285655	-3.88850975704281
O15260-1	SURF4	-0.272586233654026	3.30515089511651	-2.94139621271143	0.0166072709500989	0.914394430285655	-3.89185663292532
O95155-4	UBE4B	0.13141138805805	3.32292966137916	2.35984940791352	0.0428543025357204	0.914394430285655	-3.89219754453854
Q7Z3K3-1	POGZ	-0.0568135466067187	3.31118989318618	-2.28339556278973	0.0485468527908281	0.914394430285655	-3.89609437993461
P51571	SSR4	-0.237324713829139	3.28433086807651	-2.08410278226847	0.0670981996116284	0.914394430285655	-3.89697076357641
Q9HCP0-1	CSNK1G1	-0.156578217468185	3.33404022072879	-2.30131949063057	0.0471488093151201	0.914394430285655	-3.89781828585051
Q9Y6M5	SLC30A1	-0.138628053234461	3.32988117746159	-2.39245604488858	0.0406320895445739	0.914394430285655	-3.89823230426841
Q9UHH9	IP6K2	0.242569372279847	3.35840622093221	2.32413175528777	0.045426709982848	0.914394430285655	-3.89928708207343
Q96G46	DUS3L	0.0594845862406011	3.32458088835934	2.14234778655861	0.0610606537176437	0.914394430285655	-3.90028039328982
Q99435-3	NELL2	-0.124609409454354	3.30987130644581	-2.32356895629632	0.0454684399210655	0.914394430285655	-3.90222424514863
P46779	RPL28	0.171529431668841	3.32195210970008	2.30227515238342	0.0470753921408417	0.914394430285655	-3.90564719389014
Q9BYI3-3	FAM126A	-0.118223395167393	3.31956877665214	-2.21772820349245	0.0540252707594211	0.914394430285655	-3.90716484497913
Q2KHM9-1	KIAA0753	-0.253648434067937	3.26217227505596	-2.09229606104308	0.0662152956843534	0.914394430285655	-3.91020895872815
Q86YN1-1	DOLPP1	-0.292343950148609	3.31471480509879	-2.53998128103973	0.0319275172995341	0.914394430285655	-3.91144109064118
Q8TCT9-2	HM13	-0.354315223664905	3.28728754759291	-3.14570280334239	0.0119509690675744	0.914394430285655	-3.9146085658401
Q9NRY2-1	INIP	0.426982166481975	3.2836864697365	2.21102861709101	0.0546171055379548	0.914394430285655	-3.91575147698772
O94832	MYO1D	-0.120186204496413	3.32429683374957	-2.20596023450661	0.0550690448175764	0.914394430285655	-3.91688128889297
Q00973	B4GALNT1	-0.14057658950177	3.30670013458575	-2.13878594629647	0.0614142487929901	0.914394430285655	-3.91897104334034
Q6PIW4	FIGNL1	0.130770257168027	3.32773633422537	2.13962146721386	0.0613311261128341	0.914394430285655	-3.92177383235463
Q14643-1	ITPR1	-0.126174085810543	3.30508649372435	-2.05118257038551	0.0707613863383731	0.914394430285655	-3.9258110075154
O60831	PRAF2	-0.176107311162797	3.31989570288711	-2.43433068970181	0.0379452228891161	0.914394430285655	-3.92641652597827
P12109	COL6A1	-0.208068726341455	3.27739871848518	-2.04965593779582	0.0709358474364762	0.914394430285655	-3.92643360175032
Q14332	FZD2	-0.178512256387913	3.3377033954091	-2.43020997421667	0.0382015930062524	0.914394430285655	-3.927510963795
Q8N5M9	JAGN1	-0.263321124209945	3.30581931598876	-2.38731649867638	0.0409746210273719	0.914394430285655	-3.92773672007841
Q9BWK5	C7orf49	0.370602923862711	3.35728075825033	2.91123474702797	0.0174384869944608	0.914394430285655	-3.92796279911427
P46781	RPS9	0.109669407673467	3.33492548244401	2.25925328158788	0.0504945121928737	0.914394430285655	-3.92891897838883
Q9H3K6-1	BOLA2B; BOLA2; LOC107984053	0.184877386697583	3.30688162323505	2.19180184126063	0.0563509527236839	0.914394430285655	-3.92965583623959
Q96RQ1	ERGIC2	-0.0944046094749674	3.30146870171209	-2.10283723237173	0.0650958675675971	0.914394430285655	-3.92987504415099
Q9UKK6	NXT1	-0.10619093749425	3.34402152278067	-2.04812811610255	0.0711108581045538	0.914394430285655	-3.93038931167689
Q13724-1	MOGS	-0.120512667422207	3.28969534216996	-2.06651753542603	0.0690316604909253	0.914394430285655	-3.93186253308847
Q92791	LEPREL4; P3H4	-0.297548214621396	3.30738261614068	-2.04346779926493	0.071647258894864	0.914394430285655	-3.93266053186396
Q9BT22	ALG1	-0.189582294760448	3.30044533176278	-2.20637443473855	0.0550319746608739	0.914394430285655	-3.93426450867701
Q9UHR6	ZNHIT2	-0.0887257276092999	3.32597028647174	-2.04052598711247	0.0719878582382451	0.914394430285655	-3.93596840508386
Q9UH99-2	SUN2	-0.184270233227451	3.30141203026556	-2.12628291704095	0.0626712495702306	0.914394430285655	-3.93863782800662
O75382-1	TRIM3	-0.0468197396415546	3.3220720068189	-2.17047981899175	0.0583365187616749	0.914394430285655	-3.93915467554874
P18075	BMP7	-0.34370687765735	3.28816766077375	-2.10065762047266	0.0653258236977228	0.914394430285655	-3.94041538299246
Q9NTJ4-4	MAN2C1	-0.0842500099875004	3.31517046083862	-2.04983816715525	0.0709150008602592	0.914394430285655	-3.94085932000687
Q15768	EFNB3	-0.277967168372881	3.33111269719973	-2.93059240659781	0.0169002385597871	0.914394430285655	-3.94388215796795
Q14145	KEAP1	0.150046212356204	3.34720383966175	2.27021436590858	0.0496009040712611	0.914394430285655	-3.94424710695218
Q9NZC3	GDE1	-0.137768965963315	3.30857700213078	-2.12738374494754	0.0625595835995889	0.914394430285655	-3.94437855451521
Q99808-2	SLC29A1	-0.261597861803138	3.31496523000875	-2.29917128365826	0.0473142536950373	0.914394430285655	-3.94468415086501
Q9NVK5-1	FGFR1OP2	0.278080666334343	3.30208080026987	2.04891973689372	0.0710201269043077	0.914394430285655	-3.94709547805815
P49761	CLK3	0.0729179824482061	3.32103061004379	2.02882620249752	0.0733578830700901	0.914394430285655	-3.9483110165141
Q86T82	USP37	0.394442960270457	3.34973576665135	2.04606037195803	0.0713483770329352	0.914394430285655	-3.94972371221224
Q9NUG6	PDRG1	0.256271727461967	3.32223734855806	2.03845558470924	0.0722284979752472	0.914394430285655	-3.95059828161851
O00754	MAN2B1	-0.101892729827343	3.32233932940049	-2.14010070119374	0.0612834982730147	0.914394430285655	-3.95284504418935
O14656	TOR1A	-0.231758939325782	3.30884862562964	-2.02305291294904	0.0740431016415419	0.914394430285655	-3.95743668948103
P35610	SOAT1	-0.218323590436814	3.28938914561177	-2.09172497685235	0.0662764702387717	0.914394430285655	-3.95787112455513
P46527	CDKN1B	1.26939789589308	2.97430250550527	2.01980940509105	0.0744307516478953	0.914394430285655	-3.95787727784771
Q8TAP4-3	LMO3	-0.141135906259129	3.33763368151353	-2.02514133680005	0.0737945264555522	0.914394430285655	-3.95870698086391
Q9Y2J2-2	EPB41L3	-0.149374030738575	3.3258169904823	-2.35914501990904	0.0429036130866228	0.914394430285655	-3.95897475112939
Q8WV99	ZFAND2B	-0.153824744173032	3.31495651973833	-2.09891309723804	0.06551044181453	0.914394430285655	-3.95976951495652
O75818-1	RPP40	-0.104374937048902	3.32366152408403	-2.0462850851324	0.0713225276833257	0.914394430285655	-3.96003267808386
Q9BZF1-1	OSBPL8	-0.128331950511551	3.29674850705403	-2.02103658467071	0.0742838564528498	0.914394430285655	-3.96004199030464
O96000	NDUFB10	-0.209715397999773	3.33309969837986	-2.02810591924223	0.0734430389043372	0.914394430285655	-3.96372184500765
Q9H9B1	EHMT1	-0.0524263111652179	3.31757993633231	-2.33946987236546	0.0443038739900551	0.914394430285655	-3.96528269177739
P11117	ACP2	-0.0801965764975363	3.31415030696116	-2.02431641364576	0.0738926174759087	0.914394430285655	-3.96556740648653
Q8N2K0-2	ABHD12	-0.103723238200924	3.30448297641792	-2.03772330805391	0.0723137940162111	0.914394430285655	-3.96698162549162
P04080	CSTB	0.247940259743566	3.32657600527028	2.07480402260782	0.0681139843387648	0.914394430285655	-3.96794897249153
Q99720	SIGMAR1	-0.379873286861995	3.29238566583986	-3.41111354189063	0.00783895669505476	0.914394430285655	-3.96865156978319
Q14135-4	VGLL4	0.264453745557193	3.34411702881578	2.12743842736122	0.062554041743462	0.914394430285655	-3.96931094297509
Q14699	RFTN1	-0.203287064424048	3.30823284390574	-2.03730787584261	0.0723622267757579	0.914394430285655	-3.96947865149583
P50914	RPL14	0.197583857792333	3.29923668481723	2.02699846503648	0.0735741530428058	0.914394430285655	-3.97475223812515
Q86T24	ZBTB33	0.11715434127996	3.33994906671791	2.07116060598075	0.0685160133191379	0.914394430285655	-3.97553847661503
Q9H173	SIL1	-0.23072022478416	3.30042713097682	-2.16224170313581	0.0591217749623291	0.914394430285655	-3.97645640398374
P12532	CKMT1B; CKMT1A	-0.132800768973836	3.31366135681998	-2.08373210038294	0.067138411455926	0.914394430285655	-3.978423577232
Q4G148-1	GXYLT1	-0.16229057769452	3.30220847578699	-2.01445082233443	0.0750754464465198	0.914394430285655	-3.97855284742078
Q5JTH9-1	RRP12	0.0846361795414933	3.35099797221401	2.27719078171742	0.0490402550650113	0.914394430285655	-3.97862781484712
P35637-1	FUS	-0.0690283166436811	3.31768109965093	-2.47541309646179	0.0354811745819807	0.914394430285655	-3.98055368384042
Q9BX68	HINT2	0.445751293207895	3.24274603095194	1.99132372972085	0.0779196490288518	0.914394430285655	-3.98673057993832
Q9UBI6	GNG12	-0.279452827186545	3.31631810403281	-2.08191790932495	0.0673355516552947	0.914394430285655	-3.98753456125837
Q8N4S0	CCDC82	-0.110272589592592	3.3034729860639	-2.05823004355701	0.0699613442995066	0.914394430285655	-3.98775437603926
P10645	CHGA	-0.122645604443214	3.33153850767994	-2.08066003686609	0.0674725666658769	0.914394430285655	-3.98831342251154
Q9NVC3-1	SLC38A7	-0.192067493804565	3.31367050429168	-2.21500578844343	0.0542650064736237	0.914394430285655	-3.98856051961733
Q9UBM7	DHCR7	-0.191391527537671	3.30230741612114	-2.00983488585035	0.0756350737272361	0.914394430285655	-3.98997520764308
Q8ND76	CCNY	-0.121562924790508	3.32377986457002	-2.01433118398282	0.0750899010325491	0.914394430285655	-3.99291191646071
Q16665-3	HIF1A	1.84961555532167	2.56600995038185	1.99471707179997	0.077495981624806	0.914394430285655	-3.99315534909854
Q9HD20	ATP13A1	-0.201232170606582	3.27839096876436	-2.16116484684074	0.0592251773325565	0.914394430285655	-3.99478757891982
P08069	IGF1R	-0.127825133400295	3.32644036335823	-2.00228940375262	0.0765584729598074	0.914394430285655	-3.99490772855918
Q9Y5F2	PCDHB11	-0.16673658593669	3.32628797477861	-2.29396262063772	0.0477177760770867	0.914394430285655	-3.99496697158443
P17050	NAGA	-0.0828512553026578	3.32182036504842	-1.98848042851991	0.0782763434508597	0.914394430285655	-3.99705521217815
Q8WVJ2	NUDCD2	0.137113170081048	3.30722056822871	1.99108684179322	0.0779493074864158	0.914394430285655	-3.99944177802676
Q99496	RNF2	-0.108602710168837	3.31652403460815	-2.0876195432702	0.0667178525861773	0.914394430285655	-4.00069982054113
Q8IXI2-3	RHOT1	-0.198534450026576	3.3170491532586	-1.99193711912083	0.0778429024796068	0.914394430285655	-4.00389228220208
Q08380	LGALS3BP	-0.182363191180935	3.2996425796101	-2.03645549020619	0.0724616987761572	0.914394430285655	-4.00437103120352
P07942	LAMB1	-0.301024224333258	3.29684057010586	-2.18700741246231	0.0567916033747963	0.914394430285655	-4.00502005555585
Q8N2G8-1	GHDC	-0.319377186311441	3.29836169923986	-2.11771119301132	0.0635473774526112	0.914394430285655	-4.00557141713639
O15484	CAPN5	-0.159314770387511	3.31715264667325	-2.03449374763461	0.0726911294682659	0.914394430285655	-4.00865451004587
Q8N6I1-1	EID2	0.483478098599737	3.33602752562197	2.00008971355096	0.0768296880094876	0.914394430285655	-4.00899132361381
P30305-1	CDC25B	0.800706152828298	3.24250069659657	1.98528006588299	0.0786796947420123	0.914394430285655	-4.00997628406015
Q53FV1	ORMDL2	-0.275119763618421	3.30538937950692	-2.4193231131173	0.0388872393580003	0.914394430285655	-4.01305491203175
O00311-1	CDC7	0.103430596755454	3.34526357778471	2.07388123946432	0.068215592467428	0.914394430285655	-4.01351633100843
Q16611	BAK1	-0.128981214044955	3.32087728893079	-1.98531429451936	0.0786753703368029	0.914394430285655	-4.01377000608071
O94905-1	ERLIN2	-0.277850930702172	3.28351746986468	-2.12156148368814	0.0631523766542203	0.914394430285655	-4.01435602278265
P80303	NUCB2	-0.0801923701734694	3.31258872972551	-2.02574232969581	0.0737231413852312	0.914394430285655	-4.01502882756806
P63092-2	GNAS	-0.147485494522865	3.3157186209399	-1.96224791357274	0.0816414673775924	0.914394430285655	-4.01797712120305
Q9GZN2-1	TGIF2	0.290403531397288	3.3928687312569	1.96505201775434	0.0812752862542065	0.914394430285655	-4.01807060388587
Q9NQZ5	STARD7	-0.0660967094295708	3.34256661527875	-2.06446496243574	0.0692608027046177	0.914394430285655	-4.01980899752122
P61927	RPL37	0.220161706845191	3.30995218251758	1.9578001117801	0.0822255142691873	0.914394430285655	-4.02105798202924
Q9BRF8-1	CPPED1	-0.0782199706809177	3.3218332080231	-1.95781789728043	0.0822231709420422	0.914394430285655	-4.02184279155884
Q1MSJ5-3	CSPP1	0.285051027136085	3.34665422271858	1.96595974511325	0.0811570834312678	0.914394430285655	-4.02446416889258
Q9Y3L3-1	SH3BP1	-0.0672338691519139	3.31122043939481	-2.05448134083994	0.0703858151545565	0.914394430285655	-4.02611095368159
Q9NTX7	RNF146	-0.159608432141806	3.34264380839596	-1.9636058691579	0.0814639397687874	0.914394430285655	-4.02630420646442
Q6P158-1	DHX57	0.0791147531270284	3.31782505217529	2.16806337093852	0.0585657967604462	0.914394430285655	-4.02681339582192
Q8IXK0-5	PHC2	-0.134282662336736	3.31842336262979	-2.06955053695179	0.0686944018945479	0.914394430285655	-4.02734913606836
Q7LBC6-1	KDM3B	0.0783244846467496	3.31208022006501	2.45305375585065	0.0368017757757697	0.914394430285655	-4.02950664270911
Q13557-11	CAMK2D	-0.0534479433103787	3.31047081839286	-2.10027623073716	0.0653661421507609	0.914394430285655	-4.0302087232482
Q9H0U4	RAB1B	-0.081599622034553	3.29965487155128	-1.94660207914867	0.0837135723143143	0.914394430285655	-4.03322990835528
C9JLW8	FAM195B; MCRIP1	0.225752404703079	3.30155635473139	1.99552836400086	0.0773950159188741	0.914394430285655	-4.03489428651126
Q15788	NCOA1	0.14103853865777	3.31690061391635	1.94954320365619	0.0833202818099345	0.914394430285655	-4.0362373470416
P15260	IFNGR1	-0.218627399856088	3.36543105767042	-2.5742038658431	0.0301909701086803	0.914394430285655	-4.0404880996148
P05155-3	SERPING1	-0.217827372534109	3.30767387587709	-1.93687987933209	0.0850262077663882	0.914394430285655	-4.04205401779847
O75864-1	PPP1R37	-0.235815740701479	3.29566186539247	-2.17256149652626	0.0581397049748938	0.914394430285655	-4.04349525897432
Q9UKB3-1	DNAJC12	0.0974796889826654	3.30817085185925	1.94611787670044	0.0837784890937765	0.914394430285655	-4.04552589199062
Q9UHQ7	WBP5; TCEAL9	-0.192979964897425	3.30540507738869	-2.38552144878298	0.0410949279563786	0.914394430285655	-4.04779850433559
P78395	PRAME	0.583151142570359	3.26977027196361	1.9556763777243	0.0825057833700635	0.914394430285655	-4.05027627849547
Q9Y244	POMP	0.447961841698821	3.31629586772224	1.98191237477121	0.0791062746605442	0.914394430285655	-4.0510709015869
Q9H0Q3-1	FXYD6	-0.184875186316774	3.33959601303759	-1.99803418380452	0.077083957889419	0.914394430285655	-4.05169814947084
Q9Y2H6	FNDC3A	-0.190223082361629	3.29923166438308	-1.9483450572948	0.0834802871171124	0.914394430285655	-4.05410726082437
P13473-2	LAMP2	-0.21043692896627	3.2998421361762	-2.39631820750936	0.0403765618344264	0.914394430285655	-4.05466317850729
O75348	ATP6V1G1	0.33032830733421	3.27743039821405	1.92480199674042	0.0866840723308779	0.914394430285655	-4.05647813072137
Q9UL26	RAB22A	-0.111223288334109	3.32475524570712	-1.92261481722766	0.0869875487130085	0.914394430285655	-4.05662424501504
Q9H814	PHAX	0.0904911119064578	3.32338774544994	2.08159757548301	0.0673704188586758	0.914394430285655	-4.06456420678573
Q15599	SLC9A3R2	-0.10093775383818	3.32770279919352	-1.91478438383749	0.0880823003325842	0.914394430285655	-4.06475144709987
Q9HCJ5	ZSWIM6	0.583569594342484	3.26985733918253	2.00128825471297	0.0766817979520524	0.914394430285655	-4.06485716375777
Q8NBM8	PCYOX1L	-0.353765787868957	3.26743592236289	-2.00706318492884	0.0759730242012129	0.914394430285655	-4.06518257171781
P56537-1	EIF6	-0.067657364072929	3.32962892247982	-2.14628349866132	0.0606722403968097	0.914394430285655	-4.06645920408964
P62745	RHOB	-0.146872224299666	3.31859113093743	-1.91261214522147	0.0883882952369197	0.914394430285655	-4.06780195176247
O75051-1	PLXNA2	-0.211631278077283	3.31990365863135	-2.13805365206352	0.0614871917016214	0.914394430285655	-4.06865847892201
Q9NSG2-1	C1orf112	0.131851847836715	3.31468682258337	1.91670272062182	0.0878129044053894	0.914394430285655	-4.06963668655631
P61009	SPCS3	-0.264323106676687	3.26684817107278	-1.91348185241001	0.0882656625367796	0.914394430285655	-4.0706449383123
Q6UW63	KDELC1	-0.276461531298064	3.28727977850415	-2.0194458027599	0.0744743287661281	0.914394430285655	-4.07076965215962
Q9Y2G5	POFUT2	-0.187228707710921	3.30494081614977	-1.91244656290639	0.0884116613390562	0.914394430285655	-4.07095243562136
A6QL64-1	ANKRD36	-0.389453858148545	3.26090672888951	-2.04129420399423	0.0718987654133968	0.914394430285655	-4.07431792713162
Q86WW8	COA5	-0.276615260036563	3.32160529572823	-1.94443741142841	0.0840041590154718	0.914394430285655	-4.0767681517933
Q16850-1	CYP51A1	-0.133856897784258	3.31953395337927	-1.95042189399334	0.0832031230572898	0.914394430285655	-4.08070881675908
Q66K64	DCAF15	0.330071445304151	3.30226605516173	1.90142817193286	0.0899796960614178	0.914394430285655	-4.08075923254943
Q06945	SOX4	0.340281688033771	3.39640261620854	1.91179679491281	0.0885034095691016	0.914394430285655	-4.08129823329232
P57087-1	JAM2	-0.137691565133341	3.32738270042168	-1.91086271169746	0.0886354611615755	0.914394430285655	-4.08151971551828
P24385	CCND1	0.93833894854758	3.16082270352201	1.92182606714464	0.0870972360962868	0.914394430285655	-4.08162402381499
Q15149-8	PLEC	0.139542723845785	3.28191735679474	1.97138137475521	0.0804544863045772	0.914394430285655	-4.08186517819643
Q8WVZ9	KBTBD7	0.131063511775672	3.3579424792194	2.05023530837236	0.0708695893025873	0.914394430285655	-4.08199916307818
O14979-1	HNRNPDL; HNRPDL	-0.0417773532791037	3.32013297108856	-2.3314200309616	0.0448897070790872	0.914394430285655	-4.08270805323167
P01130	LDLR	0.119232930874232	3.34621696700593	1.92395845582324	0.0868009967675573	0.914394430285655	-4.08306571660052
O43805	SSNA1	0.832731497198926	3.17390900733089	2.54987083896513	0.0314156386160354	0.914394430285655	-4.08756512424316
Q9ULH1-1	ASAP1	-0.0443219692841095	3.31158272850562	-2.09662485051701	0.065753364867175	0.914394430285655	-4.08867245629247
Q9Y3D0	FAM96B	0.425720821549986	3.2701791195415	1.89196702680628	0.0913470219336654	0.914394430285655	-4.08945890781048
P36578	RPL4	0.111024363005564	3.33178907345883	2.39119686481935	0.0407157455420187	0.914394430285655	-4.0905830544856
P21964-1	COMT	-0.089297504902343	3.31007149877967	-1.91932938672192	0.087445299680945	0.914394430285655	-4.09149707213346
Q96JJ7-1	TMX3	-0.254357223992067	3.29914714205704	-2.41479558318761	0.0391759698181209	0.914394430285655	-4.09159486077985
Q8IXV7	KLHDC8B	-0.232632168851902	3.34443766103084	-2.26614784010358	0.049930603475895	0.914394430285655	-4.0920995882494
P0CG08	GPR89A; GPR89B	-0.134216091400914	3.30276837310673	-1.96728282131426	0.080985087413983	0.914394430285655	-4.09268039747612
A6NGN9	IGLON5	-0.246216378678924	3.31533435604048	-2.47961535510426	0.0352383097748733	0.914394430285655	-4.09288498650544
Q9Y6B2-1	EID1	1.44127282019636	2.83824986966066	1.88583265534678	0.0922440011022542	0.914394430285655	-4.09330075892363
Q14692	BMS1	0.151405486470315	3.35560743618157	2.07401763067902	0.0682005651697237	0.914394430285655	-4.09416644526326
P26992	CNTFR	-0.175264093593769	3.31837947772874	-1.98811252361327	0.078322611080593	0.914394430285655	-4.09432004376154
Q9UJX0-1	OSGIN1	2.24064645278028	2.10852779456504	1.8930006194802	0.0911966994134011	0.914394430285655	-4.09449181457515
Q96FH0-1	MEF2BNB; BORCS8	0.409993836180421	3.28576780458703	1.91013854746264	0.088737964516533	0.914394430285655	-4.09459200324723
Q8WXF7	ATL1	-0.126849664475669	3.3103913017622	-1.90708971222907	0.0891707475866557	0.914394430285655	-4.09467904915978
Q9HC62	SENP2	-0.0644449417501396	3.31789971235384	-1.88353186216033	0.0925825611891431	0.914394430285655	-4.09495104205791
Q86UE4	MTDH	-0.167051637688814	3.25888388594989	-2.01594548682799	0.0748950868480316	0.914394430285655	-4.09512462511019
P84090	ERH	0.286930519076488	3.30104033820357	2.17687618703471	0.0577338250367736	0.914394430285655	-4.09516042622393
P26378-1	ELAVL4	-0.0693049047329796	3.32532894552611	-2.26400967605157	0.05010482030763	0.914394430285655	-4.09884173823886
Q3L8U1-1	CHD9	0.130321192259377	3.32960647265895	1.97511778500473	0.079973653534673	0.914394430285655	-4.0988772764214
Q13641	TPBG	-0.170386761340439	3.31992052049171	-2.08420223997415	0.0670874143189329	0.914394430285655	-4.10077210906824
Q9HC52	CBX8	-0.0735184099114223	3.32073521741346	-2.06478355543677	0.0692251881446942	0.914394430285655	-4.1010249258521
Q16864-2	ATP6V1F	0.400775706586999	3.29683404901944	1.87942339421039	0.0931900299619589	0.914394430285655	-4.10110333053873
P51511	MMP15	-0.133816428221278	3.33151999462043	-1.96485955920923	0.0813003689351549	0.914394430285655	-4.10148114330228
P57058	HUNK	0.39563617232259	3.34824978623841	2.41233596659895	0.0393337171151088	0.914394430285655	-4.1033125426831
P42785-1	PRCP	-0.133307486433547	3.31761898409454	-2.00060763125962	0.0767657478503411	0.914394430285655	-4.10792863595368
Q92503-2	SEC14L1	-0.122552058602931	3.33909661083302	-1.87717266898989	0.0935244049626741	0.914394430285655	-4.10883798265903
P50416	CPT1A	-0.150600365416572	3.30271407808636	-1.9470178659831	0.083657866081427	0.914394430285655	-4.10988364392689
P25440-2	BRD2	0.141681225479011	3.42474788390016	2.04789504525923	0.0711375926065653	0.914394430285655	-4.10993620999227
Q86YS3	RAB11FIP4	0.380856798104237	3.35032337192118	2.06764279942306	0.068906349712321	0.914394430285655	-4.11062410164969
P49207	RPL34	0.161760267017506	3.33031843047563	1.94831553357679	0.0834842335136257	0.914394430285655	-4.11186031168463
P43490	NAMPT	0.0451674116016753	3.32767248940242	2.27138906506104	0.0495060622964512	0.914394430285655	-4.11321682660821
Q96J01	THOC3	-0.0809971043469971	3.33322751444862	-2.07699207672584	0.0678736390155313	0.914394430285655	-4.11376002254811
Q8IY47	KBTBD2	0.125216781379039	3.3379265251647	1.86269523902267	0.09570232347516	0.914394430285655	-4.11461201608009
Q9UBP9	GULP1	0.0514881058260725	3.32640453838311	2.03756163143055	0.0723326392300351	0.914394430285655	-4.11505159942673
Q15125	EBP	-0.202966952878578	3.30844677282	-2.13457773262578	0.0618345710697042	0.914394430285655	-4.11508111973963
Q13158	FADD	-0.112054059006438	3.33874146314381	-1.86473342523242	0.0953928529150947	0.914394430285655	-4.11612607905999
Q8IXM6-1	NRM	-0.370117790605271	3.30201464443811	-2.77520383271752	0.0217502696256461	0.914394430285655	-4.11747353199114
Q9BTX1	NDC1; TMEM48	-0.275335771290125	3.2711627739495	-2.13476596288412	0.0618157109198488	0.914394430285655	-4.11750975831997
Q9H307	PNN	-0.0507421924401884	3.32454717594233	-2.31325189180132	0.0462401553201363	0.914394430285655	-4.11807474490237
P18031	PTPN1	-0.108213639697846	3.30664155091967	-1.9936892902021	0.0776240700952761	0.914394430285655	-4.1187262446351
Q9Y5Y0	FLVCR1	-0.184228202678296	3.34359006357489	-2.08261521254104	0.0672597128192176	0.914394430285655	-4.12005948406201
Q8WV44-1	TRIM41	-0.0722452294982445	3.33787960564881	-1.87343232720959	0.0940825788429093	0.914394430285655	-4.12047425220033
Q96HQ2-1	CDKN2AIPNL	0.68541620682918	3.18301137819592	1.9133322098179	0.0882867513695824	0.914394430285655	-4.12097728766649
P08247	SYP	-0.117094122027818	3.30352287766655	-1.91078927074173	0.0886458514178831	0.914394430285655	-4.12113693949113
Q9BQ90	KLHDC3	0.256660311414493	3.35670282584349	1.85547439975318	0.0968063064350755	0.914394430285655	-4.12148150807311
Q53FP2	TMEM35; TMEM35A	-0.274067536548438	3.26169576101242	-2.60540137897402	0.0286907567482633	0.914394430285655	-4.12164618543727
P21741	MDK	0.282321754678653	3.2782412855802	1.88457264123675	0.0924292666466213	0.914394430285655	-4.12392153749877
Q8WUF8	FAM172A	0.0624478444056005	3.31262987678543	1.85354191719987	0.0971037802682138	0.914394430285655	-4.12395094606042
Q9Y320	TMX2	-0.21898519230936	3.27463233682676	-1.87166484055025	0.0943474303108092	0.914394430285655	-4.12494831530633
Q8N6N7	ACBD7	0.279545109765222	3.30103478562015	1.88422128033948	0.0924809912477016	0.914394430285655	-4.12661254723744
Q9P2W9	STX18	-0.183145148558789	3.30264575017385	-2.1228709976455	0.0630185762901337	0.914394430285655	-4.12731225824143
Q9BSF8-2	BTBD10	0.551441072965197	3.30225957475028	1.88093685052945	0.0929658187183362	0.914394430285655	-4.12878397771407
Q712K3	UBE2R2	0.18951022475831	3.34272559700712	1.91410763391326	0.0881775239634031	0.914394430285655	-4.12924086071092
P43360	MAGEA6	0.734973532505159	3.21619482242283	1.8603713017301	0.0960563310593547	0.914394430285655	-4.1296662561678
Q24JP5-2	TMEM132A	-0.119757691756955	3.31626164186604	-1.90720816789556	0.0891538956175927	0.914394430285655	-4.12990183631854
P62701	RPS4X	0.107075522712408	3.32953716960691	2.29870520660465	0.0473502240603361	0.914394430285655	-4.13230168303098
Q149N8	SHPRH	0.0863941322974572	3.31400225210723	2.10904396718613	0.0644453145102417	0.914394430285655	-4.13390889140421
O14936	CASK	-0.088173608020031	3.31657345564419	-2.18765619791436	0.056731778308269	0.914394430285655	-4.13394869524522
Q14160-3	SCRIB	-0.116552416724672	3.30997668523765	-2.02573805177625	0.0737236492764815	0.914394430285655	-4.13430663043773
O15269	SPTLC1	-0.13735626375615	3.32020248001277	-1.85723310111778	0.0965363262144075	0.914394430285655	-4.1344170077894
Q8NDT2	RBM15B	-0.071463554182336	3.3124105407415	-1.96924244865026	0.0807309787660529	0.914394430285655	-4.13445605671623
O95772-1	STARD3NL	-0.139187712220125	3.31339684420185	-2.00422283008874	0.0763208430466625	0.914394430285655	-4.13456155084747
Q8N158	GPC2	-0.178373128303769	3.3062683109284	-1.87424549070391	0.093960964097469	0.914394430285655	-4.13457387991614
Q96G97-4	BSCL2	-0.153627180391847	3.3079104535232	-1.84590100115818	0.0982883836405394	0.914394430285655	-4.13465987323931
Q8TB61	SLC35B2	-0.166238704977918	3.31000619035054	-1.84000446374618	0.0992117855034169	0.914394430285655	-4.13616959959277
P53801	PTTG1IP	-0.220874589912132	3.32771089750462	-2.15127767907034	0.060182818748756	0.914394430285655	-4.13695325021547
P41743	PRKCI	-0.0499599779896535	3.32101261065165	-2.04660177610554	0.0712861131536548	0.914394430285655	-4.13808067321229
P12107-2	COL11A1	-0.211219157960148	3.29564161316212	-2.07258926962619	0.0683580972818262	0.914394430285655	-4.13837309239036
Q9Y3C1	NOP16	0.0641441581803368	3.35969241232259	1.97505333582409	0.0799819241559062	0.914394430285655	-4.13865241073142
P52569-3	SLC7A2	-0.232657292063975	3.32936468130187	-2.40102341880321	0.0400674107406666	0.914394430285655	-4.13936946660171
Q14181	POLA2	0.0826825191386853	3.32723622850086	1.99970459442124	0.0768772663355553	0.914394430285655	-4.14131231677179
O15514	POLR2D	0.155811779126799	3.34485568534718	1.84150605547155	0.0989758677293379	0.914394430285655	-4.14150779775825
Q5T9L3-2	WLS	-0.194806068591175	3.31055099806976	-2.130613464534	0.0622330780387487	0.914394430285655	-4.14215853082825
Q9BRA0-2	LSMD1; NAA38	0.0816302324019269	3.3332697525838	1.83235133877635	0.100422375182405	0.914394430285655	-4.14325855637394
P36896-4	ACVR1B	-0.188883029756246	3.38464156244575	-1.88478895551658	0.0923974360972127	0.914394430285655	-4.14427139020758
Q96FA3	PELI1	0.188097971846257	3.35270434996451	1.8920512212248	0.0913347682276699	0.914394430285655	-4.14527562651365
P52799	EFNB2	-0.133324143828368	3.3527320932653	-1.92515123658169	0.0866357073317705	0.914394430285655	-4.145728439348
P63000-2	RAC1	-0.0677855199615112	3.33343941292788	-2.06109977105045	0.0696380656200552	0.914394430285655	-4.14584265201804
P08240-1	SRPR; SRPRA	-0.199973051154171	3.28848760383164	-1.92640964301562	0.0864616467812696	0.914394430285655	-4.14613404358722
P07858	CTSB	-0.102063294642081	3.32501220044884	-1.89337620898585	0.0911421326119048	0.914394430285655	-4.14779021447378
P49588	AARS	0.0378093331041506	3.32617859915117	2.40980618224915	0.0394966230836093	0.914394430285655	-4.1492443357833
P07947	YES1	-0.125230364285323	3.32881959520083	-1.82580318068141	0.101469124152525	0.914394430285655	-4.15062613255488
O15525	MAFG	0.423511842175899	3.31264315710222	1.91635276297695	0.0878619915108934	0.914394430285655	-4.15106652676508
Q8NFQ8	TOR1AIP2	-0.171694827252705	3.31167290173463	-2.01665581102551	0.0748095182007112	0.914394430285655	-4.1532241274358
P51157-1	RAB28	-0.904934629177933	3.09684848099257	-1.86212576056289	0.0957889592396055	0.914394430285655	-4.15359332523835
Q9H773	DCTPP1	0.164172299699425	3.32912500041703	1.98492083272466	0.0787250935060195	0.914394430285655	-4.15498939124865
P63261	ACTG1	0.153136286877849	3.34400628046596	1.82428655140925	0.101713012334671	0.914394430285655	-4.15678747060662
Q9Y4W2	LAS1L	-0.0596946229219543	3.32464930626132	-2.07314634886044	0.0682966160789597	0.914394430285655	-4.15718892732251
O43464	HTRA2	-0.215014897817179	3.3443839534839	-1.81659660983466	0.102958068335531	0.914394430285655	-4.15889905853724
Q96EU6	RRP36	0.224175476821252	3.33437776085895	1.95662224262013	0.0823808456837361	0.914394430285655	-4.15920640087722
Q9BWP8-10	COLEC11	-0.239262490104994	3.3061080847369	-2.22864950543581	0.0530739074862392	0.914394430285655	-4.15922773309391
Q5BJF2	TMEM97	-0.385993571948954	3.30954244845372	-2.12565226981144	0.0627353082363953	0.914394430285655	-4.16066143108384
Q5T6F0	DCAF12	0.350489739927291	3.34375417885839	1.82756999751156	0.101185692067909	0.914394430285655	-4.16174878118035
Q9BQB6-1	VKORC1	-0.283096272047394	3.28764695042059	-2.55930903271321	0.0309348046319102	0.914394430285655	-4.16204860893513
Q8TC07-1	TBC1D15	0.0465402303499378	3.32172328269245	2.07504915295156	0.0680870174298629	0.914394430285655	-4.1622082504368
P26641	EEF1G	-0.0750070491641633	3.32218565824315	-2.48517962461895	0.0349192818712059	0.914394430285655	-4.16312983950255
O95997	PTTG1	0.134422615084109	3.35015802701354	1.82503890209177	0.101591958980196	0.914394430285655	-4.16436891677897
P35716	SOX11	0.0967737875935163	3.36334722688109	1.92370948754914	0.0868355351389323	0.914394430285655	-4.16472971210963
P17600	SYN1	-0.0836549463204961	3.31540313190495	-1.86735001808173	0.0949969364973256	0.914394430285655	-4.1650504779477
Q9NR12-1	PDLIM7	-0.0631688640726321	3.32354332001157	-2.04286782996237	0.0717165967764535	0.914394430285655	-4.16505517265867
Q9NVX7-2	KBTBD4	0.134203844639955	3.34961018723672	1.83208518435576	0.100464723578436	0.914394430285655	-4.16531058005034
Q13951-2	CBFB	0.0888520672215445	3.32017856057681	1.81080483084975	0.103905165569079	0.914394430285655	-4.16536377713806
Q8TCT7	SPPL2B	-0.163233185543093	3.2933552505802	-2.12991360446709	0.0623036893175313	0.914394430285655	-4.16761916879757
Q9Y2I1-1	NISCH	0.213849678757362	3.32590481451822	1.85803519685416	0.0964134302034306	0.914394430285655	-4.16894681000002
P15151-1	PVR	-0.223548525919373	3.32271390937942	-2.01365210771974	0.0751719968143896	0.914394430285655	-4.17258567917427
Q9Y548	YIPF1	-0.153242995114056	3.32888583572588	-1.88754148500747	0.0919933027864058	0.914394430285655	-4.17340172928238
Q9Y297	BTRC	0.282589509680508	3.34649230077988	1.94873443263713	0.0834282563936506	0.914394430285655	-4.17377979595196
A6NDB9	PALM3	-0.258879546524219	3.32706978327022	-2.54431147764126	0.0317023666202007	0.914394430285655	-4.17503566199339
Q92771	DDX12P	0.192112443372402	3.30933906022602	2.18508529530369	0.0569692045678194	0.914394430285655	-4.1752709960943
Q9Y385	UBE2J1	-0.138124629323232	3.31351128873	-1.85084705633995	0.097520040458282	0.914394430285655	-4.17680910356065
Q13530	SERINC3	-0.275441564895877	3.34574070472356	-2.50426431062246	0.0338468290397951	0.914394430285655	-4.17945223826245
Q13332	PTPRS	-0.112545566590244	3.31214562334783	-1.79764670523873	0.106087078372363	0.914394430285655	-4.18025334028246
Q10469	MGAT2	-0.115048115026586	3.33062684900713	-1.79383759084155	0.106726625216964	0.914394430285655	-4.18035796772068
Q8IZT6-1	ASPM	0.170560725665504	3.36374389030797	1.79126203495023	0.107161087185608	0.914394430285655	-4.18129943558723
Q02809-2	PLOD1	-0.237340147221432	3.30705904548388	-2.01071983521147	0.0755274759231021	0.914394430285655	-4.18245904896167
Q5VZF2-1	MBNL2	-0.2281455262385	3.31254661102293	-2.47103333228115	0.0357360767951459	0.914394430285655	-4.18372478059588
Q8IY31-2	IFT20	0.228049565797073	3.31852722741468	1.80916166095255	0.104175338586352	0.914394430285655	-4.18400258918397
Q9BTE3-1	MCMBP	0.107879726018346	3.32201836467689	2.08316535439714	0.0671999374096773	0.914394430285655	-4.18480477694048
P36268-3		-0.144930883526738	3.32018284485137	-1.93416357223849	0.0853964212647072	0.914394430285655	-4.18687946465672
Q8IYT2	CMTR2; FTSJD1	0.238643126731419	3.3403226354331	2.53230819203211	0.0323304289707865	0.914394430285655	-4.18718898961449
P50281	MMP14	-0.11385582122071	3.31564828867935	-1.84464411143991	0.0984845361602556	0.914394430285655	-4.18729915442483
Q9Y6M7-7	SLC4A7	-0.0821898156094954	3.33060380304755	-1.85587631671126	0.0967445453704136	0.914394430285655	-4.1873863679764
P18124	RPL7	0.172396084609251	3.30334418598044	2.23628120133482	0.0524188528647927	0.914394430285655	-4.18748367163002
Q9Y4B6	VPRBP; DCAF1	0.144986112963112	3.33090537486798	2.00763771621053	0.075902853821702	0.914394430285655	-4.18929114483443
P52435	POLR2J	0.502228557299152	3.27485522667798	1.83078521356031	0.100671804622306	0.914394430285655	-4.1892916327581
Q9HD47	RANGRF	0.429448842740531	3.26081896958405	1.79785494279532	0.106052218398046	0.914394430285655	-4.18937641572287
P22692	IGFBP4	-0.150227227241176	3.30983269747364	-1.84080087783346	0.0990865940057223	0.914394430285655	-4.18955144268939
Q9P031	CCDC59	0.166097770944715	3.37154982400112	1.78951094481257	0.107457410407666	0.914394430285655	-4.18971935354674
P62079	TSPAN5	-0.212112858347845	3.34977159164767	-2.12706327143271	0.0625920719435494	0.914394430285655	-4.19065380600196
O75771-8	RAD51D	0.182604131671931	3.28606633300074	2.06567740011103	0.0691253619795705	0.914394430285655	-4.19261043187074
P10244	MYBL2	0.296859882303033	3.27008175810254	1.87875103343272	0.0932898000775799	0.914394430285655	-4.19300543373933
Q8NB46	ANKRD52	0.0920912400592026	3.33949805368282	1.79003068545385	0.107369379459014	0.914394430285655	-4.19473278941556
Q14142	TRIM14	0.185983254079994	3.32411895858126	2.00657818847374	0.0760323075152423	0.914394430285655	-4.19491133475025
P09012	SNRPA	-0.0761636219936661	3.31910912707988	-2.08632500733491	0.0668576175843256	0.914394430285655	-4.19564265985598
Q9H0N5	PCBD2	0.202287476091725	3.31557526957782	1.82928564833182	0.100911175751024	0.914394430285655	-4.19607897509124
Q8N5I9	C12orf45	0.0764992266063104	3.34795253410639	1.8109753379289	0.103877167893878	0.914394430285655	-4.19650742627223
P63092-4	GNAS	-0.218487179962194	3.29588993218138	-1.88150400747521	0.0928819279732529	0.914394430285655	-4.19693465857486
Q96QD9-1	FYTTD1	0.400226149165494	3.37608055471103	1.773539686555	0.110195416442062	0.914394430285655	-4.19702960905557
Q6UUV7-1	CRTC3	-0.106279104029474	3.31404421862571	-1.77609902193402	0.109752352346955	0.914394430285655	-4.19732102287148
Q96L58	B3GALT6	-0.181045210356968	3.3117680415384	-2.03516472637194	0.0726125785381075	0.914394430285655	-4.19761088963813
Q9Y675	SNURF	1.02224399898617	3.10431677279923	1.92466150458124	0.0867035358031038	0.914394430285655	-4.19815756880117
Q9Y3E5	PTRH2	-0.158875601520053	3.32244439669715	-1.77857091509721	0.109325993870964	0.914394430285655	-4.19921345384935
Q8IV48	ERI1	0.0395994458553796	3.34076848139861	1.91209604538729	0.0884611437771492	0.914394430285655	-4.20000193651358
P52907	CAPZA1	-0.0599097911617572	3.32251291902022	-2.10262247316268	0.0651184905795389	0.914394430285655	-4.20030513911419
P53671	LIMK2	-0.131547982805618	3.31502744860812	-1.97295760460326	0.0802513090386254	0.914394430285655	-4.2006135541754
P08572	COL4A2	-0.155926226860808	3.30412786246999	-1.77051761437224	0.110720721363668	0.914394430285655	-4.20085986447966
P48651	PTDSS1	-0.290306480421138	3.28925919548409	-2.24240556813426	0.0518989083045346	0.914394430285655	-4.20091933147381
O43439-5	CBFA2T2	0.111388413647875	3.33389604682804	1.84410599455019	0.0985686276650566	0.914394430285655	-4.20099154870519
Q0PNE2	ELP6	-0.0634894370076108	3.32691676332537	-1.82573676683461	0.101479792679763	0.914394430285655	-4.20150590326764
O43791	SPOP	0.582338722882387	3.28976005838201	1.76759558089916	0.111230841391884	0.914394430285655	-4.20228847960784
P54802	NAGLU	-0.122735041325526	3.3121275994508	-1.79538720349344	0.106466015463689	0.914394430285655	-4.20242266082381
Q9H6K5	FLJ22184; PRR36	-0.0815789745018984	3.30258616619711	-1.77119083927707	0.110603499171801	0.914394430285655	-4.20275360973599
P38606	ATP6V1A	-0.0825713470937453	3.32916011141668	-2.09202898303658	0.0662438983007596	0.914394430285655	-4.2030367072589
Q9P0U3-1	SENP1	-0.0705372194943664	3.32820005858044	-1.81206913360684	0.103697731100035	0.914394430285655	-4.20306545686768
Q8IWF2	FOXRED2	-0.200717169422011	3.2998255950446	-1.8377670965632	0.0995642783957324	0.914394430285655	-4.20358099544507
Q8NF37	LPCAT1	-0.199498372751074	3.29544708108621	-1.79650962522068	0.10627761906842	0.914394430285655	-4.20413730878152
Q6GMV3	PTRHD1	0.312850294211513	3.29242902702804	1.78637704990879	0.107989635115925	0.914394430285655	-4.20481566019959
P41002	CCNF	0.736798103477043	3.23060874276681	1.77246476646722	0.110381996921491	0.914394430285655	-4.20542561829635
P80723	BASP1	-0.264481557652437	3.32139119518451	-2.07565988196395	0.068019875563318	0.914394430285655	-4.20678477487575
Q96FK6	WDR89	-0.0864808273097675	3.33007330997459	-1.90357226485692	0.0896725261477982	0.914394430285655	-4.20752031134009
Q96A57-2	TMEM230	-0.122320385624099	3.31496586668495	-1.81783311640503	0.102756914623354	0.914394430285655	-4.2081728241204
Q5VV67-1	PPRC1	0.603214055449917	3.3685753947509	2.43348290422502	0.0379978275377293	0.914394430285655	-4.20959177602794
Q13371	PDCL	0.143129738459316	3.32682630380438	1.77613059612592	0.109746896645418	0.914394430285655	-4.21096825670559
P57086	SCAND1	0.713488477297095	3.24667350720035	1.82994886740991	0.100805242559107	0.914394430285655	-4.21122144677953
Q96A37-1	RNF166	-1.3081680825734	2.99833334741141	-1.97762055429806	0.0796531079628675	0.914394430285655	-4.21183364945255
Q13643	FHL3	-0.0789921483365859	3.32196153146095	-1.77373768930907	0.110161079770289	0.914394430285655	-4.2120589262073
O60220	TIMM8A	-0.364168710805944	3.29678574682841	-2.10618820300636	0.0647438543475003	0.914394430285655	-4.21442363089718
Q86SX6	GLRX5	0.348238753418881	3.27487870992648	1.77426278601253	0.110070068056736	0.914394430285655	-4.215077880243
Q13608	PEX6	-0.0655548253966736	3.31985969633577	-1.75458069089918	0.113529461631549	0.914394430285655	-4.21681522119905
Q5I0X7	TTC32	0.298163100905344	3.33015028276243	2.01272304309133	0.075284453643182	0.914394430285655	-4.21681721133546
Q9H7X3	ZNF696	0.198833175380285	3.37597529953309	1.78163025288253	0.108800437951085	0.914394430285655	-4.21823128637123
Q6IEE7	TMEM132E	-0.213689269180142	3.32838046724328	-2.08874513852115	0.0665965564560447	0.914394430285655	-4.2189760525174
Q96C12	ARMC5	0.144263854905423	3.33200489010488	1.79410477817126	0.106681648101466	0.914394430285655	-4.2192091440238
O14867	BACH1	0.38858894541685	3.32238071766518	1.85686311876959	0.0965930639055222	0.914394430285655	-4.21925432480456
Q8TB36	GDAP1	-0.215915059786867	3.29425296408738	-1.74834838005789	0.114645649684479	0.914394430285655	-4.21998617620577
Q15528-1	MED22	0.180898401008936	3.31117253167546	1.78338033675421	0.108500850117717	0.914394430285655	-4.22004679004202
Q08AG7	MZT1	0.767405975015556	3.17212961951267	1.8799080658123	0.0931181728911687	0.914394430285655	-4.22068661859061
Q8IWZ3-2	ANKHD1; ANKHD1-EIF4EBP3	0.151441764173842	3.32891752310178	1.81163592608849	0.103768764071529	0.914394430285655	-4.22098925200886
Q86XK3-2	SFR1	0.118693496917378	3.34207941636762	1.75321302811199	0.113773543001791	0.914394430285655	-4.22108480080009
Q9HC56	PCDH9	-0.315399260891054	3.33532435706787	-2.28257509937921	0.0486118147242893	0.914394430285655	-4.22130015290423
Q15649	ZNHIT3	0.196259763927225	3.34280731629844	1.77097503000228	0.11064106344797	0.914394430285655	-4.22170463828297
Q13823	GNL2	0.187348635456868	3.35709953844215	2.0213833107439	0.0742424031574891	0.914394430285655	-4.22291881607567
Q9Y5N6	ORC6	0.166037446425121	3.34105723727743	1.90497890947105	0.0894715434324845	0.914394430285655	-4.22416558069682
Q92930	RAB8B	-0.124389035210978	3.31784783833357	-1.84908875224963	0.0977925367128394	0.914394430285655	-4.22456987346157
Q32P28-1	LEPRE1; P3H1	-0.229886774442161	3.29465525125104	-1.81976400860185	0.102443531858661	0.914394430285655	-4.22469847186879
O14880	MGST3	-0.373472086028169	3.28991142399791	-1.98151633067431	0.0791565855604357	0.914394430285655	-4.22496431854508
Q8NBL1	POGLUT1	-0.267016298138291	3.27339670832067	-1.85542493895067	0.096813909444458	0.914394430285655	-4.22501755315037
Q92575	UBXN4	-0.133761117501008	3.30272678795208	-1.74614710031319	0.11504230668593	0.914394430285655	-4.22621564672427
Q86UU1-1	PHLDB1	-0.0618942362196949	3.32453868846239	-1.81081494525758	0.103903504562695	0.914394430285655	-4.22685051360467
Q9NZJ0	DTL	0.500412765021911	3.30922921953402	1.76854421024835	0.111064994434299	0.914394430285655	-4.22849726433751
Q13227	GPS2	-0.0584786717409092	3.32723975844213	-1.75793883159664	0.11293219813108	0.914394430285655	-4.22900401027161
O00192	ARVCF	-0.16384199797753	3.31144210676212	-2.01681201778091	0.074790713431246	0.914394430285655	-4.22939400922394
Q9BSY4-2	CHCHD5	0.327433185513143	3.27209131117651	1.73812917918461	0.116497811272883	0.914394430285655	-4.23155967483258
P45983-4	MAPK8	0.054261702668487	3.33500762770208	1.93654644978961	0.0850715698247865	0.914394430285655	-4.23178360059142
P42773	CDKN2C	0.104178521458954	3.32795254334556	1.78326447590974	0.10852066005741	0.914394430285655	-4.23272232523942
Q99592-2	ZBTB18; ZNF238	0.133098339492878	3.32608410796916	1.78676052590127	0.107924378800944	0.914394430285655	-4.23439087222645
Q68D85	NCR3LG1	-0.23326256168204	3.34179808085085	-2.27276911729154	0.0493948684484805	0.914394430285655	-4.23520809786862
Q8TF72	SHROOM3	-0.113710761221602	3.33746805767937	-1.87894905316496	0.0932604059376294	0.914394430285655	-4.23619142053751
Q8TF40-1	FNIP1	0.202705481215877	3.34494950553165	1.79502597525261	0.106526712950878	0.914394430285655	-4.23633606139164
Q96G23	CERS2	-0.228585434976518	3.30771700379899	-1.9914132468606	0.0779084442530316	0.914394430285655	-4.23652436048227
Q9H6X2	ANTXR1	-0.0984436583135952	3.30934744117092	-1.76048610904509	0.112481089232616	0.914394430285655	-4.23668085145027
Q92785	DPF2	-0.0976018252867961	3.32259828389148	-2.03552355730055	0.0725706039144762	0.914394430285655	-4.2378597511548
Q14934-2	NFATC4	-0.11288606442048	3.34342443016725	-1.73080485938587	0.117842214154589	0.914394430285655	-4.23803397607062
P33981	TTK	0.128249447691532	3.35029480210033	2.1018619666865	0.0651986644134222	0.914394430285655	-4.23869333256544
Q2NL82	TSR1	0.0774155364174106	3.31888605351701	2.01638632519258	0.0748419705791085	0.914394430285655	-4.23956531028076
Q9BSK4	FEM1A	0.270924368523981	3.3717911733925	1.79607465562199	0.106350591096338	0.914394430285655	-4.23979807841288
Q8NCA5	FAM98A	-0.121420667587377	3.32927199697327	-2.02782425342915	0.0734763647411162	0.914394430285655	-4.24058251465523
O15228	GNPAT	-0.118164073017946	3.30379444513843	-1.75766911024463	0.112980062085391	0.914394430285655	-4.24154325392491
Q8NB37	PDDC1; GATD1	-0.1168341033641	3.32247989051098	-1.72846121602147	0.118275403997464	0.914394430285655	-4.2417671147227
O95863	SNAI1	0.496256395656353	3.35687340770445	1.72316883477869	0.119259020094793	0.914394430285655	-4.24181149131394
Q9HCE3	ZNF532	-0.0745934771111533	3.31926393923017	-2.1320706532138	0.0620863060478065	0.914394430285655	-4.24261289573277
Q9NXE4-4	SMPD4	-0.153140802553179	3.31113554837749	-1.7376290966374	0.116589151844825	0.914394430285655	-4.24271441621819
Q96GP6-1	SCARF2	-0.116837392520556	3.30737063661136	-1.74058374504099	0.116050437668079	0.914394430285655	-4.24370587139167
Q9Y5J7	TIMM9	0.394210720586815	3.27279548639635	1.7211707099585	0.119632333016568	0.914394430285655	-4.24474666557383
Q12860	CNTN1	-0.155584712270146	3.31836050289906	-1.97053273472042	0.0805640793780653	0.914394430285655	-4.24549865700228
Q9BRR3	TMEM246	-0.19507130015678	3.32818980676788	-1.9199345306074	0.0873608156466004	0.914394430285655	-4.2455231244458
O00462	MANBA	-0.141376086123957	3.33734134759931	-1.71823653161567	0.120182476414479	0.914394430285655	-4.24565403398379
P33908	MAN1A1	-0.142013512920912	3.32955601379428	-1.77402199349754	0.110111794459195	0.914394430285655	-4.2459699765251
Q7Z7K0	CMC1	-0.152633748498553	3.31214655496311	-1.72234256073412	0.119413264225187	0.914394430285655	-4.24698261347438
Q7Z3B1	NEGR1	-0.222229816018392	3.31840075825075	-1.98668946174098	0.0785018207000472	0.914394430285655	-4.24716034094937
O95685	PPP1R3D	-0.0749607815398045	3.35375959363906	-1.73014978261093	0.117963148754906	0.914394430285655	-4.24881499878201
Q5VT66-2	MARC1	-0.183414253952864	3.30721140343324	-1.89920713954385	0.0902989352605946	0.914394430285655	-4.24907121396808
Q13569	TDG	0.486776973451488	3.2668611519216	1.8565318827872	0.0966438862781153	0.914394430285655	-4.24974032370329
Q96EC8-1	YIPF6	-0.201855612858263	3.32106198166697	-2.04498563671617	0.0714721311255347	0.914394430285655	-4.25018084255135
Q8N0U8-2	VKORC1L1	-0.184250526513069	3.3012552810103	-1.95543857614398	0.0825372224856766	0.914394430285655	-4.25060362881025
Q9H0H3	KLHL25	0.193457316587897	3.33516326575306	1.71959008550381	0.11992840391511	0.914394430285655	-4.25134026705117
Q14493-1	SLBP	0.445283888879357	3.27992209896303	1.7538042560316	0.113667969481542	0.914394430285655	-4.2522560176578
Q96PD2-2	DCBLD2	-0.239393239203345	3.30543000091445	-2.29113093735734	0.0479385698150072	0.914394430285655	-4.25227256594571
Q9Y421-1	FAM32A	0.0744317793071964	3.33885403793796	1.73299714948	0.117438321901802	0.914394430285655	-4.25234820560161
O60476	MAN1A2	-0.12360057703613	3.31284266285879	-1.71436530525848	0.120911866044805	0.914394430285655	-4.25250003651091
Q9BRA2	TXNDC17	0.111108864988843	3.32120811835908	1.76412627484683	0.111839326960172	0.914394430285655	-4.25263215773071
Q9H0R3	TMEM222	-0.28095700719997	3.32205586584221	-2.47782555574029	0.0353415456093135	0.914394430285655	-4.25316546743828
P51512-1	MMP16	-0.124079321838992	3.32510812437715	-1.82663568134729	0.101335482474993	0.914394430285655	-4.25359646042215
O60888-3	CUTA	0.332987879303908	3.27303656881948	1.88382263617202	0.0925397095163944	0.914394430285655	-4.25385488585859
Q9Y5J6	FXC1; TIMM10B	0.433599720746653	3.27066387470179	1.75441592306331	0.113558841450737	0.914394430285655	-4.25389822343686
Q9H496	TOR1AIP2	0.25738397365362	3.35552553388499	1.85463914265899	0.0969347755087724	0.914394430285655	-4.25415013361551
Q9BWH2	FUNDC2	-0.21441344795083	3.30242012416434	-1.71786321525608	0.120252637688992	0.914394430285655	-4.25429495845753
Q9NYR9-1	NKIRAS2	0.0609063474080414	3.33356509789709	1.72720229300489	0.118508702697979	0.914394430285655	-4.25478065702141
Q8TBE0	BAHD1	0.383609546734965	3.32566275916295	1.73676990582324	0.116746237955415	0.914394430285655	-4.25491061083659
Q6ZNB6-1	NFXL1	-0.152661485531775	3.3022740103029	-1.70584300972283	0.122531911737952	0.914394430285655	-4.25587905741819
P61962	DCAF7	0.182286049097104	3.35694718585651	1.90471512022551	0.0895092014687052	0.914394430285655	-4.25664102127765
Q9NZM4	GLTSCR1; BICRA	-0.0611238356698468	3.32313799082314	-1.71012348363778	0.121715743412204	0.914394430285655	-4.25688187890609
Q96JP5-1	ZFP91	-1.25204560241541	2.90147175940246	-1.75579245315241	0.113313607425655	0.914394430285655	-4.25697840529556
Q9Y5V3-2	MAGED1	-0.121876412784368	3.32277644574573	-1.88694214129341	0.0920811579270246	0.914394430285655	-4.25726479173826
Q9ULK5	VANGL2	-0.141033616336539	3.32130167617565	-1.76938924665929	0.110917451231192	0.914394430285655	-4.25799642106525
Q5W0Q7	USPL1	0.290494888707347	3.36969924423951	1.88757805630202	0.0919879445185109	0.914394430285655	-4.25819061273688
Q13217	DNAJC3	-0.315086574316426	3.27951211348873	-1.84047181965588	0.0991383020395581	0.914394430285655	-4.2594573791595
Q9NXC5-1	MIOS	-0.135334835527868	3.33950796432817	-1.95807307593915	0.0821895568857581	0.914394430285655	-4.26078962700229
Q8IV08	PLD3	-0.116396995377126	3.32143339966398	-2.0233016684889	0.0740134514251886	0.914394430285655	-4.26114020586308
Q9NWM0-5	SMOX	-0.102808382426975	3.32365590208716	-1.70007089548855	0.123640436319914	0.914394430285655	-4.2616266273168
Q9H7B2	RPF2	0.0846235537866074	3.34696793187103	1.73886631166711	0.116363293502254	0.914394430285655	-4.26196910723318
Q9UNX3	RPL26L1	0.144446456051566	3.33463086860498	2.03164220221494	0.0730258675571593	0.914394430285655	-4.26229595041217
Q8IWE4	DCUN1D3	-0.174745989863277	3.33667349739946	-1.96018486407684	0.0819118771133742	0.914394430285655	-4.26234636396757
Q9H081	MIS12	0.122370335789571	3.32113952856902	1.79708124648183	0.106181792658131	0.914394430285655	-4.26284991624326
Q9BT40	INPP5K	-0.0857841798968933	3.31955506335965	-1.86065043198547	0.0960137460411867	0.914394430285655	-4.26320892146798
Q16587-5	ZNF74	0.343503654732246	3.32708958523324	2.09764482533889	0.0656449758263921	0.914394430285655	-4.26393131924977
O94766	B3GAT3	-0.117378706459884	3.3007142812549	-1.71475873374364	0.120837553918388	0.914394430285655	-4.26394900783787
P07099	EPHX1	-0.180360720784504	3.30774573689778	-1.87494351852626	0.093856686654673	0.914394430285655	-4.26431060554628
Q9HCH0	NCKAP5L	0.150799364371848	3.33427960718338	1.7222089342168	0.119438226076229	0.914394430285655	-4.26442117890173
Q9UHA4	LAMTOR3	-0.118148961869844	3.34582737575744	-1.70200677390426	0.123267634664369	0.914394430285655	-4.26450976354392
Q9H6Y7	RNF167	-0.121740486618326	3.32076754572139	-1.69648919871856	0.124332903962112	0.914394430285655	-4.26509487879115
P48723	HSPA13	-0.196722763183075	3.29592497826241	-1.76824408181282	0.111117440513895	0.914394430285655	-4.26511646117665
P62899-2	RPL31	0.194538502753762	3.31324761540916	1.8677663397691	0.0949340853775777	0.914394430285655	-4.2660178016539
O95819	MAP4K4	-0.105804984208026	3.30529411518349	-1.70701341482797	0.122308250871353	0.914394430285655	-4.26608418306898
Q9H490	PIGU	-0.211294515854481	3.31344959516747	-1.87745333732074	0.0934826464698539	0.914394430285655	-4.26777120824796
P23246-1	SFPQ	-0.0566159842184598	3.31920820196948	-2.47886008210222	0.03528183723075	0.914394430285655	-4.2678432818599
Q6PGN9-1	PSRC1	0.271505463704914	3.32513103791706	1.69638406037422	0.124353284408542	0.914394430285655	-4.27067011659482
P38435-1	GGCX	-0.314704811161152	3.29992168905894	-2.50396920733893	0.0338631588350851	0.914394430285655	-4.27102933371466
O15211	RGL2	-0.0734244772156019	3.31517047801196	-1.68861452795795	0.125867845527071	0.914394430285655	-4.27230612850995
Q9UJJ9	GNPTG	-0.183855523896133	3.24825692968786	-1.77659143969146	0.109667296132638	0.914394430285655	-4.27279425554337
O00244	ATOX1	0.24703264402776	3.30739869937618	1.86270011441592	0.0957015820905706	0.914394430285655	-4.27280728806137
Q92966	SNAPC3	0.152552741246939	3.34169961990927	1.68871981397234	0.125847209288241	0.914394430285655	-4.2750144520997
Q08722	CD47	-0.149263733704198	3.32689370818713	-1.68879644878222	0.125832190678633	0.914394430285655	-4.2755440997846
Q96DZ1	ERLEC1	-0.286766528671399	3.27173068157125	-1.76785916534636	0.111184736470766	0.914394430285655	-4.27615592764854
Q9Y575-3	GPR75-ASB3; ASB3	0.192734508544327	3.33587866949956	1.83330026207944	0.100271525715288	0.914394430285655	-4.27639611676326
Q5TA31	RNF187	0.80434855930443	3.17711203870239	1.69017816923728	0.125561686995806	0.914394430285655	-4.27711181456314
Q10471	GALNT2	-0.144528786665702	3.31786492377399	-1.99958622854138	0.0768918951276983	0.914394430285655	-4.27824277768383
Q14019	COTL1	-0.114979186709704	3.33499961469898	-1.76731754930321	0.111279492515177	0.914394430285655	-4.2800418949339
Q96QB1-2	DLC1	0.176101786597935	3.3249415708216	1.71389003010972	0.121001693584537	0.914394430285655	-4.28170050744433
Q9HBM0-1	VEZT	-0.164983187144561	3.29606383100302	-1.7703388821612	0.110751861608641	0.914394430285655	-4.28185813980099
Q9H3N1	TMX1	-0.190428824861278	3.28453453092009	-1.70108432659206	0.123445146324283	0.914394430285655	-4.2821608799971
Q13415	ORC1	0.671865851543311	3.2261439374696	1.67385092386827	0.128792319935651	0.914394430285655	-4.2831661933863
O14773	TPP1	-0.0876631788104151	3.32616547665511	-1.68917028310279	0.125758951475294	0.914394430285655	-4.2832970235439
Q14201-2	BTG3	0.34454184884408	3.34717294153294	1.70734055505337	0.122245802312438	0.914394430285655	-4.28334762660345
P18827	SDC1	-0.179758899687312	3.34340104360834	-1.82929583657879	0.100909547638999	0.914394430285655	-4.28356091802713
O60331-3	PIP5K1C	-0.106537150776034	3.32640461663211	-1.68047449646661	0.127472694218521	0.914394430285655	-4.28372649392675
Q9BV19	C1orf50	0.250124215570714	3.29373205430115	1.72501100532905	0.118915793201895	0.914394430285655	-4.28543994141681
Q9Y2W6	TDRKH	-0.165574364548903	3.30476302323946	-1.72448976769299	0.1190128161809	0.914394430285655	-4.28597916778763
P33552	CKS2	0.302129440295683	3.33486579602797	1.67693003169458	0.128177322252535	0.914394430285655	-4.28620501272502
Q96CS3	FAF2	-0.138533273286735	3.31690667112896	-1.73386429093151	0.117278917775404	0.914394430285655	-4.28688805224795
Q9Y3L5	RAP2C	-0.129281992693679	3.33363445284326	-1.73639659813337	0.116814550644901	0.914394430285655	-4.28691335131893
Q68D20	PMS2CL	0.116488612226639	3.3321213175174	1.81309718858102	0.103529342392242	0.914394430285655	-4.28693395136251
Q9Y3Q3	TMED3	-0.15846712014037	3.31292043780488	-1.71442297015279	0.120900971478595	0.914394430285655	-4.28935337219885
Q4VC31	CCDC58	-0.118995368588125	3.32334069007343	-1.81074442331564	0.103915086318894	0.914394430285655	-4.28973643565772
Q9NP58	ABCB6	-0.178478082609271	3.31448846198035	-1.66915827495368	0.129734767651886	0.914394430285655	-4.29096128081578
Q9P0J7	KCMF1	-0.115299628215988	3.31915450930005	-1.6655488903487	0.130463926683926	0.914394430285655	-4.29110823386216
O00461	GOLIM4	-0.0971700423282047	3.30959678691382	-1.91361231764144	0.088247280215796	0.914394430285655	-4.29156767712701
Q96NT0-2	CCDC115	-0.144229080857057	3.32960331378374	-1.85150290587313	0.0974185813328174	0.914394430285655	-4.29271594682288
Q12800-1	TFCP2	-0.058259751343963	3.32397753639292	-1.92112541840833	0.0871947814118726	0.914394430285655	-4.29286951745779
Q96MZ0-4	GDAP1L1	-0.107346673935807	3.31366647224948	-1.67885623168465	0.12779396044897	0.914394430285655	-4.29495444757273
P20711-1	DDC	-0.0605458478559894	3.32144126093668	-1.76589360371032	0.111528969293407	0.914394430285655	-4.29571513599258
Q8NEB9	PIK3C3	0.0909109080474444	3.31716197176241	1.87791952017973	0.0934133254400025	0.914394430285655	-4.29571924355658
Q2T9J0	TYSND1	-0.145860272303824	3.31115680311398	-1.67859556463279	0.127845778428648	0.914394430285655	-4.29666542001374
Q96AP0	ACD	0.140910820702783	3.33166636676051	1.65688976279256	0.132228450009543	0.914394430285655	-4.29737217529339
Q96GC6-1	ZNF274	0.280475080531721	3.3157959119	2.060322494752	0.0697254846866297	0.914394430285655	-4.29763534775222
Q8NBJ7-1	SUMF2	-0.277827521518457	3.29631888997352	-1.78853732393101	0.107622497628339	0.914394430285655	-4.29787159157207
Q9BRX8-1	FAM213A	-0.12831085204186	3.30307278538564	-1.72345828963408	0.119205029632939	0.914394430285655	-4.29790961235348
O94901-9	SUN1	-0.156048762444507	3.28015727182507	-1.80243507362495	0.105288171229091	0.914394430285655	-4.29975109270816
Q9C0B5	ZDHHC5	-0.188482390353778	3.32106152472367	-1.65770039629981	0.132062346487774	0.914394430285655	-4.3015552809441
P20337	RAB3B	-0.16255506446172	3.31259398398071	-1.91546950883871	0.0879859972801782	0.914394430285655	-4.30165293785493
Q13438-1	OS9	-0.25966226119057	3.2592813020648	-1.67725585219218	0.128112402240265	0.914394430285655	-4.30181293448518
P57772	EEFSEC	-0.0787630606879646	3.31977638651912	-1.86826373493147	0.0948590459893484	0.914394430285655	-4.30218675407883
Q8WUY1	THEM6	-0.242577218272472	3.29148407059277	-2.29812764136589	0.0473948360905415	0.914394430285655	-4.30228909936567
Q9NUQ2	AGPAT5	-0.143115480119727	3.28787142889679	-1.69299498939925	0.125011875045742	0.914394430285655	-4.30286971795321
Q86Y13	DZIP3	-0.118179426842918	3.31799221622657	-1.74329851445948	0.115557483328473	0.914394430285655	-4.30379935221019
Q96I76	GPATCH3	0.315820768439926	3.36488741546947	2.09301241617297	0.0661386367611544	0.914394430285655	-4.30394102171589
P56524	HDAC4	-0.0501172650277361	3.31054063355797	-1.70344780254654	0.122990797332207	0.914394430285655	-4.30408961256204
Q3T8J9-3	GON4L	0.118325958664561	3.30883543889715	1.71509331408117	0.120774390216086	0.914394430285655	-4.30521528033813
Q6UXD5-5	SEZ6L2	-0.0789763788060754	3.30005699582333	-1.6489491751254	0.133865585453814	0.914394430285655	-4.30555343100838
Q8TEA1	NSUN6	0.0607986086228682	3.32576421501042	1.76368440056446	0.111917048522916	0.914394430285655	-4.30679207909347
O75717	WDHD1	0.0773497301106236	3.31198009067298	2.16658473559691	0.0587065250507932	0.914394430285655	-4.30712430641914
O43292-1	GPAA1	-0.332469490509391	3.27485262151075	-2.41664777303452	0.0390575949522516	0.914394430285655	-4.30831994275713
P13798	APEH	-0.0766123449638277	3.31458316449125	-1.75085290556689	0.114195884710561	0.914394430285655	-4.30843520449093
Q5EBM0-1	CMPK2	0.11217877352218	3.33584429830684	1.64139330042902	0.135440459462175	0.914394430285655	-4.30934811829063
A2RU54	HMX2	0.458239211755237	3.35434144493454	1.75751744327189	0.11300698469251	0.914394430285655	-4.3100451123245
Q5SYC1-1	CLVS2	-0.062721573141769	3.32519232455048	-1.70694333976946	0.122321631464419	0.914394430285655	-4.31005770619302
Q9BU23-1	LMF2	-0.305840724631065	3.28308478865668	-2.03328816145416	0.0728324712609901	0.914394430285655	-4.31144312969407
Q6ZMT4	JHDM1D; KDM7A	0.424955354747667	3.30250195841165	1.69805318629406	0.124030094895034	0.914394430285655	-4.31246976311972
P49736	MCM2	0.0966357148699727	3.32298408444105	2.31389793673698	0.0461914544436545	0.914394430285655	-4.31268454543316
Q14679	TTLL4	0.108805879055995	3.34245096717706	1.72420884326294	0.119065137522887	0.914394430285655	-4.31329065412423
Q9NVC6	MED17	0.0609063101545334	3.35056559937796	2.01085190448469	0.0755114306558926	0.914394430285655	-4.31377224915258
Q86YD1-1	PTOV1	0.613576866966451	3.23616224820936	1.68963714734766	0.125667541154021	0.914394430285655	-4.31455802454634
Q6P0Q8	MAST2	0.459019865718785	3.29163741150827	2.12346423101962	0.0629580527008547	0.914394430285655	-4.31478574413027
P17096-2	HMGA1	-0.124841930957764	3.31366622685795	-1.66350333897792	0.13087881802534	0.914394430285655	-4.31602668134995
P38936	CDKN1A	1.08806807389671	3.13740425704743	2.22376164516908	0.0534976500388976	0.914394430285655	-4.31651065464167
Q04760-1	GLO1	0.188594194821434	3.31576696946934	1.99773411779917	0.077121143337958	0.914394430285655	-4.31670208395675
P42696	RBM34	0.125036700343887	3.36087412616633	1.6992978650372	0.123789590800176	0.914394430285655	-4.31671407635174
Q8WXB1-1	METTL21A	-0.115739606488549	3.31867872227839	-1.72092815721543	0.11967772254788	0.914394430285655	-4.3167183122262
Q9H8M5-1	CNNM2	-0.109717728081831	3.33568027147674	-1.75950792569958	0.112654122773154	0.914394430285655	-4.31709618341152
Q8N3G9	TMEM130	-0.219628831134608	3.3351663516307	-2.04530306158953	0.0714355587118027	0.914394430285655	-4.31741583480642
Q96M96-1	FGD4	-0.0847356442990222	3.32542504626863	-1.7722135032851	0.11042565239078	0.914394430285655	-4.31744284968902
Q7Z5Y7	KCTD20	0.63342234762391	3.24183328386858	1.66275623605241	0.131030649086976	0.914394430285655	-4.31877169665499
O60337	MARCH6	-0.231945719087742	3.30177108274036	-2.01380763337364	0.0751531872237709	0.914394430285655	-4.31931448627173
Q9BU02-1	THTPA	-0.0753777267971346	3.34067330463079	-1.62841450650117	0.138184856456887	0.914394430285655	-4.31953003848861
Q8NBI6	XXYLT1	-0.150882221923803	3.31343680937389	-1.65572847134745	0.132466736180365	0.914394430285655	-4.31986518668959
O95817	BAG3	0.144655023543699	3.31941498923553	1.67563408197116	0.128435838403347	0.914394430285655	-4.32010131332295
Q96GA7	SDSL	-0.0844542407238488	3.31085486661549	-1.63490578486626	0.136806031518911	0.914394430285655	-4.32051776222822
Q96GE4	CEP95	0.128597645491731	3.34390415552034	1.62874661518823	0.138114008705194	0.914394430285655	-4.32135200833892
Q8N5C7-1	DTWD1	-0.849385496398141	3.05956320005005	-1.62512635364877	0.138888082998858	0.914394430285655	-4.32156440473079
Q9BX66-12	SORBS1	-0.0681486295280169	3.31246718995748	-1.71012205628819	0.121716014735642	0.914394430285655	-4.32251552317774
P22694-1	PRKACB	-0.118950167043024	3.31942603680426	-1.67178508812564	0.129206440612613	0.914394430285655	-4.32257889946797
P15104	GLUL	0.554645126788002	3.26243122031763	1.71732301428876	0.120354229935282	0.914394430285655	-4.32260879824006
O43286	B4GALT5	-0.202763669798908	3.22508151431838	-1.62390982701024	0.139149076000843	0.914394430285655	-4.32344854906326
Q14061	COX17	-0.234889308302652	3.31897851612074	-1.68436712923003	0.126702925310565	0.914394430285655	-4.32346620393836
P08582-1	MFI2; MELTF	-0.151953095774868	3.29717040824645	-1.6657304308739	0.130427163400942	0.914394430285655	-4.32511317053389
O95677-2	EYA4	0.0770424523018648	3.32232754149072	1.63717061771729	0.136327891548416	0.914394430285655	-4.32531936945789
Q96EI5-2	TCEAL4	0.119540185047444	3.3215601098142	1.80678429553312	0.104567387709169	0.914394430285655	-4.32594377564892
Q14693-7	LPIN1	0.226737466642359	3.34442720995915	1.81607809569695	0.103042528942185	0.914394430285655	-4.326141982956
Q56A73	SPIN4	0.376187124749929	3.32838547111013	1.65489060822654	0.13263890008687	0.914394430285655	-4.326390999157
Q8TAT5	NEIL3	0.142012077989374	3.38593947143253	1.61852820737174	0.140308967462928	0.914394430285655	-4.32767928594737
Q06587	RING1	-0.0785800155408613	3.30468961860153	-1.73978711336705	0.11619545937078	0.914394430285655	-4.32783640633174
Q9UJC5	SH3BGRL2	-0.0857669009438884	3.32901227075452	-1.62149522624138	0.139668415820087	0.914394430285655	-4.32788665110103
O95071	UBR5	0.0571436677378534	3.32300320187453	2.16286709752023	0.0590618036529013	0.914394430285655	-4.3282135231927
A8MT69-1	STRA13; CENPX	0.436243600406101	3.31326145334949	2.07639166523564	0.0679395093354805	0.914394430285655	-4.3292366408838
Q93063-3	EXT2	-0.178237014207112	3.31894001701894	-1.9460374456221	0.0837892770739388	0.914394430285655	-4.33024666092054
O75915	ARL6IP5	-0.152189885694517	3.29784209818	-1.71001286364456	0.12173677269903	0.914394430285655	-4.33040810342851
Q9UJA3-4	MCM8	0.151818979720409	3.33012394860872	1.8650285760448	0.0953481162715715	0.914394430285655	-4.33105351062811
Q9Y6M1	IGF2BP2	-0.0574496335792492	3.31539252583337	-1.92605171724309	0.0865111207259859	0.914394430285655	-4.33112920487622
O00161	SNAP23	-0.134373377584874	3.32020138268351	-1.68823999058117	0.125941280559476	0.914394430285655	-4.33125434509048
Q8TAP8	PPP1R35	0.108959134408916	3.33616823322209	1.68435055370581	0.126706194107785	0.914394430285655	-4.3323901934071
Q7Z3C6	ATG9A	-0.0782493727515662	3.32459866535907	-1.61203137202622	0.141720838418401	0.914394430285655	-4.33244004391253
Q9P2P5	HECW2	-0.0779590656810985	3.31998342961374	-1.61806525095604	0.140409154197593	0.914394430285655	-4.332832711258
Q6PIJ6-1	FBXO38	0.212173602021637	3.34073032931911	1.71628711146187	0.120549266233953	0.914394430285655	-4.33287694969725
O15062	ZBTB5	0.513777696046245	3.28461703663048	1.64700681203953	0.134268839036134	0.914394430285655	-4.33291904283813
Q15287-1	RNPS1	-0.0798376300558855	3.31135673812485	-1.82428771374187	0.101712825211341	0.914394430285655	-4.33329044458329
Q9Y605	MRFAP1	0.596849816392984	3.25488690509466	1.60862981895906	0.142465149266707	0.914394430285655	-4.3350209211583
O96033	MOCS2	0.232054656627634	3.31385611014089	1.87209104383209	0.0942835012579853	0.914394430285655	-4.33507199010705
Q16526	CRY1	0.40400694720198	3.30217255876653	1.60794027514945	0.142616460382182	0.914394430285655	-4.33518812502884
Q9NWQ9	C14orf119	0.464593342630825	3.34670711119685	2.05041368917507	0.0708492012439824	0.914394430285655	-4.33588558086609
O00716	E2F3	0.431543525073196	3.29820560882406	1.66715771643786	0.130138455965295	0.914394430285655	-4.33694983453168
Q13541	EIF4EBP1	0.139441791305502	3.29606395328553	1.62252223393105	0.139447310280529	0.914394430285655	-4.33696246393131
Q9Y2F9-1	BTBD3	0.432815177222336	3.32155164859494	1.64728486449298	0.134211045119518	0.914394430285655	-4.33723715854647
Q96EK7	FAM120B	0.0892306713519776	3.32336162587897	1.7681828820685	0.111128137704554	0.914394430285655	-4.33755859304068
O14657	TOR1B	-0.281432764928304	3.28646681184218	-1.61615803353999	0.140822569265071	0.914394430285655	-4.33770334416353
Q16649	NFIL3	0.474268189616229	3.34220408506955	1.67690369592439	0.128182570987456	0.914394430285655	-4.33781326263389
P37268	FDFT1	-0.192104247265577	3.31289698937235	-1.91391022730305	0.0882053188318134	0.914394430285655	-4.33858264156838
Q6P1M0	SLC27A4	-0.159096459222806	3.30122128684549	-1.6098927040147	0.142188401009534	0.914394430285655	-4.33903821457476
Q96KC8	DNAJC1	-0.181387158154295	3.29389873130542	-1.84301814832704	0.0987388306787661	0.914394430285655	-4.33974373819976
P51659-1	HSD17B4	-0.139058768614765	3.30871716020724	-2.1195200995124	0.0633615050334542	0.914394430285655	-4.34009633710732
Q86WA8	LONP2	-0.121380857732122	3.32092044563549	-1.63563386834964	0.136652156932725	0.914394430285655	-4.34041895331746
Q13829	TNFAIP1	0.52197953481847	3.30876956199973	1.7232416294218	0.119245439985505	0.914394430285655	-4.3404355014361
Q9BX63	BRIP1	0.117507025747629	3.32596017640008	1.81445636962683	0.103307108552014	0.914394430285655	-4.34118690455172
Q71RG4-1	TMUB2	-0.196731839159314	3.33106863344959	-1.79520107245032	0.106497287204809	0.914394430285655	-4.34145905224463
Q15771	RAB30	-0.111559017477891	3.32675695837932	-1.61655146546465	0.140737197810973	0.914394430285655	-4.34148706400742
Q8WTR2	DUSP19	-0.168290289386169	3.30682767703116	-1.76080807602844	0.112424189378584	0.914394430285655	-4.34233019323956
Q15904	ATP6AP1	-0.123176456581635	3.30114762078232	-1.60611742929543	0.143017156602731	0.914394430285655	-4.34250969332807
Q8N6S5	ARL6IP6	-0.265715265154303	3.25140440297671	-2.31580955464739	0.0460476467325719	0.914394430285655	-4.34450336592136
Q14318-2	FKBP8	-0.092074447609679	3.30480120619333	-1.80331015386775	0.105142776252238	0.914394430285655	-4.34646955231113
Q5UIP0	RIF1	0.0806699097819511	3.2787849521793	2.10250346324372	0.0651310305091479	0.914394430285655	-4.34703561746055
Q00765	REEP5	-0.119900151805144	3.29892929443638	-1.65850208406465	0.131898262531177	0.914394430285655	-4.34751262810935
Q5VV42	CDKAL1	-0.0868819974298819	3.30759962813884	-1.59602169131784	0.145254790933482	0.914394430285655	-4.34770328528146
O14967	CLGN	-0.156059818472117	3.28440930648644	-1.61205984510487	0.141714622897965	0.914394430285655	-4.34776539982573
Q96F86	EDC3	0.0373836009695562	3.32655268361826	1.91530503529688	0.0880091070506318	0.914394430285655	-4.3485259789988
Q9BZQ6	EDEM3	-0.312398709977303	3.30852627008661	-1.90579889741808	0.089354579038804	0.914394430285655	-4.34923628200095
Q96JQ0	DCHS1	-0.151225335682906	3.32313563390202	-1.88043881393012	0.0930395443467232	0.914394430285655	-4.35034088244855
Q9H6E5	TUT1	0.243437710598201	3.33590967929755	1.67648427267609	0.12826618871503	0.914394430285655	-4.35188664297451
P35226	BMI1; COMMD3-BMI1	-0.138025167652716	3.33695274446859	-1.59414844210064	0.145673425386679	0.914394430285655	-4.35225188962223
Q96AQ6	PBXIP1	-0.30164403483276	3.29359844348111	-2.06185944583486	0.0695527280523828	0.914394430285655	-4.35272944024663
Q8N653	LZTR1	0.187202183235632	3.34560032092896	1.74946890001672	0.1144442239658	0.914394430285655	-4.35309606473882
Q9HCU0	CD248	-0.21158595849371	3.34518293477179	-1.90834260529834	0.0889926583308471	0.914394430285655	-4.353469172103
Q70E73	RAPH1	-0.0493757229800233	3.31858373068965	-1.96378699045743	0.0814402892712761	0.914394430285655	-4.35391796059053
Q9Y3I1	FBXO7	0.129437047983062	3.32941091945669	1.62245081306802	0.139462676319316	0.914394430285655	-4.3540364741871
Q04656-3	ATP7A	-0.0694013215487027	3.30215345381636	-1.63255296192662	0.13730435447316	0.914394430285655	-4.35412313898965
Q6P2P2	PRMT10; PRMT9	0.0773531256610476	3.32446295425746	1.58923991650653	0.146775528766538	0.914394430285655	-4.3542113350982
Q8N129	CNPY4	-0.285011229001961	3.27438903952026	-1.58504988782697	0.147722222696187	0.914394430285655	-4.35456472015061
P54132	BLM	-0.0424716878333955	3.33154433732335	-1.8432851147231	0.0986970360079032	0.914394430285655	-4.35496264371127
Q9UBK8-1	MTRR	-0.0651668154476753	3.32573616457108	-1.6967555531147	0.124281286415077	0.914394430285655	-4.35505343880597
Q9NQ66-1	PLCB1	-0.0743509599773764	3.31062680165056	-1.67196719210838	0.12916988705842	0.914394430285655	-4.35540811310172
O95670-1	ATP6V1G2	-0.125224602401551	3.27432919221556	-1.65804790154464	0.131991198729412	0.914394430285655	-4.35570027454949
Q9NPA8-1	ENY2	0.126239545202535	3.29875736851806	1.92981643010326	0.0859920858282882	0.914394430285655	-4.35639944661998
Q9BRT6	LLPH	0.109772324365227	3.35353051182778	1.62122559059731	0.13972651839378	0.914394430285655	-4.35784786581551
Q8TB40	ABHD4	0.225830960557173	3.2999663847067	1.58202012031201	0.148410174663384	0.914394430285655	-4.35803982077276
P51397	DAP	0.196139500030839	3.26141821748947	1.62015602909178	0.139957208413564	0.914394430285655	-4.35805755512879
Q96DY7	MTBP	0.0896415768526767	3.3372119468052	1.68920321495936	0.125752501546155	0.914394430285655	-4.35880768843208
Q13948-2	CUX1	-0.126129959927089	3.32341504883027	-1.69360898447368	0.124892322628912	0.914394430285655	-4.35903084594859
Q8TAQ2	SMARCC2	-0.0884634739738778	3.31618897782354	-1.57733791491274	0.149478983372163	0.914394430285655	-4.36199938462288
Q92539	LPIN2	0.189971699491323	3.33375642247374	1.63029187248422	0.137784795309049	0.914394430285655	-4.36411430822644
Q9BZG1	RAB34	-0.096941433365666	3.3153847546175	-1.57335000142727	0.150394734617771	0.914394430285655	-4.36419197732502
P62241	RPS8	0.110114120745903	3.33036352385003	2.15142903817686	0.0601680458121999	0.914394430285655	-4.3646968728449
Q9Y2J2	EPB41L3	-0.133022417701253	3.30215028821581	-1.62861874302767	0.138141283401494	0.914394430285655	-4.36498089453233
P27540	ARNT	0.195211079939081	3.33050646114267	1.61919535130161	0.140164706700924	0.914394430285655	-4.36502865103883
Q9P2S2-1	NRXN2	-0.208887400148214	3.34771354768855	-1.82179272918627	0.102115232243838	0.914394430285655	-4.36514091032189
Q8NCC3	PLA2G15	-0.107705708663859	3.31733220043521	-1.58602769313124	0.147500809073214	0.914394430285655	-4.36575015282888
P17301	ITGA2	-0.343212330906277	3.32454061000247	-2.36618119568196	0.0424135577845535	0.914394430285655	-4.36645729240416
Q9NZI8	IGF2BP1	-0.0485186454995481	3.31593344854904	-2.52382091478584	0.0327820328436178	0.914394430285655	-4.36656717574717
O94927	HAUS5	-0.0598460125583823	3.32390979058457	-1.75003599100864	0.114342407683644	0.914394430285655	-4.36673510001783
P46934-4	NEDD4	-0.0419705452851756	3.31872414501084	-1.74370497198577	0.115483844175193	0.914394430285655	-4.36688977920525
P98153-1	DGCR2	-0.24290380900738	3.31679816402214	-2.13551945932004	0.0617402685009172	0.914394430285655	-4.36714483551768
Q8NFZ0-2	FBXO18	0.184618129749765	3.33077350209627	1.70124859185541	0.123413518726324	0.914394430285655	-4.36791632327879
P30281-1	CCND3	0.385972422539734	3.30289309248236	1.56880677145377	0.151444116933275	0.914394430285655	-4.3688370531111
Q9UJ14-1	GGT7	-0.24022010220827	3.29149840499919	-1.78296731727346	0.108571483717498	0.914394430285655	-4.36910646018998
Q9UJ04	TSPYL4	0.704718693048865	3.23669693305596	1.6694300112852	0.129680022623594	0.914394430285655	-4.36952830478211
Q6PFW1-1	PPIP5K1	0.119189432613385	3.32023301387833	1.62094652199172	0.139786676613873	0.914394430285655	-4.37041083300951
Q5JSH3	WDR44	-0.0541070243936117	3.32683698353852	-2.10046240737148	0.0653464575650082	0.914394430285655	-4.3705564773027
Q9BSW7	SYT17	-0.109829276480176	3.33538101220702	-1.57753506259124	0.149433841764165	0.914394430285655	-4.37058667828092
Q9GZM5	YIPF3	-0.126411026212686	3.30699706712878	-1.55973058135643	0.153560120407947	0.914394430285655	-4.37068040502177
Q76N32	CEP68	0.154499691843315	3.35374086158228	1.69721651127681	0.124192002401118	0.914394430285655	-4.37192339410641
P41229	KDM5C	0.235026177990409	3.32451489522831	1.95883303692143	0.0820895264479458	0.914394430285655	-4.37317756155538
Q9H910-2	HN1L; JPT2	0.334586141974006	3.28409249632883	2.04030256517759	0.0720137891514769	0.914394430285655	-4.37449411967487
Q9UK99	FBXO3	0.447846697094797	3.29800636002654	1.73537010478558	0.117002581566516	0.914394430285655	-4.37461208598665
O75787	ATP6AP2	-0.138440709108984	3.30886383507131	-1.6100371111945	0.142156786538386	0.914394430285655	-4.37543400320754
Q8WVQ1	CANT1	-0.102572307337116	3.33278404264689	-1.64955442078997	0.133740155278721	0.914394430285655	-4.37734869002515
Q9NUA8-1	ZBTB40	0.203587822873395	3.32779844023922	1.57076125677274	0.150991875737717	0.914394430285655	-4.37751393500206
Q9UK76	HN1; JPT1	0.156494529307106	3.32068093464552	1.84481630501396	0.098457641665031	0.914394430285655	-4.37768671647918
Q96S66	CLCC1	-0.162091055777487	3.30512152963069	-1.55100331695308	0.155619610570536	0.914394430285655	-4.3777220184969
Q9ULF5	SLC39A10	-0.15261698770293	3.32396798079091	-1.65620239543247	0.132369444296326	0.914394430285655	-4.37873681508897
Q9H116	GZF1	-0.502856165463784	3.23207425926607	-1.66405598107899	0.130766609551001	0.914394430285655	-4.37879356397763
Q7Z7L7	ZER1	0.148737617004834	3.32646114137616	1.57243415888977	0.150605748509762	0.914394430285655	-4.37897118886385
Q14680	MELK	0.0845509927541341	3.32562640178253	1.83792194899684	0.0995398440085737	0.914394430285655	-4.37941391002007
Q9BX79-4	STRA6	-0.140323426787786	3.33026860981567	-1.62236652333854	0.139480813033023	0.914394430285655	-4.37949781542034
Q6P4I2	WDR73	-0.0988194118187062	3.35317027245184	-1.70179098906912	0.123309138380608	0.914394430285655	-4.37987112545936
Q9HCJ3-2	RAVER2	0.0885444382799527	3.31153454573258	1.60609280304455	0.143022576853955	0.914394430285655	-4.38129574046035
P13682	ZNF35	-0.190672837434232	3.30621864905476	-1.63921874233211	0.135896805365844	0.914394430285655	-4.38155793552909
Q9Y6W3	CAPN7	0.105150457175794	3.33112946280879	1.80154408570325	0.105436401471907	0.914394430285655	-4.38164993164478
Q9H1E5	TMX4	-0.169410325339287	3.31644272302742	-1.59846454043146	0.14471048625725	0.914394430285655	-4.38190461772141
Q8WV24	PHLDA1	-0.159798092616136	3.35034675369716	-1.61230821172852	0.141660416213174	0.914394430285655	-4.38231611539499
O15164	TRIM24	0.180211305410463	3.32758857657333	1.99986037929932	0.0768580169962128	0.914394430285655	-4.3827808108318
Q96CX6	LRRC58	0.960909058340961	3.05545769183584	1.62581967938789	0.138739535184492	0.914394430285655	-4.38309807026223
O75531	BANF1	0.230257652137838	3.25428799457212	1.54489963347448	0.157074562731066	0.914394430285655	-4.38313759963921
Q9NYB9-2	ABI2	-0.0689962810335556	3.31287555214235	-1.82828828422396	0.101070676317896	0.914394430285655	-4.38333614252174
Q08431	MFGE8	-0.158273052031678	3.33474715967798	-1.69544501849443	0.124535447731803	0.914394430285655	-4.38343559239588
O94805	ACTL6B	-0.113646236482898	3.30047245937743	-1.61182759507139	0.141765329007211	0.914394430285655	-4.38344041032887
O95785-3	WIZ	-0.173597593393408	3.29224130603596	-2.00678976193807	0.0760064404959448	0.914394430285655	-4.38350701518911
O95674-1	CDS2	-0.17937784463561	3.30755829105057	-1.58363533513448	0.148043060519672	0.914394430285655	-4.38443175656532
Q99759-2	MAP3K3	-0.0533331754829687	3.33413389623662	-1.57227473322823	0.150642507887867	0.914394430285655	-4.38500077435036
Q9UKB1-1	FBXW11	0.162091918232489	3.34865770414088	1.65472805516251	0.132672324983886	0.914394430285655	-4.38574812074135
Q6IA69	NADSYN1	-0.0620698706532485	3.31699579664383	-1.57573213670039	0.149847119032849	0.914394430285655	-4.38610563481816
Q8NBU5	ATAD1	-0.211422281101207	3.30610064593806	-1.53886607155943	0.158524678737002	0.914394430285655	-4.38642378643446
Q8N5C1	FAM26E	-0.186563760872462	3.3289384300582	-1.79281066541251	0.106899657299143	0.914394430285655	-4.38674004286305
O43639	NCK2	-0.0472655313849101	3.32631143917452	-1.79448440175891	0.106617774264396	0.914394430285655	-4.3870319475501
P11926	ODC1	-0.457308476359472	3.28621858867437	-1.58133345741856	0.148566489834589	0.914394430285655	-4.38781099423579
Q8TEL6	TRPC4AP	0.53970450115972	3.25706726212426	1.55360145141416	0.155003935655576	0.914394430285655	-4.38814805817336
P51606-1	RENBP	-0.163111579812936	3.32185667678119	-1.53268112420489	0.160023510922214	0.914394430285655	-4.38975976147265
Q92925-1	SMARCD2	-0.0464374207032479	3.32416579387335	-1.85455179759258	0.0969482190907541	0.914394430285655	-4.38988565607834
Q6QNY1	BLOC1S2	0.104235306275292	3.33235293157629	1.53692687748617	0.158993267231617	0.914394430285655	-4.39016933831746
Q8NFU7	TET1	0.149237457750715	3.3129546499432	1.53792947118992	0.15875084627135	0.914394430285655	-4.39024297481655
Q9H3H3-3	C11orf68	-0.0854970397230083	3.35400721527005	-1.6408132431573	0.135562052468691	0.914394430285655	-4.39100485305307
P61586	RHOA	-0.0992054229088627	3.31844614687828	-1.85594299020561	0.0967343034793624	0.914394430285655	-4.39138240987761
Q49MG5	MAP9	-0.129665262158587	3.3398912814435	-1.52981217588087	0.16072301840658	0.914394430285655	-4.39168112245131
Q9BVQ7-1	SPATA5L1	0.0322808709614413	3.3294665972291	1.76630764351159	0.111456375764155	0.914394430285655	-4.3918957206936
Q9H7D0-1	DOCK5	0.0614109201018799	3.31991377549004	1.56333649387017	0.152716305818486	0.914394430285655	-4.39215086297787
Q99469	STAC	0.263311782001047	3.30696142643642	1.88284915839302	0.0926832453802384	0.914394430285655	-4.39215348795253
P49703	ARL4D	0.46443514896594	3.31523497551828	1.67310995203039	0.12894071699327	0.914394430285655	-4.39225282334884
Q9HCU5	PREB	-0.228947194445302	3.27877724406719	-1.9054290333095	0.089407319165823	0.914394430285655	-4.39226885169863
Q9UGL1-2	KDM5B	0.288362436807045	3.35057624867068	1.55574439962074	0.154497759612213	0.914394430285655	-4.39239691132779
Q8IVL6-1	LEPREL2; P3H3	-0.178973169200452	3.3001933760763	-1.60737548155941	0.142740504545619	0.914394430285655	-4.39329895674253
Q86TG7-2	PEG10	0.180644941525489	3.31045644578592	1.58057530909704	0.148739249620543	0.914394430285655	-4.39401427529765
Q86VR2	FAM134C; RETREG3	-0.252485554281767	3.30673056581865	-2.22081131704007	0.0537550218910357	0.914394430285655	-4.39414962440548
Q5JU69-1	TOR2A	-0.331470617349645	3.29127103520584	-1.98261211946195	0.0790174580796509	0.914394430285655	-4.39461458733484
Q9NS37	CREBZF	0.209645633392086	3.34387179856198	1.56322906733841	0.152741384616181	0.914394430285655	-4.39493301671788
Q495W5-1	FUT11	-0.137670872055554	3.30873728593126	-1.5492792352645	0.156029364104917	0.914394430285655	-4.39535845058698
P30532	CHRNA5	-0.243333058428894	3.31149134596599	-1.65761025244058	0.132080808113402	0.914394430285655	-4.39587596180082
Q9Y6R0	NUMBL	0.104340027096076	3.34188291181918	1.72029905131859	0.119795522528357	0.914394430285655	-4.39620297816121
Q8IZ81	ELMOD2	-0.139923397929521	3.3063738417542	-1.52285977007636	0.162429410313164	0.914394430285655	-4.39658941410779
P11309	PIM1	0.666776833524903	3.31595634070891	2.13375441519389	0.0619171307789802	0.914394430285655	-4.39728484152173
Q4V9L6	TMEM119	-0.197903753504196	3.33888185426928	-1.54911500772281	0.156068445274405	0.914394430285655	-4.39794255137719
Q6IPR3-1	TYW3	-0.0738684019631333	3.31466597165429	-1.5611377920729	0.153230327208718	0.914394430285655	-4.39835854124209
Q96L50	LRR1	0.153389129983036	3.37765202472112	1.5641895038437	0.152517300512798	0.914394430285655	-4.40018286900273
Q9Y2K5-1	R3HDM2	-0.100569650449996	3.31548334868448	-1.52277421088759	0.162450509451568	0.914394430285655	-4.4003549364578
O43660-1	PLRG1	-0.0699499944480377	3.32396069727708	-2.03780406521746	0.0723043826322389	0.914394430285655	-4.40054691308737
Q6PJ61	FBXO46	0.183152914649111	3.33408452077836	1.77751280105684	0.109508311799099	0.914394430285655	-4.40079916692976
Q9BW61	DDA1	0.147558847504438	3.3242126592183	1.75453692760769	0.113537264396842	0.914394430285655	-4.4011406300317
Q15345-2	LRRC41	0.137355263667977	3.32366694653019	1.66083071120168	0.131422705499794	0.914394430285655	-4.40116188468201
O14832	PHYH	-0.11706170049243	3.32478062800154	-1.63509013599766	0.136767055569747	0.914394430285655	-4.40142766920479
Q9NXU5	ARL15	-0.181071917166623	3.31385547496227	-1.73011276386684	0.117969986242568	0.914394430285655	-4.40166192788978
Q9NYJ7	DLL3	-0.071906769242075	3.32182013200165	-1.56420609507554	0.1525134321125	0.914394430285655	-4.40250560614341
Q8NHZ8	CDC26	0.225410112362274	3.30198808859607	1.515713038119	0.164200196981516	0.914394430285655	-4.40297516548111
Q8WTW4	NPRL2	-0.159716607973275	3.31211215291581	-1.72794010104542	0.118371923704665	0.914394430285655	-4.40346993987425
P63208	SKP1	0.111532115696174	3.32326282057632	1.87957081584105	0.093168167816124	0.914394430285655	-4.40431551340398
P51159-1	RAB27A	-0.212631265194971	3.32281366848408	-1.91109231731077	0.088602984511923	0.914394430285655	-4.40523571772166
Q9UGV2	NDRG3	0.0628573351666277	3.30996655559097	1.75555945418063	0.113355082643794	0.914394430285655	-4.40529364250793
O75629	CREG1	-0.178358297111436	3.30730673621902	-1.67991773754653	0.127583141614222	0.914394430285655	-4.40593639217041
P62072	TIMM10	0.304909895719085	3.29254725617645	1.50984083713847	0.165667936731681	0.914394430285655	-4.40617251429604
P28472-1	GABRB3	-0.307378834877935	3.32242517680397	-2.09871523399491	0.0655314129347633	0.914394430285655	-4.40637716835471
Q06190-3	PPP2R3A	-0.243898101453458	3.2834247256523	-1.67313318871786	0.128936060933738	0.914394430285655	-4.40653269870965
Q9HCN8	SDF2L1	-0.247522536836371	3.2943175798759	-1.59650989050457	0.145145865702888	0.914394430285655	-4.40665910027564
Q99741	CDC6	0.506835679565942	3.30295663119876	1.70298468420959	0.123079705257449	0.914394430285655	-4.40668050094099
Q9H3U5-6	MFSD1	-0.24095956615333	3.33350236745063	-2.10517346010583	0.0648502565283799	0.914394430285655	-4.40714553326437
Q6P1Q9-1	METTL2B	0.0690109024855609	3.32822612499955	1.74983669850864	0.114378179396074	0.914394430285655	-4.40717231883225
Q9BVW5	TIPIN	0.122153914659674	3.32089520847908	1.61056351344209	0.142041597067296	0.914394430285655	-4.40727183239764
Q96S52	PIGS	-0.276295729631861	3.24687811375191	-1.51537416378228	0.164284584160465	0.914394430285655	-4.4081842657083
Q8NBJ5	COLGALT1; GLT25D1	-0.241853147387568	3.30048720450917	-1.83843776857839	0.0994584925508058	0.914394430285655	-4.40824721014085
Q96F45	ZNF503	-0.0904571435068544	3.39613509823058	-1.50602425279557	0.166628081427801	0.914394430285655	-4.40859974912247
O15439-1	ABCC4	-0.080089767644897	3.33055029186343	-1.63433387130632	0.136927010807205	0.914394430285655	-4.41032208444223
Q9Y2G1	C11orf9; MYRF	-0.112829991010203	3.30200007792216	-1.50214116300935	0.167609991774962	0.914394430285655	-4.41066159279802
Q5J8M3-1	EMC4	-0.186239500935931	3.31193640954832	-1.4995219793522	0.168275177467352	0.914394430285655	-4.4122860651622
Q01581	HMGCS1	0.105027704167583	3.336541284306	2.15364976923903	0.0599517027270786	0.914394430285655	-4.4125254188946
P35613	BSG	-0.149746180822726	3.31705943795013	-1.83703496391374	0.0996798786333577	0.914394430285655	-4.41253303147764
Q7Z4H8	KDELC2	-0.248952783258038	3.27957726946235	-1.62990246907524	0.137867689834818	0.914394430285655	-4.41310930237102
Q9Y2J4-4	AMOTL2	-0.180204012714685	3.37977364063104	-1.75806959514855	0.112908999963152	0.914394430285655	-4.41365432156595
Q9Y4E5-4	ZNF451	0.594522752939722	3.30173775142011	1.80715503133725	0.104506159725119	0.914394430285655	-4.41371325414337
P58215	LOXL3	-0.161245228084789	3.32944877560807	-1.49798831868386	0.16866575504453	0.914394430285655	-4.41377727898325
O60239	SH3BP5	-0.0596807807684887	3.31550911438265	-1.56007762219199	0.153478729311917	0.914394430285655	-4.41403860564376
Q68CZ2-1	TNS3	-0.0353912114497095	3.31059120271427	-1.76624649731705	0.111467093763667	0.914394430285655	-4.41409599433727
Q01973	ROR1	0.235853372035888	3.31908773962177	1.88733427200733	0.092023668290376	0.914394430285655	-4.41455583946835
P98175-3	RBM10	-0.196042329712013	3.28204409642861	-1.61245765633434	0.141627808531577	0.914394430285655	-4.41462134168097
Q96AZ6-1	ISG20	-0.0949368508124433	3.34143532778409	-1.53690503742896	0.158998551679043	0.914394430285655	-4.41467694530757
Q96EX3	WDR34	0.0391815113161355	3.33191659744131	1.72454420091089	0.119002680600179	0.914394430285655	-4.41518321734124
Q6Q0C0-1	TRAF7	0.23619560035566	3.3288138015372	1.59822072827938	0.144764728911277	0.914394430285655	-4.41533847543305
Q15021	NCAPD2	0.0810059056516005	3.32523382094501	2.13263315300684	0.0620297393420544	0.914394430285655	-4.41549699339036
Q9NQR1-1	SETD8; KMT5A	0.148314612111462	3.34440617313111	1.4960126274426	0.16917008111307	0.914394430285655	-4.4155698602452
Q9NS69	TOMM22	-0.163637021334295	3.31233013171862	-1.52011555503051	0.163107351700755	0.914394430285655	-4.4162883357966
P55196-5	MLLT4; AFDN	-0.0388344911475813	3.31154087014352	-2.04270650373495	0.0717352520820114	0.914394430285655	-4.4165426578988
Q05682-1	CALD1	-0.358687965795322	3.26160033060287	-1.67025839651572	0.129513262810529	0.914394430285655	-4.41664763674155
Q86TV6-2	TTC7B	-0.0934489750703834	3.31548388009415	-1.49086408962575	0.170490566580636	0.914394430285655	-4.41816802482119
Q01650	SLC7A5	-0.212814006576173	3.33759595540768	-1.53884063142407	0.158530818163319	0.914394430285655	-4.41817443161904
P11279	LAMP1	-0.162475158745204	3.31699540348726	-1.62511628456037	0.138890241399596	0.914394430285655	-4.41825092192333
Q9HD45	TM9SF3	-0.156604343076163	3.32082622515607	-1.74160837368146	0.115864155842793	0.914394430285655	-4.41940520711395
O95361-1	TRIM16	0.0964465932840445	3.3135176201735	1.48970234945211	0.170789777599397	0.914394430285655	-4.41960343756517
Q9BXS6	NUSAP1	0.272266613249333	3.32966854054959	1.59793159987605	0.144829077087264	0.914394430285655	-4.41995121244321
Q9Y5L4	TIMM13	0.327454756670519	3.29274628541122	1.62701095299559	0.138484635273502	0.914394430285655	-4.42027348689312
O95081	AGFG2	-0.15003752365662	3.32108311206285	-1.65788826237248	0.132023878712612	0.914394430285655	-4.42057370881886
O95070	YIF1A	-0.159476503217819	3.31462529211341	-1.54577310429317	0.156865611659594	0.914394430285655	-4.42085013002442
P29084	GTF2E2	0.0870647178213496	3.32158075435918	1.74187589469599	0.115815564785939	0.914394430285655	-4.42089214916887
Q9UK32	RPS6KA6	0.15736576618891	3.34020408928363	1.48661731970346	0.171586581154602	0.914394430285655	-4.42102058889419
Q16875	PFKFB3	1.24199668588884	2.94053957656142	1.80831890447518	0.104314159886562	0.914394430285655	-4.42124030939891
P43357	MAGEA3; MAGEA6	0.436510812950268	3.27644225897628	1.54309673766221	0.157506633155317	0.914394430285655	-4.42132005887248
Q5TAP6	UTP14C	0.162697317686931	3.3561631375141	1.62553854746852	0.138799751511376	0.914394430285655	-4.42140283447962
Q12796	PNRC1	0.235446664576794	3.37018132892345	1.53775542724829	0.158792905459477	0.914394430285655	-4.4221681381799
Q13505-1	MTX1	-0.191326773986174	3.27205665361184	-1.498197099117	0.168612537997414	0.914394430285655	-4.42341449519514
P19532	TFE3	0.21948982565097	3.34606176196338	1.48576356983654	0.171807664418233	0.914394430285655	-4.42379454024374
O43813	LANCL1	-0.0972368557943198	3.32647120035941	-1.70931699050864	0.121869137285369	0.914394430285655	-4.42448625515631
O15213	WDR46	0.183087813050707	3.35758680677812	1.59688694141463	0.145061789714797	0.914394430285655	-4.42476459192168
P98194-7	ATP2C1	-0.0755808648574144	3.31493086291701	-1.67740699851332	0.128082296389655	0.914394430285655	-4.42499737489307
Q9UIQ6-1	LNPEP	-0.0859720328556856	3.32645179509396	-1.48952324034077	0.170835948944685	0.914394430285655	-4.42561072943951
Q9H254	SPTBN4	0.206300080700578	3.24922878277984	1.48039114684914	0.17320463081412	0.914394430285655	-4.42568067442931
Q99569	PKP4	-0.11532019635452	3.3317220975618	-1.48982882528378	0.17075718084486	0.914394430285655	-4.42640968053902
O75718	CRTAP	-0.237896751560596	3.30920874293648	-1.65996197758385	0.131599937460473	0.914394430285655	-4.42697163706285
P27816-4	MAP4	-0.217921565275855	3.31082165903345	-1.49716819078973	0.168874944576683	0.914394430285655	-4.42697897848372
Q68D91-1	MBLAC2	-0.104524586308243	3.33497795176215	-1.54851189383188	0.156212042844487	0.914394430285655	-4.42718843438789
Q4G0S7	CCDC152	0.181766499110879	3.33217644100929	1.57183979549067	0.150742833939145	0.914394430285655	-4.42728323720821
O75164-1	KDM4A	0.209866505982814	3.34799532877416	1.69139935381529	0.125323054480166	0.914394430285655	-4.42744555455265
Q12824-1	SMARCB1	-0.0665994831328345	3.32365452817491	-1.74646883770876	0.114984252700304	0.914394430285655	-4.42800476725088
P30304	CDC25A	1.62432346730043	2.81819827924529	2.12490439986095	0.0628113561277664	0.914394430285655	-4.42856124733828
Q8WWI5	SLC44A1	-0.268391958062206	3.30168771027692	-2.00371333971235	0.0763833940392753	0.914394430285655	-4.42865034782431
Q15834	CCDC85B	0.107476957962766	3.33397571370809	1.50624959453401	0.166571255719299	0.914394430285655	-4.42881668908487
Q15375-1	EPHA7	-0.0878188132283534	3.34669445422904	-1.51316679642982	0.164835205951485	0.914394430285655	-4.42908725485452
P20393	NR1D1	0.310897410426841	3.343350707575	1.67020116746979	0.12952477713905	0.914394430285655	-4.42925170909328
Q53SF7-1	COBLL1	-0.127703746550551	3.31970662370079	-1.57464461718784	0.150096901001769	0.914394430285655	-4.42967739464911
O00764-1	PDXK	-0.0659027608800504	3.30559605069698	-1.57462641320779	0.150101085268728	0.914394430285655	-4.42982523945258
Q9BSM1	PCGF1	-0.0852501713053045	3.35926794136972	-1.58994149851046	0.146617546623663	0.914394430285655	-4.43044480137163
Q9Y625	GPC6	-0.199797118235922	3.31841725541208	-1.48962050629777	0.170810874040094	0.914394430285655	-4.43055698053248
Q6UX07	DHRS13	-0.274924861091169	3.30231765889802	-1.64091358325599	0.135541011862117	0.914394430285655	-4.43084563465151
Q9BRG1	VPS25	0.0842497029830423	3.33558785333477	1.59256650178163	0.14602780171767	0.914394430285655	-4.43099871378903
Q8WXD5	GEMIN6	0.0792305975143673	3.3264008442094	1.70969655859616	0.121796921893134	0.914394430285655	-4.43113925182328
Q96SB3	PPP1R9B	-0.0816116306750773	3.31485037071094	-1.76574862727084	0.111554398328627	0.914394430285655	-4.43211463470767
O60725	ICMT	-0.223745650350522	3.30786853578289	-1.61827619806567	0.140363495888831	0.914394430285655	-4.43217005636312
P55273	CDKN2D	0.211635693899379	3.33729263916829	1.588632515035	0.146912426705108	0.914394430285655	-4.43267823433247
Q9HBT8-2	ZNF286A	0.112515708578436	3.36357126606687	1.47862735186654	0.173665430375057	0.914394430285655	-4.4327433247141
P17405-1	SMPD1	-0.0843308752181155	3.32098915606587	-1.46781742869469	0.176513112800647	0.914394430285655	-4.43319854412209
Q9H7E9-2	C8orf33	0.0955629875841305	3.3410930135883	1.47963195524231	0.173402841499285	0.914394430285655	-4.43354482262739
Q9H9L7	AKIRIN1	0.209881576755351	3.34305609439594	1.46619469980921	0.176944101007677	0.914394430285655	-4.43390468185998
Q9BQA9-1	C17orf62	-0.256366359460904	3.30163051554335	-1.84239001792964	0.098837232386737	0.914394430285655	-4.43395953837388
Q9NYP9	MIS18A	0.0801842650522669	3.32363753302129	1.62069024943685	0.139841941332922	0.914394430285655	-4.43409025118798
Q8IUW5	RELL1	-0.12567824422132	3.33287647599306	-1.53423791862729	0.159645064569712	0.914394430285655	-4.43410625436154
Q15366-5	PCBP2	-0.0952085226298407	3.30772768922278	-1.46669740358753	0.176810487260806	0.914394430285655	-4.43442228427312
Q16667	CDKN3	-0.0735764981060753	3.34590011358622	-1.46458171054828	0.177373414044084	0.914394430285655	-4.43493704788796
P08962	CD63	-0.357718505138092	3.36321962045714	-1.66970223234898	0.129625201035175	0.914394430285655	-4.43515085829988
Q658N2	WSCD1	-0.126707111293808	3.33186962695394	-1.46550987863132	0.177126261833232	0.914394430285655	-4.43548295304839
P50542-2	PEX5	-0.166347746889774	3.29055125564356	-1.70201899216468	0.123265285006104	0.914394430285655	-4.43558121280985
Q12772	SREBF2	0.608966020778834	3.2238717616851	1.53963773276945	0.158338555341523	0.914394430285655	-4.43599676244453
Q9UMS4	PRPF19	-0.0691386918991935	3.33390981276243	-2.12436446352463	0.0628663155771186	0.914394430285655	-4.43640110482764
P62891	RPL39; RPL39P3	0.0802973521817211	3.3217545426563	1.52692867548859	0.161428804511259	0.914394430285655	-4.43658036659634
Q92536	SLC7A6	-0.126647439168782	3.29390207982021	-1.5209091660754	0.162911038066568	0.914394430285655	-4.43770820534636
Q92569	PIK3R3	0.367848974104207	3.32229383449464	1.51057744526087	0.165483190246724	0.914394430285655	-4.43802766095202
Q8NFZ4	NLGN2	-0.141648459615026	3.33009465521966	-1.48100169703451	0.173045371832148	0.914394430285655	-4.44140656874921
Q96DX4	RSPRY1	-0.106053257398336	3.35582353321365	-1.47545325450993	0.174497386132965	0.914394430285655	-4.44155166307189
O15060	ZBTB39	-0.977423879590843	3.0025427386567	-1.47921188102751	0.173512600468806	0.914394430285655	-4.44187974661906
O96020	CCNE2	0.424727857606489	3.29448529910964	1.59375537621449	0.145761405348625	0.914394430285655	-4.44188039660729
Q9H2A2-1	ALDH8A1	-0.191601826122799	3.33393850892017	-1.48656166121382	0.171600986610817	0.914394430285655	-4.44192873756141
P53794	SLC5A3	-0.163938567473576	3.34260593503263	-1.55827962033822	0.153900829844643	0.914394430285655	-4.44287275833217
Q9UPY5	SLC7A11	0.595107011637964	3.22519795841104	1.45482751733813	0.179989030869129	0.914394430285655	-4.44298473527909
Q53H96	PYCRL; PYCR3	-0.0841688685266655	3.31867448952748	-1.55722953423168	0.154147827656958	0.914394430285655	-4.44356689319497
Q9NPF0	CD320	0.101153923303389	3.31330694048881	1.54776869398868	0.156389155728029	0.914394430285655	-4.44472905319352
P11047	LAMC1	-0.154486069745485	3.31323614290905	-1.71846255761614	0.120140015239987	0.914394430285655	-4.44505587501192
Q5VVJ2	MYSM1	0.112491444210072	3.31600269869974	1.49753880331689	0.168780384384362	0.914394430285655	-4.44517640065242
Q9Y6G5	COMMD10	-0.0445732485513484	3.32559177578644	-1.59111804729153	0.146352954067712	0.914394430285655	-4.44597949192061
Q6ZRI8	ARHGAP36	-0.14985076098116	3.3143656606307	-1.45080222098341	0.181078196686567	0.914394430285655	-4.44645845919512
Q9ULX9-1	MAFF	0.443401040252739	3.28221787322783	1.5428875819151	0.157556826428356	0.914394430285655	-4.44707502453778
P62068-1	USP46	-0.225522900030574	3.34281025244787	-1.67671760910096	0.128219663789463	0.914394430285655	-4.4474191254535
Q9H0D6-1	XRN2	0.038839275327593	3.31741679189275	2.11679173482344	0.0636420576636366	0.914394430285655	-4.44774583334437
Q9BVG9	PTDSS2	-0.21507028491909	3.29898786310914	-1.70878565479704	0.121970293441611	0.914394430285655	-4.4479811571074
Q6NZ36-2	C1orf86; FAAP20	0.191888165634206	3.34730559253273	1.44235851314388	0.183381564633415	0.914394430285655	-4.44898110934605
Q9H9P5-1	UNKL	0.290640596659404	3.30336452730598	1.44230591256308	0.183395993129139	0.914394430285655	-4.44973343812579
Q8NBW4	SLC38A9	-0.402485022603764	3.30628185204863	-2.52372512927766	0.0327871654494609	0.914394430285655	-4.45027074217263
Q9HA47-4	UCK1	0.107710620843152	3.32627641772472	1.56532119528102	0.15225363686333	0.914394430285655	-4.4503473105329
Q7Z6K5-2	C15orf38-AP3S2; C15orf38; ARPIN; AP3S2	-0.0476505059261788	3.31580663749336	-1.61967509221634	0.140061052034038	0.914394430285655	-4.45067933224291
Q9Y5U9	IER3IP1	0.177721679586796	3.30407795083521	1.45422655538996	0.180151275721648	0.914394430285655	-4.45071872979067
P32189-3	GK	-0.135990334695745	3.29788606907584	-1.44636776605464	0.182284716299198	0.914394430285655	-4.45170860129763
O75150	RNF40	0.0356684937937952	3.32648414950284	2.02926619299223	0.0733059115510709	0.914394430285655	-4.45193840217098
O43189-2	PHF1	-0.210002063821329	3.31698039045857	-1.80657973034693	0.104601186480651	0.914394430285655	-4.4524373045649
P0CG12	CHTF8	-0.0798526840350308	3.35583640053688	-1.46632276275742	0.176910054750159	0.914394430285655	-4.45269651798213
Q8TAD4-1	SLC30A5	-0.117261107479056	3.30749048474934	-1.43763829987852	0.184680268796671	0.914394430285655	-4.4529735029713
Q9UK22	FBXO2	-0.208571347443734	3.32693807623909	-1.57563282606095	0.149869913300997	0.914394430285655	-4.45325145128624
Q9P1F3	ABRACL	0.225019310881928	3.24528669715117	1.43752169978181	0.184712450651589	0.914394430285655	-4.45329039259482
Q9H211	CDT1	1.15792698142292	2.91767005097555	1.59742646726313	0.144941560678328	0.914394430285655	-4.45377245493713
Q9UHF3	NAT8B	-0.492439987033253	3.09860870009532	-1.43897485400024	0.18431172500354	0.914394430285655	-4.453793009311
Q9BVT8	TMUB1	-0.200387776199019	3.30701837102221	-1.60073922839721	0.14420529978356	0.914394430285655	-4.45390582222862
P56937-1	HSD17B7	-0.0846691799048454	3.32729354433439	-1.56380441999094	0.15260711102033	0.914394430285655	-4.4539169652863
P11474-1	ESRRA	0.163188721226423	3.32675845813897	1.4336335923798	0.185788368183716	0.914394430285655	-4.45460753866416
Q9BY42	RTFDC1	0.111796629989306	3.33210914113173	1.86443192872799	0.0954385717348859	0.914394430285655	-4.45544812915887
Q68DH5	LMBRD2	-0.106822691297692	3.30221914048328	-1.43115660078019	0.18647663420203	0.914394430285655	-4.45566538973572
P48509	CD151	-0.216469573366506	3.29332943767494	-1.4730707331075	0.175124156250473	0.914394430285655	-4.45571095547961
Q9H2V7	SPNS1	-0.190219452839219	3.31677790408318	-1.6484365330686	0.133971908087367	0.914394430285655	-4.4561640742401
Q9H816	DCLRE1B	0.167501065101967	3.36209736410155	1.51867179928232	0.163465026881863	0.914394430285655	-4.45634893940478
Q9Y3A4	RRP7A	0.0726124197034432	3.33906018100246	1.59624831184391	0.145204219053076	0.914394430285655	-4.45701875328214
Q96T92	INSM2	0.442552840338656	3.28237871091493	1.4325018196113	0.186102572811151	0.914394430285655	-4.45723485444986
Q9Y2Y6	TMEM98	-0.161976101233022	3.33307579630191	-1.57169644592878	0.150775913131164	0.914394430285655	-4.4576689006432
Q8TBC3	SHKBP1	0.400914514327821	3.29731092173537	1.48310465059861	0.172497809851775	0.914394430285655	-4.45775244170237
Q9Y680-1	FKBP7	-0.264586586890029	3.2843226675575	-1.45146299952816	0.180899009915965	0.914394430285655	-4.45802380124706
Q9C0H2-4	TTYH3	-0.251004709085219	3.30030740873184	-1.80485759581797	0.104886125342372	0.914394430285655	-4.45808623391521
O75385	ULK1	0.0931529613368706	3.32584439397606	1.46840606606453	0.176357000933134	0.914394430285655	-4.45818729049748
Q9NQS3-1	PVRL3; NECTIN3	-0.135130822594668	3.3518144443064	-1.44936273842245	0.181469084157126	0.914394430285655	-4.45845328568806
Q9P0T7	TMEM9	-0.168776919904006	3.30781354549746	-1.54952755959406	0.1559702869994	0.914394430285655	-4.45847457057853
Q96A73-1	KIAA1191	-0.0865081434205099	3.32294537913758	-1.43309141013143	0.185938832233271	0.914394430285655	-4.4585714537748
Q9C0A6	SETD5	0.0945434245638119	3.32879363665299	1.43947272399123	0.184174604891407	0.914394430285655	-4.45911364599395
P17858-1	PFKL	0.060687516132086	3.31293309668058	1.64680277701197	0.134311262600568	0.914394430285655	-4.45913763027237
Q99538	LGMN	-0.0885308897486936	3.31749489959918	-1.46300423460788	0.177794155205789	0.914394430285655	-4.45938640508486
Q9H497-1	TOR3A	-0.230523794198627	3.29022353908632	-1.45046248517932	0.181170384802804	0.914394430285655	-4.45939031525625
Q15223	PVRL1; NECTIN1	-0.125406540452937	3.331000017814	-1.44579259544644	0.182441719451024	0.914394430285655	-4.45990931013492
P23229-1	ITGA6	-0.169281165573069	3.32087198545694	-1.50122219289886	0.167843115318678	0.914394430285655	-4.45998196842432
Q8WUD1	RAB2B	-0.090461237524223	3.31439406258156	-1.73083568676472	0.117836525882558	0.914394430285655	-4.46044907637847
O00444	PLK4	0.191623699200867	3.33856660139965	1.45108064828075	0.181002675256136	0.914394430285655	-4.46089698667166
Q9BY89-1	KIAA1671	-0.0576065069801746	3.3233487098103	-1.65049032977959	0.133546408920831	0.914394430285655	-4.46167671998912
O00559-2	EBAG9	-0.120205603783406	3.30642762347467	-1.42649152298859	0.187778894884577	0.914394430285655	-4.46214046300206
Q9Y259-1	CHKB	-0.0618306997945492	3.3112577777233	-1.46857830525714	0.176311344415059	0.914394430285655	-4.46344138978302
Q9NY35-1	CLDND1	-0.132111130312078	3.35173123134527	-1.4268779033515	0.187670737925556	0.914394430285655	-4.46410680834496
Q9UMR5-3	PPT2	-0.140360380699199	3.338070295728	-1.46828460754416	0.176389202919719	0.914394430285655	-4.46461293280117
Q8WU79-1	SMAP2	-0.102825009883252	3.31538017492481	-1.5386953691932	0.158565878106713	0.914394430285655	-4.46465003572902
O96008	TOMM40	-0.264637344057531	3.27967632027186	-1.57603278214957	0.149778132319229	0.914394430285655	-4.46491763620634
P31942	HNRNPH3	-0.0660944410878919	3.32265493137718	-2.10326864749886	0.0650504446919927	0.914394430285655	-4.46563669617799
Q9HC07	TMEM165	-0.0934850136871983	3.32783632421594	-1.4631754414376	0.177748449117836	0.914394430285655	-4.46564387889647
Q6PGQ7	BORA	0.228370589086676	3.3521374016699	1.41544282553936	0.190894601808376	0.914394430285655	-4.46570410654872
Q9H115	NAPB	-0.0524706054738871	3.31740885862352	-1.51042141055884	0.165522309651257	0.914394430285655	-4.46606357857126
Q9Y4H2	IRS2	0.307344492929298	3.32564114910535	1.48388890992845	0.172293995945304	0.914394430285655	-4.46641489407749
Q8IY63-1	AMOTL1	-0.0564153121665641	3.33563923988138	-1.61792248930364	0.140440061752924	0.914394430285655	-4.46647078959701
A5PLL7	TMEM189; TMEM189-UBE2V1	-0.194675620880835	3.31116739085907	-1.58366822085616	0.148035594549639	0.914394430285655	-4.46657974564154
P18077	RPL35A	0.080246140455278	3.34345671299153	1.69011620621584	0.125573806296772	0.914394430285655	-4.46659062315153
O95785-4	WIZ	-0.267032182904791	3.27903787952057	-1.66402691657578	0.130772508627622	0.914394430285655	-4.46662295165316
Q9Y3E2	BOLA1	0.175572475379597	3.31838477050991	1.50036494823248	0.168060837959046	0.914394430285655	-4.46683871955735
Q9ULL0	KIAA1210	-0.340647706847056	3.29202557058329	-1.46821419523258	0.176407873510961	0.914394430285655	-4.46755562896953
P19367-3	HK1	-0.113391869473418	3.30627185939721	-1.89607217654255	0.0907513564648877	0.914394430285655	-4.46801551669155
Q9UNW1	MINPP1	-0.216733741989444	3.29447518094418	-1.57937529339477	0.149013065915802	0.914394430285655	-4.4681877213237
Q9H477	RBKS	-0.0653936552957483	3.31461140424253	-1.48756205564385	0.171342227858564	0.914394430285655	-4.46832987846258
Q9UMN6	KMT2B; MLL4	-0.0508770443677388	3.31921990282014	-1.59820221552673	0.144768848323827	0.914394430285655	-4.46866538682491
O15040	TECPR2	-0.17667069215685	3.32421858972485	-1.65100299817219	0.133440387363447	0.914394430285655	-4.46884791645561
Q6P3W2	DNAJC24	0.102031677254976	3.33065344537524	1.40988560753286	0.192478542995615	0.914394430285655	-4.46888053080549
Q9NWW5	CLN6	-0.22896306041027	3.25382961276031	-1.59034594197249	0.146526543459627	0.914394430285655	-4.46889060112449
O14813	PHOX2A	-0.0763019848646147	3.34603500511424	-1.8970963552581	0.0906033178622255	0.914394430285655	-4.46914500735557
Q8IYN6	FAM100B; UBALD2	0.254556394127935	3.36249996556464	1.52712196761574	0.161381407199409	0.914394430285655	-4.46918182974845
Q765P7	MTSS1L	0.159514799463007	3.32908053048887	1.41262475598923	0.191696407329526	0.914394430285655	-4.4692007601816
P10075	GLI4	0.112074246119815	3.30973746249826	1.40951452201645	0.192584714160291	0.914394430285655	-4.46923388563471
P20264	POU3F3	-0.194176231157052	3.32334286953731	-1.52064269919223	0.162976930001794	0.914394430285655	-4.46945378719508
Q12841	FSTL1	-0.214184521630101	3.28159738521159	-1.45684042079167	0.179446524727058	0.914394430285655	-4.46968857241901
Q8N6L1-2	KRTCAP2	-0.368914900279943	3.283950853195	-1.74395194001801	0.11543912135758	0.914394430285655	-4.47014609748646
Q2TAL8	QRICH1	0.0566703972787913	3.31990638752374	1.52862927781682	0.161012221384557	0.914394430285655	-4.47015247069237
Q8TEW0-8	PARD3	-0.0958349763251486	3.31215947113523	-1.40693722516199	0.193323498549785	0.914394430285655	-4.47025081144266
Q9HCI5	MAGEE1	0.340941715202065	3.32412510740895	1.97266082972499	0.0802895261857888	0.914394430285655	-4.47065088970504
Q8N5V2-1	NGEF	-0.484574660977742	3.11023375523387	-1.40867872279148	0.192824029483064	0.914394430285655	-4.47079324040281
O14498	ISLR	-0.178833298826834	3.34208937181425	-1.57614914016062	0.149751440205214	0.914394430285655	-4.4711733603779
O43543	XRCC2	0.134639654477892	3.30945501841287	1.44827387451942	0.181765250161426	0.914394430285655	-4.471329914344
Q9C0C7-5	AMBRA1	0.271347047551792	3.33322144468926	1.61988923601228	0.140014805639864	0.914394430285655	-4.47153760723227
Q9HBR0	SLC38A10	-0.102360426174578	3.29212809287816	-1.40427232545625	0.194089962528067	0.914394430285655	-4.47167286372734
Q9UBP0-1	SPAST	-0.0383229054847485	3.31512793065022	-1.78103471476761	0.108902559914632	0.914394430285655	-4.47185141329568
Q03154-1	ACY1	-0.0605049577188899	3.33202783713868	-1.60869791743434	0.142450213819809	0.914394430285655	-4.47221326438453
P09038-4	FGF2	-0.122324068393531	3.32333620113671	-1.44658172998842	0.182226341016749	0.914394430285655	-4.47225197585446
Q8IWP9	CCDC28A	0.197751443056712	3.34351801509779	1.5431097264955	0.157503516559246	0.914394430285655	-4.47258211828559
Q9UL25	RAB21	-0.0734621838177888	3.3207929982339	-1.68687935076009	0.126208388883939	0.914394430285655	-4.47307822035402
Q9H147	DNTTIP1	0.115619847766722	3.33514296621027	1.44784645261799	0.181881621957079	0.914394430285655	-4.47315959345808
Q6ICG6-2	KIAA0930	-0.0871905562733961	3.3277538879041	-1.41786368465823	0.190208127038824	0.914394430285655	-4.47364646074766
P41134	ID1	-0.107656756944254	3.3426330067328	-1.40692923923464	0.193325791515464	0.914394430285655	-4.47404522190793
Q96BZ8	LENG1	-0.0547330170332736	3.33049739693944	-1.48275108999068	0.172589762638694	0.914394430285655	-4.47404636688232
Q8IUH3	RBM45	-0.0609639376099584	3.31978051609392	-1.5384333172236	0.158629143400908	0.914394430285655	-4.4741329471139
Q9NZ08-2	ERAP1	-0.199886975192155	3.28993668781093	-1.50623524796686	0.166574873065118	0.914394430285655	-4.47532873973456
P61018-2	RAB4B	-0.126203741845041	3.30684868317719	-1.42795103898538	0.187370625088653	0.914394430285655	-4.47542570550987
O43156	TTI1	0.0694508919593873	3.33114376472693	1.66719902642878	0.130130108561966	0.914394430285655	-4.47550515279606
O75063	FAM20B	-0.0890440985603161	3.30909862318119	-1.47719819711836	0.174039591697865	0.914394430285655	-4.47556275325846
Q96AE7	TTC17	-0.212027010296356	3.31517163956295	-1.56089790612098	0.153286502035604	0.914394430285655	-4.47582480700739
Q9P2H3-3	TRIM59; IFT80	0.0826353649338491	3.31911904928786	1.45198173794768	0.180758449193469	0.914394430285655	-4.47601560132346
Q9H0B6	KLC2	-0.0614022588498867	3.31202649972587	-1.84729951713019	0.0980705586742142	0.914394430285655	-4.47646971279753
P50443	SLC26A2	-0.199766719594595	3.32658267829635	-1.73432457184257	0.117194386606394	0.914394430285655	-4.47673503359122
P36897-2	TGFBR1	-0.201401179039674	3.30174061258454	-1.39450043048199	0.196922935871147	0.915055257989322	-4.47725189586054
P16520	GNB3	-0.134045110086124	3.31184110028764	-1.39744966084459	0.196064199519838	0.915055257989322	-4.47732025698174
P28749-1	RBL1	0.24752708150255	3.33103320988288	1.50386194595241	0.167174232553668	0.914394430285655	-4.47777620612851
P54284	CACNB3	-0.0732996691745055	3.33325020350426	-1.42188135699335	0.189073559417497	0.914394430285655	-4.47788685660896
Q6PH81-1	C16orf87	0.0965381553553106	3.32723870660516	1.39233012165349	0.197556934320738	0.915055257989322	-4.4781492638784
Q9NYF0	DACT1	0.228392753537938	3.37523302387368	1.39097851152623	0.197952656966691	0.915055257989322	-4.47869824144327
P24864-1	CCNE1	0.553465527471382	3.26658615414392	1.42491261908262	0.18822142858084	0.914394430285655	-4.47873766700261
Q9H5Z1	DHX35	0.0593970321131783	3.32165842779351	1.60523561464523	0.143211359772458	0.914394430285655	-4.47898009071601
Q9BRK4	LZTS2	-0.0561345914960963	3.34338251779058	-1.49372446796881	0.169755828085887	0.914394430285655	-4.47910723562053
O95848	NUDT14	0.21330021965296	3.35031490270993	1.57201445434982	0.150702538618604	0.914394430285655	-4.47991612510637
O14972	DSCR3	-0.100269127733109	3.34434078503868	-1.38997362766522	0.19824730654057	0.915305098581282	-4.48013884983907
P22670	RFX1	-0.0548531565101744	3.33130069600013	-1.68617194054609	0.126347465545302	0.914394430285655	-4.4808336272171
Q5T5J6	SWT1	0.119250743769061	3.31963990153784	1.43175643648066	0.186309759010994	0.914394430285655	-4.48092520538383
Q15628	TRADD	-0.13503121587819	3.34917556638752	-1.54606610472252	0.156795575708667	0.914394430285655	-4.48105183433102
P78536-1	ADAM17	-0.271453572038769	3.31623936373195	-1.89939125241152	0.0902724313115954	0.914394430285655	-4.48117356159893
Q96C00	ZBTB9	-0.0757944440694805	3.32123998302695	-1.40906509142648	0.192713368257052	0.914394430285655	-4.48130236543713
Q13114-1	TRAF3	-0.121914810338613	3.31669625092562	-1.38630092552986	0.199327411721046	0.915630743841434	-4.48134597783213
A6NIX2	WTIP	-0.487164366530789	3.13850002366765	-1.77447114791035	0.110033973308281	0.914394430285655	-4.48154646760578
P00742	F10	-0.374294816918592	3.28730563582275	-1.38700960625441	0.199118603530906	0.915630743841434	-4.48172852197901
O75503	CLN5	-0.0964134549298241	3.32962754123868	-1.43117010572818	0.186472875679266	0.914394430285655	-4.48218982130418
Q8WTV0-1	SCARB1	-0.102837817816784	3.30418134998287	-1.39780631451693	0.195960570185532	0.915055257989322	-4.48253197153576
O95159	ZFPL1	-0.0825246247864724	3.30753011696965	-1.53540149187098	0.159362726571726	0.914394430285655	-4.48262050210188
Q8WTP8-2	AEN	0.247491876680157	3.38131596807037	1.47488273135837	0.174647294481269	0.914394430285655	-4.48266112465652
P51530	DNA2	0.128520402714951	3.32570748420911	1.67785600850673	0.127992899065752	0.914394430285655	-4.48269022005416
Q16533	SNAPC1	0.174866188695659	3.32962835802144	1.39555691056844	0.196614946396408	0.915055257989322	-4.48271605406107
Q7Z7L8	C11orf96	-0.118310860531131	3.34621146847621	-1.38246793965536	0.200460033374587	0.916179237340184	-4.48379691153264
Q14209	E2F2	0.626089515196392	3.24926161447332	1.50967376089853	0.165709865953435	0.914394430285655	-4.48381071134936
Q9NWQ4	GPATCH2L	0.146814414741611	3.33342549734919	1.38128401804883	0.200810987317333	0.916179237340184	-4.48610573199971
Q9Y3U8	RPL36	0.1398329518812	3.32045225616617	1.71242229991422	0.121279482938833	0.914394430285655	-4.48642965489614
Q9GZR7	DDX24	0.306682644615219	3.33245247815073	1.68400781858265	0.126773800880299	0.914394430285655	-4.48683782685853
Q96CK0	ZNF653	-0.583830630968457	3.17751826216365	-1.38356832642246	0.200134313326256	0.916179237340184	-4.48708352924524
Q8TB96	ITFG1	-0.0814868600080235	3.30779260511796	-1.37458409350437	0.202806998036145	0.916765968590428	-4.48741787337063
Q58A45	PAN3	-0.0624064228428672	3.32496649721893	-1.4044200777002	0.194047398363466	0.914394430285655	-4.48820245384903
Q8N8K9-2	KIAA1958	0.158677512156123	3.32494429636375	1.41331379844768	0.191500090779167	0.914394430285655	-4.48836401652729
Q9BQF6	SENP7	-0.0552436675663586	3.29914546110721	-1.55241846415185	0.155283996284853	0.914394430285655	-4.48840753773339
O43541-1	SMAD6	-0.175651150246054	3.31430909184105	-1.50644094206966	0.166523015945931	0.914394430285655	-4.48857892808675
Q9UMR3	TBX20	-0.075784569845083	3.3720138656143	-1.6427026253351	0.135166358869597	0.914394430285655	-4.48869690035997
Q96CG8	CTHRC1	-0.202325822176316	3.29832540091259	-1.43172995714532	0.186317122868127	0.914394430285655	-4.48934157986707
Q14964	RAB39A	-0.0899459336289098	3.33124116477115	-1.43131156031992	0.186433511811538	0.914394430285655	-4.48943318656598
Q6FI81-1	CIAPIN1	0.0463602557136125	3.32898011195728	1.92309465014261	0.0869208847898361	0.914394430285655	-4.48987203126106
Q99417	MYCBP	0.302958434477269	3.28826347684151	1.66207035831511	0.131170178621089	0.914394430285655	-4.49005865541869
Q99622	C12orf57	0.636734433108272	3.23992362314091	2.18181684864892	0.057272448134796	0.914394430285655	-4.49109095635443
Q9GZU2	PEG3	0.742436631974099	3.16771853336208	1.58217179112815	0.148375667483012	0.914394430285655	-4.49195521888532
Q96KS0-1	EGLN2; RAB4B-EGLN2	0.859330424990321	3.19737665797407	1.81007537145763	0.104025023959892	0.914394430285655	-4.49212062327614
Q8IUF8	MINA; RIOX2	-0.392728402771832	3.306494497539	-1.57547062112188	0.149907150052773	0.914394430285655	-4.49274658267309
Q96ET8-1	FAM18B2; TVP23C; FAM18B2-CDRT4; TVP23C-CDRT4	-0.167269865912056	3.32981175691369	-1.37194578160642	0.203597635866975	0.916766533079409	-4.49353209648334
Q8NC44	FAM134A; RETREG2	-0.24830327829938	3.28484248393462	-1.67375925947857	0.128810669447354	0.914394430285655	-4.49362623299976
Q96N66-1	MBOAT7	-0.249549609954524	3.27903570224141	-1.63034913547951	0.137772609210622	0.914394430285655	-4.49367835876044
Q04828	AKR1C1	0.355409632336698	3.32235735335771	1.68782564231596	0.126022566865952	0.914394430285655	-4.49392924606854
Q96AD5-1	PNPLA2	-0.126711585950302	3.28437107026751	-1.36770734027513	0.204873307256421	0.916766533079409	-4.49416493638295
Q96NL6-1	SCLT1	-0.0654747686338445	3.34014499471962	-1.59832542110887	0.1447414349011	0.914394430285655	-4.49417800503327
Q5T8I3-1	FAM102B	0.0759789815384254	3.33038846538655	1.60306333763431	0.143690776037408	0.914394430285655	-4.49423525209222
Q9NRR3	CDC42SE2	-0.163987916062	3.35439663774261	-1.46239158487763	0.177957794859851	0.914394430285655	-4.49474601548402
Q9BYM8-4	RBCK1	0.19314255525957	3.31115874062172	1.43447722511091	0.185554457026707	0.914394430285655	-4.49500858835889
Q8ND90	PNMA1	0.287223372808089	3.35487807770528	1.49820744689433	0.168609900787421	0.914394430285655	-4.49543586723308
O14939-1	PLD2	-0.0669073517187423	3.33103245675764	-1.49303880999139	0.169931697128648	0.914394430285655	-4.49554798300508
Q8TAV0-3	FAM76A	-0.0716335031095214	3.32350058641665	-1.58200489537538	0.148413638941369	0.914394430285655	-4.4957051071718
P78357	CNTNAP1	-0.264192567831849	3.29475805829387	-1.51039390201417	0.165529207155344	0.914394430285655	-4.49622701267709
Q9Y5A7	NUB1	0.0585900409414399	3.33025194310603	1.64513187164375	0.134659139887451	0.914394430285655	-4.49663950837384
O43463-2	SUV39H1	0.268856411096402	3.35973812993143	1.51347201696509	0.164758972488481	0.914394430285655	-4.4966948869302
Q13686	ALKBH1	0.143716403536329	3.36565774004895	1.36475375136342	0.205766296970423	0.916766533079409	-4.496761947129
P51161-2	FABP6	-0.0978987998072678	3.31748011760942	-1.46651905756102	0.17685787978839	0.914394430285655	-4.49714561315458
P30043	BLVRB	-0.113649525312879	3.31198736550164	-1.35685373753592	0.208171117116058	0.916804888663098	-4.49744750324299
Q9NXG6-3	P4HTM	-0.301286647096439	3.26175293890896	-1.68327618725833	0.126918230210338	0.914394430285655	-4.49751857669702
Q9Y324	FCF1	0.0961601593314631	3.34750201681279	1.38884250171313	0.198579422879941	0.915333816841567	-4.49756964567917
Q7RTS9-1	DYM	0.0856238758147942	3.30712731900583	1.35657650751638	0.208255940766813	0.916804888663098	-4.49760575932395
P04183	TK1	0.0767868918774385	3.32770782179739	1.66996247938195	0.129572810588449	0.914394430285655	-4.49784935058044
Q96IT1-2	ZNF496	0.170624935828544	3.34281926432622	1.37973953895628	0.2012696135933	0.916179237340184	-4.49812175292428
Q63ZY3-1	KANK2	-0.0790186769395899	3.31364598602891	-1.49272408850383	0.170012475824331	0.914394430285655	-4.4990263071009
Q9C0B0	UNK	-0.0455522754721414	3.32713482779624	-1.69021738805107	0.125554016769857	0.914394430285655	-4.49983349774936
P08253	MMP2	-0.202809601676356	3.31855702708618	-1.63748801912395	0.136261004394794	0.914394430285655	-4.49994814048063
Q9Y2N7	HIF3A	-0.122586061906968	3.31326606926296	-1.38928956587763	0.19844810078998	0.915333816841567	-4.50033392124199
O14645	DNALI1	0.514510140326281	3.26301046760517	1.53382866388887	0.159744474641976	0.914394430285655	-4.5003360805727
Q15428	SF3A2	-0.0769742393457228	3.31755830512534	-1.81676418416092	0.10293078601064	0.914394430285655	-4.50042862473854
Q7L1T6	CYB5R4	-0.0483930205205798	3.31473049010604	-1.67193128323624	0.1291770942653	0.914394430285655	-4.50045008250745
Q9H3J6-1	C12orf65	0.214938383947886	3.28076448982877	1.53888258270426	0.158520694242416	0.914394430285655	-4.50049320821684
P09471-2	GNAO1	-0.139604086013928	3.30929962579253	-1.53562120480437	0.159309463580463	0.914394430285655	-4.5010273726244
P61601	NCALD	0.14815953911852	3.34867786019233	1.39109531057954	0.197918433841851	0.915055257989322	-4.50111989973427
Q7L5Y9-1	MAEA	-0.0481729897709408	3.330534139431	-1.67563814284223	0.128435027598526	0.914394430285655	-4.50114105446154
Q9UK73	FEM1B	0.253243957528115	3.34869020503214	1.55409039908135	0.154888313598836	0.914394430285655	-4.50115055320929
Q6ZSZ5	ARHGEF18	-0.0401657512315508	3.32843019803206	-1.62465623769444	0.138988888960711	0.914394430285655	-4.50125175375003
Q6ZNW5	GDPGP1	-0.169717394795592	3.33232149522447	-1.36859613353285	0.204605237268053	0.916766533079409	-4.50126296925429
Q9BZM1	PLA2G12A	-0.229787331150054	3.28264745141118	-1.44184050049311	0.183523700057615	0.914394430285655	-4.50148219280091
P30533	LRPAP1	-0.241913055839463	3.28428257778916	-1.70680526958513	0.122347999420827	0.914394430285655	-4.50167261301328
Q96KA5-1	CLPTM1L	-0.16569287932755	3.28407046809095	-1.48404615113764	0.172253157432904	0.914394430285655	-4.50197776039151
Q8TEW6	DOK4	0.454074065247021	3.2881826686126	1.53505439869835	0.15944690139822	0.914394430285655	-4.50245473737813
Q96EY4	TMA16	0.186183247837452	3.31093630628152	1.56475128566897	0.152386364578413	0.914394430285655	-4.50250412914045
Q9H2G4	TSPYL2	0.0975773460045725	3.31890702107839	1.34545676394473	0.211682550124087	0.917981043409962	-4.5026095601857
P01033	TIMP1	-0.224148683246177	3.30050755417115	-1.54037666266866	0.158160508689019	0.914394430285655	-4.50269299870572
P23458	JAK1	-0.0787490765413021	3.32904214888058	-1.35876003254051	0.207588646932342	0.916766533079409	-4.50283759518444
Q6S8J3	POTEE	0.885576161126463	2.86902512205753	1.45107296678545	0.181004758439073	0.914394430285655	-4.50296737405109
P50454	SERPINH1	-0.266656514585374	3.29285840333928	-1.90576827555458	0.0893589443945905	0.914394430285655	-4.50393383833659
Q9HCU4	CELSR2	-0.157740608301798	3.31259578906868	-1.37606500883465	0.202364355239014	0.916765968590428	-4.50403101769865
P34903	GABRA3	-0.209943530323048	3.30758672900506	-1.59633158442802	0.145185640196328	0.914394430285655	-4.50425385280736
Q969X5	ERGIC1	-0.127137213439365	3.2991619506744	-1.41928120680675	0.189807156532795	0.914394430285655	-4.50442453016825
O76080	ZFAND5	-0.214536312581771	3.34088437033679	-1.68695461586447	0.126193600017842	0.914394430285655	-4.50472160763418
Q9NV79	PCMTD2	0.202998139466238	3.29698682995008	1.34690056094394	0.211234948790323	0.917981043409962	-4.50490393357096
P23142-4	FBLN1	-0.15061488305957	3.30824795920932	-1.36873961130926	0.204561990850887	0.916766533079409	-4.50536603145911
Q1L5Z9	LONRF2	0.162771460753187	3.30827039443225	1.36250186959197	0.206449360792962	0.916766533079409	-4.50604331094175
Q6IAN0	DHRS7B	-0.258034286657625	3.28317738832146	-1.54241588406706	0.157670076855335	0.914394430285655	-4.5060686849667
Q13162	PRDX4	-0.291323262307761	3.26816677125273	-1.80077865617755	0.105563898066123	0.914394430285655	-4.50696646312159
Q8WY54	PPM1E	0.0523738727635744	3.31457829161229	1.58976836073869	0.146656519574594	0.914394430285655	-4.50809787260606
P81877-1	SSBP2	-0.150407731782158	3.32662151375623	-1.45688143472604	0.179435485733535	0.914394430285655	-4.50831770859669
Q96FN4	CPNE2	-0.0492856524763169	3.32450752158119	-1.63713694178741	0.136334989943929	0.914394430285655	-4.50858257438689
P78318	IGBP1	0.0570190444269464	3.32199031289128	1.66859354942574	0.129848606715107	0.914394430285655	-4.50949020910968
Q9Y597	KCTD3	0.299520376906441	3.32874317678691	1.49355698719608	0.169798771573222	0.914394430285655	-4.50988446578992
O60315-1	ZEB2	0.189615921879809	3.32425895503445	1.36769491227319	0.204877057805283	0.916766533079409	-4.5099355142403
P53814-5	SMTN	-0.074513392717698	3.32488846264688	-1.33114414645159	0.216163361932012	0.919337258663819	-4.5100758174346
P67812-3	SEC11A	-0.235424258492996	3.30972871431011	-1.33038610011133	0.216402902211377	0.919337258663819	-4.5103562217664
P05412	JUN	0.510469763454414	3.23863971709281	1.50770408147812	0.166204880653139	0.914394430285655	-4.51048637086857
Q53RE8	ANKRD39	0.162119262684682	3.31009146340106	1.32805389270668	0.217141279481332	0.919337258663819	-4.5109596755582
O60641-4	SNAP91	-0.0451127186329838	3.30081390249331	-1.53506353685455	0.159444684765008	0.914394430285655	-4.51122187686256
Q9NP90	RAB9B	-0.162723018783708	3.30749837602043	-1.39573373288735	0.196563438892413	0.915055257989322	-4.51127202007927
Q9H8N7	ZNF395	0.713165325218548	3.19873381890696	1.44109838451414	0.183727493204272	0.914394430285655	-4.51193310829425
Q08357	SLC20A2	-0.146470341483931	3.28832670819492	-1.43028882798431	0.186718279301395	0.914394430285655	-4.5124587339558
Q06136	KDSR	-0.202090523916247	3.30208311410196	-1.51604977262158	0.164116380628239	0.914394430285655	-4.51246558539696
Q86XI2-1	NCAPG2	0.0791495963236114	3.31434233771323	1.74309608621043	0.115594174022359	0.914394430285655	-4.51250139087154
Q9UL33-1	TRAPPC2L	-0.08040617073372	3.34758154469635	-1.39980067571717	0.195381956400555	0.915055257989322	-4.51269611004725
A8MVW0	FAM171A2	-0.115908639255092	3.33228542592682	-1.32462195352161	0.218231700121	0.919337258663819	-4.51274789421371
Q9HBU6-1	ETNK1	0.355086665729017	3.3091242486628	1.63978592857156	0.135777643362227	0.914394430285655	-4.51281495338974
Q9BY84	DUSP16	-0.130067927554766	3.36812736775027	-1.32498173195342	0.218117172298296	0.919337258663819	-4.51324659295813
Q9UBS4	DNAJB11	-0.268552875689892	3.28118679473244	-1.7836162177106	0.108460529453533	0.914394430285655	-4.51370330993558
Q5VYS8-1	ZCCHC6	0.0944296486160381	3.32255587939464	1.44097552244689	0.183761251443595	0.914394430285655	-4.51371650359847
O00159-1	MYO1C	-0.108313700102672	3.31930660031724	-1.68213106565395	0.127144587084923	0.914394430285655	-4.51399854886587
P09104	ENO2	-0.0470713785698333	3.31314636236508	-2.05100515139702	0.0707816403010367	0.914394430285655	-4.51414150532105
P23511	NFYA	0.0773955330171563	3.3395047953218	1.43035731505218	0.186699198126551	0.914394430285655	-4.51609288927251
Q8N612-2	FAM160A2	0.0847858383773713	3.30769769529226	1.31893603576391	0.220048436465742	0.919886757586234	-4.51796582005613
Q4G0N8	SLC9C1	0.199741667798441	3.30763891838562	1.51939091149719	0.16328678780994	0.914394430285655	-4.51864320501917
Q68DC2-4	ANKS6	-0.221874599200941	3.32128801529782	-1.32465510529502	0.218221144836206	0.919337258663819	-4.51875645779384
Q00536-2	CDK16	-0.0509037030161434	3.32067121979615	-1.47239766492079	0.175301577182759	0.914394430285655	-4.51875995896122
Q2TAZ0-3	ATG2A	-0.0746603299975659	3.32198095956373	-1.31711337285292	0.220633495202456	0.919886757586234	-4.51887174070141
Q8TBC4-1	UBA3	0.0428891827396666	3.3225234550258	1.66306735441659	0.130967402152946	0.914394430285655	-4.5190753675892
Q5BJH2-1	TMEM128	-0.17434468310584	3.27038768010035	-1.32230495355564	0.218970483850357	0.919337258663819	-4.51966796825518
Q9UFG5	C19orf25	0.388967926160131	3.27404356504801	1.48979319662179	0.170766362905554	0.914394430285655	-4.52029844944428
Q8N4V1-2	MMGT1	-0.158859584612319	3.28242090507418	-1.30834152392563	0.22346752244826	0.919886757586234	-4.52037321114801
Q8IXI1	RHOT2	-0.16423204099811	3.29696275718642	-1.54858497765548	0.156194635792278	0.914394430285655	-4.52044277488967
Q9NW38-2	FANCL	0.152190184952495	3.31964789083322	1.3306136124914	0.216330985459363	0.919337258663819	-4.52075457281817
Q9H6E4	CCDC134	-0.201164595473795	3.32183971323371	-1.47637358331264	0.174255801910761	0.914394430285655	-4.52100911522845
Q9NYF5-1	FAM13B	0.136974899460995	3.31935927390815	1.35149843720073	0.20981488059011	0.917981043409962	-4.5211750058781
Q9Y4C2-1	FAM115A; TCAF1	0.12093046950074	3.32437112186792	1.31034303525417	0.222818190193585	0.919886757586234	-4.52150433048397
P17612	PRKACA	-0.221952897107583	3.31500490571629	-1.62575311826096	0.13875378994033	0.914394430285655	-4.52182753431853
D6REC4	LOC402160; CFAP99	-0.16408536960612	3.28305186734581	-1.32156305010494	0.219207487733394	0.919337258663819	-4.52186696325249
Q96AY3	FKBP10	-0.233097342452207	3.28274431148458	-1.76663569306545	0.11139888994011	0.914394430285655	-4.52188583190514
Q9BU64-2	CENPO	-0.264282349581021	3.31496201177507	-1.40630579623359	0.193504870457299	0.914394430285655	-4.52222068961577
Q86U86-1	PBRM1	-0.0710847728255617	3.30901929516364	-2.15933647914052	0.059401144433282	0.914394430285655	-4.52251591194701
Q8NG68	TTL	-0.0560733990461208	3.32498426444455	-1.64003586758415	0.135725162913992	0.914394430285655	-4.52285008525265
Q9NUM4	TMEM106B	-0.0934735563224634	3.32577840084356	-1.39103316340828	0.197936642863745	0.915055257989322	-4.52319071010141
Q14CZ0	C16orf72	0.247739057896626	3.32312911481035	1.29956737401346	0.226332815255769	0.919886757586234	-4.52436720770377
Q6TFL4-1	KLHL24	0.298303179501961	3.31038419710801	1.36163745019011	0.206712078285679	0.916766533079409	-4.524774697748
O94779	CNTN5	-0.288345110819769	3.31452750802062	-1.71783633302326	0.1202576914015	0.914394430285655	-4.52485260749781
Q9UKA2	FBXL4	-0.199436840868681	3.31052006409454	-1.41618409780729	0.190684174700256	0.914394430285655	-4.52488481407921
Q6NYC1-3	JMJD6	0.0571968741414886	3.33572307857796	1.66418657875622	0.130740105782779	0.914394430285655	-4.52523876883705
Q9BSY9	DESI2	-0.143103191126988	3.36344867170174	-1.3255510077943	0.217936059038779	0.919337258663819	-4.52530984369349
Q13191-1	CBLB	0.0880065007958651	3.34084158412251	1.40775039808325	0.193090138358783	0.914394430285655	-4.52546571410816
O43293-1	DAPK3	0.370274755021644	3.31453753524511	1.48279799830159	0.172577560417019	0.914394430285655	-4.52549675776548
Q5T7P8	SYT6	-0.085724643880703	3.33105900706849	-1.52464838493495	0.16198888804423	0.914394430285655	-4.52616312037313
P84074	HPCA	0.234579229140789	3.28595288100564	1.44642777397202	0.182268342836519	0.914394430285655	-4.52618452529747
Q8N5Z5-1	KCTD17	0.107736290878107	3.30263888524431	1.29363760333954	0.228286626447012	0.919886757586234	-4.52700987285372
P41217-3	CD200	-0.167555898784318	3.31988098668777	-1.42426363781806	0.18840358618318	0.914394430285655	-4.52743735177347
P42702-1	LIFR	-0.109878902156057	3.29173323709138	-1.29278887071517	0.228567427896573	0.919886757586234	-4.5275677457558
Q8N344	MIER2	-0.0790795663754543	3.3448190529008	-1.31124695569486	0.222525459529785	0.919886757586234	-4.52774021021766
Q3V6T2-5	CCDC88A	0.18140824641612	3.28262805590724	1.38648893921367	0.199271996409026	0.915630743841434	-4.52804418054583
Q8NBE8	PHOSPHO2-KLHL23; KLHL23	0.453716923289517	3.33321220810013	1.51249733879776	0.165002522310158	0.914394430285655	-4.52809762222393
O00165-2	HAX1	-0.109427163656488	3.339186838951	-1.33887935225814	0.213731852765477	0.919055563955621	-4.52860321617286
Q14697-1	GANAB	-0.319996380047487	3.21168416679016	-1.32388434693829	0.218466660151526	0.919337258663819	-4.52870725372969
Q9Y6C2	EMILIN1	-0.0893527753670334	3.32885116201268	-1.29664517728871	0.227293898604207	0.919886757586234	-4.52904596516907
P15529-2	CD46	-0.126996399186923	3.31864313820845	-1.30364656621608	0.224996902335181	0.919886757586234	-4.52913877867163
Q9GZP9	DERL2	-0.264655249539219	3.28963727572099	-1.35808923017728	0.207793452776177	0.916766533079409	-4.52979289743441
P46108-2	CRK	-0.169380913646531	3.31988711953272	-1.45730310966548	0.179322025325345	0.914394430285655	-4.52994323594412
Q8N5N7	MRPL50	0.37373263865836	3.27103952348409	1.43433289643765	0.185594456410853	0.914394430285655	-4.52999298631692
Q16288-1	NTRK3	-0.139218352878103	3.30653699157881	-1.3706177830614	0.203996600350169	0.916766533079409	-4.53003016542606
Q9Y6N8	CDH10	-0.245532724264059	3.27355776105559	-1.51397694413738	0.164632927656618	0.914394430285655	-4.53007331104694
Q16877	PFKFB4	0.265327849331759	3.31878053616152	1.28693515869144	0.230511988171603	0.919886757586234	-4.53022267434983
Q96F07-2	CYFIP2	0.0609872118030901	3.32488081441847	1.47849332452605	0.173700489545409	0.914394430285655	-4.53029099357191
Q6EMK4	VASN	-0.210915633549832	3.35276445832671	-1.47785638400111	0.173867186704764	0.914394430285655	-4.53038654113414
Q4VC05	BCL7A	-0.059902980158873	3.31942114104252	-1.39769605890944	0.195992601035868	0.915055257989322	-4.53063904616269
Q13501-1	SQSTM1	0.302397856542728	3.3291503172842	1.70124345858529	0.123414506972704	0.914394430285655	-4.53102358653274
Q6NSI8-1	KIAA1841	0.143368842350648	3.32159790873344	1.29682152526295	0.227235802677478	0.919886757586234	-4.53103769120083
Q15004-1	KIAA0101; PCLAF	0.0918647516680236	3.32599478705991	1.6135294499263	0.141394149471582	0.914394430285655	-4.53105709855186
O95999	BCL10	0.0876287230646551	3.32715527165562	1.36233126130826	0.206501190129693	0.916766533079409	-4.53135666416356
O75027-2	ABCB7	-0.566454606376713	3.19114960703472	-1.29376797852179	0.22824351765647	0.919886757586234	-4.53172485263353
Q13683	ITGA7	-0.170520292500175	3.30708055534177	-1.28032894510499	0.232723088172471	0.919886757586234	-4.53283730292565
Q9BZL6	PRKD2	0.0644363416768941	3.33348444829928	1.34590831234296	0.211542476108593	0.917981043409962	-4.53296029395087
Q96JY6-5	PDLIM2	-0.0986695009169843	3.32697022501992	-1.33020954134963	0.216458726427003	0.919337258663819	-4.533222545717
Q9UBC1-1	NFKBIL1	0.131046812411194	3.35422329583776	1.27860958444144	0.233301448013504	0.919886757586234	-4.5332930729569
P51687	SUOX	-0.104278387394656	3.34077060414313	-1.38208960933531	0.200572125951769	0.916179237340184	-4.53339154864526
P07686	HEXB	-0.1061909696996	3.33534188512148	-1.70731311695883	0.122251038911065	0.914394430285655	-4.53366695770201
Q9UII5	ZNF107	-0.215549360708187	3.2831008216895	-1.36312617627663	0.206259796287299	0.916766533079409	-4.53391251572083
O00422	SAP18	-0.0611585179248621	3.32924065921513	-1.84264351160517	0.0987975095106715	0.914394430285655	-4.53457685678849
P56559-2	ARL4C	0.193427262256149	3.35262771061603	1.274060580544	0.234837418179866	0.921801570554469	-4.53511218939439
P45877	PPIC	-0.187006076151762	3.31121389641941	-1.27876106478388	0.233250444908844	0.919886757586234	-4.53526537950007
Q96ER9	CCDC51	-0.173832787856821	3.2927366840805	-1.35770311587413	0.207911417157026	0.916766533079409	-4.53572776601522
Q96MP8	KCTD7	0.188805732649593	3.35843390905829	1.28524228514007	0.231076916394644	0.919886757586234	-4.53595560440618
Q9C0A1	ZFHX2	0.1060173933034	3.32913306728866	1.27259475382691	0.235334142214159	0.921893764332024	-4.53706326723786
Q96B54	ZNF428	-0.100138303640817	3.3161573768083	-1.2780368686369	0.233494364112876	0.920136459894298	-4.53741570044884
Q9NWF9-1	RNF216	0.154040801665838	3.3388623745867	1.35527823566632	0.208653562560064	0.917596512594519	-4.53763538427075
Q9H6H4-1	REEP4	-0.149404405936459	3.31626879601255	-1.26900279878004	0.236555038331369	0.922104846061412	-4.53773479754725
Q5TKA1-2	LIN9	0.170119341001145	3.33758567679569	1.32510623259483	0.218077551976505	0.919337258663819	-4.53799854932197
P40855-1	PEX19	0.153172993320648	3.34264055962562	1.64229214709375	0.135252236278431	0.914394430285655	-4.53842580278197
Q6UB98-1	ANKRD12	0.420072231280296	3.26935133397985	1.66983400385107	0.129598671644297	0.914394430285655	-4.5384789650945
Q6SJ93-1	FAM111B	0.100709158785136	3.33687891311567	1.50288840189919	0.167420643292529	0.914394430285655	-4.53875807380741
Q15717	ELAVL1	-0.0518036631582432	3.31908688309077	-1.92563672272987	0.0865685164880065	0.914394430285655	-4.53883816248397
Q9P2G9	KLHL8	0.168083962950504	3.34991369987029	1.26416951351813	0.238206152480689	0.922104846061412	-4.53916953515156
Q92558	WASF1	-0.0565307690055135	3.32697575198905	-1.55028845841275	0.1557893908614	0.914394430285655	-4.53920613437438
Q96GQ5-1	C16orf58	-0.227930447219809	3.27712322123738	-1.47419640629453	0.174827779969675	0.914394430285655	-4.53936627029419
Q9UH73	EBF1	0.155876042922264	3.30564441864238	1.32725920342244	0.217393363821046	0.919337258663819	-4.5398710568601
Q8TF50	ZNF526	0.226559718966535	3.3265766023459	1.29348619820809	0.228336697373377	0.919886757586234	-4.53987150925679
Q8WVN8-1	UBE2Q2	-0.109683834103564	3.337250865372	-1.26360524540807	0.238399535393822	0.922104846061412	-4.53989044838439
O15162	PLSCR1	-0.222032545444216	3.32061368819646	-1.27971190917306	0.232930509657163	0.919886757586234	-4.53997676281965
Q29RF7-1	PDS5A	0.0934911196704476	3.30440063603106	2.01455552924164	0.0750627980474632	0.914394430285655	-4.53998783151964
O43490-1	PROM1	-0.113005985503566	3.31322075047309	-1.38350751464422	0.200152302071947	0.916179237340184	-4.54001605566347
Q9H175	CSRNP2	0.199348586704629	3.36261539760007	1.35731639521712	0.20802962393162	0.916766533079409	-4.54038704799396
O43251-8	RBFOX2	-0.0665042637465091	3.33427237336244	-1.74225302780267	0.115747096294292	0.914394430285655	-4.54068900949135
P05089-2	ARG1	0.547753392666314	3.15943137098754	1.27604184147582	0.234167414957653	0.92071611686103	-4.54137817867583
Q6UW02	CYP20A1	-0.199625749709514	3.27333545146417	-1.38074041291533	0.200972306290515	0.916179237340184	-4.54167812999318
O43763	TLX2	-0.24304484924903	3.31005549585723	-1.4610143933344	0.178326125169376	0.914394430285655	-4.54211799284958
P49760-1	CLK2	-0.0823765430851419	3.30625050137951	-1.2572547661292	0.240584920001459	0.922708005897109	-4.54263174557963
Q9BXG8	SPZ1	-0.546455853276019	3.20675096698207	-1.52812821023898	0.161134864827981	0.914394430285655	-4.5428370845947
Q9BRT3	MIEN1	0.169588992557307	3.31702484288787	1.37250405661874	0.203430115043499	0.916766533079409	-4.54353900610846
Q07157	TJP1	-0.0495843874417822	3.31950358754095	-1.97021904988062	0.0806046244857272	0.914394430285655	-4.54385424897767
Q96SI1-1	KCTD15	-0.0718339272918542	3.34213858288842	-1.48378203268531	0.172321758836354	0.914394430285655	-4.54432846618184
Q969G9	NKD1	0.521293104807714	3.27500444007321	1.56729622986046	0.151794464611299	0.914394430285655	-4.54448748179395
P56962	STX17	-0.188802552985507	3.28928201815857	-1.25034896911902	0.242980187043812	0.922708005897109	-4.54458399597431
Q15814	TBCC	-0.0422632144396434	3.33978906995905	-1.52002211681739	0.163130479053019	0.914394430285655	-4.54497176957104
P00519	ABL1	-0.0706655484299346	3.32993152085139	-1.62424843085187	0.13907638764562	0.914394430285655	-4.54510273462747
Q8N461	FBXL16	0.10959916906882	3.31301144902937	1.37522246477459	0.202616088631176	0.916765968590428	-4.54546745190085
P52630-3	STAT2	-0.057059610393503	3.30016888814467	-1.48320300309568	0.1724722383297	0.914394430285655	-4.54556053459242
Q9H8J5	MANSC1	-0.138618408815232	3.33344845766661	-1.29006453646817	0.229470719917859	0.919886757586234	-4.54593259454826
Q9BUT9-1	FAM195A; MCRIP2	-0.129125939664246	3.31047159176031	-1.25516012007293	0.241309374151422	0.922708005897109	-4.5463794037657
Q9H3M7	TXNIP; LOC101060503	0.30379613948275	3.244853648832	1.31457660744507	0.221449953858672	0.919886757586234	-4.54640749766316
O00267-2	SUPT5H	-0.0775554026293343	3.32025330629079	-2.07517648489647	0.0680730136398579	0.914394430285655	-4.54640799639962
Q00266	MAT1A	-0.239858372844687	3.31708642828942	-1.38127991811326	0.20081220358927	0.916179237340184	-4.54650800862788
Q13491-4	GPM6B	-0.20591575135727	3.31886888066389	-1.24858957803753	0.243593567254989	0.922708005897109	-4.54662129071415
Q9H078-2	CLPB	-0.169898471607117	3.32239993906561	-1.81382078556342	0.103410974761119	0.914394430285655	-4.54664843720275
Q96JM3	CHAMP1	-0.0534996202187672	3.33168387477126	-1.96958365527912	0.0806868114778829	0.914394430285655	-4.54691194176676
Q7Z5U6	WDR53	0.0627264338892034	3.32628856151436	1.50101750404951	0.167895079505454	0.914394430285655	-4.54703685938595
P07951-2	TPM2	0.193029711911451	3.28543000405481	1.26820822246162	0.23682582194777	0.922104846061412	-4.54721316365365
Q6NUQ4	TMEM214	-0.280106973529996	3.31635360671604	-1.30690821737944	0.223933493084954	0.919886757586234	-4.54727665804482
Q8NBN3-1	TMEM87A	-0.0651367508425124	3.33022700599929	-1.46661822632009	0.176831525948341	0.914394430285655	-4.54729880910937
P49593	PPM1F	0.044047362798191	3.31489881310367	1.54031062381562	0.158176413641851	0.914394430285655	-4.54763944160084
Q92794	KAT6A	0.131492963952288	3.33473745725887	1.64942686852145	0.133766580140145	0.914394430285655	-4.54779106759306
Q9Y2M5	KLHL20	0.232654239761807	3.35072549471248	1.25328012300043	0.241961124624525	0.922708005897109	-4.54810677242802
Q86TL0	ATG4D	-0.300920512349933	3.3639522315531	-1.43394342728177	0.185702431605492	0.914394430285655	-4.54825215317692
Q8WUA7	TBC1D22A	-0.0780060503368375	3.31656895865686	-1.41169251745569	0.191962289942943	0.914394430285655	-4.54826150075311
Q587I9	SFT2D3	-0.147042097374365	3.31903983945174	-1.24042716296259	0.246455972719832	0.922708005897109	-4.54855965213189
Q9NUJ3	TCP11L1	-0.0536941957001765	3.32116348893204	-1.48909971434147	0.170945170540108	0.914394430285655	-4.5489541476592
Q96KR7-1	PHACTR3	-0.103064923914785	3.31365967705024	-1.32433080832102	0.218324417150518	0.919337258663819	-4.54911489402703
Q14D33	CXXC11; RTP5	-0.134768232753935	3.32242915379625	-1.24973881399335	0.243192762168104	0.922708005897109	-4.54912463345075
Q9Y620-1	RAD54B	0.106296154874319	3.35167859449822	1.23759576786927	0.247455335154936	0.922708005897109	-4.54934882281552
Q9Y6P5-2	SESN1	-0.100636353399961	3.33241356216657	-1.23765227285713	0.247435358751104	0.922708005897109	-4.54934916752017
Q12851	MAP4K2	-0.0970825965153799	3.31707674539971	-1.23743480623707	0.247512247746059	0.922708005897109	-4.54965809625351
O14519	CDK2AP1	0.076447699039041	3.31671066580472	1.33595109401884	0.214649593799301	0.919055563955621	-4.54987587982399
Q9BSA4-1	TTYH2	-0.199981890653454	3.32654998467607	-1.32133502170634	0.219280375707425	0.919337258663819	-4.55041486093247
Q92673	SORL1	-0.155579874567929	3.30900577212088	-1.3208411069671	0.21943832277945	0.919337258663819	-4.55080537632159
O75379-1	VAMP4	-0.138405413566267	3.31465899724693	-1.26138797313585	0.239160687460937	0.922708005897109	-4.55080739337467
P30291-1	WEE1	0.461628294791454	3.31644835475016	1.54968332388045	0.155933240370987	0.914394430285655	-4.55097242496716
O94966-6	USP19	0.0879142502290208	3.3309319391059	1.56889709156408	0.151423191440825	0.914394430285655	-4.55097644344478
Q9H5J0	ZBTB3	0.157974246039618	3.35575957518306	1.23651076880348	0.247839175854242	0.922708005897109	-4.5510394402762
Q49AR2-1	C5orf22	0.0627820251387711	3.32956129698992	1.49927389478854	0.168338303134366	0.914394430285655	-4.55108229541986
Q8NDZ2-1	SIMC1	0.0909918859922482	3.32003936679537	1.33980173875957	0.213443458134991	0.919055563955621	-4.55138444617264
Q96LD8	SENP8	0.122419210963657	3.3377515883543	1.24820578152526	0.243727540644127	0.922708005897109	-4.55180808622244
Q8TBZ3-7	WDR20	-0.120853503962593	3.34117599545172	-1.23911822756439	0.246917557995567	0.922708005897109	-4.55244040853787
Q8TDW0	LRRC8C	-0.137831186025048	3.33626188864646	-1.27376308050987	0.234938161320378	0.921801570554469	-4.55247135116745
Q5VWG9	TAF3	0.0534426058108399	3.32128470930604	1.53420836091802	0.159652242448849	0.914394430285655	-4.5529424482984
P09619	PDGFRB	-0.110617932817984	3.31880467643837	-1.22840315466626	0.250722918406821	0.922708005897109	-4.55332960259485
Q9BWM7	SFXN3	-0.272566197309787	3.28909694268553	-1.41943209187406	0.189764519170206	0.914394430285655	-4.55339216877162
Q99767-2	APBA2	-0.0933348625401858	3.30997778276094	-1.5670695601071	0.151847099737308	0.914394430285655	-4.5538493950973
Q9P0B6	CCDC167	-0.127146078962138	3.29721119816703	-1.22862510834739	0.250643608373379	0.922708005897109	-4.55394772673681
O95751	LDOC1	0.172968414345874	3.32622816090776	1.31204690797278	0.222266668183929	0.919886757586234	-4.55399961508909
O75474	FRAT2	0.334369948817615	3.36316265150618	1.26331600786271	0.238498711754363	0.922104846061412	-4.5540186138558
Q7Z434	MAVS	-0.107525744704486	3.27724958971965	-1.34193982834641	0.212776227857413	0.919055563955621	-4.55430028555516
Q9C005	DPY30	0.336808052843309	3.28319415983413	1.223727962632	0.25239827489567	0.922708005897109	-4.55444118640476
P50553	ASCL1	-0.246532149892981	3.35649330615378	-1.23094965410128	0.249814220737024	0.922708005897109	-4.55510828212018
Q52LA3	LIN52	0.322167580693111	3.28495317204328	1.29663154801437	0.227298389138272	0.919886757586234	-4.55579609572683
A1KXE4	FAM168B	0.115087382631783	3.36281270074789	1.22044533947991	0.253580071395638	0.922708005897109	-4.55607512814372
O15417-1	TNRC18	0.10969059781004	3.29598477005343	1.21873836114834	0.25419639671968	0.922708005897109	-4.55608765163354
P31942-2	HNRNPH3	-0.103424822774991	3.35880881780452	-1.21952730326207	0.253911387557133	0.922708005897109	-4.55636537939005
O95628-10	CNOT4	-0.0679367104145755	3.33480264039472	-1.62646019537256	0.13860242966452	0.914394430285655	-4.55647262614097
Q8N7R7-1	CCNYL1	-0.117973609007618	3.31858916064521	-1.23370722865755	0.248833251673094	0.922708005897109	-4.55650556528161
Q8NDZ4	C3orf58	-0.089147760272877	3.34893282464673	-1.44211454827067	0.18344849325239	0.914394430285655	-4.55651291150059
Q8TB05	FAM100A; UBALD1	0.328897104177594	3.31250252762896	1.36643016444457	0.20525904265482	0.916766533079409	-4.55658724082254
Q8N3R9-1	MPP5	-0.0570522225147701	3.32479662944998	-1.61971731236848	0.140051933098698	0.914394430285655	-4.55671607914439
Q5VW38	GPR107	-0.0963268930716567	3.315691788423	-1.38884865084174	0.198577616109022	0.915333816841567	-4.55761857196461
O94827-6	PLEKHG5	-0.171423224898603	3.35042389636013	-1.2662694788095	0.237487606024112	0.922104846061412	-4.55765304158299
Q96RR1-1	C10orf2; TWNK	0.142400082767366	3.31209845016989	1.22243343314112	0.252863786789678	0.922708005897109	-4.55778169469166
Q9Y2U9-1	KLHDC2	0.141065385630346	3.36469731096526	1.25614421689159	0.240968790145868	0.922708005897109	-4.55792601673335
P55196-1	MLLT4; AFDN	-0.128184650823563	3.29781697290738	-1.21537215917878	0.255415391740211	0.922708005897109	-4.55837578275738
Q0VDD7	C19orf57	0.176904707404183	3.32283816653464	1.24767847723078	0.243911707986653	0.922708005897109	-4.55844468686985
O95985	TOP3B	-0.0427375902581681	3.3127815856448	-1.75855736412776	0.112822505932514	0.914394430285655	-4.55872593106944
Q96A44	SPSB4	0.490110089838795	3.33489540350877	1.33758056356419	0.21413849333421	0.919055563955621	-4.55913581883689
Q02413	DSG1	0.60604515061291	3.15099447209293	1.27880902177925	0.233234299826861	0.919886757586234	-4.55916582931166
Q6EEV4-1	POLR2M	0.195390890418986	3.30986417260072	1.21196141580983	0.256655379066103	0.922708005897109	-4.55969814157378
Q9UJQ4	SALL4	-0.210245340993576	3.32430269713241	-1.25351503320599	0.241879607379958	0.922708005897109	-4.55998873287835
O95996-1	APC2	0.0793593503840855	3.36239022644872	1.41495995938539	0.191031782309755	0.914394430285655	-4.5604688533222
Q15172-1	PPP2R5A	-0.0512077589055836	3.32080141657245	-1.38352396178486	0.200147436702891	0.916179237340184	-4.561286934385
O75427	LRCH4	-0.3044704956337	3.29890860746564	-1.44403158502295	0.182923150827707	0.914394430285655	-4.56133689607682
Q14997	PSME4	0.0639837010574142	3.33005144326641	1.74263914871891	0.115677034728701	0.914394430285655	-4.56137070500385
Q9NPR2-1	SEMA4B	-0.0991318639778117	3.32804471864525	-1.203989283467	0.259572818456054	0.922708005897109	-4.561418391053
Q8NFJ9-2	DPP3; BBS1	-0.170098162830688	3.2959097850109	-1.3008666279993	0.225906597169987	0.919886757586234	-4.56156802959112
Q92932-3	PTPRN2	-0.114582167841701	3.30775874451401	-1.209913285632	0.25740233974154	0.922708005897109	-4.56196278385912
Q13387-1	MAPK8IP2	0.119833508911959	3.36408101921229	1.20873769729367	0.257831880764142	0.922708005897109	-4.56287166118767
Q9ULD6	INTU	0.167330628497933	3.33058140019979	1.25418460944255	0.241647379242608	0.922708005897109	-4.56292647446457
Q9H3H1	TRIT1	0.109758435007563	3.30543537590141	1.24683090104265	0.24420797462587	0.922708005897109	-4.56320622160493
Q8N3T6	TMEM132C	-0.253890091142273	3.27331053313191	-1.40129758831841	0.194948631341171	0.914597059857286	-4.56330324357741
O76003	GLRX3	0.0386487049123949	3.32297848441156	1.96028348955364	0.0818989306357261	0.914394430285655	-4.56346683701337
Q93015-2	NAT6	-0.11916816145191	3.34454313310106	-1.19642196220035	0.262367009995296	0.922708005897109	-4.56357997031795
P05114	HMGN1	-0.213661392055557	3.30793226924247	-1.60121152689089	0.144100605845293	0.914394430285655	-4.56367599108355
Q9UBZ4	APEX2	0.170044025289308	3.37929557723755	1.25131441394192	0.242644144066521	0.922708005897109	-4.56434544987714
Q8TCG2	PI4K2B	0.0888842958470338	3.32277405124062	1.26739656114686	0.237102693534753	0.922104846061412	-4.56435560711642
Q15643	TRIP11	-0.0519131021308293	3.32201517633669	-1.86075392691547	0.095997961020841	0.914394430285655	-4.56456056268011
Q7Z5L2	R3HCC1L	0.0735778533161645	3.3326621880074	1.38735037676805	0.199018264529796	0.915630743841434	-4.56470710589077
Q99942	RNF5	-0.155887401090342	3.28569019919422	-1.25388101007049	0.241752653322859	0.922708005897109	-4.56471710065257
P30049	ATP5D	0.124217952541176	3.28018271096098	1.24851191819443	0.243620671384134	0.922708005897109	-4.56472182498233
Q9UER7-1	DAXX	0.0527044781577434	3.3343632175109	1.57788814473133	0.14935302578881	0.914394430285655	-4.56481025543849
Q96S19	C16orf13; METTL26	0.109579743141738	3.35522270643878	1.29724215886575	0.227097279683265	0.919886757586234	-4.56499771470378
Q13425-1	SNTB2	-0.0654351660306093	3.32937010727222	-1.52335091981462	0.162308338330384	0.914394430285655	-4.5652831385585
Q8WUM9	SLC20A1	-0.0991920557097979	3.31804563778394	-1.19076491237492	0.264471743613582	0.92464663211576	-4.56539024518831
O94923	GLCE	-0.145378669245572	3.32122247165584	-1.2073154477713	0.258352328035879	0.922708005897109	-4.56551634530707
Q92620	DHX38	0.0577270971104676	3.31057271716984	1.97205046180627	0.080368180710213	0.914394430285655	-4.56625491000426
Q96NE9-1	FRMD6	-0.155499889097097	3.33380613190245	-1.20444103197071	0.259406780801692	0.922708005897109	-4.56649499298325
Q96D15	RCN3	-0.200411181414518	3.31095515502633	-1.20114161807838	0.260621452186474	0.922708005897109	-4.5668691951644
Q6NVH7	SWSAP1	0.194499487613706	3.34524814016759	1.30653402474343	0.224055278005334	0.919886757586234	-4.56692110620141
Q9H0E2	TOLLIP	-0.0771565045141173	3.3274224546897	-1.4859770023854	0.171752371432806	0.914394430285655	-4.56779422190807
Q96A26	FAM162A	-0.16661719476974	3.25417984218027	-1.19550331907234	0.262707869231802	0.922708005897109	-4.56796144635456
Q9BY76	ANGPTL4	-0.134175104787688	3.38405879793637	-1.20643268990183	0.25867578776049	0.922708005897109	-4.56812236466703
Q7KZN9	COX15	-0.190883985980182	3.30043910670785	-1.28934186938616	0.229710830449122	0.919886757586234	-4.56814363000578
Q9BT30	ALKBH7	0.177547641822471	3.31929361059484	1.19775956534482	0.261871338718372	0.922708005897109	-4.5684973483044
Q96CS7-2	PLEKHB2	0.171666844207428	3.3645872571497	1.18829284851815	0.26539577022906	0.925589718522374	-4.56857423216641
P51648-2	ALDH3A2	-0.130940430549195	3.3050137975534	-1.48929672491651	0.170894356559508	0.914394430285655	-4.56865536906928
Q8WYQ3	CHCHD10	-0.135535769159687	3.30556214979081	-1.22724837189347	0.251135885415852	0.922708005897109	-4.56886524883489
O75618-2	DEDD	0.277611218342689	3.31104502956889	1.19193177332134	0.264036491240043	0.924292262230411	-4.56894345797823
P61247	RPS3A	0.0909291897493091	3.32082012951814	2.12339180291849	0.0629654390324503	0.914394430285655	-4.56902543697231
Q7L2J0-1	MEPCE	0.0975509678517719	3.32904987335142	1.76989778173039	0.110828748582762	0.914394430285655	-4.56905174383553
P55011	SLC12A2	-0.0826859485659044	3.29223715354535	-1.35951810211135	0.207357404050469	0.916766533079409	-4.56906877195508
Q9BVM4	GGACT	-0.14542907645064	3.33346898764048	-1.2078489126886	0.258157015742028	0.922708005897109	-4.56908508283276
Q7Z4G4	TRMT11	0.0599630952608366	3.32388817245177	1.36411084700167	0.205961112451088	0.916766533079409	-4.5691719654983
Q96SJ8	TSPAN18	-0.278920627597628	3.30378221189497	-1.23507130475044	0.248349170919182	0.922708005897109	-4.56920501240882
Q9ULI2-1	RIMKLB	-0.271527734972235	3.31758388972478	-1.21355422244711	0.25607569904984	0.922708005897109	-4.5693203813713
P41586-2	ADCYAP1R1	-0.0936173059248821	3.34538834096279	-1.17690455750905	0.269686328386955	0.929108697102325	-4.56979664112148
P41970	ELK3	0.139210522503152	3.33472051533932	1.17864884001852	0.269025561817751	0.92884771665179	-4.56996074314465
P23468-1	PTPRD	-0.149604587690349	3.33289089357998	-1.23400574746227	0.248727247700482	0.922708005897109	-4.56997111432356
P38571	LIPA	-0.133333519173247	3.3156791080567	-1.32642624516521	0.21765785269068	0.919337258663819	-4.57038571286598
Q15583	TGIF1	0.269234873606713	3.37965097722479	1.17345854771543	0.270995583752649	0.931243388539893	-4.57089619985726
Q96A54	ADIPOR1	-0.194877910842467	3.25232613194547	-1.19362243324662	0.263406885385235	0.923238941870212	-4.57102019956595
O00463-2	TRAF5	0.0825610316757495	3.32360602620814	1.29188023271137	0.228868368931956	0.919886757586234	-4.57105577066838
Q9UNY4-1	TTF2	0.0775902896621585	3.31311100068584	1.77694902790637	0.109605567567975	0.914394430285655	-4.57164041671353
Q9Y6I9	TEX264	-0.206576614458609	3.32294968513782	-1.26851149547941	0.236722439209351	0.922104846061412	-4.57170277108626
Q13033	STRN3	-0.0628225287751545	3.32164631091159	-1.82703350882067	0.101271677120292	0.914394430285655	-4.57205454097378
P42658	DPP6	-0.0909623034817184	3.29885377172017	-1.1997759209468	0.261125580880928	0.922708005897109	-4.57216216503408
Q5VZ89-7	DENND4C	0.10904431708987	3.32055466771272	1.57081435048787	0.150979607439787	0.914394430285655	-4.57221992000837
Q96S38	RPS6KC1	0.0889756957322292	3.34413903184029	1.27893584092106	0.233191609695935	0.919886757586234	-4.57230184134643
Q8WXG6-2	MADD	0.0925816959703049	3.31381040441416	1.46622553697133	0.176935902250434	0.914394430285655	-4.57239210067937
Q99871-2	HAUS7	0.0713668101170775	3.32607609723904	1.50440741358094	0.167036310747957	0.914394430285655	-4.57288451279131
Q9UPG8	PLAGL2	0.243203922995819	3.32690553093035	1.1742284957936	0.270702611469251	0.930722663105342	-4.57291480833763
Q02363	ID2	0.108152893042999	3.21990053272673	1.17115742530377	0.271872702880788	0.932168442818179	-4.57335713312614
Q9Y576	ASB1	0.148784836404055	3.35609383643994	1.1854943853748	0.266444950406236	0.926116476697574	-4.57342991325401
P27986-4	PIK3R1	0.17164713610882	3.3432308885632	1.50054563664958	0.168014926102765	0.914394430285655	-4.57345171454546
Q9ULD4	BRPF3	-0.0527873037290508	3.31879568603398	-1.48910870041755	0.170942852516139	0.914394430285655	-4.57385914098433
P21333	FLNA	-0.0424654157011477	3.31923306174756	-2.5809883288983	0.0298581446043621	0.914394430285655	-4.57404635215649
Q96LT7-1	C9orf72	-0.0735241430163112	3.32011012095552	-1.20215912371359	0.260246367937114	0.922708005897109	-4.57424349662165
P05067-1	APP	-0.0617362581724316	3.30380941703013	-1.64679246646817	0.134313406721927	0.914394430285655	-4.57558553879536
Q8N8L6	ARL10	-0.204506631617332	3.28915907646833	-1.18051800620973	0.268318936435749	0.928812269767091	-4.5757123515938
P05062	ALDOB	-0.187863978883884	3.29540412642597	-1.17918198230009	0.268823858258305	0.928812269767091	-4.57584669101102
O14994	SYN3	-0.104470758577846	3.30786676004822	-1.16927397820826	0.272592314384585	0.932905012657341	-4.57612299558096
P55083-2	MFAP4	-0.252632109480378	3.28220667754322	-1.24808186414665	0.243770809959571	0.922708005897109	-4.57655320481843
P15309-2	ACPP	-0.0809381572722653	3.31464058176467	-1.27717785290359	0.23378396767668	0.920331130793075	-4.57685838539066
Q9HAY2	MAGEF1	0.200484035272142	3.36446873620362	1.22777931578991	0.250945943026124	0.922708005897109	-4.57697951418548
O14734	ACOT8	-0.122301459656223	3.32516241870817	-1.369584369563	0.204307525896077	0.916766533079409	-4.57708068818886
Q96HH4	TMEM169	-0.114807851411818	3.29917944883189	-1.16275458941842	0.27509500866535	0.933412223693078	-4.57714713461312
P49773	HINT1	0.111418969125048	3.33058507004969	1.83814771995914	0.0995042293349232	0.914394430285655	-4.57733575846841
P41220-1	RGS2	-0.149661247467624	3.31141427506874	-1.14789401392606	0.280868580159031	0.93691009961432	-4.57748894374123
Q9H2G9-1	BLZF1	-0.0846731649150063	3.35524127584368	-1.16340848597842	0.27484315899331	0.933412223693078	-4.57775498288018
P12036	NEFH	0.188849263650897	3.32206108360991	1.14374814003251	0.282496456994108	0.938623245704571	-4.57782184183854
P78563-5	ADARB1	-0.192777304662223	3.31221547688003	-1.14568350005169	0.281735605169645	0.937931335108428	-4.57830189619414
O75971	SNAPC5	0.197623506575272	3.28193474348374	1.1408624366302	0.283633956361163	0.938623245704571	-4.57869296836238
O43602	DCX	0.0421970408611412	3.31985057925097	1.58186706044135	0.148445005162918	0.914394430285655	-4.5788662938555
Q5JTC6-1	AMER1; FAM123B	0.148431099061052	3.36139032297363	1.15260218161414	0.279028999882789	0.935491225308368	-4.5790392193948
A4D2B0	MBLAC1	-0.135603271484691	3.3444217219083	-1.13835919094177	0.284623645150041	0.938623245704571	-4.5792692501075
P41732	TSPAN7	-0.16591132675569	3.28835725318386	-1.17159723624907	0.271704883814935	0.932168442818179	-4.57970254251228
A6NNY8	USP27X	0.0984182512546875	3.34796894695518	1.14255440456481	0.282966567783898	0.938623245704571	-4.57976118292695
Q6RW13	AGTRAP	-0.0749422869942215	3.32260821724967	-1.18834248668414	0.265377190437985	0.925589718522374	-4.57984124405584
Q96EF0-1	MTMR8	-0.223106258173112	3.28712109938544	-1.19715591942729	0.262094935679055	0.922708005897109	-4.57988895746
Q9HBL8	NMRAL1	-0.143363096528283	3.32692231843086	-1.1386116702148	0.2845237000865	0.938623245704571	-4.57991969375801
Q9P0K8	FOXJ2	-0.125371431315923	3.34250748585315	-1.13453195743648	0.286142091299765	0.939310975622908	-4.58006886317622
Q8NDD1	C1orf131	0.0654763482207265	3.35630497197756	1.27661009870037	0.233975541060924	0.920391180662625	-4.58015535190493
Q9NX55-2	HYPK	0.0711980160288211	3.31102348088032	1.3609818429915	0.206911522759748	0.916766533079409	-4.58050418213053
Q15526	SURF1	0.157323668563071	3.32105479069199	1.15092548095249	0.279683016106439	0.936649083351692	-4.58052660828159
Q9UQB3-1	CTNND2	-0.09335913330918	3.29475656712589	-1.41045679810879	0.19231521852669	0.914394430285655	-4.58103355739343
P35612-1	ADD2	-0.0520956566480756	3.32004155819212	-1.90207827936604	0.0898864547716008	0.914394430285655	-4.58133874709913
O60637	TSPAN3	-0.181662518515578	3.32891778928128	-1.14005219538872	0.2839539951714	0.938623245704571	-4.58138183727675
Q155Q3-1	DIXDC1	0.12312734940657	3.35499062336814	1.29422250809729	0.228093279867186	0.919886757586234	-4.58139763450856
O15054	KDM6B	0.0854182660719481	3.34401545077367	1.57688591235155	0.149582526097688	0.914394430285655	-4.58165758046344
Q9H4Z2	ZNF335	-0.171136403081645	3.33026899764465	-1.14599742387416	0.281612345721506	0.937899039276457	-4.5818583884451
Q9NQR7	CCDC177	0.11824113461623	3.33327104718034	1.18349795513958	0.267195484791337	0.926116476697574	-4.58197666804848
O43795-2	MYO1B	-0.189054657093089	3.29169109550037	-1.18536929258273	0.266491927487782	0.926116476697574	-4.58198186538236
Q9HB90	RRAGC	-0.0814651420605392	3.33683786074523	-1.44087137898976	0.183789870679659	0.914394430285655	-4.58213407853633
Q1XH10	SKIDA1	-0.15995928939596	3.31734571429996	-1.12684516580104	0.289211219009981	0.939310975622908	-4.58227199902193
Q68CL5-5	TPGS2	0.111529114805951	3.32556005600399	1.12776912419183	0.288840934915918	0.939310975622908	-4.58251073003572
O75530	EED	-0.0542494384088402	3.3436841191949	-1.79862690575223	0.105923080979408	0.914394430285655	-4.58264577228434
Q9P003	CNIH4	-0.263656479348017	3.28522853552209	-1.16506526752845	0.274205873752053	0.933412223693078	-4.58285493469987
Q9BWU1-1	CDK19	0.0696159748122878	3.3146098696183	1.3492677650038	0.21050281441201	0.917981043409962	-4.58286162934278
Q9GZX5	ZNF350	-0.287716011878789	3.3557718212459	-1.15985375439462	0.276214503021754	0.933483989694597	-4.58289979904801
Q9HBH5	RDH14	-0.0786839261250688	3.32483309794323	-1.41840104038789	0.190056040625477	0.914394430285655	-4.58304195607031
Q86WV5	TEN1	0.0811926480280144	3.33687139725402	1.15909704195811	0.276507133916918	0.933483989694597	-4.58312411300654
Q15061	WDR43	-0.081307806583568	3.32750055313711	-1.77823924164137	0.109383112434812	0.914394430285655	-4.5831620031135
Q9UK97	FBXO9	0.0766992166647362	3.31888541803304	1.25578628187452	0.241092621104135	0.922708005897109	-4.5832742322872
Q9BZX2-1	UCK2	0.099762756965401	3.3378184011381	1.60144112147748	0.144049736539523	0.914394430285655	-4.58336624109405
Q14703	MBTPS1	-0.169540371726208	3.33702155453577	-1.13347689166046	0.286561814858243	0.939310975622908	-4.58337729212368
Q7Z4R8	C6orf120	-0.275726970782469	3.32520190019546	-1.11694872320479	0.29320088244307	0.939310975622908	-4.58353242697202
Q9NXS2	QPCTL	-0.219423999374004	3.2984496670089	-1.17819839259055	0.269196074538769	0.92884771665179	-4.58377500934844
Q8N448	LNX2	0.164063566752212	3.3374565612314	1.25473011389536	0.241458318976995	0.922708005897109	-4.58402522224134
Q969V4	TEKT1	-0.273821072994667	3.32228684483142	-1.17212467154147	0.27150373972156	0.932168442818179	-4.58474295525135
Q9UET6	FTSJ1	-0.0524531727826846	3.3210493742257	-1.37649999291177	0.202234496439258	0.916765968590428	-4.58480469831014
Q02083	NAAA	-0.101273290980817	3.3082202889992	-1.12381747674204	0.290427222961277	0.939310975622908	-4.58497611277147
Q14028	CNGB1	0.140768662416396	3.33604150617476	1.10559404286136	0.29783172267959	0.939310975622908	-4.58556175452529
Q7Z624	CAMKMT	-0.123368873061829	3.31262793342951	-1.10424609380254	0.298385257843881	0.939310975622908	-4.58581704876123
Q6P1K8	GTF2H2C; GTF2H2D; GTF2H2C_2	0.166846818345271	3.33641976603611	1.11864383751545	0.292514446731596	0.939310975622908	-4.58588212348195
Q16706	MAN2A1	-0.123826513774108	3.33300687165939	-1.10609622856604	0.29762570632587	0.939310975622908	-4.58644406775164
Q9BUK0-4	CHCHD7	-0.185521236639003	3.32350493924957	-1.10984369801793	0.296091877889226	0.939310975622908	-4.58656631760712
Q8N2F6-1	ARMC10	-0.210090683043122	3.26147199371833	-1.11766088890447	0.292912336742268	0.939310975622908	-4.58659634430224
P30825	SLC7A1	-0.124921335830667	3.31410147052914	-1.23451289630709	0.248547244260491	0.922708005897109	-4.58666589206496
O43505	B3GNT1; B4GAT1	-0.176887299598792	3.3332461279858	-1.09690816006492	0.30141273924947	0.939310975622908	-4.58704364320363
O95503	CBX6	0.28191721879913	3.34023887210258	1.12977067075421	0.288040085389882	0.939310975622908	-4.58712209543904
Q92805	GOLGA1	-0.0482430054577375	3.32868280688565	-1.66133317432408	0.131320296162958	0.914394430285655	-4.58729234446594
Q9UBP0-2	SPAST	0.224107194840908	3.31966225842052	1.09785214409212	0.301021928505238	0.939310975622908	-4.58755702826433
Q52MB2	C12orf68; CCDC184	-0.133941101721795	3.38870338757112	-1.09792167203256	0.300993159521179	0.939310975622908	-4.58756546336067
P19256	CD58	-0.144334039331316	3.33343330629082	-1.08900874779706	0.304698672249109	0.940592306560588	-4.58836839214501
Q9Y6Q2-2	STON1-GTF2A1L; STON1	-0.120019484520452	3.31376430746561	-1.09799435236037	0.300963088455298	0.939310975622908	-4.58836859384939
Q9UQ84-1	EXO1	0.302799652522875	3.33585342373699	1.54610230212712	0.156786925366773	0.914394430285655	-4.58845738516486
Q92564-3	DCUN1D4	0.0921560587751897	3.34177664887961	1.16169387071704	0.275503940223675	0.933412223693078	-4.58862082444728
P53803	POLR2K	-0.1525571224472	3.34470233277817	-1.13430248981303	0.286233335987403	0.939310975622908	-4.58864413241777
Q86Z02	HIPK1	-0.157509106889042	3.30070442507983	-1.08731913303919	0.305405119036195	0.940592306560588	-4.58877743362595
Q9UMX3	BOK	-0.0929029904584673	3.32740360449676	-1.18016164393582	0.268453541106736	0.928812269767091	-4.5893312776853
Q8WVH0	CPLX3	0.235478642174031	3.26939634140283	1.08221074747752	0.307548753561079	0.940592306560588	-4.58933936301254
P98196	ATP11A	-0.109942990595383	3.30146500705847	-1.31747557373538	0.220517127738666	0.919886757586234	-4.58950047113074
Q8IWS0-2	PHF6	-0.158832841277334	3.32502893063867	-1.07975598362419	0.308583001481525	0.940592306560588	-4.59003962224273
P36954	POLR2I	0.189091965833843	3.35288364957984	1.40201902096161	0.194740087231389	0.914597059857286	-4.59007027592683
Q5NDL2	EOGT	-0.172899619251319	3.29569115598519	-1.25235849616322	0.242281161722704	0.922708005897109	-4.59010413914514
Q86V59	PNMAL1; PNMA8A	0.0918491240909897	3.36137646898463	1.32172834386146	0.219154665298177	0.919337258663819	-4.59025349496288
Q15699	ALX1	-0.246040323497947	3.26475298569236	-1.07342971014975	0.311260854381057	0.941591571264	-4.59051765884157
Q9ULE4	FAM184B	-0.503014615208031	3.00434690588254	-1.14860154816769	0.280591515465913	0.93691009961432	-4.59073886021957
Q14520-1	HABP2	-0.141724704689026	3.32457901094897	-1.1835157865975	0.267188773715272	0.926116476697574	-4.59172627288155
Q6P4A7-1	SFXN4	-0.197007598630597	3.27602161934206	-1.10579334469053	0.297749947828268	0.939310975622908	-4.59179854852652
O75746	SLC25A12	-0.215106489247252	3.30101457988041	-1.06811371122657	0.31352496028553	0.944498146358912	-4.59183605545361
Q6UXV4	APOOL	-0.170034146053604	3.30744082882053	-1.0718480089135	0.311933180415142	0.942474145963591	-4.59193535613243
Q8IYD8	FANCM	0.15963062704907	3.32216307147239	1.05798230707211	0.317875183297037	0.947124059737832	-4.59218880492998
O15287	FANCG	0.0790569811325564	3.32776078931989	1.46475781543346	0.17732649774932	0.914394430285655	-4.59239024191045
Q8IY37	DHX37	0.11392557409761	3.32324701778904	1.69016825460177	0.125563626120096	0.914394430285655	-4.59252962622469
Q14153	FAM53B	0.119047793292416	3.3225298465659	1.12564318242404	0.289693485972375	0.939310975622908	-4.59282295783868
Q9H0K1	SIK2	-0.0841084720105495	3.34681586845237	-1.2092970716874	0.25762742161796	0.922708005897109	-4.59337146143853
P49069	CAMLG	-0.158835546148216	3.2780256713263	-1.0444966094456	0.32373755871255	0.947815382109779	-4.59347892102349
Q9Y221-1	NIP7	-0.171962220129281	3.34322084513024	-1.54223219471147	0.157714198598323	0.914394430285655	-4.59351735324371
P12429	ANXA3	-0.0504590607546176	3.33610439964226	-1.33644984645835	0.214493045241397	0.919055563955621	-4.5937929279651
Q92990	GLMN	0.0768083980924474	3.30498772356448	1.50534781128386	0.166798766267101	0.914394430285655	-4.59390963691209
O43913	ORC5	0.0822525026384843	3.3124565599755	1.62176315280527	0.139610703136597	0.914394430285655	-4.59399563798643
O95237	LRAT	-0.230232496624951	3.33307976535309	-1.04959404572549	0.321511980162611	0.947814570605051	-4.59404899679046
O60229-1	KALRN	-0.115480264747525	3.31455159185129	-1.05280501656067	0.320116082300145	0.947814570605051	-4.59405104413348
O14908-1	GIPC1	-0.058795222232688	3.33654688436189	-1.73369390650972	0.11731022332224	0.914394430285655	-4.59411927813799
Q9H3Y8	PPDPF	0.226807388253346	3.29057487544311	1.04746631182669	0.322439534240439	0.947814570605051	-4.59412126397986
Q9NWU2	GID8	0.181796685665783	3.32282526208694	1.41453523998955	0.191152513918534	0.914394430285655	-4.5941743244533
O15155	BET1	-0.10069182785763	3.31477248884291	-1.15445233410183	0.278308745230235	0.935215742716683	-4.5942955692615
Q6NUJ5	PWWP2B	-0.131149246834014	3.3394641868769	-1.06209539360611	0.316103529035555	0.945841028286074	-4.59454169634407
P07910-1	HNRNPC	-0.105787438219749	3.28559365448053	-1.09144542708132	0.303682114122618	0.940398931862248	-4.59463274088782
Q5JSZ5-4	PRRC2B	0.143826276725335	3.31555363315299	1.07146949535408	0.312094239968464	0.942474145963591	-4.59469932114215
Q96DU7	ITPKC	0.100385174623067	3.3441011446101	1.1308699681204	0.287600988458449	0.939310975622908	-4.59471222628642
Q5T160	RARS2	0.187166382808318	3.25312425096367	1.09208918144507	0.303413988726304	0.940259753220977	-4.59486077760632
O60512	B4GALT3	-0.205999011443714	3.34023012588385	-1.02225651340418	0.333585702297466	0.952173224533019	-4.59495980709398
Q17RN3-1	FAM98C	0.116772421050037	3.31391013447245	1.04785654157882	0.322269265927792	0.947814570605051	-4.59541448399931
A1L188	C17orf89; NDUFAF8	0.188523172299247	3.29222493081677	1.0279706435361	0.331033958342521	0.951003113874558	-4.59545834367576
Q92484	SMPDL3A	-0.133770146359672	3.3274223455242	-1.07575362561817	0.310275076443377	0.941591571264	-4.59557686589696
Q6EMB2	TTLL5	-0.106882239830651	3.34890315299413	-1.20538611542542	0.259059700027226	0.922708005897109	-4.59562234543961
Q9H8L6	MMRN2	0.334217490470762	3.25419170093533	1.04997339130763	0.321346825245571	0.947814570605051	-4.59583588932517
Q14642	INPP5A	-0.120192601933695	3.32198742927398	-1.05176368867497	0.320568265544919	0.947814570605051	-4.59588297411349
Q92506	HSD17B8	0.166875809629507	3.26580340836979	1.03925757880614	0.326037226500866	0.949120679952505	-4.59613857572215
Q76L83	ASXL2	0.0551337709050886	3.32895151138657	1.29959054134503	0.226325209356202	0.919886757586234	-4.59617621490487
Q08426	EHHADH	-0.232738189890389	3.29075878188782	-0.999416228225817	0.343934249861199	0.954900950843881	-4.59651283700216
O60664-1	PLIN3	-0.0572855409757055	3.31922894429939	-1.63794483824721	0.13616478940206	0.914394430285655	-4.59655201947192
Q16610-4	ECM1	0.189625019065324	3.33988678919903	1.0021591125911	0.342678891899984	0.954749428538808	-4.59690950317145
Q2NL68-1	C19orf55; PROSER3	-0.132135444095871	3.320293384078	-1.02246313974753	0.333493170513868	0.952173224533019	-4.5970789762731
Q8NG27	PJA1	-0.115666713972781	3.35634298888641	-1.04988348586074	0.321385961311696	0.947814570605051	-4.59713438166961
Q9NXB0-1	MKS1	-0.120886113408845	3.32062373476813	-1.10498857233165	0.298080259334334	0.939310975622908	-4.59723289598095
Q96HA7	TONSL	0.057133601408336	3.31736929017119	1.48012631557174	0.173273750708954	0.914394430285655	-4.59739024739899
Q9HBI5	C3orf14	-0.273730182212603	3.31985081976093	-1.00761860475576	0.340190451400657	0.954749428538808	-4.59766197754687
Q8N5C8	TAB3	0.0883757201205223	3.29988449997791	1.09279764421249	0.30311912575792	0.940259753220977	-4.59779509039448
Q9NWT8	AURKAIP1	0.187749190584921	3.25210339465376	1.07641264733782	0.309995968152867	0.941591571264	-4.59782656982638
O95873	C6orf47	-0.168931232003728	3.31333714306962	-0.997445649726254	0.344838267708449	0.955271818074235	-4.59798170698492
Q16134	ETFDH	0.14163511257332	3.31767796685748	1.21591696003692	0.255217781131409	0.922708005897109	-4.59811945627852
Q5SWA1	PPP1R15B	0.304944840893306	3.37417545391386	0.979058474546077	0.353359382474823	0.960556571675272	-4.59813005633905
L0R6Q1	SLC35A4	-0.180727504569157	3.30131942781125	-1.03006684038406	0.330101591995854	0.950396464615585	-4.59859617551781
O00458	IFRD1	0.0822194786952766	3.35024828947095	1.42255458098973	0.188884018687878	0.914394430285655	-4.59861947338043
Q9NR77	PXMP2	-0.139250507273239	3.31381431747	-1.03312818320837	0.328743529541025	0.950396464615585	-4.5987909977666
Q8NG31-1	CASC5; KNL1	0.113492779923314	3.32519571931961	1.83824214321425	0.0994893378924144	0.914394430285655	-4.59880194444418
Q8WVR3	C7orf43	-0.0962012924349074	3.30398088871365	-1.06931189471034	0.313013540149062	0.943969967536149	-4.59896253586626
Q12778	FOXO1	0.157645087633669	3.36615437033719	1.02936688521653	0.330412702375905	0.950396464615585	-4.59905707883169
P51809	VAMP7	-0.100039790395773	3.3246573386299	-1.33798484867362	0.214011844662326	0.919055563955621	-4.59911358968544
Q8IX21-2	FAM178A; SLF2	0.149260043721196	3.32840451687497	1.01847317798382	0.335283403416742	0.952173224533019	-4.59933433416913
Q96MT3	PRICKLE1	0.221492388344794	3.3531844328476	0.981933109443821	0.352016959735882	0.959280369577795	-4.5995242598771
Q9H2K8	TAOK3	-0.0673469964154903	3.31811078753547	-1.20869229562594	0.257848481504695	0.922708005897109	-4.59953837955205
Q00987-11	MDM2	0.221238448420197	3.29919766482898	1.09870430131609	0.300669474804893	0.939310975622908	-4.59962096918354
Q99487	PAFAH2	0.0854042602648166	3.31901562229473	1.10617323027706	0.297594127084967	0.939310975622908	-4.59967897176412
Q86VK4-5	ZNF410	0.136520538794846	3.343534314286	1.08558776488018	0.306130346646169	0.940592306560588	-4.59984297752468
Q9BRU2	TCEAL7	0.146474946801686	3.35661764315008	1.06567457118699	0.314568052950565	0.945206815205295	-4.59998118405655
Q8NCH0	CHST14	-0.0880342413751261	3.33269722579156	-1.09637907454462	0.301631954908189	0.939310975622908	-4.60003026018205
P08174-7	CD55	-0.13689823138202	3.35185435305789	-0.983541264680792	0.351267625618196	0.958984007711254	-4.60021654953369
Q96HY6-1	DDRGK1	-0.176023930126778	3.25458255737801	-1.12186840499777	0.291212160030003	0.939310975622908	-4.60076981260779
P58004	SESN2	0.122816508067982	3.33672476949802	1.04501129815144	0.32351230774509	0.947814570605051	-4.60092302075361
Q86XK2-5	FBXO11	0.26863367737303	3.34504777858958	1.4101036619553	0.192416179069833	0.914394430285655	-4.60102888216078
P32004	L1CAM	-0.116003120131341	3.29488888114855	-1.29031034787446	0.229389095386359	0.919886757586234	-4.60103354959399
Q02535	ID3	0.252508566781018	3.31728267923236	1.10626131633642	0.297558005257641	0.939310975622908	-4.60103411004332
Q9BZE4	GTPBP4	0.0966822805181421	3.33757960602524	1.83961348789851	0.0992732986959112	0.914394430285655	-4.60135113479375
Q15121-2	PEA15	0.34208999999832	3.26790250326896	1.54366269034606	0.157370886899857	0.914394430285655	-4.60136545183582
Q15363	TMED2	-0.123989732380052	3.31840592641829	-1.2905715043136	0.229302401936392	0.919886757586234	-4.60138366457221
O15127	SCAMP2	-0.0843918495653521	3.3170386914112	-1.24035406381704	0.246481731799467	0.922708005897109	-4.60143748808679
Q8TAD7	C12orf75	0.367058042219915	3.19137523109192	1.00383352004979	0.341914245647622	0.954749428538808	-4.601502329632
Q9UKK3	PARP4	0.395337282811839	3.30180175253451	1.4192445083604	0.189817528095536	0.914394430285655	-4.60150670352596
Q9BQ24-2	ZFYVE21	-0.134436436045388	3.30233513424332	-1.08163558485979	0.307790840618864	0.940592306560588	-4.60162262272403
Q13868	EXOSC2	-0.0702140562244998	3.32340070170157	-1.54477802146518	0.157103674295473	0.914394430285655	-4.60189279202045
Q9NZI5-1	GRHL1	-0.172119408347596	3.31133374284139	-0.916109601713558	0.3837107978988	0.973307917144767	-4.60209012263694
O43294-1	TGFB1I1	0.0806972931600746	3.34150484492522	1.35871483386293	0.207602441351578	0.916766533079409	-4.60225943118884
Q9UKY1	ZHX1	-0.0497016040222899	3.32766052949402	-1.51652713537551	0.163997625413425	0.914394430285655	-4.60245689869209
Q96DC7-2	TMCO6	0.110767224696733	3.31702212449286	1.01489656553086	0.336894345582163	0.953675490741541	-4.60245875860823
Q13585	GPR50	-0.0940422049031769	3.31699859935931	-1.05393490820421	0.319625995785401	0.947814570605051	-4.60249009730416
P63215	GNG3	-0.189047525643978	3.31601818897716	-0.932797419154389	0.375486368863398	0.971871993784847	-4.60258859294499
Q9BWS9-2	CHID1	-0.242124519632707	3.28550296420491	-1.40480210265799	0.193937382674148	0.914394430285655	-4.60266462482153
Q15014	MORF4L2	0.605811254228506	3.23885791767759	1.58359283998058	0.148052708596948	0.914394430285655	-4.60274126545635
Q96AV8	E2F7	0.194362506121272	3.34319322514563	1.3059664649117	0.224240102417993	0.919886757586234	-4.60277539340731
Q9H813-2	TMEM206	-0.132291772050762	3.32736500440848	-1.01581647255027	0.336479452510717	0.953320735324581	-4.60290282771596
Q9BXV9	C14orf142; GON7	0.142881070147309	3.32203333468708	1.04069197432267	0.325406362500836	0.949036013762598	-4.60309503796445
Q96ME7	ZNF512	-0.199029660572729	3.30443351447547	-1.00465860974024	0.341537926565381	0.954749428538808	-4.60370488842715
P14621	ACYP2	-0.0986522596019211	3.29391817081318	-1.030491687766	0.329912867974294	0.950396464615585	-4.60386793227992
P50995	ANXA11	-0.107427703183339	3.33487919672532	-1.02055061063384	0.334350386351764	0.952173224533019	-4.60392335191848
Q8IWA5-2	SLC44A2	-0.127466221984279	3.32303376054639	-0.993526760296343	0.346641377148517	0.955271818074235	-4.60410857796836
Q6XUX3-1	DSTYK	-0.205790688935513	3.3461416464666	-0.880202883841388	0.40184381355508	0.974523601889851	-4.60415797515952
Q9BUU2-1	METTL22	-0.186104956683382	3.29968670236634	-0.917256895358624	0.383141242930734	0.973307917144767	-4.60428547478742
Q96RL6	SIGLEC11	-0.186680664771647	3.3519565475794	-1.02443822902314	0.332609664235303	0.952173224533019	-4.60463778502878
Q5T5M9-3	CCNJ	0.138370527654845	3.32619068459476	0.993738750948365	0.346543658562397	0.955271818074235	-4.60501856887382
A6NJ78	METTL15	0.143741124632194	3.29803807975206	0.936331552668052	0.373761124464179	0.971709729939885	-4.60519376064105
P46778	RPL21	0.127362117939635	3.31647468067816	1.8314202458685	0.100570596297517	0.914394430285655	-4.6052409468563
O15321-1	TM9SF1	-0.0855241160796777	3.31914590082631	-1.28783302238086	0.230212830506839	0.919886757586234	-4.60551176303159
Q9H6L4	ARMC7	0.176157711640381	3.33878951924405	0.85601013885775	0.414397332869892	0.977473948501011	-4.60590051289901
P78317	RNF4	0.143027672039943	3.34695151583306	1.00427271537129	0.34171389218307	0.954749428538808	-4.60590503968736
Q9UPY8	MAPRE3	-0.0587157392474918	3.32195735248433	-1.494175090572	0.169640332077346	0.914394430285655	-4.60597464588237
Q9Y2D9	ZNF652	0.239548756308841	3.2503562594062	0.994298188822047	0.346285880685004	0.955271818074235	-4.60616331183159
Q9UKG9-3	CROT	-0.140065921108712	3.28472775385765	-0.892933431531339	0.395346607126337	0.973379188523568	-4.60639008145598
P50150	GNG4	-0.166222691577979	3.29807176452734	-1.01221978370857	0.338103815951367	0.954749428538808	-4.60645331189136
P78417-3	GSTO1	0.215854239591362	3.17441489792268	0.977031923324179	0.354308042771888	0.960862429480505	-4.60656196917899
Q9UKI2	CDC42EP3	0.11290614902787	3.3679599661126	1.18358872895573	0.267161322429861	0.926116476697574	-4.60713783594795
Q9UMZ2-7	SYNRG	-0.102151901052846	3.29725396719804	-0.991952300820776	0.347367780378875	0.955271818074235	-4.60724696045463
O95185-1	UNC5C	0.36031980518037	3.32525370363529	1.5265667306329	0.161517590465014	0.914394430285655	-4.60747731620801
Q719H9	KCTD1	-0.118749619771634	3.34018036263199	-1.13809478144849	0.284728342751114	0.938623245704571	-4.60762264122922
Q9NWQ8	PAG1	-0.0842462593721207	3.32993431267334	-1.09749775962156	0.301168597680174	0.939310975622908	-4.60779178572428
P56181	NDUFV3	0.271524816140618	3.23815751919125	1.04606848807855	0.323050010187644	0.947814570605051	-4.60784290535497
Q9BTP7	C19orf40; FAAP24	0.089616333825888	3.36099896921208	1.10777000675283	0.296939864368567	0.939310975622908	-4.60789123269008
Q9UKV0-7	HDAC9	-0.1029790030644	3.34187784421332	-1.0177971205068	0.335587459068299	0.952475421018124	-4.60792860381051
P52848-1	NDST1	-0.0813732157732846	3.32894774849084	-1.16986128834944	0.272367755827636	0.932905012657341	-4.60799512292426
P0DMM9-3	SULT1A4; LOC105369243; SULT1A3	0.0988281661032575	3.31598195971898	1.10638113560915	0.297508875981179	0.939310975622908	-4.60831850776901
Q02447-1	SP3	-0.147781398368833	3.31879064099809	-1.48210657072404	0.172757497617786	0.914394430285655	-4.60834520662341
Q658P3-2	STEAP3	-0.139468098457884	3.27416441905676	-0.845562851367461	0.419901911783114	0.977473948501011	-4.60849847031294
Q96IF1	AJUBA	0.19835945190933	3.34748536943431	0.955468215654627	0.364519442105193	0.965558258151009	-4.60866178346498
Q12983	BNIP3	0.345403421638504	3.27323363931475	0.867804019836345	0.408243761751637	0.977473948501011	-4.60886393198203
A5YKK6-2	CNOT1	-0.105373049809739	3.31833447794726	-1.04294270733631	0.324418344555551	0.94878795081226	-4.6092203303593
Q4U2R6	MRPL51	0.218140927618529	3.27527501792241	1.11530974941366	0.293865790902975	0.939310975622908	-4.6093342704787
Q17R31-3	TATDN3	-0.138827704493142	3.3094820242369	-1.1034063014506	0.298730526315287	0.939310975622908	-4.60947556191762
P02462	COL4A1	-0.117758823798837	3.31585191266088	-1.090149303688	0.30422251386637	0.940592306560588	-4.60954738757462
Q16666-2	IFI16	0.649869302326465	3.0549949207901	1.22392110151744	0.252328882455662	0.922708005897109	-4.60954855478992
Q9NXF8-2	ZDHHC7	-0.113084668139923	3.30160698238008	-1.10315946015186	0.298832071100002	0.939310975622908	-4.60999409344249
Q86UN3	RTN4RL2	-0.149862922674062	3.36455002103688	-0.948041250300298	0.368086076838735	0.969480870832469	-4.61019838203453
Q5T7N3	KANK4	0.11874661917973	3.31703161836887	0.959057752636754	0.362804768098349	0.964848395356869	-4.6102931710676
O75976	CPD	-0.0861286939688396	3.31335606856668	-1.7725173333791	0.110372865758501	0.914394430285655	-4.61140939812084
Q96FT9	IFT43	0.0742286985034286	3.31263738223269	1.25041876777303	0.242955879306082	0.922708005897109	-4.61140972498682
Q96K49-1	TMEM87B	-0.150523820650379	3.27667165482567	-0.99138225355103	0.347631061616168	0.955271818074235	-4.61155802915494
P55209-3	NAP1L1	-0.112566061089822	3.29670172181203	-0.939127872348415	0.372400145597838	0.970365705851861	-4.61171063910339
Q04771	ACVR1	-0.130663526940156	3.35309116449518	-0.913371848833827	0.385072369883085	0.973307917144767	-4.61187506150786
Q8N9B4-2	ANKRD42	-0.249893971877073	3.25091428469685	-1.05524520002074	0.319058383641018	0.947814570605051	-4.61191375394073
Q9HBD1-6	RC3H2	-0.156104613542998	3.32346683237337	-0.890897022084774	0.39638088035257	0.973379188523568	-4.61192447798513
Q9NP74-1	PALMD	-0.0514845847907146	3.33564498362064	-1.34162696693224	0.21287375147194	0.919055563955621	-4.61219430751622
Q9BX70-1	BTBD2	0.275747897731132	3.30737338540942	1.23685624734061	0.247716902657549	0.922708005897109	-4.61234290782991
Q96DA2	RAB39B	-0.0717690698866637	3.33117195741119	-1.3422871444796	0.212668008552958	0.919055563955621	-4.612391339386
O43405	COCH	-0.125421629206271	3.30059768560197	-1.02122522323244	0.334047827479838	0.952173224533019	-4.61254124283098
Q9NZJ7	MTCH1	-0.236411914528748	3.27198613963323	-1.17821847511238	0.269188470630205	0.92884771665179	-4.61324655098499
P25963	NFKBIA	0.141806535299735	3.37513956416584	0.802202326307587	0.443284746413895	0.977473948501011	-4.61330623146858
Q9NYG5	ANAPC11	-0.124986503669971	3.33859679020245	-0.904649801341202	0.389433240478876	0.973379188523568	-4.6133268837804
Q9UEY8-1	ADD3	-0.259152380152339	3.27829455848543	-0.842140047612974	0.421716296720604	0.977473948501011	-4.61354386443303
Q9NSD4	ZNF275	0.224194086418958	3.35241108594987	0.940881713040067	0.371548388370953	0.970365705851861	-4.61399641403815
Q6NUN9-2	ZNF746	0.167274959613904	3.36490299598461	0.863418180630143	0.410524615297459	0.977473948501011	-4.61406453508719
P16930	FAH	-0.0563654418826478	3.33500791631193	-1.38601570388615	0.199411503423859	0.915630743841434	-4.6141599330737
Q64LD2-1	WDR25	0.175027433973913	3.32489574141898	0.802830135520623	0.44294004072836	0.977473948501011	-4.61440626163218
Q8WZA1-2	POMGNT1	-0.101215255289858	3.30763495833002	-1.07448460803017	0.310813078535788	0.941591571264	-4.61451425311769
Q96S21	RAB40C	0.181399029709455	3.31669310535591	0.742134820771452	0.477093830921779	0.982375336651182	-4.61460386559645
Q9Y3R5-1	DOPEY2	0.556266692164667	3.07630713624452	0.955520836551935	0.364494262885954	0.965558258151009	-4.61469991418644
Q96GV9	C5orf30	0.120361340519937	3.325509517965	1.1126804441795	0.294934943338681	0.939310975622908	-4.61470826465462
Q9UDY4	DNAJB4	0.246788509450812	3.32792946537794	1.61597131463493	0.140863102056248	0.914394430285655	-4.61475750672729
Q8N2W9	PIAS4	0.0721893601987536	3.34983991967861	1.12190247944983	0.291198423068717	0.939310975622908	-4.61512661336183
Q03188	CENPC; CENPC1	0.134341806630601	3.35137325335977	0.92388968191969	0.379860438547654	0.97330743866897	-4.61541350346738
Q9P032	NDUFAF4	0.213033526964346	3.29728648188364	1.30026932709866	0.226102457129448	0.919886757586234	-4.61541416790547
Q8N5B7	CERS5	-0.114091694018586	3.310604173483	-0.993315678197555	0.346738697408621	0.955271818074235	-4.61556886206869
Q9UM73	ALK	0.146209887903406	3.31152470003593	0.759395636743597	0.467211444272943	0.978277955766825	-4.61571993362974
P54753	EPHB3	-0.116713367671515	3.34693164069789	-0.973913593198445	0.355771471427371	0.961485472266847	-4.6157445786396
Q96GY3	LIN37	0.0962400144247993	3.33190532036579	1.08469978971223	0.306502817545712	0.940592306560588	-4.61576033683178
Q9Y619	SLC25A15	-0.142939656097329	3.29940379507693	-1.00621375361119	0.340829480480625	0.954749428538808	-4.61621784333912
P16050	ALOX15	-0.314431253335024	3.26282043028705	-1.03127188256425	0.329566506728726	0.950396464615585	-4.61631229588798
O43711	TLX3	0.125744390008114	3.3836971173434	1.08475265860122	0.306480631239756	0.940592306560588	-4.61655350263487
Q9Y6I7-4	WSB1	-0.122333340044041	3.35636633928011	-1.1207755089414	0.291653027628176	0.939310975622908	-4.61685010130701
Q6U841-3	SLC4A10	0.122350583526379	3.32095315305639	0.857011332823924	0.413872456351308	0.977473948501011	-4.61691088136379
Q99766-1	ATP5S	0.166223503497781	3.29227844919011	0.936529953340904	0.373664443069798	0.971709729939885	-4.61692953123581
Q8NC69	KCTD6	0.121576745505163	3.3625354146725	0.78624700586443	0.452105572794508	0.977473948501011	-4.61724015285589
O00151	PDLIM1	0.121988612505334	3.30419111097956	0.968778711882927	0.358191016407639	0.961485472266847	-4.61753148775215
Q9P1Y5-2	CAMSAP3	0.13715269135378	3.29983199467874	0.74952410509248	0.472846826358431	0.97998805825731	-4.618108624658
P54098	POLG	0.117009956082289	3.27197657715962	1.01183259635938	0.338279032647518	0.954749428538808	-4.61814587715901
Q8WU20	FRS2	-0.121863718990895	3.36374614711838	-0.711729353505027	0.49482601863587	0.986734754712672	-4.61831754800059
O75676	RPS6KA4	0.146153177227453	3.32150487071137	0.681474503024509	0.512875755591098	0.990486160121611	-4.61861155906258
Q9Y6X2	PIAS3; LOC101060431	-0.443777882239872	3.23050456307442	-1.11417754805621	0.294325802307696	0.939310975622908	-4.61866905143305
Q9BUN8	DERL1	-0.110918203470085	3.30129886798533	-0.659078901463445	0.526493287373674	0.994252146853377	-4.61872640833641
O43151	TET3	0.197783247474929	3.32769894800127	1.19423096673835	0.2631805640017	0.923238941870212	-4.61878715538326
P61587	RND3	-0.120104265316565	3.39439346285191	-0.833743458022648	0.426190071132482	0.977473948501011	-4.61880808921964
Q92572	AP3S1	-0.058106785731856	3.32009768524945	-1.41511235743286	0.19098847738913	0.914394430285655	-4.6189880492045
P47755	CAPZA2	-0.0781693054379934	3.31782798847822	-1.74888944074198	0.114548347295408	0.914394430285655	-4.61905540822894
Q8N302-1	AGGF1	0.101371217595434	3.33359498830319	1.39089887122699	0.197975995171438	0.915055257989322	-4.61909382935841
O75564	JRK	0.104380580599284	3.35782088858544	1.25941284984893	0.23984040797789	0.922708005897109	-4.6191686403496
Q9BTE6-3	PTGES3L-AARSD1; PTGES3L; AARSD1	0.119094244748641	3.31522116265344	0.781943079911075	0.454504838893139	0.977473948501011	-4.6194232115801
Q9H2H0	CXXC4	0.105433325004504	3.32595220121027	0.840961297538687	0.422342386442458	0.977473948501011	-4.61956419399726
Q96GI7	FAM89A	-0.10379167883957	3.33700226443286	-0.945431820688076	0.369345240952937	0.970365705851861	-4.61970258225933
Q9NS23	RASSF1	0.210211966841531	3.3487645968302	1.08993010115321	0.304313981288029	0.940592306560588	-4.61983947519584
Q5TG30	ARHGAP40	-0.121110698922133	3.31717154177244	-0.917325718561579	0.383107096144714	0.973307917144767	-4.61985075491812
O43309	ZSCAN12	0.155864494021584	3.33817840252432	0.967079862920689	0.358994182928017	0.961807626502853	-4.61989372587305
Q6ZVH7	ESPNL	0.116694051650464	3.31922061789284	0.632274479713792	0.543073706093451	0.994252146853377	-4.62026586383052
Q96IU2	ZBED3	-0.119430853594372	3.31769958117572	-0.663465776190054	0.523808850395081	0.993422053863139	-4.62050910536119
O94910	LPHN1; ADGRL1	-0.164348059989701	3.30223542640933	-1.12620870507675	0.289466504409347	0.939310975622908	-4.62085431062269
Q6ZVT0	TTLL10	-0.143484198691657	3.31235858270859	-0.810857576091716	0.438548372311005	0.977473948501011	-4.62099699155425
P09601	HMOX1	0.430625465428272	3.19275962092154	0.975739704831042	0.354913936615568	0.961485472266847	-4.6210792163463
Q0D2I5-5	IFFO1	0.143904596703105	3.31426132622367	1.2443431399762	0.245079274711845	0.922708005897109	-4.6211597356493
Q9UQF2	MAPK8IP1	0.121984033789634	3.33590904891577	1.00174876982393	0.342866477621857	0.954749428538808	-4.62169431793325
Q9H2M3-1	BHMT2	0.112263182210062	3.33149452003886	0.914379586314809	0.384570786634748	0.973307917144767	-4.62173942497044
Q8NDX6	ZNF740	-0.0998361733759959	3.33111941382127	-1.3713712032549	0.203770171894621	0.916766533079409	-4.62188242099179
Q96MS3-1	GLT1D1	-0.111676365367382	3.28088907179014	-0.579064815377444	0.57687537205423	0.994252146853377	-4.6220452781207
O95870-1	ABHD16A	-0.128142874480124	3.24803140472971	-0.652736753153422	0.530388771638672	0.994252146853377	-4.62207186643127
Q9BTK6	PAGR1	-0.0851348504169832	3.33349168500144	-1.09419429353024	0.302538494273962	0.940259753220977	-4.62237610109057
P07358	C8B	-0.125121229606573	3.35170973733935	-0.905015716411042	0.389249582146621	0.973379188523568	-4.62250664626423
P0CAP1-11	GCOM1; MYZAP; POLR2M	-0.124603243134804	3.33491633590388	-0.811043540329782	0.43844698413035	0.977473948501011	-4.62261706369951
Q86WR0	CCDC25	-0.0551209153380545	3.32295383711341	-1.70453356024506	0.122782587771419	0.914394430285655	-4.6226332163022
Q9Y4G8	RAPGEF2	0.11107638294725	3.3284245470826	0.623379592507309	0.548642818751285	0.994252146853377	-4.62268093308231
Q9UBI4-1	STOML1	-0.216228887720475	3.31583903146342	-1.1215884497452	0.29132504210098	0.939310975622908	-4.62271653332577
P62699	YPEL5	0.0895027589106312	3.37427440708999	1.06898085385673	0.313154773627589	0.944058004503066	-4.62283025193794
Q8NBZ0	INO80E	0.127267374103119	3.30208630105603	0.889473489880644	0.397105018019231	0.973379188523568	-4.62284205739545
Q5VSG8-1	MANEAL	-0.116790344525512	3.36622864577107	-0.666133521603313	0.522180432194925	0.992806393742416	-4.62286779972361
Q09328	MGAT5	-0.0612050917844382	3.30897405238289	-1.18513854622282	0.266578599045717	0.926116476697574	-4.62293039602405
Q93050-3	ATP6V0A1	-0.0835203478307251	3.30912700754462	-1.58402960011577	0.147953573674555	0.914394430285655	-4.62314135111384
Q9UKU6	TRHDE	0.145207021919848	3.30305901392691	0.668873393237342	0.520511175683384	0.992806393742416	-4.62314950719901
Q01101	INSM1	0.347567302261664	3.31981468381773	1.19680464272417	0.262225123643244	0.922708005897109	-4.62320210988219
Q6P3S6	FBXO42	0.195345303301657	3.3311805527624	0.969320193775206	0.357935298794523	0.961485472266847	-4.62320704547905
O14810	CPLX1	0.248807408197782	3.26144811038073	0.971026566531967	0.35713033849075	0.961485472266847	-4.62346882438189
P17275	JUNB	0.156519494207526	3.32348979923858	0.930588228310749	0.376567753050197	0.971871993784847	-4.62365874276645
O95573	ACSL3	-0.0766693315305814	3.30688814136769	-1.48677357192387	0.171546145839944	0.914394430285655	-4.62391197914685
P05386	RPLP1	0.141936062090024	3.30864584980631	1.09995877177657	0.300151211527474	0.939310975622908	-4.62424950657284
O60285	NUAK1	0.259394911257717	3.33774934017942	1.03809579124293	0.326548878611715	0.949120679952505	-4.62430783062231
Q96JQ2	CLMN	-0.118869433737323	3.27389980790684	-0.580865923827654	0.575712325773639	0.994252146853377	-4.62450680302273
Q6DCA0	AMMECR1L	0.101983283621543	3.33451374691981	0.634926570739627	0.541419647051168	0.994252146853377	-4.62453434972087
Q6ZWE6-1	PLEKHM3	0.130249960907803	3.31216034128646	0.774753423083966	0.458531556179007	0.977473948501011	-4.62468319762986
P04920-1	SLC4A2	0.147431776649274	3.30402380435887	0.816014177319713	0.435742851095917	0.977473948501011	-4.62506935384534
Q8NDC4-2	MORN4	0.0908992843523342	3.34353406927809	0.520208659053545	0.615582905344032	0.994252146853377	-4.62513541453712
Q9BRQ0	PYGO2	-0.0468717979339635	3.32538278019187	-1.33419172404018	0.215202597726621	0.919337258663819	-4.62519801012889
P61619	SEC61A1	-0.122902989656706	3.31168793984937	-0.66205600648894	0.524670622898538	0.993422053863139	-4.62520705537135
O43766-1	LIAS	0.123727320651219	3.28522557696976	0.548747019498896	0.596646139041622	0.994252146853377	-4.62538524728311
A8MPS7-1	YDJC	-0.106167413862716	3.31902167754942	-0.788453342408098	0.450878896107602	0.977473948501011	-4.62544789370913
Q14114	LRP8	-0.177348533160221	3.20396477737973	-0.722673536518391	0.488396104566935	0.986434118909345	-4.62563198435822
Q9NX47	MARCH5	-0.099990775293132	3.33826338149063	-1.05635550161527	0.318578013233843	0.947814570605051	-4.62595938039601
O43676	NDUFB3	-0.164935559610651	3.31258167674081	-0.784694019479314	0.452970328950759	0.977473948501011	-4.62605978863903
Q63HQ2-1	EGFLAM	-0.112266409307748	3.30674257036978	-0.712963955332606	0.494098013026704	0.986734754712672	-4.6260924127603
Q01105	SET	-0.116331918073096	3.34033365554334	-0.818486723763693	0.434401950591287	0.977473948501011	-4.62615295080968
P24666-2	ACP1	0.389409778721763	3.23973145973346	0.896095454576577	0.393744446897113	0.973379188523568	-4.62618329526885
O00267	SUPT5H	-0.135044911846695	3.34154036735456	-0.843323278478436	0.421088470639162	0.977473948501011	-4.62630002526625
Q5VUJ9-2	EFCAB2	-0.140691803035573	3.30488442049531	-0.84497043491539	0.420215557991575	0.977473948501011	-4.62630898200242
O60830-2	TIMM17B	-0.167375791889936	3.2773245048762	-1.00143443908142	0.343010224174343	0.954749428538808	-4.62640652756061
Q9Y274-1	ST3GAL6	0.105362546954737	3.32546749767552	1.03751614803325	0.326804382986772	0.949535769326394	-4.62645228575744
Q15149-3	PLEC	-0.135389480660946	3.33127659345178	-0.823359619721095	0.431767513275261	0.977473948501011	-4.6265175409994
Q7Z591	AKNA	-0.148191310970892	3.35481355513837	-1.11098558718464	0.295625742990496	0.939310975622908	-4.62690800903596
Q8NE86	MCU	0.132626428259835	3.22753295155442	0.422955981327772	0.682342600784907	0.994252146853377	-4.62696168811087
Q9P2Q2	FRMD4A	0.0943406878147978	3.32379650445532	1.19624462113573	0.262432783806371	0.922708005897109	-4.6270229847181
Q5TF39	KIAA1919; MFSD4B	0.141550172234444	3.28600353650388	0.778150169407962	0.456626213230565	0.977473948501011	-4.62759978965925
Q8N8E2-1	ZNF513	-0.0828006314284776	3.32894261258258	-0.48064452447084	0.642339430959837	0.994252146853377	-4.62786068101693
P43356	MAGEA2B; MAGEA2	0.125110830275327	3.3345504383803	0.888858617482555	0.39741808776146	0.973379188523568	-4.62794547040395
Q9BWF2	TRAIP	0.146019452427717	3.37669456102106	0.986991958145431	0.349663754241259	0.956969954718101	-4.62798625543757
Q92597	NDRG1	0.101759488474707	3.31309401409285	1.03485231382859	0.327980551840848	0.950396464615585	-4.62798988911914
P20592	MX2	0.172779986804381	3.30626446526187	0.615434904475789	0.553644921573797	0.994252146853377	-4.62805687699093
P51955	NEK2	0.154709740002011	3.34289571942767	0.745741536601887	0.475017803486448	0.981631618480299	-4.62809489615988
Q96FF9	CDCA5	0.110945965717729	3.32327723127189	1.36506421878207	0.205672274166777	0.916766533079409	-4.62824383863587
Q5T7B8-1	KIF24	-0.0810022430197812	3.35661609992775	-0.449117449746353	0.664061111769372	0.994252146853377	-4.62836967583577
Q9Y4C1	KDM3A	0.415821218188095	3.31381032611262	1.79035390133835	0.10731466862754	0.914394430285655	-4.6284009449303
Q9HCG8	CWC22	-0.0607721280017291	3.33416787305703	-1.62010809702415	0.13996755475993	0.914394430285655	-4.62841555457149
Q12893	TMEM115	-0.120852512073998	3.33952327740165	-0.925369993364298	0.379131002454527	0.97322740395588	-4.62865012409683
Q9Y242	TCF19	0.11483620131286	3.32804624297953	0.986684905315814	0.349806249766408	0.956969954718101	-4.62894257122917
Q9Y6R9	CCDC61	-0.0837595723117946	3.32347084200891	-0.905936617315991	0.388787642092204	0.973379188523568	-4.62899689526679
A5D8V6	VPS37C	0.0848387971707602	3.32824053110631	0.997535873679924	0.344796837916402	0.955271818074235	-4.62905406367299
Q86VZ2	WDR5B	-0.0740014787723427	3.35586501613097	-1.04507368697072	0.32348501174219	0.947814570605051	-4.62907875963552
Q8NFI3-1	ENGASE	0.0916045794071067	3.32074514125509	0.944166247626817	0.36995706752496	0.970365705851861	-4.62921105235367
Q16670-1	ZNF187; ZSCAN26	0.108958075064481	3.18746341169485	0.361644786107459	0.726036766519231	0.994252146853377	-4.62931611026249
Q9NZ56	FMN2	-0.0996336071620308	3.32794295352271	-1.08143276875365	0.307876241631481	0.940592306560588	-4.62937448292907
Q9BQI3-1	EIF2AK1	0.193030761544482	3.32540804258658	1.21444011310503	0.255753753841663	0.922708005897109	-4.6294578518288
Q6P5Z2	PKN3	0.0576321829042866	3.30601946797762	0.331985171774125	0.747569029921349	0.994252146853377	-4.62953305511535
Q5BJH7	YIF1B	-0.118872336379412	3.30031097234949	-0.866784139471564	0.408773357303143	0.977473948501011	-4.62962623906817
Q9BSE4	HERPUD2	-0.137907805607428	3.29677046193587	-1.00430823202135	0.341697693947078	0.954749428538808	-4.62968372333505
P17081	RHOQ	-0.09549188187241	3.30997095009749	-0.476547737657607	0.645142398581027	0.994252146853377	-4.6297171584633
Q12816-1	TRO	0.105733317188592	3.31887625852201	0.788669588693397	0.450758786970595	0.977473948501011	-4.62982333495329
Q8N0U4-1	FAM185A	0.0879959956220387	3.3080698228659	0.511527254705496	0.621404669791294	0.994252146853377	-4.62984658887824
Q8TC44-1	POC1B	-0.0662745249715335	3.29428340990876	-0.375104231074582	0.716347472613308	0.994252146853377	-4.63002030801341
Q10472	GALNT1	-0.0772185024769452	3.30440470311869	-1.19977117834685	0.261127332926716	0.922708005897109	-4.63034832106488
O43516-3	WIPF1	-0.100739597318414	3.30994800760937	-0.71288919633784	0.494142076874739	0.986734754712672	-4.63052835114908
Q99457	NAP1L3	0.0823237495836866	3.33494510725285	1.04589691723659	0.323125001823828	0.947814570605051	-4.63053950669619
Q9P2N7-3	KLHL13	0.374003053887009	3.31542174869579	1.6296535043247	0.13792071201328	0.914394430285655	-4.63068880538088
Q9NQG7-4	HPS4	0.0673851535094447	3.31775449729175	0.399848159501845	0.698675088357447	0.994252146853377	-4.63069584652785
P42695	NCAPD3	0.0703005089694888	3.29959431068338	1.61572601556798	0.140916367374549	0.914394430285655	-4.63079664507722
Q7Z6J6-1	FRMD5	-0.095936533499958	3.28337220895719	-0.810657909005337	0.438657248949544	0.977473948501011	-4.63086333090883
Q9Y3Y4	PYGO1	0.125570437687352	3.30153480959765	0.823005074515313	0.431958823688309	0.977473948501011	-4.63086551859034
P61803	DAD1	-0.177976993409037	3.2984438776026	-0.935724352699543	0.374057128306299	0.971871993784847	-4.63110974202067
Q9H0U9	TSPYL1	0.51824241674543	3.251844046548	1.28261853466518	0.231954769044002	0.919886757586234	-4.63112745942406
O14492	SH2B2	0.0993260189266826	3.34908087287314	0.434118050081111	0.674514865550686	0.994252146853377	-4.63120136483058
Q9P2F9	ZNF319	-0.131624192858794	3.3450719762525	-0.501421184337436	0.628217064350086	0.994252146853377	-4.63131421053517
Q6P1X6	C8orf82	0.136048416703735	3.26800086721643	0.719998654300057	0.489962746031555	0.986485282606318	-4.6315708090598
Q9Y2C4-3	EXOG	-0.100783648758222	3.31705035424137	-0.9594749080597	0.362605883870786	0.964848395356869	-4.63169933397076
Q7KYR7	BTN2A1	-0.0994727319973298	3.33858845880203	-1.01896448505963	0.335062569751224	0.952173224533019	-4.63172526886895
Q92777-2	SYN2	-0.0903012416083267	3.33958738098855	-0.732750485272073	0.482522749381873	0.984729474856247	-4.63178947909015
[truncated: 6,427 more rows]
