# Supplementary material for: Thalidomide promotes degradation of SALL4, a transcription factor implicated in Duane Radial Ray syndrome
Source: eLife. 2018 Aug 1;7:e38430. doi: 10.7554/eLife.38430 (PMC6156078; doi:10.7554/eLife.38430)
Supplement: Figure 1—source data 14. [file elife-38430-fig1-data14.csv]

	ID	logFC	AveExpr	t	P.Value	adj.P.Val	B
Q16875	PFKFB3	2.42394398001429	3.324513775976	60.0236546182078	1.71508121463158e-09	9.83345139802545e-06	12.7596115048466
Q9UJX0-1	OSGIN1	4.27028286650496	2.749904925964	52.4360197977308	3.82060105347302e-09	1.07307948255212e-05	11.2010322331359
Q9Y6B2-1	EID1	2.75630136024125	3.25555200298371	56.9828544425789	2.3340734388857e-09	9.83345139802545e-06	10.8769875647875
P24385	CCND1	1.77538040105327	3.42295360501692	39.3957964000553	2.07700974841636e-08	4.37522103503907e-05	10.2313259538044
P46527	CDKN1B	2.34703001898306	3.30155225106808	37.7605992980616	2.66902946310921e-08	4.49784845123163e-05	9.75882657592724
Q9UJ04	TSPYL4	1.42967940421047	3.48172417312862	34.3995004693265	4.63170389160829e-08	5.01446610582472e-05	9.58477683055867
Q16665-3	HIF1A	3.41167538309663	3.03877060504906	36.5028709514708	3.26107695460707e-08	4.57963906991986e-05	9.40134011807415
Q7Z5Y7	KCTD20	1.28677609875365	3.4629397681628	34.2396917950679	4.76094574490835e-08	5.01446610582472e-05	9.36163322685606
P43360	MAGEA6	1.41374372676676	3.43308433080277	32.7559761172052	6.18556185273275e-08	5.21195441711262e-05	9.22980164324768
Q9GZU2	PEG3	1.54892031969758	3.44722093856147	31.8097180088317	7.35494186149484e-08	5.3295837907695e-05	9.20568589782721
P30291-1	WEE1	0.973603858641702	3.49549808754337	31.6405885594469	7.59019766072087e-08	5.3295837907695e-05	9.19290165581381
Q5TA31	RNF187	1.62070256417878	3.45123094792216	33.0463738633293	5.8712684298531e-08	5.21195441711262e-05	9.07077906232606
P15104	GLUL	1.10883617367316	3.44708588929554	31.0373608132132	8.50391959417982e-08	5.49311737137399e-05	9.05035902606923
P30305-1	CDC25B	1.49317396940805	3.45528357941506	30.6678999976897	9.12694554939899e-08	5.49311737137399e-05	8.96817995256174
Q9UK99	FBXO3	0.889664602531742	3.44427419656255	27.1489408673426	1.87324848641067e-07	9.86499484156017e-05	8.30932155255947
Q9ULM3	YEATS2	0.505874116464745	3.42384784696299	27.9450531463408	1.57974685057173e-07	8.87396464194494e-05	8.22646873464145
Q04828	AKR1C1	0.709378802020311	3.44010699947673	26.3898874426926	2.21400554684854e-07	0.000103907816206262	8.11140179672379
Q9NZJ0	DTL	0.985285903130226	3.46826366108453	26.3783344301114	2.21972548268776e-07	0.000103907816206262	8.10624118692463
Q15014	MORF4L2	1.25894726654861	3.46445738146622	25.2589590658832	2.86569082890642e-07	0.000127085846970345	7.84868374069826
Q9UBU8-1	MORF4L1	0.781175046239776	3.44722358819461	24.3888660141629	3.52248834584616e-07	0.000148402434010499	7.51663413221
Q9H0U9	TSPYL1	1.21124595614015	3.51197208012112	23.7117196848638	4.15717159593513e-07	0.000166801561273092	7.44323814189985
O00716	E2F3	0.875035181835755	3.44802751635981	23.423006058143	4.46776128846101e-07	0.000171115257348057	7.44220228704351
Q13569	TDG	0.931106656538397	3.4078964978898	23.1600700716193	4.77440402390969e-07	0.000174909253502013	7.32275697557663
Q9H3C7	GGNBP2	1.1488336940602	3.43988108444691	22.5661085455814	5.56215034974999e-07	0.000187466715387974	7.17821674495262
Q9UPT9-1	USP22	0.707346738612703	3.43308105742352	22.7202694749719	5.34399029646227e-07	0.000187466715387974	7.04361103699192
O95185-1	UNC5C	0.762994997886586	3.466537999125	21.3426349726395	7.71655999483538e-07	0.000240813831542529	6.83727898329824
Q9C0C7-5	AMBRA1	0.556563776912693	3.43060530144441	20.9239720409633	8.6679000964767e-07	0.000251847331768664	6.73676797855249
P43357	MAGEA3; MAGEA6	0.918070253892679	3.44447017728911	20.6006719020017	9.49693037767495e-07	0.000266737117874297	6.68923276211641
Q13501-1	SQSTM1	0.606392394859163	3.43074794368529	21.1890893750295	8.0505920690239e-07	0.000242265317048555	6.67863881181408
Q8TEL6	TRPC4AP	1.13368530651797	3.4641069146101	20.4791743971463	9.83214877795682e-07	0.000267244147106659	6.62232932841976
O95863	SNAI1	0.986331358274215	3.51920148973732	19.9522340712414	1.14554487440361e-06	0.000275781746049281	6.48291119553309
Q9HBU6-1	ETNK1	0.725529930952871	3.43516477031989	20.0734086937326	1.10560802172469e-06	0.000275781746049281	6.42036471646144
Q9Y675	SNURF	1.93068264363272	3.38816209529147	22.0723934172351	6.33413965968452e-07	0.000205274849125007	6.41160106148381
Q9BSF8-2	BTBD10	1.04914476422555	3.45920457488626	20.0256648970802	1.12114648864435e-06	0.000275781746049281	6.4013624608445
Q7Z3T8	ZFYVE16	0.625935620176756	3.44420745699943	20.1884254369786	1.0691953434535e-06	0.000275781746049281	6.39606335019518
Q9UDY4	DNAJB4	0.507637755596234	3.41722267020885	19.5219752376499	1.30160320840237e-06	0.00030464746205551	6.16987914607149
Q9HCJ5	ZSWIM6	1.0791693777554	3.42039563183191	18.7292827232187	1.65903517753397e-06	0.000377811632591924	5.99689534367686
P41002	CCNF	1.44091802226873	3.45986901824981	18.2412694890256	1.93600287827835e-06	0.000398109155211829	5.94327578001216
Q9H211	CDT1	2.38667310995037	3.33905528500213	18.247930276966	1.93187572942469e-06	0.000398109155211829	5.92229693871286
Q13415	ORC1	1.35652238689093	3.45649456321952	18.0337915549731	2.0698595426374e-06	0.000398109155211829	5.90931998373617
Q9UQ84-1	EXO1	0.636726724546273	3.45235035099488	18.2765756936117	1.91424299998228e-06	0.000398109155211829	5.85464659438843
Q9UK73	FEM1B	0.530991300609211	3.445356550318	18.0203476878276	2.07889898282939e-06	0.000398109155211829	5.84313690768113
Q99741	CDC6	1.01287750114572	3.47150492872766	18.1456665887355	1.9963877040487e-06	0.000398109155211829	5.80954077759727
Q8TBC3	SHKBP1	0.859050307921836	3.45955973281107	17.5441986735775	2.4308518555565e-06	0.000445268646411284	5.76008005795879
Q86YD1-1	PTOV1	1.22890497528244	3.44156349120628	18.0414983049365	2.06469831242196e-06	0.000398109155211829	5.63721256228413
O43293-1	DAPK3	0.79569394788665	3.46553467250734	17.0558564051639	2.86615940100667e-06	0.00051383530027409	5.54811708635156
Q9UKK3	PARP4	0.869090673605933	3.47278890079625	16.7718687251928	3.16096168976724e-06	0.000543556391795485	5.43169003877747
Q9UPY5	SLC7A11	1.28865820962124	3.47278905546302	16.8803153169789	3.04439598576643e-06	0.000534418345334749	5.35798475414111
Q8N6I1-1	EID2	0.893776867051693	3.46059722674799	16.1846970020165	3.89023657987585e-06	0.000642728106314391	5.29106940916325
P51784	USP11	0.416775729605765	3.38006179639037	17.916305964191	2.15043286615165e-06	0.000402656607337641	5.29060753873452
Q14693-7	LPIN1	0.43812241893595	3.41233010833222	16.6988177529145	3.24241600780473e-06	0.000546411945635253	5.20378832356993
P78395	PRAME	1.08546373870811	3.42373471293743	16.0450579470179	4.09147262903562e-06	0.000658079352220616	5.11793019974746
Q9Y605	MRFAP1	1.22300015623764	3.46848710561815	15.6531946702752	4.7243156382529e-06	0.000674696331659643	5.08565355224407
P57086	SCAND1	1.37517517854422	3.45860211160773	15.8485151406982	4.39563302167166e-06	0.000658802364704825	5.07909266808992
O43463-2	SUV39H1	0.569169513957386	3.46508527951253	15.7282524643426	4.59473117882942e-06	0.000667503532979598	5.04462226325977
O15062	ZBTB5	1.04304117489165	3.46361916004547	15.8109948685283	4.45665022408913e-06	0.000658802364704825	5.03414383291231
O15525	MAFG	0.797237341322879	3.4289205996464	15.5505987840402	4.90839434942648e-06	0.000689302179804458	4.81627899780261
Q92569	PIK3R3	0.78162324079246	3.46787280548806	14.8996962070192	6.29168720805908e-06	0.000829514055679	4.78828530516932
Q14493-1	SLBP	0.875703016548344	3.42091768131763	15.0297903287513	5.98219400606085e-06	0.000826327322869979	4.75479649139205
Q8TEW6	DOK4	0.956445922243004	3.46368958623609	14.8960586888798	6.30060521759506e-06	0.000829514055679	4.66814316269119
Q9Y4C1	KDM3A	0.805149753835289	3.43917105757153	15.9113862035928	4.29555712937739e-06	0.000658079352220616	4.56114566608901
Q9H2Y7	ZFP106; ZNF106	0.412166026469464	3.43819483021969	14.7998316455455	6.54195593759885e-06	0.000848038780464737	4.5437604017908
O15164	TRIM24	0.332769163400093	3.37383228799973	15.9158172719331	4.28860461602913e-06	0.000658079352220616	4.50842975789621
Q16526	CRY1	0.828905730353635	3.44728745914203	14.0397458721694	8.87835182014026e-06	0.00110013224171326	4.46945877232787
P35222	CTNNB1	0.659147984586639	3.46527079326614	15.9422948029642	4.24733254507589e-06	0.000658079352220616	4.45574725918987
O43791	SPOP	1.1398168829253	3.47144268458974	13.8720490455064	9.51723065296609e-06	0.0011250926383996	4.37481781538615
Q96CX6	LRRC58	1.96462066819974	3.39716198704174	14.1582892570532	8.45678473477633e-06	0.00106353534589889	4.31629315569628
Q9BR77-1	CCDC77	0.572467546947806	3.49365882893422	13.832058681816	9.67738929018616e-06	0.0011250926383996	4.19284663720892
Q6PIJ6-1	FBXO38	0.412914567939645	3.40573854527451	13.8769984102948	9.49762413341657e-06	0.0011250926383996	4.17717747602594
P30281-1	CCND3	0.80213068043359	3.44664348433933	13.2190103815072	1.25723697484622e-05	0.00139387878290188	4.10517690163624
Q01101	INSM1	0.840324664407679	3.50826548118046	13.16601870717	1.28669086288999e-05	0.00140800742996248	4.10227231915266
Q96DX7	TRIM44	0.512893726419212	3.44559453971399	13.5049343668662	1.1112209743197e-05	0.00124841972394904	4.0846383173157
Q5TF21	SOGA3	0.396302911570743	3.39068820917987	14.4394912633087	7.54663735069092e-06	0.000963454035104875	4.05502362947344
Q13409-1	DYNC1I2	0.390753146593042	3.39348306986392	14.9356310604009	6.20437200802625e-06	0.000829514055679	4.0113162487335
Q9BX70-1	BTBD2	0.652370463741054	3.4497266854592	12.5864453660098	1.66734735475648e-05	0.00171330107453391	3.82459862381434
O75147	OBSL1	0.374700735908408	3.3808490571308	13.9077581551263	9.37682052671262e-06	0.0011250926383996	3.82147369557393
Q12772	SREBF2	1.27427163694593	3.45503023297218	12.8624547313814	1.47174138231754e-05	0.00155011161092594	3.77353411731721
P48507	GCLM	0.611334893521219	3.44863226525218	13.0761598462792	1.33849160515557e-05	0.0014459141365437	3.59686775165288
Q1MSJ5-3	CSPP1	0.526665022996674	3.4199527161262	12.4286437990888	1.79272297779116e-05	0.00181993780853835	3.54343973750602
Q56A73	SPIN4	0.750490002446031	3.45283905583319	12.2302796501025	1.96620486525246e-05	0.001926423511002	3.52570662247465
O60216	RAD21	0.286350840769727	3.38379244392739	13.609252896083	1.06293120126525e-05	0.00121030517592716	3.49905102731454
Q9P2N7-3	KLHL13	0.762677801271713	3.44742528007364	13.0345801316768	1.36327963808428e-05	0.00145404990259471	3.49132691533842
Q9Y2F9-1	BTBD3	0.87335208780107	3.46968424101392	11.795957808324	2.41893824468583e-05	0.00226466373885809	3.47602401239769
Q86T82	USP37	0.714193284295317	3.44387043528537	11.8301689776989	2.37916703480209e-05	0.00226466373885809	3.40783745740423
O60333-3	KIF1B	0.442669662914725	3.45211190143492	12.2453000263198	1.95240527698229e-05	0.001926423511002	3.39260158228211
O94952-2	FBXO21	0.519305540284919	3.45120902008991	12.1640703218467	2.02840071191046e-05	0.00196451774696063	3.38819926135749
P10244	MYBL2	0.560228095602558	3.3522892177018	12.3894177398119	1.82556898011411e-05	0.00183121955076684	3.35482980614504
P11926	ODC1	-0.941349978944993	3.12041591677485	-11.5939808323091	2.67011882807053e-05	0.00239344906865131	3.21591463233128
Q13829	TNFAIP1	1.02944687245501	3.47550664168158	11.327869677701	3.04880464214602e-05	0.00262134978721657	3.20540874794074
Q16649	NFIL3	0.948489298842624	3.50026994141338	11.188150057482	3.27245493154064e-05	0.00267392245130713	3.17259589522618
Q66K64	DCAF15	0.620451647993219	3.39244424895557	11.2589166768225	3.1568804260887e-05	0.00263365093764588	3.09816381549695
Q9Y4H2	IRS2	0.656105721609774	3.4487976812907	11.1715011195469	3.30035526864398e-05	0.00267392245130713	3.01014732406633
Q96SN8	CDK5RAP2	0.347100338795798	3.40243257547688	12.6899458881226	1.59064851626289e-05	0.00165466720963347	2.98740940564987
Q9H8N7	ZNF395	1.54661438866244	3.49659746309249	11.8107130163414	2.40169097349046e-05	0.00226466373885809	2.97493521653747
P30304	CDC25A	2.91228019543511	3.19145606542923	13.8148138697695	9.7474201997592e-06	0.0011250926383996	2.94897804131255
O14867	BACH1	0.740173416417847	3.43340812892953	11.6285076287063	2.62510828019039e-05	0.002378404555794	2.94604926181056
P42330	AKR1C3	0.685235299719048	3.39937637221703	10.9377785253797	3.72272350671287e-05	0.00292379769786587	2.93855456332106
Q14209	E2F2	1.32343536575175	3.49358628721827	11.2313674205335	3.20130047450247e-05	0.0026445252743292	2.89048921723301
P24864-1	CCNE1	1.20048417118214	3.49785122142073	10.6534463223801	4.32400372091327e-05	0.00322425268605444	2.85662835825713
Q9UGL1-2	KDM5B	0.59740176318449	3.4570355057249	10.8042571392106	3.99209826589645e-05	0.00303039819715707	2.8330305205654
Q8ND90	PNMA1	0.607090659691068	3.46694115901209	10.9201909112495	3.75697046382066e-05	0.00292379769786587	2.77682056818163
Q15438-1	CYTH1	0.502337701995368	3.41952741309281	10.8694769441142	3.85778891048893e-05	0.00295506630543452	2.69644845168558
Q9Y5N6	ORC6	0.3119251755209	3.3863281940878	11.2963642582156	3.09764345422843e-05	0.00263365093764588	2.64201103440729
Q03933-2	HSF2	0.356442148708132	3.45414403987324	11.0387323900996	3.53301534433997e-05	0.00283516069441987	2.63751474279086
Q9HAW4	CLSPN	0.437104577227508	3.42792998394135	11.7001626735838	2.53447961511871e-05	0.00234676101505388	2.6274156174879
P27986-4	PIK3R1	0.360403136760534	3.40900103287092	10.9073181375381	3.78226856239473e-05	0.00292379769786587	2.62713252016523
Q8NEM2	SHCBP1	0.373027072517152	3.42713623302499	11.269151379949	3.14056082919247e-05	0.00263365093764588	2.58437718884151
Q86YS3	RAB11FIP4	0.684228422806327	3.43853305125485	9.95296796156508	6.35462865892621e-05	0.00453763568475528	2.52821882418689
Q6UB99	ANKRD11	0.253648994527287	3.38266184747244	11.5289123066864	2.75740566097712e-05	0.00244567369467297	2.49352136821458
Q86XK2-5	FBXO11	0.58809028416823	3.46000380242501	10.4588350469639	4.80079610718584e-05	0.00351752243470851	2.46650633576135
O75164-1	KDM4A	0.412825222300598	3.41449693593592	10.76236785846	4.08122606934043e-05	0.00307039382680915	2.42955114706108
P48200	IREB2	0.363933950289545	3.41356373022754	11.4286877265254	2.89842498685198e-05	0.00254397176450154	2.40710452157618
O94880	PHF14	0.358304933201993	3.40591444185137	11.3953316867871	2.94720418051498e-05	0.00256011777577518	2.34041691398065
Q96T88-2	UHRF1	0.372251945177066	3.38686505508013	11.6637428546743	2.58008062106142e-05	0.00236301731663734	2.31128819954284
Q06945	SOX4	0.63476675612564	3.48693153558218	9.82136837845806	6.84993245739851e-05	0.00480979424050332	2.3048713325859
Q9H3F6-1	KCTD10	0.742951091388282	3.47295824860753	9.91154535237025	6.50591133933339e-05	0.00460662260043892	2.21847121178325
Q5VV67-1	PPRC1	1.00422440415348	3.46854489319436	9.58381616238061	7.86198874707489e-05	0.00542992763793877	2.20552479921862
Q8IZJ1	UNC5B	0.672379363669583	3.52147180361871	9.30473758725367	9.28022243071304e-05	0.00615709875599906	2.12707540631286
P10644	PRKAR1A	0.332772612081879	3.39510621128811	10.9165648508317	3.76407661269353e-05	0.00292379769786587	2.10610318024815
Q9BQI3-1	EIF2AK1	0.458424916402784	3.42593332642499	9.44000307456137	8.558770805289e-05	0.00579170466002322	2.08543524673411
Q5T6F0	DCAF12	0.667172693897572	3.44368069918898	9.35452086570244	9.00679531344176e-05	0.00602311565960796	2.04759678517023
Q8TEM1-1	NUP210	-0.486654511224297	3.26847491863977	-10.0539168419352	6.00272226718708e-05	0.00432298613874516	2.03880779030499
Q6ZMT4	JHDM1D; KDM7A	0.8387927029646	3.43859474006217	9.11567488728989	0.000104100286969214	0.00679960479071784	2.02717070343353
Q92539	LPIN2	0.379745710943024	3.39698147828437	9.68886866024748	7.39442707702042e-05	0.00514921012817967	2.02549774845587
P49703	ARL4D	0.912981287039682	3.46210218639416	8.97356361186481	0.000113647827307096	0.00730989765564573	1.94879465096705
Q01664	TFAP4	0.600591909880806	3.47039806749155	10.1583683546477	5.66217122988916e-05	0.00411288403302121	1.92471196796238
P41229	KDM5C	0.432943688271943	3.38430262070401	10.5887995406609	4.47601664897611e-05	0.00330832598984848	1.89815547058146
Q9Y4E5-4	ZNF451	1.12604285616029	3.46841067754044	8.87645179678455	0.000120756378657448	0.00765032516216281	1.78268554369019
P07196	NEFL	0.477662138334914	3.42253212091799	9.4334840462272	8.59201379661646e-05	0.00579170466002322	1.78151060773257
Q9UKB1-1	FBXW11	0.324443943032675	3.40281839683555	9.46388356361058	8.43826169114083e-05	0.0057805522771994	1.76366246564024
O96020	CCNE2	0.85771656830252	3.4401916781899	8.67630495652758	0.00013709530780612	0.00825117902553116	1.74661934715385
O14645	DNALI1	1.06555253233122	3.45277997355325	8.56645887593189	0.000147144385385202	0.00868383109331121	1.52819650885978
Q7L590-1	MCM10	0.58383900928771	3.4507977518879	8.65343887244837	0.000139120005114269	0.00831365363895625	1.48942437212303
P11309	PIM1	1.16871906003371	3.45579798170917	8.53577959693228	0.000150101543894913	0.00878302506151763	1.44129063739129
Q15345-2	LRRC41	0.269186387442268	3.36668996447267	9.01098002949011	0.000111039125882936	0.00719704365145858	1.40712141921168
Q9H2J7	SLC6A15	-0.452892133772377	3.28849689427719	-8.35765454863959	0.000168692954534509	0.00980280575798463	1.37193250613932
Q9ULX9-1	MAFF	0.909918959015893	3.44157665923395	8.04603814305747	0.000208017231607027	0.0118429269832487	1.36896834565884
Q9Y2I1-1	NISCH	0.400178649030561	3.38342768652859	8.85188341486635	0.000122635514498669	0.00771139436690886	1.31443533302366
Q9UKT4	FBXO5	0.577842902753767	3.41491019974717	8.94160968863705	0.000115931981262611	0.00740032480393003	1.3023413019212
P38936	CDKN1A	1.86576260955964	3.34490684589611	8.01439018124037	0.000212573800510124	0.0119409789539887	1.28270026283984
Q9Y297	BTRC	0.51172454983084	3.41396156924163	7.83691366861739	0.000240367505087744	0.0129829269094188	1.16290023243476
A2RU54	HMX2	0.882106649500477	3.48990196184796	7.60813404240436	0.000282617040743445	0.0143453685861703	1.03387968292413
Q14CZ0	C16orf72	0.55612195761909	3.43603072168881	7.62541497112663	0.000279141757686862	0.0142548390925424	1.03028587367559
Q6PGQ7	BORA	0.492220365984571	3.44600052527107	7.63792612118861	0.000276656461816103	0.0142140691906249	1.00680665601739
P27540	ARNT	0.39179414756478	3.39626281496567	8.16744426360692	0.000191553762852874	0.0109798095632539	0.989813852842152
O00311-1	CDC7	0.182225472689235	3.36742258295903	8.68883230420077	0.000136000528345364	0.00824417591250385	0.935870873353652
Q56NI9	ESCO2	0.529269098405788	3.44455082264687	8.78162619523537	0.000128198855954849	0.00788469752025957	0.930620582813942
P17676	CEBPB	0.480488944781837	3.47162449475861	7.76721420083892	0.000252414681464453	0.0134610513039208	0.921328997846937
Q96QD9-1	FYTTD1	0.758800581322815	3.48866341259544	7.87641148876786	0.000233835721403512	0.0127941544710779	0.917087957040488
P19532	TFE3	0.458281100189808	3.4288757616243	7.52460483916001	0.000300135229011362	0.0147891195301154	0.888299104214822
Q9UKA4	AKAP11	0.292475036877845	3.39793669848496	8.83716117114001	0.000123777773812146	0.00771818909936402	0.853065180275262
Q14201-2	BTG3	0.672524809199529	3.45374078023666	7.49629490118402	0.000306354441731494	0.0150078053838929	0.844875011993564
Q9H081	MIS12	0.231045411222912	3.35508201032077	8.28285519298492	0.000177284711458812	0.0102315135530956	0.838960303849565
Q2QGD7	ZXDC	0.535253306242496	3.48037958603541	7.47238235612321	0.000311723626321122	0.0151825622854438	0.789663486023194
O43303	CCP110	0.336343460493158	3.39467564033331	8.76912913803997	0.000129218764011842	0.00788983554756362	0.783504669975624
O94782	USP1	0.280955403305847	3.41495007745558	8.56403322502734	0.000147375723515725	0.00868383109331121	0.78131708100681
Q6Q0C0-1	TRAF7	0.467535873946799	3.40511800494016	7.97933104730316	0.00021775670985801	0.0120711712977868	0.763744396855051
Q96T92	INSM2	0.905408925993027	3.44004794701901	7.300986849545	0.000353548219305854	0.0166424429936934	0.754867059241477
Q9BSK4	FEM1A	0.511628968381516	3.44698941190061	7.25146416842751	0.000366813484904786	0.0170760796895454	0.681114588317595
Q14739	LBR	-0.413866511742902	3.27855279276552	-8.02667565959951	0.000210791418936726	0.0119203254762474	0.664722901316085
Q9Y597	KCTD3	0.628510088614772	3.44331796982333	7.81203348435449	0.00024459008710049	0.013126853973941	0.657913230615404
Q9NZM5	GLTSCR2; NOP53	0.371028712804365	3.42741092524201	7.94201266937111	0.000223434708596735	0.0123049729061182	0.594168522396004
Q99592-2	ZBTB18; ZNF238	0.25000054389	3.36235215358558	7.74058778997616	0.000257199876536193	0.0136299758471318	0.519416604539727
Q8WTP8-2	AEN	0.521135218018202	3.47688899262603	7.4352168565936	0.000320285457506577	0.0154212872282881	0.469255306397113
Q16877	PFKFB4	0.593885531717786	3.43883806913258	6.83614259739442	0.000503782513112896	0.0207952709479448	0.464911980767218
Q96KS0-1	EGLN2; RAB4B-EGLN2	1.62053619575305	3.43475780585705	6.99210448659895	0.000446393858469666	0.019692746866311	0.421560657639636
P05412	JUN	1.05337494192312	3.42501401241809	6.77243561737708	0.000529634889109662	0.0213526486872632	0.420832685524497
Q9BYN0	SRXN1	1.02691428040431	3.37709713127627	7.0922627955602	0.000413510078097998	0.0185798834484409	0.392888462443151
Q9NV79	PCMTD2	0.436491994618075	3.37990073428163	6.8646136571561	0.000492700355628456	0.0207560861005734	0.339187541868601
P13797	PLS3	0.184532744993731	3.35938017687145	8.82697163068676	0.000124575565809816	0.00771818909936402	0.334435117653447
Q9NS37	CREBZF	0.427155656632139	3.41768587128332	7.22023230595486	0.0003754741697145	0.017194268228339	0.317964309124094
O76080	ZFAND5	-0.420867939696642	3.27347460887631	-7.85383313823025	0.000237544058106595	0.0129132015071366	0.306249279389647
Q712K3	UBE2R2	0.3483255062404	3.39054820028845	7.57164377420596	0.000290120728548522	0.0146190566524491	0.266279377864935
Q6PGN9-1	PSRC1	0.52419416494548	3.40622447791985	6.89727516387565	0.000480330928389414	0.0205666494127136	0.263662762541683
O75474	FRAT2	0.761122968930696	3.52081083675978	6.45174588487549	0.000685363889481396	0.0256661161456455	0.2080779441601
Q9GZR7	DDX24	0.598867778273215	3.42743127087719	7.67859513452065	0.000268752338635162	0.0140652621449681	0.199321247925081
Q8NHY2-1	RFWD2	0.37555712625435	3.41909486202238	7.3479181259764	0.000341484977253035	0.0161649012265959	0.193247278307837
Q08050-2	FOXM1	0.31778031996613	3.3743444002135	7.08894924878843	0.000414552348481711	0.0185798834484409	0.180070540408072
P61962	DCAF7	0.334968568158773	3.40290743720449	7.71155702954837	0.000262536932952477	0.0138258512316098	0.146317650676652
Q9UHK0	NUFIP1	0.28340816789702	3.38980196271693	7.55155402814773	0.000294349886907772	0.0146756931780171	0.130715611565304
Q7L273	KCTD9	0.321788419546175	3.40352055987251	7.25882049855841	0.000364807190132887	0.0170760796895454	0.129400203266163
Q86TG7-2	PEG10	0.361915741991463	3.37098435576466	7.06007204549313	0.000423764832565285	0.0188922882497095	0.125712788535508
P57058	HUNK	0.642309370419903	3.4056470232333	6.33944808952439	0.000751897086116269	0.0274263413316696	0.0813770495544226
Q14004-1	CDK13	0.271662122124177	3.38247482629942	7.41243023329845	0.000325668865654434	0.0155033099548264	0.0677238468935091
Q9GZN2-1	TGIF2	0.524037172973068	3.46128496347857	6.89349317187063	0.000481744780613268	0.0205666494127136	0.064893094601933
P09601	HMOX1	1.14494232484957	3.47814713972748	6.22532079572107	0.000827223435754787	0.0294100618973411	0.0256331180707967
P49454	CENPF	0.221950829861128	3.39171717262842	9.17725857214294	0.000100253640125623	0.00659950915389451	0.0193972704212459
Q8TBE0	BAHD1	0.733185041897715	3.4365155822885	6.53269571086968	0.000641586539475547	0.0246381812169425	0.0120473176193423
Q9BQ90	KLHDC3	0.445104203773639	3.40814805345398	6.84841609348299	0.000498970342178105	0.0207952709479448	-0.000371488420596755
P33981	TTK	0.224821610862681	3.37720597573731	7.99298484616144	0.000215721056675282	0.0120375206857346	-0.00376135716113701
P36969	GPX4	-0.189967880875255	3.29481074412973	-7.53887340619833	0.000297055934855934	0.0147234900417417	-0.01554557099041
Q16352	INA	0.423369960280557	3.39249216695449	7.64749602318608	0.000274772661417249	0.0142038923012377	-0.0453192571287584
Q96IT1-2	ZNF496	0.370054945504071	3.41409677985922	6.54756711779968	0.000633898062626988	0.0246139404409908	-0.0486873241404391
O95997	PTTG1	0.2507813256723	3.38593361312695	6.88937592388793	0.000483289411787003	0.0205666494127136	-0.0846390224065585
O43739	CYTH3	0.342306721146015	3.40914469632815	6.66430131458122	0.000577090672939149	0.0229366321235154	-0.0879959909737096
O95872	GPANK1	0.369809622893548	3.48181957431245	6.81964693011612	0.000510334448947001	0.0207952709479448	-0.119639775571467
Q15468-2	STIL	0.358375269258832	3.46594541827766	6.52992032632613	0.000643033238828375	0.0246381812169425	-0.135139072384264
Q92794	KAT6A	0.260075169473271	3.37711306602732	7.22478335462882	0.000374197603483494	0.017194268228339	-0.208686637194681
Q86T24	ZBTB33	0.204978503467301	3.36433542426492	7.1279210108839	0.000402482751823118	0.0182329014347398	-0.211732015289205
Q96L50	LRR1	0.295231505316487	3.42300835739067	6.62355898564167	0.000596225544397688	0.0235858987657039	-0.224574474181505
Q9GZT9-1	EGLN1	0.285253982333234	3.40874863660397	6.88985412407381	0.000483109717487213	0.0205666494127136	-0.258488969796389
Q9H410	DSN1	0.306323510112377	3.39492335434616	7.17877433335314	0.000387337082648251	0.0176416338291576	-0.278341051982085
Q96D09	GPRASP2; ARMCX5-GPRASP2	0.141531953811869	3.35824300012538	7.23526164299649	0.000371277416339306	0.0171889203850274	-0.308898034566696
Q8IWU5-1	SULF2	-0.298263548157657	3.30750319421587	-6.83532688583979	0.000504104223419892	0.0207952709479448	-0.312312564618498
Q9UKL3	CASP8AP2	0.286047732252795	3.4110950473699	6.42611478373511	0.000699933146835276	0.0260957375895311	-0.333777401262063
O60315-1	ZEB2	0.411268067622964	3.40348237425939	6.25280387831284	0.000808321916644064	0.0289826402963527	-0.336593966850414
Q96M94	KLHL15	0.293156004307508	3.40309157123069	6.34244075582699	0.000750030502779993	0.0274263413316696	-0.339298679801167
Q7Z7L7	ZER1	0.282968775850787	3.368787117965	6.38000573712747	0.000727047148476055	0.0268688564607861	-0.386461861008475
Q14145	KEAP1	0.255092310838043	3.3747191868433	7.42413763173295	0.000322890035062486	0.0154583604286165	-0.40018501127655
P63261	ACTG1	0.28400601407469	3.38391842958474	6.47552592585753	0.000672157477599446	0.0252839236886291	-0.401816667557437
Q9NS23	RASSF1	0.512274687197326	3.46476062920118	5.83260715592815	0.00116116720425151	0.0382187299336846	-0.48571835682962
Q9Y5V3-2	MAGED1	-0.222903551832241	3.29257561168586	-6.90185399268496	0.000478625573765155	0.0205666494127136	-0.501110471367934
Q8IXM2-3	C17orf49	0.552620276491432	3.32969831979995	6.5546470454469	0.000630274985972592	0.0246139404409908	-0.502982274264266
Q07954	LRP1	-0.0915079789587549	3.3002419143938	-7.45277444153085	0.000316207359747872	0.0153124322599745	-0.56874396592351
Q9BZX2-1	UCK2	0.195642070863873	3.36913093192643	6.73848560359616	0.000544033459392239	0.0218286948992334	-0.601473076640882
Q86XR8-1	CEP57	0.234884639346291	3.40226274716636	6.49723046284335	0.000660358273032887	0.0250638685070951	-0.608519183031519
Q5JSZ5-1	PRRC2B	0.237781777122283	3.36513208058124	7.56515525847499	0.000291478936341259	0.0146190566524491	-0.61527457293368
Q9NYF0	DACT1	0.466511709875643	3.45622704311955	5.74187434670674	0.00125884993150276	0.0395786176225457	-0.615605994696796
Q5I0X7	TTC32	0.520851354919355	3.39180055961855	5.60240787627983	0.00142790101709094	0.0428167045196024	-0.628110819183831
P56559-2	ARL4C	0.431280759386637	3.43931658213858	5.5937690465924	0.00143919735764742	0.0430024004806282	-0.65395297642339
Q2KHR2-1	RFX7	0.309660591041845	3.39825352768232	6.52941978763528	0.000643294548745235	0.0246381812169425	-0.709515176473976
Q92624	APPBP2	0.631116478033079	3.35505416402754	6.13421028665168	0.000893608987836041	0.0315035501672364	-0.730484501492186
O15297	PPM1D	0.225766825706689	3.39445693719883	6.48678233550848	0.000666008218749823	0.0251649562833453	-0.740110474885449
P24928	POLR2A	0.328708452960329	3.43143151430063	7.65887449697573	0.000272552081447061	0.0141760730757589	-0.753151111868506
A0AVK6	E2F8	0.384158594691612	3.4516897867021	5.71921642943863	0.00128468835514929	0.0401263366549186	-0.756592010991196
Q8NBE8	PHOSPHO2-KLHL23; KLHL23	0.89441418089769	3.4779413496893	5.30329396084887	0.00188566430022366	0.0520937947333919	-0.75759958691238
Q9NVK5-1	FGFR1OP2	0.463561244948962	3.34847431185479	5.93218336492892	0.00106380131500497	0.0357115134670594	-0.778807241720994
Q9UQR0	SCML2	0.13691338897554	3.33726143758861	7.04513775049412	0.000428621581945942	0.0190082392077711	-0.785477811845587
Q96EA4	SPDL1	0.209387170463713	3.38001416474261	6.56377180585462	0.00062564052454377	0.0246139404409908	-0.793899615992936
P62805	HIST1H4A; HIST1H4F; HIST1H4D; HIST1H4J; HIST2H4A; HIST2H4B; HIST1H4H; HIST1H4C; HIST4H4; HIST1H4E; HIST1H4I; HIST1H4B; HIST1H4K; HIST1H4L	-0.186229193685353	3.33320603157286	-6.81215725422246	0.000513341604221757	0.0207952709479448	-0.796425267450112
Q8N448	LNX2	0.372959601554121	3.41456065084032	5.7501110380174	0.00124960468224029	0.0395786176225457	-0.805157229178981
Q13371	PDCL	0.266805554869743	3.36480925559971	6.07447032314538	0.000940451918927415	0.0323438688525812	-0.813915162607616
Q8TB40	ABHD4	0.427429762492755	3.3631272922483	5.65141498818252	0.00136570315149472	0.0413935782535773	-0.820682022405649
Q9UHA3	RSL24D1	0.166349837701066	3.36336406383722	6.28245936848738	0.000788479716600733	0.0283920089405033	-0.824119236569565
Q9UKT7	FBXL3	0.329266697054242	3.43450292850834	5.68174763334694	0.0013287584026082	0.0407131574559153	-0.864870225510932
Q0D2I5-5	IFFO1	0.322660144738173	3.37965500079068	5.79178047617718	0.00120400655860066	0.0388050190965675	-0.864942882975839
Q71F23	MLF1IP; CENPU	0.311733412575335	3.35979614747614	6.50766445267549	0.000654770843329168	0.0249642494384234	-0.873928668130204
Q9NWF9-1	RNF216	0.33217923744235	3.40225812553065	5.76350192552671	0.00123473932389665	0.0394087634210348	-0.889972635301892
Q9H8K7	C10orf88	0.217074772909592	3.39635007068145	6.20718352562668	0.00083997502136731	0.0297379392018527	-0.915880643559254
Q96GE4	CEP95	0.251002304765726	3.38367354424205	5.74295553556291	0.00125763190660173	0.0395786176225457	-0.931040824425451
Q9BY42	RTFDC1	0.206298096558884	3.36072710275164	6.70888353813375	0.000556956310274886	0.0222412979638682	-0.933051902120509
Q5VWN6-1	FAM208B	0.196050139354	3.37292004273867	6.86174663350756	0.000493803531889946	0.0207560861005734	-0.934353601825124
P10645	CHGA	-0.210877292091184	3.30786359792983	-6.34792669478466	0.000746622609434492	0.0274263413316696	-0.974513085204189
Q86YI8	PHF13	0.426786799566869	3.48992948065216	5.41927614529955	0.00169073282701088	0.0479667164996419	-0.983053502980277
O14683	TP53I11	-0.403041252751114	3.27054595131359	-5.53199971464802	0.00152300809109307	0.0445585631095494	-1.01794251232093
Q9NZU0	FLRT3	-0.341074464311634	3.33161821818984	-5.95560526548481	0.00104227856864625	0.0352700370257563	-1.01817572822274
Q96A44	SPSB4	1.04690267978907	3.53160668351078	5.02181153086991	0.00247483894051809	0.0615236479362651	-1.01917785070707
Q8NFH3	NUP43	-0.141092647541478	3.33710074708722	-6.38824677156305	0.000722113803033966	0.0268041009002828	-1.01983135354713
A1L0T0	ILVBL	-0.318774900326905	3.25904069977887	-5.95875498999048	0.00103942244467517	0.0352700370257563	-1.04851179948512
O75618-2	DEDD	0.641787180076927	3.44686447404556	5.20081654553116	0.00207942608969061	0.0549255305070003	-1.05039069330762
Q5TKA1-2	LIN9	0.366112567341623	3.40722906646574	5.48679223395092	0.00158788362954035	0.0456498676466629	-1.07624020526413
Q9BVI0	PHF20	0.197158953600187	3.39780565302985	6.08962132339507	0.000928310815872992	0.0320571595678108	-1.07859693259894
Q9UHH9	IP6K2	0.392567224588088	3.39297691837303	5.30842520809626	0.00187651680534752	0.052011613821902	-1.10590753110999
P61296	HAND2	0.315730092056544	3.44272748786066	5.84015089194784	0.00115344385379119	0.0381134035766455	-1.14844379970026
Q9UBZ4	APEX2	0.384284265371389	3.45807502639704	5.29283214061378	0.00190447244060702	0.0522706344773771	-1.16545922136435
O95503	CBX6	0.672093717828407	3.48834091848403	5.02640304205744	0.00246368418574312	0.0615236479362651	-1.16583760706383
Q9H3N1	TMX1	-0.349311856623139	3.23683115251604	-5.69532108507718	0.00131259695125114	0.0405126077334876	-1.16726687004459
P48506	GCLC	0.167573742628371	3.34796057606766	6.32610142442869	0.000760286826058396	0.0274943210144551	-1.17527300950121
O60341	KDM1A	0.148220651216879	3.36483378682978	6.82939990277578	0.000506448890087229	0.0207952709479448	-1.177216742143
Q9NQZ6-1	ZC4H2	0.318959314306526	3.38244076014075	5.97928065872876	0.00102102805177986	0.0348718547165259	-1.18666232494684
Q9HDC9	APMAP	-0.336136702777646	3.30027641066723	-5.79196222950401	0.00120381188091486	0.0388050190965675	-1.21106300034631
Q9H6E5	TUT1	0.447777155866614	3.39750645016539	5.78406968297469	0.00121229892391934	0.0388396605815375	-1.22663142114175
Q16587-5	ZNF74	0.578820298774852	3.3874972981325	4.90786490551779	0.00277092101323448	0.0665178930413496	-1.22828501656149
Q6TFL4-1	KLHL24	0.614575581108841	3.41880320132779	4.83363624486302	0.00298539307843499	0.0682166814610182	-1.23424691700226
Q6P0Q8	MAST2	0.768398952103241	3.36982364374736	4.84041159903674	0.00296505509486186	0.0682166814610182	-1.23577915204636
O60333-2	KIF1B	0.188974655871687	3.37777785202376	6.09261797118091	0.000925930812598006	0.0320571595678108	-1.23588395941954
P49790	NUP153	0.244752200324709	3.37943293800174	6.96423813114333	0.000456071553445725	0.0200148901527796	-1.23700739402849
Q96FA3	PELI1	0.332541032450671	3.39357621829234	5.18080023626618	0.0021198651550204	0.055818699363131	-1.30833814466423
Q8TF40-1	FNIP1	0.368282514528773	3.39395377531879	5.0540770372345	0.00239764962240915	0.061035032381932	-1.36463021043378
O95072-1	REC8	0.327078279860865	3.3442266871772	5.5328012070487	0.00152188550853563	0.0445585631095494	-1.37696182404474
Q96QB1-2	DLC1	0.323352016109102	3.36921638781086	5.04154720238904	0.00242729540072021	0.0614185917311366	-1.39652496084344
Q12796	PNRC1	0.453430768060521	3.43993226990252	4.84897858939195	0.00293956355655263	0.0681781324605228	-1.41052858020181
Q13137-4	CALCOCO2	0.177691483303856	3.39091136585771	6.12934273719354	0.000897324001915112	0.0315035501672364	-1.4105947251825
Q4KMQ2-2	ANO6	-0.218467717750958	3.32909466234426	-5.97792146418331	0.00102223452587015	0.0348718547165259	-1.42305816029821
Q9UPP1	PHF8	0.201101226959769	3.37292259806291	5.68742505782033	0.00132197097502693	0.040653019837872	-1.42481697748822
P26599-3	PTBP1	-0.116559318511107	3.31778521152278	-6.92366206533412	0.000470598318911216	0.0205453960370254	-1.42735514401665
Q969G9	NKD1	0.995785962127293	3.42536868459838	4.581514001122	0.00386749875982329	0.0812656971328455	-1.44825418505151
Q6P3S6	FBXO42	0.469697577103144	3.43579913911287	4.67043261187064	0.00352646688254479	0.0762876405124868	-1.44916007392509
Q8NEF9	SRFBP1	0.189257985434375	3.36201032320432	5.81511878690064	0.00117930060563454	0.0385146779189016	-1.45875080236906
Q9UM11-2	FZR1	0.305804416034161	3.44194042203321	5.09585134291284	0.0023017435556589	0.0596753575384059	-1.4627783620854
O94953	KDM4B	0.221039475834205	3.38656835577579	5.56684168039037	0.00147506849733701	0.0437638280231045	-1.46608067333334
Q8NFZ8	CADM4	-0.314884452798779	3.34150656406253	-5.30998850483469	0.00187373996483061	0.052011613821902	-1.4660924281655
Q15583	TGIF1	0.613421843456128	3.50687198321504	4.57149014668255	0.00390822911054395	0.0817139912790158	-1.50173503993415
Q15326	ZMYND11	0.276472647419319	3.37453357535224	5.49643288024903	0.0015737883078046	0.0455695542321703	-1.52175580068505
Q96SK2	TMEM209	-0.307303317296338	3.28812181617777	-4.92292989616423	0.00272955870704367	0.0660898323722699	-1.5227607881568
Q9Y2M5	KLHL20	0.518615730143886	3.45493053327655	4.83255399336908	0.00298865636345625	0.0682166814610182	-1.53035378057013
Q9UPW0-1	FOXJ3	0.319183352094219	3.40410232732426	5.31499359666	0.00186488099677115	0.052011613821902	-1.5332790919497
Q9P0I2	EMC3	-0.308741519231774	3.26931595224026	-5.28592230629014	0.00191701203544052	0.0524439721124085	-1.54940088705243
P49796-3	RGS3	0.262401511490635	3.41005813364501	5.16682713758174	0.00214862558783924	0.0563997482963658	-1.55731155466396
Q0VDD7	C19orf57	0.386845586536379	3.39832448820004	4.87440782781993	0.00286534900530121	0.0670650853296333	-1.55875058840837
Q9H0C5	BTBD1	0.586267717640606	3.39806616028331	5.21787075484207	0.00204566306355274	0.0545466992832133	-1.57324121359016
Q16533	SNAPC1	0.361578746315648	3.39384027204882	4.95572901750045	0.00264190645060081	0.0645237789935143	-1.58778636387811
Q00987-11	MDM2	0.531650645838634	3.4175306888015	4.64446044951469	0.00362242849550437	0.0772723607673919	-1.59266941226079
Q9HCH0	NCKAP5L	0.280209168173856	3.37385128168907	5.29737194802576	0.0018962847034549	0.0522159964421929	-1.59666745690848
Q9HCL2	GPAM	0.343099773478064	3.42019702097287	5.27773614634026	0.00193198971378468	0.0526499241273514	-1.60023500323442
Q99708-2	RBBP8	0.363733141324597	3.40118893486955	5.24125147481898	0.00200038447517806	0.0538506057119819	-1.60574211335853
Q96I76	GPATCH3	0.523646851576243	3.41616366229764	4.50936249134226	0.00417175113847768	0.0850026613872105	-1.60628513174574
Q4KMQ1	TPRN	0.363961016013152	3.44523138162398	4.7866142223803	0.00313097864980596	0.0707282201159921	-1.60953948397902
Q8N8K9-2	KIAA1958	0.330628126111452	3.38447335131539	5.03214620450747	0.00244981189463296	0.0615236479362651	-1.6298425355879
P11166	SLC2A1	0.189728992753902	3.38165235466921	5.48344225349533	0.00159281522526927	0.0456498676466629	-1.63359783800262
Q7Z3B3	KANSL1	0.178720608332855	3.37931653453219	5.70225311940965	0.001304429945395	0.040488653613461	-1.65369596295025
O00231-2	PSMD11	-0.0807488029680719	3.31390164678525	-6.55301587724291	0.000631107604846051	0.0246139404409908	-1.65494905947828
Q9BVW5	TIPIN	0.199313004698361	3.33911576772181	5.32958704908766	0.0018393219108157	0.051660421401777	-1.65848230434783
P51991-1	HNRNPA3	-0.15282860758232	3.29219930429303	-6.81762919123505	0.000511142585753882	0.0207952709479448	-1.66425969872339
Q92643	PIGK	-0.344486901041036	3.2858276837158	-4.63183925819818	0.00367012500499601	0.0780921042729707	-1.67425197687024
Q9P2N6-3	KANSL3	0.18230033021143	3.3760218567773	5.5207925307382	0.00153880446751258	0.0448649357898306	-1.68089659896226
Q9Y4B6	VPRBP; DCAF1	0.235455979329959	3.35197595589088	5.81893995892835	0.00117531100018703	0.0385146779189016	-1.68167045359013
Q53H80	AKIRIN2	0.382170371778681	3.41417974922981	5.05560405179143	0.00239406489249934	0.061035032381932	-1.68782930950705
O43151	TET3	0.444870103324612	3.41827850134696	4.88718225438504	0.00282887062134438	0.0667676858696015	-1.69222247301898
Q9UMS6	SYNPO2	0.242857412013877	3.3782366325307	5.91012270230452	0.00108453965012301	0.0361198857388793	-1.70422208653363
O43896	KIF1C	0.176489681523854	3.36486596448056	5.34498011121654	0.00181279398005055	0.0510856256719263	-1.71381449439597
P41208	CETN2	0.134074099015291	3.35170697488499	5.71825743530089	0.00128579526428056	0.0401263366549186	-1.72002084943477
Q765P7	MTSS1L	0.331655396581752	3.38856502913774	4.7993984860522	0.00309061599871851	0.0701928043266905	-1.73289458883767
P35711	SOX5	0.23177253348255	3.36051606119903	5.22279532816687	0.00203603007038388	0.0545466992832133	-1.73332240053424
Q9UMZ2-1	SYNRG	0.108285249350899	3.35892266692884	5.92499496172948	0.00107050857261209	0.0357940683842438	-1.7370984232196
Q13823	GNL2	0.324532330177347	3.39446661322625	5.78935098296089	0.0012066122719322	0.0388050190965675	-1.7930135704979
Q12983	BNIP3	0.961916259366918	3.5239228212392	4.18246088920119	0.00593520415058553	0.101853421940598	-1.80749323133254
O15534-1	PER1	0.451257922768979	3.46406391803899	5.01294328674962	0.00249654653560415	0.0615236479362651	-1.82010830736183
O43915	FIGF; VEGFD	-0.522487165185345	3.27672284975687	-5.14289399181908	0.00219892402930943	0.0575407884191344	-1.83583358235146
Q96DY7	MTBP	0.162529499488337	3.35871564531425	5.24563734791748	0.00199201856749767	0.0537972706722288	-1.84062943036799
Q9UJA3-4	MCM8	0.268520102157241	3.3631713465404	5.56254470654503	0.00148088663128867	0.0437822833517133	-1.86509175362528
O60285	NUAK1	0.648010620431749	3.48882470955681	4.42122349707641	0.00458072393583807	0.0899701162782554	-1.8682778600498
Q9H165-1	BCL11A	0.356893742319404	3.40911715951619	4.66148345228412	0.00355920361618419	0.0765047185458367	-1.87140959140346
Q9UK32	RPS6KA6	0.316497871809768	3.39354251439591	4.68386042158662	0.00347798393364415	0.0759209653494446	-1.87777378349588
Q6W2J9-1	BCOR	0.0993510634739512	3.38863490749195	5.81025182248534	0.00118440455191064	0.0385320183567531	-1.88191800929387
Q01094	E2F1	0.530637078242701	3.41683480671066	4.79107492294285	0.00311682780572025	0.0705978255134377	-1.88602156930615
P17535	JUND	0.400677743239502	3.40766684613266	4.93618009310889	0.00269375749495691	0.0654109528890689	-1.89265202952434
Q9UMS4	PRPF19	-0.110394019045231	3.32480526450595	-6.10668185001455	0.000914853978153339	0.0318535521484299	-1.94855824031385
Q9NQW6	ANLN	0.156877505230005	3.36445685398092	5.85495252962881	0.00113845995672444	0.0377663921077172	-1.95745178236036
Q15046-2	KARS	-0.07662341511887	3.30792888095954	-6.2457776529709	0.000813106646813837	0.029030663584972	-1.95959235656466
P51587	BRCA2	0.262678053101645	3.39914948094325	5.53614078726306	0.00151721819650109	0.0445585631095494	-1.97066936524817
Q9Y2U9-1	KLHDC2	0.302020176421273	3.42166380875567	4.53164719426685	0.00407498595845336	0.0837459309412879	-1.97561518423288
Q9P031	CCDC59	0.291639851603829	3.40663790250655	4.69005735056372	0.00345586375892045	0.0759209653494446	-1.98919466918282
P20393	NR1D1	0.573920496545474	3.42304601556318	4.16542109413944	0.00604790383817921	0.102673645585049	-1.99097789900815
Q7RTP6	MICAL3	0.134263635324782	3.36409337640799	5.46868520511341	0.00161474854965832	0.0461215975573592	-1.99660461737484
P21964-1	COMT	-0.152875547480929	3.29316539497411	-5.07886004993856	0.0023402163784235	0.0604015609034872	-2.0018301980041
P49848-3	TAF6	0.175106008229007	3.35667618769047	5.74945629416699	0.00125033675059098	0.0395786176225457	-2.00602112372369
Q9UJU2-6	LEF1	0.302276804351306	3.41951035315865	4.8783349939625	0.00285407817704302	0.0669873613363912	-2.01542702835052
P50553	ASCL1	-0.547820590945288	3.24693777727646	-4.32987083280268	0.00505298030405289	0.0944156702220316	-2.04674238076172
O94964-2	SOGA1	0.133359373116797	3.35659445525615	5.94243415204827	0.00105431969767444	0.0355347910904194	-2.05058667429171
Q9BW61	DDA1	0.276841410536327	3.3642607994835	5.27499361098014	0.00193703732251115	0.0526499241273514	-2.05068464582948
Q96S82	UBL7	0.292828415417725	3.36901320260843	4.90983373682148	0.00276547521624597	0.0665178930413496	-2.05553022355278
Q8N0Y2-1	ZNF444	0.299923516060177	3.46365773484011	4.52420703939573	0.00410700813043818	0.0839942973472623	-2.05926277790855
Q8NI77	KIF18A	0.181923264711768	3.42969362226622	5.02171118552428	0.00247508336237251	0.0615236479362651	-2.06135533146495
Q9P2G9	KLHL8	0.358270181298912	3.4169928152194	4.2681051752059	0.00540332265065897	0.0973686372714681	-2.06185933118222
O95229	ZWINT	0.255326527667936	3.35970444718177	5.01269310020453	0.00249716206909597	0.0615236479362651	-2.10109602895367
Q96H35	RBM18	0.250232657003803	3.42568976746367	4.73655325234872	0.00329488281197279	0.0736410678347021	-2.10169661396073
Q6IAA8	LAMTOR1	-0.203005624534503	3.24012002158975	-5.0038338236439	0.00251907006644908	0.0618824617489794	-2.13507620135306
Q9H9P5-1	UNKL	0.590288950140509	3.4047486046033	4.34737957339975	0.00495837317873326	0.0937289530834188	-2.13659338468233
Q92626	PXDN	-0.306447137587824	3.29942458023024	-4.6267574130341	0.00368952993536172	0.0783072524820096	-2.15314291973868
Q96L92	SNX27	-0.134318285867696	3.29707987741098	-5.38786806237281	0.00174115256416865	0.0492313808915606	-2.1605061276506
O94966-6	USP19	0.172135100432403	3.35838998916943	5.05616542100875	0.00239274858646436	0.061035032381932	-2.16558629764932
O94916-5	NFAT5	0.241598393907405	3.37699433127648	4.84705370783012	0.00294526942981608	0.0681781324605228	-2.17018455719702
Q92618	ZNF516	0.145814196163164	3.3916386079687	5.3202581889076	0.00185561417167873	0.0519448671447342	-2.17860636242224
Q9BRK5-1	SDF4	-0.220074613190167	3.28379752743655	-5.21837936889946	0.00204466576130671	0.0545466992832133	-2.19409500277986
Q9Y2J2-2	EPB41L3	-0.229980290442885	3.3104095324199	-5.70005306589146	0.00130701564002628	0.040488653613461	-2.20601904399763
O43805	SSNA1	1.12858606738375	3.18304770955681	4.0412558093342	0.00694551743988374	0.111898527626119	-2.21447495807702
O00264	PGRMC1	-0.281258571984733	3.25025519451396	-4.73959604513444	0.00328464751522209	0.0736075530937801	-2.22206226027922
Q96KQ7-2	EHMT2	0.11342815799217	3.36712908860598	5.56934124009258	0.00147169608346398	0.0437638280231045	-2.23297357305814
P48634-1	PRRC2A	0.202993235707683	3.3512260185647	5.62868851896632	0.0013941535181855	0.0419540626579679	-2.24935176887383
P51571	SSR4	-0.363171735350688	3.26096147628726	-4.83457761827503	0.0029825578640315	0.0682166814610182	-2.25292975612679
Q9NPA0	EMC7	-0.363116898655108	3.31019719967615	-4.61657207404113	0.00372877273681138	0.0787434563417863	-2.25660194117569
Q9Y546	LRRC42	-0.209659687232238	3.29052968264545	-4.89062763504215	0.00281912246400046	0.0667676858696015	-2.25762944472228
Q8IWZ3-6	ANKHD1-EIF4EBP3; ANKHD1	0.121943076362465	3.36226389468159	5.48783119164755	0.00158635769335107	0.0456498676466629	-2.26202149004135
Q8N9F7	GDPD1	-0.24380469672097	3.36155743257306	-4.42210059565533	0.00457643751537195	0.0899701162782554	-2.26477012205404
Q9Y4P3	TBL2	-0.277217716475922	3.32776181145516	-4.62417988639124	0.00369941649672552	0.0783198075412292	-2.26687955771722
P28749-1	RBL1	0.479235608636173	3.40563295986594	4.67811040978322	0.0034986522096312	0.0761747894531073	-2.28046472960003
Q9NYZ3	GTSE1	0.293051610989634	3.42742888557865	4.89747016592814	0.00279987538571482	0.0667676858696015	-2.28574247181456
P25440-2	BRD2	0.232987204612723	3.44678733588718	5.20211026641635	0.00207684273374906	0.0549255305070003	-2.28807651392658
Q9H5Y7	SLITRK6	-0.298079828451132	3.3597216418338	-4.88728869075373	0.00282856890476674	0.0667676858696015	-2.30162441830111
Q96SW2-1	CRBN	0.16581145149419	3.33624811384946	4.85214106608558	0.00293021630468863	0.0681781324605228	-2.30743771251582
Q92871	PMM1	0.290660890584008	3.41194673231055	4.66248434299162	0.00355552525697799	0.0765047185458367	-2.31195208048529
P04406-1	GAPDH	-0.0985084878211145	3.299277653513	-6.858306609009	0.00049513094068541	0.0207560861005734	-2.31604751515779
Q9H8H3	METTL7A	-0.420070347485922	3.30968904949604	-4.36720850161218	0.00485362964963306	0.0931587321817954	-2.32678279220487
Q9Y3Q0	NAALAD2	-0.250261953211553	3.26792775463022	-4.6691886646207	0.00353099689056134	0.0762876405124868	-2.32915594180721
Q9UMY1-1	NOL7	0.289495202808823	3.35255513909333	4.67446922434892	0.00351181221682791	0.0762642519046184	-2.33493911584849
Q15649	ZNHIT3	0.339681654806792	3.38180830108369	4.29532104962495	0.00524568919423794	0.0958943355274518	-2.33947382666061
Q96MP8	KCTD7	0.39856870217542	3.43184777171294	3.91535271206327	0.00801091420268618	0.12120102787713	-2.33983255332784
P17098	ZNF8	0.222423229827131	3.39221408169729	4.65343929828176	0.0035889233968229	0.0768684032482899	-2.35282906573873
Q9UBI6	GNG12	-0.410497283311255	3.29737134716821	-4.2938761471244	0.00525392677640324	0.0958943355274518	-2.35850387431954
Q96AV8	E2F7	0.41659848374194	3.42191746293575	4.48175745917059	0.00429523459330215	0.0863762450672169	-2.36711960751047
P12036	NEFH	0.426468479131639	3.40939581407514	3.82963784523366	0.00884054192687632	0.127659956868348	-2.37564834058329
Q96IY1	NSL1	0.307409023257135	3.38308373703933	5.02076059500484	0.00247740017794103	0.0615236479362651	-2.37687122890101
P0DMV8	HSPA1B; HSPA1A	0.119618273325051	3.34588722654169	6.11989367412124	0.000904586375891313	0.0316267419222415	-2.37902691098496
P25787	PSMA2	-0.0937612527129907	3.31334306844055	-5.45287513200243	0.00163863020405963	0.0466456016871839	-2.40269654471074
Q96AP0	ACD	0.263545124705892	3.36949838197826	4.38512857683742	0.00476110953703323	0.0922232389863034	-2.40835209436764
P23508-1	MCC	0.160752527411635	3.3550544891171	5.21392323678682	0.00205342230215063	0.0545808716653666	-2.42029479161984
Q01581	HMGCS1	0.177910680522308	3.3554781551221	5.65477533853456	0.0013615530079967	0.0413935782535773	-2.42683707030415
Q9C0C9	UBE2O	0.0699949907392381	3.34151216174719	5.67124213370954	0.00134142314783805	0.0409522878394327	-2.4284756316822
Q8NCD3-1	HJURP	0.227898687897605	3.41894550248392	4.41426400789159	0.00461489616556925	0.0902823844221478	-2.43267373669916
Q8TF39	ZNF483	0.43514784689951	3.47123533470309	4.07297860220258	0.0067027608686378	0.110089004523407	-2.43284887536548
P98175-3	RBM10	-0.33936598749634	3.24305598915511	-3.86924433035329	0.00844583841926398	0.124541287560329	-2.44407528105555
Q96GV9	C5orf30	0.268084929869418	3.37931108921975	4.03468440168601	0.00699702702696824	0.11251326284205	-2.45478181785069
Q14692	BMS1	0.251999661683715	3.38067027604322	5.07716648601631	0.00234409095839548	0.0604015609034872	-2.45943794959245
P55273	CDKN2D	0.381821610597231	3.38711298186732	3.81939016622468	0.00894598773921379	0.128307327862912	-2.47061088194471
Q96F44-1	TRIM11	0.460517501446267	3.39976787004538	4.5272565047588	0.00409384909717867	0.0839288868438625	-2.48975399748902
Q99550	MPHOSPH9	0.193411922074925	3.38596021141072	4.48671590549336	0.00427275366932329	0.0863231070288884	-2.50187043270821
Q7Z2Z1	TICRR	0.348920880674703	3.36570112029222	4.21974350369869	0.00569675243954116	0.100630683554662	-2.50903698913469
Q9NWQ4	GPATCH2L	0.298689620932352	3.38489403132095	3.94013663720333	0.00778751379114755	0.12039924991598	-2.51809156890581
Q3T8J9-3	GON4L	0.216567482665532	3.33823520778687	4.57896362122101	0.0038778161445742	0.0812797980949806	-2.52169317225478
Q9Y575-3	GPR75-ASB3; ASB3	0.320012227643407	3.36739511095838	3.90710556135066	0.0080868341455096	0.121461077558046	-2.5229428143866
P04843	RPN1	-0.359382885783965	3.27915974862045	-4.8833382850723	0.00283979167821351	0.06683822536488	-2.54282496300744
Q9BWG6-1	SCNM1; TNFAIP8L2-SCNM1	0.303234475383039	3.38942382152475	4.68422694486791	0.00347667116592307	0.0759209653494446	-2.54563556108894
O75132	ZBED4	0.201819140515876	3.40159787372904	4.50828625406889	0.00417648965277773	0.0850026613872105	-2.5485830003364
Q9H496	TOR1AIP2	0.43192475460798	3.3998985954199	3.89671543775502	0.00818362790438967	0.122261079295013	-2.5636504997751
O15379-2	HDAC3	-0.131281905715558	3.33600199100917	-4.68687855935717	0.00346719062498715	0.0759209653494446	-2.56874718375632
Q8IWI9-4	MGA	0.236505265894496	3.3738204334411	5.04155634005881	0.00242727362962289	0.0614185917311366	-2.59689324801174
Q969V3	NCLN	-0.298606594546562	3.28358234633393	-4.15179398978505	0.00613976252114722	0.103467278006373	-2.59991556140284
Q9UL63-1	MKLN1	-0.145723907804287	3.33611187232864	-4.70282273371775	0.00341079717143067	0.0752339711164264	-2.60324147732429
O43683	BUB1	0.125282137292897	3.37416687221356	4.89179324145337	0.00281583319661928	0.0667676858696015	-2.62870368366085
Q9Y639-2	NPTN	-0.275390163706575	3.33361860597062	-4.28202742769246	0.00532202962199508	0.0965256025004187	-2.63351525043051
P04198	MYCN	0.161046925291337	3.39718457624899	4.60850467880862	0.00376019043042861	0.0792084114169787	-2.63723638478478
O00287	RFXAP	0.266424294686947	3.39891694759279	4.50401392691237	0.00419536010432065	0.0851809740698935	-2.65095191919532
O00458	IFRD1	0.164101340838992	3.3774859740936	4.44662843336314	0.00445838110127094	0.0885998093379929	-2.65594616215176
Q8TB52	FBXO30	0.109211527893227	3.35719957051913	5.09931234899538	0.00229399535786561	0.0596580397696779	-2.66187621804994
Q6UB98-1	ANKRD12	0.709644996279957	3.34412567793297	3.3553498219126	0.0155662442691267	0.177601940754592	-2.66252877471164
Q9Y3Q3	TMED3	-0.283232240423772	3.27694906435324	-3.91893572309847	0.00797817883178564	0.12120102787713	-2.66288197872015
Q86VG3	C11orf74	0.333386584688666	3.42320341154133	3.77875678913577	0.00937811458038757	0.13248381084159	-2.67161025700924
O95613	PCNT	0.158610821281917	3.35390138779029	5.13055526760417	0.0022253777953229	0.0580527346854202	-2.67264056960034
Q10471	GALNT2	-0.222660812230567	3.30288704210251	-4.99734973791714	0.00253524287199911	0.0620987105798387	-2.67329274742111
Q15047	SETDB1	0.133289688725831	3.34994581743007	4.94124594688398	0.00268021093429731	0.0652701078970783	-2.67361361089436
Q9H6F5	CCDC86	0.176364399983609	3.36576265163058	5.05985427475182	0.00238411934507232	0.061035032381932	-2.67385904599039
Q9BWF2	TRAIP	0.351429008751306	3.45506276377823	3.6685769126024	0.0106714837679334	0.142275193399695	-2.6768673254865
Q8IXI2-3	RHOT1	-0.276251215883513	3.31127984533456	-4.17522435360503	0.00598277534042264	0.102253275899394	-2.67840780104932
Q14249	ENDOG	-0.227510213650665	3.35454118811785	-4.65197359785953	0.00359436872535322	0.0768684032482899	-2.68733525996613
Q9BXS6	NUSAP1	0.511623287068409	3.40396910858424	4.40760042208497	0.00464788498280875	0.0906211359001408	-2.69813923615551
A6NHT5	HMX3	0.292036905489826	3.423824492612	4.19055603953118	0.00588249131885956	0.101777970950125	-2.70034265941734
P11474-1	ESRRA	0.323854158904995	3.37989305677385	3.94427268828472	0.00775091399815619	0.12039924991598	-2.71759084007151
O75496	GMNN	0.289295217773479	3.39957627319203	4.56416442793293	0.00393830259509231	0.0818626260065321	-2.72006061745305
Q14118	DAG1	-0.168714357986255	3.3390503871047	-4.34477330668954	0.00497232874771994	0.0937289530834188	-2.72162476564807
Q8IW50	FAM219A	0.235554522586534	3.37750462476729	4.11876895977521	0.00636894637243052	0.106477662964483	-2.73259724242403
Q9NT99	LRRC4B	-0.316289246911576	3.31864381237786	-4.1929748930037	0.00586684275818917	0.101716084527782	-2.73936530632714
Q92499	DDX1	0.129980700531384	3.36952460816038	6.33348936280798	0.000755629555766605	0.0274436837796958	-2.73961387969845
Q16587-1	ZNF74	0.366128099155078	3.50720228619693	3.59373442242522	0.011662812417646	0.152122070326757	-2.74276808211398
Q9Y4C8	RBM19	0.300800141516639	3.38710463080508	4.77758496803073	0.00315984585014059	0.0711894682708144	-2.75001354104905
P63244	GNB2L1; RACK1	-0.0942194589678123	3.33170026977576	-5.63580657785899	0.00138517050966602	0.0418331423456841	-2.75713724812891
P22692	IGFBP4	-0.249358702112638	3.28530483124477	-3.89673691307713	0.00818342651185275	0.122261079295013	-2.76166825623949
Q9Y6Q9-1	NCOA3	0.264290954832273	3.38939834114159	4.44401542657169	0.00447079304802436	0.0886374169944782	-2.7621891774388
Q5W0Q7	USPL1	0.493452514302863	3.42276224225271	3.69198753859103	0.0103808939195646	0.139951059466003	-2.77321111236354
Q13188-2	STK3	0.17316634510719	3.3368902379224	4.45885606569372	0.00440081315704906	0.0876625334782397	-2.77560615001976
Q13191-1	CBLB	0.178363576259007	3.37135237172144	4.15930654221536	0.00608892911591398	0.102816265993369	-2.77563748433945
P68431	HIST1H3F; HIST1H3C; HIST1H3D; HIST1H3G; HIST1H3H; HIST1H3B; HIST1H3A; HIST1H3E; HIST1H3I; HIST1H3J	-0.241559882312281	3.3240308171254	-4.72315620350457	0.00334037921518519	0.0744554771136036	-2.7802917783734
Q6VMQ6-4	ATF7IP	0.119432709399362	3.33526458998623	4.7467264871415	0.00326080298692306	0.0732680692475032	-2.78048333198432
Q5JTV8-3	TOR1AIP1	-0.416038512026232	3.32592799319316	-4.25011867767476	0.0055104223579435	0.0985792330956093	-2.7928243293574
O14908-1	GIPC1	-0.0960886113608746	3.32769939350324	-4.83242553213918	0.00298904397769757	0.0682166814610182	-2.79653077150073
P35716	SOX11	0.164086682177504	3.38087470957417	4.56266639099517	0.0039444844717128	0.0818626260065321	-2.80463061809256
Q9HBZ2	ARNT2	0.323650930123467	3.37996598760672	4.05068168518673	0.00687237317185254	0.111358877588518	-2.80734483661056
Q99442	SEC62	-0.275007089962103	3.29970536943207	-4.33554620432158	0.00502209303866849	0.0944156702220316	-2.81465674413808
P28799	GRN	-0.297885181330622	3.33096324367299	-3.99057133965727	0.00735408351998887	0.117137065669993	-2.82050301263046
Q68D91-1	MBLAC2	-0.16843345377452	3.32044428241372	-4.20119053863315	0.00581404043476072	0.101568980346018	-2.8210983843912
P31942	HNRNPH3	-0.108125744059965	3.31265502007246	-5.24925582874766	0.00198514641802586	0.0537840634028486	-2.82956170634508
P21741	MDK	0.366047789235199	3.2730506770787	4.31758767547166	0.00512056437952059	0.0948260999161329	-2.85294286240716
P38398-7	BRCA1	0.200021439452392	3.38502486188371	4.83028518377856	0.00299551057922819	0.0682166814610182	-2.85411012743096
Q8IXQ5	KLHL7	0.30787058725416	3.437165996511	4.40579078869484	0.00465688960892012	0.0906211359001408	-2.86171831199149
Q5JRA6-1	MIA3	-0.209576949848307	3.31201629337825	-4.36078723634953	0.00488727375203465	0.0932365127291734	-2.86213051721336
Q9BUM1	G6PC3	-0.324470507479893	3.3362957911257	-3.62435785098035	0.0112453400469114	0.14823364935029	-2.8634050472038
Q9NVR0	KLHL11	0.232353250336239	3.41199069525736	4.25732037216707	0.00546725626103322	0.0982240964935308	-2.86377501203288
P17275	JUNB	0.387931505505302	3.41310922251955	3.3957524759817	0.0148138067860932	0.173966115357044	-2.86478949139302
P13051	UNG	0.275862221377171	3.38369704776157	4.48585223964013	0.00427665984560563	0.0863231070288884	-2.90076855774032
Q70UQ0-4	IKBIP	-0.313440108938367	3.29588724326744	-4.33116556440873	0.00504591515762704	0.0944156702220316	-2.90223196501504
Q92503-2	SEC14L1	-0.204651290580302	3.31847233794482	-3.97143114478006	0.00751531333757838	0.119030131921871	-2.90702088024985
O60337	MARCH6	-0.35594034739843	3.27843138843297	-3.4157951774435	0.0144554913175334	0.172081232808566	-2.90771668749795
Q9P035	PTPLAD1; HACD3	-0.27151681647126	3.30768979296478	-4.3138722704276	0.00514120717712268	0.0949995870053414	-2.92044979922569
Q96C34-1	RUNDC1	0.187870427122518	3.41696895510146	4.08545763523558	0.00660988370335573	0.109205647224462	-2.92653703043115
P41134	ID1	-0.212199287489063	3.30830453428444	-3.80809737074281	0.00906381449170802	0.129056437306182	-2.92964685046975
Q9HCK8-1	CHD8	0.126276094819588	3.34719870213789	5.0307617614397	0.00245314780446019	0.0615236479362651	-2.93622234308791
P15884-3	TCF4	0.175401265532224	3.37589488390053	4.30538853402808	0.00518869486339647	0.0954583906527919	-2.93648089839606
Q00973	B4GALNT1	-0.203719861483726	3.2985579301784	-3.8677915940859	0.00845996356724203	0.124541287560329	-2.93735163523904
Q8N766-1	EMC1	-0.36676350162126	3.29840090752907	-4.43982996496649	0.00449075554162069	0.0888241929429483	-2.9379335771016
P81274	GPSM2	0.205990681471976	3.38841040606741	3.95966239579961	0.00761641010876735	0.119458521905613	-2.94273644217801
Q15113	PCOLCE	-0.193352881838621	3.31404869872058	-4.30278848593111	0.00520334729783522	0.0955193994151624	-2.94977832149051
Q9UHN6-1	TMEM2	-0.144683707528271	3.31884502815155	-4.18480717647171	0.00591987154128041	0.101853421940598	-2.95381159174535
Q5FBB7-1	SGOL1; SGO1	0.232384292689211	3.41046044363116	4.13808172925453	0.00623377887073621	0.104841957614418	-2.95498776056191
Q8TCJ2	STT3B	-0.295273040840313	3.29187331257382	-3.97882593544519	0.0074525582387035	0.118258485347111	-2.95764585983681
P12107-2	COL11A1	-0.281354744553437	3.29577701285884	-3.58042855834645	0.0118495360615915	0.154005074961126	-2.97103383061406
Q8IWP9	CCDC28A	0.354064072207973	3.38871575583063	3.33237461337506	0.0160128266227439	0.180754884508527	-2.97532191074414
Q9H9D4	ZNF408	0.510477220806671	3.50354887384917	3.26041757223681	0.0175051870627254	0.18698716763945	-2.98026806717801
Q5SWA1	PPP1R15B	0.7262499980915	3.53400389236407	3.06471542096558	0.0223934078944059	0.207753709470824	-2.98091315051263
Q9UPQ0-1	LIMCH1	0.208820156266884	3.35846412102386	4.72064264337902	0.00334899428270303	0.0744554771136036	-2.98363958907445
Q8WUY8	NAT14	-0.223292072568914	3.30734457145964	-3.82742725668709	0.00886317051601991	0.127659956868348	-2.98587510447844
O43711	TLX3	0.290615362079377	3.44517520504435	3.54389378864296	0.012379494229832	0.158766542436172	-3.00213503451894
Q96BJ3-1	AIDA	-0.185611165727542	3.32419778865697	-4.43392284421878	0.00451910073062477	0.0891755099677853	-3.00997789869637
O60725	ICMT	-0.358021956850423	3.27802132425803	-3.3587368985967	0.0155015751543742	0.177467761210268	-3.01198628026808
Q9C0F1-1	CEP44	0.161049756329098	3.34697555461835	4.32039765836021	0.00510501406230029	0.0947463623104454	-3.02453269418453
O95155-4	UBE4B	0.204138736553385	3.33739143761715	4.85718345290385	0.00291538227295083	0.0680471219719771	-3.02887801094045
Q8TF72	SHROOM3	-0.195122739134617	3.3157138622598	-4.39770497366096	0.0046973650745513	0.0911981523460121	-3.03207696144381
Q14683	SMC1A	0.0883686702882991	3.32237415659304	5.5025854688081	0.0015648674225167	0.0454674927659508	-3.03486061934937
Q7Z628	NET1	0.282843473849624	3.4047407470525	4.06534837653732	0.00676027020008177	0.110178020707716	-3.04616767506963
Q9Y5A7	NUB1	0.105184897040308	3.34378436433189	4.34595042750149	0.00496602024283933	0.0937289530834188	-3.04727041127465
Q9UPG8	PLAGL2	0.512492487540453	3.4210158260367	3.18146575934673	0.0193204632854861	0.197877119951668	-3.0504804690201
Q8IXV7	KLHDC8B	-0.347866571138977	3.32559248802929	-3.45345701709275	0.0138077690309577	0.167161295768462	-3.0641320317538
Q9HCK1	ZDBF2	0.172777183834549	3.36212098409343	3.95839068416286	0.00762742520593636	0.119458521905613	-3.06806015301909
Q9H4G4	GLIPR2	-0.295376279619853	3.32594235658138	-3.77740786595172	0.00939285360486243	0.13248381084159	-3.06955030235034
Q9HBM6	TAF9B	0.132750326291023	3.34769677704408	4.30628079542621	0.00518367727668903	0.0954583906527919	-3.07605984672189
P31321	PRKAR1B	0.284028942219258	3.42717099023026	3.76907027180712	0.00948452897210134	0.1327972626993	-3.08524427243839
Q05707-1	COL14A1	-0.234040196735697	3.32665873395731	-4.37907631840833	0.00479213286955952	0.0924334225606782	-3.09797126921158
Q8N428	GALNT16; GALNTL1	-0.216324209011654	3.29777804592653	-3.94280141864849	0.0077639111399851	0.12039924991598	-3.1000322857807
Q969X5	ERGIC1	-0.246656957244183	3.26059161434522	-3.86531945753799	0.00848406112741858	0.124541287560329	-3.10077791930724
O95619	YEATS4	0.186878521655139	3.37518633157734	4.35800297738432	0.00490194340600805	0.0932365127291734	-3.10081000203272
Q9H9Y2	RPF1	0.300738787024141	3.35730310230683	3.9274425075102	0.00790105552145919	0.121044170588755	-3.10298686725484
O43309	ZSCAN12	0.356483099741662	3.4125102897141	3.23859297102159	0.0179875215530054	0.189217049445223	-3.10440150309394
P32418-4	SLC8A1	-0.224551731052247	3.34260815699894	-3.77652788250412	0.00940248265882637	0.13248381084159	-3.10838363210951
Q8NFU7	TET1	0.281179665972427	3.35405284442894	3.76853895358865	0.00949040472428911	0.1327972626993	-3.11178564738132
Q8TDM6-1	DLG5	0.308858903189466	3.38904512721127	4.09518167294408	0.00653851068467889	0.108665662779299	-3.11596880008083
Q7L2Z9	CENPQ	0.201562544691255	3.39837445979767	4.29118735261353	0.00526929472456802	0.0958943355274518	-3.12011351715293
Q92966	SNAPC3	0.274598773968601	3.37729717939561	3.70557272965438	0.0102163036785835	0.138619283084935	-3.12023970538393
Q15768	EFNB3	-0.308121013950186	3.36236363580655	-3.31768988529682	0.01630563748325	0.181727302471075	-3.13012231271339
Q15527	SURF2	0.268725081112839	3.38809977338075	4.02787054701847	0.00705088925303888	0.113163414944963	-3.13015353950891
Q96HY6-1	DDRGK1	-0.378148219257316	3.18285773450054	-3.43551938740447	0.0141121815606064	0.169628019728487	-3.13799166638108
Q6PIW4	FIGNL1	0.212373603716439	3.34674296463824	4.34978346253856	0.00494554035733548	0.0937289530834188	-3.14051247037641
Q8IX90	SKA3	0.181544046975778	3.38886843354109	4.545502242461	0.00401610281781319	0.0830105048968745	-3.14783937450134
Q86X95	CIR1	0.170323001166713	3.37832916527412	4.13182482487508	0.00627721443938847	0.105339882484105	-3.15069843425224
Q8TEU8	WFIKKN2	-0.232218588954617	3.3619960416747	-3.50206944170731	0.0130186351253645	0.163479909934906	-3.15316000826264
Q96S52	PIGS	-0.452552863064988	3.20479883530732	-3.73938081012086	0.00981915919845914	0.134991029851732	-3.1534373663052
O75362	ZNF217	0.260099725514149	3.40404593582851	4.53350500620287	0.00406703405153661	0.0837459309412879	-3.15492651023278
Q86SF2	GALNT7	-0.192950195312757	3.3270476707902	-4.16419396398373	0.00605611225442314	0.102673645585049	-3.16197451361478
Q5JPE7	NOMO2	-0.446497333447246	3.29068902380695	-4.45946480512494	0.00439796918578853	0.0876625334782397	-3.166694472218
P17677-2	GAP43	-0.15242419792423	3.35340544928053	-4.41362418824605	0.0046180521820491	0.0902823844221478	-3.17312604753895
Q9NQ86	TRIM36	0.175159301016028	3.37344017108793	4.20504413681028	0.00578945727293145	0.101568980346018	-3.18073096918932
Q96JG8-4	MAGED4B; MAGED4	-0.18056154558849	3.33311926832973	-4.06772388064849	0.00674230686169765	0.110178020707716	-3.18080042492509
Q8N5M9	JAGN1	-0.351277443705971	3.30572801027573	-3.46245759943221	0.01365776133999	0.16694934274268	-3.18549540310229
Q15005	SPCS2	-0.382081802704953	3.31287910545603	-4.08727647277701	0.00659646756168001	0.109198105451308	-3.18868367879413
Q14254	FLOT2	-0.261299521212682	3.31121960666166	-4.18527095624783	0.00591684608328851	0.101853421940598	-3.19600706295209
Q9H147	DNTTIP1	0.217729074322766	3.3669276048605	3.7608512996381	0.00957587628007764	0.13310118556767	-3.19960117124256
Q9GZM5	YIPF3	-0.236511636885319	3.27301526616125	-3.65191824187428	0.0108837654708701	0.144647646463015	-3.19995381819478
Q99661-1	KIF2C	0.101801867110536	3.34613751827858	4.54469726595618	0.00401949750746793	0.0830105048968745	-3.20186909492477
Q96IF1	AJUBA	0.477755630071904	3.45412354986404	3.02367370102216	0.0235971601607799	0.211520927143331	-3.2039412235891
Q6FIF0	ZFAND6	-0.219514546725182	3.32381446684316	-4.10043858498682	0.00650028581356768	0.108243889852018	-3.20763568674721
O14672	ADAM10	-0.220242517540468	3.33428544252689	-4.18283179469296	0.00593277737798007	0.101853421940598	-3.21110936766781
Q9BWT1-2	CDCA7	0.167490599584054	3.43480805055367	3.89193827411001	0.00822856533343413	0.122714852211533	-3.21180380162964
Q9ULU4-13	ZMYND8	0.142621832621713	3.36606202149433	4.9025902380379	0.00278557083362725	0.0666796018299524	-3.21628061572106
Q13129	RLF	0.139743205970215	3.35363339192524	4.01903328585129	0.00712143896095164	0.113861944373773	-3.21644478976027
Q00765	REEP5	-0.21502478211259	3.27135033791684	-3.95907198546127	0.00762152181168585	0.119458521905613	-3.22045427667513
Q9UBQ6	EXTL2	-0.256326568653936	3.34580358398683	-3.77204706871819	0.00945168394924897	0.13273314826062	-3.22623283348318
O15530-1	PDPK1	-0.0983282896829748	3.30219711421319	-4.21122265524383	0.00575028612513721	0.101363830314657	-3.25149714090715
Q96C12	ARMC5	0.238275083550224	3.35496652860971	3.51143915047438	0.0128723399408414	0.162368766978338	-3.26041335434147
Q92769	HDAC2	0.114122615155186	3.37085939681279	4.90917688063972	0.00276729073260202	0.0665178930413496	-3.26869971677578
Q9Y330	ZBTB12	-0.204873693337701	3.35052121319268	-3.61075657656902	0.0114286770269117	0.150230940138468	-3.27013864159921
Q12929	EPS8	0.144108770396609	3.34927353929151	3.86952615373691	0.00844310126254078	0.124541287560329	-3.27713775240457
Q6RFH5-1	WDR74	0.256893991508548	3.41046122318749	4.05218150310494	0.00686081443335451	0.111358877588518	-3.27715197239979
O75695	RP2	-0.268958426432602	3.28771520328921	-4.0668916062767	0.0067485943478437	0.110178020707716	-3.27882585947645
Q8IWZ3-2	ANKHD1; ANKHD1-EIF4EBP3	0.248077914089655	3.35199530403071	3.46044222312437	0.0136911934292893	0.16694934274268	-3.27902334795602
Q9H8W3	FAM204A	0.170287755129165	3.35899137995007	3.7296651115175	0.00993150240936259	0.135628588818945	-3.28471624537275
Q9BRU2	TCEAL7	0.33000860392362	3.42397198057743	3.14067559839426	0.0203382954488556	0.201993731100128	-3.2888952418406
O00444	PLK4	0.341251724593621	3.38144333089589	3.27261525195387	0.0172418087098282	0.186017260165189	-3.29577230272006
Q9NUA8-1	ZBTB40	0.376882403651379	3.38051442681598	3.40383944701446	0.0146680657518904	0.173342387132438	-3.30252205945296
Q9UKM7	MAN1B1	-0.159377377064006	3.31603881136357	-3.80630664963759	0.00908265693360619	0.129056437306182	-3.31122224690087
P62753	RPS6	0.134900663187388	3.27519216883085	4.71729489637196	0.00336050756030825	0.0745148334293613	-3.31449562881721
Q96AP4-1	ZUFSP	0.207535585413478	3.41350709873872	3.56593709369467	0.0120566753606952	0.155573578237699	-3.31636211456257
Q9NQR1-1	SETD8; KMT5A	0.278775406838474	3.38491746847604	3.53134918146795	0.012567472549965	0.159478198352418	-3.32141290111189
Q96GX5-1	MASTL	0.184427884481307	3.34245313572915	4.19803629303842	0.00583424952379217	0.101568980346018	-3.32588449426469
P28289	TMOD1	0.186083874300628	3.35698505883707	4.20786870600018	0.00577151272902973	0.101525608047609	-3.32834841004051
O15119-2	TBX3	0.106723161291949	3.37164785082807	4.27921342096919	0.00533834924818361	0.0965256025004187	-3.32940408761261
O95478	NSA2	0.231589600735694	3.3801880874615	3.83501794756139	0.00878573747494848	0.127415876013625	-3.35054106644377
Q96AG4	LRRC59	-0.3090891269448	3.29077821743142	-4.24020668778215	0.00557046164211227	0.0992319446013488	-3.36173870207876
Q99720	SIGMAR1	-0.413951120686664	3.33865896340453	-3.04736707868074	0.0228938756882247	0.209949347377302	-3.36310422894865
Q86VN1	VPS36	-0.105551502141249	3.30232940534653	-4.29206461236591	0.00526427514808597	0.0958943355274518	-3.3673045231693
O95292	VAPB	-0.275580502259364	3.28516706385926	-4.24551354005016	0.00553822581688723	0.0988667176548556	-3.37199063393237
A6NGN9	IGLON5	-0.311435712901135	3.32376075204253	-3.13139598073096	0.0205779440532582	0.202795036950589	-3.37808781091141
Q8WUW1-2	BRK1	0.949732352360125	3.2360610887441	3.96774810292098	0.00754678941931382	0.119080988103255	-3.38762838134344
Q9Y394	DHRS7	-0.335401001599523	3.28839026671095	-3.30114192654657	0.0166426761097289	0.183187437025297	-3.38806571407654
Q8WXF7	ATL1	-0.216271791902807	3.28682184879458	-3.86840829703645	0.00845396406437729	0.124541287560329	-3.39437679166328
P05556-1	ITGB1	-0.290530143557387	3.30238296399896	-4.08066945853941	0.0066453488253049	0.109515851254708	-3.39571490661065
Q9ULI2-1	RIMKLB	-0.557044595891066	3.22008008176074	-2.84683959433173	0.029649579209102	0.235388702319835	-3.40469306395672
Q8WVX9	FAR1	-0.190092356738046	3.25364733763518	-3.65286317238144	0.0108715995366131	0.144647646463015	-3.41697835810746
O95197-3	RTN3	-0.394637176508601	3.3588067771593	-3.24419792889647	0.0178622730304558	0.188605905456918	-3.4174090735676
O15504	NUPL2	-0.148727509485852	3.29143442413733	-4.22763146580946	0.00564769373004738	0.0999736709440739	-3.42059488276545
P35237	SERPINB6	-0.107157587261999	3.30894293197571	-4.36764189629536	0.00485136830140016	0.0931587321817954	-3.42603632136646
Q8TAT5	NEIL3	0.25380246248617	3.41816598401603	3.46102435604035	0.0136815274369122	0.16694934274268	-3.42920079723015
Q12846	STX4	-0.246370260180261	3.33382333042733	-3.54000568690392	0.0124374216376029	0.159137139762674	-3.42969629243201
Q96EK7	FAM120B	0.149300869914706	3.33852494660167	4.00737248610693	0.00721574199775168	0.115151216047454	-3.44134265607151
Q5JU69-1	TOR2A	-0.506378759338408	3.25906206710307	-2.89026397361473	0.0280216941807958	0.230065491236924	-3.45165203276261
O94986-4	CEP152	0.211783105096632	3.35694915538774	3.96891286552422	0.00753681918995479	0.119080988103255	-3.45651652791097
Q9HAT8	PELI2	0.139843266794876	3.38289668782178	3.92778353929564	0.00789798111008966	0.121044170588755	-3.46403389069214
Q07065	CKAP4	-0.320355666840408	3.28023037770116	-4.48459630871052	0.00428234734608063	0.0863231070288884	-3.46603980295511
Q15834	CCDC85B	0.199261272582016	3.36195504469058	3.5700572434014	0.0119973771357424	0.155045858505776	-3.46699960236307
Q9Y3A3	MOB4	-0.131188046265739	3.34385909935627	-4.07941788178504	0.00665465414697488	0.109515851254708	-3.46810394761678
Q9H5K3	POMK; SGK196	-0.4194843903142	3.29234939278116	-3.62332534100337	0.011259142604342	0.14823364935029	-3.46978537284109
Q9UKV8	AGO2; EIF2C2	0.117469113821198	3.34727783146564	4.20066702501425	0.0058173891102072	0.101568980346018	-3.47718770555133
P46781	RPS9	0.090784365303851	3.30720472664695	4.32976098108456	0.00505358025992597	0.0944156702220316	-3.48411047833369
Q9H175	CSRNP2	0.37230197271914	3.41586732615655	2.82152868889877	0.0306452996595816	0.237048288671388	-3.48761357737843
Q9H0Z9	RBM38	-0.16717091208896	3.27944536361736	-3.89892319975059	0.00816295275849229	0.122261079295013	-3.4897282139132
Q13449	LSAMP	-0.211725730564006	3.31248878664756	-3.73924379940908	0.0098207335982805	0.134991029851732	-3.49264950237954
O43251-8	RBFOX2	-0.105509613540772	3.32585374242306	-4.19450103212345	0.0058569935931923	0.101716084527782	-3.49396145956605
Q99627-1	COPS8	-0.183236425847272	3.33859527885714	-3.8284318617378	0.00885287892559357	0.127659956868348	-3.49455287284867
Q6N022	TENM4	-0.339697425234458	3.31098258242652	-3.30822899241222	0.0164974024983449	0.182184945545287	-3.50007868508311
P31350-2	RRM2	0.246072034576733	3.37891912127505	4.35826500085252	0.00490056074952821	0.0932365127291734	-3.50428266742221
Q9HCI5	MAGEE1	0.494127701109012	3.34389448116208	2.70901621041959	0.035528111284928	0.251859543080896	-3.50705447316141
Q9NRV9	HEBP1	-0.127252924065372	3.31569666251149	-3.8186364161165	0.00895379881122625	0.128307327862912	-3.51098101267951
Q5JSZ5-4	PRRC2B	0.31606173158904	3.37770031446395	2.91086706240257	0.0272833545411198	0.226510238252798	-3.51213378542998
P28676	GCA	-0.249616165856319	3.31410486043402	-3.81562640819893	0.00898506725658376	0.128536802553438	-3.51597350074658
Q4V9L6	TMEM119	-0.356735670107258	3.29244985488512	-3.19448751193722	0.0190073737155472	0.196029536018606	-3.51967926725429
P04920-1	SLC4A2	0.390705240978551	3.40108857374863	2.75435008084445	0.033466949557896	0.247361856995466	-3.5207782100562
P36896-4	ACVR1B	-0.277384480640023	3.37187134196324	-3.34647489668548	0.0157371054784387	0.178948516546996	-3.52261080789079
Q2T9J0	TYSND1	-0.252382711865468	3.28220562871713	-3.30835292569602	0.016494874495622	0.182184945545287	-3.52598647435349
Q8IXQ5-3	KLHL7	0.489796129049935	3.4981815143737	2.98395651412514	0.0248293488587304	0.216800096874262	-3.52692142784116
O00451-1	GFRA2	-0.291067291627325	3.3088260764622	-4.2339235977345	0.00560890050992235	0.0997058980941049	-3.53326862404705
Q8NB15-1	ZNF511	0.168570704685903	3.38613868097208	3.46813539658437	0.0135640590672992	0.16694934274268	-3.53509078325074
O75123	ZNF623	0.292506342531598	3.44097976772107	2.94813785411029	0.0260006596833324	0.222870354518574	-3.5542023626519
Q9NXE8	CWC25	0.130278245891346	3.40284337815371	3.9324741113745	0.00785583083126614	0.120790566759578	-3.55423643609923
Q9Y6W3	CAPN7	0.175366122231295	3.34871221914057	4.04138584907325	0.00694450242546236	0.111898527626119	-3.55571668814452
Q03181	PPARD	0.208191170137679	3.36993929544873	3.24211294512766	0.0179087520434472	0.188860005904988	-3.55618408262181
Q8WVC6-1	DCAKD	-0.213547112495675	3.29450061220003	-3.47533393048192	0.0134462792479422	0.166370556451044	-3.55759580487753
Q8IXM6-1	NRM	-0.42594384861276	3.33578791386858	-2.89897232356121	0.0277070143633626	0.228109777679243	-3.56031899788707
Q9BWK5	C7orf49	0.376836227952054	3.29863025631788	3.0035756490659	0.0242121638536184	0.214334004054577	-3.56411245969438
Q8IVH2-1	FOXP4	0.13722447733323	3.3516624692224	3.67899868353539	0.0105410195415893	0.141656508225569	-3.5752745937103
Q6PJG2	ELMSAN1	0.14265002483057	3.38691862211263	3.95933073534573	0.00761928111370176	0.119458521905613	-3.57535933505151
Q8N2G8-1	GHDC	-0.431165275276016	3.29569718580948	-3.26023134454849	0.017509242258192	0.18698716763945	-3.58214113887198
P48449-1	LSS	-0.152698048767086	3.28900674355362	-4.13022306293847	0.0062883884274276	0.105339882484105	-3.58997676100385
Q52LA3	LIN52	0.627836254338785	3.38409291208393	2.70449212605037	0.0357411520375798	0.252257265441477	-3.59201890807013
Q5JTC6-1	AMER1; FAM123B	0.319943923218389	3.42240821854213	2.99314863128001	0.0245380784723161	0.215299302153596	-3.59254570810154
P17301	ITGA2	-0.452461768099758	3.32711794655678	-2.71212483027993	0.0353825140516086	0.251859543080896	-3.59342465855477
Q9UKS6	PACSIN3	-0.127208631894205	3.2974343537992	-3.94766933405329	0.00772100094744092	0.120343800270672	-3.59848192792141
O43292-1	GPAA1	-0.43887011526645	3.27706389088379	-2.7680824991459	0.0328682075872776	0.244221796411289	-3.59860120522473
Q155Q3-1	DIXDC1	0.252815534190093	3.39931349085881	3.41980769801278	0.0143849115864794	0.171925198620816	-3.59949308822838
Q76I76	SSH2	0.194449278339431	3.40154496618649	3.48468876834624	0.0132949041244337	0.165469515734828	-3.60642167832612
Q9UBU7	DBF4	0.149958999025895	3.39523897370281	3.69651066628956	0.0103257692681446	0.13962243190344	-3.61338801656215
O75955	FLOT1	-0.183860609997519	3.31588089225336	-4.16123402926931	0.00607596311763267	0.102803343833681	-3.61417520240365
Q9BYW2	SETD2	0.0695860544125071	3.34138250240404	4.17218345415809	0.00600289309348943	0.10233168874812	-3.61602872502682
Q14679	TTLL4	0.182430446576863	3.3611289377615	3.73318858862903	0.00989059578669311	0.135289220939409	-3.61675460636784
P32297	CHRNA3	-0.392073272130062	3.3297072485526	-3.39354187209147	0.0148539229703489	0.173966115357044	-3.6275815118393
P36955	SERPINF1	-0.235269490642764	3.34084031118032	-3.54516157870293	0.0123606705187053	0.158766542436172	-3.63834438175159
P57088	TMEM33	-0.257886575264777	3.31196190359172	-3.55447294998524	0.0122233857634171	0.15724312739321	-3.64203162624341
O75973	C1QL1	-0.263101257011344	3.33671951097697	-3.15076782276052	0.0200811182168374	0.201193224845508	-3.64785450029575
Q6P4I2	WDR73	-0.15348770148962	3.34230602958617	-3.78483895988256	0.00931197684171479	0.131870112383679	-3.6493774611642
Q5VWG9	TAF3	0.09946335519542	3.33538798302986	3.75972533356437	0.00958846660806735	0.13310118556767	-3.65154750844748
P09651-1	HNRNPA1	-0.155326391464524	3.29070040954472	-5.0147233193997	0.00249217209660727	0.0615236479362651	-3.65300667379026
Q7Z4H7	HAUS6	0.0934123891449463	3.33366811978465	3.91936747731951	0.00797424430664181	0.12120102787713	-3.65622633561609
P55769	NHP2L1; SNU13	-0.149097933489822	3.29355708657795	-4.26729693077582	0.00540808476656148	0.0973686372714681	-3.65691199922338
Q96CN5	LRRC45	0.190345506299957	3.3652011641874	3.32247856489441	0.0162095100000473	0.18138291004037	-3.66329625475343
P42167	TMPO	-0.327765998153618	3.26922849030142	-3.85835542732721	0.00855235699718589	0.125107916767862	-3.66436843859069
Q8IW35-2	CEP97	0.0804381970325167	3.35838190323546	4.05426290707657	0.00684480961798136	0.111340474596739	-3.66488575001468
Q8NG31-1	CASC5; KNL1	0.196395234708493	3.34773148339165	4.25260090650004	0.00549550104579922	0.0985214719402218	-3.67525955024946
O75882-1	ATRN	-0.264680173643861	3.29393836315944	-3.32393938409109	0.0161803098553424	0.181296929309993	-3.67714742475283
Q15545	TAF7	0.114872794641447	3.41354108594208	3.98386635616712	0.00741011924049406	0.117806914566798	-3.67920625754395
P83916	CBX1	0.0919430646688209	3.35424487134157	4.37873280528328	0.00479390050546123	0.0924334225606782	-3.68001853776368
Q53FP2	TMEM35; TMEM35A	-0.347073659094693	3.27087062249737	-2.84163110188736	0.0298515912969886	0.236028006998582	-3.68424020583925
Q9ULK5	VANGL2	-0.20826519764785	3.31119148824275	-3.12721224945872	0.0206869975342874	0.203631590214843	-3.68475944363756
P48651	PTDSS1	-0.406917387729939	3.27933815523321	-2.87741926945026	0.0284929175594831	0.232024196296603	-3.68527205687161
Q9Y385	UBE2J1	-0.209091246940338	3.30104875147532	-3.19993029681652	0.0188781595218016	0.195497982719672	-3.68863434003978
Q9Y673	ALG5	-0.21242662865665	3.30072172195212	-3.63267300908831	0.0111348652892972	0.147519457433362	-3.69120318120227
O75844	ZMPSTE24	-0.353296944844552	3.3046003543291	-3.46237739064461	0.0136590901598845	0.16694934274268	-3.69917051707592
P50579-2	METAP2	0.216179397618005	3.32302061219238	3.20423498454068	0.018776645536998	0.195082632915838	-3.70261313337697
Q9P2S2-1	NRXN2	-0.330913079034646	3.3215152749367	-2.83327988750603	0.0301785996778924	0.236028006998582	-3.70446933663749
P21397	MAOA	-0.302705936981101	3.28429608868487	-4.1708629644864	0.00601165273324464	0.10233168874812	-3.71007301722902
Q9NYP9	MIS18A	0.139679002788305	3.34002085771393	3.67308057131833	0.0106148861893855	0.141969890526607	-3.71195916194607
Q8N720-3	ZNF655	0.167490942488406	3.41144811335895	3.25699319573991	0.017579919549117	0.187346159324686	-3.71278547451794
Q92994	BRF1	0.138024695178226	3.35293629583221	3.46425974589717	0.0136279427759064	0.16694934274268	-3.7172520566783
Q6IEE7	TMEM132E	-0.281734632640635	3.32997266370972	-2.8955180827185	0.0278313750648922	0.228787479313934	-3.72434219301074
Q96EI5-2	TCEAL4	0.210409900889223	3.34707160356052	3.83215623456147	0.00881484101819435	0.127618299689528	-3.73392673438563
Q8WVZ9	KBTBD7	0.189560463800504	3.36534703660254	3.9358247221909	0.00782587560467547	0.120770746968856	-3.73640110036508
Q5SZQ8	CELF3	-0.129790871834128	3.30555355664482	-3.71113540822505	0.0101497484617874	0.137938355708098	-3.73794649433576
Q3B820-3	FAM161A	0.289009198242031	3.41776784379643	3.06040303744191	0.0225166894132334	0.208489697797698	-3.74150867855272
Q14978-2	NOLC1	-0.100094066053969	3.30519419981794	-4.70452794011367	0.0034048276664123	0.0752339711164264	-3.74252810864686
Q9H816	DCLRE1B	0.266636983101974	3.38374847891789	2.8353041395902	0.0300989828741735	0.236028006998582	-3.74318755907949
Q6UX07	DHRS13	-0.440182900001269	3.26550944962483	-2.78388711218023	0.0321933330553524	0.242300305206429	-3.74761554518834
P09668	CTSH	-0.164757031382071	3.32494933591533	-3.51663631165326	0.0127919781086774	0.161597012809169	-3.7501627493006
O15060	ZBTB39	0.156639092596365	3.73247820468211	3.31303549096866	0.0163996704141425	0.182049515666226	-3.75444833104179
P39656	DDOST	-0.310641295895461	3.306174175189	-3.45561820758477	0.01377158437891	0.167161295768462	-3.76068189284615
P51955	NEK2	0.424204626057882	3.4518582057886	2.52865452186565	0.0451757112422637	0.287717719521779	-3.7657855981086
P61026	RAB10	-0.188100478202697	3.33421509739697	-3.63052152655788	0.0111633338169604	0.147664443864535	-3.76768536274224
Q96CS2-1	HAUS1	0.128456280965287	3.33904254622542	3.84365357070681	0.00869856104904745	0.126806358822273	-3.77117064590559
Q96FZ7	CHMP6	-0.240519464463243	3.352239567154	-3.39177812838286	0.0148860158049405	0.173966115357044	-3.77137137599736
Q8NCL4	GALNT6	-0.225653876113586	3.26627704681651	-3.1995892381534	0.0188862280956342	0.195497982719672	-3.77218779794872
Q99805	TM9SF2	-0.142259868789022	3.31163789393232	-3.90756656624112	0.00808256917587027	0.121461077558046	-3.77348856735242
Q5T5F5	ADAMTSL4-AS1; C1orf138	0.253564265441573	3.44097764592497	2.98618226196273	0.0247584787330679	0.216667435711903	-3.77668624768725
P31949	S100A11	0.557077193650687	3.17559765360875	2.994182291132	0.024505557769931	0.215299302153596	-3.77692664417144
P38435-1	GGCX	-0.369327192387684	3.32506130030586	-2.65119172187691	0.0383566366284354	0.26242443245706	-3.78152047864072
Q4G0S7	CCDC152	0.315568372352124	3.36878296111144	2.83672077573911	0.030043399243531	0.236028006998582	-3.78972652837384
P02545	LMNA	-0.163605966922599	3.30159483773614	-4.32097013083963	0.00510185254744921	0.0947463623104454	-3.79835953964336
Q8NBZ7-2	UXS1	-0.165693394408376	3.31226998009313	-3.36965333318229	0.0152951538716899	0.176302279785033	-3.8050196900169
O00463-2	TRAF5	0.158988669314726	3.34805967308167	3.22817190642804	0.018222958805637	0.190573443811594	-3.8080754035088
P00390	GSR	0.140526399477949	3.3510199413611	4.36499118022198	0.00486521768715332	0.093168918708986	-3.81008162200227
Q9NS87	KIF15	0.11226075079427	3.34726731828361	4.28048189332181	0.00533098587747781	0.0965256025004187	-3.81283856936415
Q9H5J0	ZBTB3	0.299864640673869	3.40037573149358	2.77016573535373	0.0327783872603025	0.243984709412817	-3.81287689249447
Q9NNW5	WDR6	-0.129130510194036	3.32340143093626	-3.87367193816383	0.00840295030628061	0.124541287560329	-3.81315934319413
P14635	CCNB1	0.169302058272679	3.39912000078312	3.60024018657748	0.0115727050576305	0.151487332072794	-3.81640949350837
P62253	UBE2G1	0.183431410684509	3.39455722572035	3.93329374426543	0.00784849130401083	0.120790566759578	-3.81985351658224
Q99469	STAC	0.386489422358788	3.32466494961512	2.65981823866912	0.03791981251988	0.260613654398458	-3.82113558856313
O75431	MTX2	-0.202185933792575	3.30268042092626	-3.83539103270644	0.00878195111160469	0.127415876013625	-3.82689957676728
Q5VT06	CEP350	0.145920987589821	3.37190342258213	3.91419839970924	0.00802149225496291	0.12120102787713	-3.83320043734113
P09172	DBH	-0.316286367285326	3.30097646403002	-3.85129452650102	0.00862222979632054	0.125911452796875	-3.83674860653151
O15258	RER1	-0.232395277064142	3.32816124834897	-3.52945652777223	0.0125961069009797	0.159480854972762	-3.83709169375237
Q9BXG8	SPZ1	-0.779092262548325	3.18150873789192	-2.39712407027541	0.0539464185765274	0.312192666844656	-3.83826691517354
Q7Z478	DHX29	0.0884678720561956	3.32857216182301	4.17657866695013	0.00597383995081668	0.102253275899394	-3.84005084027994
P51511	MMP15	-0.176971761653766	3.33224506594106	-3.08045592070415	0.0219496254997665	0.2067727500715	-3.84207503786909
Q92890-1	UFD1L; UFD1	0.277217125495486	3.38809879453607	3.91366695612875	0.0080263676187323	0.12120102787713	-3.84345894428465
Q9P2D0	IBTK	0.153826736820418	3.36705538163359	3.26834614716073	0.0173334911922073	0.186290812226452	-3.84376864297852
Q53HL2	CDCA8	0.191394262086849	3.37248690264928	3.67634535025805	0.0105740661370382	0.141874333233573	-3.84468323181451
Q9Y576	ASB1	0.285689024828259	3.39974845791804	2.89937401243939	0.0276925916894628	0.228109777679243	-3.84535360981814
Q9UBP0-2	SPAST	0.4664746138654	3.40349476879261	2.44302668644605	0.050697386958203	0.305388700267501	-3.84592998048933
Q9HC56	PCDH9	-0.380893539769113	3.35514376111068	-2.71711477522209	0.035150137162843	0.25178873104223	-3.8510153920469
Q14318-2	FKBP8	-0.154678239152553	3.28884505169017	-3.76318799135213	0.00954980655106833	0.133002760329424	-3.85283327456181
Q13547	HDAC1	0.137067608093876	3.37540940102928	3.75691141116791	0.00962001198346643	0.13331944238929	-3.85344210058013
Q96PC5	CTAGE5; MIA2	-0.294380141938547	3.32250914651234	-3.08060909898825	0.0219453542234708	0.2067727500715	-3.8577603212284
P01892	HLA-A; LOC100507703	-0.154458723438639	3.31960442176881	-3.35656866330457	0.0155429389020736	0.177601940754592	-3.85811557958308
Q9NTX7	RNF146	-0.257403057884574	3.32034790088155	-3.26857647097363	0.0173285311654919	0.186290812226452	-3.86398190790243
Q13740-1	ALCAM	-0.219883288250281	3.33873586757164	-3.71425018204326	0.0101126921055266	0.137656774929188	-3.86438066457938
Q9ULL0	KIAA1210	-0.600915132719391	3.21866647545496	-2.77452941819498	0.0325910977441023	0.243666894047743	-3.86594624049543
P54289	CACNA2D1	-0.247079628276259	3.30303752613608	-3.87399374339497	0.00839984262213256	0.124541287560329	-3.866338817829
Q9NXE4-4	SMPD4	-0.253833205325774	3.28631281408339	-3.11764125158935	0.0209388571807553	0.20448602504419	-3.866454933386
P06756	ITGAV	-0.224236688129537	3.331421287084	-3.79362964282761	0.00921730292809733	0.13074914894301	-3.86646616186247
Q7Z4G1-2	COMMD6	0.485554823612303	3.2192644984477	3.17663016739371	0.0194381619444698	0.198528427326184	-3.86722362795061
Q8NCB2-1	CAMKV	-0.182605078196876	3.32136855252837	-3.57697331510334	0.011898564419617	0.154005074961126	-3.87640408290544
P50281	MMP14	-0.180555023612891	3.30127465768671	-3.04090981344527	0.0230832555208406	0.209949347377302	-3.88266149308013
P78357	CNTNAP1	-0.360724373883945	3.29052424990646	-2.5764581661361	0.0423734272525404	0.27808163116327	-3.89234139970406
P35613	BSG	-0.236515192247647	3.29863262904146	-3.86678182951925	0.00846979717407398	0.124541287560329	-3.8999985252381
O14734	ACOT8	-0.227350725472138	3.29302136240958	-3.33018061102102	0.0160562047144763	0.180868423695424	-3.90130680268943
Q8NEM0	MCPH1	0.347121117929761	3.42073781277787	2.95746123150574	0.025690111403462	0.220882529270991	-3.90215107366129
Q96PM9	ZNF385A	-0.10753917490664	3.32420193978355	-3.51002804451794	0.0128942556540676	0.16240208989712	-3.90717632304216
P11117	ACP2	-0.123475203582297	3.3058770895017	-3.48960181811956	0.0132161588314634	0.164976821205794	-3.90826240455561
P19022	CDH2	-0.190736071114924	3.31098004358643	-3.91836367919562	0.00798339514126337	0.12120102787713	-3.90847459802667
Q96BR6-1	ZNF669	0.526173176604653	3.5165497725125	2.32405541407104	0.0595767027614991	0.327137472548775	-3.91029655060332
P33991	MCM4	0.0930885170545666	3.33338533423956	4.56534569030232	0.0039334356544907	0.0818626260065321	-3.91048099807193
Q9H8V3-3	ECT2	0.16042068128162	3.38095632411547	3.94700998110102	0.00772679752509302	0.120343800270672	-3.91250764091567
Q15528-1	MED22	0.271242899892749	3.32619504761588	3.04403284339419	0.0229914506523283	0.209949347377302	-3.91342418536594
P0C7U0	ELFN1	-0.221418731250496	3.36285034366099	-2.83240853147951	0.0302129412821517	0.236028006998582	-3.92052597690806
Q8WV24	PHLDA1	-0.27229642519294	3.32073060284478	-2.83240962715285	0.0302128980733743	0.236028006998582	-3.92374213442358
P61006	RAB8A	-0.217697517188966	3.31590917562321	-3.26111711159452	0.0174899634704355	0.18698716763945	-3.9246168912042
P00533-1	EGFR	-0.208948388732241	3.33410298140451	-3.76735335468302	0.00950353066789437	0.1327972626993	-3.93187372369637
Q6UWP7-1	LCLAT1	-0.233973908943064	3.3411139251883	-3.00548166753769	0.0241530980302788	0.214334004054577	-3.93501959274053
Q9UBC1-1	NFKBIL1	0.258555010179621	3.39613625932011	2.79181786101015	0.0318603103232961	0.241403825031361	-3.94118680968505
Q96EK4	THAP11	0.143033220149674	3.39512637975677	3.23952325811517	0.0179666668364457	0.189217049445223	-3.94199084480544
Q969N2	PIGT	-0.496869400387132	3.26335203675594	-3.40977403535041	0.0145621202034351	0.172332057351327	-3.94212859101696
Q5VUA4	ZNF318	0.100092470614499	3.35143163607442	4.01981720930979	0.00711514889533818	0.113861944373773	-3.94841309069728
Q5IJ48	CRB2	-0.163970339507314	3.28835214405537	-3.36475093188326	0.015387477570843	0.176401205458399	-3.94935633028049
Q9BT22	ALG1	-0.253372591517049	3.30014723251122	-3.00344455456901	0.0242162321219982	0.214334004054577	-3.95072811011784
Q9H1Z4	WDR13	-0.130886049828161	3.29944772516335	-3.44034292738177	0.0140296012924791	0.169117912003475	-3.95120397457604
Q96QD8	SLC38A2	-0.301384692588416	3.36529745598798	-3.20801256180052	0.0186880544421568	0.194401909542732	-3.95701877540492
P43307	SSR1	-0.368185591660305	3.31938792043373	-3.06880332502866	0.0222772224944476	0.207365974564456	-3.96006847499011
P29323	EPHB2	-0.224823486649405	3.32590913268257	-3.58157896599159	0.0118332620069048	0.154005074961126	-3.96170766370415
P28161	GSTM2	-0.168734303850957	3.3093291818127	-3.75524131860923	0.00963878912122311	0.133360323703491	-3.96753511201101
P98172	EFNB1	-0.310325549803503	3.3726855857117	-2.74472820733908	0.0338934438651589	0.248526815916723	-3.96972901429513
Q6ZQV5	ZNF788	-0.442986708048922	3.17523373488493	-2.49670508400488	0.0471576956136078	0.293898478728002	-3.97267651879603
Q15051-1	IQCB1	0.156585787289441	3.35537117752459	3.3971228384671	0.0147889985741052	0.173966115357044	-3.97574983850041
Q14142	TRIM14	0.27516224106168	3.33771124305877	2.79290428443242	0.0318149793838696	0.241289843644001	-3.97607877366673
Q9BVC6	TMEM109	-0.26124007779226	3.32055942929945	-2.95801966609113	0.0256716388657493	0.220882529270991	-3.97974858619411
O00743	PPP6C	-0.137657644378342	3.30982199391338	-3.75070956290425	0.00968994630941467	0.133848340332997	-3.98515410906989
Q9NVX7-2	KBTBD4	0.216381336930097	3.36833162594179	3.37447147632922	0.0152050111381756	0.175975310728552	-3.98652575719261
P12109	COL6A1	-0.284238538016999	3.27399193370432	-3.29956729562237	0.0166751441014008	0.183187437025297	-3.98663987061163
Q8IVL1-1	NAV2	0.168220659234767	3.34916965068358	3.03234159800665	0.0233371828300116	0.209949347377302	-3.98668401181163
O75771-8	RAD51D	0.262695405358663	3.29567794789879	2.74422133656827	0.0339160723661603	0.248526815916723	-3.99539518408314
P62750	RPL23A	0.171333246470278	3.32987059888809	4.23124997981068	0.0056253476004113	0.0997877450127697	-3.99564820895451
Q13683	ITGA7	-0.317259714475326	3.26213089310422	-2.79764394592316	0.0316180277353884	0.24044539864475	-4.00108055882788
P20248	CCNA2	0.120931175795273	3.3729402171665	3.49773974640143	0.0130868577886979	0.163898216804414	-4.00282215756035
O43294-1	TGFB1I1	0.160823931883286	3.36811861542681	3.28586877416776	0.0169605546612115	0.18463776947722	-4.00296362750843
P43356	MAGEA2B; MAGEA2	0.293537394715763	3.39791191555463	2.4977245979356	0.0470930484928181	0.293712825018864	-4.00306504210912
P18075	BMP7	-0.496534088467549	3.2690385349782	-3.07590814771413	0.0220768509816794	0.2067727500715	-4.00400887712708
Q1L5Z9	LONRF2	0.298010491946257	3.34876133323659	2.67030317289851	0.037396026876283	0.258701906781248	-4.00646744115657
Q86VK4-5	ZNF410	0.294265145996966	3.39965319475458	2.67043838365171	0.0373893230029087	0.258701906781248	-4.00807421791384
Q9NQB0-5	TCF7L2	0.174066250470789	3.3816196963624	3.3398090590518	0.0158667945936385	0.179937565606996	-4.00905380265949
Q93073-1	SECISBP2L	0.255986601058609	3.39619309275457	2.83663155222399	0.030046896779889	0.236028006998582	-4.01452368453472
P84095	RHOG	-0.141432341243542	3.3424145910347	-3.33753431872366	0.0159113202707992	0.180199979303433	-4.0151716083248
Q8N461	FBXL16	0.206494853865994	3.34319276324982	3.18398024629331	0.0192595689127868	0.1976627620696	-4.01563530494878
Q14061	COX17	-0.362614809962569	3.29426398334122	-2.83697398176102	0.0300334760306223	0.236028006998582	-4.0158047416864
P98153-1	DGCR2	-0.315493677901072	3.3209871977432	-2.45204784308485	0.0500834441958442	0.30291048598941	-4.01927824930874
Q96MT3	PRICKLE1	0.486159156541406	3.44860241888844	2.26049651171779	0.0649731925485049	0.339922780111283	-4.02081846147076
O43524	FOXO3	0.145528750319254	3.37565091438019	3.31142726778352	0.0164322998923223	0.182049515666226	-4.02117399093984
Q14188	TFDP2	0.464154422975058	3.44048911062464	3.15237369282875	0.0200405251128254	0.201193224845508	-4.02337351932449
Q8N196	SIX5	0.334952470439476	3.42664639223205	2.68267011599495	0.0367881466028528	0.257097973558107	-4.027887082806
Q5T7P8	SYT6	-0.157569394966073	3.30942407217259	-3.41220136038273	0.0145190304928537	0.172081232808566	-4.03297360844683
Q8TC12	RDH11	-0.255115955228505	3.31657087229821	-3.29182283963946	0.0168358467224072	0.184471839379717	-4.03321119899737
O75396	SEC22B	-0.249439501666015	3.2924110376258	-3.37546951590213	0.0151864120614024	0.175975310728552	-4.05263793718856
Q9UH99-2	SUN2	-0.203726170080477	3.32239576737695	-3.0062814288578	0.0241283607946654	0.214334004054577	-4.05361063545269
P23528	CFL1	-0.109098209199878	3.29844728897932	-4.47543929543596	0.00432407392784307	0.0865956103207261	-4.05781089023924
P51530	DNA2	0.204987692327487	3.34252106189622	3.57897633118956	0.0118701151881354	0.154005074961126	-4.06159149178911
Q5TAQ9-1	DCAF8	0.168408419201809	3.38221819823606	3.09527672949877	0.0215405252037491	0.206720347798167	-4.06894041561306
Q8TD26	CHD6	0.29825512993493	3.36825741542964	3.34428581130318	0.0157795667448025	0.179189527482083	-4.07214099402723
Q6UX15	LAYN	-0.201691866780201	3.42544337583918	-3.04112407161462	0.023076944436178	0.209949347377302	-4.07304995408908
P54920	NAPA	-0.0679056524671034	3.32625518084987	-3.85865662723184	0.00854939048465509	0.125107916767862	-4.07803873776324
Q9UBT6	POLK	0.18099548077823	3.41106761240639	2.83817995078574	0.0299862622655241	0.236028006998582	-4.07979945979701
Q9Y2W6	TDRKH	-0.247742240165585	3.29127481285594	-3.31933642446476	0.0162725144790365	0.18160557218591	-4.08253205506143
Q13308-6	PTK7	-0.223799932574432	3.33448889694066	-3.67464793540947	0.0105952673775404	0.141932786841265	-4.0838415224405
Q8TAM2-1	TTC8	-0.206091486505007	3.26777388134328	-3.05674685558045	0.022621790831095	0.208585012890804	-4.08506549694434
Q8IUF8	MINA; RIOX2	-0.553537851303327	3.29154450706856	-2.38976321050801	0.0544874621398099	0.314459832869889	-4.08578684043
Q9H0H3	KLHL25	0.321829751296413	3.36710659700934	2.98088486521244	0.0249275153680091	0.216941569055233	-4.09126961525306
O43541-1	SMAD6	-0.290608436568814	3.28610564038734	-2.46317876393797	0.0493367040630676	0.300369269100728	-4.09298464708243
Q6ZNW5	GDPGP1	-0.31128081271749	3.28982601872946	-2.62724224315284	0.0395977753649765	0.268024652948682	-4.09646948570158
Q9NR48	ASH1L	0.384795376089765	3.40675714944363	2.42679646981775	0.0518219965208454	0.308370157263166	-4.09730223742398
Q92585	MAML1	0.221044529400556	3.41973033320661	3.21516602736859	0.0185215445861913	0.193146701340654	-4.10105752689889
Q96Q89-3	KIF20B	0.152551277328017	3.36725291154577	3.91958198242105	0.00797229035316038	0.12120102787713	-4.10286040709299
Q9UHQ1	NARF	0.136570257377086	3.35355448452568	3.7206614274346	0.0100368903872682	0.136846016833531	-4.10884020351205
Q6UW68	TMEM205	-0.266095275241775	3.31472945244772	-3.01369149305641	0.0239004670499674	0.213668083047678	-4.1127244216947
O60831	PRAF2	-0.221917900845431	3.32634162657293	-2.7485970787068	0.0337212568358723	0.248526815916723	-4.11842244250213
Q9BZQ6	EDEM3	-0.463208650970173	3.28518775125306	-2.50674401430113	0.0465251961405819	0.291899704155281	-4.11965211191786
Q15004-1	KIAA0101; PCLAF	0.167336882487644	3.34842006052505	3.49748717387631	0.0130908497400155	0.163898216804414	-4.120728873464
O00409	FOXN3	0.377435484423198	3.42913833396201	2.45064776666822	0.0501782115721805	0.303083591904798	-4.1209062873886
Q8IY95	TMEM192	-0.197782150703043	3.39108372038665	-3.07666893597428	0.0220555118007347	0.2067727500715	-4.12115528902095
Q9NRW1	RAB6B	-0.162274590802799	3.2634788112634	-3.14815240531357	0.0201474231559729	0.201378632873342	-4.12172987742592
Q96EE3-1	SEH1L	-0.100880943698137	3.31048844905268	-3.88304705301197	0.00831293807120899	0.123754092204959	-4.1225411903228
O75787	ATP6AP2	-0.204311496340441	3.29900189297375	-2.71558287121225	0.0352213019688453	0.25178873104223	-4.12277272065438
Q14165	MLEC	-0.325697114933629	3.31548173524965	-3.0581327469098	0.022581888933207	0.208585012890804	-4.1238696920731
P33993-1	MCM7	0.178975014726957	3.32254283165067	4.32191592684717	0.00509663415729953	0.0947463623104454	-4.12754904179041
Q96S21	RAB40C	0.464030584619171	3.42777571119253	2.11322997242112	0.0795137469741634	0.370442623701313	-4.1297811294819
Q9UNL2-2	SSR3	-0.279097300126818	3.30719285782109	-2.88850478887719	0.0280857310823363	0.23020464017487	-4.13286548937468
O75410-1	TACC1	0.177270300794353	3.35112347294108	3.30193302583366	0.0166263903208998	0.183187437025297	-4.1366682880927
Q53G59-2	KLHL12	0.199956201864266	3.3999691157704	2.77710131436125	0.0324812509441898	0.243493790441053	-4.13708235136036
P18433	PTPRA	-0.207974130250319	3.34414126802823	-2.71513220712229	0.0352422670141619	0.25178873104223	-4.13968071633958
Q16611	BAK1	-0.168294463564533	3.3227175331785	-3.03390506726876	0.0232906221044731	0.209949347377302	-4.14562774383249
Q8TAP4-3	LMO3	-0.215550840996589	3.32394886518798	-3.11372030325859	0.0210430016008477	0.20493375717527	-4.14675485452998
Q9Y3L5	RAP2C	-0.174696638164437	3.33247412889016	-2.75709012370443	0.0333465527414935	0.246688369973506	-4.15625936159888
Q12906-7	ILF3	-0.0875902862614571	3.31299205415538	-4.47486691092799	0.00432669735877352	0.0865956103207261	-4.1630328116961
Q9UHR6	ZNHIT2	-0.133772578128062	3.31823448248058	-3.16777654651891	0.0196556982729866	0.198822225267929	-4.16338743413092
O95361-1	TRIM16	0.16266338442717	3.33055158353105	2.82145653002493	0.0306481893762738	0.237048288671388	-4.16602568430469
Q8TCT9-2	HM13	-0.341260868543338	3.35286726243117	-2.52299295252412	0.0455203914308493	0.289039049130623	-4.16670885522281
Q96CS7-2	PLEKHB2	0.332533965531812	3.41640967711065	2.36949105953424	0.0560071555071453	0.318432046088533	-4.17006432587721
P0CAP2-1	POLR2M	-0.095024722138574	3.28267470030136	-3.53136330684832	0.0125672591151847	0.159478198352418	-4.17072804838947
Q9P2B7	KIAA1430; CFAP97	0.161479122146917	3.40668455169508	2.97442433137157	0.0251353648737699	0.21766760989351	-4.17335859373956
Q13332	PTPRS	-0.177432544094554	3.29845972902738	-3.13639284681471	0.0204485175772447	0.201993731100128	-4.17516681054724
Q86W42	THOC6	-0.103837780321019	3.33606035524259	-3.48556509769812	0.0132808205877086	0.165469515734828	-4.17623050682044
H0Y354	FAM72C	0.285358839478932	3.44697109462295	2.37419269485996	0.0556507846294995	0.317899011513788	-4.17712740117575
Q96JJ7-1	TMX3	-0.292293111533298	3.32257206895177	-2.56366579449136	0.0431047603120084	0.280108778570387	-4.17850405462502
Q9UL26	RAB22A	-0.158319437618151	3.31974438578745	-3.14535045964968	0.0202187225097664	0.201612965523422	-4.17960705193851
Q9Y5M8	SRPRB	-0.268807856646237	3.33492903823444	-3.28446169481332	0.0169901739675137	0.184721555935833	-4.18071066643257
Q9UMR3	TBX20	-0.13601960991238	3.3545271072215	-3.43775977678228	0.014073758967949	0.169407847234197	-4.18546145288868
Q8WWI5	SLC44A1	-0.338551944238129	3.31133971019933	-2.26256687932307	0.0647896232212279	0.339922780111283	-4.18728373150893
Q24JP5-2	TMEM132A	-0.174103041611731	3.30904858223147	-2.8514727074396	0.0294711226756747	0.235154999682987	-4.19104627814325
Q9HD20	ATP13A1	-0.277267628821571	3.27391193475796	-2.78991129807195	0.0319400296211008	0.241585897295687	-4.19174450676177
Q9UBP9	GULP1	0.0789339866758942	3.33154612783701	3.60560520947219	0.0114989780355177	0.150919608920985	-4.19267128831459
Q9P2B2	PTGFRN	-0.326758706992001	3.33074650275271	-3.33626197866571	0.0159362849517246	0.180240452353331	-4.19321059312087
Q96DU7	ITPKC	0.206137884694408	3.38024663720859	2.63514163063199	0.0391837332673904	0.266474686449582	-4.19413506037998
O15484	CAPN5	-0.241320688956911	3.3027021491198	-2.90527950283507	0.0274814893830749	0.227369290010292	-4.19639345905461
P29992	GNA11	-0.263857292216445	3.32903844002735	-3.45386641555271	0.0138009064498256	0.167161295768462	-4.19752413177965
Q9Y3C8	UFC1	-0.122389848229972	3.33044653733414	-3.27483770464604	0.0171942905890604	0.185809035661673	-4.19754403906939
Q9Y4G6	TLN2	-0.0624403270761966	3.32175534393423	-4.04462799337233	0.00691924976722991	0.111898527626119	-4.19830627559357
Q6ZWJ1-1	STXBP4	0.109461658205382	3.35665852237197	3.46636489355549	0.0135932017497113	0.16694934274268	-4.19906924875437
Q8IYA6	CKAP2L	0.265716784540308	3.35608203886179	3.03602658228051	0.0232276041332975	0.209949347377302	-4.20536600717745
P35610	SOAT1	-0.315209880025815	3.27733326589007	-2.90484531667791	0.027496950690777	0.227369290010292	-4.21273016331468
Q9UHL9-3	GTF2IRD1	0.276856740509299	3.41924364152758	3.14619169619937	0.020197287162286	0.201612965523422	-4.21426099253574
Q96GC6-1	ZNF274	0.379443860521954	3.31853445513983	2.44108343733755	0.0508306716720967	0.305709664174937	-4.21614381862385
Q8NC56-1	LEMD2	-0.189247291152021	3.32135838404233	-2.87023509946261	0.0287602064004133	0.232342760431335	-4.21791088296143
P78310-1	CXADR	-0.234837997665448	3.33436629228993	-3.40012129848065	0.0147348758712319	0.173644844882517	-4.21794138861157
O15213	WDR46	0.326780667265439	3.39891859837704	3.22788225226694	0.0182295508796754	0.190573443811594	-4.21963034831344
Q96L58	B3GALT6	-0.25754021333953	3.30369474177328	-2.59286122337474	0.0414549194311692	0.275472516661697	-4.22056065055851
Q9UFG5	C19orf25	0.581640146699445	3.30555168762431	2.23688018898202	0.0671057492382361	0.343559627292476	-4.22710303525887
Q719H9	KCTD1	-0.226228985352076	3.30623228313704	-2.70440650905321	0.0357451969422086	0.252257265441477	-4.23303473010661
P61803	DAD1	-0.407770520275784	3.21320994640406	-2.42194311862766	0.0521633680034031	0.308874588051071	-4.23435424494328
Q96GQ5-1	C16orf58	-0.354344714041697	3.2519044956964	-2.13416538731223	0.0772575819814911	0.365920396726275	-4.24421231276872
Q9H871-1	RMND5A	-0.0942631444248956	3.33529683822065	-3.39290883237158	0.0148654328899892	0.173966115357044	-4.24567085798626
Q969I6	SLC38A4	-0.242349639290552	3.36712382194857	-2.7723518072791	0.0326844167158119	0.243810794680512	-4.24886126620905
Q96EZ8-2	MCRS1	0.125599320297938	3.36397158598908	3.32472751606472	0.0161645800080221	0.181296929309993	-4.25088393826855
Q8NCC3	PLA2G15	-0.184774751116026	3.2967486306531	-3.01246163132714	0.023938128459175	0.213668083047678	-4.2512257623101
P04844-1	RPN2	-0.32166315521336	3.31149148444677	-3.27703033575267	0.0171475509693057	0.185809035661673	-4.25525707472886
Q14135-4	VGLL4	0.381410553050367	3.35851980830284	2.81024574106349	0.0311007296226511	0.238231588909507	-4.25598169575117
Q8NBW4	SLC38A9	-0.412161729738482	3.3685243355819	-2.03537988833286	0.088511527200765	0.389405804815267	-4.25607612129172
O15431	SLC31A1	-0.192010704675424	3.41060298762514	-2.77205515926945	0.0326971514347233	0.243810794680512	-4.25703686498692
Q9H0A9-1	SPATC1L	-0.448850073470662	3.07673555208089	-2.23634501712728	0.0671549080496409	0.343559627292476	-4.25735886477103
P63092-2	GNAS	-0.195757987619939	3.31616329014517	-3.04661442887477	0.0229158621966057	0.209949347377302	-4.25897380895302
P36268-3		-0.196652341723704	3.31847726300735	-2.65775794969603	0.0380236549039081	0.261114357147783	-4.26087475928283
O43439-5	CBFA2T2	0.183908268719643	3.35159123875595	3.29504252647134	0.0167688303110878	0.18397677630368	-4.26544148536369
O60462-1	NRP2	-0.16471675756714	3.32933813290395	-3.27632561936598	0.0171625579514889	0.185809035661673	-4.26567090142428
Q08AG7	MZT1	1.16675298337795	3.24390212785794	2.64512826122145	0.0386668887012719	0.263516337481172	-4.26845039987721
P05155-3	SERPING1	-0.322529487260549	3.29162738060289	-3.07229085614733	0.0221786199349357	0.206930734306935	-4.2717902194998
Q96RL6	SIGLEC11	-0.325432130704808	3.31369425874142	-2.33358442401983	0.0588088429746634	0.325657903782116	-4.27519128414972
O94919	ENDOD1	-0.205456900837317	3.32561287125871	-2.71846166720391	0.0350876944310428	0.25178873104223	-4.27933346799092
Q9UBV2	SEL1L	-0.338282928959386	3.36984495895011	-2.55383479155358	0.0436759010835574	0.282002408069007	-4.27988451856345
P07951-2	TPM2	0.334227460723151	3.32385725980875	2.33780260762924	0.0584722447533268	0.324777280350384	-4.28192330399212
P56199	ITGA1	-0.260604127780151	3.33528467138937	-3.38120454196489	0.015080021016557	0.175745860422558	-4.28440909104388
Q05BV3-5	EML5	0.128369550875848	3.34153577914334	3.59667566225949	0.0116219791151991	0.151824489960725	-4.29181815527185
Q9H3W5	LRRN3	-0.199246601925223	3.33783120789245	-2.60354537424898	0.0408680579304209	0.273297028668037	-4.29217229219754
P51688	SGSH	-0.258722623032322	3.27717505286147	-2.35246349306381	0.0573179335487412	0.322604140354673	-4.29248499037013
Q9NYA4	MTMR4	-0.154112172045102	3.30861652527792	-3.08740701253544	0.0217567083664129	0.2067727500715	-4.2927223192695
Q12907	LMAN2	-0.198847573586009	3.27260233835262	-3.48074034908818	0.0133585644625482	0.165619360871858	-4.29319599029718
Q8IXI1	RHOT2	-0.276084869458323	3.26840834978933	-3.25023809241576	0.0177283694014586	0.188135063698602	-4.29374280327685
Q9ULW0	TPX2	0.202207042135779	3.39669502258519	4.1036326196015	0.00647718325900572	0.10807276463442	-4.29374705958158
Q9H8Y5	ANKZF1	0.101422232343454	3.36424290418926	3.11745924296201	0.0209436790426223	0.20448602504419	-4.30051993831034
Q8IYT2	CMTR2; FTSJD1	0.269999445689796	3.31622694045705	2.34475492189471	0.057921859276137	0.32375599453621	-4.30307955082685
Q8WUU5	GATAD1	0.251887564856396	3.42270641793237	2.67338508553951	0.037243541475961	0.258524261110495	-4.30642153823712
Q9HCD5	NCOA5	-0.100343545228747	3.30381581601748	-3.80933606232408	0.00905080614325407	0.129056437306182	-4.30687612039888
P51580	TPMT	-0.117294320888442	3.32023199419323	-3.11996257504478	0.0208774657388471	0.20448602504419	-4.31172430698684
P62875	POLR2L	-0.199089504216614	3.35369906505578	-3.05714761117038	0.0226102445872245	0.208585012890804	-4.3172806316069
Q9Y4B5	SOGA2; MTCL1	0.113736765996235	3.35301907847634	3.26030934641372	0.0175075436054317	0.18698716763945	-4.31794265990718
Q9NYV4-1	CDK12	0.0565018471550074	3.33677465040867	3.66959802158001	0.0106586221420446	0.142275193399695	-4.31983475443671
O75427	LRCH4	-0.468126195392016	3.26782584019209	-1.93953235174451	0.101024472087122	0.414134053523273	-4.32513335087473
Q9BX67	JAM3	-0.283217529034103	3.35503449994574	-3.08918317361543	0.0217077107974686	0.2067727500715	-4.32611978237041
P23921	RRM1	0.0996417814240585	3.36546287328154	4.19964951024978	0.00582390388315711	0.101568980346018	-4.32811661949786
Q14332	FZD2	-0.190968457914547	3.3612273373771	-2.59824660784443	0.0411579965455443	0.274279545333771	-4.32839969026299
P33908	MAN1A1	-0.208600660015286	3.31993135906724	-2.68375222655035	0.0367354620419194	0.25708721193124	-4.32898138300099
O96033	MOCS2	0.314636314590762	3.31647116301784	2.39878441600245	0.0538251600448969	0.311705016177527	-4.33082502938892
Q96T37-1	RBM15	-0.0689523651386959	3.31650214078502	-3.73597059368585	0.00985842988059025	0.135187805034885	-4.33339489029962
Q9NUQ8	ABCF3	-0.0698750359379912	3.32470800941732	-3.53545231818936	0.0125056424228946	0.159413832156293	-4.33396692824768
Q9NR33	POLE4	0.256034177077216	3.29180306626482	3.17038428634588	0.0195913498294554	0.198798046681407	-4.33838192330061
P83731	RPL24	0.170426816988063	3.28350532586433	3.69534474552359	0.0103399474848975	0.13962243190344	-4.34094432416161
Q53GQ0	HSD17B12	0.147026293467705	3.2619654393111	3.19791527232479	0.0189258846345771	0.195550040020943	-4.34317929679575
Q13438-1	OS9	-0.357136576817007	3.25382118778334	-3.03117462073292	0.0233720018798848	0.209949347377302	-4.34370423031991
Q9HCU5	PREB	-0.301681407677703	3.28056800319187	-2.26122045112364	0.064908943047821	0.339922780111283	-4.3439214182001
Q96HH4	TMEM169	-0.219913883002311	3.26576107493861	-2.46737539253466	0.0490582217864939	0.29953954838623	-4.34944270234003
Q92896-2	GLG1	-0.123629267875968	3.30052217089345	-3.94038229039781	0.00778533462523359	0.12039924991598	-4.34957355485825
O15260-1	SURF4	-0.295487562527247	3.33913126962223	-2.44460056750022	0.0505897065749519	0.305131616034749	-4.35107274040183
Q96HD1-2	CRELD1	-0.284916655411074	3.29109121612528	-2.69373348694814	0.036253295237434	0.254351622433935	-4.35326836200413
Q4VCS5	AMOT	-0.187351212870221	3.3345866520217	-3.14921929505382	0.020120346968616	0.201346845080235	-4.35492773551963
Q8N0U8-2	VKORC1L1	-0.256991806505077	3.29559306209981	-2.46832446457326	0.0489954730214837	0.29953954838623	-4.35682516972327
Q9ULC3	RAB23	-0.217408893973203	3.35844938877574	-3.22831799172105	0.0182196351251094	0.190573443811594	-4.35755464075045
Q9P2Q2	FRMD4A	0.186812198675358	3.35430881191647	2.80142392343048	0.0314618954447379	0.239907629879966	-4.35784779000152
Q96E17	RAB3C	-0.158026793186786	3.31816589120369	-2.96896567594335	0.0253124482723705	0.218587316127996	-4.35880339304357
Q08722	CD47	-0.243957715628628	3.30442400617562	-2.94490159892712	0.0261094043837359	0.223121542938497	-4.35905354107727
Q5BJF6	ODF2	0.126301799628915	3.38796830613955	3.46835567721192	0.0135604380538705	0.16694934274268	-4.35969082754001
Q8TBC5-3	ZSCAN18	0.350429488778687	3.36608572564562	2.93494805720443	0.0264469647790184	0.224247371543828	-4.36120669686676
Q8WUY1	THEM6	-0.270456636711708	3.31797389775189	-2.2377064362621	0.0670299266012618	0.343559627292476	-4.36201546562222
P51687	SUOX	-0.167939873774895	3.32631959218545	-2.91351148034946	0.0271901229650175	0.226510238252798	-4.36434865908607
Q6IAN0	DHRS7B	-0.401995192795304	3.25420264969555	-2.14955330491598	0.0756412387632669	0.363904321512222	-4.37030331795521
P33527-9	ABCC1	-0.155748390182869	3.33730802561997	-3.24567424525286	0.0178294426136549	0.188605905456918	-4.37102681458795
P61224-1	RAP1B	-0.27022265066478	3.27953765071067	-3.42034241393528	0.0143755347418386	0.171925198620816	-4.37141298491823
P48552	NRIP1	0.225170764636306	3.43649135098421	3.01101937329099	0.023982376185857	0.213824980454928	-4.37418114973349
Q13111-1	CHAF1A	0.088593367819556	3.34908428308215	3.69667627110243	0.0103237571788972	0.13962243190344	-4.37505395195192
Q9Y679-1	AUP1	-0.273097373398411	3.26750284023849	-2.858941447429	0.0291858806921282	0.233986898869527	-4.37567313456373
Q92833	JARID2	0.330333978530062	3.39051589548956	2.71500529166906	0.0352481735771019	0.25178873104223	-4.37744825969805
Q9BSM1	PCGF1	-0.149058986824504	3.34157189549434	-3.10790761126418	0.0211984346419535	0.20493375717527	-4.37971971041095
Q8N5V2-1	NGEF	-0.861577549339141	3.00249475454946	-2.5602362249486	0.0433030981457558	0.280239558353409	-4.3853113631234
Q5VZF2-1	MBNL2	-0.233687249675386	3.34780000367757	-2.30410917354144	0.061218072126995	0.332485892829276	-4.38676328347977
Q6NYC1-3	JMJD6	0.0952037231205704	3.34519369071059	3.3666128051993	0.0153523420420682	0.176363882707998	-4.38894872088427
Q14494-1	NFE2L1	0.347087589580713	3.43761308917274	2.13965579969436	0.0766768373858692	0.364723624206181	-4.39085592096668
Q8IY47	KBTBD2	0.193694909160366	3.35129612549219	2.92795439709912	0.0266869724711604	0.225541053201602	-4.39387062015214
Q99538	LGMN	-0.159569824455405	3.29673058053727	-2.86381642676471	0.0290013067425782	0.233395425609325	-4.39609567246532
Q6UUV7-1	CRTC3	-0.165263325337179	3.30226529197677	-2.83210772133204	0.0302248064979196	0.236028006998582	-4.3986381389025
Q14CB8-2	ARHGAP19	0.194176244249055	3.3926691180752	2.66733515040023	0.0375435082924153	0.259258077155806	-4.39876210057844
O75477	ERLIN1	-0.260390963213542	3.30780229282138	-3.06404423834412	0.0224125471052669	0.207753709470824	-4.39985595929564
Q15036-1	SNX17	-0.14059311869609	3.30831116436033	-3.25317068035769	0.0176637546966561	0.187922723578314	-4.40210105276736
Q9BUK0-4	CHCHD7	-0.33781574147324	3.27827789293895	-1.983649338629	0.0950570018996128	0.400757878910158	-4.40238019262839
P34903	GABRA3	-0.313599915398636	3.29074912485444	-2.09134552133477	0.0819444312305577	0.37689070826893	-4.40258964428406
Q9NQS7	INCENP	0.234454411055786	3.38981238339886	3.40058295709148	0.0147265622730004	0.173644844882517	-4.40476488114478
A8MT69-1	STRA13; CENPX	0.464527975606513	3.25469637421534	2.24694791096808	0.0661878876129918	0.342625265064401	-4.40629605252214
Q9NQR7	CCDC177	0.233552317316356	3.37121978276103	2.55734872172346	0.0434708388638452	0.281109200511711	-4.40664457661497
Q49AN0-1	CRY2	0.357206352994823	3.40923393481176	2.13137968037107	0.0775539632957611	0.366886378041757	-4.40741839734014
Q15398	DLGAP5	0.176871019947971	3.36949940277262	3.53942066084739	0.0124461636723952	0.159137139762674	-4.41470601487544
Q96ME1	FBXL18	0.156268473669195	3.33800376192236	3.15102689878685	0.0200745632291321	0.201193224845508	-4.4172644476957
Q15366-5	PCBP2	-0.164908112846634	3.28874598121936	-2.69605638338499	0.0361420570557261	0.253989134905378	-4.42090864305529
P50402	EMD	-0.232699895593518	3.31163134952221	-2.95550714282712	0.0257548645577738	0.221213546140471	-4.42692481116745
Q6P1K2	PMF1; PMF1-BGLAP	0.18052218553496	3.32805554515739	3.1387447718194	0.02038790718211	0.201993731100128	-4.43137462889562
O15269	SPTLC1	-0.185061064301897	3.31924279036592	-2.78018854152531	0.0323499196176205	0.242941553206837	-4.43259622834089
Q8NB37	PDDC1; GATD1	-0.185595123626586	3.30757173094042	-2.91233706086151	0.0272314856516811	0.226510238252798	-4.43383978604759
P57772	EEFSEC	-0.0879991172309096	3.32828553502897	-3.37383988762429	0.0152167941438368	0.175975310728552	-4.43589252534117
O00462	MANBA	-0.207521165598458	3.32783148888272	-2.84636234776552	0.0296680277550042	0.235388702319835	-4.43626360271954
Q9NPI6	DCP1A	0.0793152093898982	3.31231727075427	3.31571348246308	0.0163454942157289	0.181727302471075	-4.44072914641432
O43490-1	PROM1	-0.198186679168784	3.28946473455775	-2.87776331620168	0.0284801847446646	0.232024196296603	-4.44252164460774
Q9NQC3	RTN4	-0.153418293477906	3.34761246374879	-3.52883430758059	0.0126055363650438	0.159480854972762	-4.44472592450068
Q9Y3E5	PTRH2	-0.244177486815818	3.30627272096927	-2.93597098754505	0.026412056446509	0.224247371543828	-4.45383916201004
Q96HE9	PRR11	0.170479431109733	3.36204086135878	2.87721501153143	0.028500479844171	0.232024196296603	-4.45470376213543
P52789	HK2	0.186347103474392	3.36021221403481	3.73521648726961	0.00986713744320605	0.135187805034885	-4.45502608586957
Q15149-8	PLEC	0.159250003307772	3.26851387588477	2.66682883475134	0.0375687291962069	0.259258077155806	-4.45509112652311
Q86WR0	CCDC25	-0.09708074170193	3.31116074315449	-3.48161138858068	0.0133444917876633	0.165619360871858	-4.45690353601432
Q8TB05	FAM100A; UBALD1	0.519060408477268	3.35276799574919	1.93864181910449	0.101148736171616	0.414134053523273	-4.46279309507008
Q13641	TPBG	-0.230893308435145	3.3180650405011	-2.51693165002589	0.0458924976582188	0.290526059555336	-4.46293590763571
Q9C005	DPY30	0.593859805081696	3.35558536047944	2.32640514956907	0.0593863904862646	0.326625147674455	-4.46305760734363
P50148	GNAQ	-0.262908045479087	3.30796669948546	-2.99400564552613	0.0245111120233584	0.215299302153596	-4.46545644849816
Q9BRR6-1	ADPGK	-0.460201431187431	3.26330503469514	-3.1176679798561	0.0209381491844715	0.20448602504419	-4.46851492588666
Q9UHA4	LAMTOR3	-0.182630358143989	3.33327817126534	-2.873876397869	0.0286243939867794	0.232223289900819	-4.46863202590785
P51648-2	ALDH3A2	-0.230967492413571	3.27682367171274	-3.09860511127983	0.0214497997296674	0.206084392841707	-4.47097983171641
P0C0S5	H2AFZ	-0.212340994230375	3.26335092999789	-3.37741475134639	0.0151502334042199	0.175975310728552	-4.47103595846731
Q9Y244	POMP	0.62398700376428	3.32964814180516	2.70375772282563	0.0357758642538055	0.252257265441477	-4.47217466071261
Q12860	CNTN1	-0.239099772412041	3.30253375820647	-3.44156212490892	0.0140088128631248	0.169109250980931	-4.47652939991544
Q8N283	ANKRD35	0.209350627139566	3.37005178184607	2.53864854620973	0.0445740019674516	0.285829939556885	-4.47655774955204
Q9UJ83	HACL1	-0.14295344131638	3.27568270839883	-3.2761866977315	0.0171655179984032	0.185809035661673	-4.48457759308161
Q86SQ0-1	PHLDB2	0.139380034045745	3.3608730228731	2.85033767014102	0.0295147341569999	0.235280179760531	-4.48506997555271
P58215	LOXL3	-0.250935519446751	3.31147783460789	-2.66282026391289	0.037769046909781	0.260001625213901	-4.48989751696877
Q8N2F6-1	ARMC10	-0.373909311089447	3.21457779353568	-1.86809713659566	0.111495088250427	0.430351632431563	-4.49019661746915
Q9UNM6	PSMD13	-0.078778645609885	3.30306524374905	-3.76401744241617	0.00954057163964685	0.133002760329424	-4.49249470234254
P53801	PTTG1IP	-0.236057467030913	3.35693189059725	-2.40266376973755	0.0535429571278657	0.311180322820372	-4.49785702437277
P07305	H1F0	-0.136268008208118	3.32140056498636	-2.91044465898858	0.0272982788149517	0.226510238252798	-4.49827353792891
Q13557-11	CAMK2D	-0.0803366324186778	3.30593446439044	-3.37649174552027	0.0151673881682694	0.175975310728552	-4.49904054894364
Q15013-3	MAD2L1BP	0.192904874940301	3.28880693984681	2.60181617576484	0.0409624366817399	0.273559991758799	-4.50097278603291
P56179-3	DLX6	0.157522281399893	3.40867909931151	2.66722602922165	0.0375489423728508	0.259258077155806	-4.50377615394097
P58005-1	SESN3	-0.192910471992973	3.24450777884253	-3.17874067326714	0.0193866958563069	0.198243081656847	-4.50405209776291
Q9H981-1	ACTR8	0.0951906811334181	3.36131931706437	3.08933123880884	0.0217036316761266	0.2067727500715	-4.50944449404703
Q6R327-3	RICTOR	0.095139823271187	3.34980169824734	3.26139657439951	0.0174838857768958	0.18698716763945	-4.51061829965018
Q6IMI4	SULT6B1	-0.202523224136964	3.28264196434791	-2.51380948960035	0.0460854243252391	0.290882293638832	-4.51079150992028
O14646	CHD1	0.101639470306735	3.3367802315363	3.62849640976433	0.0111902040809201	0.147787867689393	-4.51205668414421
O43505	B3GNT1; B4GAT1	-0.322790696942496	3.28977564591374	-2.02375948831676	0.089940910644285	0.392054895545135	-4.5135382480131
Q96NB1	FOPNL	0.29561300191243	3.43973351248228	2.71650073675622	0.0351786438784227	0.25178873104223	-4.51434792548088
Q15155	NOMO1	-0.553639284669757	3.00963855844386	-2.02195681929992	0.0901647408986652	0.392527757612867	-4.51457838630659
Q8N5K1	CISD2	-0.262299200433675	3.30383448889997	-3.0871081575313	0.0217649644940865	0.2067727500715	-4.51861057401743
Q6PCD5	RFWD3	0.140884931003832	3.42102542232416	2.74802161869803	0.033746808551226	0.248526815916723	-4.51893734654353
O14498	ISLR	-0.265500671435095	3.32856123531459	-2.14420823869123	0.0761987075436805	0.364594156594578	-4.52209312005252
Q86UE4	MTDH	-0.232939045585517	3.25378212161634	-3.29044807766592	0.0168645514134346	0.184491841485868	-4.52284807311974
Q8N6S5	ARL6IP6	-0.271750636983009	3.29267259458808	-2.05257698540441	0.0864384193470691	0.385503101794796	-4.52376036498645
P53350	PLK1	0.170415064903203	3.39229197944088	3.37091164693175	0.0152715553947361	0.176271405145269	-4.52600445920446
Q15390	MTFR1	-0.112044353273827	3.33161643419298	-3.06724280126426	0.0223214976180823	0.207365974564456	-4.52605095840098
P05388	RPLP0	-0.092877273281668	3.33169200450158	-3.95651563002422	0.00764369874298196	0.119491290553555	-4.5276897108829
O15160	POLR1C	-0.0901105245148355	3.29776162777568	-3.12397745738116	0.0207717486178838	0.203989223606397	-4.52954509287604
Q9H6Y7	RNF167	-0.14956465056348	3.32714554485186	-2.70431574461195	0.0357494855690246	0.252257265441477	-4.53004874508325
Q14D33	CXXC11; RTP5	-0.243624033164159	3.29046262571679	-2.45670474596198	0.049769586440782	0.301696788021604	-4.53138386576191
Q86TL0	ATG4D	-0.46793761511919	3.33059709889346	-1.88424006900345	0.109037867228543	0.427327008961724	-4.53214530557379
Q92542-1	NCSTN	-0.15811884246468	3.30207485143322	-2.91483871047891	0.0271434601770692	0.226510238252798	-4.53356594183322
Q9Y6N8	CDH10	-0.359097799649684	3.25769734407346	-1.93046203632092	0.102297342027842	0.415801931464833	-4.53401208393892
Q02413	DSG1	0.918567981994536	3.20624836268159	1.98021532307426	0.0955084686121097	0.401975203059759	-4.53527468890602
Q9NX40	OCIAD1	-0.210594591417434	3.32049480178807	-2.92221521147927	0.0268856919399932	0.225619917688326	-4.53652085594445
Q96N66-1	MBOAT7	-0.353082061202702	3.26886107827641	-2.00619481994609	0.0921460700519552	0.39521347207282	-4.5374317674454
Q8NFH4	NUP37	-0.144544294067325	3.3227707145186	-3.25119062561329	0.0177073535213056	0.188135063698602	-4.53957511505648
Q8WWK9-1	CKAP2	0.179709921033556	3.37078188816566	3.31095341667298	0.0164419275364346	0.182049515666226	-4.54245563849156
Q96RT1-8	ERBB2IP; ERBIN	-0.120195807008827	3.37095007746577	-3.16013424559187	0.01984561459041	0.199545523315984	-4.54331390546198
P46976-1	GYG1	-0.344563355519722	3.13807697024179	-3.35481257687977	0.0155765291024975	0.177601940754592	-4.54425622831041
Q5ZPR3	CD276	-0.19917989808485	3.2897687297348	-3.0048510100627	0.0241726241920728	0.214334004054577	-4.54644207210381
O60568	PLOD3	-0.317010606493568	3.30934655356274	-3.32670227809035	0.0161252407540161	0.18116170479112	-4.54769968079379
Q9NX62	IMPAD1	-0.216971648168819	3.26450908671558	-2.74599902578767	0.0338367812650025	0.248526815916723	-4.54856431910833
Q2Y0W8	SLC4A8	0.314879707977907	3.12822793882223	1.97866179687746	0.0957134200215645	0.402435767016818	-4.54949642540663
Q9H078-2	CLPB	-0.216976287066221	3.32717744327057	-3.48028603716715	0.0133659109177383	0.165619360871858	-4.55290694140757
Q9C0H2-4	TTYH3	-0.333342624722523	3.30097256909406	-2.00309322168783	0.0925411154778698	0.395854244126529	-4.55323379528385
P07948-1	LYN	-0.234046649699254	3.31358956282594	-3.36603210436744	0.0153632909930774	0.176363882707998	-4.55377835202405
Q5T5J6	SWT1	0.198309953004811	3.3392943821942	2.27313738463906	0.0638607522605265	0.337720016469073	-4.55537151817946
O95685	PPP1R3D	-0.108741282474556	3.34936280676165	-2.87313743278006	0.0286518996154842	0.232223289900819	-4.5564545150722
Q86WA8	LONP2	-0.179011211391815	3.31233541176099	-2.87151587582579	0.0287123570587987	0.232223289900819	-4.55711606461007
Q6P4F7	ARHGAP11A	0.199220206040076	3.39000711849154	2.85294760325745	0.0294145567058223	0.234926118296927	-4.55732351138647
Q9Y2J4-4	AMOTL2	-0.255160659809276	3.37232931920286	-2.14006115405938	0.076634139431363	0.364723624206181	-4.56128214350972
O00628	PEX7	-0.167058180800838	3.31659499585365	-2.49043972745461	0.0475570461937433	0.295295262511777	-4.56254889077611
O15127	SCAMP2	-0.146127191661136	3.3002363286242	-2.66415630449201	0.0377021552923595	0.259753360992168	-4.56474393258762
Q8IXJ9	ASXL1	0.10716905315027	3.37972682284434	3.05660070988566	0.022626003059838	0.208585012890804	-4.56511554963527
O43189-2	PHF1	-0.279748076317781	3.31710772818056	-2.00728250067533	0.0920079388216106	0.394935757774269	-4.566863071663
P50416	CPT1A	-0.233935624038065	3.28614650967838	-3.13551220926604	0.0204712627264254	0.201993731100128	-4.57048207407503
Q9P2K6	KLHDC5; KLHL42	0.137177411589211	3.36295902196205	2.59151051758676	0.0415297475365695	0.275535159640264	-4.57247466422676
Q9HD47	RANGRF	0.639021812629965	3.29403064740534	2.64580288294749	0.038632237915704	0.263516337481172	-4.5726522490664
Q5J8M3-1	EMC4	-0.272498342063797	3.29984690580704	-2.56831860216164	0.0428372217310616	0.279803434345678	-4.57519290051263
Q9P0P0	RNF181	0.271402000645831	3.36870868232979	2.69000006070086	0.0364328490198621	0.255393665425423	-4.5772643647922
Q9BU64-2	CENPO	-0.35116320070591	3.31556864447613	-2.05126080817602	0.0865953239527306	0.385503101794796	-4.58283771186231
Q15742-1	NAB2	0.123752078968614	3.36419231077839	3.20999785534479	0.0186416793209624	0.194159196487552	-4.58505362462523
Q9HBH9-1	MKNK2	-0.221921549803649	3.25587798164888	-2.15225022846076	0.0753615538282442	0.363157794516689	-4.58737095332744
Q5BJH2-1	TMEM128	-0.298695366466889	3.23726978560413	-2.25628520256512	0.0653482574560386	0.340311753599865	-4.58749186733012
P36404	ARL2	-0.196743417437763	3.30821061827397	-3.13545808443725	0.0204726615665214	0.201993731100128	-4.58932359072534
Q68D85	NCR3LG1	-0.271844237835858	3.36138433638761	-2.15974790928295	0.0745895813371543	0.362452025574892	-4.59486829019311
P50750-2	CDK9	0.124923106971127	3.33913121650713	2.79117161141676	0.0318873080061601	0.241403825031361	-4.59540622466684
Q14699	RFTN1	-0.2685204662932	3.30949732037518	-2.70596680411437	0.0356715589776676	0.252257265441477	-4.59593798780518
Q9BQB6-1	VKORC1	-0.312585558490851	3.32008501920676	-2.14620619788776	0.075989835877418	0.364376876830555	-4.5976300776003
Q8N474	SFRP1	0.446255464871773	3.28745312586723	3.17308879333674	0.0195248569360276	0.198691358143681	-4.59786434549561
P0DI83	NARR; RAB34	0.252730086836888	3.41312199706061	2.00603451557855	0.0921664458370628	0.39521347207282	-4.59983198484838
Q9NY61	AATF	0.101499064132711	3.38319212383123	3.35253676978835	0.0156201794149345	0.177858961824646	-4.60215368906521
Q9BY67-3	CADM1	-0.118220762645108	3.36850888582047	-2.91421227967669	0.0271654734347289	0.226510238252798	-4.60384030856518
Q6SJ93-1	FAM111B	0.168129361315388	3.35380415458327	2.9778233345332	0.0250257779636466	0.216941569055233	-4.6041127843038
P32189-3	GK	-0.236067140933327	3.27051272173968	-2.40239944065064	0.0535621362729451	0.311180322820372	-4.60467465535025
Q9UBT7	CTNNAL1	0.184311544635319	3.35342926166267	2.84764150641354	0.0296186081926091	0.235388702319835	-4.60548239921089
Q15771	RAB30	-0.170713857814265	3.31577270779078	-2.49525290279663	0.0472499401482076	0.294255724825423	-4.61038487358135
Q9ULD6	INTU	0.282271729997121	3.36016351286639	1.92000113809256	0.103785360465196	0.419221211543499	-4.61608947073013
P00387-3	CYB5R3	-0.258413161931726	3.31704065313961	-3.07149882023053	0.0222009712572358	0.206930734306935	-4.61651121776372
Q6NUN9-2	ZNF746	0.371353933475372	3.43906332297969	1.8485971964948	0.114536932208922	0.436992847717128	-4.61776279387251
O75420	GIGYF1	0.107251488698502	3.36057262845946	2.85359397531699	0.0293898036514258	0.234926118296927	-4.62286847063138
P78317	RNF4	0.290383866141187	3.3967916675437	2.03132873916856	0.0890072061327359	0.390448791539902	-4.62329971750919
Q96SJ8	TSPAN18	-0.479382282705418	3.25003815560735	-1.86081728513541	0.11262117497923	0.432518696615765	-4.62512643588329
Q9C0D3	ZYG11B	0.239635310818764	3.3882141319344	2.86710036916102	0.0288776826008267	0.232845314444561	-4.62751274572047
O60343-1	TBC1D4	0.0826587103607202	3.34215352729184	3.57805373198979	0.0118832096707695	0.154005074961126	-4.62941602775925
Q76G19	PDZD4	0.2120156065576	3.37180662684084	2.35410854578951	0.0571899075798386	0.322113744162914	-4.63181148541042
Q9Y3A2	UTP11L; UTP11	0.316354312706126	3.43145567871732	3.11110050957717	0.0211129010937976	0.20493375717527	-4.63195196142617
P15309-2	ACPP	-0.152702490513596	3.29224810802271	-2.61704718420787	0.040139052348501	0.269706264025892	-4.63342992701919
Q9BZ67	FRMD8	0.282941868777888	3.37110575213118	2.85587612731488	0.0293025874894931	0.234476355352772	-4.63388855533457
Q8IZH2-1	XRN1	0.104212345588401	3.33735413771337	3.37339939534969	0.0152250179825676	0.175975310728552	-4.63398466968011
Q86UP2-1	KTN1	-0.21291088545706	3.30512950499687	-3.67961419423444	0.0105333699196333	0.141656508225569	-4.63558892148071
Q4G148-1	GXYLT1	-0.210370366432572	3.30521701103371	-2.71472590062412	0.035261179994046	0.25178873104223	-4.63681010133667
P28472-1	GABRB3	-0.316819571307151	3.36893461440235	-1.92817941510102	0.102620198805495	0.416164068362433	-4.64107087291878
P30519	HMOX2	-0.286352478594665	3.31012341070988	-2.94068630926091	0.0262517865422349	0.223836613377356	-4.64124201046783
Q9UID6	ZNF639	0.206704796609414	3.41167415623092	2.84769578477496	0.0296165131447736	0.235388702319835	-4.64195155876708
Q63ZY3-1	KANK2	-0.127103172111132	3.30277351793307	-2.86044548793995	0.0291288005506651	0.233896388661199	-4.64448006836987
Q8WY22	BRI3BP	-0.291244185644236	3.4101836171267	-2.23235809655461	0.0675223077944657	0.343674738077352	-4.64543170534365
Q9Y221-1	NIP7	-0.294659622190927	3.31053251412096	-3.08506973924224	0.0218213687688784	0.2067727500715	-4.64621637651166
Q6P1M0	SLC27A4	-0.254467877173669	3.28005165440719	-2.5111850523444	0.0462482596136717	0.291464349667014	-4.65066934508207
P08572	COL4A2	-0.202135133049232	3.30701111385258	-2.73640966062599	0.0342668713964003	0.249337356119231	-4.65644855918205
Q9Y2D9	ZNF652	0.340295136083713	3.26080465657549	1.97886932396636	0.0956860160026731	0.402435767016818	-4.65756673273486
Q9UJJ9	GNPTG	-0.254251544763064	3.24370150657042	-2.37518505892386	0.0555758704321287	0.317694901126944	-4.65847867953796
Q8IWA0	WDR75	-0.187575773090054	3.28902316977814	-3.31558324958511	0.0163481242906569	0.181727302471075	-4.65926622922477
P34741	SDC2	-0.219799953034727	3.37072287564889	-2.57308446121082	0.0425650109629481	0.278671172012675	-4.66042815754107
Q5T8I3-1	FAM102B	0.131868711107817	3.34567016658151	3.03258905661531	0.0233298066740764	0.209949347377302	-4.66140828768194
Q5F1R6-3	DNAJC21	0.124513564120919	3.32806030660292	3.0435895644311	0.0230044570817583	0.209949347377302	-4.66149717643816
Q9UQB8	BAIAP2	-0.114977208088058	3.29570687507452	-3.41211829193778	0.0145205027921778	0.172081232808566	-4.661967688783
A6NIX2	WTIP	-0.620843735836488	3.15285440010326	-1.86495231305421	0.111980164939381	0.43122654247631	-4.66215616924622
O95848	NUDT14	0.314297093812827	3.36526330318104	2.01097263400284	0.0915408673865566	0.394779163036346	-4.66238632768098
Q86X27-1	RALGPS2	0.10762721721517	3.33841517839149	3.04485100017454	0.0229674657981976	0.209949347377302	-4.6647397585029
P01137	TGFB1	-0.314250181160196	3.30646903805089	-2.62715254949741	0.039602503313685	0.268024652948682	-4.66634612743868
O60524	NEMF	0.179582725219529	3.36366839751513	2.92390651125181	0.0268269646065731	0.225619917688326	-4.66725659353236
Q76N32	CEP68	0.220129966236937	3.36080605013854	2.21624303079629	0.0690286754800494	0.349121020165004	-4.66904086234154
Q9NVC3-1	SLC38A7	-0.230823494533349	3.32630375289472	-2.41466244985893	0.0526799132845516	0.310406258276665	-4.6694705600742
P04899-4	GNAI2	-0.221994695866581	3.34239749285524	-3.11775933646388	0.0209357294666194	0.20448602504419	-4.67058986889426
P19367-3	HK1	-0.184519040784543	3.28960691865389	-3.42500835319079	0.0142939978197377	0.171568697477365	-4.67296651314896
Q6IQ19-1	CCSAP	0.252395441450672	3.43011529323913	2.24857997422165	0.0660403253845343	0.342625265064401	-4.67344251029353
Q9Y6R0	NUMBL	0.177378280884471	3.36101203419737	3.07700841022209	0.0220459972185962	0.2067727500715	-4.67470075949741
Q9H0N5	PCBD2	0.277839562493007	3.31963673342984	2.47372964402187	0.0486397161854259	0.298715924619824	-4.67617640262745
P28070	PSMB4	-0.070017586993908	3.30658888976986	-3.25665467221037	0.0175873263738223	0.187346159324686	-4.67631254136965
Q9H4G0-2	EPB41L1	-0.141310765894863	3.33105631011135	-3.07558711814485	0.0220858622198374	0.2067727500715	-4.67648494588996
Q86UW6	N4BP2	0.105457694386875	3.34984352120921	3.26987865685817	0.0173005178658987	0.186290812226452	-4.67740506559119
O00213	APBB1	-0.151234807831494	3.30379665555526	-3.24485107758438	0.0178477400963459	0.188605905456918	-4.67852819796867
Q96SB4-2	SRPK1	0.0886597206438951	3.34104667083023	3.28766841850698	0.0169227544196939	0.184491841485868	-4.67908755018678
Q8IWU2	LMTK2	0.179212485022626	3.35889593746995	2.40843161489918	0.0531262463545535	0.310483188540525	-4.68041316865697
Q9UI30	TRMT112	-0.151360267149642	3.32236316123419	-2.85809133864364	0.0292181967521242	0.234023313529847	-4.681015320982
O15054	KDM6B	0.152951463403326	3.3635456717607	3.09197517227165	0.0216309332142545	0.2067727500715	-4.68468400206847
Q6SPF0	SAMD1	0.108205199410686	3.35379620610992	3.10635542196573	0.021240152312956	0.20493375717527	-4.68668597467798
Q86WC4	OSTM1	-0.213494883685016	3.25543849412942	-2.53299076283877	0.0449135887902922	0.286698408444699	-4.68938888360566
Q9Y5F2	PCDHB11	-0.174876792555533	3.35000730245864	-2.34351766066733	0.0580194103666836	0.32375599453621	-4.6904184242707
Q8NCN2	ZBTB34	0.182568368153341	3.36850550187998	2.34417829729697	0.0579673015230275	0.32375599453621	-4.69224082825072
P34059	GALNS	-0.218049375049267	3.30114712195373	-2.73399571116351	0.034376060585755	0.249700591806527	-4.69398426730924
Q8IX21-2	FAM178A; SLF2	0.291032541593706	3.37441409185769	1.88695238941072	0.108630339899993	0.426324752676916	-4.69487727102085
Q8NEJ9	NGDN	0.146759735853505	3.39158393547086	2.98079800995801	0.0249302972854668	0.216941569055233	-4.69587198551736
Q86TP1-1	PRUNE; PRUNE1	0.0993481798899144	3.30648742467288	2.91004481394269	0.0273124142018565	0.226510238252798	-4.70127181214317
Q06203	PPAT	-0.085500296145302	3.30165296839478	-3.59984245883161	0.0115781915327414	0.151487332072794	-4.70456337077245
Q7LBC6-1	KDM3B	0.114121851806538	3.31692482287044	3.77477628867646	0.00942168188457678	0.132532707110925	-4.70514330654796
Q6FI81-1	CIAPIN1	0.0756214793142111	3.33588401447197	3.45798530316522	0.0137320723963464	0.167161295768462	-4.7075390998773
Q96DB5	FAM82B; RMDN1	-0.209994442794319	3.29586439950247	-2.96875239255256	0.0253193947947927	0.218587316127996	-4.70872540096371
Q5VT66-2	MARC1	-0.201600107758445	3.32868751885592	-2.25692112462538	0.0652914775697566	0.340311753599865	-4.71281092697064
Q15287-1	RNPS1	-0.118434044407624	3.30536480262496	-3.1371746724813	0.0204283476838337	0.201993731100128	-4.71367569527464
O15228	GNPAT	-0.170896732634393	3.29712212749987	-2.83559377908842	0.0300876094644245	0.236028006998582	-4.7136940147401
Q14186	TFDP1	0.160557908675155	3.36118693477326	2.83465153318359	0.0301246260716985	0.236028006998582	-4.71580366083112
P0C1Z6	TFPT	0.160881253686345	3.39572205469097	2.72019868573599	0.0350073406929785	0.251682468156175	-4.71675023721623
Q8N6H7	ARFGAP2	-0.119771301260593	3.30620543213844	-3.28754926039545	0.0169252543874407	0.184491841485868	-4.72107150964761
O14757	CHEK1	0.18229450974727	3.31820333349786	2.9852404080877	0.0247884414937426	0.216667435711903	-4.72148576785264
Q86VR2	FAM134C; RETREG3	-0.263214975853427	3.34344678074645	-1.84563778206617	0.115005732347987	0.43828055213213	-4.72464918416121
Q9NS69	TOMM22	-0.263024457438306	3.28990925055566	-2.30118359815494	0.0614627540464609	0.333259437320129	-4.72525325481363
Q86YA3-1	C4orf21; ZGRF1	0.150235654337352	3.37006192229004	2.35774086618978	0.056908281736094	0.320741927697878	-4.72526045508488
Q9BTV4	TMEM43	-0.298299346890789	3.32477339894242	-2.88592085525569	0.0281800771064475	0.230529446309637	-4.72663906447778
Q92547	TOPBP1	0.0738634995361919	3.34312769335195	3.53186630772229	0.0125596613764025	0.159478198352418	-4.72844713575507
Q9BWM7	SFXN3	-0.347042567442738	3.29728645717068	-1.69845258977012	0.140869840852715	0.479725052533334	-4.72846909835377
P60468	SEC61B	-0.35286672347375	3.32718211645982	-2.49859369670512	0.0470380131646168	0.293586888092638	-4.73151958622287
Q9Y620-1	RAD54B	0.192748806364475	3.37718889443091	2.1759307298426	0.0729509974841596	0.358874214690635	-4.73199621236605
O75582-1	RPS6KA5	0.170568006727834	3.28634230241957	2.49224498560941	0.04744161457968	0.294795755492908	-4.73270382207428
P09486	SPARC	-0.204753526646231	3.31752964793222	-2.58396517913402	0.0419504057622452	0.277017334602413	-4.73342415914922
Q69YH5-1	CDCA2	0.194760478886308	3.38703180323396	3.18117890988566	0.0193274234180184	0.197877119951668	-4.73342779572046
Q8WXG6-2	MADD	0.157231787654536	3.33070516759456	2.87865463885573	0.0284472264058384	0.232024196296603	-4.733888694718
Q9BT88	SYT11	0.163211549655381	3.37631329247372	2.53436315099724	0.0448309652244647	0.286605245054127	-4.73526764587306
Q9NY27	PPP4R2	0.121166886180655	3.34581660877516	3.16424837878647	0.0197431274392605	0.198867495539622	-4.73796762816791
P08962	CD63	-0.337563188411478	3.43291702967679	-2.01775328113971	0.090688875525271	0.393078428588443	-4.73925281749047
P50443	SLC26A2	-0.253208837842291	3.33315607243827	-1.84345517575449	0.115352698633468	0.438413098189266	-4.73965419902065
Q9H813-2	TMEM206	-0.262713767765959	3.284202635226	-1.92773618111939	0.102683008835573	0.416164068362433	-4.74156995408887
Q9NVH1-1	DNAJC11	-0.286441638671707	3.2597849446131	-2.73250535597164	0.0344436595363542	0.249760994193908	-4.74188130127586
P35443	THBS4	0.43820344236842	3.36692392983711	1.777169841906	0.12639796605699	0.454752033303245	-4.74402074406309
P0CG47	UBB	-0.264738371767785	3.26251210695484	-1.91221149334693	0.104907484097844	0.421530978067921	-4.74424430140764
Q8NEH6	MNS1	0.302635378322419	3.40625857921482	2.12097327818617	0.0786714964244865	0.368940876080609	-4.74466585071367
Q9H3H3-3	C11orf68	-0.14215183969602	3.33992932190404	-2.87169448144882	0.028705691253084	0.232223289900819	-4.74527269758621
Q96A57-2	TMEM230	-0.169657218735082	3.31168418106681	-2.41223300415426	0.0528534709772172	0.310483188540525	-4.74588612901819
Q9NXG6-3	P4HTM	-0.374881537283004	3.27516993499842	-1.79496891296495	0.123333491314159	0.45106235505598	-4.74623057794744
O95864	FADS2	-0.258138623209742	3.30694205983283	-2.82024810180588	0.03069662646624	0.237075870398294	-4.74637301692505
Q14681	KCTD2	0.142879255076395	3.37158567644578	2.6455514245362	0.0386451497682416	0.263516337481172	-4.74844279752325
Q9UGV2	NDRG3	0.0907824793769971	3.31345290516838	3.08898365297668	0.0217132088129022	0.2067727500715	-4.75482245641866
Q9BQA9-1	C17orf62	-0.322006471810169	3.31153818594553	-1.89333067293804	0.107677983004463	0.425360846130147	-4.75492201241241
Q5T5M9-3	CCNJ	0.273891716323743	3.37088952432007	1.88104583325528	0.109519759307609	0.428021100151166	-4.75634388489049
O60706-1	ABCC9	-0.227869378053189	3.31699343995257	-2.55466168593331	0.0436275538356396	0.28190626427845	-4.75787248959383
Q9NRG9-1	AAAS	-0.182755344920736	3.2821613369571	-2.99567466876701	0.0244586875972157	0.215299302153596	-4.76138992399652
P60174	TPI1	-0.104336536676973	3.31477439037263	-4.0712671647821	0.00671561219143501	0.110089004523407	-4.76148349810166
Q9UHG3	PCYOX1	-0.417610765551853	3.30014127420987	-2.72115670204208	0.0349631076876022	0.251670796179842	-4.76229114185283
Q96FT9	IFT43	0.14282657157309	3.33456486901695	2.56908878925162	0.042793106066367	0.279732127009471	-4.76326292370566
O75864-1	PPP1R37	-0.292013607602058	3.30686555539243	-2.31190648352038	0.060570887924402	0.33012309291786	-4.76328784490312
Q6PJT7-2	ZC3H14	-0.0500401839508498	3.34638556561745	-3.41790358847569	0.0144183571229533	0.172080845776211	-4.76330489111349
Q05682-1	CALD1	-0.517829471607475	3.24181090532935	-2.05257459475878	0.0864387040790723	0.385503101794796	-4.76385701059514
Q9NPD8	UBE2T	-0.0797194753730227	3.29587710504398	-3.23479271405197	0.0180729899893102	0.189649281490931	-4.76453015342486
Q9Y4F1	FARP1	-0.207143974191296	3.33405249963756	-3.09989847422903	0.021414657617069	0.205981626805277	-4.76605588882843
Q92522	H1FX	0.161964549181602	3.32323578063541	3.10840298663879	0.0211851394353742	0.20493375717527	-4.76608165080359
P11047	LAMC1	-0.180056547041379	3.32619858255202	-3.07291904049094	0.0221609099578871	0.206930734306935	-4.76653054258246
Q70EL1-1	USP54	0.160873657460951	3.38056500171537	2.6824674101614	0.03679802469868	0.257097973558107	-4.76678110648685
Q15717	ELAVL1	-0.0827705232744705	3.31223739689236	-3.46298671488097	0.0136489990556375	0.16694934274268	-4.76782798692389
P20020	ATP2B1	-0.205879962115035	3.32862760890764	-3.33177476778777	0.0160246734782661	0.180754884508527	-4.76864465278334
Q8N9B4-2	ANKRD42	-0.483075914126456	3.175972308885	-2.13824603881637	0.0768255247534809	0.364723624206181	-4.7701907811492
Q9UH73	EBF1	0.252552816583166	3.32800346498578	1.90660452077661	0.105722700787504	0.423130021944959	-4.77103640108895
P08582-1	MFI2; MELTF	-0.176276908893924	3.3103340176494	-2.32333917737528	0.0596348395246759	0.327137472548775	-4.77155647524643
Q9NYJ7	DLL3	-0.114499903314224	3.31250802650592	-2.70008356853191	0.0359500694101089	0.253062059189288	-4.77347579422716
O00560-1	SDCBP	0.0960329846653825	3.34690858121554	2.99744422698986	0.024403238356408	0.215299302153596	-4.77357279314265
O94779	CNTN5	-0.325289893552564	3.34411263512419	-1.6309094329242	0.154560378198745	0.497830942929137	-4.77504421903337
Q6ZV73-1	FGD6	0.140527355432357	3.3701760047569	2.92532439275873	0.0267778382772458	0.225619917688326	-4.77603145362098
Q9NUQ2	AGPAT5	-0.215193708346921	3.27568489480315	-2.34154774834473	0.0581750815712191	0.324195262777177	-4.77682355904591
Q9HCM9	TRIM39	0.152846878815714	3.38226832920393	2.40689565353487	0.0532368813011442	0.310862066419571	-4.77687642026575
P78563-5	ADARB1	-0.341783736689788	3.26984181164329	-1.86435167281945	0.112073050006453	0.43122654247631	-4.77828120421356
Q9NZI5-1	GRHL1	-0.322131389171158	3.26501432048754	-1.54166805543827	0.174615351023182	0.526127240464857	-4.77929505240227
P06865	HEXA	-0.219053422325299	3.26886083117152	-2.79380769678398	0.031777337422684	0.241233620432637	-4.77947401629155
P14866	HNRNPL	-0.0921573642376611	3.30487588303935	-4.08893325077351	0.00658427336999376	0.109198105451308	-4.78625785065483
Q9H0V9-2	LMAN2L	-0.16562311349044	3.33805897173983	-2.77131322564219	0.0327290250530702	0.243832683551874	-4.79084302675894
Q8IZ52	CHPF	-0.229953345742457	3.23771361592469	-1.93507005657468	0.10164868167152	0.414565242867488	-4.79109423044088
Q9NV96	TMEM30A	-0.123786858635105	3.32105631116137	-2.56524023257409	0.0430140312436862	0.280089820138563	-4.79275761841703
Q93063-3	EXT2	-0.213205617156596	3.33116188457872	-2.02063759964571	0.0903289012593579	0.392527757612867	-4.79859082127222
Q9BZL1	UBL5	0.22695797392237	3.36378912731746	2.577248450187	0.0423286817685329	0.27808163116327	-4.79904218212663
Q92771	DDX12P	0.180988957704614	3.27175857683006	2.12051633328847	0.0787209441433031	0.368940876080609	-4.799573164142
Q86W74	ANKRD46	-0.193731674654307	3.33172191154754	-2.39980664585318	0.0537506468482473	0.311487586205868	-4.80153968808653
O75151	PHF2	0.186937442439511	3.35929566108569	2.36040792958638	0.0567024201075495	0.320009773493779	-4.80774355666098
Q99418	CYTH2	0.274940280317316	3.43431786276909	2.04592431115624	0.0872344765594885	0.386232332447751	-4.80789761771302
O43169	CYB5B	-0.243682985269375	3.27614547566427	-2.81457059851867	0.0309253030545195	0.237659744632776	-4.80878440349969
O43920	NDUFS5	-0.291687770105539	3.27166407216142	-2.50039104671368	0.046924412402716	0.293094958417558	-4.81030146838392
Q9P003	CNIH4	-0.421539703309815	3.2502296700992	-1.57402646076951	0.167073267139624	0.517178305995031	-4.81453108259666
O60814	HIST1H2BK	-0.136653190146394	3.29929287597783	-3.92133973871191	0.00795629887123936	0.12120102787713	-4.8151891030695
Q9BTT4	MED10	0.815298588200642	3.27041737269393	2.77504453173989	0.0325690650752264	0.243666894047743	-4.81621299220283
Q9H254	SPTBN4	0.251287214378278	3.23733900283526	2.34692842724625	0.057750905749223	0.323543305746644	-4.81757329646174
P51159-1	RAB27A	-0.245238401127276	3.34194864471709	-1.87710047815735	0.110117900910526	0.42825181869094	-4.81771775312156
P08183	ABCB1	-0.116387384084647	3.34749549309245	-2.96103640153505	0.0255720966649922	0.22054297492244	-4.81802139520544
O43491-4	EPB41L2	-0.316425616262002	3.24607325569495	-2.38571496364394	0.0547874441388605	0.315758552882379	-4.81825662378805
Q05682-5	CALD1	-0.0841291503544826	3.31013003145288	-3.45355397019003	0.0138061435048366	0.167161295768462	-4.81896970130868
O76064	RNF8	0.169441383195732	3.39360333929043	2.6128339580686	0.0403650393264825	0.270792851405208	-4.81930599882578
Q05048	CSTF1	-0.0966548447080947	3.31879971225024	-3.27454893305603	0.0172004566598748	0.185809035661673	-4.82067003325557
Q9BVG9	PTDSS2	-0.277229572980163	3.30375326656512	-1.88828562221082	0.108430578806984	0.426211621048295	-4.82080450842689
Q9Y242	TCF19	0.235936690837474	3.36945712085636	2.07036419553758	0.0843461447136196	0.381948038781031	-4.82133795518913
Q9BX63	BRIP1	0.184630937887929	3.33993762817896	3.05288781631573	0.0227333035734895	0.209116611255701	-4.82186014077672
Q8NBZ0	INO80E	0.272054253862543	3.35326851191856	1.83998350391561	0.115906727714302	0.439098177209783	-4.82214679258909
Q9NXR1-1	NDE1	0.130816272192973	3.39077550833147	3.04224796417048	0.0230438703539862	0.209949347377302	-4.82504572535056
Q15269	PWP2; LOC102724159	-0.178203871437515	3.28386673606368	-3.07833755109095	0.0220087878810313	0.2067727500715	-4.8258268223844
Q92900	UPF1	-0.0664952456970501	3.31890684101335	-3.64564482430251	0.0109649197697367	0.145496714928821	-4.82752570941943
Q15006	EMC2	-0.182775976880332	3.3005087951276	-2.87136852657897	0.0287178575927668	0.232223289900819	-4.8307210519971
P08240-1	SRPR; SRPRA	-0.256302943502669	3.29365149951642	-2.33140933380625	0.0589831992039815	0.325733142021333	-4.83217445902094
O95197	RTN3	-0.181118322266048	3.32944621487717	-3.08131885382799	0.0219255749975387	0.2067727500715	-4.83296792404544
Q6MZP7	LIN54	0.0975837703357006	3.35512381361912	3.07778304988857	0.0220243028288003	0.2067727500715	-4.83388637777339
Q96JN8-1	NEURL4	-0.103037701054094	3.33355749465837	-3.0334151113033	0.023305202300068	0.209949347377302	-4.83467441290421
Q96M96-1	FGD4	-0.133902553477106	3.31496419906275	-2.93639173549287	0.0263977125737316	0.224247371543828	-4.83513754484573
Q8WVD3-1	RNF138	0.179181016452606	3.39079217199943	2.48858633565551	0.047675864486149	0.295525429442374	-4.83778907964699
O94766	B3GAT3	-0.176427036943933	3.29075323375619	-2.67273182194318	0.0372758077312441	0.258524261110495	-4.83780620731828
Q92597	NDRG1	0.171436635521321	3.33097267287038	2.14809760040644	0.075792646152672	0.36409853847344	-4.83915155042383
P48729-2	CSNK1A1	0.138058826589186	3.49325791573189	3.12565966972082	0.0207276276706472	0.203793454787484	-4.83928850135547
Q9BSW7	SYT17	-0.155181768820801	3.33100964545007	-2.30131001473092	0.0614521600914933	0.333259437320129	-4.83944118996273
P42575-1	CASP2	0.125837351803257	3.36891890542987	3.03639390370504	0.023216711990199	0.209949347377302	-4.84177820368502
Q92674	CENPI	0.150779271420958	3.35832156621976	2.71166787383815	0.0354038762030711	0.251859543080896	-4.84337061996775
P15260	IFNGR1	-0.19952461755952	3.41142034879472	-2.0735777379421	0.0839736841846528	0.381195415240248	-4.84411140529893
O15287	FANCG	0.137682109055983	3.34389718975951	2.82425541332576	0.0305363185625905	0.236957183421072	-4.84903025272433
P62068-1	USP46	-0.274814862245861	3.35575142134533	-1.89254861478576	0.107794303947881	0.425620808371529	-4.84946796714867
Q6IQ49-1	SDE2	0.0656321750444193	3.34699677664117	3.10740213485041	0.0212120103343932	0.20493375717527	-4.84957520544868
Q06136	KDSR	-0.24074381156909	3.31643822426158	-1.77636287510555	0.126538663219379	0.455034032097678	-4.8504750887412
Q8IYW5	RNF168	0.118685426473921	3.39633978845576	2.67846144899702	0.0369938231527152	0.258038041295347	-4.85184312623289
Q53FV1	ORMDL2	-0.305469211507151	3.33606794949896	-2.14927405742212	0.0756702590875826	0.363904321512222	-4.85192531368102
O75051-1	PLXNA2	-0.248473302849292	3.33675452592489	-2.2411807340675	0.0667120696141057	0.343523765744668	-4.85206995547338
P18621-3	RPL17-C18ORF32; RPL17	0.127048198848713	3.26692283449758	3.44879360480561	0.0138862064352885	0.167869692143101	-4.85268077237723
Q7Z7K6-3	CENPV	-0.116072153137213	3.32050038306539	-3.11029944423782	0.0211343251241613	0.20493375717527	-4.85766145050457
O94827-6	PLEKHG5	-0.27130334776414	3.32905437241046	-1.7748642094751	0.126800368782975	0.455034032097678	-4.86041829015263
P17050	NAGA	-0.121446631713402	3.31633121939349	-2.74999897980749	0.0336590961824413	0.248346361149957	-4.86226485520481
Q9H0R3	TMEM222	-0.27875552817537	3.36998277322117	-1.8722551661493	0.110856939520728	0.429067787047153	-4.86292681464227
P57682	KLF3	0.180118239874222	3.44248323774038	2.45306928724287	0.050014424468401	0.302745359605422	-4.86853472336135
A6NDB9	PALM3	-0.221689350049988	3.3888114725947	-1.93548869454618	0.101589956035582	0.414526377508868	-4.8703581478136
Q9UK45	LSM7	0.284591355616586	3.22951038269582	2.86875988865589	0.0288154265186607	0.232565884910187	-4.87111460701119
Q9NRZ9	HELLS	0.166311074791427	3.32770778485453	3.50760235420037	0.0129320252709463	0.162634693929841	-4.87200328278242
P11233	RALA	-0.236896658552424	3.33867336339973	-3.00247899843163	0.0242462192165081	0.214374232023397	-4.8725524094037
Q16864-2	ATP6V1F	0.552688029897635	3.30599425957693	2.65560195720437	0.0381326462728269	0.261649574507198	-4.87493283118018
Q8NBM8	PCYOX1L	-0.458639112035384	3.2739602249245	-2.35005393157545	0.0575059989363494	0.323030364691787	-4.87686973079875
Q9BVT8	TMUB1	-0.264868036326626	3.30817620365824	-1.91675814610917	0.104251055283091	0.420497554722512	-4.87865317980376
P41236	PPP1R2	0.145026624592588	3.3645676760729	2.90489068292351	0.0274953347649162	0.227369290010292	-4.88027817868326
Q99583	MNT	0.229379634804343	3.400488285915	2.48822083081903	0.0476993334965142	0.295525429442374	-4.88076997770542
Q96S38	RPS6KC1	0.161290309984578	3.36546705634443	2.42781907813864	0.0517503693515565	0.308161563361283	-4.88446343713868
Q13503	MED21	0.605088564027872	3.39854286329407	2.38261373964903	0.0550184220756845	0.315942855141204	-4.88542151235572
P63092-3	GNAS	-0.200691339695586	3.31842247381224	-3.17339729705154	0.0195172877797143	0.198691358143681	-4.88673901123894
Q92823-5	NRCAM	-0.187021160662011	3.34446986085141	-2.83000246060529	0.0303079875859037	0.236218849634435	-4.89437509825161
Q92466	DDB2	-0.0881020134539094	3.27628683153247	-2.91507145005471	0.0271352864509815	0.226510238252798	-4.89496099853459
Q9BRR3	TMEM246	-0.240068902623964	3.33820288889375	-2.11183460173943	0.0796665032878373	0.370442623701313	-4.89882424813818
P51798-1	CLCN7	-0.118620893803312	3.28922978087478	-2.43068784757849	0.0515499860330706	0.308161563361283	-4.89980288872553
Q86YN1-1	DOLPP1	-0.312188735975278	3.35351640387689	-2.15164315764437	0.0754244173278194	0.363157794516689	-4.90422132379936
Q9BUU2-1	METTL22	-0.345438738001535	3.25103730448782	-1.51323652555466	0.18150635898822	0.534932697039085	-4.90495444443792
Q9P2W9	STX18	-0.231125535405567	3.30917974817692	-2.13736750154046	0.0769183337543773	0.364723624206181	-4.90660669139931
Q96EP9	SLC10A4	-0.189386479402029	3.34497347355478	-2.4386973853059	0.0509948326850736	0.306090955722193	-4.90841075906
Q92793-1	CREBBP	0.0823851173857511	3.33675268729102	3.41377540531462	0.0144911633277348	0.172081232808566	-4.91710172412164
Q86TV6-2	TTC7B	-0.137849304091459	3.30885854476201	-2.30626499230658	0.0610384191169903	0.331812722245007	-4.91748536913555
O43313	ATMIN	0.178466606590067	3.38236430965609	2.07916156298452	0.083330486694933	0.379741850130614	-4.91813542161157
Q9H1J1-1	UPF3A	0.149224813185882	3.3544124793635	2.56663763837403	0.0429336738185773	0.280089820138563	-4.92720035025392
O43681	ASNA1	-0.063535733442529	3.31920889992352	-3.01739544370754	0.0237874315694366	0.212999892034084	-4.92832525347781
Q12778	FOXO1	0.295834357538803	3.40897482401748	1.75051683784581	0.131127238367055	0.462485605056845	-4.9292822648318
Q9Y5J7	TIMM9	0.36470509912864	3.19234088890279	2.52363209416218	0.0454813409059589	0.289008882710113	-4.93126166243122
O00161	SNAP23	-0.196965767945359	3.31130075043408	-2.72088061583963	0.0349758488400896	0.251670796179842	-4.9313479112074
Q6EMK4	VASN	-0.289947324890504	3.34840121824801	-1.64679472622631	0.151229550573372	0.495456963763861	-4.93163384599889
Q9H2P9-5	DPH5	-0.136268878857259	3.24928201013883	-2.72419719691897	0.034823120033568	0.251471428988019	-4.93243938100527
P53567	CEBPG	0.24475395719057	3.41171140722179	1.88126036532764	0.109487327894689	0.428021100151166	-4.93261504282569
Q6P2H3-1	CEP85	0.112031759313292	3.35939336869378	2.79376929605198	0.0317789364681019	0.241233620432637	-4.93520320045227
O60427	FADS1	-0.29239116182631	3.2979199839457	-2.67565594365329	0.0371316104888101	0.258230363139186	-4.93538012526031
O95714	HERC2	-0.107867546293946	3.2864854932046	-3.47216036157989	0.0134980641831809	0.166766405876073	-4.93577738201034
Q6P0N0	MIS18BP1	0.228732105139223	3.35862415221057	2.58787908074024	0.0417316399370078	0.27637157276312	-4.93637012308472
O76071	CIAO1	-0.0892165605458888	3.31079320366185	-2.81366258289337	0.0309620457414726	0.237659744632776	-4.9413098956443
Q5T9L3-2	WLS	-0.225731648427304	3.32755588625023	-2.08809359012434	0.0823120525351351	0.378168677568728	-4.94177693558547
Q16850-1	CYP51A1	-0.179928089425339	3.31880784052277	-2.8177466725346	0.0307971528732475	0.237337979883649	-4.94225622358913
Q9H773	DCTPP1	0.222156640148168	3.3307551206915	3.00941062249271	0.0240318367541914	0.213824980454928	-4.94531115153706
P12532	CKMT1B; CKMT1A	-0.188048113652812	3.30817114597613	-2.94006700279156	0.0262727760064331	0.223836613377356	-4.94549307130848
Q8WTW4	NPRL2	-0.208539996342387	3.31431989339346	-1.9026708440766	0.106298412991871	0.423461318173207	-4.94672738212864
Q9BXK1	KLF16	0.131128659006877	3.39380635237768	2.57649414186147	0.0423713892331124	0.27808163116327	-4.94974021320702
Q9P2K2	TXNDC16	-0.38076255809064	3.3073550220244	-2.28530920094854	0.0628082972449688	0.335801213569865	-4.95016331293385
P52569-3	SLC7A2	-0.243434807454529	3.36275213895059	-1.95974676787306	0.0982447002161094	0.407785819751857	-4.95024135309702
Q9BRX8-1	FAM213A	-0.197199018486368	3.29001384417037	-2.71722345081107	0.0351450944815122	0.25178873104223	-4.95064919910646
Q2KHR3-1	QSER1	0.0745006383255821	3.34141215783142	3.32691003725045	0.016121108108056	0.18116170479112	-4.95136044760938
Q9BU23-1	LMF2	-0.333539785517054	3.32020871231887	-1.891274867656	0.107984025995116	0.42591430853873	-4.95244602231281
P49585	PCYT1A	0.119408296884291	3.31935066187386	3.03170976796018	0.023356027703247	0.209949347377302	-4.95264019458964
Q8WUB2	FAM216A	0.268169331744249	3.41003299367742	1.54421794779473	0.17400952550561	0.526127240464857	-4.95404705521768
Q99435-3	NELL2	-0.138449040525618	3.32371972581924	-2.23281302081399	0.0674802808880461	0.343674738077352	-4.95478438871689
Q68CL5-5	TPGS2	0.194430016957863	3.34842232127895	1.894360605943	0.107524985226262	0.425022903343911	-4.95534667092483
Q6EMB2	TTLL5	-0.147130906421	3.3465925263374	-2.28832908264556	0.0625499836236126	0.335370054709897	-4.9616754832448
Q9UPQ4	TRIM35	0.233097606112109	3.41273422365177	1.70999768393219	0.138650370685785	0.476126524136781	-4.96217408823266
Q96P11-2	NSUN5	0.134535945600501	3.35042799564645	3.10822981816842	0.0211897860085057	0.20493375717527	-4.96488934430332
Q5TAP6	UTP14C	0.23319188541776	3.36429420176503	1.93279582927492	0.101968301591639	0.415466590527636	-4.96755739764637
P58107	EPPK1	0.233492969139561	3.26018628302645	2.48478246608551	0.0479207089887155	0.295592894538006	-4.96851803903991
Q9NR12-1	PDLIM7	-0.0927454688335618	3.31928316164321	-3.10016345272765	0.0214074656121633	0.205981626805277	-4.97148651204375
Q9Y2G1	C11orf9; MYRF	-0.174464452807504	3.28998784552521	-2.27926107190627	0.0633289839802662	0.337300896977069	-4.97160596462921
Q9P215	POGK	0.0878699929551528	3.36935731038699	2.67629062854687	0.0371003911190232	0.258230363139186	-4.97162237663582
Q92576-1	PHF3	0.119967514293836	3.36751126679072	3.29969735121281	0.016672459793594	0.183187437025297	-4.97190848196743
Q5T6C5	ATXN7L2	0.13323920597211	3.35100158733125	2.29164946748521	0.0622672418680776	0.334996930470716	-4.97449181395207
O95985	TOP3B	-0.0702846587343569	3.3061309831164	-3.10719658330907	0.021217533591446	0.20493375717527	-4.97475181384723
Q99618	CDCA3	0.108175113110114	3.3682876848105	2.73714068794635	0.0342338785891177	0.249312585126972	-4.97606654426632
Q96KA5-1	CLPTM1L	-0.234018085889101	3.2775233446981	-1.7667087331415	0.128233872765597	0.456677350770464	-4.97728720826994
Q14781-1	CBX2	0.197667217512442	3.39001503617144	3.19338747924262	0.0190336064656874	0.196060107677117	-4.97965058071375
P62424	RPL7A	0.17000234208655	3.30792845113559	3.53723975207963	0.0124788129532646	0.159312845370012	-4.98080167594663
Q969V6	MKL1	-0.118227802483273	3.29034406496466	-2.48530026770854	0.0478873015533552	0.295592894538006	-4.98127430311547
P57768	SNX16	-0.113673095746503	3.33458112226874	-2.54793492425148	0.0440225119737085	0.283155485412571	-4.98438631785359
Q08357	SLC20A2	-0.208863670449785	3.28154176729265	-1.77014254112701	0.127628375926529	0.455869731054231	-4.98884644791801
Q9H173	SIL1	-0.26908764966173	3.3196967893354	-2.24025737891036	0.0667963928738201	0.343559627292476	-4.99328518513
Q8N3G9	TMEM130	-0.222330132099276	3.37042050633747	-1.84277926444226	0.11546035798943	0.438426758187896	-4.99559026022973
Q96S44	TP53RK	0.190407255265222	3.34681117503848	2.45160198196998	0.0501136028328077	0.30291048598941	-4.99579456578035
P43243	MATR3	-0.102324949435712	3.32164201238222	-3.8386074781718	0.00874938344956368	0.127326951547536	-4.9978123966104
Q96AQ6	PBXIP1	-0.311720468775539	3.33883423231518	-1.7715040471402	0.127389074319361	0.455757268020387	-4.99787144252114
Q9NP90	RAB9B	-0.244122499860206	3.2939191386128	-1.82450244437411	0.118409570377233	0.443233691691943	-5.00219739861075
P15151-1	PVR	-0.275935808305534	3.33377835583957	-2.08105996152391	0.0831129586798598	0.379430426591391	-5.00232508728706
Q86VP1-2	TAX1BP1	0.112342301891077	3.36007408971213	3.01004254141397	0.0240123953817393	0.213824980454928	-5.00323637930919
P07858	CTSB	-0.157585674323567	3.31426155971511	-2.76710036909187	0.03291064460113	0.244321666439754	-5.0100899426434
Q8NFZ4	NLGN2	-0.211311386475107	3.31887126839212	-2.05954285977865	0.0856128084076305	0.384322601834148	-5.01017533868209
Q8N511	TMEM199	-0.237111999333039	3.25944455237973	-2.14139189863529	0.0764941372420003	0.364723624206181	-5.01018740245349
Q8TAP8	PPP1R35	0.15298720371201	3.34002241213882	2.09466503846331	0.0815709003658727	0.376246108587324	-5.01080656151048
Q9UBG0	MRC2	-0.154069222943625	3.27012819427258	-2.84813872032118	0.0295994225994646	0.235388702319835	-5.01181127030854
Q9NPB6-1	PARD6A	-0.144150704337673	3.29855281756157	-2.15263752818338	0.0753214762593566	0.363157794516689	-5.01551443391363
P36543	ATP6V1E1	0.140873881570074	3.36810757357528	3.03156851757838	0.0233602428812666	0.209949347377302	-5.01862398822246
Q15048	LRRC14	-0.2062329647531	3.24656249813105	-2.15846185107652	0.0747214154227892	0.362883369655574	-5.01950524769476
P52848-1	NDST1	-0.141864035038844	3.31226454148694	-2.21396363166499	0.0692445350937849	0.349373923772594	-5.02240481829377
P17987	TCP1	-0.0315788704219732	3.31246480588677	-3.74329861008296	0.00977425810970335	0.134791978449035	-5.02408159213519
Q96HQ2-1	CDKN2AIPNL	0.956609489603614	3.20437198511161	2.26768399332821	0.0643382218104826	0.338609529653421	-5.02412060546084
P09543-1	CNP	-0.161339273625239	3.29647061594345	-3.14412413423544	0.020250014771102	0.201686317330148	-5.02708125529458
Q9BZF1-1	OSBPL8	-0.168052930348627	3.29827667555409	-2.62611523544572	0.0396572261633407	0.268179604857391	-5.02799320214073
Q9Y294	ASF1A	0.213844910922214	3.39928382509918	2.83622317921492	0.0300629104910251	0.236028006998582	-5.02864862051347
Q9NSD4	ZNF275	0.443052711644298	3.42447471749271	1.67298168442372	0.145889075721946	0.487802123822666	-5.02880789680704
Q7Z5L2	R3HCC1L	0.130159609770663	3.34869009068196	2.52378032408924	0.0454722893671082	0.289008882710113	-5.02889491868874
Q96CS3	FAF2	-0.220744838290803	3.29888976750805	-2.66145951652035	0.0378373058993308	0.260258889394091	-5.03021831574071
P41567	EIF1	0.21695294965229	3.32734522091071	3.07329039570026	0.0221504478406665	0.206930734306935	-5.03071190393266
Q6ZRY4	RBPMS2	-0.124662773651354	3.30528586417882	-2.27173113994632	0.0639835219140417	0.33779771657125	-5.03161516745641
O75385	ULK1	0.143389379943651	3.33543710972331	2.4228002111622	0.0521029108611483	0.308874588051071	-5.03317688686774
Q7Z4R8	C6orf120	-0.315252452601044	3.35139365441658	-1.66230573047886	0.148043944586047	0.491227275285253	-5.03479269135258
Q9NSV4-3	DIAPH3	0.156510283712356	3.34688116314666	3.03579500500448	0.0232344739277558	0.209949347377302	-5.03571782017823
P07197	NEFM	0.117357307704502	3.35387229153735	3.03215850679919	0.0233426419792819	0.209949347377302	-5.03617499142672
P46977	STT3A	-0.231523227587277	3.34216600645428	-2.40836740531641	0.0531308665134982	0.310483188540525	-5.03897806394703
Q9UKB3-1	DNAJC12	0.1172955460995	3.30183216558723	2.40592327822597	0.0533070464053405	0.310941736370767	-5.04074951215749
Q659A1-1	NARG2; ICE2	0.132286509560152	3.34872902296901	2.90400272636524	0.0275269820756536	0.227394461734762	-5.04276893087739
Q02790	FKBP4	-0.0697029258460493	3.29434558355742	-3.90723948421463	0.00808559490409409	0.121461077558046	-5.04286584477553
Q9Y2Q0-3	ATP8A1	-0.634648236182728	3.18352503023513	-2.06986720039074	0.0844038984346403	0.381948038781031	-5.044524076883
Q96KG7-1	MEGF10	-0.160098133276985	3.34262934737297	-2.05197469215914	0.0865101842031589	0.385503101794796	-5.04572726512486
Q96AD5-1	PNPLA2	-0.205643691506595	3.26602361514775	-2.02136127912726	0.090238810900765	0.392527757612867	-5.05038954071649
Q96A37-1	RNF166	-0.175008949997279	3.78294092746171	-2.01090200484094	0.0915497845446262	0.394779163036346	-5.0527743850062
Q06546	GABPA	0.0838199494591675	3.31497840415166	2.9784865174104	0.0250044568838797	0.216941569055233	-5.05488406566508
O14786-1	NRP1	-0.235948068879481	3.32300943979717	-2.69725373831467	0.0360848612436006	0.253798865474606	-5.05628370052568
Q99622	C12orf57	0.499691982624981	3.06527999238122	1.33251853589738	0.231554759562752	0.602977842298797	-5.05730436844172
Q13491-4	GPM6B	-0.319819339603856	3.29623637843347	-1.87666478046898	0.110184154930344	0.42825181869094	-5.05852484303162
A0FGR8-6	ESYT2	-0.150850453098104	3.31599525299526	-2.51929780075742	0.0457468566202066	0.289821814948767	-5.05859540167483
Q6IEG0-1	SNRNP48	0.117155066280484	3.37340914630886	2.56576267580015	0.0429839696085546	0.280089820138563	-5.05864114976737
Q96JE9-1	MAP6	-0.114374288875859	3.32475161282054	-2.89866227707173	0.0277181521657184	0.228109777679243	-5.06102195494992
Q01973	ROR1	0.267089647530047	3.29539698202954	1.67864389565311	0.144758534969223	0.485563461644375	-5.06330709189001
Q96DE0	NUDT16	-0.22823091724467	3.28570399803145	-2.53484365568857	0.0448020749106316	0.286605245054127	-5.06404973725108
Q8NF37	LPCAT1	-0.281285332320276	3.28780333009345	-2.24087844297815	0.0667396634849301	0.343523765744668	-5.06564303974615
Q8NFC6	BOD1L1	0.14499132041738	3.32146775723229	3.42332613362402	0.0143233355065053	0.171676280196037	-5.0666413012467
Q92673	SORL1	-0.211143689037848	3.30715384398057	-1.57566220324117	0.16670033058662	0.5168353827098	-5.07133106555016
P14923	JUP	0.18620591510719	3.36303754526812	2.83032063771054	0.0302954002533849	0.236218849634435	-5.07190751113888
Q9NP80-1	PNPLA8	-0.211642245927357	3.31341079393247	-2.21523024726728	0.0691245002434521	0.349186474251396	-5.07285318161987
P52435	POLR2J	0.687996602058205	3.28403448950764	2.65305126411634	0.0382620219365928	0.262110403933115	-5.07419065517529
P52434	POLR2H	-0.110924183839707	3.339610031505	-2.48387117231238	0.0479795635055401	0.295739430941976	-5.0761429215224
O60512	B4GALT3	-0.316163548937606	3.31948102571086	-1.27430667101527	0.25016360332278	0.626785168479852	-5.07637177680979
O96018	APBA3	-0.187583104071831	3.28518527504141	-1.97061754075838	0.0967817939709014	0.405108492796232	-5.07981534787212
Q96H20-1	SNF8	0.180729601306002	3.39008898697449	2.74591527153436	0.0338405125247585	0.248526815916723	-5.07996767477095
O15118	NPC1	-0.164527322398516	3.3268656886612	-2.39215617974837	0.0543109500946194	0.314086524020084	-5.08308571125071
Q6PJT7-1	ZC3H14	-0.186453695167286	3.26657918912931	-1.94508538393654	0.100253061323226	0.412668439037372	-5.0836720482029
Q96A54	ADIPOR1	-0.303125538468809	3.23068196993938	-1.58392606410491	0.164828300643392	0.514386393044896	-5.08548736610976
Q9BS16	CENPK	0.155398513907158	3.3600061433914	2.79764888022599	0.0316178233807361	0.24044539864475	-5.08561555405812
P50579	METAP2	0.146068918169658	3.33961686543947	3.23476450658296	0.0180736260428694	0.189649281490931	-5.08595669346292
Q7Z591	AKNA	-0.237451331179335	3.33488209686263	-2.11966864321995	0.0788127602641525	0.368940876080609	-5.08705970300304
Q8NDZ4	C3orf58	-0.117161243895828	3.34978404288074	-2.56208654964109	0.0431959706093603	0.280108778570387	-5.08759263297143
Q86V59	PNMAL1; PNMA8A	0.166531406520442	3.38340942285086	2.41829462412878	0.0524215504423385	0.309465952315272	-5.08790206310443
O75376-1	NCOR1	0.102473411878427	3.34797794676399	3.31988702119924	0.0162614547808609	0.18160557218591	-5.08803251704851
O00592	PODXL	-0.142963397669224	3.28304829588628	-2.28747948019774	0.0626225446368654	0.335370054709897	-5.08826635412516
Q8N3T6	TMEM132C	-0.266191427119189	3.30947488033383	-1.29988931032618	0.241827388228893	0.617091936164946	-5.08843984370456
Q96PY6-3	NEK1	0.07588111454221	3.34463255953718	2.97805658560994	0.0250182767801109	0.216941569055233	-5.08888610532072
O95243-2	MBD4	0.154697399821286	3.38897634024235	2.41822328977863	0.0524266117296132	0.309465952315272	-5.08901552495405
P78536-1	ADAM17	-0.265989776361685	3.36421352357695	-1.45507533544414	0.196403744755005	0.555374615393901	-5.09049721647793
Q9BWP8-10	COLEC11	-0.246084414392847	3.34257420427714	-1.90464918214028	0.106008482830027	0.423130021944959	-5.09178790607808
Q9UKK6	NXT1	-0.145274632400937	3.3421781649097	-2.47499017100898	0.0485571439321133	0.298426327331865	-5.09452320763463
Q9UJK0	TSR3	0.145807637318594	3.39680610676043	2.15713492352384	0.0748576903876911	0.363157794516689	-5.09583321304261
Q9H7U1-3	CCSER2; FAM190B	0.330223585486162	3.39376924683215	1.63705499611353	0.153263497982625	0.497657759984316	-5.09722372909834
Q969E2-1	SCAMP4	-0.122907654813373	3.31840566276249	-2.29265320037616	0.0621820329061449	0.334996930470716	-5.09974444968866
O75528	TADA3	0.182622983508899	3.3949210112228	2.95918489154757	0.0256331405836709	0.220843397298579	-5.10043828534578
Q9NWZ3-1	IRAK4	0.128455565070835	3.35860095266654	2.30925653788712	0.0607900318221698	0.33088941093902	-5.10195851420077
O43462	MBTPS2	-0.369595297109959	3.19245369405987	-1.52128337060131	0.179530509080746	0.531028469191095	-5.10209905057339
P08236	GUSB	-0.201654973329837	3.31921195549832	-2.60163546746572	0.0409723130310472	0.273559991758799	-5.10250118221584
Q15911-1	ZFHX3	0.0808996813877332	3.33194111279078	3.19741840736529	0.0189376729951448	0.195550040020943	-5.10259868075669
P78345	RPP38	0.150774708030063	3.3290091645577	2.16755443751516	0.0737944540989591	0.360668254198277	-5.10468059490378
Q9Y230	RUVBL2	-0.0844219941513461	3.30070103776166	-3.41477207286931	0.0144735486595159	0.172081232808566	-5.10731204646649
Q8N5C1	FAM26E	-0.18342181853294	3.36160336137337	-1.77205427044609	0.127292490830322	0.455757268020387	-5.10818969415054
O43379-1	WDR62	0.150155654957541	3.36052339865147	2.73533685158754	0.0343153513211177	0.249474676645158	-5.10831806341001
Q6ZN04-1	MEX3B	0.104039173875181	3.36533517170463	2.74174223404131	0.034026982117608	0.248553816001354	-5.10851137255615
Q32P28-1	LEPRE1; P3H1	-0.31563875804087	3.29009372185871	-2.67746596304652	0.0370426519569924	0.258164917609279	-5.10940737857672
Q9H6X2	ANTXR1	-0.132802574262131	3.30857525958225	-2.1828578925624	0.0722609714829016	0.357293018439566	-5.11101695094639
P20338	RAB4A	-0.158726239892951	3.27986738419969	-2.6509264926988	0.0383701520041654	0.26242443245706	-5.11160988762782
Q4LE39-1	ARID4B	0.0868724836794591	3.37919721644277	3.08386616218995	0.021854747307058	0.2067727500715	-5.11214367513369
Q15800	MSMO1	-0.257734494168468	3.39073949462242	-2.12331291342941	0.0784188142729741	0.368725964879509	-5.1125743804125
Q9NS73	MBIP	0.138771923249689	3.40504145881734	2.53690470997654	0.0446783778908765	0.286063838988241	-5.11293712410239
Q9H204	MED28	0.605665268254046	3.24559001293634	2.27385510778845	0.0637981871664146	0.337720016469073	-5.11391996826039
Q9BVC4	MLST8	-0.124437834599171	3.34007546622787	-2.57250991432596	0.0425977295932026	0.278671172012675	-5.11670423693043
O95996-1	APC2	0.14007322842118	3.37952060706992	2.50148318174786	0.0468555262367936	0.293094958417558	-5.11776366165061
Q8IV38	ANKMY2	0.117098980990018	3.32716811539061	2.70626705157333	0.0356574074818221	0.252257265441477	-5.11819749239105
P32004	L1CAM	-0.166880614601136	3.28878398726888	-2.36416368582997	0.056413847285362	0.319176433772917	-5.11904878102394
O43286	B4GALT5	-0.314918329361787	3.20279812950342	-2.2412392833183	0.0667067264627863	0.343523765744668	-5.11937637414092
P35754	GLRX	0.356093325579048	3.25159799625386	2.38670783948642	0.054713710307722	0.315549433985534	-5.12086040771818
Q14592	ZNF460	0.200251296076519	3.37285465967104	2.4020592245879	0.0535868322350296	0.311180322820372	-5.12130891436665
Q49AR2-1	C5orf22	0.107043108800912	3.34122816796452	2.62225119210292	0.0398617819325407	0.26920748379119	-5.12190687959188
Q13642	FHL1	0.206612938954535	3.2998825202323	1.73214837796311	0.134486961121035	0.468452721953633	-5.12260280726254
P0CG08	GPR89A; GPR89B	-0.179223851510664	3.30263384161868	-2.17542666995909	0.0730014721077319	0.358874214690635	-5.12274352972785
Q86VZ2	WDR5B	-0.143976119773484	3.33321127542579	-1.96778294375882	0.0971611226282169	0.405843861238445	-5.12418283268173
O94905-1	ERLIN2	-0.375522362657362	3.28099024233745	-2.93789532736008	0.026346522014456	0.22423817625637	-5.12594866086551
O75027-2	ABCB7	-0.824182811039208	3.15669460576626	-1.82858962761325	0.117743634715671	0.442021380321132	-5.12615501432807
Q6ZWE6-1	PLEKHM3	0.272807826243855	3.36173094713652	1.45342703469167	0.196842062767297	0.55543405456772	-5.12666276695534
O43379-4	WDR62	0.203595981649609	3.35907018600605	1.70961044735781	0.138724260236862	0.476126524136781	-5.12817551074029
Q92854-1	SEMA4D	-0.167709890869103	3.35812347595065	-2.13037694242049	0.0776609336033197	0.367005623410865	-5.12839811143325
Q8IY31-2	IFT20	0.329844307910445	3.33141633750518	2.23622012615056	0.0671663854211274	0.343559627292476	-5.12894016938995
O00422	SAP18	-0.0973574734380425	3.32133426777935	-3.08154016939879	0.0219194114202964	0.2067727500715	-5.13188355006787
Q8N653	LZTR1	0.239008800756196	3.34030326581663	1.87167678938908	0.110945486890608	0.429213348273766	-5.13235267394685
Q96DF8	DGCR14; ESS2	0.131239067717559	3.38037068731412	2.3999835021209	0.053737766296613	0.311487586205868	-5.1326300817136
P37275-2	ZEB1	0.0845393371003254	3.34587781340932	2.9243977313311	0.0268099339204345	0.225619917688326	-5.13457456588985
Q9NW08	POLR3B	0.112949705043433	3.32047495171055	3.05300735499354	0.0227298403525061	0.209116611255701	-5.13758295597765
Q9UGP8	SEC63	-0.289389863305716	3.31493810744777	-2.81396437953099	0.0309498283802658	0.237659744632776	-5.14356875621296
P17096-2	HMGA1	-0.130062179779	3.33186309094029	-2.46364388000116	0.0493057575976962	0.300369269100728	-5.14376478577317
O75629	CREG1	-0.216595579356328	3.31791447794848	-1.79084529663302	0.124036879010689	0.451270747000092	-5.14408283719582
P63092-4	GNAS	-0.259634778563909	3.31173066287423	-2.06156674447855	0.0853744423450212	0.383630649685615	-5.14446600777503
Q9NRY2-1	INIP	0.307122786875432	3.15259308551957	2.16800980663988	0.0737483431513813	0.360668254198277	-5.14461787714643
O95989	NUDT3	-0.0884036796589962	3.28964627967962	-2.74357956478652	0.0339447465924125	0.248526815916723	-5.14489251697025
Q96FZ2	C3orf37; HMCES	0.133731147155096	3.32691164815507	2.74348417487447	0.0339490108141643	0.248526815916723	-5.14573302907371
Q9Y467	SALL2	0.13597345596279	3.39976945635541	2.50793105947678	0.04645100232625	0.291868863237123	-5.14829114912521
Q03188	CENPC; CENPC1	0.253427937003614	3.38852601744118	1.55840180858791	0.170675694754708	0.521606128839323	-5.14894335786363
Q12834	CDC20	0.111120008916686	3.43665385301583	2.24657735557933	0.066221438827895	0.342625265064401	-5.14911078194791
Q9NWQ9	C14orf119	0.502711144797473	3.28833378850837	1.68926154553099	0.142661394337748	0.481596517904592	-5.15091299131036
Q6UXV4	APOOL	-0.280481974189142	3.28055593909503	-1.59427055638743	0.162513132840794	0.510184671131346	-5.15130317656559
Q9NXB0-1	MKS1	-0.225516598778716	3.28845617765133	-1.87785395603812	0.110003417626531	0.42825181869094	-5.1513360587758
P13682	ZNF35	-0.248899604090395	3.30888407196572	-1.90542020361391	0.105895702177827	0.423130021944959	-5.15268242870265
Q8NC96	NECAP1	-0.137621333447804	3.18790483576453	-2.15222842524446	0.0753638106654278	0.363157794516689	-5.15542441169452
Q9H814	PHAX	0.136598281521367	3.33135947827298	2.91075282700911	0.0272873898120414	0.226510238252798	-5.15543157905335
P13591-2	NCAM1	-0.219735813064245	3.32523970509579	-3.093323284914	0.0215939673431858	0.2067727500715	-5.15601405635359
Q8TB36	GDAP1	-0.298943162681803	3.28872475593772	-2.36161471823703	0.0566095285414761	0.319699656494958	-5.15611401169915
Q02127	DHODH	-0.511336142050302	3.21416175257319	-2.21304294774837	0.0693319219379694	0.349605490274883	-5.15764346930364
P98175-1	RBM10	-0.0715117987142509	3.30220341024062	-3.18524455200229	0.0192290300922193	0.197590009215902	-5.15836841119838
Q16560-2	SNRNP35	0.205963404977439	3.38775082145727	1.69449582024006	0.141638416847892	0.481314309665596	-5.15917596672885
Q9HCN4-5	GPN1	-0.126078621339559	3.28145264860534	-2.36964020003801	0.0559958144194291	0.318432046088533	-5.15932089234388
O95470	SGPL1	-0.1766639853051	3.31817255885218	-2.44291821089943	0.0507048174310745	0.305388700267501	-5.15968614669433
Q96KM6	ZNF512B	0.471313140841008	3.29479296156325	1.45844801052456	0.195509696453602	0.554606077064123	-5.16458949636105
Q9Y3C1	NOP16	0.0818107335729369	3.35783500698884	2.81079572919232	0.0310783614168352	0.238231588909507	-5.16662021743149
Q99942	RNF5	-0.214495579120581	3.28236734369416	-1.45044372800949	0.197637691556141	0.55626529910399	-5.16878163795164
O14771	ZNF213	0.21197740036002	3.36471693132025	1.72592309126718	0.135644580019605	0.470539475355708	-5.17129017225379
Q9P0R6	GSKIP	0.388350677389738	3.29566806526305	2.31840130696451	0.0600372603902482	0.328489581849501	-5.17301047515638
P22626	HNRNPA2B1	-0.143081064150779	3.30204879645609	-3.80704218390576	0.00907491216892285	0.129056437306182	-5.17326108208897
P20337	RAB3B	-0.185294766294044	3.32831664380817	-1.81272884644478	0.120348776492461	0.446132332039364	-5.1739755410639
Q6ZP65	CCDC64; BICDL1	0.248537245091576	3.39721319193058	1.49192897729685	0.186837200710959	0.543187307890734	-5.17496094427869
Q15125	EBP	-0.156445832266027	3.36553515860604	-1.94898143406409	0.0997153718451019	0.411173738644474	-5.17719193254925
Q08426	EHHADH	-0.286674826942818	3.30258016167667	-1.1668900959702	0.287980672495476	0.661496076155419	-5.18031188810546
Q16772	GSTA3	-0.211614958004897	3.29582311352442	-2.10354445262552	0.0805802740990509	0.372446181875262	-5.18138378703474
Q8N4V1-2	MMGT1	-0.268565552848493	3.25404451839148	-1.92462887728826	0.103124424688393	0.417351778301825	-5.18216763834684
O15417-1	TNRC18	0.171758945117039	3.30873717740525	1.79715809349452	0.122961669992376	0.45106235505598	-5.18301877724661
O96005-1	CLPTM1	-0.254382254918511	3.36652761926917	-2.02716951906998	0.0895190418215148	0.391634188155806	-5.18340666670638
P00742	F10	-0.537128688936132	3.26827116930041	-1.98586416832016	0.0947669645922904	0.400454585584072	-5.18382600355745
Q13724-1	MOGS	-0.15583785399185	3.2921181934555	-2.62198888815948	0.0398757085609637	0.26920748379119	-5.18444616573618
Q8N158	GPC2	-0.231923592804272	3.30922193339545	-2.19530316794013	0.0710381419327893	0.353972432836004	-5.18487554358458
Q96A33-1	CCDC47	-0.212763792319765	3.33027659415689	-2.56408048584826	0.0430808434734658	0.280108778570387	-5.18567505173627
Q9BWU0	SLC4A1AP	0.0962793589932842	3.33840214547341	2.980079568727	0.0249533214220144	0.216941569055233	-5.18580954378788
Q9H3U5-6	MFSD1	-0.20739025871554	3.39044694886175	-1.49110373647557	0.187046580978843	0.543279728137791	-5.18757327548597
O75897	SULT1C4	-0.259739499953577	3.31332590641393	-2.20450511944262	0.0701477438122588	0.351197201046995	-5.18840262816847
P46108-2	CRK	-0.209677840113769	3.32796880857353	-1.46070054007113	0.194914686132076	0.553912696576348	-5.189028061824
Q8WUY3-3	PRUNE2	0.0674406440858002	3.31674095296967	3.16882841862735	0.0196297145548221	0.198798046681407	-5.18956044058019
P67812-3	SEC11A	-0.383728899685308	3.27481377012945	-2.00742770181981	0.0919895147158426	0.394935757774269	-5.19013402016226
Q9UER7-1	DAXX	0.0900161509733414	3.34423497422574	2.71064973195222	0.0354515227986874	0.251859543080896	-5.19036288964075
P84074	HPCA	0.295963028124227	3.27754824230723	1.49906184575705	0.185036554638673	0.541548457584389	-5.19085599511275
Q96PQ7-3	KLHL5	0.164457296542729	3.35453870613653	1.87917434821057	0.10980308363385	0.42825181869094	-5.19168454515432
Q15262-4	PTPRK	-0.266769706329214	3.27176478763185	-1.85346797504782	0.113769482810041	0.435143741333366	-5.19203718491968
Q7Z3B1	NEGR1	-0.267675910996333	3.33271601343151	-1.84360561701498	0.115328749863298	0.438413098189266	-5.19363049616415
Q9UQF2	MAPK8IP1	0.238556496551717	3.37386460799854	1.77206406088079	0.127290772917197	0.455757268020387	-5.19428949051721
O95870-1	ABHD16A	-0.255803711644435	3.20555813189424	-1.23059532702771	0.26499530996895	0.640037724711035	-5.19578117021999
Q3B726	TWISTNB	0.0743163419620364	3.36322986868729	2.74152397270783	0.034036765291555	0.248553816001354	-5.19884210358201
Q658N2	WSCD1	-0.199738711898589	3.31647167853385	-2.05278128555847	0.08641409020386	0.385503101794796	-5.20026626146039
Q7Z7A3	CTU1	-0.151365475845358	3.31112415837302	-2.33892221059827	0.0583832424363181	0.324711023609516	-5.20220509870848
Q9UJ14-1	GGT7	-0.278852364936623	3.31221895733639	-1.74920548690106	0.131364347315975	0.462504959919273	-5.20396030052508
P61018-2	RAB4B	-0.192314477753834	3.29482727219697	-1.84294458363192	0.115434016690659	0.438426758187896	-5.20479230725799
Q9H3J6-1	C12orf65	0.272570153940672	3.27375731083385	1.53210558156092	0.176905056514494	0.52851889658641	-5.20558931103424
Q6P3W2	DNAJC24	0.157555251138371	3.34140995277445	2.09162101965204	0.0819133641639502	0.37689070826893	-5.20571582454175
O14880	MGST3	-0.459520681102853	3.30913247413193	-1.87426399219977	0.110549942258339	0.42825181869094	-5.20593708777783
Q8NG11-1	TSPAN14	-0.142337054112287	3.38716488750321	-2.09298956979078	0.0817592155050339	0.376585252655054	-5.20822512435808
Q6ZS17-4	FAM65A; RIPOR1	-0.0649856715699768	3.31301569992943	-2.72511849282172	0.0347808213094018	0.251471428988019	-5.20978565501892
Q14151	SAFB2	-0.0616549547171779	3.32244370327098	-3.39364737771423	0.0148520056237904	0.173966115357044	-5.2114462294268
P41970	ELK3	0.190934289757662	3.33738064521605	1.60652829567041	0.159809907698471	0.505464820670914	-5.21305299342262
Q96IZ5	RBM41	0.0951013109162686	3.36249432741003	2.33033428152871	0.0590695752443149	0.325733142021333	-5.21443297622617
Q96GY3	LIN37	0.178352529488782	3.35692157549365	1.91455009789764	0.104569329535703	0.420989332058693	-5.21463611131352
Q9BV38	WDR18	-0.0771843642906654	3.31677099847062	-2.97193402669776	0.0252159851183356	0.218141571465191	-5.2149052525278
Q96EF0-1	MTMR8	-0.288125941881382	3.29179563389349	-1.21369925128139	0.270931183147971	0.64502761406755	-5.21742007810031
Q9NXU5	ARL15	-0.207939346855105	3.33060041297913	-1.69928796761473	0.140708092806193	0.479725052533334	-5.21894200312812
Q9BZR9	TRIM8	0.229919569857923	3.41442457065107	1.46375120727049	0.194111524371021	0.552748801740528	-5.22007819312204
P17152	TMEM11	-0.238974330073495	3.29923137772168	-2.40924494518665	0.0530677602346865	0.310483188540525	-5.22038454119327
Q9NX31	C20orf111; OSER1	-0.155703539093462	3.26879150630624	-2.29375329047983	0.0620887834521288	0.334929634678385	-5.22075817411346
Q9H497-1	TOR3A	-0.290685163031705	3.29856348703622	-1.8753071889753	0.110390850922825	0.42825181869094	-5.2241145517126
Q9NRM2	ZNF277	0.127071556243565	3.39008062648085	2.11070702265432	0.0797901630769023	0.37047810421449	-5.22969484046777
Q8ND76	CCNY	-0.154237998272584	3.32770281529406	-2.24502937279239	0.0663617888185499	0.342625265064401	-5.23173959643698
Q86UD0	SAPCD2	-0.0936793798004252	3.31741810308942	-2.40830790637542	0.0531351480982004	0.310483188540525	-5.23248469675305
Q9NPF5	DMAP1	0.0909319885483917	3.33915301828571	2.86507326206848	0.0289539257417498	0.233236881739946	-5.23378353574059
Q9Y5R8	TRAPPC1	0.10309546546999	3.35705181661421	2.33909637322202	0.0583694101929738	0.324711023609516	-5.23386396454313
O75530	EED	-0.0754758937129807	3.34211246461097	-2.99664647734873	0.024428218976325	0.215299302153596	-5.2338698171368
Q9Y4G8	RAPGEF2	0.238844395741404	3.37379582298846	1.17726453720202	0.284124460333901	0.658424835746273	-5.23416437092835
Q9UK97	FBXO9	0.127910595535877	3.33170790469116	2.16230978969859	0.074327675431779	0.36180531091171	-5.23628530788763
Q86T03-2	TMEM55B	-0.151838249940502	3.2960775164478	-2.26929086841796	0.0641971480878704	0.338088511122776	-5.23765944256755
Q96DT7	ZBTB10	0.210982639537277	3.40471753150471	2.87764431636821	0.0284845881098251	0.232024196296603	-5.23786589623167
Q02224	CENPE	0.095244462553211	3.40852755383627	3.01299731483516	0.0239217165792697	0.213668083047678	-5.23936609376734
P61266	STX1B	-0.118413202230376	3.33080231914494	-2.22677460441373	0.0680403373977319	0.345574371858523	-5.23944114777844
P61158	ACTR3	-0.0885625628106596	3.30632057466598	-3.14108391614382	0.0203278208136034	0.201993731100128	-5.24009620392055
Q8IXW5	RPAP2	0.0886026643020602	3.37235858633177	2.48952796613404	0.0476154587416003	0.295440246948987	-5.24009959857255
Q9Y6I9	TEX264	-0.250072530717385	3.33563116275154	-1.22510262939988	0.266912441303465	0.641377975029973	-5.24035212219859
O43676	NDUFB3	-0.314436010851379	3.26532071105556	-1.38439077212041	0.216030635419667	0.580869126527047	-5.24058661214362
O43660-1	PLRG1	-0.098525976531882	3.32133103864317	-3.13655598311506	0.0204443071171088	0.201993731100128	-5.24081361362977
O00165-2	HAX1	-0.164344550031732	3.3299660063728	-2.16412336263419	0.074142842863339	0.361323073433484	-5.24142718815131
Q9Y421-1	FAM32A	0.109056769583372	3.34376123652484	2.41275412240051	0.0528161921211925	0.310483188540525	-5.24196764799301
O95239-1	KIF4A	0.119585735306729	3.31178024585188	3.28773996864003	0.0169212534744732	0.184491841485868	-5.24261133492026
Q96DL1-1	NXPE2	0.248709382721716	3.23952716926557	1.75345749061023	0.130597053553704	0.461769240497699	-5.24310799783181
Q9UPS8-3	ANKRD26	-0.106904151734956	3.35489294189801	-2.51167598237296	0.0462177532220494	0.291464349667014	-5.2441502423647
Q6P158-1	DHX57	0.0968348800218699	3.31349932343487	2.94640986124981	0.0260586625042596	0.222974950240512	-5.24544051039866
P01116-2	KRAS	0.190334119269252	3.37273691886753	1.58546394344387	0.16448213601568	0.513876143092834	-5.24621807006145
Q6NUQ4	TMEM214	-0.314229094624628	3.34597704175705	-1.49737325755818	0.185461355809553	0.541756517303633	-5.25041155516977
Q15652	JMJD1C	0.117038190426446	3.34751062908694	2.92145146970651	0.0269122571112893	0.225619917688326	-5.25317329871526
Q96A47	ISL2	0.209964988329851	3.35714229211985	1.88388585700036	0.109091200258481	0.427334346682946	-5.25449431602124
Q13530	SERINC3	-0.224719920990919	3.41700845415868	-1.65027270907903	0.150509557285625	0.49442242872853	-5.25470196047022
Q9BSA4-1	TTYH2	-0.265829630609325	3.32695642980705	-1.42575790256939	0.204336188352215	0.564089067385204	-5.25612237659749
Q9UL33-1	TRAPPC2L	-0.122341532621555	3.34001489220805	-2.25698418020429	0.0652858502873579	0.340311753599865	-5.26179336521642
Q6UXD5-5	SEZ6L2	-0.12153878806488	3.29193852099494	-2.25517189420591	0.0654477854422006	0.340447587552068	-5.26546208614787
Q96HJ3-1	CCDC34	0.133373914574793	3.37829545184335	1.98668306297869	0.0946599549251238	0.400454585584072	-5.26807122097519
P02462	COL4A1	-0.169791846657683	3.30946187186459	-1.84842529460683	0.114564111156793	0.436992847717128	-5.26837936032923
P51659-1	HSD17B4	-0.201575208574456	3.30063540166319	-3.17110629358949	0.0195735743823961	0.198798046681407	-5.26843493845825
Q9UG01	IFT172	0.105536363746015	3.33729683033512	2.57947769669861	0.0422027334433641	0.278029892098347	-5.26906808600843
P49069	CAMLG	-0.227738134203615	3.27004696832331	-1.21621220029727	0.270041089146588	0.644032328658124	-5.26919360491307
Q9H467	CUEDC2	0.132070306807518	3.37549568377926	2.70906520904617	0.0355258113822746	0.251859543080896	-5.26939019740757
Q9NP50-1	FAM60A	0.124451827242144	3.37639630785172	2.4853374756808	0.0478849019237934	0.295592894538006	-5.27085409747808
Q9NR28-1	DIABLO	-0.171787338195339	3.36059178926949	-2.73993570216794	0.0341080476539975	0.248611080910539	-5.27157960198775
P06493	CDK1	0.0630591625658911	3.33335679115312	3.24586189735861	0.0178252743379713	0.188605905456918	-5.27169683465792
Q9NTJ5	SACM1L	-0.283188051533883	3.30065846034271	-2.67041655830578	0.037390405036654	0.258701906781248	-5.27264821464546
Q14669-2	TRIP12	0.0858817449688685	3.33634527761044	2.98290403465125	0.0248629375856336	0.21686864606268	-5.27313070219146
P79522	PRR3	0.130894325577644	3.40274245300875	2.40997923078545	0.0530150162986341	0.310483188540525	-5.27362511047625
Q9H672-1	ASB7	0.13296149458379	3.33374600178487	2.20464820391079	0.0701339900986413	0.351197201046995	-5.27420676225723
O00559-2	EBAG9	-0.164146464639565	3.30449146034383	-1.91383401235303	0.104672757021477	0.420989332058693	-5.27627536962641
P53634-1	CTSC	-0.153622122066911	3.30324952001882	-2.92233053516634	0.026881683113292	0.225619917688326	-5.28358123920389
Q8IWF2	FOXRED2	-0.247856350313696	3.30970886616909	-2.00479651193967	0.0923239583757776	0.395687524554579	-5.28530162646348
O60291-2	MGRN1	-0.164415256470312	3.30943873060824	-2.41975167654993	0.0523182825948191	0.309357087118558	-5.28558221399163
P62633-3	CNBP	-0.202828629948775	3.29418378216082	-1.62198329836797	0.156462809248071	0.500134913021338	-5.28565582878255
O14967	CLGN	-0.212472804030709	3.28221278345249	-1.9912766764604	0.0940619411535748	0.399261908973203	-5.28759561558666
P25686-3	DNAJB2	0.141453121444704	3.39170742601888	2.02612400114492	0.0896481731630286	0.391792608450303	-5.28777598490569
Q6P3R8	NEK5	0.217694603965179	3.37385248112395	1.33792424451218	0.229891197451438	0.601316665098221	-5.28810336316495
Q9HC77	CENPJ	0.154645950366434	3.37446244358858	2.62992515867765	0.0394566309377118	0.267682425347149	-5.28851636917043
Q92520	FAM3C; WNT16	-0.112342044361854	3.28453590676335	-2.73317495905715	0.0344132703146386	0.249755569053527	-5.28929056961138
Q9BZE4	GTPBP4	0.138825000347125	3.34253725252004	3.02681929679888	0.023502451475674	0.210896332411107	-5.28941462896015
Q6PJ61	FBXO46	0.204861950251467	3.31441355280469	1.60660466788808	0.159793200563814	0.505464820670914	-5.2910391521241
Q9NVF7-1	FBXO28	0.172954439784574	3.37705060483997	2.2050389935163	0.0700964404140691	0.351197201046995	-5.29190356536442
Q9NSG2-1	C1orf112	0.176800589265319	3.31518588532489	2.23889460275687	0.0669210471901951	0.343559627292476	-5.29210804675272
Q9UKI2	CDC42EP3	0.206501163162357	3.39593978167519	2.04593015702479	0.0872337737794221	0.386232332447751	-5.29405034198959
O43709-1	WBSCR22; BUD23	0.152694079982974	3.33368486236889	2.24804830535891	0.0660883584528285	0.342625265064401	-5.29751021252318
Q8NFJ9-2	DPP3; BBS1	-0.200930796651953	3.30884316190538	-1.28325621449389	0.24721881275826	0.62350197811082	-5.2979526739142
Q96AE7	TTC17	-0.252434153985221	3.33030590276791	-1.54949223306319	0.172762709497069	0.524576068548577	-5.29806874414825
Q9HAJ7	SAP30L	0.152067114058857	3.37529996384135	2.10719430805649	0.0801766584812312	0.371395560397391	-5.30245912491593
Q9Y334	VWA7	-0.168874919847326	3.31077082917161	-1.85347746976367	0.113767991805053	0.435143741333366	-5.3033517516975
Q9Y3I1	FBXO7	0.207376568300912	3.3468078382851	2.34465840474809	0.0579294629381516	0.32375599453621	-5.3042270471814
Q15149-3	PLEC	-0.228410732921057	3.30733088076521	-1.38819771371419	0.214929395323056	0.579197290369994	-5.30476755508208
Q16539-2	MAPK14	-0.138289644448778	3.30981815366844	-1.93219261393046	0.102053246690067	0.415479098612126	-5.30483818598779
Q9NZC3	GDE1	-0.156466265219395	3.32218984682996	-2.09975378953106	0.0810016626812786	0.373983566987646	-5.30703136425534
Q16514	TAF12	-0.0964905641273546	3.28363203678106	-2.23343368249423	0.067422986502548	0.343674738077352	-5.30712425873693
Q9BZL4	PPP1R12C	-0.153964351476407	3.28184514000384	-2.07720611630702	0.0835551593316325	0.380148905252881	-5.30748135347264
Q9H694-1	BICC1	0.117245177481111	3.35998144062643	2.06439119555431	0.0850429184123848	0.38290095509863	-5.30846752609394
P20592	MX2	0.397102012116064	3.38962881345031	1.16947932718407	0.287014078620694	0.661121002312183	-5.31104049605291
P01033	TIMP1	-0.251282166118545	3.32429892660933	-1.43030533128887	0.203086724002539	0.562897610672827	-5.31279123503374
Q5TEC3	ZNF697	0.277686518702369	3.48768308482636	1.50605392538346	0.183287218232261	0.538110836524402	-5.31353521733228
P11532-1	DMD	-0.467417771558912	3.0674381130681	-1.65715926955569	0.149093669792387	0.491227275285253	-5.31356503233089
Q3SXM5	HSDL1	-0.278518501311562	3.28096258518851	-2.56252053051604	0.0431708853580514	0.280108778570387	-5.31356889462003
Q92536	SLC7A6	-0.161738426378498	3.29746449274348	-1.76147192731328	0.129162732059793	0.459063810472138	-5.3141420667439
Q6UXK2	ISLR2	0.125633259875901	3.40791630371202	2.01111245022282	0.0915232177364186	0.394779163036346	-5.31526782994508
O14994	SYN3	-0.178789173707582	3.28811934557966	-1.78243289290633	0.12548410296735	0.453446746496751	-5.31773655307752
Q13103	SPP2	-0.255155297283642	3.23266685963109	-1.12436050838299	0.30425829236139	0.677313351533537	-5.31869411212879
Q7Z7F0-1	KIAA0907	0.118502665574188	3.37144756224522	2.72965872148665	0.0345731726972568	0.250484568484166	-5.3211837982743
Q9UNS1	TIMELESS	0.1011853253766	3.3347991182635	2.92124497527623	0.0269194444716299	0.225619917688326	-5.32235543741969
O94805	ACTL6B	-0.150083010215329	3.30119511192503	-1.81495270254111	0.119980099268873	0.445942795076985	-5.32290641919606
Q9UHQ7	WBP5; TCEAL9	-0.187523581160644	3.34029659673998	-1.78247661630352	0.125476538233085	0.453446746496751	-5.32484836596297
Q7Z7C8-2	TAF8	0.142908253474547	3.350879310312	2.06123780371446	0.0854131377652758	0.383630649685615	-5.32580222315218
P51151	RAB9A	-0.153955279290874	3.32699733991951	-2.05192452341741	0.0865161646792862	0.385503101794796	-5.32628091160259
Q8N1E6	FBXL14	0.180250290058429	3.3661574449026	1.83183661936554	0.117217238785369	0.442021380321132	-5.32701954937077
P68104	EEF1A1	-0.0765571272327889	3.32556752148844	-3.82379886030167	0.00890045256839202	0.127978179763261	-5.32924233592234
Q9H2H9	SLC38A1	-0.206423168841066	3.34064299597098	-2.20056614094236	0.07052746694335	0.35247000976552	-5.33015998226351
Q13425-1	SNTB2	-0.107913826055769	3.31903663826474	-2.53209549589898	0.0449675746320049	0.286780278723761	-5.33112257523806
Q9BQ83-1	SLX1B; SLX1A	0.242948005314024	3.3449629091693	1.2282604037855	0.265808802591917	0.64083117900987	-5.3317091041516
P51808	DYNLT3	0.176373657080244	3.37739129840686	1.86533330920667	0.11192128610969	0.43122654247631	-5.33187872406046
P41162	ETV3	0.150302558600871	3.39528420390998	1.88256320564706	0.109290579540686	0.42752201634625	-5.33477969408103
Q96NT0-2	CCDC115	-0.17034111025926	3.34058547922548	-1.75929861970912	0.129550149620951	0.45952730941031	-5.33529435089094
Q14680	MELK	0.124759589795917	3.33163886817773	2.76632112487604	0.0329443569837315	0.24435664783884	-5.33833388026414
O43290	SART1	0.0912181845300297	3.33741958078126	3.17502829781856	0.0194773244015953	0.198687573132981	-5.33844139599453
Q8IZT6-1	ASPM	0.226137115149778	3.36310529743919	2.24610914511028	0.0662638572637328	0.342625265064401	-5.33860048802475
Q02809-2	PLOD1	-0.331058329518312	3.29975664553901	-2.80521957159623	0.0313059507929893	0.239368367860007	-5.3393611038658
P36897-2	TGFBR1	-0.222537211413301	3.32473945957101	-1.88815746798885	0.108449764482262	0.426211621048295	-5.34108975263649
P17096-1	HMGA1	-0.161682906877909	3.27259821493587	-2.55160109304696	0.0438067865467698	0.28241467746219	-5.34248113165682
Q00013-1	MPP1	-0.0877406086681996	3.34907216500605	-2.31908551336345	0.0599813309734865	0.328396812724235	-5.34340107177426
P07737	PFN1	-0.0400937641708218	3.3236431980048	-3.5637802752415	0.0120878462559549	0.155737297481157	-5.34355352452656
P14618	PKM	-0.0914172084311364	3.3398855505243	-2.94619788251825	0.0260657875607529	0.222974950240512	-5.34361219126508
Q9NYL2	ZAK; MAP3K20	0.0775769737279537	3.34008866716311	2.43448421347012	0.0512860649811764	0.307133179482155	-5.34648821837997
Q49MG5	MAP9	-0.199755889137202	3.32645684498063	-2.04601225908477	0.0872239042222264	0.386232332447751	-5.3466092971629
Q86XR7-2	TMED7-TICAM2; TICAM2	-0.155082442122205	3.29631694336468	-2.40946891922616	0.0530516662747085	0.310483188540525	-5.3467779562204
Q15286	RAB35	-0.191089530895791	3.31083987558508	-2.59526645611213	0.0413220262985137	0.274806151216477	-5.34869372485533
O43318	MAP3K7	0.190685495280111	3.32549099774636	2.81347442801652	0.030969665274957	0.237659744632776	-5.34888637082073
Q96D46	NMD3	-0.0859490058068262	3.29965373926048	-2.93474039980114	0.0264540573599056	0.224247371543828	-5.35182587934438
Q9BZM1	PLA2G12A	-0.296707725331379	3.28748514284553	-1.53344288319458	0.176583149992443	0.528182329370368	-5.35353547513651
P15531-2	NME1	0.080763780226466	3.3498885919554	2.80248232405992	0.0314183270074629	0.239792412468191	-5.35509637131193
Q8NFW8	CMAS	-0.0960444906890442	3.30389474472868	-2.98575026819386	0.0247722166649626	0.216667435711903	-5.35638344935777
P16278	GLB1	-0.0975994863683257	3.31646209471728	-2.65392855534979	0.038217471360659	0.262018237335161	-5.35748562111039
Q96MZ0-4	GDAP1L1	-0.161838196025221	3.30431182352741	-2.28892571060483	0.0624990804307646	0.335370054709897	-5.35808201144144
Q9Y2I7-1	PIKFYVE	0.0754720755052741	3.33328035312881	2.72244208740232	0.034903853682916	0.251582438949744	-5.3584010789863
Q15532	SS18	0.632714291046472	3.10648984903312	2.32529432993794	0.0594762799281655	0.326906154386642	-5.35867680639304
O95670-1	ATP6V1G2	-0.159625092337785	3.27799971431436	-1.80645095164307	0.12139559476303	0.44827516442639	-5.36075614661141
P58317	ZNF121	0.257543166784823	3.41331280297867	2.32960267240005	0.0591284325915287	0.325844455864108	-5.36246766661608
O14519	CDK2AP1	0.132677870850392	3.33208446853722	2.14588319103329	0.0760235639055442	0.364376876830555	-5.36464041122849
Q8N6L1-2	KRTCAP2	-0.373683203002942	3.34305251854683	-1.35332812546477	0.225209673469781	0.593561685535306	-5.36477849148584
P0C024	NUDT7	-0.171840634771122	3.29018928586627	-1.59056978438102	0.16333780859828	0.51105992396922	-5.36661742839991
O43502	RAD51C	0.118872603349691	3.3619251598509	2.37311128355186	0.0557325416018495	0.317899011513788	-5.36720883786752
Q96PM5-1	RCHY1	-0.124007529899294	3.25845089652962	-2.12147597645595	0.078617134349405	0.368940876080609	-5.36823211070281
Q13330-1	MTA1	0.202981629348466	3.34417462274215	1.37677384406745	0.218249438634783	0.584654427007143	-5.36846966233124
O94927	HAUS5	-0.0803956787889998	3.32360929289566	-2.59053870413425	0.041583674179217	0.275675876187319	-5.36901926773525
O14656	TOR1A	-0.29668435181759	3.31501240927137	-2.38242503389816	0.0550325097340988	0.315942855141204	-5.3690431906171
P36894	BMPR1A	0.226895065032539	3.44970950862501	1.77316207038974	0.127098251265892	0.455714836241024	-5.36910306793954
Q6N021	TET2	0.134262884352124	3.34777679744224	2.54042623264492	0.0444678660889726	0.285366519166552	-5.37008202759539
Q14703	MBTPS1	-0.194844581216744	3.35262617841153	-1.19645975807708	0.277106296083486	0.650998573717845	-5.37338587920861
P63096-1	GNAI1	-0.135962029446237	3.33736135609949	-2.27380670643887	0.0638024043859412	0.337720016469073	-5.37374722040271
Q9HAY2	MAGEF1	0.22237445566368	3.3419999405207	1.05978636968078	0.330445137693162	0.700043965100077	-5.37380106048716
Q9NWW5	CLN6	-0.280211554873066	3.26636587559729	-1.4839629127673	0.188867522565176	0.545372770779359	-5.37563117012201
Q9NR77	PXMP2	-0.218623507499717	3.29733623523564	-1.40124681827921	0.211193423129503	0.574463331728372	-5.37656332678787
P15336-1	ATF2	0.0815916366760171	3.36323601243066	2.53339283638759	0.0448893655573541	0.286698408444699	-5.37712073490766
P42702-1	LIFR	-0.168134104181654	3.28091878643792	-1.81982106825891	0.119176901095276	0.444329455145485	-5.37929365304653
Q8WVH0	CPLX3	0.341483559240327	3.28315235957364	1.31598862811104	0.236708983417637	0.608965321958039	-5.38459788542583
Q8WV99	ZFAND2B	-0.171936495568337	3.33153810140285	-2.05479148004846	0.0861750770847073	0.385503101794796	-5.38534728069539
Q96A26	FAM162A	-0.244908943677147	3.24280350018819	-1.410306982318	0.208634527346472	0.571320938388486	-5.38543991745971
Q5VYS8-1	ZCCHC6	0.131464996741005	3.32533527868779	2.26281582004101	0.0647675871829596	0.339922780111283	-5.3875235913029
P98169	ZXDB	0.20384028282747	3.495024670457	1.34605137554304	0.227410386261382	0.596934552846856	-5.38872072288799
P09651-2	HNRNPA1	-0.115360950702894	3.33770861330517	-2.83726151210242	0.0300222119244151	0.236028006998582	-5.39081454722026
Q9H6K5	FLJ22184; PRR36	-0.107917294726581	3.30301350183508	-2.11337334509855	0.079498068453959	0.370442623701313	-5.39095564154556
P23246-1	SFPQ	-0.0745993041530138	3.31965253937195	-3.49383156836583	0.0131487782249909	0.16437923638542	-5.39200045684977
Q96G97-4	BSCL2	-0.196031279869293	3.31231293384979	-2.15171960270508	0.0754164983090253	0.363157794516689	-5.39263548150493
Q9C0E8-4	KIAA1715; LNPK	-0.157926604185753	3.34988980664702	-2.40044251082151	0.0537043515317606	0.311487586205868	-5.39286100288285
Q9Y487	ATP6V0A2	-0.152104321201545	3.33491985638444	-2.11813531942095	0.0789791186332323	0.369504749363473	-5.39606731854283
Q15437	SEC23B	0.147174800827983	3.3474382050826	2.75810140268208	0.0333022349978376	0.246577005353058	-5.39671468938454
Q86WZ6	ZNF227	-0.156866808917211	3.33759002778098	-1.82592284816923	0.11817771845923	0.442759206641829	-5.39824540071092
A4D2B0	MBLAC1	-0.21800696408755	3.32582042085432	-1.52780090291413	0.177945007659567	0.528654346913181	-5.39876461693806
P47928	ID4	0.184831957546012	3.34107589863479	1.74656401130422	0.131843234654575	0.462504959919273	-5.39901182133757
A8MPS7-1	YDJC	-0.191858994500705	3.29387045620754	-1.24050642676045	0.261566409358056	0.637575036310573	-5.39923826693505
Q96Q07-1	BTBD9	0.217833916862019	3.34012316588637	1.04133818089809	0.338258798542221	0.707515523030389	-5.39947488251266
Q13868	EXOSC2	-0.110709461254804	3.31485534189051	-2.5611588432784	0.043249646441974	0.280108778570387	-5.40070548052161
Q58WW2-3	DCAF6	0.173822769874219	3.35501452124747	1.78058951820813	0.125803440067241	0.453775593324732	-5.40160220128053
Q9H2V7	SPNS1	-0.166664261565264	3.36025874186003	-1.45409737250219	0.196663696561852	0.55543405456772	-5.40196511773615
Q9UL42	PNMA2	0.156402383408828	3.35884230626079	2.47046728873631	0.0488541095967424	0.299176328883278	-5.40219595203355
P11234-2	RALB	-0.210656826577707	3.41469592632857	-2.10508264971493	0.0804099211341702	0.371999635426151	-5.40255368270428
Q8IW45	CARKD; NAXD	-0.0798653354207432	3.31142189177255	-2.50702147910312	0.0465078425504693	0.291899704155281	-5.40404455058006
Q7Z3K3-1	POGZ	-0.0788605887275741	3.30963529656021	-2.87226633766343	0.0286843600420239	0.232223289900819	-5.40570593489107
P02786	TFRC	-0.0889475629797721	3.30837085759071	-3.10624227558691	0.0212431968121194	0.20493375717527	-5.40595244796305
Q2NL82	TSR1	0.107305128465733	3.32092826013827	2.82909453681377	0.0303439367653364	0.236218849634435	-5.40754826942865
O60488-1	ACSL4	0.139787292328714	3.33786297777066	2.78671082718988	0.032074334153744	0.242166970949325	-5.40788013948385
P60033	CD81	-0.216210561742015	3.37180870387001	-2.29767194320348	0.061757799578616	0.334085585940158	-5.40812929448947
Q9H8J5	MANSC1	-0.174127855336176	3.33879680254201	-1.42690139352924	0.204021335204114	0.564003861689587	-5.40826279070324
Q9NZJ7	MTCH1	-0.435177035691131	3.21200556480683	-1.97366611123385	0.0963754981884136	0.404412324569509	-5.4092727256478
Q6P1K8	GTF2H2C; GTF2H2D; GTF2H2C_2	0.20619857593688	3.32828784177437	1.10425166710477	0.31222081327118	0.682769255703205	-5.40986441816131
Q96KC8	DNAJC1	-0.189311045334967	3.3201679807408	-1.60761457912346	0.159572430001984	0.505282711460622	-5.41183110007743
P38606	ATP6V1A	-0.110025441891132	3.32919495520028	-2.89855902483125	0.0277218623716526	0.228109777679243	-5.41295014421009
O00754	MAN2B1	-0.134358495106303	3.3230885683989	-2.68451769250327	0.0366982426595195	0.25704022664099	-5.41301256646295
P18124	RPL7	0.175306926140263	3.27606692597774	3.08489418223101	0.021826233988209	0.2067727500715	-5.41561622678602
O96008	TOMM40	-0.433985836404938	3.23910829810775	-2.40568395453298	0.0533243305311842	0.310941736370767	-5.41581979384699
O15040	TECPR2	-0.179887229277152	3.35205543652417	-1.3903620313368	0.214305604367942	0.578391743242881	-5.41605920340595
Q64LD2-1	WDR25	0.287944876525042	3.35218322369889	1.06035046382644	0.330208565649184	0.69978304179075	-5.41614976541749
Q9Y3D0	FAM96B	0.55096617459704	3.2618483258067	2.28350553260275	0.0629631082253777	0.336202249624229	-5.41679736728694
Q05D32	CTDSPL2	0.132828251692936	3.38644078190206	2.66451395692733	0.0376842701774882	0.259753360992168	-5.41775064621211
Q7Z5K2-2	WAPAL; WAPL	0.0842979663412409	3.34530120112275	2.9199641974994	0.0269640703907125	0.225619917688326	-5.41790223114897
P26378-1	ELAVL4	-0.096977736471368	3.32304334711241	-3.03762123814848	0.0231803582701508	0.209949347377302	-5.42144177888002
Q9UII5	ZNF107	-0.243395367205644	3.30510271189213	-1.37245947134183	0.219515386975063	0.585698749414782	-5.42314548821933
Q6ZNB6-1	NFXL1	-0.218836427911665	3.29463012003492	-2.11019215418371	0.0798466932415753	0.37047810421449	-5.42414478358854
Q9BT49	THAP7	0.205455029474065	3.39965978929379	1.42100047447661	0.205650921543888	0.566279302264314	-5.42425703159183
Q9Y5J9	TIMM8B	-0.216573432895703	3.24332736842314	-1.62071658531548	0.156734596878806	0.500228897098399	-5.42537654141512
Q3YBR2	TBRG1	0.17455330197999	3.33423508120871	1.37028447023746	0.220156114460447	0.586447720637937	-5.4267745700604
O96000	NDUFB10	-0.245318921094611	3.35025050316573	-2.4044898086075	0.0534106606266791	0.311014669274636	-5.42678496733926
Q8TCN5	ZNF507	0.155705069457151	3.39883200288659	2.17308984556436	0.0732359434100817	0.359397821300727	-5.42819043757959
Q14642	INPP5A	-0.190096806641035	3.30706742724259	-1.37468419685255	0.218861764103246	0.585252054691828	-5.4283359584669
Q9H9K5	ERVMER34-1	-0.201443774802925	3.3116215188405	-1.71797691878889	0.137136332861721	0.473375969149064	-5.43025989806325
Q9NRR3	CDC42SE2	-0.190456922169254	3.36849345403265	-1.47661377480791	0.19075883648597	0.548103149059232	-5.4324801633336
Q6ZRI8	ARHGAP36	-0.22904499201443	3.29974367194426	-1.83839713903173	0.116160766808773	0.439107501628855	-5.4325831870694
Q9H490	PIGU	-0.206790882356685	3.35091716455878	-1.71249065364368	0.138175597151578	0.475276315302292	-5.4326930453295
Q12815-1	TROAP	0.117087745343368	3.38546409046907	2.11386319695432	0.0794445245942463	0.370442623701313	-5.43288903169541
Q9Y3V2-1	RWDD3	-0.174776979503632	3.28274608440895	-1.25934633975907	0.255155469764474	0.632521326341707	-5.43481922592304
P08865	RPSA	-0.0682854814206216	3.31792919766999	-3.16378746889129	0.019754580318854	0.198867495539622	-5.43588395578884
P63208	SKP1	0.176218553424563	3.33701735349115	2.78356308037606	0.0322070189688108	0.242300305206429	-5.43678777141594
Q9UHF3	NAT8B	-0.729855205763525	3.06197442190239	-1.81982113471751	0.119176890167109	0.444329455145485	-5.43838969557485
Q92791	LEPREL4; P3H4	-0.374171227662165	3.31866247872386	-2.30383246959175	0.061241170860555	0.332485892829276	-5.43855340686151
P07099	EPHX1	-0.208000097536514	3.32398616865253	-1.71441901553895	0.137809436098662	0.474727027214769	-5.44230307308487
Q13127-1	REST	0.229183692976911	3.41550794296022	1.41317845200601	0.207829476975845	0.569857199153424	-5.44238355247965
Q92777-1	SYN2	-0.148268188009198	3.28728281855629	-2.56298499024505	0.0431440554874953	0.280108778570387	-5.44285322317741
O75190	DNAJB6	0.0876511637862927	3.35299257357956	2.51974359556507	0.0457194719523569	0.289821814948767	-5.44289552766652
Q9H0M5	ZNF700	-0.351166812805914	3.18540770376146	-2.13907715970415	0.0767378307051269	0.364723624206181	-5.44303354164626
Q9HCJ3-2	RAVER2	0.121765539563959	3.31338768999459	2.27809681626624	0.0634297297962682	0.337386832805512	-5.44371953645011
Q9BX79-4	STRA6	-0.150902321156881	3.34836640042909	-1.72000636172265	0.136753827482379	0.472442702077296	-5.44447335958515
O94955	RHOBTB3	0.179586882560422	3.35296374396626	2.01254015193275	0.0913431896179727	0.394696264472327	-5.4461527285836
Q9GZP9	DERL2	-0.293543660501373	3.31930227849645	-1.40123105669846	0.211197899658994	0.574463331728372	-5.44664100322994
Q8N6N6	C17orf103; NATD1	0.236537507706903	3.39636826227204	1.16445620805121	0.288891809150248	0.662548280865538	-5.44776918660678
P18031	PTPN1	-0.146710411437731	3.30542877166603	-2.61749441309859	0.0401151433743273	0.269706264025892	-5.44842377107753
O00461	GOLIM4	-0.121438407190223	3.31365761153751	-2.70223493335737	0.0358479553508174	0.252554240623735	-5.44845731814335
O95873	C6orf47	-0.198765531974111	3.32657519841838	-1.04122400064008	0.338307624292599	0.707515523030389	-5.44919180233531
Q6QNY1	BLOC1S2	0.145750630916352	3.33573804285094	2.05388814417758	0.0862824007776088	0.385503101794796	-5.44946155720568
Q9HBL8	NMRAL1	-0.204186307256981	3.32040456248789	-1.29635245144173	0.242964986614162	0.618683281115422	-5.4498962064578
Q8WVB3-2	HEXDC	-0.184823766952441	3.27760212847115	-0.956680653267719	0.376048942714499	0.735512625652825	-5.45032938359468
O95071	UBR5	0.0787252784825506	3.32427006262391	3.08575565310349	0.0218023713406448	0.2067727500715	-5.45136309794758
Q9UG56-3	PISD	-0.192222020552005	3.30175240335204	-1.86151638075535	0.112512545617206	0.43249576157417	-5.45352241043619
Q96AA8-3	JAKMIP2	0.14756935185723	3.3996217814441	2.32130620062301	0.0598001786494983	0.327831037931472	-5.4553719172404
Q86X53	ERICH1	0.153340762021308	3.33016203396413	2.04558019458069	0.0872758558011534	0.386232332447751	-5.45656164218169
O43763	TLX2	-0.222371050792373	3.36089986996039	-1.1093324700395	0.310192671168064	0.68113033068976	-5.46006449055935
Q13443	ADAM9	-0.113110418308611	3.321827086417	-2.275252378971	0.0636765675262799	0.337720016469073	-5.46055124560778
P26992	CNTFR	-0.203477215040203	3.33348359927115	-1.90078183812635	0.106575991575707	0.42359390175579	-5.46075607399061
P61601	NCALD	0.18665483159093	3.34323224990878	1.55234416776196	0.172092047859061	0.523383893029271	-5.46370823403983
Q8WUH1	CHURC1	-0.135355199388522	3.25350823403921	-2.08932440284207	0.0821727149113768	0.377734476728457	-5.46394682318792
Q8WY36	BBX	0.211755357809406	3.34629043018223	2.33842654351257	0.0584226277782956	0.324715739881213	-5.46412232443747
Q92753-2	RORB	0.127011005150733	3.3400698058564	1.94204181350968	0.100675128864726	0.413597579626611	-5.46412978094222
P15848	ARSB	-0.106745248204417	3.29857733988209	-2.2567575908225	0.0653060741985465	0.340311753599865	-5.46431311307904
P51606-1	RENBP	-0.209186590054499	3.32600443496257	-1.95470415910391	0.0989308415243466	0.409388975823603	-5.46443237375792
Q6UXN9	WDR82	-0.123451583516628	3.3383582370089	-2.94832501824312	0.0259943856286642	0.222870354518574	-5.46476242359282
Q9UBB9-1	TFIP11	0.0678242912523931	3.3298277969774	2.8420837352763	0.029833977069621	0.236028006998582	-5.46571509047369
Q8IXB1-1	DNAJC10	-0.328686494785978	3.22639260795356	-2.26332539045586	0.0647225046844278	0.339922780111283	-5.46668187640771
Q9H5I1	SUV39H2	-0.0827039853051502	3.36558948696016	-2.31721954661644	0.0601339898273739	0.328592087085248	-5.46705400099242
Q9UKE5-4	TNIK	-0.0676126811876284	3.33517247999834	-2.43467179520971	0.0512730613520882	0.307133179482155	-5.46710342986984
Q9UIQ6-1	LNPEP	-0.125529343311686	3.32100181200857	-2.03404293549504	0.0886747994449112	0.389558842608353	-5.46824583653457
Q9UMR5-3	PPT2	-0.179039133580999	3.3421243160703	-1.60994354940006	0.159064419012443	0.50405295020641	-5.46956899743552
Q96PV7-1	FAM193B	0.129051810584845	3.36653872923089	1.95835936277155	0.0984330033129565	0.407951902578792	-5.47449015983472
Q13356	PPIL2	0.0736386965544257	3.35778660077678	2.94251261098279	0.0261899954840373	0.22358348728318	-5.47644381858164
Q9HAN9	NMNAT1	-0.121759222706792	3.3250379009563	-2.38323722236474	0.0549719034233145	0.315942855141204	-5.47964049529187
Q15417-2	CNN3	0.259193544904306	3.43022466470315	1.28823717816424	0.245593200843318	0.622362855681536	-5.48041633081347
P07942	LAMB1	-0.350340342361727	3.32235321514717	-2.78478845839372	0.0321552963934343	0.242300305206429	-5.48059173900816
Q7Z624	CAMKMT	-0.16624889778505	3.31174939991154	-1.26125952513637	0.254512231540673	0.631484117479891	-5.4810517275575
P41732	TSPAN7	-0.187443415604577	3.30524309655204	-1.052659906952	0.333445842915474	0.702579312929678	-5.48213879054589
P22392-2	NME1-NME2; NME1; NME2	-0.0903850350510871	3.32138694896514	-3.36656223247281	0.0153532952348949	0.176363882707998	-5.48452323003636
O00487	PSMD14	-0.0948523102977848	3.29508142214961	-2.82103883960746	0.0306649222230967	0.237048288671388	-5.48480375454363
Q9NXC5-1	MIOS	-0.185472521885629	3.3369949270706	-2.70954285004455	0.0355034001734809	0.251859543080896	-5.48495519042451
Q9NQZ5	STARD7	-0.0724376397458582	3.35041226835887	-2.58268398779891	0.0420222821197155	0.277274666515836	-5.48538576729784
O43795-2	MYO1B	-0.177318591544383	3.32906823779023	-0.886982088699777	0.409580996624815	0.763186527545487	-5.48616998108711
P55083-2	MFAP4	-0.221323868515926	3.33996614960551	-0.891259203099441	0.407459793377949	0.761406321928799	-5.48622245916673
Q14596-1	NBR1	-0.0723646357625868	3.36152858167745	-2.37277641419851	0.0557578839514178	0.317899011513788	-5.48659024246844
O75381-1	PEX14	-0.211607035525929	3.27824958429038	-2.07519109102989	0.0837873242107568	0.380769801989311	-5.48699837671023
Q2PZI1-1	DPY19L1	-0.170218004171141	3.2927340909995	-1.1791609802075	0.283424349920576	0.658185253378189	-5.48735200967079
Q96RG2-1	PASK	0.092461057884089	3.33013354611689	2.45927848825843	0.0495970164466048	0.301083905316349	-5.4876790853605
Q8WZ82	OVCA2	-0.0991854966502238	3.33477330811243	-1.98546541897182	0.0948191157057247	0.400474119767637	-5.48866986620283
Q13098-7	GPS1	-0.0671617894078693	3.3038681847833	-2.83491293283908	0.0301143519338139	0.236028006998582	-5.48868591672344
P52799	EFNB2	-0.15633539728657	3.36344715717426	-1.85956592720545	0.112815878518268	0.433069062594499	-5.48986136386771
Q6DKI1	RPL7L1	0.247209711530963	3.36026958898599	2.3815318333757	0.055099242173947	0.315942855141204	-5.49033835628418
Q9HBR0	SLC38A10	-0.156416572904097	3.2821600905425	-1.79110206814761	0.123992964927854	0.451270747000092	-5.49039416088659
Q9C0J8	WDR33	-0.120517563076301	3.29003210863796	-2.78234909267488	0.0322583490211398	0.242469981134812	-5.49056894824015
O75676	RPS6KA4	0.236834841993083	3.34248684022295	0.88816742177897	0.408992306278968	0.762597351656464	-5.49116936440617
P61925	PKIA	-0.201735718167673	3.27451908701954	-1.37311752194487	0.219321867678775	0.585367772271575	-5.49126903080055
Q9BY84	DUSP16	-0.201638874407435	3.35401988224973	-1.68758020931414	0.142991509642866	0.482251116315875	-5.49178812256561
Q9NYK6-1	C21orf91	0.149863786629671	3.40701860646551	1.65073697169958	0.150413698252357	0.494300242384697	-5.4922032251685
Q92564-3	DCUN1D4	0.159482542125501	3.36008054742557	1.746415282909	0.131870249177906	0.462504959919273	-5.49225467141874
Q66GS9-1	CEP135	0.0904271016517914	3.36107708527761	2.57432231754663	0.0424946096834165	0.278432917621607	-5.49299236014605
P08123	COL1A2	0.300899981987502	3.32213559282721	1.61824851501748	0.157265449185358	0.500990047196911	-5.49387989929934
P51397	DAP	0.191781153066474	3.22654912733548	1.76920241697256	0.127793872059392	0.456267443208658	-5.49456655298339
Q9Y4E8	USP15	-0.0654243721607287	3.29971371802476	-2.92820138816742	0.026678456179778	0.225541053201602	-5.49465559531171
P63215	GNG3	-0.182518576384297	3.35079058454766	-0.924278475918511	0.391363850131216	0.74799106618661	-5.49499440405827
P07199	CENPB	-0.0962301212975985	3.32625177514151	-2.54676211007479	0.0440917607094436	0.283384573407912	-5.49671169283126
Q9Y2W1	THRAP3	-0.0703091609758514	3.31453259741607	-3.19987927694462	0.0188793662810367	0.195497982719672	-5.49685562570441
Q7Z7L8	C11orf96	-0.18586200395528	3.33215437351933	-1.84210083684907	0.115568518412787	0.438622297807522	-5.49931356228444
Q9Y5U2-1	TSSC4	-0.087212293288678	3.27568509571851	-2.26969724248098	0.0641615219137216	0.338088511122776	-5.50078947565454
P19438-1	TNFRSF1A	0.178420104287391	3.38485889879359	1.09801740537543	0.314724504262601	0.685237383182603	-5.50095372410512
Q9BUI4	POLR3C; LOC101060460	0.0651979069075005	3.35006674227742	2.61488353074164	0.0402549364700765	0.270269398164833	-5.50124072821735
P62070-4	RRAS2	-0.252251761931976	3.33093959205534	-2.23847519047364	0.0669594597096769	0.343559627292476	-5.50125426525975
Q6UW02	CYP20A1	-0.209930365906607	3.30145410165055	-1.1919978259762	0.278724213755298	0.652007280705757	-5.50381944799674
Q9HCU0	CD248	-0.215165992973198	3.37865724394766	-1.45326611420268	0.196884903441019	0.55543405456772	-5.50629212544189
O15063	KIAA0355	0.119539740131621	3.34439146393544	2.16622816429628	0.0739289225713764	0.361116000919662	-5.50629227439235
P51452	DUSP3	-0.0972526656019391	3.30781325863807	-2.35200654313257	0.0573535488074176	0.322604140354673	-5.50740256799771
Q8NCA5	FAM98A	-0.153760343474365	3.33333893696101	-2.77339763179455	0.0326395633266174	0.243810794680512	-5.51127295968007
Q9UPN9-1	TRIM33	0.0596675777523773	3.32699525209332	2.75228882759805	0.0335578282040801	0.247816179182804	-5.5113470553142
Q9NVJ2	ARL8B	-0.127427848459524	3.27016199850112	-2.3140034436543	0.0603980586681818	0.329627114845865	-5.51168237633293
Q96B01	RAD51AP1	0.157519179732305	3.35304851273794	2.55213594453984	0.0437754086057007	0.28241467746219	-5.51199931258201
Q8IZD2-1	KMT2E; MLL5	0.172586432742033	3.38946986290487	2.1114637377744	0.079707153663717	0.370442623701313	-5.51227976754086
Q7Z6M4	MTERFD2; MTERF4	0.213040336231806	3.34438254379907	1.11479103588582	0.308026028098511	0.679787143205357	-5.51327279355352
P54802	NAGLU	-0.152871217142014	3.31751535176348	-2.27175349486756	0.063981568339786	0.33779771657125	-5.51368170004182
Q99487	PAFAH2	0.138666071834754	3.33141248470223	1.63099921703525	0.154541355687771	0.497830942929137	-5.51480239268113
O43583	DENR	0.167452632992126	3.35351283595412	2.07325184432338	0.0840113797888845	0.381195415240248	-5.51503813023856
Q8N350	C19orf26; CBARP	-0.150326325132154	3.29810006776645	-1.48851160198526	0.187705683838201	0.544012172971342	-5.51849841327653
Q9H7X3	ZNF696	0.263966564417935	3.37540313148853	1.90086065492171	0.106564395420025	0.42359390175579	-5.52055468862073
Q149N8	SHPRH	0.0900186034964665	3.30141546565716	2.77521287896573	0.0325618679242736	0.243666894047743	-5.52110307774797
O60229-1	KALRN	-0.159912825685929	3.31158202217334	-1.20648247619175	0.27350155005959	0.647071454979768	-5.52210269033121
Q9Y5X3	SNX5	-0.0780066120003414	3.30610729148304	-2.81730184697985	0.0308150664600892	0.237337979883649	-5.52293503486003
P81877-1	SSBP2	-0.16509951816102	3.34434357586382	-1.32365201049286	0.234306793338512	0.606161817829383	-5.52390108490246
Q9H9F9	ACTR5	0.0808585804810906	3.33621304744462	2.43645051544562	0.0511499284841654	0.306753948332796	-5.52611667455472
Q13009	TIAM1	0.134742275006018	3.34968256751331	2.19678785494932	0.0708936947425371	0.353498663497218	-5.52616140932138
Q9HA47-4	UCK1	0.166524785442085	3.33773172988366	2.28146324083762	0.0631388800167212	0.336714052544869	-5.52637787725717
Q6NVH7	SWSAP1	0.174389411985296	3.30277652108443	0.946977156751063	0.380585544027361	0.738152314530625	-5.52892554645335
Q96B45	C10orf32; BORCS7	0.34873562777564	3.28272711541162	2.10613196337904	0.0802939228193205	0.371734392129447	-5.52978095507028
Q6PFW1-1	PPIP5K1	0.130646229856138	3.30609650706414	1.69133637809518	0.142255038141312	0.481596517904592	-5.53003154528833
O60331-3	PIP5K1C	-0.143200134372808	3.32582931662973	-1.92738945524781	0.102732169735801	0.416164068362433	-5.5306232820072
P62079	TSPAN5	-0.186940919412539	3.3977097041733	-1.58393147852799	0.16482708068361	0.514386393044896	-5.53076895721355
Q16670-1	ZNF187; ZSCAN26	0.210682277650289	3.22016583381034	0.774326395335434	0.468445231129376	0.805524171299878	-5.53094314136403
P06400	RB1	0.0877280020606952	3.29718497259595	2.8599700171453	0.0291468321972773	0.233896388661199	-5.53121952099515
Q7KZN9	COX15	-0.174488173545955	3.34045101058833	-0.957909659915892	0.375477384070279	0.735248068365365	-5.53126141798416
Q9HCU4	CELSR2	-0.20470030295126	3.31540604312758	-1.96170305459395	0.0979798031040354	0.407322731920504	-5.5317766524201
Q9HBM0-1	VEZT	-0.205857909960298	3.30312366745258	-1.72447321503294	0.135915583392183	0.470704770103795	-5.53312433879094
Q8TBA6	GOLGA5	-0.121122867015134	3.28667654006986	-2.16257513817879	0.0743006025091375	0.36180531091171	-5.53321349138167
O43281-1	EFS	0.122835767073206	3.3710931960263	2.22193998847643	0.0684922116702407	0.347241501524337	-5.53342974258429
Q7Z3C6	ATG9A	-0.111615553133198	3.32095713729352	-1.93805948703024	0.101230077283541	0.414134053523273	-5.53475130144708
O94915-2	FRYL	-0.178302177065521	3.27871040962336	-1.21932738380121	0.268941208790947	0.643229811317774	-5.5354614211239
Q9UL25	RAB21	-0.113062572327273	3.31323650128212	-2.50933920480297	0.046363151445858	0.29186339168353	-5.54020501640012
Q9C0G0	ZNF407	0.195026797265667	3.36064333525391	1.07342203157987	0.324765415706604	0.694858066073964	-5.54024328832784
O43543	XRCC2	0.183082106972768	3.31123630224733	1.55995992625687	0.17031317551839	0.52143560684971	-5.54041771711211
Q8IYD8	FANCM	0.186809536716111	3.30914742179773	0.989603787983279	0.360972346856552	0.72443915456512	-5.54085102123332
Q53H96	PYCRL; PYCR3	-0.134633457087327	3.3074703400016	-2.24119809083497	0.0667104856050329	0.343523765744668	-5.54111136739415
Q8NBI6	XXYLT1	-0.178246554267557	3.32490168018932	-1.81050542110382	0.120718501506243	0.447109491732574	-5.54190251441271
Q8N5C8	TAB3	0.135501662047221	3.3087181842545	1.53690432078413	0.175752497053983	0.527946716640592	-5.54445466961119
Q9H910-2	HN1L; JPT2	0.260306466647414	3.19118830166986	1.29313834363654	0.244002902837634	0.620540539846716	-5.54456675446947
Q9UIS9-12	MBD1	0.180083729093234	3.3954230197423	1.93601440905826	0.101516258197539	0.414426352506039	-5.54518069100735
Q9BT30	ALKBH7	0.222752148304249	3.31230459019865	1.24181494640048	0.261116618709311	0.637575036310573	-5.54554375742781
Q9BRR0-1	ZKSCAN3	0.169650816572595	3.44129270762909	1.10857609385575	0.310493899855135	0.68113033068976	-5.54578224415637
P36405	ARL3	-0.0763067419944817	3.31615669211973	-2.60022781583347	0.0410493330307542	0.273857228913013	-5.5475148653959
Q96ME7	ZNF512	-0.279153666500821	3.29754312160688	-1.2489813250045	0.258665245061006	0.636540115328282	-5.54757657752568
Q8IWE4	DCUN1D3	-0.154658193649641	3.37584172715015	-1.56561255516269	0.169004122640079	0.519150104763144	-5.54771591890961
Q6P4A7-1	SFXN4	-0.223864844427157	3.29542759621554	-1.50513035187506	0.183517394475579	0.538598943173538	-5.54921982910833
P11802	CDK4	0.153528845107675	3.35784353944606	2.72342517433344	0.0348586077685743	0.251471428988019	-5.55028806921243
Q9Y3A4	RRP7A	0.112743838480238	3.34702382044029	2.33362323934838	0.0588057364155727	0.325657903782116	-5.55034936875064
P56159-2	GFRA1	-0.210759379221266	3.29117426454246	-2.11964974390583	0.0788148085622	0.368940876080609	-5.55080562325861
O15169	AXIN1	0.135323833607474	3.42694223279689	1.60415932682604	0.160328971433783	0.506519936520479	-5.5512889645274
Q9BV57	ADI1	-0.118664404312025	3.29109195233474	-2.41295908404533	0.0528015375043739	0.310483188540525	-5.55143020371785
Q96BQ5	CCDC127	-0.165054417475901	3.28760399913072	-1.16181374086409	0.289883813249968	0.663149959354284	-5.55370593319843
Q8NDC4-2	MORN4	0.161105222018571	3.36348715738582	0.773333557115914	0.468989560681285	0.805524171299878	-5.5544743246239
Q71RG4-1	TMUB2	-0.211768326874507	3.35633902945188	-1.53137023419171	0.177082300022912	0.52851889658641	-5.55611375558999
Q7L4P6	BEND5	0.138200076504252	3.37062979005868	2.47983761700975	0.0482409831075185	0.296916379593828	-5.55666708714207
Q6AI39	GLTSCR1L; KIAA0240; BICRAL	0.131610403590229	3.34733987174236	1.91877527350421	0.10396114943478	0.419730064752017	-5.5573918636442
Q8NG27	PJA1	-0.162566397486028	3.35217093279192	-1.29183180983816	0.244425941308668	0.620715184287776	-5.55994820317139
Q8NEY8-3	PPHLN1	0.153362009069615	3.32787189454997	1.33140503577851	0.23189877152601	0.60363887824472	-5.56091864201928
Q9H019-1	FAM54B; MTFR1L	-0.120893556238872	3.28676013617932	-2.08467608053467	0.0827002085374452	0.379071076815078	-5.56108081745539
Q9H0Q3-1	FXYD6	-0.185139191304735	3.3702765415964	-1.89738930239341	0.107076326350964	0.424576529803869	-5.56151930912912
Q9NXS2	QPCTL	-0.158845711992445	3.36530947726202	-0.718604450423684	0.499678304650535	0.826681601214491	-5.56232171020171
Q9HCE3	ZNF532	-0.0984835083654683	3.3197511697882	-2.88702536367774	0.0281397068166531	0.230422905381068	-5.56232469714463
P41217-3	CD200	-0.16409455658375	3.34953764091877	-1.19780127897117	0.27662144120815	0.650996856674536	-5.56243810908294
P26885	FKBP2	-0.3307188702925	3.26530696866486	-2.29193349643528	0.0622431177337496	0.334996930470716	-5.56293683543585
Q13309-1	SKP2	0.162326930684377	3.32662062479503	2.46155648390093	0.0494448028446709	0.300376286062867	-5.56297665642755
P49257	LMAN1	-0.125148209076628	3.28307834112911	-2.36819844569169	0.0561055505988756	0.318465556354012	-5.56349722745273
Q13610	PWP1	-0.0870544783814659	3.31360449468915	-2.62143613267443	0.0399050732560167	0.26920748379119	-5.56385693217063
Q5SGD2-1	PPM1L	-0.176616518883736	3.26610872811339	-1.76196956068057	0.129074183080931	0.459063810472138	-5.56502995767284
Q9Y2F5	KIAA0947; ICE1	0.125946150831858	3.35432422645156	2.06426358185759	0.085057868909313	0.38290095509863	-5.56713331990073
P15884	TCF4	0.15556434625909	3.39508226392949	1.34904910229316	0.226501440463231	0.595659183584872	-5.56775873226757
Q9Y6X2	PIAS3; LOC101060431	-0.678577673842169	3.18706764764658	-1.73407916954576	0.134129885611952	0.467789079539033	-5.57266729724381
O60239	SH3BP5	-0.0898873459432245	3.31035262859003	-2.15493821072352	0.0750838543299607	0.363157794516689	-5.57408873910093
Q9NXW2-2	DNAJB12	-0.129205121356041	3.31262942060649	-1.8363648319299	0.116487025742692	0.440143353770368	-5.57473325761742
O14939-1	PLD2	-0.0908306987062966	3.33022200855032	-2.1943706772438	0.0711290205604493	0.354006572499909	-5.5758434038309
Q8TAC2-1	JOSD2	-0.200029489495139	3.15736942330129	-0.913680210472037	0.396476268619207	0.751022291440617	-5.57867943284845
Q96RR1-1	C10orf2; TWNK	0.223659969892441	3.32899504660453	1.63533228777294	0.153625977865994	0.497657759984316	-5.57972739218055
Q658P3-2	STEAP3	-0.16598689276854	3.28414970497774	-0.789314885499407	0.460281694798565	0.799855897593572	-5.58181436177328
D6REC4	LOC402160; CFAP99	-0.216448639082389	3.2842177942087	-1.48227894442706	0.18929934502964	0.545871417255219	-5.58301757648153
Q68D20	PMS2CL	0.130837218936081	3.31988085216769	1.62077102612397	0.156722906688359	0.500228897098399	-5.58312248058206
Q969J2	ZKSCAN4	0.106667218093654	3.39165266245049	2.14531938717417	0.0760824725703269	0.364451912380656	-5.58325647533585
Q8TCU4-1	ALMS1	0.118771442030265	3.35353772136717	2.63296142534917	0.0392975441586575	0.266817975085293	-5.58344454585147
Q6NZI2-1	PTRF; CAVIN1	-0.172521620019061	3.30542512901309	-1.65126382172933	0.150304987670196	0.494135710538069	-5.58401837286558
Q99575	POP1	0.15306636982998	3.32278471451007	2.62019028388056	0.0399713425401902	0.269301650420927	-5.58440488610654
P16520	GNB3	-0.19359420801192	3.30440740300576	-1.67222210361417	0.146041384974062	0.487924151384396	-5.58467148919025
Q13951-2	CBFB	0.125318617506518	3.32360315784904	2.11283816780265	0.079556608930543	0.370442623701313	-5.58548177846203
Q9C0A6	SETD5	0.149295592556439	3.340412483222	1.92416130453557	0.103191011488741	0.417420769469099	-5.585666894118
Q8IYX8	CEP57L1	0.186218471400224	3.44676773859951	0.964236521391578	0.372545796223467	0.732535315889887	-5.58617187608434
Q9UJY4	GGA2	0.0915315355275333	3.32515049285659	2.47042782994002	0.0488567088230941	0.299176328883278	-5.587931580111
Q53QV2	LBH	0.210601725206261	3.45238921994303	1.26031692125388	0.254828968757257	0.63208386539554	-5.58956393515271
Q9HCI7	MSL2	0.122857426370703	3.36782241163534	1.894367888267	0.107523904202068	0.425022903343911	-5.59014745964384
Q9NPG3-1	UBN1	0.0682997280584213	3.34606225047273	2.47131025590184	0.048798616594196	0.299176328883278	-5.59037784981215
Q8NBM4-1	UBAC2	-0.148585986878447	3.30683207610746	-1.98972851091832	0.0942630592567179	0.39965121269044	-5.59076813894887
Q15699	ALX1	-0.280048617337204	3.28875555935572	-1.08372904360239	0.320525814696265	0.690199467066377	-5.59089318220343
P38919	EIF4A3	-0.0961637487618666	3.32201456862719	-3.04108052372455	0.0230782270096016	0.209949347377302	-5.59108951448661
P25963	NFKBIA	0.184656708953107	3.37293022844257	0.833898781741257	0.436599808283311	0.782721273318123	-5.59147228748268
Q8WY54	PPM1E	0.0811177360112943	3.32022124444222	2.36996723723121	0.0559709539614571	0.318432046088533	-5.59263026258959
Q09028-4	RBBP4	0.364541547424772	3.37654707632022	0.990636426990279	0.360507328573544	0.724281056404549	-5.59290059851593
Q9NRD9	DUOX1	0.187485209167942	3.35861296575133	1.03586238417194	0.340606820366784	0.708980501089555	-5.59457911762853
P42696	RBM34	0.185517857055522	3.37027525446483	2.24599604237224	0.0662741082518857	0.342625265064401	-5.5950390363132
Q5JXC2	MIIP	0.196823278242553	3.41762425395038	1.40993364745749	0.208739405998727	0.571422428507236	-5.5952418871089
Q9H5J8	TAF1D	0.100869859797403	3.34902826932316	2.03211888728335	0.0889103065643329	0.390389913033386	-5.59798887607343
Q8WWX9	SELM; SELENOM	-0.212001452475685	3.2211484162237	-0.932744415187661	0.387316600250857	0.743909203034812	-5.5987537226199
O60925	PFDN1	0.508417115613546	3.23477025608371	2.41150868114715	0.0529053322929353	0.310483188540525	-5.59885634320452
Q9Y4C5-1	CHST2	-0.19537810485838	3.27911371592311	-1.16224212339891	0.289722797808841	0.663149959354284	-5.59897361082941
Q9GZV4	EIF5A2	0.272507088133257	3.44399098880514	1.79336940530975	0.123605860173778	0.45106235505598	-5.59912058766946
O75564	JRK	0.174299829613875	3.37538374965952	2.0089584075919	0.0917955156197107	0.394827228623313	-5.60013115392414
O14832	PHYH	-0.176804050986446	3.31441973616994	-2.27281766772597	0.0638886430396039	0.337720016469073	-5.60277012579049
P25205-2	MCM3	0.107991393592122	3.32326972890181	3.16627375513875	0.0196928860570998	0.198867495539622	-5.60289934601121
P61968	LMO4	-0.12449962141239	3.33373911617748	-2.17357045509548	0.0731876568959537	0.359370161425003	-5.60450019687501
Q9Y625	GPC6	-0.247252225611737	3.32798922143016	-1.96835042838774	0.0970850614038392	0.405773178268229	-5.60451351532288
P62820	RAB1A	-0.144305403457777	3.31198815593585	-2.74126663934195	0.0340483036774868	0.248553816001354	-5.60646273833999
P21926	CD9	-0.309832061328462	3.34543321442095	-2.37845827643854	0.0553295217411026	0.316716406379436	-5.60858215895433
Q8N111	CEND1	-0.290488300143971	3.19096102116852	-1.39056720997319	0.214246554397572	0.578391743242881	-5.60937042991218
Q7Z4H8	KDELC2	-0.335541045535302	3.27777526886673	-2.27818547028724	0.0634220524915506	0.337386832805512	-5.610691437007
Q9Y3R5-1	DOPEY2	0.714131299138525	3.06252832437067	1.23498446996308	0.263472001878653	0.63830221041677	-5.61123959373508
P57087-1	JAM2	-0.176361656098077	3.33099624912821	-2.21528385752929	0.0691194244474038	0.349186474251396	-5.61218839400153
Q9NZP5	OR5AC2	-0.174396203452573	3.28998095164723	-1.42898325172412	0.203449254967275	0.563437273056624	-5.61285039991867
Q13564-4	NAE1	0.107726294880831	3.31784531831316	2.42913227254581	0.0516585412665335	0.308161563361283	-5.61359188121039
Q8WY91	THAP4	0.280871145497896	3.40210515662383	1.55610743243733	0.171210845925883	0.522063280490858	-5.61493568722346
O95070	YIF1A	-0.205410002111551	3.31823795986951	-1.55947062348597	0.170426940453593	0.52143560684971	-5.61561503608845
Q99569	PKP4	-0.16651873685364	3.32534286003799	-1.93464200372425	0.101708763261727	0.414609598085782	-5.61622015353529
Q14774	HLX	0.205907427792914	3.46845019288327	1.30783148999566	0.239290138205661	0.613590597845677	-5.61904694326854
Q12959-4	DLG1	-0.323810190263409	3.15420681921097	-1.26752538028019	0.252415560035083	0.62903713182398	-5.61920952473113
P50542-2	PEX5	-0.150429591021464	3.32623495805934	-1.29289019323555	0.244083200569295	0.620540539846716	-5.62037823416295
Q4G0N8	SLC9C1	0.182028565176281	3.26549208910813	1.07557341443546	0.323876679478617	0.694221547007588	-5.62053660600643
Q14344	GNA13	-0.227692681667652	3.25797083428031	-2.34611289487716	0.0578149881774529	0.323687103244663	-5.62203502282845
Q9NQG7-4	HPS4	0.139791325334053	3.34272672428581	0.694350216626109	0.513703979981161	0.836047422210147	-5.62222114713761
Q9UET6	FTSJ1	-0.0841589391717548	3.31393868649495	-2.12447372939533	0.0782937544415349	0.368517400642769	-5.62225306514268
Q96RQ1	ERGIC2	-0.109444508784578	3.30968285363645	-1.93207377654176	0.102069989808581	0.415479098612126	-5.62691074936331
Q9NZ08-2	ERAP1	-0.199485335779406	3.32345200338266	-2.14182782003018	0.076448332893991	0.364723624206181	-5.62715986178347
Q92879-4	CELF1	-0.083825004897942	3.31017037863299	-2.82865433381361	0.0303613831182166	0.236218849634435	-5.62887553455752
Q9Y2K1	ZBTB1	0.180785855676186	3.39541899288979	0.897680328141828	0.404290898341753	0.758698242634212	-5.62927689951931
Q13432	UNC119	-0.136364397297022	3.33561839315402	-1.66038724373813	0.148434422506483	0.491227275285253	-5.63010277421466
Q9BVM4	GGACT	-0.157312908600752	3.35176525097387	-1.09310479191003	0.316709181567722	0.687249952070468	-5.63074091376168
Q9H2G4	TSPYL2	0.128445745637421	3.31807832989406	1.63562597194546	0.153564124768579	0.497657759984316	-5.63116167680595
Q6PH81-1	C16orf87	0.11371363892391	3.31973675583024	1.678959312245	0.144695807486209	0.485546345630742	-5.63142465248917
Q96F63	CCDC97	0.123353946145635	3.36975575051324	2.20747313896238	0.0698630187577727	0.351023134199757	-5.63287590435254
P23229-1	ITGA6	-0.203675215573473	3.33188848805225	-1.43798708605625	0.200992043877639	0.558930350400325	-5.63324325036118
O14972	DSCR3	-0.13707496855456	3.3426493859168	-1.76139517965266	0.129176393855856	0.459063810472138	-5.6332808466895
Q9NVM9	ASUN; INTS13	0.0880582103749372	3.34677473846302	2.82249230321252	0.0306067383245951	0.237048288671388	-5.63335287063352
Q9BUV0	C1orf63; RSRP1	0.190556353146212	3.4452103535969	0.991020081626657	0.360334682582161	0.72410685319277	-5.63343252226767
Q7Z412	PEX26	-0.154097551127364	3.22601795279324	-0.702286854228742	0.509085906678744	0.832923854305844	-5.63557411232031
Q6UW63	KDELC1	-0.339344591455758	3.30191517030831	-2.46385645908605	0.0492916204830778	0.300369269100728	-5.63674554368375
P61163	ACTR1A	-0.107336529969802	3.32736644145467	-2.80949275727125	0.0311313818580637	0.238249794310667	-5.6371010421769
Q16610-4	ECM1	0.16362028297328	3.29528025130878	0.739028202126498	0.488069501464028	0.818761676901941	-5.63809709168939
Q15811-2	ITSN1	-0.057154079111597	3.33128655821938	-2.71261987952817	0.0353593866942049	0.251859543080896	-5.63814626093796
Q15154-1	PCM1	0.0653368736498027	3.34250867374336	3.07620654245894	0.0220684786924541	0.2067727500715	-5.63866042177932
Q9Y6P5-2	SESN1	-0.143559019929361	3.32772495446853	-1.48432039076434	0.188775972225492	0.545372770779359	-5.63976012317519
Q9H4Z2	ZNF335	-0.171293090298706	3.35871338788306	-0.924218451781994	0.391392661341522	0.74799106618661	-5.64013217040592
Q92844	TANK	0.110231386938976	3.34477381444286	2.22079568038953	0.068599620045096	0.347576908298243	-5.64055731182147
Q9ULW6	NAP1L2	0.16070107150932	3.38159892426262	0.815398079711795	0.446317526575312	0.7898999719973	-5.64367397245745
Q9UJT1	TUBD1	-0.166519208817844	3.31042165070496	-1.51114047091953	0.182024372467224	0.535897051854937	-5.6456889240787
O15440	ABCC5	0.148579652397843	3.39775300998603	1.28274833306344	0.247385102396415	0.62350197811082	-5.64576035108537
Q8N5X7	EIF4E3	-0.154515906138967	3.29167686090505	-1.16112566690897	0.290142598205522	0.663149959354284	-5.6465374489564
P04183	TK1	0.118400726090131	3.33571692359083	2.43973630633041	0.0509232861057946	0.306048223058078	-5.6466373631291
Q9BSY9	DESI2	-0.135603551228564	3.39104902350545	-1.80673180685431	0.121348571502166	0.44827516442639	-5.64760185918385
Q92506	HSD17B8	0.227458945308515	3.26828234127104	1.08260376724292	0.32098643868888	0.690838245821839	-5.64982591934204
Q8WTV0-1	SCARB1	-0.141073354648189	3.30220321786997	-1.55007069726649	0.172626478242566	0.524351371907663	-5.6498357384224
Q8NHG7	SVIP	-0.251818261829567	3.28367354827498	-1.78530500640532	0.124988141085262	0.452875078011632	-5.65115493648208
P18065	IGFBP2	0.155979515884216	3.38931960401898	1.94057861146341	0.100878673981945	0.41403005697607	-5.65148223180906
Q96MU7-1	YTHDC1	-0.105433410172464	3.2951286578749	-2.4679018659981	0.0490234030441142	0.29953954838623	-5.65158994935219
Q96MS3-1	GLT1D1	-0.13397459402904	3.28835268502054	-0.62185916047591	0.557146246318861	0.859404468495177	-5.65222597339066
O75541	ZNF821	0.139428928296859	3.36302936117847	1.44319918899525	0.199582166682964	0.558044522534297	-5.65250111719953
O15031	PLXNB2	-0.171843124419545	3.32915124988231	-2.72404771242344	0.0348299883954608	0.251471428988019	-5.65283511586258
A1L188	C17orf89; NDUFAF8	0.213215781795044	3.27315070684812	0.877700238398781	0.414212878496869	0.76748603943866	-5.65365493686505
Q9C0D9	EPT1; SELENOI	-0.138648174438546	3.25273094119533	-1.26363712277234	0.253714842611655	0.630389937057882	-5.6542961500968
Q9H3M7	TXNIP; LOC101060503	0.199515047674742	3.1420804130142	1.1344458399437	0.300329494095605	0.673204660082354	-5.65446102458848
Q9Y274-1	ST3GAL6	0.182040668228435	3.34624613381992	1.53403955823685	0.176439700407074	0.528182329370368	-5.65508418204919
A5D8V6	VPS37C	0.145459533652655	3.3444110998188	1.45887526600809	0.195396706738216	0.554582260712426	-5.65527668652837
Q9NZC7	WWOX	-0.106523144273992	3.27636649114603	-2.10481521243019	0.0804395129060584	0.371999635426151	-5.65600634143861
Q9NRG1	PRTFDC1	-0.0855907556106739	3.31482672784506	-2.21624308624149	0.0690286702378523	0.349121020165004	-5.65748989157978
P13611-2	VCAN	0.187350310828164	3.39383609625156	1.12125902447234	0.305475158274882	0.678243394894375	-5.65905164639294
Q9Y3Y4	PYGO1	0.196413867448857	3.31602811819718	1.11679717413911	0.307232934557312	0.679787143205357	-5.65948594767139
P42658	DPP6	-0.139789419823516	3.28960059746289	-1.62538197303724	0.155735815419523	0.498567621855966	-5.66152082012247
Q9UBM7	DHCR7	-0.20064121199452	3.32958116181566	-1.95872296479436	0.098383618947735	0.407951902578792	-5.66233535863006
Q9Y324	FCF1	0.146679943035481	3.35673521544289	1.87847474671547	0.109909183984157	0.42825181869094	-5.66409548222794
Q96B54	ZNF428	-0.134486942332298	3.31567277473603	-1.39484525093069	0.213018721546531	0.577136896382979	-5.66593054232491
Q99808-2	SLC29A1	-0.215750046379505	3.38148878135442	-1.68165562432137	0.144160659790355	0.484098256626432	-5.66735391083553
O14662-1	STX16	-0.141855830224719	3.30515649718486	-1.15068058474209	0.294095229508229	0.667038062943832	-5.66826829805377
P61254	RPL26	-0.133043208372708	3.16366725007654	-0.540041489303447	0.608814544939903	0.890912010361865	-5.67171979413771
Q6ZRI6	C15orf39	0.204386355882542	3.39179571066599	1.40497883510195	0.21013591447847	0.573754120348539	-5.6734555916989
Q9NPB8	GPCPD1	-0.0884782754987532	3.27567048608192	-2.36792437805192	0.0561264361720517	0.318465556354012	-5.67387695326683
Q9P2M4-1	TBC1D14	0.13784649076603	3.389976576746	1.77034154217243	0.127593371487809	0.455869731054231	-5.67461676582267
Q86UN3	RTN4RL2	-0.216036200750887	3.35644053577748	-1.06387342163312	0.328734236528119	0.69718466574023	-5.67542249240695
Q3V6T2-5	CCDC88A	0.176083266594091	3.2497308582602	1.15505729446374	0.292433452464688	0.664752907870973	-5.6758906316717
Q96JQ2	CLMN	-0.167531202329943	3.26938049590008	-0.644988602497428	0.543040827070507	0.851306550565154	-5.67868067392091
P13473-2	LAMP2	-0.161864023852005	3.35920141022771	-1.49648053950481	0.185686306903975	0.541756517303633	-5.67868148811849
P49761	CLK3	0.0883432869136683	3.31659026520183	2.13102147835316	0.0775921582803717	0.366886378041757	-5.67928494210187
Q5T7B8-1	KIF24	-0.13555767990887	3.34283875531984	-0.595115035725151	0.573735443308762	0.870099252459157	-5.67950122545486
P41586-2	ADCYAP1R1	-0.136060921588036	3.33976941745203	-1.41061996675365	0.208546639799961	0.571265925537865	-5.68001752436192
P62877	RBX1	-0.2820549920856	2.95107410980166	-1.75609128459257	0.130123976954392	0.460682617570467	-5.68032066254953
Q96CK0	ZNF653	0.13100925543181	3.63224331052519	1.54735874269117	0.173266036387094	0.524909225277951	-5.68040668438246
Q504T8	MIDN	0.159242724777895	3.4167818373629	0.651181653529063	0.539302553688256	0.84985287401856	-5.68150777023215
Q5SXM2	SNAPC4	0.095057278784595	3.35406188767791	2.2354640055922	0.0672359156664246	0.343559627292476	-5.68236893588068
O75575-1	CRCP	0.305274400826069	3.23918471980396	1.6685749380544	0.146774849199451	0.489017350476303	-5.68246832387959
O95677-2	EYA4	0.101452318555889	3.32169206590075	2.01882507352526	0.0905549420456363	0.392902132686165	-5.68275050689822
P0DMW2	NLRP2P; NLRP2B	0.197167851152202	3.41470368645023	1.27295427056324	0.250611291155126	0.627605445135924	-5.68338507292998
Q8NBL1	POGLUT1	-0.341093435029612	3.28086085623139	-2.34806509952086	0.0576617128983371	0.3234737635695	-5.68373401757041
Q10469	MGAT2	-0.135925879814331	3.33936265245103	-1.93806619556416	0.101229139850255	0.414134053523273	-5.68393336222508
O94901-9	SUN1	-0.167030626477639	3.30067446688259	-1.52297413852802	0.179117929420739	0.530304874665898	-5.68432682236477
Q9NZ72	STMN3	-0.135271440643888	3.26250872186443	-1.89035413422164	0.108121375025438	0.42591430853873	-5.68535809281464
Q14562	DHX8	0.0702685294254004	3.36485041170452	2.92506191830371	0.0267869250589151	0.225619917688326	-5.68567296573724
Q99584	S100A13	0.20288512181833	3.24139387150782	2.28298082976431	0.063008218614758	0.336230050695346	-5.68597723787339
Q15543	TAF13	0.165105042705526	3.40567099177901	0.737801087071619	0.48876175179535	0.818761676901941	-5.68641672806235
Q9UBX3-2	SLC25A10	-0.280348127136544	3.22790720818054	-1.75913421843073	0.129579502392463	0.45952730941031	-5.68849432045227
Q86XI8	C19orf68	0.265689190969127	3.29860939609324	0.733530490899574	0.491176146259019	0.819859391517134	-5.68887619584869
P08253	MMP2	-0.148341105375583	3.37959287551595	-0.995254542878359	0.358433528867194	0.723218609730598	-5.68940169425011
P49770	EIF2B2	-0.115207152042937	3.28563507594384	-2.33181381968256	0.058950734596496	0.325733142021333	-5.68967873096136
Q8N5I9	C12orf45	0.108345327946226	3.3511257136753	2.17964741244328	0.0725799320301723	0.35784582053027	-5.69019367249003
Q9NRH2	SNRK	0.0966164525104578	3.37184221364918	1.90487920106035	0.10597482439231	0.423130021944959	-5.69052087621721
P82980	RBP5	0.136315201907114	3.36573582098554	1.41602684486072	0.207033713386499	0.568797699799822	-5.69055609472397
P09417	QDPR	-0.0791704152214861	3.31568657169166	-2.64744761383437	0.0385478979888617	0.263426268008231	-5.69109868068057
P06280	GLA	-0.176606195038742	3.30135207280258	-2.36876735157383	0.056062222601604	0.318465556354012	-5.69121302491477
Q8NDT2	RBM15B	-0.0800008059786883	3.32005250720705	-2.42294092754158	0.0520929921301372	0.308874588051071	-5.69181723440901
Q9ULD2-1	MTUS1	-0.121232539852632	3.31052666223824	-1.51604214904423	0.180815149412235	0.533642188773202	-5.69203249381738
O75915	ARL6IP5	-0.155495196188996	3.32155442388185	-1.55267041030087	0.172015485716877	0.523383893029271	-5.69225417888965
O15014	ZNF609	0.0780407180382753	3.34677059190017	2.68157676139356	0.0368414607047994	0.257188192128119	-5.69342783134534
Q08431	MFGE8	-0.215745612851881	3.33238972127316	-2.29085747954814	0.06233456118276	0.334996930470716	-5.69471371918172
P07101-1	TH	-0.0724622837709786	3.30749613508218	-2.12133773064109	0.0786320804892283	0.368940876080609	-5.69475573216294
Q8TBG4	AGXT2L1; ETNPPL	0.291607267274681	3.36847081972742	1.69064404436115	0.142390506828028	0.481596517904592	-5.69503863665027
Q96H55-1	MYO19	-0.150958294553134	3.27260523105338	-2.19091048015391	0.071467294707073	0.355270457346193	-5.69509676931454
Q6ZN19-3	ZNF841	0.152261380360449	3.48158519912574	0.841147530221277	0.432834714525997	0.781476042018882	-5.69514272413233
Q9BTP7	C19orf40; FAAP24	0.144941654710337	3.37372557401666	1.56087641846822	0.170100280800144	0.520997806623777	-5.69564920174921
P04216	THY1	-0.248900698763883	3.35629838172316	-1.87406767417139	0.110579907016001	0.42825181869094	-5.69589060312152
Q13772-4	NCOA4	0.153018814131823	3.38288323078064	1.47257169218953	0.191806576980702	0.549270240295689	-5.69607262521146
Q15506	SPA17	0.134758920028104	3.3770561049051	1.60796625224516	0.15949562134029	0.505229362937325	-5.69675686805579
O95751	LDOC1	0.169160062086153	3.29549591572025	0.986894537506221	0.36219464441468	0.725594882034734	-5.69707658150316
O94991	SLITRK5	-0.187027730995408	3.32109690879786	-1.3763263777353	0.218380427664779	0.584654427007143	-5.6973910685236
Q9Y4C2-1	FAM115A; TCAF1	0.157598053882075	3.32254983580847	1.46592204231222	0.193541871772889	0.551685998497416	-5.69756937592715
Q9ULW3	ABT1	0.106834378272501	3.37015080273144	2.17476837286665	0.073067445662311	0.358989094548474	-5.69799228890211
Q92598	HSPH1	0.0704783743166808	3.34041215598275	3.38955414570945	0.0149265920800735	0.174198704801523	-5.69990005073494
Q9Y467-3	SALL2	0.148772518257343	3.3995496933753	1.7253257547724	0.135756167171816	0.470539475355708	-5.70190712251001
Q96PD2-2	DCBLD2	-0.143979971529194	3.39303550795208	-1.26346654881412	0.253771975611243	0.630389937057882	-5.70383203662347
O43167-1	ZBTB24	0.137298693199792	3.35482814537377	1.6579914932585	0.148923435519271	0.491227275285253	-5.70440406397102
Q9BU02-1	THTPA	-0.0957788306845737	3.34303570715326	-1.89436265590758	0.107524680918282	0.425022903343911	-5.70510698586997
Q7KYR7	BTN2A1	-0.152183154230166	3.32881203635183	-1.48449171844297	0.188732109771352	0.545372770779359	-5.70623179000869
Q9UKT8-1	FBXW2	0.101940374036309	3.3920842919985	0.470968547898035	0.654470960620262	0.912333577098941	-5.70695341202021
Q76N89	HECW1	0.117032634072331	3.38551469601877	0.518484265326734	0.622870935789777	0.897665451449551	-5.70771183392828
P67775	PPP2CA	0.167796836951249	3.25493342511278	1.77043345423423	0.127577207268039	0.455869731054231	-5.70781908529925
Q14697-2	GANAB	-0.406441876302385	3.26037091201922	-2.99260309028146	0.0245552610217903	0.215299302153596	-5.70845529733745
Q92934	BAD	-0.102210274759248	3.30708225889648	-1.96948986550077	0.0969325213931009	0.405537947000133	-5.70864631319215
Q15526	SURF1	0.144054531490149	3.28819961072836	0.889134444450967	0.408512512025946	0.762482050072356	-5.70895827490306
Q96G23	CERS2	-0.193108996069105	3.36355279574878	-1.45970907328173	0.195176376883732	0.554288305681458	-5.70906048089091
Q9BRK3	MXRA8	-0.295010303678019	3.25139243323262	-1.57558842723893	0.166717133895708	0.5168353827098	-5.70913064107799
Q9P1Y5-2	CAMSAP3	0.146338766547767	3.28156625038344	0.703426174161431	0.508425243290287	0.832923854305844	-5.70954740769755
Q13303-3	KCNAB2	-0.148852215464745	3.3294367807955	-1.4559945854373	0.196159689713596	0.555374615393901	-5.7099614989075
P36639	NUDT1	-0.123819866589416	3.30217601929643	-2.05043651365981	0.0866937376705708	0.385681855127893	-5.71000899957547
Q8NC69	KCTD6	0.142077798530867	3.35252315026782	0.753750456608793	0.479816685718156	0.8128683391921	-5.71216233151871
O75865-2	TRAPPC6A	-0.219660278883406	3.31103989213701	-1.13051716587479	0.301854814890812	0.674618279397535	-5.71234290006217
O00308	WWP2	0.101754750000631	3.34346666489591	2.05284574583907	0.0864064153795427	0.385503101794796	-5.7130991142938
Q8N8R7	ARL14EP	0.101669706523122	3.3415939851649	2.20662082340295	0.0699446597557473	0.351197201046995	-5.71315542581679
Q86YJ7-1	ANKRD13B	-0.193634191236626	3.31545120032225	-0.770798871208083	0.470381230173077	0.806395166925401	-5.7133496993181
Q9NYU2-1	UGGT1	-0.359086467984186	3.28562358401396	-2.86256714222025	0.0290484860819547	0.233552045540601	-5.71386502823237
[truncated: 6,427 more rows]
